# Supplementary material for: Heavy-Tailed Fluctuations in the Spiking Output Intensity of Semiconductor Lasers with Optical Feedback
Source: PLoS One. 2016 Feb 22;11(2):e0150027. doi: 10.1371/journal.pone.0150027 (PMC4767187; doi:10.1371/journal.pone.0150027)
Supplement: S3 Dataset — (ZIP) [file pone.0150027.s005.zip › S3 Dataset/1.015.txt]

  3.26254661E-03
  0.59930170    
 -0.47107744    
 -0.28291789    
  0.14815761    
  2.58916467E-02
  6.36934582E-03
  0.52969396    
 -0.66913855    
  0.32967147    
 -4.83963937E-02
  4.83967327E-02
 -6.22661561E-02
  2.21002046E-02
 -0.13119236    
 -6.25004480E-03
 -0.28872779    
 -0.15834355    
  0.67833185    
 -0.30609250    
  0.16184296    
  0.58234400    
 -0.52104336    
 -0.14831193    
  0.11534212    
 -0.27106118    
 -0.54056740    
  0.53689784    
 -0.25869465    
  0.48183811    
 -2.94540403E-03
 -0.18764533    
  0.42310250    
  0.23932910    
 -0.87583566    
  0.46945298    
 -9.53100622E-02
  0.43138897    
 -0.27205688    
 -0.13834155    
 -0.25940111    
  0.10919923    
 -0.23615891    
  9.17310864E-02
 -0.23214802    
  0.49359235    
  0.10750560    
 -0.77043903    
  0.67815435    
  0.11408369    
 -0.25324154    
 -0.16579242    
  0.20661433    
  8.31147060E-02
  0.20206384    
 -0.11403055    
 -0.25091302    
  0.19011280    
 -0.15464853    
  4.43003438E-02
  0.11332854    
 -0.23738113    
 -0.63096982    
   1.1627074    
 -0.48025557    
  0.29837748    
 -0.30196798    
  0.19837910    
 -0.45536220    
  0.60824764    
 -0.16475546    
 -0.39359546    
  0.71719223    
 -0.42399433    
 -8.60879794E-08
  0.17237130    
 -0.27663222    
  0.31745434    
 -0.29213655    
  0.24294601    
 -0.50245732    
  0.53822476    
 -0.20639260    
 -0.11612306    
 -0.15726496    
  0.43839601    
 -5.79874851E-02
 -4.58094962E-02
 -1.57484598E-02
 -0.48471460    
 -0.22443308    
 -0.52163655    
  0.84884930    
 -8.74344260E-02
  0.48511732    
 -0.21536155    
 -0.16846433    
  0.12083645    
 -0.11625960    
  4.90076281E-02
  0.35493428    
 -0.40394166    
   1.1747839    
 -0.89397466    
  0.27815384    
 -5.08811362E-02
 -0.35589027    
  0.22705749    
  0.20548873    
 -0.37538755    
   1.1181728    
 -0.70532757    
  0.20334102    
 -0.30652514    
  0.13217166    
 -5.38026094E-02
  -1.1266397    
  0.77497709    
 -0.29245535    
  0.80399513    
 -0.79447114    
  0.48295259    
  0.14154005    
  5.19274399E-02
 -0.51484984    
 -7.53493905E-02
 -0.23407264    
  9.43107456E-02
  2.46926006E-02
  0.21037959    
 -1.99608002E-02
  5.49158454E-02
 -0.33190241    
  3.14160660E-02
  0.27731931    
 -0.18388508    
 -0.27369574    
  5.40672168E-02
  0.33897543    
  0.44628721    
 -0.21649922    
  3.57764065E-02
 -0.62223935    
  0.37729439    
  0.38206401    
  0.52355748    
 -0.90154845    
  -1.0864911    
   1.2915862    
  0.10668400    
 -0.17875639    
  0.10464870    
  0.32542247    
 -0.31585306    
  1.57483984E-02
 -8.47410709E-02
  7.53218308E-02
  0.21490794    
 -0.19925822    
  0.33691582    
 -0.16343258    
 -0.19546245    
 -0.62267411    
 -1.66796852E-07
  0.23607714    
 -3.32571641E-02
  0.51660591    
 -0.23619659    
 -0.39819232    
  0.12260249    
  0.56235951    
 -0.29409531    
  0.14677048    
 -4.87900786E-02
 -0.54472727    
  0.42819351    
 -0.33497509    
  0.27715552    
 -0.13126625    
  7.41077885E-02
  3.71177718E-02
 -8.00427273E-02
  0.89501333    
 -0.67538452    
  4.47580218E-02
  0.29020417    
  3.22208703E-02
 -0.28281593    
 -0.55719143    
 -0.31633747    
  0.98951232    
 -0.36038694    
 -0.23144232    
  0.32975343    
  0.18730274    
 -4.77038957E-02
  0.35079470    
 -0.41468170    
  0.12699990    
 -8.95164236E-02
 -1.34680942E-02
  0.42449200    
 -0.27958485    
 -0.15512848    
  0.37061855    
 -0.65374452    
  0.27625331    
 -2.09065042E-02
 -4.68552709E-02
 -6.87292516E-02
  0.25657091    
 -0.96967864    
  0.28566402    
  0.77737677    
  0.23256955    
 -0.38255090    
  0.10438913    
 -0.38669208    
 -9.44519937E-02
 -9.38962102E-02
 -0.31393015    
  0.39357439    
  0.65411758    
 -0.25024867    
 -9.72287729E-02
  0.18583649    
 -0.25508070    
  0.22540495    
 -0.24061461    
  0.26147979    
  0.14526187    
 -0.35449061    
  0.12302173    
  0.19245234    
  1.57895759E-02
 -5.23542101E-03
 -0.21921425    
  0.35634807    
 -0.31474212    
 -0.16676906    
 -2.62679141E-02
  0.29996395    
  0.11934683    
  0.50380093    
 -0.93843752    
  0.15028234    
  0.69976962    
 -0.67353874    
 -0.56855541    
 -0.25213110    
  0.44393158    
  0.28176850    
  0.19352780    
 -0.16200161    
  0.28076166    
 -0.68278450    
  0.10277973    
  5.43120950E-02
  0.41569149    
  0.24157746    
 -6.60617575E-02
 -2.46925447E-02
 -0.43850511    
 -0.18698373    
  0.14745267    
  0.81093019    
 -0.72964764    
 -0.10577352    
  0.31920493    
 -0.19137126    
  0.25534689    
 -0.58385068    
  0.69566929    
  0.36869290    
 -0.55353665    
  0.14894211    
 -0.26786256    
  0.31876403    
 -0.40794936    
  0.24674343    
 -0.15075497    
  9.99218225E-02
  3.31857614E-02
 -0.29462984    
 -2.82848757E-02
  0.41633496    
  4.75022048E-02
 -0.16191258    
  7.30253384E-02
 -0.20569113    
  0.11431691    
  -1.4766783    
   1.4129626    
 -0.41372302    
  0.44926763    
  0.19546212    
 -0.14591669    
  -1.0571862    
  0.79240233    
  0.21523827    
  0.19806994    
 -0.28076169    
 -3.50914560E-02
  0.11141382    
  0.12872767    
 -0.18457113    
  0.11778321    
 -0.18052131    
 -0.22494358    
 -9.44097862E-02
  0.41204396    
 -0.24384846    
  0.42343402    
 -0.23347069    
  0.11122558    
  6.58921599E-02
 -0.37548441    
  9.26216766E-02
  7.05301240E-02
 -3.65004763E-02
  0.33221474    
 -0.18072261    
 -0.23681474    
  0.96295798    
 -0.73900509    
  8.97044539E-02
 -0.50003594    
 -0.37424994    
 -0.32378706    
  0.99904490    
  0.16287968    
  0.30441263    
 -2.75248066E-02
 -0.38020527    
  0.21082321    
 -0.35313925    
  0.35863402    
  0.43338224    
 -0.73856831    
 -0.13087948    
  2.92297378E-02
  4.42730002E-02
  0.31199044    
 -0.11598356    
 -1.96085572E-02
 -1.32890604E-02
  3.28976437E-02
  2.55603194E-02
 -0.25357026    
  0.34110734    
 -0.14265622    
 -0.25704518    
  0.27357426    
 -0.22314371    
  0.26802287    
 -0.11974432    
 -0.24276936    
  0.49995580    
 -0.36924377    
  0.36924371    
 -0.37320438    
  0.31989563    
 -0.35626325    
  0.15591298    
 -3.95024419E-02
  8.42604637E-02
 -4.47577201E-02
  7.01779313E-03
 -0.20495345    
  0.17297927    
  0.43743965    
 -0.52806735    
  9.42316875E-02
  9.26905274E-02
  0.29340348    
 -0.46853769    
 -0.47000358    
  0.17709975    
  9.95847136E-02
  6.86769560E-02
  8.83131648E-08
 -0.25005093    
  0.39403635    
  0.31601280    
 -8.44752863E-02
  2.10532639E-02
  7.45328441E-02
 -0.18121740    
 -0.37770817    
 -0.14533275    
  0.50634646    
  0.14399827    
  -1.1649017    
  0.94029933    
  0.52026993    
 -0.27832603    
 -0.11849966    
  0.36598632    
 -0.50413656    
  5.05524613E-02
 -0.13958579    
  0.49942505    
 -0.30170277    
  0.32837120    
 -0.46713683    
  0.11182794    
  -1.0551997    
   1.0953388    
 -0.24384846    
  5.29654063E-02
  0.24822317    
 -0.13929754    
 -0.84256399    
  0.88778937    
 -0.10763057    
  0.24413404    
 -0.12635067    
  3.36134806E-03
 -8.03222656E-02
  0.60381901    
 -0.20687491    
 -0.15864314    
  5.57247214E-02
 -0.56368923    
 -6.39039278E-02
  6.86544105E-02
 -0.32142019    
  0.55305815    
  0.12361410    
 -2.35303435E-02
 -4.87903021E-02
 -0.28293148    
 -9.43627283E-02
   1.0524230    
 -0.89381778    
  0.37691316    
 -0.22466901    
 -5.89560568E-02
  0.11101257    
 -0.75286621    
  0.80921954    
  0.48445341    
 -0.39915574    
 -0.35487965    
  0.31641334    
 -0.46608970    
  1.03626568E-02
  0.34891307    
 -0.27443683    
 -0.12197827    
  0.32872024    
  0.59296131    
 -0.14310075    
  0.22363958    
 -0.78885424    
  0.23615886    
 -3.45426425E-03
  0.11739871    
  0.40443870    
  0.49133515    
 -0.84186876    
 -0.36126712    
 -0.42660737    
 -0.36772472    
  0.92734057    
 -3.73177491E-02
 -0.22981976    
  0.32754663    
 -0.57613093    
 -0.67490977    
   1.7338922    
 -0.16628060    
 -0.38064995    
  0.47413111    
  0.25512120    
 -0.70743310    
  0.62812907    
 -0.35859618    
 -0.26594210    
  0.64543152    
 -0.32860872    
 -0.21469377    
  0.35796875    
 -0.39086613    
  5.52984998E-02
  0.14689098    
  0.10372005    
 -0.14272191    
 -0.37469333    
  0.66592038    
 -0.13141058    
 -0.43246040    
  0.48894620    
  0.57679319    
 -0.21259515    
 -0.42797410    
 -0.51082563    
 -6.72521815E-02
  0.19671015    
  3.50912623E-02
  0.19658703    
 -0.34500703    
  0.75330126    
 -0.63997257    
 -0.15415062    
  3.27897631E-02
 -0.39543492    
 -4.28199582E-02
  0.56673342    
 -0.63127172    
  0.68309695    
 -0.18434370    
  0.12896644    
  0.36799872    
 -0.16571166    
 -0.16731851    
  1.70363244E-02
  7.16921315E-02
  0.18074818    
 -8.77273530E-02
 -0.13476028    
 -0.23967279    
  0.16126829    
 -0.17384705    
  0.60036552    
  -1.1125983    
  8.11254382E-02
  0.62947404    
  0.21130893    
  0.12615140    
 -0.36197984    
 -0.20382771    
 -0.57826704    
  0.37662968    
  0.55657160    
 -0.55657154    
  5.30493958E-03
  0.94033802    
 -0.25782907    
  0.14185242    
 -0.14185224    
 -0.22381206    
  0.40657920    
 -0.45804846    
 -6.92442060E-02
  0.31742403    
 -0.52187538    
  0.25593334    
 -0.47792009    
  0.15497600    
 -0.73355687    
   1.4867462    
 -0.45198512    
  0.29316139    
 -0.47768322    
  0.43012202    
  3.38059478E-02
 -0.10813436    
  0.27134570    
  0.23204522    
 -0.57702374    
 -0.87082851    
  0.51557624    
  0.37824154    
 -0.13167773    
  0.47462234    
 -0.45264363    
  0.20854478    
  0.10594847    
  2.64204410E-03
  6.88171759E-02
  3.15177254E-02
 -0.46952632    
  0.15196714    
 -0.23137392    
  0.30102265    
 -1.23079075E-02
  8.31341147E-02
  6.88030496E-02
 -0.18019615    
  0.10854006    
 -0.52039492    
  0.39580312    
 -0.69638878    
  0.37914789    
  0.46443281    
 -0.42094731    
 -1.28482245E-02
  0.29626599    
 -9.75564122E-02
 -0.59559071    
 -7.31223226E-02
   1.0539517    
  6.06247634E-02
 -8.00426975E-02
 -0.23361491    
 -0.43054491    
  0.84933650    
 -0.51627171    
 -0.17484109    
 -0.42392734    
  6.60899505E-02
  0.59870893    
  0.17269063    
 -0.41763547    
  0.28256717    
  0.13237688    
  0.10966397    
 -0.40546507    
  0.34060434    
 -8.60744789E-02
 -0.21197020    
 -9.46158841E-02
  0.46234092    
 -0.42121345    
  0.48860264    
 -0.27799115    
 -0.26712349    
  0.23086581    
  0.25880787    
 -0.35227326    
  0.30110517    
 -0.18632977    
  0.14028578    
 -0.42395961    
  0.35346994    
 -9.11053345E-02
 -0.16705397    
 -0.27923286    
  0.12204759    
  0.18232170    
  0.91202652    
  -1.0087559    
 -0.36339375    
 -0.67092407    
   1.3999372    
 -0.33484745    
 -0.12062779    
 -0.25682428    
  0.79296756    
  0.13976200    
 -0.46479982    
  0.21410653    
 -2.25999411E-02
 -0.24116193    
  9.36557129E-02
  0.52005458    
  0.21205872    
 -0.52633810    
 -0.33647203    
 -9.90908444E-02
  0.25593334    
 -7.36117661E-02
  0.40546519    
 -0.40199894    
  0.42714307    
 -0.85712767    
  0.20163739    
  0.42838866    
 -4.63849157E-02
 -0.17817572    
  0.60031617    
 -0.90950441    
  0.43560225    
 -0.32590339    
 -0.28336248    
  8.79687592E-02
 -3.75380628E-02
  0.51736152    
 -0.42853031    
 -0.16251892    
  0.82003880    
 -0.19064629    
  5.78546263E-02
 -8.64736289E-02
  0.10406920    
  9.16035995E-02
 -0.28327078    
 -0.24629670    
  0.40846363    
  0.28016904    
 -3.45257297E-02
  5.24636731E-02
 -0.65820920    
  0.31415263    
  0.23126075    
 -0.22501111    
 -3.16483006E-02
  0.32399216    
 -0.31439221    
  0.41602468    
 -0.33060712    
 -0.20002127    
  5.21858744E-02
  0.12715495    
 -9.71028656E-02
 -0.21169618    
 -9.36856493E-02
  0.93574315    
 -0.12283085    
 -0.76072651    
  0.19912872    
  0.22591738    
 -1.95809305E-02
  0.14686024    
 -0.29584551    
 -0.21905340    
  0.30086008    
 -3.02560581E-03
  4.73462306E-02
 -0.55313385    
  0.26352319    
 -0.98211724    
  0.84138954    
  0.62415421    
 -7.66755342E-02
 -0.30061883    
  0.23967271    
 -0.29683128    
  0.72925234    
 -0.46293625    
  0.27421162    
 -0.36558565    
 -0.20479432    
  0.42298755    
 -0.40051451    
  0.33382329    
 -0.26928467    
  0.19211154    
  0.43464383    
 -9.53100175E-02
 -0.34508067    
 -0.10953195    
 -0.28875455    
  0.31101313    
  4.30833921E-02
 -0.10135241    
 -0.21072093    
  0.47051772    
 -0.30061883    
 -0.23801036    
  0.22402440    
  0.15616053    
 -7.50352889E-02
 -1.96729749E-02
  0.32265928    
 -0.26476517    
  0.39077428    
 -0.64164269    
 -4.93928790E-02
  0.34008253    
  0.49630612    
 -0.44366238    
 -0.70749450    
 -1.74931400E-02
  0.10064365    
  0.39117920    
 -0.38059705    
  0.30593538    
  9.60148349E-02
  0.48007601    
 -0.47656101    
  0.21397877    
 -0.39840803    
  0.13036191    
  0.14778146    
 -9.63092502E-03
  0.23723742    
 -0.22123708    
 -0.31449327    
  0.34574610    
 -4.40323576E-02
  9.50178206E-02
 -0.37522507    
  0.44304767    
 -0.29683128    
  0.81256294    
 -0.65004390    
  0.42199424    
 -0.40649000    
 -0.20409516    
  0.48172733    
 -0.59762502    
  0.37680969    
  0.22778399    
 -0.44802469    
  0.43168834    
 -0.43531793    
 -0.19623601    
  0.44593295    
 -0.59346831    
 -0.75121099    
  0.89431190    
  0.37079677    
  3.31857614E-02
  0.20578310    
 -7.26227164E-02
 -0.42779025    
 -8.00022203E-03
  0.34901506    
  0.53876054    
 -0.55590373    
 -8.41336995E-02
  4.29515578E-02
 -7.80428126E-02
  0.25635231    
 -0.16636886    
 -0.10965613    
  1.31581118E-02
  7.85332024E-02
  8.95256251E-02
 -0.15507194    
  0.33647200    
 -0.20941329    
  5.52626401E-02
 -1.89962797E-02
 -7.09517151E-02
 -0.38652799    
  0.32590333    
  0.69470841    
 -0.91007000    
  0.28185114    
 -0.37097883    
  7.74317756E-02
  0.42231563    
 -0.19213836    
 -6.43307194E-02
  0.17621197    
 -0.45397678    
 -6.80532679E-02
  0.17604227    
  0.25262612    
  0.32150719    
 -0.22258948    
  0.62435234    
 -0.65529704    
 -0.51559889    
 -0.15494822    
  0.36557364    
 -0.72464573    
  0.55618155    
  0.62922019    
 -0.53307617    
  9.90911126E-02
  5.50596416E-02
  0.78683269    
 -0.77971506    
 -0.13657555    
 -0.51489878    
  0.21357408    
  0.72024918    
 -1.34591553E-02
 -0.27244186    
  7.86729977E-02
  0.15790316    
 -0.40687072    
  0.14506805    
 -0.75331587    
  0.31067166    
 -0.28768200    
  0.88551909    
  8.38814229E-02
 -8.70114043E-02
 -0.27625325    
 -0.97807825    
  0.47274730    
  0.44573897    
 -0.31735805    
  0.81226808    
 -0.33326858    
  0.31709599    
 -0.22791049    
  0.15170987    
 -0.33882093    
  0.42044172    
 -0.12048943    
  0.35117194    
 -0.57203162    
  8.38380009E-02
  0.22174381    
 -0.45720071    
 -0.74770635    
  0.53665715    
 -3.33363079E-02
  0.15172637    
 -9.67675000E-02
  0.12074953    
  0.19331932    
 -0.16989897    
  0.25234276    
 -0.28051370    
  0.61131704    
  7.22607300E-02
  0.14310090    
 -0.36865133    
  0.20858030    
  0.21479569    
 -0.46645942    
 -0.35487965    
  0.54347080    
 -1.04713105E-02
 -8.22382048E-02
  0.25131452    
 -0.75266111    
  0.28886050    
  8.46527815E-02
 -0.16557942    
 -0.19388251    
 -0.34020010    
  0.52639008    
 -0.51987559    
  0.82951534    
 -0.10756646    
 -0.11345500    
 -0.19440854    
 -0.52378476    
  0.51082569    
 -0.33821291    
  0.14188047    
 -0.48815691    
   1.5361255    
 -0.53397352    
  4.03154865E-02
 -0.17928652    
  -1.1281346    
   1.2702652    
  5.22392392E-02
  0.35427669    
 -4.29250635E-02
 -0.44232038    
  0.22791035    
  0.13455012    
 -6.12185150E-02
 -0.39042699    
  0.43246055    
 -0.30971488    
  0.39994946    
 -0.22757807    
 -7.19737262E-02
  0.44736123    
 -0.47766629    
  6.26137033E-02
 -2.04385612E-02
 -0.12890662    
  0.17220354    
 -2.86554154E-02
 -5.06812744E-02
  5.35843112E-02
 -2.64334008E-02
 -9.67995152E-02
  0.11449896    
  0.11061001    
 -0.30706584    
  0.45069039    
 -0.17015105    
 -0.18879418    
 -3.97401899E-02
  4.29817624E-02
 -0.26528126    
  0.39840782    
 -0.37753019    
  0.18781628    
  0.30718252    
 -0.30035636    
 -0.21974787    
  0.34130296    
 -0.15968819    
 -0.16064990    
  0.18852623    
  0.29025590    
 -0.22378652    
 -0.17144832    
  3.37744653E-02
  0.22682682    
  0.34692147    
 -0.67869920    
 -0.21905343    
 -3.10906004E-02
  0.20401429    
 -0.37586460    
  0.32298902    
  0.26479784    
 -0.24685998    
  0.87546885    
 -0.75817955    
 -0.18628208    
 -2.40975637E-02
  3.82823832E-02
  8.11254531E-02
  8.30353796E-02
 -8.73735845E-02
  0.14541678    
 -0.36856052    
 -0.28768203    
  0.66373354    
  0.40546489    
 -0.33697009    
  3.42500471E-02
 -0.16034257    
  0.29261073    
 -0.54788530    
  0.45198503    
  0.39895046    
 -0.29131979    
  -1.0586071    
  0.91123611    
  9.96009335E-02
 -0.12699965    
 -6.45384267E-02
 -0.20935002    
  0.70223832    
 -0.12004790    
 -0.80077779    
  0.54982764    
 -0.25647989    
  0.50231516    
  2.56082229E-03
  0.20715952    
 -0.56273907    
 -0.12006656    
  0.54480946    
 -0.17708448    
 -0.57251906    
   1.0125190    
 -0.64130378    
 -9.88003984E-02
  0.88026494    
 -0.20849843    
 -0.15480557    
  4.70411368E-02
 -0.58734894    
 -0.11238414    
  3.46356481E-02
  0.39548650    
  0.12886439    
 -0.19092271    
 -0.25962403    
  0.42503509    
 -3.68462875E-02
  0.16519640    
 -0.38968125    
  0.25354910    
  0.52479035    
 -0.85503179    
  0.12580256    
  0.12872767    
  0.17244162    
 -0.30757937    
 -0.81981188    
 -7.57936686E-02
   1.0108849    
 -0.48443404    
 -8.23708922E-02
  0.20890103    
  0.37212881    
 -8.51047505E-03
 -0.34333351    
  1.19760623E-02
  0.31989563    
  0.36728135    
 -0.56411690    
 -0.43755341    
  0.50537586    
 -0.22314371    
  8.16329103E-03
  0.46847817    
 -0.17169131    
  0.12213747    
  0.70510727    
 -0.71586007    
  0.54640168    
 -0.37540510    
 -0.48978812    
  0.81381744    
 -0.35408926    
 -0.41253212    
  0.10748591    
 -3.56602669E-02
  4.83187772E-02
  0.15415068    
 -6.11300394E-02
  -1.0347904    
  0.54101080    
  0.62012213    
 -0.62482774    
  0.64482850    
 -0.71314776    
 -0.66329420    
   1.3513780    
 -6.55542687E-02
 -0.40953827    
  0.38761964    
 -3.38059366E-02
 -0.23830070    
 -0.52917469    
  0.70846134    
 -0.39789492    
  7.83006176E-02
 -2.54251920E-02
 -0.24155244    
  0.34734187    
  0.12334438    
 -2.76834238E-02
 -0.27259207    
  0.78130984    
 -0.25041068    
 -0.11170387    
  6.45385906E-02
 -0.19720452    
  0.74867010    
 -0.38201067    
 -0.12500326    
 -0.25559375    
  9.69038084E-02
  0.75639105    
 -0.78875637    
 -0.13353160    
  0.32186535    
 -5.60371466E-02
 -6.54993802E-02
 -0.14191797    
  -1.2351879    
   1.7223310    
 -0.56836838    
  0.30294961    
 -0.32629675    
  0.14964122    
  0.29696095    
 -0.59944105    
  0.28538582    
  2.04786696E-02
  0.26806512    
 -0.21863186    
  0.40439263    
 -0.35728845    
  3.91028337E-02
 -0.42332256    
 -0.33377299    
  0.74820679    
 -0.27584758    
  0.25175002    
 -6.61659613E-02
 -0.37974033    
  0.23262250    
 -0.23262241    
  0.41179407    
 -0.37440652    
 -0.19710903    
 -9.36358050E-02
  6.11618953E-03
  0.36396548    
  0.31071958    
  0.22686324    
 -0.44458684    
 -0.20496993    
  9.48791578E-02
  0.57185596    
 -0.45791140    
 -0.11826401    
  3.40456069E-02
   1.1542199    
 -0.81060022    
 -0.11297253    
 -4.06836048E-02
  1.71532333E-02
 -0.23684248    
  0.29946604    
  0.14267468    
 -0.15553674    
  2.24007964E-02
 -0.57959235    
  0.38453209    
  0.20136996    
  0.26622698    
 -0.77078313    
  0.11778310    
  0.33514839    
 -0.12317821    
 -5.38590886E-02
 -6.11190014E-02
  0.23815614    
 -0.13447782    
  5.88403642E-02
  5.89426570E-02
  0.20890105    
 -0.14058176    
  4.90896329E-02
  0.24329855    
 -0.70733196    
  0.13768947    
  0.22893579    
 -0.44073305    
  0.88185853    
 -0.42801043    
  0.52890241    
 -0.68740547    
  3.00775468E-02
 -6.10875152E-02
 -9.92549062E-02
  0.46455389    
 -0.48653284    
  7.69611374E-02
 -0.33976975    
  9.89819616E-02
  0.30068600    
 -8.91276821E-02
 -0.25982514    
 -6.82082325E-02
 -5.89988893E-03
  0.13279136    
 -5.32041825E-02
  0.51736152    
  0.12247696    
  3.95530872E-02
 -3.09449136E-02
 -0.20895873    
  0.38650721    
 -0.23336314    
 -0.92692095    
  0.16822776    
  0.73422712    
 -0.18666512    
 -0.27286696    
 -0.16482829    
  0.24487124    
  0.54463685    
 -0.38211757    
 -0.30840808    
 -0.28942859    
  0.52609324    
 -0.24719082    
  0.91311109    
 -0.43783042    
 -0.19957498    
 -0.99566430    
   1.4392166    
 -0.14389433    
 -0.22612396    
 -3.80275398E-02
  6.74413219E-02
  0.12899213    
 -0.32004738    
 -8.22382197E-02
  0.22123706    
  0.18422803    
 -0.40546522    
  0.49643695    
 -0.41419882    
  0.13133620    
 -0.34574586    
  0.45494512    
 -8.26321244E-02
  1.43784803E-07
 -0.25937256    
  4.27617244E-02
  0.26057371    
 -0.21956590    
  0.23732837    
 -0.44496757    
 -4.49514538E-02
  0.12414830    
  0.58609331    
 -0.11990393    
  0.54217625    
 -0.12615147    
 -0.34533471    
 -5.48918508E-02
  0.18284366    
 -0.62991500    
  0.70290327    
  0.19956677    
 -0.53023058    
  0.78043997    
 -0.45708424    
 -0.48826206    
  0.21111932    
 -0.54918629    
 -6.34219721E-02
  0.80029190    
 -0.30385488    
  0.16955952    
 -0.28057173    
  0.12182342    
  0.18887135    
 -0.42645529    
  0.22677337    
  0.61008078    
 -0.34715921    
 -0.18622890    
 -0.42923546    
 -0.54047024    
   1.1103426    
 -0.22095923    
  0.11332858    
 -0.27477849    
  0.72469538    
 -0.10237421    
 -0.39406231    
  4.65199091E-02
 -0.20067082    
  9.45886299E-02
  2.09266759E-07
 -0.27215937    
  0.50607491    
 -6.49195835E-02
 -0.20202640    
  0.35704780    
  0.24432732    
 -0.86935252    
 -6.03199117E-02
  0.85099208    
 -0.25289574    
 -0.27353743    
  0.20271173    
 -1.54087795E-02
  3.35911177E-02
 -0.36572486    
 -0.63839680    
  0.43772587    
   1.0718011    
 -0.68233627    
  0.37020299    
 -0.21145450    
  0.13161823    
 -0.31577635    
  0.74508381    
 -0.53377467    
  6.62110820E-02
 -0.31116834    
  3.36480252E-02
 -0.23516417    
 -0.28304163    
 -1.86919346E-02
  0.20409556    
 -0.14903572    
  0.46702322    
 -0.42620111    
  0.24685991    
 -0.60762519    
  0.30192456    
  0.78293240    
 -0.13630542    
 -0.19574462    
  0.83005136    
 -0.40042722    
 -0.18131723    
  -1.1704061    
   1.7588619    
 -0.42744380    
 -0.33852556    
 -1.44929281E-02
  0.51592213    
 -0.19946094    
 -0.47000349    
  0.60187167    
 -0.30888438    
 -0.11778317    
 -0.79850781    
   1.2063512    
 -0.29962948    
  0.56144542    
 -0.43233082    
 -6.39751256E-02
 -0.50982505    
  0.65492588    
 -0.21990211    
  0.10730022    
 -0.23852269    
  9.49746668E-02
 -4.46043015E-02
 -0.64185381    
  0.29763231    
  0.70544755    
 -0.43398511    
  0.40168449    
 -1.78350341E-02
 -0.25646895    
 -0.30894741    
 -0.94381559    
  0.30782685    
  0.47957298    
  0.12422884    
 -6.26713410E-02
 -0.92127824    
   1.1474023    
 -0.37613738    
  0.70464146    
 -0.17095767    
  4.31243218E-02
  0.18879403    
 -8.40831175E-02
  8.67676735E-02
 -5.37635153E-03
  9.01513174E-02
 -0.46117571    
  2.69766003E-02
  8.73279721E-02
 -0.74682736    
  0.57628298    
  0.61585534    
 -0.54796523    
  0.10613247    
 -2.81710140E-02
  0.68237531    
 -0.36392143    
 -0.42779025    
  0.40679231    
  0.52765948    
  -1.1223662    
  0.54019755    
  0.48356658    
 -0.87236464    
  0.74938691    
 -0.64361334    
  9.56482142E-02
  0.24453463    
 -0.49681485    
  5.49822338E-02
   1.0665537    
  -1.1751200    
  0.60195702    
 -0.32002535    
 -0.17748883    
 -0.15621887    
  0.96806723    
  2.53636688E-02
 -0.69493771    
  0.36524007    
 -0.69813466    
  0.47933489    
  3.34886909E-02
 -7.77997747E-02
  0.11309761    
 -0.39111745    
  0.50825804    
 -0.21737592    
 -0.21281362    
  0.26872882    
 -0.18171747    
  0.16034274    
 -0.44320527    
  0.32888857    
  1.37457550E-02
  0.29871303    
 -0.22631323    
 -6.89927191E-02
  0.51895589    
 -0.60782421    
  0.18603222    
 -0.29180565    
 -0.27945173    
  0.17500910    
  7.50906020E-02
  5.38431741E-02
  0.41616052    
  3.14160660E-02
 -0.23415770    
 -0.18558417    
  6.08554222E-02
 -0.57823837    
  0.60374063    
  0.30991513    
 -0.21068856    
 -0.56206191    
  0.41871011    
  0.23954943    
 -8.00425261E-02
  8.00425410E-02
 -1.64892199E-07
  9.31561738E-02
 -0.32149076    
  0.16419022    
  0.50639945    
 -0.71622515    
  0.33702803    
 -0.14631121    
  0.28123036    
  -1.0103880    
  0.69979149    
 -0.19699833    
  0.27653164    
 -0.28870180    
 -0.71376640    
  3.27897631E-02
  0.62213606    
 -8.58312547E-02
  0.37351340    
  2.56422907E-02
  0.30571494    
 -0.31525350    
 -0.23277450    
  0.70716137    
 -0.54041773    
  9.12683755E-02
 -2.84377541E-02
 -8.00426602E-02
  9.59411189E-02
  0.11039525    
  0.58275187    
 -0.48590201    
 -0.23929909    
 -0.18951331    
  0.38155955    
  0.27551171    
 -0.59598333    
  0.65924561    
 -0.29666239    
 -0.34423411    
  0.13897097    
  4.33505550E-02
 -8.20649937E-02
  0.48145100    
 -0.53899670    
 -6.10601641E-02
  0.69868720    
 -0.45937890    
 -0.17130379    
  0.23072717    
 -6.23431355E-02
  0.25875902    
 -0.10210516    
  0.13540466    
 -0.50646830    
  0.26292136    
  7.76828229E-02
 -0.50996697    
  0.57723987    
  4.47657816E-02
  -1.2608602    
   1.0400181    
  4.22005020E-02
 -0.32224879    
 -0.51590824    
  0.41181421    
  0.70988405    
 -0.55754322    
 -0.29739091    
 -0.51898909    
   1.2145723    
 -0.13248911    
  8.26035291E-02
 -0.30228090    
 -0.50164080    
 -0.50134671    
  0.86201400    
 -0.20733294    
  0.15834333    
 -2.97262631E-02
 -0.32874355    
 -4.90894131E-02
  0.28295395    
  0.13293886    
  5.64666465E-02
 -0.19415614    
  9.47892573E-03
 -8.87282491E-02
  0.30048645    
  0.20930776    
 -0.24426275    
  -1.0225300    
  0.84572697    
  0.37351340    
  4.13412005E-02
 -0.64154255    
  0.62584335    
 -0.17224611    
 -0.25077745    
  9.22313333E-02
  0.39513314    
  9.34202373E-02
 -0.49740249    
  0.50815547    
 -0.49930567    
  0.27549374    
  4.25597951E-02
 -4.25594449E-02
  0.13143890    
 -0.21148157    
  0.70574862    
  -1.3289371    
 -3.43674235E-02
  0.86315560    
  6.28777593E-02
  0.35528889    
 -0.53705651    
  0.10103240    
  0.30553979    
 -0.54152811    
  0.25089169    
 -7.04733580E-02
  0.32277337    
 -0.49561599    
  0.33106682    
 -0.38136768    
  0.30245340    
 -0.14830256    
 -0.28090224    
  0.27749506    
  0.11892016    
  1.80183612E-02
  0.20875487    
 -0.39107651    
  3.85335498E-02
  0.46440399    
 -0.40438583    
 -2.29144692E-02
  0.21382883    
 -0.17805238    
  2.32006229E-07
  0.21480203    
 -0.39266074    
  0.19997653    
 -1.25789223E-02
  2.50013862E-02
  0.34393987    
 -0.54118729    
  0.20951727    
  0.12588021    
 -9.88107100E-02
  3.78501154E-02
  0.21511115    
  0.11727072    
  4.60542031E-02
 -0.54939413    
  8.13456774E-02
  1.55044021E-02
  0.24686024    
 -0.43969804    
  0.14235424    
 -4.63657975E-02
  0.21017849    
  2.17399467E-02
 -0.12893347    
 -0.53768659    
  0.63660443    
 -0.69038117    
  0.46098498    
 -0.26131937    
  9.48988423E-02
 -0.31127778    
 -0.24014127    
  0.57178628    
 -0.10625702    
 -0.12396817    
 -5.08893328E-03
 -3.10906004E-02
 -0.12306024    
 -0.42348352    
  0.67941678    
 -9.66937542E-02
 -3.09301689E-02
  4.60440032E-02
  0.54522711    
  0.26124865    
 -0.67544764    
 -0.44573882    
  0.79713696    
 -0.63324922    
  0.18522437    
  0.23943526    
  0.30277681    
 -0.10037934    
  0.12808165    
 -0.39324489    
 -0.36189401    
  0.62394649    
 -0.59529126    
  0.35723984    
  0.24735411    
 -5.71583882E-02
 -0.29863498    
   1.0427486    
 -0.57605475    
  0.20643023    
 -0.34868130    
 -0.12537527    
  9.95676219E-02
 -1.64746977E-02
  0.41318718    
 -0.62312937    
  0.46897873    
 -0.26570299    
 -0.80260354    
  0.28394386    
  0.70709431    
 -0.27574977    
 -0.23323099    
  0.16136622    
  0.29646686    
 -2.06194315E-02
  0.23262247    
 -0.34928972    
  0.63105839    
 -0.63776958    
  5.88403977E-02
  0.53899658    
 -0.16251889    
 -0.13259836    
 -0.22501111    
  5.45590892E-02
 -0.13564052    
  0.22853436    
 -5.52626066E-02
 -0.11423819    
 -1.92933083E-02
  0.27378738    
 -0.13459004    
  2.78569404E-02
 -0.32880926    
  0.65224558    
 -0.77817255    
 -0.11940774    
  0.11506937    
  0.17504887    
 -0.99800771    
  0.28271949    
  0.82247186    
  0.17958580    
 -0.25092295    
 -0.26447898    
  0.54509419    
 -0.29837739    
  0.35524032    
  0.24205886    
 -0.55175698    
  0.24750204    
 -0.55827993    
  0.46002421    
 -1.48590934E-02
 -0.19436978    
  3.22033204E-02
 -0.35566932    
  0.80476964    
  0.33164516    
 -0.69961983    
  6.89929873E-02
 -0.27763164    
 -0.58698690    
  0.61460215    
  0.82765102    
 -0.45247111    
  0.44906384    
 -0.29110065    
 -0.17685726    
  0.32708624    
 -0.40644780    
 -3.60397212E-02
  0.13696596    
 -0.62860858    
 -0.32850403    
  0.64695793    
 -1.46521283E-02
  0.45933834    
 -0.45565486    
 -1.48148611E-02
 -4.97234017E-02
  0.26687911    
 -0.62635881    
 -0.11287915    
  0.10157987    
  0.94540793    
 -0.20238896    
  8.79117697E-02
 -2.47822492E-03
 -0.19380179    
  0.27021101    
 -0.64162403    
  0.49586728    
 -0.13962875    
 -7.29325041E-02
 -0.26170638    
 -0.22957449    
  0.27551171    
  0.32178751    
  1.17648384E-02
 -8.86073112E-02
  0.39798236    
 -0.40761337    
 -0.15684226    
  0.52506322    
 -0.50637120    
 -0.18677607    
  0.20512517    
  0.28038275    
 -0.28402567    
 -0.37138119    
  0.24304998    
  0.31732136    
  0.49499077    
 -0.63762730    
 -0.25680467    
 -0.10435995    
 -0.94160837    
   1.4954935    
  0.16395468    
  8.64014551E-02
 -0.25035617    
 -1.73917469E-02
 -0.24756193    
 -0.22127280    
  0.60273153    
 -0.40036297    
  3.00775468E-02
 -0.63557708    
   1.2233641    
 -0.69727075    
  0.24763454    
  0.21667096    
 -0.13316019    
 -0.13310745    
  0.50333989    
 -0.61436623    
  2.24729478E-02
  0.42502555    
 -0.38509282    
  1.76373608E-02
  7.73494095E-02
 -0.38623387    
  0.20196855    
  0.18749619    
  8.05387199E-02
 -0.18232170    
 -0.37209955    
 -2.09432859E-02
  0.47198570    
 -4.38519381E-02
  6.87307492E-03
 -0.16736536    
  0.11823284    
  0.17751366    
 -6.21316023E-02
  2.21878905E-02
 -0.65924549    
  0.34937584    
  7.41078407E-02
  0.38407409    
  5.39080845E-03
 -0.65620381    
 -0.19378579    
  0.81719989    
 -0.20593159    
  0.20870526    
 -0.30914792    
 -0.19523457    
  0.23227616    
  0.11980117    
  0.25738904    
 -0.36994371    
 -0.19029549    
  0.86706400    
 -0.73626542    
  1.89756863E-02
 -0.14107868    
 -0.63023335    
  0.59946156    
  0.95654088    
 -0.66774344    
  0.17729203    
 -0.32090777    
  0.27798268    
 -0.13771725    
 -0.50970745    
  0.46860623    
 -1.76370330E-02
  0.40427840    
 -5.86965233E-02
  -1.1087389    
  0.68932301    
  0.34627622    
 -0.62759304    
  0.63569009    
  3.17487307E-02
 -0.49532124    
  0.32542250    
 -3.13505307E-02
 -5.22994995E-02
 -7.66925812E-02
  0.14165072    
 -1.58479605E-02
  0.55090594    
 -0.57352418    
 -9.95673835E-02
  0.29487631    
 -0.30212262    
  0.13897097    
  5.83880916E-02
  7.75134712E-02
 -5.97617365E-02
  2.31895447E-02
 -0.30599585    
   1.0894918    
 -0.56782997    
 -0.11749447    
 -0.27307090    
 -0.11949079    
  0.20763941    
 -0.21924491    
 -0.41917753    
  0.18822129    
  0.72451305    
 -0.39718607    
  0.41833818    
 -6.23704344E-02
 -0.32466087    
  0.35152456    
 -0.23222081    
 -0.23153739    
  1.89756863E-02
  0.10347917    
 -0.36396539    
  0.22216748    
  0.14179803    
  0.10298502    
 -5.33879064E-02
 -0.33389476    
  9.03841630E-02
 -0.20479430    
  0.51082575    
 -1.83490552E-02
 -0.19724742    
 -1.51517158E-02
  0.58438832    
 -0.40652928    
  6.79271147E-02
  0.14429404    
 -0.17459929    
 -0.23864773    
  0.41582778    
 -0.23742022    
 -1.98025443E-02
 -6.89930096E-02
 -0.62415421    
 -4.77904454E-02
  0.77694821    
 -0.18296489    
 -0.94170767    
   1.4416636    
 -0.12985788    
  0.16211902    
 -0.40887243    
  0.34569341    
 -0.42744392    
 -0.70807302    
  0.79323077    
 -0.36056980    
  8.41617435E-02
  0.57928032    
  7.73330703E-02
  -1.1221429    
  0.45198521    
  0.61763966    
 -0.62219524    
  0.32135507    
  3.25763524E-02
 -0.35393125    
 -0.30147532    
  0.84464890    
 -0.11811488    
  0.26351190    
 -0.46451405    
  0.16452415    
  0.29077333    
 -0.51546615    
  0.32757363    
  2.48286668E-02
 -0.25638744    
 -2.13530641E-02
  3.59064387E-03
  0.80654001    
 -0.96128833    
 -7.37860128E-02
 -6.99585304E-02
 -5.46039976E-02
  0.21082319    
  9.45583656E-02
 -0.14541695    
  0.13407473    
  0.20239736    
  0.23916373    
 -0.47638071    
  0.24031800    
 -8.05588365E-02
  2.32181549E-02
 -6.78225905E-02
 -0.27259207    
  0.41006303    
  0.13962910    
 -2.42274906E-02
 -0.22518940    
  0.35291368    
  0.31954297    
 -0.50330472    
 -0.28864297    
  0.16616602    
 -0.24620877    
  0.11034828    
  0.34918427    
 -0.25999880    
  0.10672458    
 -4.38940115E-02
  0.29008311    
  -1.0563525    
  0.43936676    
  0.20791732    
  0.14117357    
 -1.26185659E-02
 -0.23111163    
  0.33074149    
 -0.36326462    
  0.60010731    
 -0.33965188    
 -9.69038010E-02
  0.37095833    
 -0.28365478    
  0.24665919    
 -2.54467949E-02
 -0.79621947    
  0.29904592    
  9.65246798E-08
 -1.70945153E-02
 -0.43610200    
 -0.13543789    
  0.49077854    
  0.26164517    
 -0.14698213    
  0.19268423    
 -0.22658598    
 -0.76460606    
  0.90136486    
  0.30814770    
 -0.24973699    
  5.18251918E-02
  0.39983761    
 -0.58418131    
 -0.14341249    
  0.32099947    
 -5.57635985E-02
 -0.24671653    
  0.84006327    
 -0.19387300    
  0.28647965    
 -0.64384151    
 -0.15587056    
  0.47401172    
 -0.63487810    
 -0.43660527    
  0.63297850    
  0.31633744    
 -0.13919723    
  9.88458544E-02
 -0.27598616    
 -5.17012104E-02
  0.57867497    
 -0.53475571    
  9.67297703E-02
 -8.12252536E-02
  3.03055737E-02
  0.39294934    
 -0.46648356    
  7.35343099E-02
  0.19591020    
 -0.31043407    
  0.12565541    
 -7.40751717E-03
  0.32149068    
  1.86920222E-02
  0.19633235    
 -0.31411546    
  0.19660410    
 -0.13597955    
 -0.33255833    
 -0.34117076    
  0.99650240    
 -0.72404587    
 -4.71179448E-02
 -0.18232156    
  0.41245794    
  0.46301058    
 -0.12604095    
  9.71176699E-02
 -0.28242874    
  0.17531110    
  0.12057076    
 -0.19082081    
 -0.22584248    
  0.26288381    
 -0.12429770    
  -1.2439780    
  0.52097809    
  0.49985659    
  0.60680389    
 -0.39549509    
  4.08218838E-02
  0.19415607    
 -0.38220829    
  0.12617677    
  0.38188642    
 -0.36980146    
  6.67883679E-02
  0.52199900    
 -0.38321438    
 -0.30660474    
  0.15367617    
  1.69493910E-02
 -0.37240428    
 -0.47489360    
  0.23742011    
  0.58434427    
 -0.22458130    
  0.17147166    
  0.20232213    
 -0.28438720    
 -7.51204863E-02
  0.64780867    
 -0.41197994    
  0.17435344    
 -0.41018194    
 -0.33860239    
  0.84088063    
 -0.61079609    
 -0.21526949    
 -0.10863399    
  0.50424659    
 -0.19227180    
 -0.14156380    
  0.61903930    
 -0.35348979    
  0.16569412    
 -6.00621989E-03
 -0.21414776    
 -0.11871649    
  -1.0063627    
   1.3718222    
 -9.15270224E-02
  6.49378225E-02
  0.47112563    
 -0.43006432    
  0.44490665    
 -0.74803323    
 -0.17379761    
  4.52566817E-02
  0.59562212    
  -1.6723518    
   1.6350802    
 -7.62525722E-02
 -0.30051437    
  0.17243257    
 -0.14693037    
  0.86006314    
 -0.80070853    
  0.18514264    
  5.74714802E-02
 -0.12747084    
 -2.75669843E-02
 -0.18730274    
 -2.27282997E-02
  3.39016430E-02
 -0.27054587    
 -0.12937935    
 -0.37821552    
   1.2055844    
 -0.18232149    
  2.29235366E-02
 -0.30578622    
  0.13976212    
  0.14888112    
  0.52740234    
 -0.50179607    
 -0.56666315    
  0.79875505    
 -0.54634106    
  0.48432368    
  0.10346318    
 -8.46832171E-02
 -0.46166623    
  8.82407725E-02
 -0.28768191    
  0.33066383    
  0.18555254    
 -0.28053907    
 -0.33504999    
  0.88290381    
  -1.1048044    
  0.53536683    
  0.47227395    
 -0.55171043    
 -6.50637746E-02
 -3.41913179E-02
  0.18232159    
  0.57400471    
 -0.15415080    
 -0.47957289    
 -0.38453180    
  5.49589321E-02
  0.39290911    
  0.26208660    
 -0.11155264    
 -0.65058774    
  4.65200879E-02
  0.26759535    
 -0.18058391    
  0.10848048    
  4.11957130E-02
 -0.11890464    
  0.45793641    
 -0.14408422    
  0.26434913    
  0.27556935    
 -0.15307619    
 -0.34705421    
  0.11699452    
  0.40651590    
 -0.20441264    
 -0.18026175    
  7.43285045E-02
 -0.10886850    
  0.64905858    
 -0.92299110    
  0.14085752    
  0.26180276    
 -0.29898155    
  0.13778362    
  0.14705363    
 -0.42706421    
  0.30607083    
 -0.25499591    
  0.91546065    
 -0.58314645    
  0.47999796    
 -0.23332424    
 -0.22024073    
 -6.28008172E-02
  5.40672168E-02
  0.13645124    
 -0.24441420    
 -0.22558938    
  0.50015658    
 -0.44458684    
 -0.16320042    
  0.11980114    
  9.23733115E-02
 -0.23052359    
  0.31845385    
  7.77088404E-02
  4.86420169E-02
 -0.13991049    
  0.27825195    
 -0.37492859    
  0.11359718    
  8.36501122E-02
 -3.13505307E-02
 -0.12537527    
  0.51370978    
 -0.36007479    
 -9.33128595E-03
 -7.79614002E-02
 -0.14909588    
 -0.45366713    
  0.32404956    
 -0.38776556    
  0.42285678    
  7.87157193E-02
  0.48090044    
 -0.60367560    
  0.18081871    
  8.63845572E-02
 -6.92039356E-03
 -0.18649717    
  8.42182711E-02
 -0.17160968    
  0.13238928    
 -0.26396552    
  0.43286422    
 -0.33850130    
  0.41646290    
 -0.43560216    
  0.93448168    
 -0.67248923    
 -0.11407240    
  2.87495237E-02
 -0.10221661    
 -5.53136319E-02
 -4.35905419E-02
  0.10783280    
  0.56783593    
 -0.22819421    
  0.40546498    
 -0.60052550    
 -0.19004373    
  0.28185114    
 -1.05819656E-02
 -0.62462747    
  0.38539770    
  0.40546528    
 -0.24362212    
  0.40674156    
 -0.25752911    
 -0.25841150    
 -0.18746309    
  0.71859396    
 -0.22126092    
 -0.11974432    
 -0.19870961    
  0.39680710    
  4.80995849E-02
 -2.76634307E-03
 -0.25766620    
  8.25209394E-02
 -0.94304806    
   1.0699569    
  0.26191697    
 -0.13641165    
  3.27899158E-02
 -0.10453358    
 -0.30341563    
 -0.33349156    
 -2.10532825E-02
  0.20163739    
 -0.11995931    
  0.68329477    
 -0.18133174    
  0.65534997    
 -0.65238696    
 -2.69881953E-02
 -0.19763570    
  3.99328209E-02
  0.16678010    
 -0.13525410    
  0.21065229    
 -0.27473092    
 -0.17208004    
 -0.32173440    
  0.60503989    
  0.18833396    
 -0.15596886    
  0.48108864    
 -0.32784826    
 -0.46021572    
 -1.30721023E-02
 -5.87077364E-02
 -0.18885435    
 -9.41871330E-02
  8.28877315E-02
 -6.45384043E-02
  0.37469351    
  8.00428987E-02
 -3.52285393E-02
  0.35786930    
 -0.64157552    
 -3.22610065E-02
  7.37174526E-02
 -0.27925742    
 -0.31259823    
  0.13696595    
  0.20863876    
  0.57617557    
 -0.19702761    
 -7.37661347E-02
  7.37662464E-02
 -0.36624423    
  0.18658608    
  9.62768868E-02
 -0.16793293    
   1.0027307    
 -0.37755612    
 -1.85191873E-02
 -0.11195912    
  -1.0745146    
   1.2871505    
  5.21380566E-02
  0.12311655    
  -1.1495322    
 -0.15290762    
   1.1549654    
 -0.14415528    
  9.93298069E-02
  0.26302537    
 -0.39451206    
  0.15973714    
  1.65751874E-02
 -0.15689398    
  0.75828665    
 -0.84880048    
  0.20544386    
  0.11077441    
 -0.11363554    
 -0.18864526    
  4.40001190E-02
  0.26592377    
  6.39036819E-02
 -0.19093001    
  0.59480661    
 -0.56359804    
  0.43843532    
 -0.80151540    
 -4.93928790E-02
  0.64118755    
 -0.28916445    
  0.14606401    
  5.24465740E-02
 -0.17795172    
 -0.13021486    
 -3.31661245E-03
  2.94620004E-02
  0.32488486    
 -0.23545671    
  0.18526708    
 -0.21520947    
  0.11744542    
 -0.27514821    
  0.25052321    
 -0.30914792    
 -5.03008664E-02
 -0.12675156    
  0.16566721    
  0.44046888    
  1.22100879E-02
  0.37089387    
 -0.62359607    
  3.07717733E-02
 -4.96996678E-02
 -0.85904408    
 -0.16296123    
  0.71502978    
 -0.13911304    
  0.15201640    
  0.45276186    
 -0.27329347    
  0.63051164    
 -0.75591278    
  0.37393391    
  3.01807821E-02
 -0.51082546    
  0.16566721    
  0.77729183    
 -0.44573879    
  0.12596868    
 -0.19105524    
 -7.59091377E-02
  0.76466066    
 -0.97838485    
 -0.36902758    
  0.57005370    
  0.17537522    
  0.18544434    
 -0.54250252    
 -0.39403635    
 -1.71922930E-02
  7.24550337E-02
 -1.62606668E-02
 -0.22587934    
  0.49703234    
 -0.47669262    
  0.23249578    
  1.26250868E-07
 -0.68256509    
   1.4375877    
  6.76584914E-02
 -0.35867944    
 -0.39713889    
  0.11723018    
  -1.1864284    
   1.1034317    
  0.64134759    
 -0.25857413    
 -0.46803823    
  9.00608450E-02
  0.40386918    
 -0.18552136    
  0.61933488    
 -0.28011909    
 -0.27587965    
  4.93056476E-02
 -0.38001835    
  0.46559677    
  8.75371099E-02
  4.24390920E-02
  0.10508338    
 -0.42180738    
  0.18674757    
 -0.32955617    
 -0.56181097    
   1.2350242    
  0.18157579    
 -0.61081100    
  0.42923534    
 -0.51530981    
  7.91779980E-02
  8.29662979E-02
  0.45314264    
 -0.43109453    
 -9.81179699E-02
 -2.43488494E-02
  1.39862914E-02
  9.90911052E-02
  0.28532097    
 -0.11512692    
  0.28635508    
 -0.42558655    
  0.22314355    
 -0.40302896    
  0.11697157    
 -8.11253637E-02
  0.68961972    
 -0.61500895    
 -0.25552508    
  0.69525468    
 -0.56860352    
 -9.34530050E-02
  0.12275951    
  0.50066590    
 -0.47219419    
  0.23915482    
  5.11553548E-02
 -4.56455201E-02
  0.18506525    
 -0.58915734    
  8.28877464E-02
  6.24056756E-02
  0.88079274    
 -0.78580606    
  0.19091457    
 -0.47751850    
  0.38220826    
 -0.77269983    
  0.55322599    
 -3.73177491E-02
 -6.27655834E-02
  9.64137241E-02
 -3.74574736E-02
  0.48609504    
 -8.57317820E-02
  7.86647797E-02
 -0.24223740    
 -0.25995752    
  0.29836705    
 -0.42300934    
 -0.33913079    
  0.27988800    
 -0.24930458    
  7.53982440E-02
 -0.18343951    
  0.70316410    
 -0.45483670    
  0.13679852    
  0.21304724    
 -0.26458058    
 -5.94232827E-02
  0.27871338    
  0.16019960    
  0.12070271    
  0.35667512    
 -0.25160581    
 -0.36306936    
  0.13069698    
 -2.00674254E-02
 -0.59049308    
  0.31623408    
  6.03629164E-02
 -0.42660737    
  0.63031644    
 -0.34263438    
  0.28286281    
  0.34830669    
  1.77445430E-02
 -0.14290752    
 -0.53033823    
 -0.34339264    
  0.89948374    
 -2.57524308E-02
  0.28332478    
 -0.41644236    
  0.26083496    
 -3.10905986E-02
 -5.12933843E-02
 -0.80747378    
  0.27045378    
 -0.67902946    
  0.88013059    
  0.49441275    
 -0.28532061    
 -0.38215426    
  0.84069276    
 -0.62960297    
  3.72432312E-03
  0.25172749    
  0.16482840    
 -0.85221195    
 -0.41412312    
   1.3327103    
 -0.31874064    
 -0.15309972    
 -0.33280230    
  0.87546891    
 -0.59164029    
  0.26917216    
 -0.46941364    
 -0.24459869    
  0.39740065    
  0.17419158    
 -8.14607963E-02
  0.26999918    
 -0.43403843    
  0.21089511    
 -0.53698665    
  0.12445430    
  0.76249468    
 -0.34294453    
 -0.24434592    
 -0.52884406    
  0.57678372    
  0.36936012    
  0.14740516    
 -0.26592410    
  0.14177540    
 -0.22818476    
  2.49569118E-02
  0.23155898    
  0.44203210    
 -0.30640808    
 -0.35319662    
 -0.21192212    
  0.51254070    
 -0.36146039    
  0.33277526    
  0.42294824    
 -0.73382455    
  5.61549366E-02
 -0.15074365    
  0.54821336    
 -0.50548822    
 -0.33040714    
 -5.43609783E-02
 -0.69874930    
  0.81963122    
  3.88397127E-02
  5.10553122E-02
 -0.32925829    
  0.30173370    
  0.29232249    
  0.32850415    
 -0.22941296    
  3.09621897E-02
 -0.26756051    
 -0.64265090    
  0.70069414    
  0.35139778    
 -0.23111163    
 -0.17832938    
  0.53833216    
 -0.45798314    
  0.46954393    
 -0.24934582    
 -9.26588923E-02
 -0.77751404    
  0.55356139    
  0.55903733    
 -7.44642541E-02
 -0.14175901    
  0.54971451    
 -0.72174478    
  1.69208776E-02
  0.21370316    
  1.87926274E-02
 -0.28768194    
  0.28234878    
 -0.37129635    
  7.10581318E-02
  0.17204019    
  0.34382671    
 -0.61842352    
  0.40546522    
 -0.10388029    
 -0.41140002    
  0.36290535    
 -8.75760689E-02
 -0.40886056    
 -0.17824827    
  0.70827621    
  0.12939376    
  7.37309828E-02
 -2.98528560E-02
 -0.49247634    
  0.90632403    
 -0.29046851    
 -0.10090606    
  9.19376537E-02
 -0.42250142    
 -0.66268790    
  6.64433092E-03
  0.64220214    
 -0.81529498    
  0.49814719    
  0.71210527    
 -0.72172052    
 -0.73759884    
  0.81652606    
  0.18306525    
 -8.53229314E-02
  0.71517003    
 -0.73976141    
 -0.19149201    
  0.37657604    
 -0.11305290    
 -3.86861945E-03
  0.11346707    
  0.18289801    
 -0.36038694    
 -8.17660019E-02
  0.54866546    
 -3.42589617E-02
 -3.27005498E-02
 -0.18509540    
 -0.34719601    
   1.1142132    
 -0.67778593    
  0.44531104    
 -0.14025019    
 -0.49595532    
 -0.42033514    
   1.2201334    
 -0.40795586    
 -0.50916445    
  0.10619027    
  0.14558528    
  0.14396092    
 -9.67075899E-02
 -3.08158342E-03
 -0.24340907    
  0.19600695    
  0.28525203    
 -0.79284656    
 -0.57178646    
  0.50509489    
 -0.42285687    
 -0.19290355    
   1.3566028    
 -0.14732482    
  -1.3581234    
   1.0778214    
  4.51820418E-02
  0.95024568    
 -0.50411958    
 -0.21737592    
  0.20963407    
  0.59094799    
 -0.52819210    
 -0.17504874    
 -0.21952671    
 -6.71894848E-02
 -0.30455449    
  0.47131169    
 -0.21419665    
  0.19439422    
  0.27002725    
  7.59240240E-02
 -0.53228074    
  5.47011495E-02
  0.16441824    
 -0.16062310    
  0.40798721    
 -5.43470085E-02
 -0.37662971    
  0.17388806    
 -9.92265716E-02
  7.16835307E-03
  0.34409603    
  0.60728586    
 -0.65658236    
 -0.25283515    
 -0.25180367    
  4.73204702E-02
  -1.2826159    
   2.2072749    
 -0.50805181    
 -0.22591743    
  0.35319668    
  -1.0463438    
  0.27193362    
  0.84275234    
 -0.21238142    
 -0.26264599    
 -8.40187073E-02
  0.17499080    
  0.51815671    
 -0.24224934    
 -0.17725813    
  2.98529826E-02
 -0.22682665    
 -0.71176994    
 -0.74721456    
   1.1451324    
 -0.76647842    
  0.18774177    
  0.24629703    
  0.70016497    
 -0.26236418    
  0.46430549    
 -0.25581419    
  0.51817858    
 -0.19070815    
 -0.17068754    
 -0.28243846    
  0.77351165    
 -0.48478416    
 -0.13397935    
 -0.13815024    
  3.23916487E-02
  0.29165807    
  9.90909114E-02
 -0.33270597    
  -1.5404451    
   1.4622803    
 -7.59859309E-02
  0.10798881    
  0.18297738    
 -0.13681568    
 -0.31563827    
 -0.13205971    
  0.44015077    
  0.10422334    
  7.23999292E-02
  9.67520624E-02
 -0.23985298    
 -2.59757023E-02
  0.12028625    
 -0.15470639    
  0.12767792    
 -0.23867445    
  0.48617655    
  7.98945688E-03
  1.83973983E-02
  0.34092668    
 -0.45968667    
  0.29716778    
 -0.16034265    
  0.10663843    
 -0.34849837    
 -6.73657432E-02
 -0.57188582    
  0.31508121    
  0.60613602    
 -0.47147873    
 -0.32239848    
  0.51516390    
 -0.17714034    
 -0.45309320    
  0.55612558    
 -1.76370330E-02
 -7.00100735E-02
 -0.39219466    
  0.16138852    
 -0.49335083    
  0.95187062    
 -0.59756094    
  0.86528802    
 -0.10278000    
 -0.14687504    
  8.91519897E-03
 -0.36772460    
  0.64050359    
 -0.21529135    
 -0.26376176    
  0.19735920    
  0.19713666    
 -0.33794403    
  0.43369949    
 -0.34812129    
 -1.58984046E-02
  8.88792872E-02
 -0.95668507    
  0.73060471    
  3.61051485E-02
 -0.47142300    
  8.17895681E-02
  0.19876494    
 -0.12802848    
 -0.25410557    
  0.31099293    
  0.25131440    
  0.32979342    
 -0.23742022    
 -0.32090756    
  0.37806621    
 -0.15672579    
 -0.36132744    
  0.41063297    
  0.24017990    
 -0.30403119    
 -0.40546513    
 -0.86020136    
   1.1776556    
  0.58333218    
 -0.16725700    
 -0.26765534    
  0.47000355    
  0.16273443    
 -0.48848867    
  0.65511966    
 -0.37794030    
 -0.59824836    
 -3.34757753E-02
 -1.28482245E-02
 -0.14343271    
  0.36657596    
  7.31224418E-02
 -0.58971149    
 -0.48985231    
  0.55149668    
   1.1076293    
 -0.67711848    
  0.19809759    
 -0.24142545    
  1.10093644E-02
 -4.86077480E-02
 -0.63004643    
  0.48606116    
  0.21067676    
  0.61101151    
 -0.22119999    
 -0.35806283    
 -0.13353153    
  0.36221492    
 -0.38225576    
  0.10373985    
 -0.29011813    
  6.14852794E-02
  0.41156265    
 -7.24726245E-02
  0.35863402    
 -0.21575096    
  1.12675577E-02
  0.30020839    
 -0.20668213    
  1.38358956E-07
  4.48953100E-02
  5.68871386E-02
 -0.57587647    
  0.14473899    
  0.36936012    
  -1.5226307    
   1.0948597    
  0.11694743    
 -1.68636516E-02
  0.11853854    
 -0.17449720    
  0.15620428    
 -0.19657639    
 -6.57876506E-02
  2.76151616E-02
  0.18102360    
  9.59004313E-02
 -0.58955801    
  0.63848889    
 -0.16450392    
 -0.59843946    
  0.31735781    
  0.64369869    
 -0.44183278    
  0.28499028    
 -0.17319870    
  0.48550767    
 -0.28571144    
 -0.31158763    
  0.25766608    
 -8.97851884E-02
 -0.38744676    
  0.10580666    
  0.68102580    
 -0.28227666    
 -0.17319870    
  1.58984084E-02
 -0.19055718    
 -6.70861304E-02
  0.58096093    
 -0.29225853    
 -0.12699965    
  9.27815959E-02
  0.33782753    
 -0.48044157    
 -9.16670933E-02
  0.21511135    
 -0.15684226    
  0.17917177    
  0.21490794    
 -0.19306602    
 -1.55524379E-02
 -0.19684651    
  2.26427019E-02
 -9.38189179E-02
  0.18641169    
  0.25921980    
 -0.14674167    
  0.37145895    
 -0.11307695    
 -0.47094324    
  9.66761336E-02
 -5.25514334E-02
 -3.29098105E-02
 -0.33202133    
 -0.55315983    
  0.91448754    
  2.84716785E-02
 -6.52403757E-02
 -0.45145020    
  0.15750648    
  4.42334190E-02
 -3.92206460E-02
  0.66268784    
 -0.61867106    
  0.32409242    
  6.69145286E-02
 -0.57428604    
  0.63090509    
  -1.1171315    
  0.53117782    
  0.81944084    
 -0.57671028    
 -8.54450092E-02
 -0.10379677    
 -1.57484692E-02
  0.20929134    
 -0.28625259    
  0.17275226    
  6.96336478E-02
 -8.41618031E-02
  0.26048613    
 -0.13245794    
  0.19440833    
  0.15968788    
  2.38106679E-02
 -3.28879170E-02
 -0.43476540    
  0.79356593    
 -0.34371707    
 -5.85684553E-02
  8.22380930E-02
 -0.23638868    
 -0.19125023    
  0.20959945    
  5.65520562E-02
  8.87283161E-02
 -0.29821947    
 -0.63551795    
  0.87213004    
 -0.35810930    
  0.32754663    
 -0.28080899    
 -3.24852727E-02
  0.24921578    
  0.30770111    
 -0.15460141    
 -0.32955617    
 -5.87077364E-02
  0.24976288    
  0.45953229    
 -0.17730001    
 -0.23275247    
 -0.27171808    
 -0.10989556    
 -4.12429720E-02
  0.16907643    
  0.37995729    
 -0.66615921    
  0.83368045    
  4.27740365E-02
 -0.31937769    
 -0.20633638    
  0.20633656    
  0.29191029    
 -0.60360730    
 -0.15492243    
  0.38544622    
  6.40788004E-02
 -0.20182091    
  0.42909372    
  0.26405334    
 -9.97501612E-02
 -0.11081433    
 -0.49960420    
  0.71437919    
 -0.89755982    
  0.54028451    
 -0.72673827    
 -5.75238839E-02
  0.17461629    
  0.52508807    
  0.11414531    
 -0.68443877    
  0.34387648    
 -0.42826381    
  0.53689784    
 -0.34311199    
  3.56272422E-02
 -0.21691316    
  0.12808165    
  3.22607495E-02
  0.55734575    
  0.53950131    
 -0.29122174    
 -0.36719975    
 -0.22058694    
 -0.21256146    
 -0.24981166    
  0.55186379    
 -8.94904211E-02
 -0.11725125    
  0.27806666    
  0.28496078    
 -0.40003034    
 -7.16095194E-02
  0.15726520    
  0.58695722    
 -0.32861942    
 -8.10037404E-02
  0.67262560    
 -0.76762336    
  0.17600143    
 -0.31593522    
 -6.53294697E-02
  0.11918866    
 -0.26423869    
 -0.11900331    
  0.69039631    
 -0.31467280    
 -0.80060655    
  0.96387988    
 -0.25820619    
 -0.19149201    
  0.31616697    
  0.19264650    
  8.67594928E-02
 -9.89175737E-02
  3.60400416E-02
  0.51082575    
 -0.51082551    
 -0.15267695    
 -6.89660851E-03
 -0.15299800    
 -0.11980110    
  0.11980114    
  7.38200545E-02
  0.28204837    
  -1.1419090    
   1.2154118    
 -0.16824798    
  4.84941863E-02
  8.77507478E-02
 -0.21706438    
 -0.14465606    
  0.12080478    
  0.35839742    
 -0.49094409    
  0.56745881    
 -0.12337892    
 -0.36464298    
 -0.21409357    
  0.79580134    
 -0.59267664    
  0.13077021    
 -0.16822770    
  3.80954123E-03
  0.75041103    
 -0.38239399    
  0.12825440    
 -0.22488110    
 -0.18406242    
  5.42505048E-02
  8.53599608E-02
  0.14894211    
 -0.58674264    
 -1.41847553E-02
  0.16632116    
  0.16332525    
 -0.23433618    
  0.12973633    
 -0.16498230    
  1.33633157E-02
  0.26644048    
 -0.24023807    
  0.43379584    
 -0.42521167    
 -7.54240006E-02
  0.44314837    
  0.69018441    
 -0.78638244    
  7.52705559E-02
  0.25232118    
 -0.65176183    
  0.43505302    
 -0.41719535    
  0.10889396    
  2.73989346E-02
 -5.14965467E-02
 -0.16299726    
  0.29245523    
 -0.14172806    
  0.31207332    
  0.56647712    
 -0.94226623    
  0.75480318    
  -1.0542504    
 -0.35921401    
   1.1401120    
 -0.80485106    
 -6.07908377E-03
  0.67778581    
 -0.36155182    
 -7.85621628E-02
  0.59205121    
 -0.33860195    
  3.72432312E-03
  2.56895255E-02
  0.16649632    
  2.42436323E-02
 -9.41133276E-02
  0.14944026    
 -0.23525630    
  0.15874860    
 -7.62274489E-02
  0.37757722    
  0.48376575    
  -1.0656874    
 -0.12489308    
 -0.15874843    
 -0.11375909    
  0.76294309    
  2.22231243E-02
  0.27663231    
 -0.35667509    
  0.20391211    
 -0.30399570    
  0.12941119    
 -0.43033826    
  0.57536423    
 -0.25489229    
  0.15230557    
 -6.58322275E-02
  0.15583976    
 -0.26515305    
  0.48880282    
 -0.42179191    
 -2.50014421E-02
  2.80831847E-02
 -6.67975172E-02
 -0.26170638    
  0.95320767    
 -0.64333773    
 -0.49219134    
 -0.31717232    
  0.19166726    
  0.65462381    
  0.63403219    
 -0.86020118    
 -4.65201437E-02
 -0.28768218    
  0.38946474    
 -7.43837580E-02
 -0.68929344    
 -0.10536032    
   1.0247233    
 -0.42560503    
  0.31546184    
 -0.25180367    
 -9.70739275E-02
  0.77468246    
 -0.23044060    
  0.34249040    
 -0.42771092    
  0.15327387    
  -1.1279869    
 -0.21706440    
  0.78015864    
 -0.27541202    
  9.86303911E-02
  0.34276655    
  0.37493852    
 -0.44814205    
 -5.19596376E-02
 -2.24727578E-02
  0.20849143    
  8.48566592E-02
  0.85116446    
 -0.79193640    
 -0.18552136    
 -0.22796278    
  0.19273430    
 -0.19757685    
 -0.38623390    
  0.75880134    
 -0.32980567    
  0.35946164    
  0.50038183    
 -0.57448941    
  0.17000841    
 -0.41435421    
 -9.35260504E-02
 -0.37647772    
 -0.36693159    
  0.84582412    
  0.49296817    
 -0.44967109    
 -0.15062562    
  0.60029721    
 -0.36054355    
  0.46075568    
 -0.23916377    
 -0.43701330    
  0.31845394    
  0.24664138    
 -2.21001152E-02
 -0.63878608    
  0.41773498    
 -3.18610407E-02
  0.19542462    
  0.10388024    
 -0.14002885    
  3.31857614E-02
  0.15372679    
 -0.44835651    
  3.97601957E-03
 -0.20155300    
  0.13170950    
  0.30560556    
 -0.30135921    
  0.17095765    
  4.19643931E-02
  0.60551280    
 -0.22080959    
 -0.58081794    
 -0.24953026    
  0.13018374    
 -2.85733175E-02
  0.15207821    
 -0.25368828    
  0.18499188    
  6.03629164E-02
  0.39846730    
 -6.97959587E-02
 -0.90729493    
  0.52711034    
 -6.83635622E-02
  1.81626817E-07
  0.59925097    
 -0.13279164    
  0.26145345    
 -0.14696318    
  0.20450118    
 -0.37059641    
 -0.12246671    
  0.35983914    
 -1.98519658E-02
  0.14660339    
 -0.57488304    
  0.10919923    
  8.58611465E-02
  7.02579990E-02
 -3.29865329E-02
  0.15762898    
  0.57877642    
 -0.65448797    
  2.77024601E-02
  0.13999972    
 -0.32232121    
 -2.99521834E-02
  2.33732648E-02
  0.50486749    
 -0.65791827    
  0.51925153    
 -0.98006678    
 -6.29139319E-02
  0.74687278    
  0.21013615    
 -0.10231742    
 -0.31569502    
  0.54873425    
 -0.51521158    
 -0.10008335    
 -4.55564335E-02
 -8.39346871E-02
  0.88730311    
  0.16734593    
 -0.78205734    
 -7.27591440E-02
 -0.22314337    
  0.34719628    
  0.94649655    
 -0.85726547    
  0.38285348    
 -0.22522469    
 -0.45758101    
  0.21736537    
  0.10668400    
  0.62542903    
 -0.78654814    
  0.85723853    
 -0.87487531    
  0.17278634    
 -0.28171203    
  0.42121351    
  0.17840770    
 -0.24017234    
  0.26810113    
 -0.39807740    
  0.21490794    
 -0.24696197    
 -3.98722701E-02
 -0.15754640    
 -0.16345324    
  0.36736521    
 -0.30399567    
  8.73372797E-03
  0.13786988    
 -0.13786975    
  0.25228029    
 -0.25228009    
 -0.32609171    
 -6.21316023E-02
 -0.70605069    
   1.3666214    
 -0.45293161    
 -0.31585309    
  0.66047657    
  0.38181749    
 -0.24414346    
  0.31229630    
 -0.22904344    
 -0.11261909    
  0.44230583    
 -0.15131792    
 -0.33153400    
  1.70945562E-02
  8.13456774E-02
  0.34977630    
 -0.49407947    
  0.23105451    
  1.70460735E-02
 -0.36678627    
 -2.88682189E-02
  0.34658217    
 -0.14972274    
  0.11663712    
  0.11540148    
 -0.15278931    
 -0.38659677    
 -5.77084199E-02
 -0.25202188    
  0.64419794    
  0.18287866    
 -4.26808894E-02
 -1.58807723E-07
  8.09367523E-02
 -0.62326097    
  0.63127190    
 -0.36124456    
  0.18739757    
 -0.41820398    
  0.76948470    
 -0.16160214    
  0.17487682    
  4.09097783E-02
 -0.32932484    
  0.12395477    
  0.24669826    
 -0.49210870    
 -9.98327229E-03
  0.44374198    
 -0.60292208    
  2.32568141E-02
  0.18805213    
 -0.11421786    
  0.28053916    
  1.33514004E-02
  0.16357954    
 -0.39204201    
 -0.17435351    
  0.33703887    
 -0.32520446    
  0.59862095    
 -0.19971330    
 -0.25659132    
  0.44547048    
 -0.24294610    
 -0.25131455    
  0.34662470    
 -0.38670290    
  0.24593012    
 -0.36837116    
  0.48615390    
  -1.3236958    
   1.6985506    
 -0.58070707    
  5.25621362E-02
 -3.68139334E-02
  0.43015769    
 -0.30132487    
  0.20763920    
 -0.33647218    
 -0.32158372    
  0.17366353    
 -0.17798324    
  0.62832016    
 -9.69280079E-02
 -0.25349796    
  0.33177742    
 -0.65392631    
  1.79377999E-02
 -0.23431672    
  0.30301344    
  0.35293347    
 -0.39965108    
 -0.10536046    
  0.37106377    
 -5.83356991E-02
  0.18643558    
 -0.24089527    
  0.28394389    
 -0.15134560    
 -0.40057513    
  0.34687090    
 -6.92039356E-03
  1.03626745E-02
  0.11663712    
 -0.11320617    
  0.29450819    
 -0.65314186    
  9.75609757E-03
   1.1613287    
 -0.63413292    
  0.28911361    
 -0.56445563    
  0.50020331    
 -0.35634807    
 -0.26826379    
  0.56327218    
  2.43005902E-03
 -0.26212177    
 -3.15970089E-03
 -0.47762743    
   1.0640069    
 -0.63501102    
  0.37510887    
 -0.21575096    
  2.79349238E-02
 -0.42634282    
   1.1028227    
 -0.51644343    
  -1.1716373    
  0.42546567    
  0.39217606    
  0.47957295    
 -0.37488189    
  9.47626084E-02
 -0.43183735    
 -0.14018404    
 -7.77861615E-08
 -0.16882093    
  3.94415185E-02
  0.15808943    
  0.43642730    
  6.49194345E-02
 -0.18805228    
  0.21622318    
 -0.25131455    
 -0.23211206    
  0.46661964    
 -0.49401844    
 -0.41945118    
   1.0748583    
 -0.40306407    
  0.33852583    
 -0.24911907    
  0.33034465    
 -0.25741181    
 -0.24869660    
  0.11821846    
  0.20981482    
 -0.67633998    
  0.85913235    
 -0.52663606    
  3.90674211E-02
  7.38343745E-02
 -0.33008707    
  0.39884272    
 -0.36000285    
  0.42121351    
 -8.13455135E-02
 -0.11482131    
  0.37848854    
  0.21267226    
 -6.52403682E-02
 -0.24874958    
 -0.39828643    
  0.26598921    
 -1.32451430E-02
 -0.16251889    
 -4.40954827E-02
  0.12323268    
 -2.94136610E-02
 -0.20649172    
  0.28538582    
  0.19375032    
  0.36487967    
 -0.65635693    
  0.17084934    
 -0.75257045    
 -6.82577165E-03
   1.1211865    
 -0.55961579    
  0.13840248    
 -0.39027485    
  8.65922943E-02
 -0.11203933    
  0.14824234    
 -5.95139451E-02
  0.38961715    
 -0.17025399    
  0.51082569    
 -0.38299218    
 -7.61613026E-02
  0.42681843    
 -0.29553774    
  7.29807019E-02
 -0.45198536    
  0.16136622    
  0.30228093    
 -2.64334008E-02
 -0.51879370    
  0.59883648    
  5.08808941E-02
  -1.0353801    
  0.40546513    
  0.19126846    
  0.42550576    
  1.31405676E-02
 -0.31682324    
  0.30632445    
  4.64001037E-02
 -0.13461158    
  0.21213238    
 -0.54802823    
  3.56473327E-02
 -5.60145415E-02
 -0.24603738    
 -8.79688412E-02
  0.31321520    
  0.24146205    
  0.11814967    
 -0.61152649    
 -4.98717576E-02
  0.69030243    
 -0.48088911    
 -0.22084212    
  0.40928930    
  0.58438832    
 -0.70169431    
  0.25938836    
 -0.55137181    
  0.22084183    
  0.41311622    
 -0.28362516    
  0.47957289    
 -2.79562064E-02
  0.20441233    
 -0.24116200    
 -7.78169110E-02
 -6.26133755E-02
 -0.39019755    
  0.30346593    
 -0.35475922    
  0.58192158    
 -0.24750181    
  0.39167187    
 -0.25429529    
 -0.14770387    
  3.06667984E-02
  0.21370316    
 -0.13624525    
  0.22190031    
 -0.60282445    
  0.19362126    
  7.57118687E-02
 -1.39860613E-02
  0.20322818    
 -0.58434445    
  0.55814207    
 -0.20922889    
 -0.21860826    
  0.54987204    
 -0.13989232    
  0.14250010    
 -0.13950154    
 -0.80050564    
  0.37385997    
  0.40240213    
  -1.1234581    
 -7.84714818E-02
   1.3366109    
 -0.18178560    
 -0.53578621    
 -0.30616668    
   1.0810459    
 -0.40673172    
  0.22996427    
 -8.83856565E-02
 -0.46145925    
 -0.54274309    
  0.86641902    
  0.10422334    
 -4.53831404E-02
 -0.73694956    
 -0.25344875    
   1.0921813    
  0.26484248    
 -0.23309384    
  0.38865808    
 -0.33689585    
 -0.55222487    
 -3.14160697E-02
  0.48058569    
  0.17461631    
  7.70633519E-02
 -0.21931458    
 -6.24175072E-02
  1.01181306E-02
 -6.94723129E-02
  0.31255013    
 -0.37565088    
 -0.21741299    
  0.40863454    
  3.11549697E-02
  0.25573567    
 -0.36246040    
 -0.13109653    
 -0.22119999    
  0.25561991    
  0.50327849    
 -0.32158366    
  9.36028920E-03
  0.22686324    
 -0.22997390    
 -0.29497781    
 -0.22419000    
  0.43470204    
 -0.15754640    
 -2.81707142E-02
  0.24813478    
 -0.29407167    
 -0.21887903    
  0.84349120    
 -0.31161216    
 -0.23493142    
  4.25597019E-02
 -0.32367554    
  0.19014420    
 -0.40546522    
  0.93175495    
 -0.63116932    
 -0.55004627    
  0.91629082    
 -0.28768197    
  0.40989980    
 -6.70985132E-02
  0.47746783    
 -0.25495526    
 -0.30809104    
  0.16148746    
  1.73916779E-02
 -0.21384770    
 -0.14941682    
  0.12419046    
 -0.28040925    
 -0.19692034    
 -0.35667512    
  0.68893653    
 -0.47084773    
  0.20128454    
 -0.34646675    
  0.55961561    
 -1.34832105E-02
  4.42549214E-02
  0.17435351    
  0.18232167    
  0.55701506    
 -0.38740009    
 -0.31271553    
  0.19908021    
 -0.58721387    
  0.52819955    
 -3.40061672E-02
  0.18074818    
 -0.92551976    
  0.38088301    
 -8.49565044E-02
  0.34627602    
  0.10256936    
 -0.41971710    
 -0.16618441    
 -0.34783590    
  0.80289805    
 -0.24671653    
  0.10444279    
  0.40821612    
 -0.28768206    
 -1.10497447E-02
  0.26236448    
 -0.30782679    
  0.12036357    
 -9.73740742E-02
 -7.60451006E-03
  4.47836816E-02
 -4.86077480E-02
  0.25259060    
  0.15415081    
 -0.69314706    
 -0.22186886    
  0.63748646    
 -0.14855468    
 -0.23197125    
 -0.66881490    
   1.2582422    
 -0.17253366    
  0.10471095    
 -0.87898350    
  0.31203097    
  0.25759494    
  4.67011072E-02
 -0.28895044    
 -0.13570942    
   1.0570635    
 -0.76214015    
  0.15970126    
 -0.21304688    
  0.51082587    
  5.85272163E-02
 -0.13537896    
 -9.61982459E-02
 -0.22151624    
  0.27541205    
  0.18796405    
 -0.16658926    
 -0.16376360    
  0.17875634    
 -0.24495712    
  0.24495699    
  0.32492623    
 -0.23667575    
 -0.45432350    
  0.44060555    
  9.48078930E-02
  0.15987740    
 -0.35636887    
  0.58335948    
 -0.57120150    
 -0.22996433    
  0.12828971    
  0.16885345    
  -1.0986122    
  0.72237694    
  0.54242003    
 -6.93344846E-02
  0.16941807    
 -0.29202041    
  0.24776560    
 -0.35151705    
  0.49461785    
 -0.33177754    
 -0.31538454    
  0.19964853    
 -1.54563989E-02
 -0.10156026    
 -0.24053532    
  0.38776538    
 -5.50595783E-02
  9.01510343E-02
 -2.62022670E-02
  0.26756966    
 -0.80026484    
  1.99013706E-02
  0.28891298    
  7.35297706E-03
 -3.73177491E-02
  2.62680184E-02
 -0.33056393    
  0.61267507    
 -0.45999789    
  0.19623622    
  0.33647215    
  2.31074505E-02
 -0.29617846    
 -0.22058694    
 -0.62330371    
   1.6931370    
  -1.0613588    
  1.25788394E-02
 -0.23361486    
   1.0389738    
 -0.37791514    
 -0.10294817    
 -0.14914294    
 -0.17119481    
  5.64666465E-02
  0.86891133    
 -0.63873392    
 -1.88685860E-02
 -0.29725131    
  9.37549621E-02
 -0.11099673    
  0.58778673    
 -0.35254282    
  6.84917625E-03
  0.29363710    
 -9.60740000E-02
  3.84662859E-02
 -0.14788103    
  0.12055688    
 -0.22591743    
  0.18636422    
 -0.30414733    
  0.33814481    
 -0.41105190    
  0.44662315    
  0.25905034    
 -0.38493055    
 -0.23618558    
  7.07931146E-02
  0.17751366    
 -0.37578937    
 -4.48503718E-02
  0.48762295    
 -0.22667101    
  0.20387781    
 -0.10953195    
 -0.23040447    
  0.30175269    
 -4.28199545E-02
  0.20038657    
 -0.30922556    
  0.23216179    
  5.11553548E-02
  0.43222541    
 -0.49449161    
  0.13318229    
 -0.30328834    
   1.0122030    
 -0.89368415    
 -0.21217440    
  9.03393105E-02
 -0.47066817    
 -0.69314706    
  -1.8352445    
   2.2617631    
  7.36117810E-02
  0.22957465    
  0.18658611    
 -0.19172749    
  8.39999765E-02
  0.11197377    
  0.17095765    
  0.32621560    
 -0.38505614    
  0.53773314    
  0.23019847    
 -0.75289321    
  0.38027501    
 -0.15415083    
 -5.97014604E-03
 -0.18712328    
  0.90247750    
 -0.54760921    
 -0.12956107    
  0.47861186    
 -0.34148470    
 -0.13137998    
 -0.43453684    
 -0.57634777    
  0.12562627    
  0.63598877    
  0.17802334    
 -0.23086575    
  0.25518307    
  2.66682431E-02
 -0.61445475    
 -9.63919908E-02
   1.2696270    
  8.32622685E-03
 -0.50476336    
 -0.42909384    
  0.30649126    
  0.51886779    
 -0.47037354    
 -9.94607657E-02
  0.52058172    
  0.27498049    
 -0.67270839    
 -0.32098567    
  1.97245199E-02
 -0.97046661    
  0.93871772    
 -0.11980110    
   1.1545917    
 -0.71340835    
 -9.50179100E-02
 -0.27596101    
 -0.27087489    
  0.80845791    
 -0.72330010    
 -0.33647236    
  0.59569204    
  0.62598056    
 -0.33436915    
 -0.48183820    
 -0.24724114    
  0.87901920    
 -0.40673172    
 -3.48195918E-02
   1.0265213    
 -0.69738758    
 -1.42656416E-02
 -0.10599906    
 -7.63223246E-02
  0.20785469    
 -0.20785491    
 -0.33716208    
  8.78162980E-02
 -9.26589072E-02
  0.32461300    
 -0.21440983    
  0.45079857    
  0.23361483    
 -4.94485088E-02
 -0.34294486    
  9.88458544E-02
  5.15876003E-02
 -0.18343949    
  0.31906366    
 -0.38853598    
  0.49047619    
 -0.57291973    
 -7.84300268E-03
  7.94369578E-02
  0.38216555    
 -0.70563161    
 -0.24987975    
  0.76170963    
  0.24930458    
 -0.20223694    
  0.13926214    
 -0.19540684    
  0.29976696    
 -0.45746979    
 -0.13302316    
  1.61294732E-02
  0.81536496    
 -0.42062366    
 -0.21241951    
  0.56151873    
 -0.33040714    
  0.44013059    
 -0.48892072    
 -5.12932986E-02
 -2.36697234E-02
  0.57573843    
 -0.26001012    
  0.21172477    
 -0.56094182    
 -2.19102502E-02
  0.27973923    
 -0.14937733    
 -1.39860353E-02
 -0.28862169    
  4.05214056E-02
  0.25371811    
 -0.17395322    
  2.30651740E-02
  0.26461688    
 -0.28768200    
  0.47416171    
  -1.1540636    
  0.33741185    
  0.18388529    
 -0.33569142    
 -5.04309200E-02
  0.57104439    
 -0.24116193    
  0.26680434    
 -0.52463353    
   1.2396908    
 -0.39545351    
 -0.51082569    
 -0.10068850    
  0.14929637    
  0.25898990    
  0.18232176    
  6.36579618E-02
 -0.45861518    
  0.10883882    
 -0.12641378    
  5.51864170E-02
 -0.15975904    
 -1.98815502E-02
  0.49381429    
 -0.46608973    
  7.78199779E-03
  0.92554986    
  3.32358107E-02
 -0.86983812    
  0.14191833    
  3.32858339E-02
  0.12830958    
 -0.61754453    
  0.13170950    
  0.85033292    
 -0.52917469    
 -0.20479432    
 -0.19605199    
  0.63136983    
 -0.16482829    
  7.24550411E-02
 -0.29849294    
 -4.44516726E-02
  0.21401128    
  0.31035873    
 -0.57089001    
  0.66088617    
 -0.30421129    
 -0.52951759    
  0.46349686    
 -0.42645529    
 -0.17327155    
 -4.98717576E-02
  0.73214918    
 -0.40957180    
  4.82021384E-02
 -0.38797185    
  0.48149788    
  0.16126810    
  3.03501892E-03
  0.61108220    
 -0.38915160    
 -0.32057962    
  0.23709266    
 -2.64212023E-03
 -0.48385584    
 -0.24703178    
  0.48972556    
  1.00504197E-02
 -1.00502130E-02
  0.17273581    
 -0.10756646    
  9.61702466E-02
  0.12886439    
 -0.24093291    
 -0.11898547    
  0.50503278    
 -0.53062814    
  4.70248200E-02
  0.23508632    
  0.14049029    
 -0.45267877    
 -0.10451260    
  -1.1330985    
   1.3697104    
  0.15462844    
  0.11363564    
 -0.15457726    
 -4.26895507E-02
 -0.13665165    
  0.51581323    
 -0.19217820    
  2.80274097E-02
 -0.11152115    
  0.10395492    
 -0.57620823    
  0.16566721    
  7.71022737E-02
  0.55708873    
 -0.21357429    
 -0.19594784    
 -0.10265402    
 -0.21808897    
  0.18721133    
 -0.21274492    
 -0.15847024    
  0.30272019    
  0.17420410    
 -0.42765287    
  1.43200597E-02
  0.28649664    
  0.66426432    
 -0.17574978    
 -0.24633597    
 -9.97893885E-02
  3.93396243E-02
 -0.25556257    
  7.73868114E-02
  7.51205906E-02
  0.24655148    
 -0.43018979    
  2.72923317E-02
 -1.55041711E-02
  0.47097972    
 -0.34973049    
 -8.29305947E-02
  0.31090668    
 -0.44766554    
 -0.13353118    
  5.74319139E-02
  0.23883377    
  0.18658590    
 -0.36671215    
  0.53680134    
  6.93347156E-02
 -0.59740210    
 -0.44086689    
 -0.32438359    
  0.47466549    
  0.27745566    
 -0.38152492    
  0.99205631    
 -0.75227785    
  0.26975572    
  6.01686016E-02
 -9.16670933E-02
 -0.19845095    
 -0.19311143    
  8.50370675E-02
  0.57502460    
 -0.19897297    
  0.65705609    
 -0.35916501    
 -0.14587459    
  0.40118235    
 -0.53105748    
 -0.29500809    
 -0.23671578    
   1.0030950    
 -0.51234537    
 -6.68225139E-02
  5.91888241E-02
  0.49926466    
 -0.34347355    
 -0.45762172    
  0.21794879    
  0.33050209    
 -0.16923378    
 -0.10851751    
  5.75977154E-02
  0.42272830    
 -8.14699009E-02
 -0.27276319    
 -0.25231048    
  0.40097088    
 -0.36140519    
 -2.62022838E-02
  0.15541419    
  0.67980105    
 -0.64262187    
  0.16142328    
 -0.23721710    
 -0.13917142    
  3.11829057E-02
  0.35447976    
 -6.67975172E-02
  0.10897251    
 -0.56850469    
 -4.25595939E-02
  0.10318425    
  0.52831888    
 -0.47116029    
  0.30147558    
 -0.23867445    
  8.65798071E-03
  0.39970151    
 -0.47580087    
  -1.1659452    
   1.3247364    
  0.34830654    
  0.59769708    
 -0.97417432    
  0.27639404    
  4.53934073E-02
 -0.35921401    
 -0.54385078    
  0.67100626    
  0.45638537    
 -0.63127166    
  0.51614487    
  0.12219436    
 -0.56964236    
  0.31732136    
 -0.20740707    
 -0.16098936    
  0.11535408    
  5.67259751E-02
  0.38315916    
 -0.13102837    
 -0.61090910    
  0.76669121    
  7.98546001E-02
 -0.51762056    
  2.24729478E-02
 -0.14310065    
  0.27802011    
 -0.10572010    
 -0.15956110    
  0.15956104    
 -0.11823267    
  0.75019324    
 -0.15478839    
 -0.40101066    
 -1.68069955E-02
  0.31443942    
 -0.19027387    
 -0.40846345    
  3.97402383E-02
  0.17798319    
  0.96300846    
 -0.74567884    
 -0.25800040    
   1.0884984    
 -0.76559508    
 -0.13744226    
 -0.16676906    
  0.32047185    
  1.33514004E-02
 -0.22513478    
  1.40219385E-07
 -0.11239896    
  0.36112586    
  2.55769491E-02
 -0.47202575    
 -0.23127355    
  0.13353123    
  0.26510796    
 -0.11223345    
  0.17527242    
  6.41051028E-03
 -1.93555411E-02
 -0.18558417    
 -0.25299641    
  0.46430552    
  0.71977365    
 -0.83043909    
 -0.12847838    
 -3.69654298E-02
  0.26332927    
  0.10084859    
 -0.69897813    
 -0.46883488    
  0.83250266    
  1.21211810E-02
  0.20613223    
  7.24726021E-02
 -0.24309830    
  0.29924282    
  0.25926489    
  0.23592187    
 -0.88780355    
  0.14988628    
 -0.12053394    
  0.61808503    
 -7.87445381E-02
 -0.51889008    
  0.27750885    
  8.80334750E-02
 -0.57661331    
  0.14841992    
  0.58394808    
 -0.17848285    
 -0.27625328    
  0.70257241    
  -1.0527748    
  0.73525852    
 -0.30501330    
 -0.11081435    
  5.69415241E-02
 -0.67486513    
  0.61008078    
  0.24340934    
 -9.71635953E-02
 -0.26304469    
 -0.29063645    
  0.61310464    
 -0.22957450    
  0.52444214    
 -0.35769847    
  0.15463813    
 -0.24756193    
  0.27068439    
  0.19885100    
 -0.29159293    
  0.48285195    
 -0.60613567    
 -8.12252536E-02
 -9.68497321E-02
 -0.75430143    
  0.71981543    
  0.52649164    
  3.81239653E-02
 -0.51749814    
 -0.11987709    
 -1.42520042E-02
  0.49247649    
 -0.53150606    
  0.18149209    
  0.82875115    
 -0.84548801    
  0.35794008    
 -0.75082624    
  0.43825486    
  0.37821525    
  -1.2666714    
  0.38566256    
  0.86710030    
 -5.76526411E-02
 -0.23283413    
  0.85529149    
 -0.43127298    
 -0.99398756    
 -0.18099806    
  0.48183811    
  0.12861730    
 -0.12861738    
  0.33787203    
 -2.83706374E-02
  2.48680711E-02
 -4.66871224E-02
  3.25527117E-02
 -0.40191257    
  0.64966214    
 -0.38077250    
 -0.27958491    
  5.23681231E-02
  0.52702010    
 -0.48212501    
 -0.17551567    
 -0.24965446    
   1.1134274    
  5.71584813E-02
 -0.19349472    
  8.39150790E-03
 -0.21689573    
 -4.96554673E-02
 -7.55075142E-02
 -0.20854470    
  0.66124254    
  0.18605509    
 -0.33937517    
 -0.11705653    
  0.59177303    
 -0.68414623    
  6.92319646E-02
  0.12260216    
  0.32968694    
 -0.33860239    
 -0.32933354    
  0.20893534    
  9.31650400E-02
 -1.98902114E-07
 -0.38873455    
 -0.42834935    
  0.73729712    
  0.31148306    
  1.20922104E-02
 -0.78893834    
 -0.35894501    
   1.0678407    
 -0.47837207    
  0.27393275    
 -0.80456090    
   1.2729658    
 -0.74233758    
 -0.17896575    
 -0.26942435    
  4.50238772E-02
 -9.90908518E-02
  0.12393670    
  0.55169660    
  0.26805627    
 -7.28615075E-02
 -0.21302049    
 -3.29098105E-02
  3.29097956E-02
  9.59640145E-02
 -6.75930679E-02
  9.65807289E-02
 -7.58186430E-02
  0.30466053    
 -0.50495088    
  0.98812461    
 -0.54033244    
 -0.74247211    
  0.19349492    
  0.35806280    
  0.24046844    
 -0.99707592    
 -0.40202290    
  0.22930990    
  0.45347437    
  0.49189761    
  7.06901550E-02
  0.25296137    
 -0.18140054    
 -0.10168383    
  0.33253261    
 -0.26170638    
  6.88030496E-02
 -0.10064351    
 -1.18346019E-02
  0.46141037    
 -0.70257223    
 -8.28875601E-02
 -2.50014272E-02
  0.34308088    
 -0.35155532    
  0.57350081    
 -4.16216068E-02
  0.42199427    
 -0.44987977    
  0.10484631    
 -0.39854473    
  0.89397472    
 -0.77695835    
  9.92067233E-02
  0.18232162    
 -0.37469333    
  0.10232556    
  0.13883634    
 -0.45843089    
 -7.83007070E-02
 -0.19415604    
 -0.30616668    
  0.96009326    
 -0.35667479    
  0.52702016    
 -0.33791894    
  0.57113230    
 -0.73603857    
  6.92583621E-02
 -0.22407348    
  0.17453943    
  0.41840175    
  0.37677985    
 -0.55653393    
 -0.23086575    
  2.67704483E-02
  0.26381466    
  0.33232266    
 -0.28698939    
 -0.23638877    
  0.10956240    
 -2.54791174E-02
 -0.43326762    
 -0.12715507    
 -2.86554173E-02
 -0.46536317    
  0.39304262    
  0.33199790    
 -0.14448170    
  0.13093746    
  -1.2664932    
  0.82869285    
  0.60100096    
  0.20836301    
 -1.26185659E-02
  -1.0340739    
   1.0714616    
 -0.28462866    
  0.31177947    
 -0.29565015    
  0.26849946    
 -0.56421351    
 -0.12588029    
  0.24246784    
 -0.12197827    
  0.29307285    
  0.26422352    
 -3.10093164E-03
  9.19164047E-02
 -0.41542968    
 -0.35728845    
 -0.13792296    
  0.32737654    
 -0.18333735    
  0.53492302    
  0.19121061    
  1.17303003E-02
 -0.25800040    
 -7.84714520E-02
 -2.06192303E-02
  0.32449585    
 -3.99438925E-02
  6.37545362E-02
  0.19450189    
 -0.30971488    
 -0.13778362    
  0.36685047    
  3.86149436E-02
 -4.38779704E-02
 -0.42410752    
  5.87252975E-02
  0.21167137    
 -0.24649075    
  0.32345217    
 -0.10504415    
  4.03154865E-02
  3.58247273E-02
  8.96959305E-02
 -0.44930792    
  2.89877001E-02
  4.78178710E-02
 -0.11973048    
  0.38478467    
 -0.33766723    
  0.46370769    
 -7.37032965E-02
 -1.04205029E-07
 -0.30194768    
  0.24960990    
 -0.17934106    
 -0.24116196    
  4.00944725E-02
  0.38338903    
  0.40148911    
 -0.43170294    
  9.16031934E-03
 -0.33647209    
  0.32423988    
  7.12468401E-02
  9.81713310E-02
 -0.43981466    
  0.11419243    
  0.29127270    
 -0.32790664    
 -0.80349517    
  0.43825489    
  0.73009056    
  0.36672771    
 -0.63220567    
  0.14445128    
  0.16164112    
 -0.26311088    
  8.67418647E-02
  0.28247568    
 -0.38224694    
  0.30313572    
 -0.37447318    
  0.28061503    
  3.39900330E-02
  8.61542970E-02
 -0.43660527    
  0.31112775    
 -0.20722814    
  0.35371014    
 -0.50621736    
  3.39016430E-02
  0.29322204    
 -0.33868477    
 -0.15933195    
  3.57180610E-02
 -0.12604095    
  0.15628076    
  0.21373764    
 -4.21115085E-02
  0.44643065    
 -4.59794328E-03
 -0.18694043    
 -0.40964070    
  8.42182711E-02
  0.24445315    
 -0.12838097    
  0.17544861    
 -0.12210280    
 -9.53103155E-02
  0.61325347    
 -0.56446296    
 -6.82576932E-03
  -1.1769440    
   1.1700712    
  0.24091572    
  0.15994120    
 -4.72902134E-02
 -0.20040186    
  0.24537976    
 -0.18510334    
 -9.03088152E-02
 -0.11969046    
  0.18460977    
 -0.73993933    
  0.14469625    
  0.24669826    
 -0.19126834    
  0.14571191    
  0.45774660    
 -0.66408300    
  0.74391943    
  0.16819562    
 -0.20603156    
 -8.86484832E-02
 -0.14483105    
  0.19415607    
 -0.34830660    
 -0.46396151    
  0.14550762    
  0.61180168    
  -1.0172666    
   1.5331640    
 -0.73974764    
 -0.66871321    
  0.22176307    
 -9.25514475E-02
  1.80183593E-02
  0.11778292    
  7.63729885E-02
 -6.58464357E-02
 -9.89817232E-02
  2.28582509E-02
 -2.86554173E-02
 -1.75959282E-02
 -0.28571147    
  0.21205872    
  0.23202133    
 -0.13497533    
 -9.06967074E-02
 -0.30900493    
   1.0053114    
  0.11602908    
  0.10395492    
 -0.47762740    
  0.22232692    
  -1.0322371    
   1.2382414    
 -0.20600401    
  6.33120835E-02
 -0.20340128    
  0.24838617    
 -0.23717117    
 -0.42992553    
   1.0048245    
 -0.40755916    
 -0.27725437    
  0.48646504    
 -0.22186886    
 -3.89661789E-02
  0.22446707    
 -2.40975525E-02
 -0.54015875    
  0.77569139    
 -0.54052722    
  0.20234060    
 -0.13826162    
  0.25970834    
 -0.94598234    
 -0.32964641    
   1.4328145    
 -0.61871469    
  0.50320184    
 -0.28768191    
 -2.06192378E-02
  0.18924193    
  0.28336233    
 -0.42513809    
 -0.11200497    
  0.50860083    
  -1.2091829    
  0.72256112    
  0.29849294    
 -6.66914359E-02
  5.04307114E-02
 -0.66088641    
  0.46203554    
 -0.16644803    
  0.79949158    
 -0.48175371    
  6.65064827E-02
 -0.69583178    
  0.98082918    
 -0.41967875    
  0.16113739    
 -0.11030458    
  3.15665789E-02
 -0.27087486    
 -3.00773662E-02
  0.38749275    
 -0.78535330    
 -6.45384043E-02
 -0.62860858    
 -0.43428558    
   2.3914952    
 -0.65689427    
 -3.78594995E-02
  0.53685039    
 -0.71212316    
  0.29055160    
 -0.19558991    
  0.14565256    
 -0.10135241    
 -0.49429646    
  0.72540796    
 -0.25131428    
 -0.25423416    
 -0.14614202    
  0.53390729    
 -0.29965845    
  0.10294801    
  0.16034274    
 -0.44802466    
  0.23180157    
 -0.15287451    
  0.24434598    
  0.29725143    
 -3.43495198E-02
  0.14022918    
 -0.57432622    
 -0.25368828    
  0.77277857    
 -9.03838947E-02
 -7.57725984E-02
 -1.17302332E-02
  0.77794373    
 -0.86415100    
  1.27796242E-02
 -4.87900786E-02
 -0.20661440    
  0.82180005    
 -0.44123250    
  8.36832542E-03
 -0.13036196    
 -0.18739761    
  0.66606623    
 -0.68923324    
  0.23864795    
 -0.24256161    
 -1.98025350E-02
 -0.11878338    
  4.83609773E-02
  0.74540555    
 -0.26685485    
 -0.20600401    
  6.94284737E-02
  0.70225185    
 -0.45501095    
 -0.25951111    
 -0.13883629    
 -0.26200995    
  2.72743721E-02
  0.54866546    
 -0.13279164    
 -0.13268630    
  0.38498655    
 -8.88939276E-02
 -0.35883084    
  0.33595806    
  0.12546571    
 -0.68636733    
  0.44664732    
 -2.88589532E-03
  2.00291779E-02
 -1.71433538E-02
  5.60368709E-02
 -0.35240242    
 -0.14578786    
  0.37357181    
 -3.13505307E-02
 -2.25453377E-02
  0.17030610    
  0.33725691    
 -0.53062814    
  0.34595117    
 -0.15808946    
  1.91524308E-02
  2.70652608E-03
 -0.33755380    
 -0.55206865    
  0.10008331    
  0.30538163    
 -4.02736887E-02
  0.13638136    
  0.37990871    
 -0.50719899    
  1.40279127E-07
  0.26826397    
  0.12963101    
 -0.19025569    
 -0.19415617    
  0.61421996    
 -0.34228605    
 -0.30830130    
 -6.70108125E-02
  0.57783639    
 -5.71583956E-02
 -0.53062820    
 -0.39304250    
  0.78170073    
  0.49923337    
 -0.71814859    
  6.53294250E-02
  8.33817348E-02
  0.11980117    
  0.16606089    
 -8.85030255E-02
 -0.11034797    
 -0.13926211    
  0.39131683    
 -0.36485016    
  0.50933194    
 -0.21978574    
 -0.12163139    
  0.10188466    
  0.35181972    
 -0.59947789    
  9.72987041E-02
 -0.19297430    
  0.39874917    
 -0.30673027    
 -0.32120466    
 -3.07716280E-02
 -0.12759683    
 -4.84945066E-02
  6.60899505E-02
  0.69023591    
 -0.25423434    
 -0.67084146    
  0.30770111    
  0.46661964    
 -5.21858893E-02
 -0.37729421    
  5.57108223E-02
 -0.30257061    
   1.2883140    
 -0.52129698    
  -1.0771718    
  0.70219719    
  0.35937420    
  0.18859120    
  0.16745475    
 -0.62503564    
  0.46277580    
 -0.32821620    
 -0.16803545    
  0.12391058    
  0.32730034    
 -0.14560556    
 -0.22785667    
  0.20566911    
 -0.10464841    
  0.56012404    
 -0.90517378    
  0.32346639    
  0.56943762    
 -0.50945461    
  0.14035721    
 -0.43261591    
  0.35207722    
 -0.21911958    
 -0.26517934    
  0.58545697    
 -1.46847162E-02
 -0.52472848    
  0.34712940    
 -0.18586123    
  0.24085823    
 -0.31594831    
  9.13258083E-03
  0.40546522    
 -0.36974704    
  0.12748240    
 -6.37665167E-02
 -8.14155564E-02
 -3.17489356E-02
 -1.39214965E-02
  0.89169151    
 -0.74021488    
  0.24144870    
  0.25236541    
 -5.54299243E-02
 -0.30334818    
  0.50871801    
 -0.20796406    
 -0.15112503    
  0.15888683    
 -0.10021890    
 -5.71420183E-03
 -8.05205330E-02
 -0.49134794    
  0.38322294    
  0.15661904    
  0.33816129    
 -0.43110764    
  7.20185190E-02
  0.25933880    
  4.33361530E-02
 -8.37699622E-02
 -9.40972120E-02
 -0.25017202    
  0.50945491    
 -0.30567542    
 -0.19695306    
 -7.04515800E-02
  0.25333986    
 -0.56316340    
  0.13911271    
  0.29415455    
 -0.12344411    
  0.20398290    
  0.27419886    
 -0.54613245    
  0.11081459    
  3.09836678E-02
  8.13456774E-02
 -7.45887309E-02
 -4.12429534E-02
 -9.18073580E-02
  2.65671704E-02
 -0.38875183    
  0.87224078    
 -9.28057078E-03
  4.33361530E-02
 -0.41443363    
 -2.04785876E-02
  2.38513388E-02
 -3.37254629E-03
 -0.11441026    
 -0.88460106    
   1.0986125    
  2.13471637E-07
 -0.21401098    
 -0.14660349    
  0.33270594    
 -0.10956220    
  0.16462183    
  0.26966366    
  0.31015500    
 -0.36624423    
 -0.36425859    
  0.14770362    
 -0.21941923    
  1.47604188E-02
  0.13673162    
 -0.39909577    
 -1.43886814E-02
 -0.15656894    
  0.12216770    
 -0.20456737    
 -6.33122548E-02
  0.75030565    
 -0.14238873    
  0.19645606    
 -0.11122561    
  0.75338745    
 -0.83861756    
  0.16678010    
 -0.40245745    
  0.75430173    
 -0.52576721    
  0.22957465    
 -0.25131443    
  0.57261324    
 -0.38907135    
  2.70695332E-02
 -0.29862192    
  0.36464319    
  0.57692534    
 -0.44931418    
 -0.13318194    
 -0.52867484    
  5.56201929E-09
  0.11620189    
 -0.41820395    
  0.45140237    
  0.50262898    
 -0.35844028    
 -0.28415453    
  0.26272556    
 -0.56142259    
 -0.74510682    
  0.72593695    
  0.75566763    
 -0.20810544    
 -0.13994862    
  3.37585472E-02
 -0.14725868    
  0.44011417    
  4.24308181E-02
 -2.40252297E-02
 -0.33647209    
 -0.75910503    
  0.40546522    
  0.20726073    
  0.40382168    
 -0.24475721    
 -7.86430314E-02
  0.21217452    
  0.30770111    
  0.16643016    
  -1.4848132    
   1.0143520    
 -0.20679426    
  0.14250007    
  0.37907842    
 -0.18768354    
  2.54792850E-02
 -0.22866182    
  0.38550434    
  0.20359893    
 -0.41871026    
 -0.10907117    
  0.10573237    
  0.51216239    
 -2.63973717E-02
 -0.16518535    
 -5.74441701E-02
 -0.53862923    
  8.84786695E-02
  0.31551689    
 -4.82020192E-02
 -0.51805347    
  0.50875080    
  0.34665617    
 -0.38475597    
  0.25059503    
 -4.64000404E-02
 -0.35404012    
  0.44959000    
 -0.37360421    
  0.25402096    
 -6.13005906E-02
 -0.14509207    
 -0.30443272    
  0.22853437    
 -0.26991943    
  0.37850067    
  4.09506857E-02
  4.52566966E-02
  0.56256115    
 -0.51926440    
  0.25757229    
 -0.67583084    
  0.11348191    
 -4.30593975E-02
  0.20863876    
  9.69304051E-03
 -0.56364304    
  0.45147145    
 -0.22044939    
  0.44503063    
 -0.60517842    
  0.41940260    
 -0.50164080    
 -0.65392649    
   1.5827103    
 -9.07041132E-03
 -0.36747175    
  2.59756669E-02
  0.22057599    
  0.11863978    
 -0.10333326    
  0.21142948    
 -0.24228065    
  0.10874917    
 -0.32344279    
  5.96722960E-02
 -0.31237462    
  0.42199427    
  1.35687348E-02
 -0.19589043    
 -0.15579142    
  0.55577701    
 -0.26809502    
  8.58395826E-03
 -0.49014834    
 -9.25232321E-02
  3.01529337E-02
  0.65273750    
 -0.64779913    
  0.10289452    
  0.73236811    
 -0.68888265    
  0.20337501    
 -7.19732717E-02
  0.17733406    
 -2.53176279E-02
 -0.55561715    
  0.19710945    
 -0.23120336    
  0.77895367    
 -0.52956766    
  -1.3596262    
   1.3088069    
  0.52025986    
 -0.12272480    
 -0.13992119    
  0.10095501    
  0.33930662    
 -0.74146587    
 -8.79117101E-02
 -0.11441024    
   1.2588054    
 -0.79259670    
  0.47993517    
 -0.36850923    
  0.43231216    
 -1.78176891E-02
 -0.34233221    
  0.52465379    
 -0.56336820    
 -0.23638871    
 -0.31585306    
   1.1755732    
 -0.61025965    
 -7.76105970E-02
  0.24740839    
 -0.27587965    
  0.55392671    
 -0.84040588    
 -0.55004627    
  0.76546770    
 -0.97824872    
   2.1123974    
 -0.71584666    
  0.10178246    
 -0.21225810    
  0.34981367    
 -0.28367394    
  4.17815372E-02
 -0.27497530    
 -9.16131735E-02
  0.24142566    
 -0.16679043    
  0.25017235    
 -4.63928059E-02
  3.56690809E-02
  5.25055006E-02
 -8.53853226E-02
  1.65751874E-02
 -0.43183735    
  6.53294250E-02
  0.50209194    
 -0.22733878    
  0.17830962    
 -0.48519364    
  9.34530944E-02
 -3.72417411E-03
 -1.88329350E-02
  7.32927471E-02
  0.25445068    
 -0.16010453    
  0.26656047    
 -0.30257061    
 -0.89159817    
  0.81902742    
  0.19773385    
 -6.06245808E-02
 -0.19616695    
  0.17084934    
 -0.37236530    
  0.74965942    
 -0.94981337    
  0.39019781    
  0.83624810    
 -0.73396915    
  0.10848051    
 -0.19549192    
 -7.06175864E-02
  0.85424232    
 -0.30748466    
 -0.67681068    
 -0.20479435    
  0.17185028    
  1.85124840E-08
  0.44456294    
 -0.18109532    
 -0.32768726    
  0.15996470    
 -6.28008395E-02
  0.13411003    
  0.24318419    
 -8.26917738E-02
  9.53101516E-02
 -0.37611917    
  0.28768227    
  0.22860785    
  0.27050522    
 -0.35282153    
  0.13537867    
 -6.40217140E-02
  9.95585024E-02
  0.26753035    
 -0.83654153    
  0.95347607    
 -0.94034684    
 -4.35728952E-03
  0.29961923    
 -8.78944993E-02
 -0.10026944    
 -6.87141269E-02
 -3.83841954E-02
  0.16403966    
 -0.71931684    
  0.44507417    
  0.33508435    
  7.36117885E-02
 -3.18541922E-08
 -0.14932349    
  1.85534004E-02
  0.27193356    
  4.11580317E-02
 -0.10476355    
 -1.50377620E-02
 -3.39015760E-02
 -0.22001365    
  0.16855527    
  0.35700503    
  4.95597050E-02
 -0.18540333    
 -0.16345321    
 -0.14742340    
 -0.45923164    
  0.57178628    
  1.28206890E-02
  0.13671112    
 -0.19574444    
 -0.30128750    
  0.24214002    
 -7.05299601E-02
  5.60895912E-02
  9.36557129E-02
 -0.25938866    
  0.13994876    
  0.46110225    
 -0.24695440    
 -0.51183003    
  9.99984797E-03
  0.57162595    
 -2.81273457E-03
 -0.16500738    
  0.20368637    
  -1.0509844    
  0.25818142    
  0.74279261    
 -0.16034248    
  0.20218961    
 -0.41369548    
  1.28610154E-07
  2.04507206E-02
 -0.28364170    
  0.19920345    
  0.45278561    
  0.10367854    
  0.17556487    
 -3.66815552E-02
 -0.19337128    
 -0.18713321    
  6.83497488E-02
 -0.18412477    
 -0.72617745    
 -0.11034800    
  0.56436640    
  0.70023108    
 -0.22020669    
 -5.73310852E-02
  9.75664482E-02
 -0.44716766    
  0.63883507    
 -0.16388763    
  7.89882988E-02
  2.50014123E-02
 -0.38348615    
  8.00428763E-02
 -2.02711299E-02
  0.10365279    
 -0.42723873    
  0.18467730    
 -0.24795863    
  0.68810952    
 -0.40926015    
  0.40165567    
 -0.37909830    
  0.12560026    
 -0.10354055    
 -8.33815262E-02
  0.23180158    
  0.15101096    
 -1.63044874E-02
 -0.33921555    
 -4.72529419E-02
 -0.14745289    
  0.86647207    
 -0.31355420    
 -0.37371638    
  0.26895288    
  0.30616689    
 -0.69534731    
 -0.25446594    
  0.32668406    
  0.14827855    
 -1.06574306E-02
 -0.20983948    
  7.22180456E-02
  0.15882380    
 -0.13853909    
  0.59401447    
 -0.13511656    
 -0.45889819    
  0.35466510    
  4.67760228E-02
 -0.27344707    
 -6.57168627E-02
 -0.34862116    
 -1.61728375E-02
  0.34574607    
  0.58350390    
 -0.25530776    
 -0.32053337    
 -4.68834937E-02
  0.23744068    
 -0.24547309    
 -0.32047182    
  0.50748688    
 -1.34680942E-02
  0.47423184    
 -0.16475546    
 -0.29600835    
  0.32783478    
 -0.51484984    
  0.42937082    
 -0.21921425    
  1.62077211E-02
  9.60007403E-03
 -0.19256496    
  0.51159757    
 -4.01472375E-02
  0.56886703    
 -0.87683403    
 -0.16348375    
 -0.45088246    
 -0.82927930    
  0.62117392    
  1.48150772E-02
  0.87730551    
  0.20400116    
 -9.30780502E-08
 -0.60033381    
  0.50627005    
  7.39123672E-02
 -0.38282239    
 -0.48504138    
  0.29221737    
  0.34163013    
 -0.22636423    
 -0.23022515    
  0.10129153    
  0.25029442    
 -0.39304271    
  0.29951656    
  0.83376127    
 -0.51995277    
 -0.61332500    
  0.41074216    
 -0.18021870    
 -4.73205522E-02
 -0.14174642    
  0.11495911    
  0.34804073    
 -3.19982227E-03
 -0.41999322    
 -0.16395475    
  0.48285192    
 -5.46582676E-02
  7.22333416E-02
 -0.20416090    
 -0.71038896    
  0.69314724    
 -0.27329344    
  0.54894674    
  5.14582731E-02
 -0.16307214    
  0.25008360    
 -0.17203003    
  0.14582761    
 -0.16651811    
 -0.15415069    
 -0.14874507    
 -0.25064069    
  0.17216933    
  -1.3078228    
   1.5431367    
  0.22314352    
 -0.26430181    
  5.31824157E-02
 -0.29970631    
   1.1761703    
 -0.51303935    
  1.37552321E-02
 -0.29316154    
 -0.20679426    
  0.59377450    
 -0.33697009    
 -0.16231415    
  0.28665718    
 -0.22699717    
 -3.86861945E-03
  0.28768191    
 -0.10730044    
 -0.70946079    
  0.64944261    
  7.92492703E-02
  0.29716101    
 -0.29716092    
  0.28290883    
 -0.55068445    
  8.73571113E-02
 -8.32161754E-02
  3.65153663E-02
  0.23028913    
 -0.15732016    
  3.63675095E-02
  0.16126810    
  1.50832636E-02
 -0.23141097    
  0.39915583    
 -0.16475546    
 -0.13395809    
 -0.53267831    
 -0.37680975    
  0.14197025    
  0.65568972    
  0.21855268    
 -9.31651220E-02
 -0.28656042    
  0.27300066    
 -0.26852673    
 -7.41078109E-02
  0.35282150    
 -5.91476969E-02
  0.32462546    
 -0.45457900    
 -0.31947455    
 -0.16450393    
  0.90429854    
 -0.22113468    
 -0.10945637    
  0.24674343    
  0.15123077    
 -0.16001578    
 -0.88730335    
  0.46552929    
  0.84473222    
 -0.65719259    
  5.77778071E-02
  0.27176666    
 -0.16535421    
  0.62965947    
 -0.49968353    
 -0.10505256    
 -0.23864773    
  0.23247482    
 -0.31382042    
  0.40828618    
 -0.11006621    
 -0.34151629    
  0.21067676    
  0.12453029    
  0.10504422    
  0.30042097    
 -0.41820395    
  0.14310092    
 -3.10320091E-02
 -1.73415150E-02
  0.14368387    
  7.54700834E-03
 -0.45557186    
  0.15697010    
 -0.16490637    
 -0.17834553    
  0.53621471    
 -0.11500135    
  -1.0498223    
   1.2553109    
  3.74575742E-02
 -8.96887705E-02
 -0.23799850    
 -0.60217553    
 -6.41247407E-02
  4.53150533E-02
  5.53987995E-02
  0.53799820    
  7.08558410E-02
 -0.11007652    
 -0.18742549    
  0.13899897    
 -0.44438067    
  0.56976831    
  5.56608476E-02
 -0.16214418    
  0.32354799    
 -9.66663361E-02
 -0.32519269    
  0.49247658    
 -0.30466020    
  4.68313247E-02
  0.23225215    
 -0.41850293    
 -8.62959027E-02
  0.24940529    
 -0.63153917    
  9.01510343E-02
 -0.77702862    
   1.3545456    
  0.69153303    
 -0.45939770    
 -0.31271553    
  0.31527016    
 -0.27416834    
  9.89642143E-02
  0.26772732    
 -0.15028204    
 -0.36442691    
  9.28311273E-02
 -0.15296921    
  0.57018530    
 -0.19833675    
 -0.44468573    
  0.33329257    
 -0.16589689    
 -0.15854618    
  0.24837314    
  0.37404907    
 -0.29163012    
  0.23070990    
 -5.42067513E-02
  0.14997394    
  7.68763795E-02
 -0.30116233    
 -0.34450448    
  8.12825561E-02
  9.56482142E-02
 -0.31508097    
  0.30830151    
  0.15706173    
 -0.52743548    
  0.31081173    
  0.27861568    
 -0.36136976    
 -0.65091461    
  0.36192444    
  0.28111613    
  1.17879706E-02
 -0.21730135    
  0.15276282    
 -0.92676204    
   1.1955161    
 -0.32444286    
  0.39216101    
 -1.49928583E-02
  0.21647494    
 -0.52965534    
 -0.11365926    
  0.16598517    
  0.40937904    
 -0.25691029    
 -0.35139787    
 -0.61494637    
  0.92510134    
  0.20258284    
 -0.46144429    
  8.70114341E-02
  6.84371591E-02
  0.32022095    
 -0.52696264    
 -0.66020298    
  0.48265463    
  0.13353145    
 -0.75502247    
  0.65520203    
  0.15808943    
  0.23066252    
  0.19657674    
 -0.10365274    
 -0.11949079    
  7.05301240E-02
 -0.27935365    
  0.13707972    
  0.20142187    
  0.24453463    
  3.63677815E-02
 -4.43357043E-02
  4.17815372E-02
  8.33816528E-02
 -0.51082557    
 -0.20854470    
  0.70036751    
 -0.42361441    
  0.47957325    
 -0.19189101    
  0.11900328    
 -0.26358461    
  0.69473302    
 -0.48115891    
 -0.32069996    
  0.17759883    
  0.57388383    
 -0.57092947    
  2.94552930E-03
 -0.76004124    
  0.25410578    
  0.24151038    
 -0.38837057    
   1.1571299    
 -0.22181226    
 -0.37489507    
  -1.1018434    
  0.16106169    
  0.69727099    
 -0.32827559    
 -0.14750636    
  0.30084017    
  0.87832403    
 -0.41261873    
 -0.22699717    
  0.21461292    
  0.10067687    
 -0.16833523    
  0.10735854    
 -0.32220313    
  3.65153663E-02
  0.35786930    
 -0.20999923    
  0.32809150    
 -0.45233878    
  0.21611500    
  0.33736750    
 -0.58912992    
  0.31551689    
 -0.24921559    
 -0.11166981    
  0.36382234    
 -0.45660400    
  0.19306618    
  -1.5610112    
   1.8391057    
 -0.59416521    
  0.66122973    
 -8.75027925E-02
 -3.60397212E-02
 -0.11320617    
 -0.22143249    
 -0.14705352    
 -0.33153400    
  0.28595632    
  0.77994287    
 -0.39365843    
 -2.49565225E-02
  0.27038547    
 -0.18397602    
  0.28353432    
 -0.45269784    
  0.53866965    
 -0.39295772    
  0.25582421    
  0.13024493    
 -0.28308415    
 -0.14098576    
 -0.35566932    
  0.54150593    
 -2.06804313E-02
 -0.18291877    
  0.30895945    
 -0.18442918    
 -0.24635376    
 -2.45913360E-02
 -0.45435899    
  0.24256185    
 -0.44468573    
  0.90178597    
 -2.63172239E-02
 -0.27443686    
  0.43428561    
  -1.3527716    
   1.1416297    
 -3.20882760E-02
  0.20854478    
 -0.90169191    
  0.22024064    
  0.74138337    
 -3.66755426E-02
 -0.20675570    
 -0.12398589    
 -2.83993762E-02
  0.41230020    
  0.19271259    
 -9.66595039E-02
  0.20918502    
 -0.33006686    
 -0.27841401    
  0.26999918    
 -9.75663960E-02
 -1.24999629E-02
  0.54786700    
 -0.65392625    
 -0.15473343    
 -0.43866333    
 -0.95172131    
   2.3316662    
 -0.76921701    
  0.20720994    
  0.12582040    
 -0.36799839    
  0.28053916    
 -0.15684228    
 -0.10256938    
  0.17824820    
 -8.19883719E-02
  7.61402622E-02
 -0.33062410    
  0.19583528    
  0.16937447    
 -0.36520967    
  0.27948537    
 -0.17494145    
  0.38815928    
 -0.33796939    
 -0.74333692    
  0.96787834    
  9.83526632E-02
 -0.30900490    
 -0.16862255    
  3.21313590E-02
 -0.34043255    
 -5.12932986E-02
  9.47785303E-02
  0.18409312    
  0.15919504    
 -0.23262241    
  0.38946474    
 -0.36593440    
  0.36270317    
 -0.51298529    
  5.39080659E-03
   1.1355557    
 -0.77405369    
  0.12317815    
  0.28103760    
 -0.24846117    
  0.14587468    
  8.23840201E-02
  0.13576092    
 -0.33870184    
 -0.14430328    
  0.24245045    
 -7.34544843E-02
 -0.43172124    
  0.39128038    
  0.66252410    
 -0.83160084    
  0.53239560    
 -0.22978802    
 -0.40130702    
  7.58848861E-02
 -0.11394434    
 -5.76654300E-02
  0.23854944    
  0.30196816    
  0.63848889    
 -0.95494974    
 -0.14929621    
  0.27596101    
  0.48079720    
 -0.91728550    
  0.51974082    
  4.90721017E-02
 -0.41253212    
 -0.23922953    
  0.49667183    
 -3.68552580E-02
 -9.29238051E-02
  0.25339285    
  7.55604133E-02
  0.10966397    
 -0.10697216    
 -0.29487613    
 -0.13507965    
  -1.0003012    
   1.0368167    
 -0.18791470    
  0.15962999    
  0.42975792    
 -0.52424848    
 -0.21529135    
  0.55240703    
 -0.13767394    
  0.22092691    
  0.18576749    
 -0.47147873    
  0.27679604    
  3.23083512E-02
  0.13244687    
 -0.39538968    
  0.17540529    
 -0.56594485    
  0.90736204    
 -0.55514151    
  1.52372337E-08
 -0.31943080    
  0.51725668    
  0.21800202    
 -0.10593332    
  0.29339656    
 -0.37391689    
 -2.19790097E-02
  1.57483984E-02
 -0.31299970    
  0.25510570    
 -0.36809275    
  0.36809257    
  0.31543902    
 -0.33889049    
 -0.14571178    
 -0.24795863    
  0.40378866    
  0.30679369    
 -0.32371461    
  0.14877303    
  0.32803348    
 -0.46324673    
 -1.01522170E-02
 -0.61467534    
  0.71492118    
 -0.15980747    
  0.30023834    
  3.93233821E-02
 -0.17975394    
  3.32858339E-02
  0.20148215    
 -0.41647425    
 -3.69677041E-03
 -0.39992514    
 -0.14225122    
  0.94516897    
 -0.10977088    
  0.23303917    
 -0.42423964    
 -0.21564658    
  0.37598950    
 -8.62348303E-02
  0.11432632    
  0.23799124    
 -0.28913876    
 -0.35709146    
  0.50329739    
  0.17727092    
 -0.89851725    
  5.16783958E-03
  0.53123462    
  -1.3802522    
  0.72282296    
  0.26101398    
  0.42332283    
  7.93615431E-02
 -1.95680300E-07
  0.33880499    
 -0.18038182    
 -0.18604960    
 -0.12834279    
 -0.62542915    
  0.53551805    
  0.50172496    
 -0.22103608    
 -7.37032965E-02
 -6.13332838E-02
  4.41897325E-02
 -0.17944391    
  0.20504993    
  5.19954041E-02
 -0.25360286    
  0.38346088    
 -0.24564300    
 -0.35155532    
 -0.19689545    
  0.34678161    
 -0.18452168    
  0.12022744    
  0.22314359    
  3.11998697E-03
  0.46883473    
 -0.27927065    
  0.30619514    
 -0.67621332    
  0.11943983    
  0.10071400    
 -0.17278622    
  0.54785407    
 -0.36316290    
 -0.30158490    
 -8.77389014E-02
  0.25325349    
  0.26366723    
  5.57108261E-02
 -0.26656035    
 -0.21433982    
  0.23659864    
  0.23688526    
 -0.24319449    
  0.33782753    
 -2.51441151E-02
 -0.51546615    
  0.19004378    
  0.15963000    
 -0.22587934    
  2.70287562E-02
 -0.51639646    
  0.25069356    
  0.36403900    
  0.37996668    
 -0.46177328    
  0.38000712    
 -0.35092595    
 -0.28133297    
  0.20526302    
 -0.18438542    
 -3.36164124E-02
 -8.46832246E-02
  0.40391335    
  0.21190056    
 -0.40672198    
 -0.12014416    
  0.40404573    
  0.42978817    
 -0.74434322    
  9.28311273E-02
 -2.87788864E-02
  0.21581753    
  0.23948003    
  6.06246665E-02
 -0.66946453    
  0.22738996    
  0.32918179    
 -8.39119032E-02
 -0.22181837    
 -0.21325895    
 -0.50673550    
  0.62269562    
 -0.36610404    
  0.25830746    
  -1.0745149    
   1.1895841    
 -4.06708308E-02
  6.92445934E-02
  0.48442382    
 -0.24175404    
 -0.25328943    
  0.30968010    
 -0.17348360    
  0.47542366    
 -0.76933628    
 -0.13353151    
 -0.10536063    
 -6.55971691E-02
  0.42596924    
  0.36146036    
 -0.13463371    
 -9.88459364E-02
 -0.17714034    
  0.26415142    
 -0.82667840    
   1.3828870    
 -0.66620940    
  -1.1745108    
   1.4513369    
 -0.37446448    
  2.17399616E-02
 -0.32294419    
 -5.07722944E-02
  0.56555039    
  0.20523246    
 -0.18473403    
 -1.45987803E-02
 -0.76635075    
  7.90685192E-02
  0.86222363    
 -0.17494144    
 -0.85913229    
  0.87082821    
  1.72913875E-02
 -3.48874256E-02
 -0.17055671    
  0.19683552    
 -0.52631480    
  8.41617435E-02
  0.35172981    
 -6.18082881E-02
  0.23515177    
 -0.36390060    
 -0.14780942    
 -4.52565253E-02
  0.50245720    
  5.98004572E-02
  0.10271839    
 -0.50292027    
 -0.41934043    
  0.61857843    
  0.15230557    
 -0.27574977    
  0.25333986    
 -0.11707507    
 -4.56104279E-02
 -0.25274411    
  0.46516362    
 -0.27784729    
  0.49937260    
 -0.55799705    
 -0.96460944    
  0.64237487    
  0.65330130    
 -0.22721672    
  0.26706281    
 -0.57074541    
  0.86232591    
 -0.40449286    
 -7.25393668E-02
 -6.28950680E-03
 -0.24144906    
  0.17290670    
 -0.11820541    
  7.68203884E-02
 -0.18091422    
  0.71814859    
 -0.86319864    
 -0.46319771    
   1.2337574    
 -0.14032651    
 -0.21667106    
 -7.70902932E-02
 -0.17468521    
  0.23223074    
 -0.33253244    
  0.58676690    
 -9.07286182E-02
 -2.25999411E-02
  0.15578212    
 -0.11381758    
  1.08992886E-02
 -0.14247561    
 -0.72489589    
  0.23468968    
 -2.58411001E-02
  0.82077086    
 -0.27395177    
  0.22677338    
 -0.44991678    
 -0.32892504    
  0.51502752    
 -8.18789378E-02
  0.46615678    
 -2.16458775E-02
 -0.43770790    
 -0.25325334    
  0.40108874    
 -3.57179679E-02
 -0.26570308    
  0.16034277    
 -0.72391880    
  8.00428838E-02
  0.52229804    
 -0.82722187    
   1.0139694    
  0.37232476    
 -0.28190178    
  4.50781994E-02
  0.23464742    
 -0.10318418    
 -0.19398350    
  0.40448713    
 -0.37558314    
 -8.31339583E-02
 -0.11817032    
 -0.58430839    
  0.25270227    
  0.75889868    
 -0.22314347    
 -0.21114199    
  0.36853409    
 -0.30071172    
 -0.11819281    
  0.16307226    
  0.14017054    
 -0.44152996    
  0.35029849    
 -2.41701473E-02
  0.10993741    
  1.08992886E-02
  5.27825356E-02
  0.26097900    
 -0.69910532    
  0.89941615    
 -0.46903178    
 -0.22898972    
 -0.17001973    
  0.16019960    
 -4.71468344E-02
 -0.16862255    
  0.20916860    
  0.21382883    
 -2.98528168E-02
 -0.40134129    
  0.95898736    
 -0.65599126    
  4.45837490E-02
 -0.30330721    
  1.94937550E-02
 -0.19553570    
  0.91722935    
 -0.38964355    
 -0.35154352    
 -0.43138868    
 -6.07908377E-03
   1.2154918    
 -0.33394369    
 -0.23841085    
 -0.30058557    
  0.83045954    
 -0.75542426    
  0.53933126    
 -0.49610218    
 -0.28768188    
  0.99798888    
 -0.49954745    
 -0.35979524    
  0.29878077    
 -0.27234766    
  0.37306172    
 -0.55886745    
 -0.66730583    
   1.0849134    
 -6.40788674E-02
 -0.11686421    
  0.45386183    
 -0.50907737    
  5.10749966E-02
 -3.80596444E-02
  0.83365864    
 -0.60707271    
  0.10122813    
  4.25594710E-02
  0.16430315    
 -0.22251262    
  0.53820735    
 -0.44203728    
 -0.16471232    
 -0.25228009    
  0.28550583    
  0.22183564    
 -0.21207939    
  0.13595575    
  9.42822620E-02
 -0.13169686    
  0.60105753    
 -0.43897876    
 -2.26994492E-02
  8.31777081E-02
 -0.53698665    
 -0.17034549    
  0.51082551    
 -0.22314368    
  8.55220407E-02
  0.68821704    
 -0.80640984    
  0.13767400    
  0.10664597    
 -0.63150299    
  0.57807779    
 -1.84622165E-02
  3.65894698E-02
  6.93922266E-02
 -0.16680026    
 -0.37619457    
  0.15552346    
  0.32106885    
  0.48848844    
 -0.56927776    
 -0.33517843    
 -7.51527324E-02
 -9.80378315E-03
  6.20724931E-02
 -8.19734856E-02
  0.10032282    
  0.47849044    
  0.28908941    
 -0.54807913    
 -0.36085454    
  0.21578659    
 -0.65587580    
   1.0255461    
 -0.12730365    
 -0.39722082    
 -0.61272550    
  0.29673204    
  0.85785973    
 -0.12497225    
 -0.30956471    
  0.32885799    
 -0.12177181    
  3.88055444E-02
  0.17711779    
 -5.05308434E-02
 -0.11284117    
  6.60308152E-02
  3.45404074E-02
  0.11365946    
 -0.23144230    
 -0.42651838    
 -0.30196798    
   1.3607922    
 -0.76981288    
  0.38263002    
  0.14165071    
 -0.44393140    
 -0.23516417    
  0.49014840    
 -2.59754900E-02
 -0.47822428    
 -9.38962102E-02
  0.30946386    
  0.45371199    
 -0.25131458    
  0.13895163    
  0.35179824    
 -0.53845358    
 -0.17777167    
 -0.16000414    
  0.11625978    
  0.53967381    
 -0.27981424    
 -3.83434556E-02
 -0.86703551    
  0.48252186    
  0.45675853    
  5.88403903E-02
 -0.29725134    
  8.12255815E-02
 -7.11760391E-03
  0.55347431    
 -0.77216363    
  0.53193438    
 -0.52749991    
  0.28657541    
  0.14509214    
  0.10104077    
 -0.77709347    
  0.38453209    
 -3.92206199E-02
  5.06931283E-02
  0.21780635    
  1.21581303E-02
  0.69012159    
 -0.85033262    
  0.33190265    
 -0.31432760    
 -0.16642067    
  4.42730002E-02
  9.02869105E-02
 -0.10616010    
 -0.53102815    
  0.16285911    
  0.71600544    
 -0.12629354    
 -0.20173961    
  0.10418323    
  0.28414237    
 -0.84818494    
  0.45198521    
  0.53503615    
 -7.44642541E-02
 -4.07181717E-02
 -0.55056578    
 -7.48012885E-02
  0.17745535    
  0.32066867    
  0.15035067    
 -1.02039631E-02
 -0.30666474    
  0.45640972    
 -0.55521029    
  0.20763941    
  0.42812303    
 -0.29654655    
 -0.27227619    
 -0.31935352    
  0.29753438    
 -0.51820564    
  0.64574486    
 -0.46548325    
 -5.29223792E-02
  0.21440984    
  1.30719924E-02
  0.11826411    
  0.61933488    
 -0.35993353    
 -0.11963919    
  6.78774640E-02
  0.19268422    
 -2.87600849E-02
 -0.12410253    
 -4.29514125E-02
  0.50390530    
 -0.65232503    
 -5.22507392E-02
  0.35705799    
 -0.42441034    
 -0.14058177    
  6.83638453E-02
 -0.15709199    
  0.21693884    
  0.44479233    
 -7.45171234E-02
  1.13960309E-02
  2.24098116E-02
  3.00158560E-02
 -0.45083383    
  0.18793190    
 -9.91637856E-02
  0.16348357    
  0.54498947    
 -0.63768005    
  2.13533044E-02
  0.17702597    
 -2.99424063E-02
  3.28878872E-02
 -8.59422460E-02
 -6.43092208E-03
  0.19301698    
  0.22950615    
 -0.36303768    
 -0.25479418    
 -0.33725688    
  0.29725167    
  0.54847544    
 -0.46623737    
 -3.76627501E-03
  0.16006300    
  0.37830439    
 -0.11916055    
 -0.47348347    
  0.22711959    
 -6.36921637E-03
 -3.19982227E-03
  0.14864081    
 -0.77365041    
  0.11844828    
  0.64688027    
  5.15716970E-02
 -0.71995842    
 -0.13353156    
   1.0388931    
 -0.12384556    
 -0.40174079    
  0.41900387    
 -0.35075462    
 -0.61310428    
  0.97359151    
 -0.66686112    
  0.38961715    
 -0.11141372    
  3.56517523E-03
 -0.14118661    
  0.34347329    
  0.36794838    
  0.12291194    
 -0.42070520    
  3.20029259E-02
 -0.27983886    
 -0.40027040    
 -0.42640841    
   1.0358361    
  0.13669559    
 -0.27547196    
  -1.1382214    
  0.67787993    
  0.17803881    
  0.79506814    
  0.23240267    
 -0.79833722    
 -0.10801856    
  9.42726284E-02
 -8.66966546E-02
  0.15684244    
 -0.16441825    
 -0.12541674    
  0.26368943    
 -0.16916344    
 -0.24294612    
  0.61247927    
 -0.35396862    
  0.51621622    
 -0.29539227    
 -0.24031788    
 -0.32239848    
  0.23610260    
  0.39540043    
 -7.81177357E-02
  8.96120518E-02
 -0.10536062    
 -0.31449327    
  0.50472027    
 -0.21595173    
 -0.14335166    
  0.89501309    
 -0.79153419    
 -1.36522017E-02
  0.22107971    
  0.27729765    
 -0.38787520    
 -9.68497023E-02
  0.66565382    
 -0.71427464    
  0.51650345    
 -0.42151687    
 -6.49362849E-03
 -0.25457725    
  0.15894109    
  0.29571435    
 -0.31379783    
  0.20100220    
  0.27491450    
  0.15706176    
 -0.47778574    
  3.68137769E-02
 -0.31619713    
 -8.62601921E-02
  0.16947666    
  0.13162853    
 -0.41047755    
  3.45712677E-02
 -0.18621261    
   1.0506988    
 -0.25219125    
 -0.34174919    
 -0.24183550    
  0.32358617    
 -0.22485130    
 -0.15700369    
  0.34358984    
  0.42651859    
 -6.45384118E-02
 -0.67601097    
  7.02866763E-02
 -8.49565044E-02
 -0.16571166    
  0.20909198    
 -0.13083965    
 -0.20846705    
  0.37634781    
  4.53529553E-03
  2.23723855E-02
  0.20708618    
 -0.10616010    
  5.44882752E-02
 -0.16877738    
 -1.80998296E-02
  0.44281074    
 -0.34708548    
 -4.15795250E-03
  0.15771586    
  6.20890744E-02
 -0.12071354    
  0.34452602    
 -0.29663461    
 -7.22020818E-03
  0.26570323    
 -0.19237177    
  0.10536063    
  0.17471707    
 -0.16566695    
  0.19079417    
 -0.29182616    
 -8.30925480E-02
  5.95624149E-02
 -0.16211876    
  3.14985253E-02
 -0.20110145    
  0.58303595    
 -0.28591979    
 -0.28299838    
  8.93452987E-02
 -3.92206125E-02
 -5.01245447E-02
  0.33446774    
 -0.50194675    
  0.36218479    
  0.14310093    
 -0.34249011    
 -6.79872483E-02
 -9.48080048E-02
  0.10480764    
 -4.58095036E-02
  0.28376821    
 -1.18345860E-02
 -0.13126625    
  2.23723855E-02
  0.21781978    
 -0.10496510    
 -0.19105522    
  0.24116184    
  0.31365755    
 -8.27599876E-03
 -1.39470994E-02
  0.16532387    
 -0.20544398    
  5.12933694E-02
 -0.31015483    
  0.34294471    
 -0.22516160    
  0.12039816    
 -0.68423200    
  0.13795932    
  0.30429590    
 -0.11256836    
  6.58675730E-02
 -0.13182530    
  0.24116193    
 -0.19237198    
  0.21706429    
  0.22105101    
 -0.11221195    
  0.13157658    
 -0.17631222    
 -0.19019553    
  0.23805149    
 -0.17301907    
  0.23638877    
  0.20067072    
 -0.15494822    
  0.12088179    
 -0.31783494    
 -8.88684615E-02
  0.13213627    
 -0.22558938    
 -0.19795354    
  0.37686753    
  2.36099493E-02
  0.22846279    
 -0.13012688    
 -0.39047247    
 -0.15937249    
 -0.58883417    
 -0.25671989    
  0.84555429    
  9.95847136E-02
  0.59094143    
 -0.93885309    
  0.17220354    
  0.52429402    
  0.28097075    
 -0.19451703    
 -0.37079689    
 -0.19035377    
  0.22099061    
  0.42538062    
 -0.40828589    
  0.11589823    
  5.86249530E-02
 -0.56318080    
  0.59814936    
  5.02618626E-02
 -0.19019553    
  0.39885578    
 -0.39885563    
  0.28965625    
 -0.23954980    
  0.27729014    
  8.51080380E-03
  3.60647403E-02
  9.60529298E-02
  0.10337819    
 -0.21591537    
 -0.20190248    
 -0.60557115    
 -0.72469538    
   1.5238243    
  0.35779166    
  0.12642623    
 -0.47310674    
 -0.15185139    
  3.78593504E-02
 -5.08046746E-02
 -5.35245948E-02
  6.64695576E-02
 -0.75618607    
  0.37768573    
  0.48803255    
  0.15209000    
 -5.07722907E-02
 -0.41725299    
  0.32739696    
  0.12817499    
  3.44860964E-02
 -0.52218920    
  0.28870216    
 -0.50169301    
  0.20067082    
 -2.51058247E-02
  7.74317756E-02
  6.45385161E-02
  1.82156488E-02
 -0.17728022    
 -0.12861738    
  0.11560202    
 -0.30382344    
  0.79702741    
 -1.88430641E-02
 -0.54679060    
  0.93212718    
 -0.37184086    
 -0.15325738    
 -0.53187889    
  0.44031203    
  0.65474814    
  -1.3547682    
  0.19375032    
 -0.45198530    
  0.80695421    
  5.42770959E-02
 -0.26160982    
 -9.23733637E-02
  0.33108136    
  0.51621622    
  9.17459000E-03
 -0.37510851    
 -0.11239896    
 -4.17519361E-02
  6.74413219E-02
  0.22314362    
  0.37903172    
 -0.55961573    
 -1.39860613E-02
  0.23712987    
 -0.31015483    
  4.80686128E-02
  0.43510553    
 -0.53367013    
  0.26144424    
  7.67338648E-02
 -0.14331953    
 -0.34503332    
  0.88811976    
 -0.54637063    
 -4.71468344E-02
  0.27029032    
 -0.11417104    
 -0.12555636    
 -1.00839809E-02
 -0.30586419    
  0.35207722    
  0.46798560    
  1.40425107E-02
 -0.55911809    
  0.18115929    
 -0.57278365    
  0.46548307    
  4.12101150E-02
  3.35911177E-02
 -0.13826162    
  0.43267769    
 -0.16238736    
 -7.92599842E-03
 -4.06011865E-02
 -7.15610683E-02
 -5.95262414E-03
  0.17483069    
  2.96318941E-02
 -0.44643918    
  0.35210180    
 -0.15593477    
  0.12608199    
  0.23682371    
 -0.17022128    
 -0.42367089    
 -0.19022685    
  6.89929724E-02
  0.47277746    
 -6.58322275E-02
 -3.30855101E-02
 -2.16391329E-02
  0.19268422    
 -5.83721511E-02
 -3.33363041E-02
 -6.11542501E-02
 -0.35282117    
  0.10919924    
 -0.14398532    
  0.37855777    
 -0.16073787    
  0.22243176    
 -5.71420183E-03
 -0.12822427    
 -0.25878772    
 -3.43381204E-02
 -0.18669794    
  0.61376238    
 -0.19782570    
  8.64325091E-02
  8.83374214E-02
 -0.22460227    
 -0.11596004    
  6.35135919E-02
  0.31143636    
 -9.44655240E-02
  9.44656730E-02
  0.13669559    
 -0.19170217    
  0.18924221    
 -0.47296360    
  0.60000855    
  0.32022715    
 -0.70105249    
 -0.42469653    
 -0.16882093    
  0.58394808    
 -2.26915460E-02
 -0.11450972    
  0.45798302    
 -0.69780934    
  3.67015228E-02
  0.22853437    
  0.12768981    
 -0.51715487    
 -0.52324831    
   1.2163953    
 -0.16970311    
  5.19199111E-02
  9.63920131E-02
 -0.14831193    
 -8.50186571E-02
  6.92203790E-02
  5.27253151E-02
 -7.39854613E-08
  0.61297840    
 -0.74177378    
 -5.29223606E-02
  0.40304664    
 -7.29044247E-03
 -0.37424994    
  0.55860198    
  -1.1442634    
  0.33738184    
  0.49801645    
 -6.26985729E-02
  0.13976194    
  0.12936687    
 -0.40434203    
  3.36134806E-03
 -1.01180077E-02
  0.35089552    
 -0.46952632    
  0.23074827    
 -8.86658505E-02
  1.31581118E-02
  0.28522828    
 -0.24991159    
  0.16802436    
  0.64675438    
 -0.36308026    
 -7.50352740E-02
 -0.44858941    
  0.19634688    
 -0.47615066    
 -0.81205183    
  0.66757023    
  0.74857700    
 -0.29753447    
 -0.12274560    
  0.69314742    
 -0.32312894    
 -0.48454201    
 -0.12935615    
 -1.92314405E-02
  0.14858715    
 -0.34656501    
  0.59368640    
  0.13720134    
 -0.35545471    
  0.54675770    
 -0.13319536    
  0.26525494    
 -0.58943760    
 -0.27170143    
  0.29376125    
  0.14528048    
  0.10157987    
 -0.19720452    
 -0.49027684    
 -0.19254291    
  9.77975875E-02
  0.58155614    
  -1.0678406    
   1.0069991    
  0.22682682    
 -0.29161116    
  0.26478404    
  0.17929594    
  0.10080491    
 -0.33601549    
 -0.14408422    
  0.45700422    
 -0.56606168    
  2.03672443E-02
 -0.42583233    
  0.67130524    
 -0.13850087    
 -0.18232150    
  0.53062826    
 -0.38145876    
 -0.15790305    
  0.17645644    
 -1.85532644E-02
  0.20576492    
 -2.15726253E-02
 -0.67157471    
 -0.22466902    
  0.68548447    
 -0.55673534    
 -0.11359739    
  0.81343341    
  4.24209461E-02
 -0.44788575    
  0.19885069    
  0.92770082    
 -0.82644695    
  5.75700738E-02
  0.14914297    
  0.10566168    
 -0.23404264    
 -0.13549022    
  0.16584685    
  2.94620004E-02
  3.22052627E-03
 -4.60606515E-02
  0.14981234    
 -0.14981216    
  9.31650400E-02
 -0.29795954    
  0.30102265    
 -0.29279211    
  8.63278657E-02
 -6.20352998E-02
  0.49956235    
 -0.54875284    
  0.36545974    
 -0.34879258    
  0.22479500    
  4.20092680E-02
  0.13866077    
 -0.22452196    
  0.43267769    
 -0.45358416    
 -0.17251092    
  0.38716769    
 -0.19030802    
  3.37871388E-02
 -0.14258991    
  0.34356254    
  0.39636567    
 -0.24532576    
 -0.47562709    
  0.11694743    
 -8.36723521E-02
 -9.13180038E-02
  0.29165807    
 -3.32857631E-02
  3.07200011E-03
  0.11300019    
 -0.45316008    
  0.25370637    
  0.10167473    
  1.20119313E-02
  2.65109669E-02
 -0.55237454    
 -0.20686282    
  0.76792032    
 -0.96652275    
  0.74481922    
  0.54407936    
 -0.66231215    
 -7.13089779E-02
  0.39673144    
  0.17645645    
 -0.31753492    
 -0.19656408    
  8.25618058E-02
  0.18546125    
  0.12645289    
 -0.20806429    
  3.34478952E-02
  0.25167987    
 -0.28512764    
 -0.18232140    
 -4.16725427E-02
  0.60419959    
  0.50569618    
 -0.65327936    
  5.37634455E-03
 -2.68460554E-03
 -8.99482146E-02
  5.99322505E-02
 -3.66755426E-02
 -0.30312639    
  0.18749619    
  6.43107109E-03
 -0.27494317    
 -0.12572587    
  0.17109443    
  0.37544912    
 -0.29045591    
 -0.99325168    
  0.81093031    
  0.24686013    
 -0.28306335    
  0.36630607    
  0.11172985    
 -0.18460999    
  0.24825513    
  2.67742830E-03
 -0.43945879    
  0.14641483    
  0.28768203    
 -0.14124160    
  0.31591743    
 -0.40998983    
 -0.40037617    
  0.28895032    
  0.52592039    
 -0.75573999    
  0.38125089    
  0.38120797    
 -0.18321483    
  -1.2030797    
  0.63808757    
  0.26743144    
 -0.13922051    
 -0.30301327    
  0.10142005    
 -4.67616394E-02
  0.42998469    
  8.61458480E-02
  0.20326461    
 -0.37988818    
 -1.91210806E-02
  0.28381345    
  0.28185114    
 -7.98597559E-02
 -0.25880745    
  0.36464331    
 -0.46488836    
 -0.85526592    
  0.63974631    
  0.13036191    
 -0.56146944    
  0.62252939    
  0.42956284    
  0.16285914    
 -0.28064191    
  1.76993795E-02
  0.12028627    
  2.21977872E-03
  9.71226916E-02
 -0.71552849    
  0.16989909    
 -4.98322956E-02
  0.19501455    
 -0.52493888    
 -0.29959691    
  0.33940333    
  0.20244311    
  0.77716607    
 -0.41929674    
  7.25148618E-02
 -0.23225224    
  0.38566259    
 -0.63278425    
 -0.11048769    
  0.22127278    
  0.67233288    
 -0.30633822    
 -0.72749668    
  0.64072126    
 -0.31350860    
  6.38116375E-02
 -0.67512882    
 -8.96121487E-02
  0.59038734    
  0.25131455    
 -0.27763164    
 -0.28030196    
 -2.38108467E-02
  0.57837182    
 -1.70363002E-02
  8.87283161E-02
  0.54786700    
 -0.44628704    
 -8.90797824E-02
  0.49264893    
 -0.71424109    
 -7.78212538E-03
  0.29255298    
 -0.39099315    
  0.33091488    
 -0.19415623    
  0.27443674    
 -0.26322186    
  0.30792180    
  0.20661435    
 -0.50712860    
  0.27561679    
  5.98004572E-02
 -0.15988395    
 -0.26019961    
  0.82114106    
 -0.63815033    
 -0.46400148    
  5.30493958E-03
  2.09430531E-02
  1.54246064E-02
 -0.33647236    
  0.74193752    
 -0.17824826    
  0.39730164    
 -0.33047929    
  0.48930311    
 -0.30888438    
  0.12796058    
  0.51305795    
 -0.68980819    
 -0.21072093    
  0.44710979    
  -1.2306409    
  0.35937420    
 -0.51502734    
   1.2081747    
  4.90896329E-02
  0.10506108    
 -3.28798220E-02
  0.23256955    
 -0.47753733    
  7.09210802E-03
 -0.11999381    
 -0.32144627    
  8.92982334E-02
  9.11904350E-02
  0.16846438    
  0.19004378    
 -0.41512710    
  0.36921731    
  0.16937447    
 -0.13962041    
  0.32759181    
 -0.53297836    
  0.11332855    
  2.46923994E-02
 -0.15415069    
 -0.24264146    
 -0.25874388    
  0.55673552    
  0.58778685    
 -0.85015088    
  0.27383667    
 -0.18765877    
  0.12489338    
 -0.10221661    
 -5.53136319E-02
  0.31456852    
  2.05487907E-02
  0.25056088    
 -2.94532422E-02
 -0.21098945    
  8.67319107E-02
 -6.17291871E-03
  0.13314432    
 -0.18721151    
 -0.44038150    
  0.53092659    
  9.12311226E-02
  0.14201050    
 -0.61365014    
 -0.54337311    
  0.38265064    
  0.24445316    
 -0.52024049    
  9.03841406E-02
  0.14351232    
  4.18911465E-02
 -0.16705397    
  0.55004656    
  0.22454141    
  1.11110145E-02
 -0.22176334    
  0.31657118    
 -0.10871639    
 -6.95931166E-02
  6.67883679E-02
  0.31127799    
 -0.36909762    
 -0.63532746    
  0.29048693    
  0.49643689    
 -8.26034546E-02
  6.97332174E-02
 -0.33181965    
  0.17810079    
  2.68272609E-02
  0.18232156    
 -1.73058398E-02
 -0.24775800    
  0.74148107    
 -0.91173482    
 -0.26274291    
 -0.20726039    
  0.26933300    
 -0.49247640    
  0.87609965    
  0.22503453    
 -0.83644199    
 -0.13021486    
  0.68983054    
  0.32357517    
 -0.64618999    
  0.17233296    
 -0.10578970    
  0.58204782    
 -0.21597521    
  0.18182549    
 -0.16120616    
  2.91105150E-03
  0.12036356    
 -6.11077659E-02
 -0.52925944    
  0.38826355    
 -0.20207375    
  0.22699733    
  0.34957287    
 -0.56124401    
  0.25972843    
 -0.28670502    
  0.15191604    
 -0.45006943    
  0.20401429    
  0.38960305    
  2.01447811E-02
 -2.59754900E-02
  0.14154005    
  5.06340899E-03
 -0.41306961    
  0.28958854    
  0.23563661    
 -0.49885845    
  7.51694888E-02
 -0.38667732    
  0.14614187    
 -0.48770335    
  0.67875850    
  0.29039577    
 -0.54482079    
  0.38022742    
  0.35187125    
 -0.21197018    
 -0.13671105    
  0.34643173    
 -0.94253284    
  0.76021159    
 -0.76021129    
  0.44141972    
 -0.12244089    
  0.56560022    
 -0.33408836    
 -9.06542912E-02
 -0.70785326    
   1.2061926    
 -0.49833915    
  0.14261396    
 -0.34857050    
  0.31641334    
 -0.70630550    
  0.45499066    
  0.66761380    
 -0.67182451    
  0.52839172    
 -0.37605119    
 -3.69047709E-02
 -0.26537630    
 -0.32090759    
   1.3896672    
 -0.33479011    
 -4.71682800E-03
 -9.41289216E-02
 -0.42779025    
  6.92583621E-02
 -0.18306549    
 -0.27584758    
  0.71927357    
 -0.52235305    
  7.89270997E-02
  2.64333058E-02
 -0.39465421    
  0.81450790    
 -0.15748940    
  0.14310090    
 -0.51082557    
 -0.15093511    
  0.19811356    
 -0.15415072    
  0.20359893    
  7.59858862E-02
  0.34687087    
 -0.30702502    
  4.95338589E-02
 -0.22407348    
  0.65764034    
 -0.28207511    
 -0.22474217    
  0.16211900    
 -0.15415081    
 -0.70914757    
   1.2270907    
 -0.67209369    
  0.49118954    
 -0.20350753    
  0.12086492    
 -7.33983740E-02
  0.91893601    
 -0.90577811    
 -0.16675708    
  0.36206576    
 -0.13199668    
 -0.35755178    
  0.37879702    
 -0.33167917    
 -5.59284650E-02
 -8.78161490E-02
  0.33024174    
 -4.98322956E-02
  6.36258945E-02
  0.18403263    
  1.41446348E-02
 -4.30482551E-02
 -0.13143873    
  5.52984998E-02
 -7.21622929E-02
  3.34478952E-02
 -0.27461007    
  2.14141905E-02
  0.11966429    
  0.16907623    
  0.83910120    
 -0.43046653    
 -0.27788508    
  0.42477593    
 -0.27982008    
 -0.69555968    
  0.97172982    
 -0.75927132    
  0.56407022    
 -0.14310063    
 -0.15500572    
 -7.77997747E-02
  8.37697387E-02
  6.89929500E-02
 -0.18232147    
 -0.25274411    
  0.15476361    
  0.11122560    
  0.33270594    
 -8.35865065E-02
 -0.11394432    
  0.30053037    
 -0.54693061    
  9.79804918E-02
  0.36232576    
 -0.19964014    
 -0.27548084    
  4.38024849E-02
 -0.25489250    
  0.84466100    
 -0.69116884    
 -0.16275160    
  6.74413294E-02
 -0.77464002    
   1.3154466    
 -0.46143305    
  3.16231847E-02
  0.29156542    
 -0.10406939    
  2.54792850E-02
  1.56008806E-02
 -0.27639395    
  0.14771621    
 -0.86148244    
  0.87199026    
  0.10570886    
 -0.34465602    
  0.47110900    
  4.06010412E-02
 -0.31547397    
  0.37719023    
 -0.17387828    
  0.27348682    
 -0.14814903    
 -0.11647497    
  0.62310314    
 -0.86106175    
  0.25545192    
  0.68298018    
 -0.70933568    
  0.19607422    
 -1.47423837E-02
 -0.16953240    
 -0.14490700    
 -0.27087486    
 -0.54856575    
  0.95551127    
 -5.78548163E-02
 -8.50186571E-02
 -0.32358617    
  0.46941394    
 -3.60397212E-02
 -0.25262573    
  7.94369578E-02
 -0.24149263    
 -0.57948774    
  0.41914523    
  0.32632783    
 -6.48002252E-02
  0.40685868    
  0.21475205    
 -0.24874958    
 -0.15223129    
  3.30061913E-02
  0.36797464    
 -0.37122664    
  0.22639550    
 -0.19119175    
 -0.15257959    
 -0.59219217    
  0.18672684    
  0.45895383    
  5.40671833E-02
  0.18833396    
  0.11079530    
  0.26610947    
 -0.66186583    
 -0.24050374    
  0.25131440    
 -2.17399839E-02
  0.77403498    
 -0.47814497    
 -0.16235848    
 -0.22154218    
 -7.04225600E-02
  0.36309186    
 -0.32106900    
  0.32998428    
 -0.31365746    
  0.31661189    
  0.93903887    
 -0.89010811    
 -0.40266025    
 -0.31321543    
  0.16882080    
  0.29252473    
 -0.10697218    
  2.39056963E-02
 -0.27464420    
  0.38628423    
  0.19746464    
 -0.38685310    
 -8.54715332E-03
  0.43506566    
 -0.13036196    
 -0.48788419    
  0.12576948    
   1.0312415    
 -0.74128908    
 -0.42608437    
  2.06194241E-02
   1.0116011    
 -0.44327667    
  0.21268426    
 -0.11895195    
  0.11191797    
  1.63364857E-02
 -0.51934952    
 -0.10233880    
  0.16273442    
 -0.43332195    
  6.55971691E-02
 -0.14188063    
  0.79453653    
 -0.50990760    
  0.73799771    
 -0.35730174    
 -0.25580266    
  0.57283080    
 -0.46181801    
  0.16034274    
 -0.61025947    
 -0.47000355    
   1.5378443    
 -0.47942302    
 -0.16047972    
 -2.62679141E-02
  1.13420617E-02
 -0.16739580    
 -4.54625078E-02
 -0.34020010    
  0.53408241    
  9.84401256E-02
 -0.16579242    
 -0.39122263    
  0.56393540    
  0.51013559    
 -0.34228626    
  0.36480519    
 -0.63801515    
 -1.54443271E-02
  0.19392729    
  0.39256161    
 -0.54457766    
  0.24965452    
 -6.29893914E-02
  0.22376245    
 -0.30097112    
 -2.02711299E-02
  9.43787843E-02
  0.48311600    
 -0.39973456    
 -9.58815739E-02
 -9.56247225E-02
 -0.46242002    
  0.22533892    
  0.21962880    
  0.75955456    
 -0.59141779    
 -1.44643380E-07
 -0.15762916    
  0.31177977    
 -0.48232397    
  0.13868345    
  1.78256631E-02
 -0.12799418    
  0.46396142    
 -0.37561214    
  0.12753916    
  0.26062006    
  -1.1497742    
  0.70099038    
 -0.51473951    
  0.17904809    
 -3.33363079E-02
  0.39219487    
  0.36390075    
  4.41055968E-02
 -0.11271966    
  -1.0116009    
  0.43623686    
  0.57536423    
  0.11017855    
 -0.13026513    
 -3.24034020E-02
  1.19047379E-02
 -0.45707005    
 -7.77088776E-02
  0.33213389    
 -0.42744395    
 -0.18232147    
  0.55770928    
   1.1074787    
 -0.84982300    
  6.56438917E-02
 -0.20466873    
  0.55913126    
 -0.52907908    
 -0.30985597    
  7.34672099E-02
  8.00428987E-02
 -0.14458112    
 -0.53329837    
  0.91629082    
 -0.30603111    
 -0.38711587    
  8.14405605E-02
  0.70425820    
 -0.22521755    
  0.10189435    
 -0.98082918    
  0.49571186    
  0.22212778    
  0.91791534    
 -0.43178234    
 -4.08219621E-02
 -0.41330811    
 -0.61735326    
  0.47818193    
 -1.82655845E-02
  0.56027389    
  0.10720109    
 -0.32052454    
 -0.35620984    
  0.53199518    
  0.58200204    
 -0.41159093    
 -0.22950006    
 -0.39680713    
 -0.17887935    
  0.13931356    
 -4.49423539E-03
 -0.37223944    
  0.20067075    
  0.55578858    
 -0.13440819    
  0.13440800    
  4.49850969E-02
  0.37871742    
 -0.49357241    
 -0.38915160    
  0.42786589    
 -0.30470386    
 -2.60883309E-02
 -0.10194005    
  4.29658778E-02
 -0.25398842    
  0.57498771    
  0.19076025    
 -4.58533056E-02
 -5.73310852E-02
  0.19415602    
 -0.36290550    
  0.13399076    
  0.24665919    
  0.29954585    
 -0.50525451    
  0.21570835    
 -0.40546489    
  0.33860230    
 -0.13049637    
  0.18232167    
 -0.30466020    
  1.02216769E-02
  0.36746418    
 -0.39495733    
 -6.99303020E-03
 -0.23195410    
 -0.49328128    
   1.2712250    
 -0.78237820    
  0.69314730    
 -0.52951753    
 -3.84662449E-02
  0.27881959    
  4.35483195E-02
 -0.37883419    
 -7.76252076E-02
  0.19494720    
 -7.40751717E-03
  0.40670338    
 -1.49627756E-02
 -0.16934098    
  0.21597514    
  1.19190998E-02
  4.85644415E-02
 -0.15867569    
 -0.26501334    
 -8.26321244E-02
  0.23875156    
 -0.51773250    
 -0.33153400    
  0.92316383    
  7.64534324E-02
 -0.10705388    
 -7.62833431E-02
 -0.66311508    
 -5.47248609E-02
  0.82472378    
  0.29858133    
 -0.73041868    
  0.30959213    
 -0.31806666    
  0.43756834    
  0.28079033    
 -0.51498359    
 -6.08415119E-02
  0.53560841    
 -0.38833407    
  0.57137537    
 -0.66128629    
  4.76281904E-02
 -0.33183178    
  0.39927298    
  0.20433411    
 -0.10676777    
 -0.23732832    
  -1.4604021    
   1.2978833    
  0.18721133    
  0.43182781    
 -0.23337683    
 -0.29725134    
 -0.74849731    
  0.73299313    
  0.27193359    
  2.64333226E-02
 -0.17366356    
  7.31224418E-02
 -0.11538202    
  6.01680057E-08
  0.77263647    
 -0.68322980    
  6.98694810E-02
 -0.24171992    
  0.59038734    
 -0.49721012    
 -0.24019183    
 -9.98452678E-02
  0.36116463    
  0.36396530    
  5.18984012E-02
  0.15316482    
 -0.37343898    
 -0.16471232    
 -0.30586419    
  0.18765898    
 -0.26388645    
  0.41857997    
  -1.1942483    
   1.1338272    
  4.06837165E-02
  0.56387818    
 -0.47797486    
 -0.35059598    
 -0.15415058    
  0.23718606    
 -0.36066708    
  0.29053533    
 -0.21357422    
  2.61110142E-02
  0.53727663    
  2.67475080E-02
 -0.10178280    
 -9.88880247E-02
 -0.37371638    
  0.30702499    
  1.14287846E-02
 -0.26768151    
  0.31213322    
 -0.61645454    
  0.45137501    
  0.19716807    
  0.19105530    
  2.85735801E-02
 -7.30250180E-02
  0.17725813    
 -0.76686490    
  0.41813502    
  0.20718962    
  0.21727848    
  -1.0616565    
   1.5048329    
 -0.58176237    
 -0.21977074    
  3.31155099E-02
 -0.15089856    
  0.16384372    
  5.92998564E-02
  0.43138897    
 -0.36685020    
 -6.15128726E-02
 -0.33405834    
 -0.17979300    
 -0.62482774    
   1.2058580    
 -4.32966985E-02
  -1.8186668    
   1.3817388    
  0.35713169    
  0.56007218    
 -0.78481430    
  0.40279493    
 -0.35973543    
  0.93676943    
 -0.59320670    
  4.51603159E-02
 -0.23293169    
  3.27335228E-03
 -0.26399943    
 -0.26662859    
  0.10034807    
  4.42334190E-02
 -0.32690272    
  0.77010828    
 -0.21239892    
  7.00102746E-02
 -0.36535490    
  0.47000381    
  9.76383090E-02
 -0.83000630    
  0.23638876    
   1.2467299    
 -0.59660000    
 -0.18012621    
  0.15509030    
  0.10676786    
 -3.34650241E-02
 -0.50300300    
  0.47647610    
 -3.27897482E-02
 -4.54625338E-02
  0.47471651    
 -0.40456137    
 -0.45975828    
  0.39250603    
 -4.14261147E-02
 -0.33405834    
  0.72838390    
 -0.21755847    
 -0.45742476    
   1.1556226    
 -0.65849012    
 -9.16670784E-02
 -4.91904095E-02
 -0.18737619    
 -0.10686336    
  0.79323077    
 -0.85927421    
  0.51323253    
 -0.53351718    
 -3.33363228E-02
 -0.24347582    
  0.47337642    
 -3.77401076E-02
 -2.83706374E-02
  4.57020402E-02
  4.37043980E-02
 -0.32795575    
 -0.20168570    
  0.53292584    
  0.13476025    
 -0.29439011    
  0.19506045    
 -0.28768221    
  0.35498559    
 -0.31365746    
  0.18434392    
  3.63675393E-02
 -3.30062956E-02
  0.39873123    
 -0.54674846    
  0.13450384    
  0.13650337    
  0.29580900    
 -0.58250254    
  0.22235258    
 -0.47762743    
  0.48393694    
  0.30637428    
 -0.27541202    
  5.34252748E-02
  2.00291779E-02
 -8.26426595E-02
 -0.15620402    
  0.27774054    
  0.95425302    
  -1.1828609    
  0.23674937    
 -0.28588182    
 -3.29098105E-02
  1.47604188E-02
  0.19867086    
 -0.24362212    
  3.01908962E-02
 -0.41292772    
  0.18885434    
  0.52100599    
 -0.31191418    
  0.25215265    
 -0.14152288    
 -0.10686336    
 -0.40171263    
  0.30715430    
 -0.16592775    
  0.91726589    
 -0.84664822    
  0.35576543    
  0.13671112    
 -0.27663222    
  0.35410738    
 -0.20467775    
 -3.85901332E-02
  0.25349793    
  0.29717886    
 -0.60110754    
 -0.14841992    
 -0.17435351    
  0.36992013    
  0.28190896    
 -0.30520430    
 -0.10274494    
 -0.19735934    
 -0.13093747    
  0.44442022    
 -3.03562675E-02
 -4.55420464E-02
 -7.82523379E-02
  0.71424091    
 -0.24375303    
 -9.12023410E-02
 -0.18604176    
  5.89315817E-02
  5.56514673E-02
 -0.11458280    
  0.16459346    
 -0.22382116    
 -0.45586669    
 -5.49587719E-02
  0.35723984    
  0.35825452    
 -0.49801657    
  0.37156352    
  0.28924844    
 -0.58637935    
  0.50320184    
 -0.38401303    
 -9.41871181E-02
 -0.61025941    
  8.00429285E-02
  0.58233285    
  0.24171974    
 -0.24171992    
 -0.17453955    
  0.70470798    
 -0.68627411    
 -0.25917318    
   1.5975331    
  -1.0438519    
  0.77788848    
 -0.66541046    
  4.45837490E-02
 -0.10406939    
 -0.26430181    
 -0.11568422    
  0.22314376    
 -8.66682827E-02
 -0.26195279    
  0.58003241    
  0.54670143    
 -0.49990922    
 -4.08221409E-02
 -0.22986236    
  0.32895342    
 -0.23262215    
 -0.10763057    
  0.18610248    
  5.50596341E-02
  6.89929500E-02
 -0.21278088    
  0.43146980    
 -0.28471008    
 -0.33944395    
  0.25915390    
 -0.27596101    
  0.26301584    
  5.08045144E-02
 -0.35270220    
 -0.47618997    
  0.64222729    
  0.43003631    
 -0.28445110    
 -0.17589048    
 -1.16055505E-02
  0.38316917    
 -0.46418518    
 -8.47447477E-03
  2.93523408E-02
 -8.29874538E-03
 -0.10074180    
 -8.15799236E-02
  0.25851065    
  0.22082420    
  9.72785354E-02
 -0.30277669    
  0.91856956    
 -0.55318731    
 -0.44859836    
  0.11318124    
  0.12146631    
 -8.52303207E-02
  0.14547072    
 -0.72123027    
 -0.20278278    
  0.66564071    
 -0.25759491    
 -0.27064574    
  0.74899113    
 -0.53671718    
  0.39998564    
  4.30173911E-02
  0.28240490    
 -0.35516417    
  0.27820322    
 -7.41077587E-02
  0.37948963    
 -0.31399009    
  6.95690364E-02
 -0.30212262    
 -0.16144979    
  0.22485133    
 -0.21211259    
  0.19836652    
 -0.39342692    
  5.48765324E-02
  0.11020319    
  0.98516756    
 -0.83975089    
  0.42777088    
  -1.1059923    
  0.71874297    
 -0.31081131    
  0.23975347    
 -0.16846433    
  0.52358788    
 -0.13664195    
 -5.44134602E-02
  0.12361380    
  0.32896885    
 -0.59745669    
  0.90327883    
 -0.55117685    
  0.10161024    
 -0.15939802    
  1.96360499E-02
  1.10498229E-02
 -0.22727300    
  0.24901289    
 -0.12588029    
 -0.61686379    
   1.1571299    
 -0.50727940    
  7.38974661E-02
  0.34814569    
  -1.4944527    
  0.71024173    
 -0.32216826    
  0.45304775    
 -4.95339185E-02
 -0.21245860    
  0.65121752    
 -0.21561524    
 -8.81485492E-02
 -4.53831404E-02
  6.56541437E-02
 -0.43775350    
  0.82408464    
 -0.27264443    
  3.80718820E-02
  1.42654730E-02
 -0.13312684    
  9.85412002E-02
 -0.27120066    
  0.53288811    
 -0.91178608    
 -0.83797824    
  3.82212512E-02
   1.2126846    
 -0.76639754    
  0.43437633    
  0.90901029    
 -0.20812142    
 -8.86484832E-02
 -0.16450392    
 -0.23396370    
  0.47157121    
 -0.30968022    
 -0.13302316    
 -0.13935567    
  0.49195704    
 -0.31666958    
  0.28473666    
  0.12203465    
  0.26055503    
 -0.29508686    
 -0.13895161    
  9.47454795E-02
 -0.53657806    
 -0.36987394    
  0.80234647    
 -0.40860465    
 -0.33930665    
 -9.00261104E-02
  0.38101390    
  0.31575003    
 -2.55954564E-02
 -0.16469994    
  0.55021429    
 -7.85746276E-02
 -0.34468004    
  0.52609318    
 -0.10536041    
 -0.55206859    
  0.18742560    
  1.44406604E-02
 -0.54980755    
  0.69624788    
 -7.05419183E-02
 -0.18165718    
  0.27666536    
 -0.48891217    
 -0.17740752    
  0.80962229    
  1.30039593E-02
 -0.16236699    
  0.24181314    
 -0.26021865    
 -0.21313196    
  0.14590640    
  0.32505444    
 -0.25473782    
  3.33867893E-02
  0.21414782    
 -1.45632531E-02
  9.73235723E-03
 -0.50198656    
  0.19556674    
  0.30399558    
 -0.16595133    
  0.38325271    
  0.23092557    
 -0.78567040    
  0.38252845    
 -0.36901459    
 -7.30757713E-02
  0.16287968    
 -0.22237702    
  0.11905952    
 -0.13450369    
  0.26206493    
 -0.15165900    
  0.36879614    
 -0.18473403    
  0.48260504    
 -0.44841385    
 -0.14116351    
 -0.22314361    
  0.24862283    
 -0.32397202    
  7.53493756E-02
  0.22314352    
 -9.82175171E-02
  0.38266861    
  4.50848788E-02
 -0.15260492    
 -0.40007430    
  0.37267536    
 -0.24419682    
 -0.65147436    
  0.20806423    
  0.71229959    
 -0.12389946    
 -0.17012616    
 -0.27923286    
 -9.57911760E-02
  0.42813385    
  9.53101516E-02
 -6.14085458E-02
 -0.22731915    
 -6.03630506E-02
  9.98097391E-08
  0.22934638    
  5.16465902E-02
 -0.32645559    
 -1.34450900E-07
  2.29896158E-02
  0.25886163    
 -0.72523546    
  1.43885994E-02
  0.33647236    
  0.19415583    
  0.16608411    
 -0.40724599    
  0.11599880    
 -0.10008347    
  0.31749630    
 -0.20322804    
 -6.29747361E-02
 -0.21691316    
  0.70855600    
 -1.85191873E-02
 -0.30338112    
  0.47211111    
 -0.20359899    
 -4.95968200E-02
  3.33362855E-02
 -0.36845365    
  0.40388393    
 -0.11738744    
 -0.24928273    
  0.90619445    
 -0.49013123    
  3.00769322E-03
 -6.19390681E-02
 -0.23681474    
  0.52369797    
 -9.29149836E-02
 -0.14107849    
 -0.66919410    
  0.17836888    
  0.16400279    
  -1.2095907    
   1.2344881    
 -0.34387651    
  0.43020451    
  0.53018594    
 -0.52269495    
  0.18975662    
 -1.24224788E-02
 -4.80093546E-02
  7.27017969E-02
 -0.16539243    
  0.14069992    
 -8.81485492E-02
 -9.66765136E-02
  0.62106156    
 -0.59875572    
 -7.38001568E-03
 -0.45092764    
  0.77943164    
 -0.30290830    
  0.13803408    
 -0.58026773    
  0.63234675    
  4.09414880E-02
 -0.11206856    
  0.13192767    
  2.77024601E-02
 -4.75613102E-02
 -0.40833464    
 -5.76654300E-02
 -1.37932571E-02
  0.29114825    
  3.06667984E-02
 -1.01180077E-02
 -0.39870822    
  2.00005621E-02
  0.30486050    
 -0.19259302    
 -0.56850475    
  0.64103127    
  0.56606162    
 -0.19265524    
 -0.20698605    
 -9.88003984E-02
  0.97601002    
 -0.72555059    
 -0.39949510    
  0.44342598    
 -0.36201039    
  0.10905752    
 -0.37637219    
  0.38005540    
 -0.27308321    
  0.50792271    
 -1.75959263E-02
 -0.46645945    
  0.24183577    
  0.20067081    
  0.27625334    
 -0.29152063    
 -0.27443674    
  0.10008346    
 -0.12883282    
 -0.11934656    
 -4.31721620E-02
  0.62730074    
  0.17047133    
 -0.38904446    
 -9.92265716E-02
  8.94065499E-02
  0.19376895    
 -0.43852615    
  0.45731860    
 -6.31211922E-02
 -0.26066598    
 -0.12933874    
 -0.97665381    
  0.38299233    
   1.2826158    
 -0.32768744    
 -0.28477100    
 -0.29026952    
  0.37921703    
 -0.30918822    
  0.27308327    
 -4.89740446E-02
  0.32649419    
 -0.14352956    
 -3.22064664E-03
  0.19567296    
 -0.17019360    
 -0.14528017    
  0.47000372    
 -0.71613681    
 -4.27619368E-02
 -7.56026059E-02
  0.31607115    
 -0.21648636    
  5.56201929E-09
  0.66673517    
 -0.38023844    
 -0.13709630    
 -0.24376281    
  0.27983907    
  0.26780051    
 -0.33707497    
 -0.19506037    
  0.35462162    
 -0.45147127    
  0.42596924    
  0.51156342    
 -0.35794011    
  0.37548432    
  6.52175471E-02
 -0.23543891    
  5.14160655E-03
 -0.63827068    
 -3.96090336E-02
  0.55237448    
 -0.23116986    
  0.23407269    
  0.47000366    
 -0.37074849    
 -0.18074779    
 -0.31531408    
  0.39390412    
  2.01447811E-02
  0.21455976    
 -0.20887809    
 -7.65076727E-02
 -0.21023014    
  2.23891437E-02
 -3.75984609E-02
 -0.30183035    
  0.15784490    
 -1.78574640E-02
  3.97402383E-02
 -4.42548692E-02
  0.67257512    
 -0.15723456    
 -0.81363660    
  -1.3156767    
   1.9652034    
 -0.49189758    
 -1.57484692E-02
 -5.30492608E-03
  1.58315971E-02
  0.46145928    
 -0.40052661    
  0.30356523    
  0.28859055    
 -0.17202063    
  0.44460291    
 -0.58323282    
  9.22641009E-02
  0.14783537    
  3.16572152E-02
 -0.26804599    
 -0.23712960    
  0.32906744    
 -0.47000346    
  0.23068254    
  0.55284870    
  8.28877613E-02
 -0.36318961    
 -0.17450902    
 -0.30205202    
 -6.52403980E-02
  0.61427414    
 -0.42541987    
  0.33978876    
  5.47640622E-02
  0.22627351    
 -0.20150416    
  0.36701891    
 -0.30765429    
 -2.92416383E-02
 -0.19968203    
  5.29222898E-02
 -0.17206490    
 -8.07231218E-02
  0.51171023    
 -9.16036889E-02
  0.14077266    
 -0.33596742    
  0.18349874    
  4.59852405E-02
 -0.39429176    
  0.12516314    
  0.34744120    
 -8.39463100E-02
 -0.49865901    
 -8.23708922E-02
   1.1526796    
 -0.79903930    
 -3.55229271E-03
  1.08956051E-07
 -0.20900907    
  0.21962880    
  0.31203097    
  0.12576948    
 -0.47730294    
 -8.40187073E-02
  0.44069400    
 -0.14014652    
  0.12983714    
  6.27559423E-02
 -0.39819232    
  0.27124313    
 -2.23471839E-02
 -0.51271045    
  0.82962245    
 -0.23037137    
  3.31238508E-02
 -3.57181616E-02
  5.18123386E-03
 -0.97481787    
  0.11625977    
  0.32508370    
  0.38018477    
 -0.26780054    
  3.10103260E-02
  0.52296549    
 -0.59005153    
 -4.16725427E-02
  0.39834753    
 -0.55462849    
  0.38705468    
 -0.18097101    
  6.65608570E-02
 -0.12921181    
  0.21968928    
 -0.25925496    
 -3.18932980E-02
 -0.38484567    
  0.50262898    
 -0.30567542    
  0.57466578    
  0.35604593    
 -0.62915933    
 -3.36164124E-02
 -1.29034938E-02
 -0.59823042    
  0.24340934    
  0.28304157    
 -5.74318320E-02
  0.12921165    
 -0.31251916    
 -0.77318972    
   1.2039729    
  6.69395402E-02
  4.22597528E-02
 -0.28998381    
  0.44018579    
 -0.14675978    
  0.54925287    
 -0.46052468    
 -4.50237170E-02
  0.13804433    
 -1.15274386E-02
 -0.17366356    
 -0.24053532    
  0.41419885    
 -0.35874742    
  0.44479233    
 -3.79451439E-02
 -1.11109931E-02
  4.90562841E-02
 -0.49150980    
 -0.21233268    
  0.31158778    
  0.15639800    
  0.10838616    
  0.26861948    
 -9.94757488E-02
 -0.47820029    
  0.18711101    
 -0.40717286    
 -1.03094913E-02
  4.06144820E-02
  9.90128797E-03
  0.42979738    
 -0.51725656    
 -5.39068598E-03
  3.19177359E-02
  0.37893832    
 -0.71855688    
 -0.29753447    
   1.2079252    
 -0.30961722    
  0.36710447    
 -0.36710429    
  9.60430503E-02
 -0.18452168    
  1.05351852E-07
  0.78965819    
 -0.88188922    
  0.68099648    
 -0.50838363    
  0.24087189    
 -3.57763842E-02
 -0.16916344    
 -0.40546510    
  0.34066489    
  0.44243026    
 -4.95968275E-02
  0.25538647    
 -0.30460024    
 -0.28274849    
 -0.16205579    
  0.19306618    
 -4.68834937E-02
  0.92742836    
 -0.59668696    
  0.11137670    
 -4.20009345E-02
 -0.31210661    
  0.11411333    
  6.94284737E-02
  0.23767182    
 -0.55004627    
 -3.39016356E-02
  0.10233871    
 -0.20674181    
  3.75628658E-02
 -5.68873845E-02
  0.11071204    
 -0.45011517    
  0.49285668    
  0.22398019    
  0.32057971    
 -0.44886932    
 -0.89932537    
  0.48622641    
  0.39002079    
   1.0048575    
 -0.86357379    
  0.10873332    
 -0.17507493    
  6.63420856E-02
  8.72928128E-02
  6.00780845E-02
 -0.11414532    
 -1.98025443E-02
  0.42308673    
 -0.46738717    
  0.11817005    
  0.18335289    
 -0.37375653    
 -5.38590886E-02
 -1.59367714E-02
  0.41479236    
 -0.31184429    
  2.50459109E-02
 -0.17738688    
  0.31268346    
  0.47500667    
 -0.70279062    
  0.36054358    
 -0.21305926    
  0.74368781    
 -0.55248725    
  -1.0713627    
  0.19035381    
  0.35065708    
  0.69783086    
 -0.56195515    
  0.21325858    
  2.29141992E-02
 -0.18816382    
 -0.44531104    
  0.76943058    
 -1.99722107E-02
  0.15456240    
 -0.32030714    
 -0.27193388    
 -0.32404962    
  0.18026169    
  0.16148745    
 -2.11968718E-08
  0.48954818    
 -0.12283615    
 -0.23153739    
 -0.49561602    
  0.41589281    
 -0.22210686    
  0.54545248    
  0.14769477    
 -0.34270918    
 -4.09740619E-02
 -5.47013171E-02
 -0.18473405    
  0.59420735    
  0.12044632    
 -0.18658574    
  0.26826403    
 -0.41862339    
  5.78940213E-02
 -0.14430328    
 -0.44786766    
  9.17082950E-02
  0.40889585    
  0.33696148    
 -0.28361547    
 -0.22884141    
  0.27329317    
 -0.10467068    
  0.12313265    
 -0.38136771    
  0.20512517    
  0.23830092    
  0.14386474    
 -0.24954358    
 -0.30697536    
 -0.22748193    
 -0.12118576    
 -0.15927620    
 -0.96418208    
   2.3414428    
 -0.55916226    
  0.54084671    
  0.22720203    
 -0.89299995    
 -0.33935398    
 -7.33312517E-02
  0.37231305    
  0.21486965    
 -0.39047247    
  0.46047196    
 -0.42107943    
  0.34805432    
  2.09904872E-02
 -6.75103962E-02
 -0.35894498    
 -0.24033584    
  0.43395722    
 -0.27404246    
  0.15062593    
  0.39124021    
 -1.73415150E-02
  0.20252414    
 -0.79323065    
  8.56947750E-02
  0.29129893    
 -3.30303013E-02
  0.11612342    
 -0.26469263    
 -2.63172090E-02
 -0.71561992    
  7.86429420E-02
   1.3121865    
 -0.33873734    
  7.04730898E-02
 -0.16705386    
  0.23841117    
 -0.23841080    
  3.09836678E-02
  0.21017849    
  0.41458082    
 -5.40672690E-02
 -0.21741299    
 -0.58066905    
  0.16081539    
  0.13217168    
 -0.29298696    
  2.10534669E-02
 -0.16251892    
 -7.10959360E-02
  0.57305908    
  0.13575432    
  0.18188989    
 -0.14127520    
 -0.27286696    
  0.28522828    
 -0.11441021    
 -2.75883335E-03
 -0.43632290    
  0.40831015    
 -0.20763914    
  0.61688542    
 -0.54277730    
 -0.11332856    
  0.11332858    
  9.69304051E-03
 -8.83877291E-08
 -0.11217174    
 -0.12636274    
  0.50262898    
 -0.28685939    
  0.29912946    
 -0.40668535    
  0.45663643    
 -0.29778704    
 -0.71207517    
 -0.85155296    
  0.99931407    
  0.39070460    
  0.17984001    
 -0.28975454    
  0.38167101    
 -0.20698605    
  1.38409389E-02
 -0.44221461    
  0.21992974    
  0.53037584    
 -0.33596742    
 -0.20302927    
  0.40978470    
  2.55331341E-02
  5.18534891E-02
 -1.06953289E-02
 -9.88107100E-02
 -4.24306653E-02
  5.71584105E-02
  0.60613585    
 -0.80973476    
  0.53210306    
 -0.46622130    
  0.22983265    
 -0.38174856    
  9.31773335E-02
  4.18177731E-02
 -5.97717017E-02
  0.48215774    
 -0.54573059    
  0.42205760    
 -0.25857413    
 -0.70967638    
   1.4508330    
 -0.33897540    
 -0.66717148    
  0.37948963    
 -2.96759643E-02
  0.11912088    
 -0.30748457    
 -2.57838927E-02
  0.43246055    
  0.16891472    
 -0.31743163    
  9.63312462E-02
 -0.30483517    
  7.01455772E-02
  0.12705895    
  0.48550802    
 -0.54400420    
 -0.83532161    
  0.20633654    
  0.45147145    
  4.91328835E-02
  9.77975875E-02
  0.36533293    
 -0.53041273    
 -0.37836313    
  4.86117209E-08
  0.60953289    
 -0.24593036    
  0.22537176    
  0.38245270    
 -0.33323848    
 -7.62833431E-02
  7.91043863E-02
 -4.90720607E-02
 -0.12595241    
  0.16653776    
  0.58525807    
 -0.51135314    
 -0.24044272    
 -0.63449860    
 -3.87145504E-02
  0.50950903    
  0.70298010    
 -0.44640920    
 -0.51184535    
  0.80181849    
 -0.15300706    
 -0.55164754    
  2.28844341E-02
  0.29219690    
 -0.31972155    
 -4.27619368E-02
 -0.15739210    
  0.13282068    
  0.45874667    
  0.34497139    
 -0.44406235    
  2.40149982E-02
  0.28937542    
 -0.12702620    
 -0.23255356    
  0.24401534    
 -3.47860083E-02
 -0.19837894    
  4.22597528E-02
  2.38513388E-02
  0.27752984    
 -0.56409013    
  4.47411789E-03
  0.23732837    
  8.75980258E-02
 -6.47261925E-03
  0.15600432    
 -0.19574444    
  0.20679440    
 -0.21017839    
  5.60280122E-02
  0.18924206    
 -0.45997471    
  0.22817308    
 -3.05627063E-02
 -0.30390507    
  0.33446774    
  0.14888112    
 -0.21097000    
  0.82311356    
 -0.46750686    
 -0.18882665    
  0.55270749    
 -0.66748267    
  0.17327179    
 -0.47455925    
  0.33777592    
  3.83433290E-02
 -0.24773839    
 -0.61217803    
   1.0659872    
 -8.23839679E-02
 -0.12055692    
  0.36072925    
 -0.48360342    
 -2.50459928E-02
 -0.13146301    
  1.28610154E-07
 -0.14183031    
  0.53062809    
 -0.21825378    
  0.33945444    
 -0.48550788    
  0.18366474    
  0.57954979    
 -0.63473630    
  0.19873443    
  6.47199973E-02
 -5.46427257E-03
 -6.80148751E-02
 -0.27892303    
  0.30211243    
 -0.20609750    
 -0.39147884    
  3.58095467E-02
 -0.19343844    
  0.26610944    
  0.36736521    
 -8.78944993E-02
  6.82858229E-02
  0.28768197    
 -0.69314730    
  0.27146235    
 -3.45523655E-02
  0.23864795    
 -0.27039650    
  4.33992743E-02
  0.29537436    
  0.21158260    
 -0.11575045    
  1.03895795E-02
 -0.17768109    
 -0.19724742    
  0.17224577    
 -6.87667355E-02
  1.01181306E-02
  0.26391172    
 -0.14986433    
 -0.26206490    
  0.20031691    
 -0.19256496    
 -0.33647206    
  1.62470499E-07
  0.63757724    
 -4.67921421E-02
  3.24034914E-02
 -0.71364588    
  0.69018441    
  3.21194865E-02
 -0.74625689    
 -0.53123462    
  0.95471799    
 -0.53221667    
 -0.44333538    
   1.5664206    
 -0.41318703    
  6.74411282E-02
 -0.20239750    
  0.46332741    
 -0.33838794    
 -0.24177217    
 -0.13231115    
  9.75251049E-02
  0.27990875    
  0.56485766    
 -0.51909781    
 -9.63092502E-03
 -0.32047179    
  0.18601857    
  0.22092691    
 -0.40694541    
 -0.16907634    
  0.19539355    
  2.56423056E-02
 -0.22631323    
  8.61290768E-02
  0.34200469    
 -0.29924303    
  0.38826355    
  0.35699016    
 -0.25795907    
 -0.11172973    
 -0.55324626    
 -8.70112628E-02
  0.79395211    
 -0.44031170    
  0.31185547    
 -0.40546528    
  0.41167626    
  0.22870106    
 -2.49388423E-02
 -0.26768148    
 -0.11161384    
 -3.69677041E-03
 -0.78623760    
  0.17824839    
   1.2614714    
 -0.48358285    
 -0.31728265    
 -0.34509286    
 -0.43311679    
   1.1323060    
 -0.47241613    
  5.59167610E-08
  0.34745365    
  9.12683755E-02
 -0.30338112    
 -0.18485653    
  0.36224306    
  0.11029518    
 -0.63177836    
 -0.41443363    
   1.0107814    
  0.71903884    
 -0.42319322    
 -0.38853598    
 -4.03723121E-02
 -0.36689267    
  0.16413943    
 -0.21401100    
  0.30178648    
  0.21470481    
  3.98722924E-02
 -1.97373424E-02
 -0.67667234    
  0.61500883    
  0.81758249    
 -0.71363646    
  0.20124960    
 -0.37091252    
  0.32835314    
 -2.75497194E-02
 -4.57222536E-02
 -0.17532873    
 -0.23894712    
  0.12464246    
 -4.39190716E-02
  0.19918554    
  1.65840909E-02
  0.16070792    
 -0.19415586    
 -0.12675175    
  0.17001958    
  0.22379483    
 -0.15458485    
  3.03501892E-03
  5.02320491E-02
 -9.04231817E-02
 -0.10290974    
  0.30758736    
 -0.51254100    
 -9.44519937E-02
  0.12405270    
 -0.43078274    
  0.26335019    
 -0.32277325    
  0.21905342    
  0.12323270    
  0.13111311    
 -7.47598633E-02
  0.12031671    
 -2.45913360E-02
  0.37598950    
  0.35980389    
 -0.46484810    
 -6.20099530E-02
  0.14399827    
 -9.79376212E-02
 -6.64697587E-02
  0.27731931    
 -0.15458485    
  0.38395876    
 -0.17860188    
 -0.27131519    
 -0.45710003    
  0.42409393    
  0.17502451    
 -0.41253212    
 -0.19172749    
 -5.29223792E-02
  0.66279984    
 -6.36054724E-02
  0.17232157    
 -0.24665917    
 -0.11217174    
  5.25513291E-02
 -0.14678304    
 -9.53101292E-02
  0.92149454    
 -0.66921425    
  0.18737616    
  1.94180720E-02
 -0.15095045    
  0.13711905    
 -7.81876147E-02
 -0.21042366    
  5.07353991E-02
  0.10394609    
  0.15868998    
 -0.13353154    
  0.24404177    
  0.57308066    
  -1.0309919    
 -0.19004373    
  0.28535399    
  0.14914297    
 -0.14217444    
 -0.76512045    
  0.79251981    
  4.29817624E-02
  9.26589370E-02
 -0.11888970    
  9.50080380E-02
  2.09273547E-02
 -0.43855065    
  0.11676331    
 -8.96123201E-02
  2.20759679E-02
 -8.77188053E-03
  4.39559016E-03
 -0.10146954    
 -9.67675000E-02
  0.49573904    
  0.14527024    
 -0.17167404    
  6.47475049E-02
 -6.80976138E-02
 -0.12874889    
  0.30377349    
 -4.02353145E-02
 -0.13478899    
 -5.16467094E-02
 -0.90051472    
  0.80414397    
 -0.17843819    
  5.43120950E-02
  0.18817817    
  0.32967147    
 -0.19022684    
 -0.11421786    
  0.12996636    
  0.17709975    
 -0.16159521    
 -0.29076365    
 -0.32827559    
  0.80136096    
 -0.19159535    
 -0.21386972    
 -0.31893474    
  0.19633234    
 -6.74414188E-02
  0.47000346    
 -0.20942990    
 -7.82523379E-02
 -4.35711369E-02
 -0.19126834    
 -8.16779062E-02
 -0.10064351    
  0.69901228    
 -0.33355236    
  0.17206495    
 -7.49012157E-02
  0.20972070    
  0.14769477    
  6.27559423E-02
 -0.28525200    
  0.19091457    
 -0.37517971    
 -0.17843819    
  0.21661077    
 -9.00805965E-02
  0.49179301    
 -1.97102267E-07
  0.13353138    
  0.26438662    
 -0.78107727    
  0.22019815    
  8.81062634E-03
 -0.18936396    
 -0.11999381    
 -0.52824050    
 -0.11441027    
   1.2549254    
 -0.35082987    
  0.18181019    
  0.18189526    
  0.32019669    
 -0.76701695    
 -0.14310065    
 -0.64070064    
   1.2220565    
 -0.20450117    
 -0.19133279    
 -6.26232699E-02
 -0.15415081    
 -7.83907250E-02
  0.29516497    
 -6.26232699E-02
 -0.27640805    
 -9.00893006E-03
 -0.16172062    
  0.53187907    
  0.13704066    
  0.20832042    
 -5.68980277E-02
 -0.16514002    
 -0.27851602    
  6.36258945E-02
 -0.41925839    
  0.13157657    
  0.66066194    
  4.70608938E-03
  -1.0045831    
 -0.47514516    
  0.96262348    
  3.86149250E-02
  0.26469240    
  2.90282583E-03
  7.26576522E-02
 -0.68509340    
  0.50223261    
  5.66191077E-02
  0.59860110    
 -0.36269537    
 -0.28607315    
  0.13513795    
  6.52405098E-02
 -0.26341724    
  0.27908346    
 -0.63771737    
  0.25022459    
  0.35323390    
 -5.79471700E-02
 -0.21818440    
  0.28679836    
 -0.36772484    
  0.59245867    
 -0.25982514    
 -0.48998213    
  0.41882843    
 -4.52565067E-02
 -8.36500302E-02
  0.68978596    
 -0.48972547    
  0.29520845    
 -0.10105246    
 -8.24965015E-02
 -0.55349189    
  0.38532040    
 -0.17421500    
  0.70518541    
 -0.58778644    
 -4.72529158E-02
  0.14396092    
 -0.28582168    
  0.14829199    
 -0.19782573    
  3.07717472E-02
 -4.25595343E-02
  5.38593121E-02
 -0.32975325    
  0.39849666    
 -0.40896776    
  0.49597931    
  3.77404094E-02
 -0.29180565    
  0.31920493    
  0.38421983    
 -0.40240210    
 -0.11320617    
 -8.20425004E-02
 -0.28150520    
  0.16743301    
  2.46925931E-02
 -3.30610462E-02
  0.21470481    
 -0.33511722    
 -6.35909960E-02
  5.03788935E-03
  0.40378866    
 -3.36122490E-03
 -0.50634611    
  0.14049028    
  0.40546504    
  0.30452961    
 -0.17993787    
  -1.0704414    
  0.40546519    
  0.27510315    
  0.46683395    
 -0.57360184    
  0.35244057    
 -0.23309383    
  0.28455216    
 -9.87644419E-02
  7.33661354E-02
 -0.16384372    
  6.59581125E-02
  0.15110651    
 -0.98082930    
  0.16454934    
  0.77265924    
  0.20903158    
 -0.12361396    
  0.57536411    
 -0.84565455    
  0.47335047    
 -0.50448138    
  0.18034323    
  0.55536360    
 -0.25782910    
 -9.77640077E-02
 -0.18016179    
 -6.49362849E-03
 -5.69668822E-02
 -0.60728604    
 -0.25857416    
  0.92932016    
 -0.53484446    
 -0.33096239    
  0.50774401    
  8.85534957E-02
 -0.14082184    
  0.54062128    
 -9.21901911E-02
 -0.57294428    
  0.62750316    
 -1.78574454E-02
 -0.39649659    
  0.44055638    
 -0.37573916    
  0.31043363    
  0.24858408    
 -0.78320789    
  9.00608450E-02
 -0.16055058    
  0.65302718    
  4.29248773E-02
 -0.47505826    
 -0.24938568    
   1.4077393    
 -0.95155889    
  5.00102080E-02
  2.06902269E-02
  5.31686097E-02
 -6.00181222E-02
 -0.32146513    
  0.33850145    
  5.90335317E-02
 -5.22994995E-02
  0.18901062    
 -0.27663222    
  2.88829822E-02
 -0.79416740    
  0.95793122    
 -0.47424227    
  0.21730129    
 -3.57889980E-02
  0.51163495    
 -0.49159440    
  5.40670045E-02
  0.14335135    
 -0.57355607    
  0.50619042    
 -0.15822384    
 -0.33077416    
  8.17895681E-02
 -0.17086922    
 -0.10467068    
  0.21065229    
  0.49958968    
  0.77292931    
 -0.76281095    
 -0.54959917    
  0.16571172    
 -6.61819205E-02
  4.62808497E-02
  0.27503976    
  0.21855268    
 -0.18847533    
  7.83320367E-02
  0.24214001    
 -0.40546516    
  1.20243449E-02
  0.12703624    
  0.83214617    
 -0.82515323    
  0.13657549    
  0.26306528    
 -0.28147092    
 -0.29701334    
  0.24294621    
  0.13148692    
 -0.37443295    
 -6.45384192E-02
  8.51579681E-02
  0.12275951    
  0.22242138    
 -8.12476948E-02
  0.15101096    
  0.33954811    
 -0.56201780    
  3.63675393E-02
 -3.30062956E-02
 -0.86877966    
  0.38117227    
  0.56816614    
 -6.39196038E-02
 -0.24990091    
 -0.22208491    
  0.75221431    
  -1.4506665    
  0.59836876    
  0.18621254    
 -0.71275574    
  0.93005693    
 -0.12464236    
 -8.88910983E-03
  0.44055638    
  0.56941980    
 -0.84567308    
  0.32394847    
 -0.19278695    
 -0.58314645    
  0.23262247    
 -0.18610221    
  0.75109440    
 -0.42032003    
  0.79400796    
 -0.61509353    
 -2.41805781E-02
 -0.51432824    
   1.2213645    
  -1.1700711    
  0.84491402    
 -0.28847793    
  0.17753315    
 -0.22983254    
 -0.26337147    
 -8.66145939E-02
  0.27691019    
  0.21662399    
 -0.11054198    
  0.19147862    
 -0.49662828    
  0.55393565    
 -0.71619570    
 -0.50910008    
  0.75983852    
  8.86902213E-02
  3.97883952E-02
  0.30351368    
 -0.21207939    
  5.66191077E-02
  6.51118532E-02
  0.35753402    
 -0.69515336    
  5.08916974E-02
  9.80821550E-02
 -0.13303712    
  0.25962409    
 -0.17624238    
  0.45396674    
 -0.30554664    
 -3.83434556E-02
  0.12535466    
 -0.37573916    
 -3.83841954E-02
  0.16403966    
  0.24142566    
 -8.73368327E-03
 -0.24009943    
 -0.28644380    
  0.44747439    
  0.18967853    
 -0.41599166    
 -0.48600399    
 -0.37059644    
   1.2270688    
  0.10645603    
  0.14424966    
 -0.10796971    
 -0.49745539    
  0.26296523    
  0.18830937    
 -0.17045188    
  9.82557386E-02
  0.14416985    
 -0.19912855    
 -8.54715183E-02
  0.32764217    
 -0.67338800    
  0.32397228    
  9.87350568E-02
 -0.74279237    
  0.97783089    
 -0.44685015    
  1.80478935E-07
  4.47580218E-02
  0.32729113    
 -9.40972120E-02
 -0.22648229    
  0.33024186    
 -0.28448182    
 -0.65245318    
  9.36358348E-02
  0.91068864    
 -0.30201659    
 -0.31541878    
  0.20294100    
  1.68639775E-02
 -3.74830440E-02
  0.27721077    
 -5.68490140E-02
 -0.22036186    
  0.31339031    
 -0.48741305    
  0.32817328    
  3.22135426E-02
 -0.30024871    
  0.12767792    
  0.49911329    
 -0.97737044    
  0.90182185    
 -0.47630122    
 -5.94971478E-02
 -0.45253283    
 -0.22918577    
   1.2570826    
 -0.48739538    
  0.48739529    
 -0.20763929    
 -6.86139390E-02
 -0.14989845    
 -1.66393183E-02
  0.20006037    
  8.20778497E-03
  0.43851879    
 -0.70909095    
 -0.25489250    
  0.37267518    
 -7.24001974E-02
  0.62974578    
 -0.53226602    
  6.17307425E-03
 -3.12526450E-02
 -0.59928095    
  0.40739024    
  0.77437276    
 -0.58566129    
  3.17955064E-03
  0.27811280    
  -1.1554879    
  5.92766665E-02
  0.96267992    
 -0.74386215    
  7.78170675E-02
  0.42488343    
 -0.31845358    
  0.72857016    
 -1.16685452E-02
 -0.23435621    
 -0.36049727    
  0.23414674    
 -0.71699846    
  0.31153339    
  0.43531811    
  3.21569704E-02
 -0.30042091    
  6.21316023E-02
  0.12090188    
 -0.17876901    
  0.61805695    
 -0.51696044    
  7.41078332E-02
 -2.16614176E-02
  2.16613598E-02
 -5.50595708E-02
  0.25508091    
  0.27887154    
 -0.24438515    
  0.27058756    
 -0.31683883    
  0.17836888    
 -4.81716208E-02
 -0.26966342    
  0.33744350    
 -0.31059656    
 -4.05461490E-02
 -0.25378042    
  0.37079677    
  1.21953879E-02
  0.37677443    
 -0.22522469    
  8.24437439E-02
 -0.54002470    
 -0.23556603    
  0.28768209    
  0.20739509    
 -0.41023836    
  0.15483381    
  0.51654702    
 -0.32335556    
 -2.73989253E-02
 -7.57116750E-02
 -0.12341676    
  0.67605269    
 -0.29055986    
  0.14712708    
  0.10162235    
 -0.30506071    
 -0.42703775    
  3.67015228E-02
  0.74150819    
 -0.39479265    
 -0.17723894    
 -0.17852639    
  0.36842403    
 -0.26898983    
 -0.17494144    
  0.30589771    
 -0.18159989    
  0.51858753    
  0.19385277    
 -0.31421658    
  2.90282583E-03
 -0.74979442    
  0.23412590    
  4.27617244E-02
  0.36270317    
  0.12459177    
 -0.12459194    
 -0.74973446    
  2.03396827E-02
  0.91494751    
  0.14953180    
 -0.37806600    
  0.24188580    
  5.16911224E-02
  9.82828438E-02
 -3.01296953E-02
 -0.20854469    
 -0.71364588    
  0.13279136    
  0.85980260    
 -0.12107804    
  0.10783280    
  -2.2174275    
   1.9102980    
 -0.89684349    
  0.41284522    
  0.21921445    
  0.15302533    
  0.41443363    
 -0.47000375    
 -1.07718874E-02
 -0.51202989    
 -0.82152814    
   1.8076150    
 -0.31117710    
  0.22436981    
 -8.43410417E-02
 -0.18072261    
  4.98545095E-02
  0.57726187    
 -0.64322013    
 -6.02189153E-02
  6.02187552E-02
 -0.30956471    
  6.42620027E-02
  3.66640761E-02
  0.20538673    
  9.32353958E-02
 -0.27100685    
  0.18426514    
  7.77997375E-02
  0.72410011    
 -0.64636338    
 -0.19851837    
 -6.99585453E-02
  2.85735521E-02
  0.76284426    
 -0.63416600    
  0.28845590    
 -0.10510288    
  0.62516630    
 -0.82412004    
  0.36481783    
  5.72796054E-02
 -0.46383724    
 -0.36372533    
  -1.4445632    
   1.8900954    
  0.33127970    
  0.13569833    
 -0.43136588    
 -0.75013405    
  0.43386468    
 -0.70117939    
  0.45783323    
  0.38136736    
  0.40894344    
 -0.48117679    
  3.73854721E-03
  7.43506989E-03
 -8.90335143E-02
  0.68501723    
 -0.36545974    
 -0.34414861    
 -0.36083311    
  0.55279005    
  0.25549147    
 -0.45160621    
  0.11034828    
  0.11943983    
 -4.74664867E-02
 -0.22488113    
  0.34574610    
  0.30067417    
 -0.62066752    
 -6.11542687E-02
  0.33066383    
  0.37590641    
  -1.0093812    
  0.29376122    
  0.59282458    
 -0.25960436    
 -0.17777167    
 -5.19080199E-02
  0.24583514    
  0.15415066    
 -0.19004346    
  3.58931050E-02
 -0.38171083    
  0.20705242    
  1.89042985E-02
  0.17165294    
  6.28930423E-03
 -4.48794626E-02
  -1.0474831    
   1.1140684    
 -0.39782545    
  7.05139339E-02
  0.38105598    
 -0.16388766    
 -3.48465890E-02
  0.31393018    
 -0.39900935    
 -7.61890784E-02
 -0.86551851    
   1.2541765    
  0.42041886    
 -0.53081399    
 -2.88020950E-02
  2.24727541E-02
  0.36772481    
 -0.36139584    
 -6.51695132E-02
  0.80755770    
 -0.64908725    
  0.21853536    
 -0.17084016    
 -0.25445059    
  0.22385013    
 -9.16446522E-02
  0.13585085    
 -0.17049964    
 -0.21357423    
 -5.71586005E-02
  0.12984830    
 -0.26939997    
  0.42618281    
 -9.94197726E-02
  8.35211501E-02
 -3.58927846E-02
  0.28185096    
 -0.37219021    
 -4.08219062E-02
 -0.18687716    
  0.20935032    
  0.33382329    
 -0.35629600    
  0.17662343    
  0.21357431    
 -0.11394432    
 -0.26870638    
 -0.28517887    
 -5.65704629E-02
  0.15641582    
  0.59579861    
  7.45334849E-03
 -0.24884234    
 -0.33203754    
 -0.22203818    
  0.54770637    
 -5.92277125E-02
  0.11815941    
 -2.43913699E-02
 -8.02997723E-02
 -0.22817309    
  0.34781247    
  0.25526306    
 -0.42637160    
  2.43489165E-02
  0.44477403    
 -0.53836715    
  0.26091167    
 -0.19873445    
  0.28234878    
  0.27422291    
 -0.15822412    
 -0.31015503    
  0.65677965    
 -0.41052854    
 -5.08893095E-03
 -9.35262218E-02
 -3.41912992E-02
 -0.13311762    
 -0.16524956    
  0.11430456    
  0.68790698    
 -0.98609686    
  0.47351858    
 -0.91482973    
  0.27851591    
  0.44341019    
 -9.67296138E-02
  0.26895288    
 -0.32519269    
  7.55826309E-02
  0.10190625    
  0.69660139    
 -0.63618046    
  0.20539750    
 -8.00427720E-02
 -2.87777651E-03
  0.13712732    
 -0.46499100    
  7.96804111E-03
  7.26898834E-02
  0.31945959    
  0.30890322    
 -0.42534667    
  0.33259228    
 -5.32276966E-02
 -0.33192688    
 -4.54622321E-02
  0.11888995    
  0.53010762    
 -0.78395361    
 -0.40166998    
 -0.12705891    
  0.49390933    
 -0.20945817    
  0.12316220    
  0.30786315    
  3.10586113E-02
  0.37545750    
 -0.74488276    
  0.30631265    
 -1.64209399E-02
 -0.40215942    
 -8.79117101E-02
  0.76609629    
 -0.23705901    
 -0.38341713    
  0.27237877    
 -0.33504999    
  0.42028022    
  0.47285894    
 -0.26685485    
 -0.13353144    
 -0.37552267    
  0.23545703    
  0.27625343    
 -6.86139390E-02
  0.11271961    
 -0.17725813    
  0.23159277    
 -0.36772472    
 -0.14550777    
  0.60503989    
 -0.51669073    
 -0.42965221    
  0.22652781    
  0.78763789    
 -0.77866954    
  0.23380072    
 -0.18161500    
  0.23661193    
 -5.14691547E-02
  -1.2795265    
  0.85629880    
  5.23681231E-02
 -6.31788820E-02
  0.45838740    
  6.64695576E-02
  0.24916831    
 -1.97102267E-07
 -0.30538151    
  9.40724984E-02
  5.71584105E-02
  4.85115014E-02
  0.56239730    
 -0.36578664    
 -0.23929170    
  3.70939560E-02
 -0.13153236    
  2.83482019E-02
 -0.32781425    
  0.38807335    
 -7.90686607E-02
 -4.20094952E-02
  0.16958943    
  0.13283476    
 -0.38494539    
 -7.82523379E-02
 -1.56251434E-02
 -0.14826232    
 -0.27107790    
  0.99347353    
 -9.04440656E-02
 -0.51569182    
  0.20509528    
 -0.27670500    
 -0.34612557    
  0.16989906    
  0.14967635    
 -6.96335286E-02
 -4.42331582E-02
  0.15773353    
  0.13245764    
  0.26294258    
 -2.89429189E-03
  1.72420219E-02
  0.38143703    
 -0.45532608    
  4.79133539E-02
  0.32004738    
 -0.59417629    
  0.37685460    
 -7.10682496E-02
 -0.24969684    
  0.47000372    
 -0.37966433    
 -3.72293964E-02
  0.12313265    
 -0.26756051    
  0.45343271    
 -0.37308371    
  0.17185020    
 -0.11122566    
  0.13569161    
  9.50354785E-02
  0.29929018    
 -0.14907178    
 -5.09203225E-02
 -8.83691236E-02
 -0.22110745    
  0.18232167    
  0.18043673    
  2.10043844E-02
  0.40469515    
 -0.85866147    
  -1.3127059    
   1.1889964    
  0.41773519    
 -0.43433332    
  0.53480363    
  0.13506223    
 -0.38742766    
  0.11039525    
 -0.10410584    
 -0.21223167    
 -4.76280674E-02
  0.12228964    
 -0.19827551    
  0.11583183    
  0.49030402    
 -0.20067070    
 -0.29747629    
  0.44911784    
 -0.39174071    
 -0.26199254    
  0.33024174    
  0.10223060    
 -0.17794231    
 -0.22127280    
 -0.28457180    
  0.75632602    
  0.23531385    
 -0.17589068    
 -5.36093861E-02
  0.18714100    
 -0.18714078    
 -0.33415598    
  0.53324473    
 -0.21958710    
  0.13537867    
 -0.35630572    
 -1.48700187E-02
  0.12977901    
 -0.30092719    
  0.51614487    
  6.17161468E-02
 -0.22252044    
 -0.24998011    
  9.16672647E-02
  0.30845031    
  2.64563430E-02
 -0.25430274    
 -0.12157810    
  0.35743523    
 -0.34234035    
 -0.32455859    
  0.28638589    
 -3.96876372E-02
  0.26516306    
 -0.27329317    
  0.44154134    
  0.14169998    
 -0.65077740    
  0.33771899    
 -4.78559956E-02
 -0.39570901    
 -0.35114250    
  0.48709816    
  8.52442756E-02
 -0.15091324    
  0.22585501    
  0.68043113    
 -0.53925771    
 -0.13040164    
  0.35917172    
 -0.23821935    
  0.22567211    
  0.36422217    
 -0.40546513    
 -0.61716127    
  0.32243681    
 -0.19440854    
  0.96569383    
 -0.46869752    
 -0.34591603    
  0.40423456    
  0.10953877    
 -0.30176181    
  5.51664941E-02
  0.15656912    
 -0.21173567    
 -8.99575837E-03
  8.65090340E-02
 -9.25514400E-02
  0.38092387    
 -0.58530533    
  0.15786116    
  6.45383745E-02
  0.23026118    
 -0.46387610    
 -0.31563827    
  0.39856851    
  5.06009758E-02
 -0.18759874    
 -0.15879120    
  0.41932234    
 -0.19153813    
  0.12188968    
 -0.22725023    
  0.37905654    
 -0.45158270    
  0.27655849    
 -0.19992542    
  0.17615493    
 -4.57020923E-02
  0.41738421    
 -0.10220575    
 -0.64949447    
  0.41047773    
  0.19885072    
  -1.0904490    
  0.82972288    
 -8.50790516E-02
  0.40931889    
 -0.19782570    
 -0.20763917    
  0.46759671    
 -0.32449597    
  0.11630066    
  9.34202373E-02
 -0.11138470    
  0.58644289    
 -0.61712044    
  0.31986889    
 -0.37099823    
 -6.78225905E-02
 -0.54050159    
  0.28163984    
 -6.57514557E-02
  1.44581012E-02
 -2.42142491E-02
  0.21526958    
 -0.20067064    
 -0.53692812    
  0.70546782    
 -1.23203555E-02
 -0.27400196    
  0.29849294    
 -2.86317449E-02
 -0.39720052    
 -3.77401486E-02
  0.72779626    
  0.22128433    
  0.10138234    
 -0.59498745    
  0.29678676    
  7.56172389E-02
 -0.12516324    
  9.67520624E-02
 -8.72731954E-02
 -0.42933252    
  1.43886171E-02
  0.51367891    
  -1.0087559    
  0.36290550    
  0.34958461    
 -0.54063994    
  0.59652036    
  3.55911665E-02
  0.21330522    
  0.41296971    
 -9.19514969E-02
 -0.18642823    
 -0.47843397    
  0.68915528    
 -0.54472721    
  0.34871238    
 -0.28849354    
 -0.31845391    
 -0.43491235    
   1.1759992    
 -0.27780184    
 -6.67880699E-02
  6.11545369E-02
 -0.25616872    
  0.12344416    
  3.22052627E-03
  8.32528174E-02
 -0.30158490    
 -0.19845095    
 -0.36718273    
  0.72775286    
 -0.11905941    
 -0.13079838    
  3.43380123E-02
  2.08777133E-02
  0.71157134    
 -0.29514751    
  0.58839208    
 -9.84920785E-02
 -0.48175842    
 -0.17049964    
  9.18075442E-02
 -0.15463829    
  0.30376369    
 -0.25708863    
  0.31815758    
 -7.62977526E-02
 -0.50064754    
  0.16672933    
 -0.18375124    
 -0.30354413    
  0.44721684    
  0.26322165    
 -0.14750634    
  0.18397596    
 -0.60109794    
 -8.38188156E-02
  0.18867669    
  0.47395530    
 -0.46047190    
  6.06244355E-02
  0.20448333    
  0.43913814    
 -0.75930566    
  0.55421036    
 -1.63936634E-02
  0.18553033    
 -0.32103160    
 -0.25357026    
  0.16799162    
 -0.17615521    
  0.27427277    
 -0.10156026    
 -6.04091249E-02
  0.27385044    
 -0.11188141    
  0.47272572    
 -0.48526531    
 -9.50878765E-03
  0.18814325    
  0.17393115    
  0.25156072    
 -0.53114563    
  0.17938471    
 -0.31417370    
 -0.42409372    
  0.69826239    
 -0.29793867    
 -0.14787018    
  0.44069400    
 -0.17008904    
  9.07702278E-03
  5.84962778E-02
 -2.00866926E-02
 -0.36708111    
  7.64958933E-02
 -0.18698373    
  0.97261792    
 -0.13000405    
 -0.37085962    
 -0.93989044    
  0.26694605    
   1.1913217    
 -0.65566391    
  0.48782033    
  -1.4091408    
  0.70567352    
  0.29902846    
 -6.35135397E-02
  0.57125747    
 -0.34614840    
 -0.33229244    
 -8.36991444E-02
  1.18344929E-02
  0.10064367    
  0.13574520    
 -5.40671945E-02
 -0.39086625    
  0.20067078    
  0.23493154    
 -0.11583181    
  0.10325290    
 -0.46243730    
  9.11904350E-02
  0.66051024    
 -0.34456158    
 -0.10945637    
  0.30616689    
 -0.29873180    
  0.12842569    
 -3.31154875E-02
 -3.07716094E-02
 -0.16579242    
  0.17615493    
  0.22657430    
 -0.48825148    
 -0.30570045    
  0.59114802    
  0.15223122    
 -0.63438898    
  0.43403867    
 -5.79870343E-02
 -0.11452366    
  0.67626929    
 -0.42914757    
  0.17356876    
 -0.48550797    
  0.30208668    
  0.20516101    
 -0.49394372    
  0.17347203    
  0.17923030    
  0.28147072    
 -0.14022937    
  -1.0986123    
  0.84614509    
  0.23347089    
 -3.62661034E-02
 -0.12383835    
 -0.19461545    
 -0.33569142    
  0.32390341    
   1.1386434    
 -0.64134753    
 -0.12532361    
 -0.20491810    
  0.17167442    
 -0.38732079    
 -0.43494076    
  9.18075442E-02
  0.91979361    
 -0.96159053    
  0.53848833    
 -0.15355767    
  0.44479233    
 -6.59578964E-02
  0.12030514    
 -7.58533180E-02
 -0.17474172    
  8.97044539E-02
 -8.97046775E-02
  3.23098875E-03
  1.60002392E-02
 -6.36921637E-03
  2.83482019E-02
  0.19415602    
 -0.16056490    
 -0.18052131    
 -0.20267099    
  0.43868124    
 -0.46095365    
  0.44376150    
 -8.12476948E-02
 -0.82354879    
  0.26236424    
  0.52284098    
 -7.08557144E-02
  0.76074052    
 -0.43531796    
 -0.29783428    
  2.68470403E-02
  0.20036963    
  0.23124075    
 -0.11135198    
 -0.33695298    
  0.29522908    
 -0.29522917    
  5.88403977E-02
  0.14732493    
  7.89882988E-02
 -2.56425086E-02
 -0.17249973    
  0.40752038    
 -0.34762263    
 -1.58807723E-07
  0.16817172    
 -0.44046858    
  0.19684657    
  0.15906474    
 -0.20067067    
  0.14288285    
 -0.13312684    
 -0.37204891    
  0.43780062    
  0.22918570    
 -0.56021851    
 -0.28627646    
 -8.19171593E-02
  0.81902736    
 -0.53899676    
  0.14953160    
  0.40810716    
 -0.20096394    
  0.42040679    
 -6.34092316E-02
 -0.30360937    
 -0.23313215    
  0.37276122    
 -0.52241743    
  0.50633138    
 -0.26805621    
  0.23228872    
 -0.14439456    
  0.11598343    
  0.88882774    
  -1.1813245    
  0.35937402    
 -0.10805940    
 -0.23219329    
  9.04775560E-02
  3.06667984E-02
 -0.12874889    
  0.20930776    
 -0.36155182    
  0.24338160    
  0.48898628    
 -0.49247625    
 -0.45198515    
 -0.49447635    
  0.74579114    
 -3.03709917E-02
 -0.19384135    
  0.32957321    
 -4.72529419E-02
  9.96994376E-02
 -0.26126996    
  4.17695083E-02
 -5.60893044E-02
 -9.05140191E-02
  0.43995142    
  0.26105940    
  0.15675808    
 -0.62832993    
  1.65979899E-02
  2.43912730E-02
 -0.24445313    
  0.26433489    
 -0.40153581    
   1.0808077    
 -0.55017942    
 -3.52149308E-02
  0.38738152    
  0.19801292    
 -0.36440369    
 -0.34281403    
  0.12540112    
  0.18529354    
  0.21778795    
 -0.11361507    
 -0.29304403    
  0.28768203    
 -0.64077908    
 -0.36545977    
  0.80437279    
  5.12933359E-02
 -4.14733477E-02
 -0.26726207    
  0.19640651    
  0.24390577    
  0.11625980    
 -0.13283493    
 -0.34205881    
  0.67733675    
 -0.64644605    
  0.35477209    
 -0.82705963    
  0.64952654    
 -0.57890892    
  0.61947638    
 -0.41932228    
  0.45240769    
  0.17340596    
  -1.0060194    
  0.25659147    
  0.61376238    
  7.14590326E-02
 -0.18924181    
  0.48550767    
 -0.61903918    
  0.17127180    
 -0.23947993    
 -0.20372531    
  0.58938807    
 -0.40546501    
  0.35346994    
  0.28416455    
 -0.28979835    
 -3.44861783E-02
  0.15915060    
  0.24826184    
 -0.14865351    
 -0.13514520    
  9.83594581E-02
 -0.24265371    
 -4.89394553E-02
 -5.14583848E-02
 -0.20840129    
  0.15415047    
 -0.24783632    
 -0.24686019    
  3.92206982E-02
 -6.23431355E-02
  2.88205091E-02
 -2.29896791E-02
  2.29895897E-02
  0.46430546    
  0.26510796    
 -0.39456585    
 -6.72521815E-02
  0.39673144    
  0.25649929    
 -0.25357947    
 -0.14737086    
  4.62128110E-02
 -0.14558509    
  0.52931046    
 -0.26236439    
 -0.45525563    
 -0.19867072    
  0.18962096    
  0.17089282    
 -0.36051375    
 -5.50986873E-03
 -6.26985803E-02
  0.34066489    
 -0.15834355    
  0.87219524    
 -0.66088647    
 -0.18232168    
  0.67875850    
  3.09181791E-02
 -0.43276629    
  7.30759799E-02
  0.28684282    
 -8.13030899E-02
 -2.48977188E-02
 -0.29800576    
  0.47235939    
 -0.87030548    
 -0.21893871    
  0.26290199    
 -0.27698663    
  0.59250367    
  0.40677121    
 -0.19546245    
 -0.16532384    
 -0.36150202    
  0.31158778    
  0.13598889    
 -0.16393483    
  0.51163495    
 -0.24647196    
  0.47735247    
 -0.68738353    
 -0.32807833    
  3.65578011E-02
 -8.00426304E-02
  0.32449585    
 -0.34696883    
  3.90020125E-02
  9.38185230E-02
  0.32431626    
 -1.44929281E-02
 -0.29500809    
 -0.13633631    
  0.59276783    
 -3.79792787E-02
 -0.32492641    
  0.31520161    
 -0.22558938    
 -8.96123201E-02
 -0.81652611    
  0.71808636    
  0.15906452    
  0.21470481    
  6.75690547E-03
  6.51694536E-02
 -8.55786204E-02
  0.29025590    
  7.42915422E-02
 -2.41556522E-02
  0.23045169    
 -0.67201287    
  0.92311144    
 -0.78153282    
  0.23951045    
 -7.55077228E-02
 -0.52114934    
 -9.38962102E-02
  0.62063205    
 -0.16958967    
  0.26768151    
 -0.12921180    
  2.55331341E-02
 -0.46608990    
  0.29878077    
 -0.14590666    
 -0.13957028    
  1.31293396E-02
 -3.09075825E-02
 -4.11959141E-02
  0.21752007    
  0.11694743    
  0.29849309    
 -0.31196108    
  0.20466864    
 -0.21832106    
 -4.93055508E-02
 -1.45457080E-02
 -0.10821342    
 -0.53144485    
  0.76028639    
 -0.79562581    
  3.53394151E-02
  0.41925865    
  0.45156977    
 -0.29156557    
  0.19071674    
 -0.54683596    
  0.15890129    
  0.20110130    
  0.11692128    
  6.02187552E-02
 -0.16175519    
  4.47836816E-02
  0.36575755    
 -0.37676680    
 -6.08552396E-02
  0.35863402    
  0.10398982    
 -0.37986934    
  0.27038547    
  0.17633501    
 -0.35042608    
 -0.20285906    
  0.27860481    
  0.15458484    
 -0.31228778    
  0.13929759    
 -0.12867790    
 -0.25534660    
  0.39938602    
  9.86303911E-02
 -7.75139034E-02
 -1.50377620E-02
  0.34937584    
 -0.45810869    
  9.96009335E-02
 -0.41932228    
  0.22034918    
  0.18356441    
  6.19205320E-03
  0.22067127    
 -0.38828668    
  0.84364134    
 -0.69157857    
 -0.18924192    
  0.97798449    
 -0.93353248    
  0.77486092    
 -0.60530120    
  0.18639061    
 -0.80586684    
 -0.99609655    
   1.2723501    
  0.37334576    
 -0.27100685    
  0.33980179    
 -0.32819614    
 -7.17437789E-02
  0.83721173    
 -0.50014925    
  0.25393307    
 -0.25098756    
 -0.61945963    
  0.75409305    
  -1.4527198    
  0.68209743    
  0.46652514    
  0.14565256    
 -0.16322775    
 -0.19516978    
  0.82425112    
 -0.54088873    
 -0.10969888    
  0.44105628    
 -0.39503026    
  0.20850417    
  0.11403049    
 -2.53822394E-02
 -0.26313561    
  0.19120042    
 -0.33096239    
  0.53062838    
 -0.13806662    
 -0.13316019    
  0.18627045    
  0.16325735    
 -0.48943830    
  0.12797005    
 -0.33167917    
 -0.28907752    
 -0.64409089    
   1.2436024    
 -1.54563989E-02
  0.19213806    
 -0.58368224    
  0.10904050    
  -1.1582044    
  0.95247024    
  0.44038141    
  0.20600417    
  2.10534427E-02
 -0.59878439    
  0.70726490    
 -0.15649000    
  0.12081418    
 -0.19744737    
 -0.57372653    
  0.19014420    
  0.29092351    
 -5.98567311E-08
 -0.79886729    
  0.76261955    
 -0.44481993    
  0.60279858    
 -0.75520551    
  0.43352315    
 -0.29164258    
 -0.18550122    
  0.71207523    
  0.77559096    
 -0.64675802    
  4.56456989E-02
 -9.92548913E-02
 -6.28008172E-02
  2.73991469E-02
  5.54887578E-02
 -0.38716787    
  4.49974574E-02
 -0.33407488    
  0.11093163    
  0.13540465    
  0.50117207    
  1.83490608E-02
 -6.99210986E-02
  0.18278584    
 -0.47139677    
  8.88685435E-02
  0.44328943    
 -6.54120296E-02
 -0.23545671    
 -4.21747081E-02
 -4.08218130E-02
  2.84377951E-02
 -0.23410667    
 -0.24906713    
 -6.25203997E-02
  0.54569429    
 -3.12008592E-03
 -4.47358675E-02
  1.94182657E-02
  0.17589062    
  0.42498681    
 -0.97324252    
  0.62082660    
 -5.12933061E-02
 -0.30538177    
 -0.35667482    
 -0.71376646    
   1.0116010    
 -0.26768151    
  0.23690976    
 -0.11145543    
  0.35623839    
 -0.10298469    
 -0.31169689    
 -9.30255093E-03
  9.36096534E-02
  0.14253345    
  0.17553344    
 -0.27232081    
 -0.23233177    
  0.17803881    
  0.32970515    
 -8.02997723E-02
  0.26826400    
 -1.02829915E-02
  0.61525571    
 -0.81162858    
  0.25166389    
 -0.18476953    
 -0.53062820    
  0.47623402    
 -0.32781425    
  0.64457268    
 -0.11495910    
 -0.47101939    
  0.28462884    
  0.20649168    
 -0.47099900    
  0.51480168    
 -4.87900972E-02
  7.46436790E-02
 -0.33926043    
 -0.19741879    
  0.15074335    
  0.10978778    
  3.30855586E-02
 -0.28571147    
  0.19600695    
  9.66209173E-03
 -0.20961362    
 -0.31303349    
  2.66682338E-02
  0.51187754    
 -0.67130536    
  0.31056651    
  0.53937352    
 -0.32440802    
 -0.53795427    
 -0.38382575    
  0.69772404    
  0.43692848    
  1.06242595E-07
 -0.73225009    
  0.58300382    
 -0.17958574    
 -0.19386356    
  0.11723018    
  0.11285457    
  0.21600349    
 -0.32004738    
 -0.50209188    
  0.46181825    
 -0.52153707    
  0.93458384    
  0.20669501    
 -0.35983875    
 -1.06194597E-02
 -0.46220481    
   1.3503453    
 -0.94299877    
  0.47796085    
 -0.23545671    
 -0.12555636    
  0.10167473    
 -0.54462296    
 -0.50390524    
   1.6145967    
 -0.61244512    
  0.10504422    
  5.68172941E-03
  0.52041137    
 -0.61855829    
 -0.88551897    
  0.63865906    
  0.58778679    
 -0.40546504    
  0.11926325    
 -0.25470132    
  0.12538776    
 -2.38512717E-02
 -3.15261446E-02
  0.37780249    
  0.34168530    
 -0.20510942    
 -0.46237311    
 -9.19374004E-02
  8.51579607E-02
  0.59306353    
 -0.27770683    
 -0.17885342    
 -0.25940111    
 -0.77318984    
  0.72996098    
 -0.33006686    
  0.86470342    
 -7.57383853E-02
  6.39036819E-02
 -0.49507725    
  0.45375922    
 -0.28520384    
  8.83854926E-02
 -0.20369633    
  0.36772498    
 -0.13720110    
 -0.20854472    
 -0.56415504    
  0.39479256    
  2.96005271E-02
 -2.10532565E-02
  0.11636367    
 -7.46907294E-02
  8.13023653E-03
  0.34854472    
 -2.31224205E-02
 -0.16492987    
  9.84401107E-02
  0.27193359    
 -1.43886795E-02
 -9.36207175E-02
  0.25396353    
 -0.36612549    
 -0.38636091    
 -0.17622660    
  4.58092988E-02
  0.46813607    
 -0.36876360    
 -0.26687893    
  4.59852405E-02
  0.49838889    
  0.29871303    
 -0.13824427    
 -9.12486687E-02
  9.70458984E-02
 -0.35750091    
  1.23206470E-02
  2.02027988E-02
  0.13802108    
 -0.13402912    
  0.21755043    
  3.77404094E-02
 -0.43363610    
  3.73877287E-02
  0.19523497    
  0.28673813    
 -0.10441647    
 -0.40546492    
  0.10299939    
  0.61345881    
 -0.45627332    
  0.32076514    
 -0.41208312    
  0.26756063    
  0.74222749    
 -0.39967647    
 -0.36412391    
 -0.21075930    
 -3.12526710E-02
 -0.13126625    
 -0.13030468    
  0.41572177    
 -0.13062033    
  0.17714009    
 -0.21264707    
  0.12799388    
 -5.07355928E-02
  0.19830219    
 -0.13353160    
 -0.11040614    
 -4.57295402E-09
 -0.25075865    
  0.26620299    
 -0.84602171    
  0.56470472    
 -2.05136612E-02
  0.14448154    
  0.15734859    
  0.10190625    
  0.28681657    
 -0.21667106    
  6.43107109E-03
  0.10054129    
  2.57526115E-02
 -0.54142082    
 -0.18621261    
  0.49669123    
 -0.28176820    
  0.29940575    
 -6.87430054E-02
  0.22089401    
  0.32525557    
 -0.46697140    
  0.10501429    
 -0.41014877    
  8.11254531E-02
 -0.14911279    
 -0.26942435    
  0.96508068    
 -5.67161627E-02
 -0.14841978    
 -3.76217589E-02
  3.45404074E-02
  0.22067127    
 -0.22686349    
  0.21190056    
 -0.28935853    
  0.50138521    
 -0.71368170    
  0.45800263    
 -0.47896749    
 -8.85533318E-02
  0.17768103    
  0.12721285    
  0.10672458    
 -0.62211150    
  0.52894628    
  7.14589357E-02
  7.25393072E-02
 -0.55961567    
  0.71584666    
 -0.20094785    
 -0.18721154    
  0.35262251    
  0.55183351    
  -1.1442825    
 -0.56195515    
   1.3250293    
 -0.49426073    
  0.33391795    
 -0.67039013    
  0.31115443    
  0.23407269    
  0.11229283    
 -0.60872996    
  4.19644117E-02
  0.78679538    
  0.12308197    
 -0.20537949    
 -9.21549946E-02
 -0.39929590    
 -0.12984833    
 -0.10163278    
  0.75623119    
 -0.65040588    
 -0.12460541    
 -0.59826803    
  0.30900469    
  0.23070988    
 -0.11152115    
  9.12162140E-02
 -0.14903572    
  0.49280724    
  7.24661769E-03
 -9.85644162E-02
  0.62940520    
 -0.23865603    
 -0.17962980    
  0.16606089    
 -9.44906697E-02
 -0.29875404    
  5.12934849E-02
 -0.64802676    
  0.50344563    
  0.14841996    
  0.14259000    
 -0.33183178    
  0.24149281    
  0.47453892    
 -0.35473761    
  0.16878936    
  -1.0455496    
  0.49677405    
  0.50704497    
 -0.16653769    
  0.24044275    
 -0.44859836    
  0.51247704    
 -0.17246924    
 -3.89852338E-02
 -9.96005759E-02
  0.12377086    
  6.91917092E-02
  0.66632825    
 -0.79074913    
 -8.21477771E-02
  0.46743175    
 -0.34206733    
 -0.22616918    
 -3.46855223E-02
  0.43254617    
 -0.23723735    
  9.53101814E-02
 -0.18643570    
  0.11345470    
  0.71807081    
 -0.39247301    
 -0.17641646    
  0.11051037    
 -0.32823363    
 -0.20556246    
  0.31429583    
 -0.14660347    
  9.05141905E-02
 -0.12623197    
 -3.32750045E-02
 -0.18081877    
  0.28090253    
  0.23531404    
  0.25697324    
 -0.20460530    
 -7.41079822E-02
 -0.53117800    
  0.34445080    
  0.24281624    
  2.31074505E-02
 -0.13280642    
 -0.37127393    
  0.42213231    
 -0.21423039    
  -2.1538122    
   2.7871876    
 -0.15868993    
 -0.46449849    
  9.65377316E-02
 -0.11357423    
 -0.35520327    
  2.89874170E-02
 -0.60217535    
   1.2712250    
 -0.13562395    
 -0.15043330    
 -8.11253637E-02
  0.28856200    
 -0.36919162    
  0.22161588    
  0.42264578    
 -0.39549509    
 -0.11332860    
 -0.17039290    
  0.29849300    
 -0.40693235    
  0.49125206    
 -9.90910456E-02
 -0.20763937    
 -0.78919029    
  0.49783844    
 -9.85240005E-03
  0.21718539    
 -9.61073339E-02
  0.24740838    
 -0.17958574    
  2.82848645E-02
  0.32098594    
 -0.42148864    
  0.11631356    
  0.33647206    
  4.38426249E-02
 -0.35705805    
  0.23457237    
  1.50376521E-02
  0.24030901    
  9.40291509E-02
 -0.35850790    
 -0.29689863    
 -0.43046656    
  0.94621837    
 -0.14518194    
 -0.63788456    
  0.36150214    
  0.24169698    
  1.74932666E-02
 -0.32497776    
 -7.90432990E-02
 -0.57488304    
  0.38473910    
  0.63937056    
 -0.23216221    
 -9.88003984E-02
 -0.34032565    
  0.38176313    
  0.16307226    
  4.29515578E-02
  2.08031461E-02
 -0.39522359    
  0.10754158    
 -6.06245659E-02
  0.10660988    
  0.22688165    
  9.12311226E-02
 -0.11540146    
 -0.26053122    
  0.22631298    
 -2.24009957E-02
  0.20155281    
  0.28171194    
 -0.17873521    
 -0.28529838    
 -0.21523820    
 -0.16669637    
  0.47290644    
 -0.23041624    
 -0.12006656    
  0.15942775    
  0.62415409    
 -0.66717172    
  7.75036812E-02
 -0.33986795    
  0.15006053    
  0.39447579    
  1.37174409E-02
 -0.12461825    
  0.29230079    
 -0.39629054    
  0.14332934    
 -0.13650301    
  0.62269562    
 -0.11391298    
 -0.11931819    
 -0.25891423    
 -0.10039781    
  9.14019644E-02
 -0.35839769    
  0.79742950    
 -0.80608755    
  0.50472027    
 -0.39372331    
  0.46951723    
 -9.96994004E-02
 -2.69178604E-03
 -8.72564241E-02
 -0.40841052    
  0.36329040    
 -0.53680110    
 -0.20359899    
  0.66700166    
 -0.28108141    
 -7.27591738E-02
 -1.42520042E-02
 -0.45198533    
  0.58611417    
  0.39846730    
 -0.50895488    
  0.11048730    
  0.22062993    
  0.71472502    
 -0.41040349    
 -0.42546567    
  1.50381019E-02
  2.21412051E-02
  0.25333986    
  0.25162926    
 -0.24316634    
 -0.39013374    
  0.21229656    
  0.52150679    
 -0.23971447    
 -6.26836941E-02
 -0.20246935    
  0.32652178    
 -0.31340706    
 -0.43354282    
 -0.32349148    
  0.57926279    
  0.40156651    
 -0.14852425    
 -0.36403900    
  9.92551297E-02
  9.38774943E-02
  4.55422178E-02
  0.45881101    
 -0.47957286    
 -0.15882374    
  0.29279217    
 -5.01673482E-02
  3.47584784E-02
  0.16034254    
 -0.20479451    
 -0.23703824    
  0.35626325    
  0.19330828    
 -0.15931059    
 -3.97779047E-02
 -0.15996450    
  0.38020530    
 -0.42187798    
  0.14499012    
 -0.43503925    
  0.32146502    
 -0.16799176    
 -0.20701410    
 -0.58878702    
   1.0650212    
 -0.42744413    
  0.55552566    
 -0.22587934    
 -0.32016733    
  0.83167762    
 -0.50468421    
  0.22992340    
  5.77589720E-02
 -0.14231621    
 -0.59783697    
 -0.27528137    
   1.0431095    
 -0.72593677    
  0.83179349    
 -0.85251969    
  0.21155848    
  0.41109905    
 -6.37897179E-02
  0.20501615    
  5.91888316E-02
 -0.12470344    
 -0.20763919    
  -1.2104037    
   1.2450528    
  8.88156295E-02
 -0.30194768    
 -4.82833862E-08
  0.45163673    
 -0.46319771    
  0.52008474    
 -0.30160356    
  0.13935553    
  -1.1316733    
  0.81186372    
  0.28954625    
 -0.26740479    
  0.88213736    
 -0.49881369    
 -0.22501111    
 -0.33771911    
 -0.27466676    
  0.24811643    
  0.17255826    
 -0.11589792    
  0.20604905    
  0.30646986    
 -0.18029320    
 -4.66647632E-02
  0.61707735    
 -0.70350993    
  0.18347840    
 -0.51856267    
  0.17745535    
  0.34110734    
 -0.21522702    
 -0.15057281    
  0.29391247    
 -2.83481237E-02
 -0.14778113    
 -0.21852484    
 -7.16297626E-02
 -9.33319181E-02
 -0.13353156    
  0.11709245    
 -0.11709283    
   1.0691985    
 -0.23709960    
 -0.31138402    
  0.84518683    
 -0.36508673    
 -0.32331732    
  6.70984387E-02
 -7.02580363E-02
 -0.12453046    
  0.49565741    
 -0.61748075    
 -2.87493560E-02
 -0.13353151    
  0.15006053    
  0.56893998    
 -0.29155669    
  0.47927746    
 -0.34574586    
 -0.41502139    
  0.27525958    
 -0.21149297    
  0.39120671    
 -0.21146272    
 -0.23531392    
  0.11186998    
  0.19801290    
 -0.20533894    
  0.49675655    
 -0.45711181    
  0.26805627    
 -9.04572755E-02
 -0.11261909    
  0.32744387    
 -0.37144426    
  0.11739871    
 -6.17291871E-03
  0.12770933    
  5.04753999E-02
 -0.66757023    
 -0.23841085    
  0.64723748    
  0.17220354    
 -0.36803854    
  1.62715764E-07
 -0.41366181    
 -0.28357545    
  0.37776265    
  0.32354796    
  0.33530995    
 -8.17400590E-02
  2.18418259E-02
 -0.50262874    
  0.58835328    
 -8.26426595E-02
 -0.14547041    
  0.44614470    
 -5.38139865E-02
 -0.45473605    
  6.59581125E-02
 -0.18658575    
 -0.27353743    
  4.93251160E-02
  0.57703406    
 -0.37442046    
 -0.60540819    
   1.3701650    
 -0.66508913    
  7.24125728E-02
 -8.43410566E-02
 -0.36240569    
 -4.10614684E-02
  2.95005031E-02
  9.95295793E-02
 -0.65190411    
 -0.40546504    
   1.0143520    
 -0.41651490    
 -0.34484047    
  0.27584746    
  0.27193385    
  0.15706173    
 -0.38532034    
   1.0871508    
 -0.38126478    
 -0.23695147    
  0.38929230    
  3.61684966E-03
  0.13803408    
 -0.24059038    
  0.46247539    
 -7.58533180E-02
 -0.35512349    
  3.86843714E-03
 -1.16506023E-02
  0.46363595    
 -0.10618000    
  0.37212881    
 -0.48786485    
 -0.19964857    
  0.33700719    
 -0.53062814    
 -0.25196400    
  0.18621254    
  0.39243546    
  0.16022144    
 -0.45558286    
 -0.43451726    
  0.68289059    
  0.11357392    
  0.41158131    
 -0.45868590    
  9.50178206E-02
  0.21019459    
 -0.18707226    
 -0.86750042    
  0.46915308    
  0.39834753    
 -0.22314368    
 -0.54719317    
   1.2331721    
 -0.35718912    
 -0.23999421    
  0.20334104    
 -3.52820233E-02
 -0.47999832    
  0.39949498    
 -0.44050309    
  7.17795938E-02
  0.19948950    
  0.24141517    
 -0.13392940    
  0.23956823    
 -0.46350834    
 -0.24224934    
  0.35158575    
  0.62670219    
 -0.27755538    
 -0.45054671    
  0.44042024    
 -0.31084907    
  1.72119625E-02
  0.41565210    
 -8.94711837E-02
 -0.37156370    
  3.56517523E-03
 -0.56945026    
 -0.34151629    
  0.89301306    
  0.11294035    
 -0.21991259    
  3.95306945E-02
 -1.56251434E-02
  4.61618267E-02
 -0.73146605    
  0.34646654    
  0.23522499    
 -5.38248867E-02
  0.36630607    
 -0.33455729    
  0.89280254    
 -0.67682761    
 -0.14282411    
  0.15355785    
  0.32265055    
 -3.14160697E-02
  0.32807839    
 -0.49876601    
 -0.20207375    
 -0.55288178    
  0.67622614    
  0.13693841    
  8.88905395E-03
 -1.48590934E-02
 -1.20482231E-02
  0.17979300    
 -0.34409630    
 -0.20544399    
  0.33897540    
 -0.37015817    
 -0.23337685    
  0.98368251    
 -0.40546492    
 -0.14829189    
 -0.46481284    
  0.62584335    
  9.06966701E-02
 -1.74931381E-02
  0.17494155    
 -0.10398949    
  -1.1207740    
  0.53899652    
  0.28768206    
  0.16874933    
 -0.12910476    
  1.75136309E-02
 -0.15357204    
  0.10373985    
 -0.30982342    
  0.23402953    
 -0.30622560    
 -3.81516926E-02
  3.27897817E-02
 -0.33539775    
  -1.4891517    
   1.8562980    
 -0.13353154    
  0.13353142    
 -3.17487419E-02
  0.73783249    
 -0.25979680    
 -0.35192433    
  0.26491308    
 -0.10738265    
 -0.38542449    
  0.58976877    
  0.15556422    
 -0.12950408    
 -2.93661039E-02
 -0.24659511    
 -7.47598633E-02
  0.14431784    
  0.25962409    
 -0.43642715    
  0.47822446    
  0.42477083    
 -0.57260597    
  0.28173220    
 -0.16961479    
 -1.83490552E-02
 -0.30010453    
  0.63525301    
 -6.14525825E-02
 -0.24930458    
  1.19760465E-02
 -0.21130911    
  0.59064198    
 -0.69111264    
  0.23124073    
 -0.13445333    
 -0.38718304    
  0.48215774    
  0.34791183    
 -0.37168217    
 -0.50853741    
  1.13638714E-02
  0.32101834    
  0.28048405    
 -0.75377184    
 -0.78977400    
   1.2548313    
  0.78393948    
 -0.38955477    
  5.94771802E-02
  4.11369354E-02
 -3.06930244E-02
  3.06929760E-02
 -0.31061313    
  0.20720994    
 -0.21757245    
  0.78750998    
 -0.50504971    
 -0.33594882    
  0.23407269    
 -0.24142545    
 -0.33942875    
 -0.31393015    
   1.0122453    
 -0.17104496    
 -9.21657216E-03
 -0.34702149    
  2.15993077E-02
  0.13566609    
 -0.46108842    
  0.43462163    
  0.33263344    
 -0.56443501    
 -0.33550638    
  3.32256742E-02
  0.22705749    
  3.12620116E-08
 -0.15762898    
  0.38077256    
 -0.51082557    
  9.90910977E-02
  0.88173836    
 -7.29069412E-02
 -0.37240428    
 -0.28497556    
  0.43213335    
 -0.21440983    
  8.33816975E-02
  0.45742473    
 -0.35486805    
 -0.21237162    
 -0.15937249    
 -0.15240704    
  0.21333976    
 -0.30257061    
  0.78542238    
 -0.10232549    
 -0.87345064    
  0.90330356    
 -0.25131461    
   1.0169342    
 -0.40015990    
 -0.28995210    
  0.28312647    
 -0.49872282    
 -0.17185041    
  0.39047226    
 -0.35538107    
  7.07153454E-02
  0.17290670    
  0.24717678    
 -7.10682496E-02
 -7.65076727E-02
  0.76397347    
  -1.0087559    
  0.41840175    
  7.42915422E-02
 -0.15176681    
 -8.39857310E-02
  8.39857310E-02
 -9.00463313E-02
 -0.58112198    
  0.23610260    
  0.30786315    
 -1.58984046E-02
 -0.16705400    
  0.26759538    
  6.72522262E-02
  0.55690193    
 -0.59558076    
  -1.2181575    
  0.66415966    
  0.44707108    
 -0.22785667    
 -9.49166417E-02
  0.65790123    
 -0.73902661    
  0.26632902    
  0.31779963    
 -0.56552351    
 -0.30472350    
  0.52324826    
  8.17504823E-02
 -0.17891423    
  0.68905705    
 -0.15483396    
 -0.29247805    
  5.00103831E-02
  0.17569396    
  0.16685724    
 -2.63172071E-02
 -0.35350552    
  2.50013862E-02
  3.03974990E-02
  0.19767238    
  0.40628359    
 -0.70467013    
  0.23237255    
 -3.20027322E-02
 -1.08990688E-02
  6.36818260E-02
 -0.52116174    
  0.42121354    
 -0.59577316    
  0.11203896    
 -0.12240195    
 -6.45384490E-02
  0.52407080    
  5.44132814E-02
  0.25442490    
 -0.25754493    
 -1.57484598E-02
 -0.38193473    
 -0.59151471    
  0.72213489    
  0.65147465    
 -0.46237311    
 -0.34802517    
  6.03432842E-02
  0.74579114    
 -0.62301522    
  0.16490665    
 -0.18910109    
 -0.20294078    
 -0.23572248    
  0.53952396    
  0.33541742    
 -0.38457677    
 -0.45920959    
  0.35298708    
  0.37926283    
  0.59724677    
 -0.63634980    
 -0.33585903    
 -0.26365241    
 -4.57222536E-02
  0.41901827    
  0.15305109    
  0.38882580    
 -0.44656655    
  0.41243383    
 -0.39510244    
  0.12576950    
 -0.20438135    
  0.62388891    
 -0.19515261    
 -0.42132863    
  0.36402813    
  -1.0833447    
  2.98529547E-02
  0.81093025    
 -0.31641337    
  0.51172203    
 -0.11375908    
  -1.1704061    
   1.0036258    
 -0.13709630    
 -0.35959467    
 -0.12438393    
  0.80576587    
 -0.14287345    
 -7.43705481E-02
 -0.52439785    
  0.44404873    
 -0.14095768    
  0.73580235    
 -0.44354343    
  0.19536419    
  -1.5954516    
   1.4695373    
  0.23521113    
 -0.16430320    
  3.22135426E-02
 -0.27717075    
  0.21167137    
 -0.23864773    
 -0.29815337    
  0.22943924    
  0.54212976    
 -0.38738146    
  3.57768498E-03
  1.06571745E-02
 -0.22049677    
 -0.38152492    
  0.46596333    
  0.17419158    
  0.11853854    
  -1.3134819    
   1.3104564    
 -9.86489132E-02
 -0.31594831    
  7.50906020E-02
  0.15718570    
 -0.20959938    
  0.16117282    
  0.15196714    
 -6.57905731E-03
  6.39194548E-02
  3.94586921E-02
 -0.19309345    
  0.26762649    
 -0.57352424    
  0.30228090    
 -5.20562716E-02
  0.67193133    
 -0.25886154    
 -0.10088100    
 -6.34219721E-02
  0.20148215    
  2.40398422E-02
 -0.39014366    
 -0.15942764    
  9.41873565E-02
  5.81981204E-02
 -3.53968260E-03
  0.20453182    
 -0.58374870    
  0.19689548    
  0.27375570    
  0.11309761    
 -0.20808400    
  3.49684842E-02
  0.16731822    
  0.13824399    
  0.25356233    
 -0.22609463    
 -0.17154242    
  2.02612840E-02
  4.48256545E-02
  0.14747499    
 -0.54611379    
  0.15822379    
  0.28331736    
 -0.22248773    
   1.0516237    
 -0.97892201    
  7.91043863E-02
 -4.02353145E-02
  5.14397621E-02
 -0.34993282    
 -0.12174360    
  9.36854631E-02
 -0.34054568    
  0.64335668    
  5.54887578E-02
 -0.17327158    
 -0.19319139    
 -0.97537965    
   1.4570971    
 -0.24878609    
 -0.19671021    
 -1.19284792E-02
  0.58333218    
 -0.60762519    
 -0.34967390    
  0.51546603    
  0.11778312    
 -9.37680379E-02
  0.17095768    
  5.82689121E-02
 -0.43973875    
 -8.28359053E-02
 -0.89381778    
  0.97665364    
  0.31959414    
 -0.86158377    
  0.90325648    
  5.81403589E-03
  0.13026530    
 -0.56663787    
  0.44215292    
 -0.15896519    
 -0.10311065    
  0.46012369    
 -0.40901741    
  1.08956051E-07
  0.12683640    
  6.96196333E-02
  0.83595562    
 -0.87470859    
 -0.17204003    
 -0.20791700    
  0.55770934    
  5.44687398E-02
 -0.23526494    
 -0.17261270    
 -4.82468195E-02
 -0.24427794    
  0.17338221    
 -0.17338212    
  0.98928875    
 -0.53642106    
 -0.59335750    
 -0.44245362    
  0.86086994    
 -0.33794403    
 -0.13795961    
  5.89973945E-03
  0.58778667    
  8.15496743E-02
 -1.21213961E-02
  0.19343850    
 -0.41050282    
  5.88403642E-02
 -0.38251606    
 -0.28246009    
  0.41008383    
 -0.18694043    
  0.49740273    
 -0.20972048    
  0.44093949    
 -0.40011740    
  0.66885436    
 -0.41887441    
  0.15548502    
 -0.48450840    
  5.88406622E-02
  8.97289962E-02
  5.79874367E-02
  7.78734088E-02
  0.12247696    
  0.14961188    
 -0.12963954    
 -0.11039532    
 -0.12054700    
  0.59605610    
  -1.0086641    
 -0.99164015    
   1.1503887    
  8.35649520E-02
  2.08777133E-02
  0.69727099    
 -0.41788760    
  3.07717733E-02
  8.70114490E-02
 -0.23361485    
 -0.15942764    
  0.69108737    
 -0.27878723    
 -0.21838637    
  0.18795550    
 -0.35747802    
  0.22233993    
  1.27796242E-02
 -0.25951108    
  7.14589134E-02
  0.83407444    
 -0.46634969    
 -8.87007043E-02
  0.22488123    
 -0.23654310    
 -5.73310852E-02
  1.23456372E-02
 -8.31148252E-02
  0.17395315    
 -0.64662713    
  0.19384150    
  0.54375756    
 -0.52628994    
  0.23090544    
  0.39278495    
 -0.45297989    
  0.53105742    
 -0.59510958    
 -0.11973048    
  0.27109811    
 -0.58845598    
 -0.20671292    
  0.40793142    
 -0.17740752    
  0.52019358    
  9.65807289E-02
  0.49933138    
 -0.88592803    
  0.13528235    
  0.10454385    
  0.42006397    
 -0.52053446    
  0.39456603    
 -0.25092295    
  6.14525676E-02
 -6.49802387E-02
 -9.24874544E-02
 -6.40217289E-02
  0.33114541    
  -1.3314464    
   1.1532708    
 -0.11247811    
 -0.19671024    
  0.83898169    
 -0.98991692    
  0.31538451    
  0.39998564    
 -0.19004346    
 -0.23905025    
 -0.20537007    
  0.37921703    
 -0.43790039    
 -2.78568417E-02
  0.14197028    
 -0.11411332    
  0.47274730    
 -0.22143249    
 -8.00426453E-02
 -0.16579241    
  0.23293146    
 -0.16430292    
 -0.11332880    
  0.10821379    
  6.93347156E-02
 -0.17754839    
  2.81709507E-02
 -0.13671105    
  0.62392664    
  9.74796563E-02
  8.88156295E-02
  0.31147614    
 -0.23777287    
 -7.65400007E-02
 -0.14660351    
 -0.19556668    
  0.40812835    
 -0.42833078    
 -9.40864831E-02
  0.10625692    
  0.20688289    
  0.15742384    
 -0.31705397    
  3.03055737E-02
  0.67810941    
 -0.65962446    
  0.42839909    
 -3.39837447E-02
 -0.13459004    
 -0.18912446    
 -0.35716265    
  0.43273211    
  0.64451540    
 -0.74426544    
 -0.15473343    
 -0.19795354    
 -7.21962452E-02
  2.63867863E-02
  0.30318645    
 -1.94180515E-02
  0.25175002    
  0.42956254    
 -0.50554860    
  0.29178569    
 -0.41410187    
  0.68755525    
 -0.59868681    
 -0.10384973    
  5.86249530E-02
 -8.92785862E-02
 -5.60145415E-02
 -0.10398950    
 -0.28920534    
  0.28920552    
  0.58981395    
  4.45617475E-02
 -0.41397581    
  7.07006454E-02
 -0.28654498    
  3.13225761E-02
 -0.16225995    
  0.32455862    
  0.44583765    
 -8.24436396E-02
 -0.21730134    
  0.36697763    
 -0.49084714    
 -2.59757023E-02
  5.12931570E-02
  0.40069184    
  0.32409242    
 -0.60700130    
 -0.20739518    
  0.53016853    
 -0.31960395    
 -0.56835616    
 -0.30458379    
  0.80755764    
  5.90335317E-02
 -4.22825813E-02
  9.50080380E-02
 -2.44661123E-02
 -9.74798799E-02
 -0.56818503    
 -0.69314736    
   1.3209522    
  0.17100373    
 -0.13935566    
  0.12296186    
 -6.84026182E-02
 -6.08090274E-02
  0.22126099    
 -0.71859396    
 -5.29223792E-02
  2.68111452E-02
 -0.31449330    
  0.38101390    
 -0.16077338    
  0.23240264    
  0.19225669    
  0.13827278    
 -4.74664867E-02
  0.80473810    
 -0.69004649    
 -9.40724015E-02
 -0.43130621    
  2.58413684E-02
  0.23531403    
 -0.55760151    
  0.34249038    
 -9.98205468E-02
 -0.58337665    
   1.5312089    
 -0.46615681    
  0.15170987    
 -0.29061890    
 -0.27857348    
 -0.88066351    
   1.6438394    
 -0.13146299    
 -2.51058061E-02
 -0.13595569    
 -0.33517843    
  0.23662676    
  4.53828387E-02
  7.55694658E-02
 -0.11383500    
  9.78857502E-02
 -0.49276885    
  9.53101963E-02
 -7.96441883E-02
 -8.09065104E-02
   1.1079322    
 -0.47558525    
  0.18728425    
 -0.22067128    
 -0.19724742    
 -9.04347673E-02
  0.21072112    
  6.64433278E-03
  0.52202106    
 -0.62664598    
 -3.74574736E-02
 -0.11302319    
 -0.21357422    
  0.61045539    
 -8.07614997E-02
  0.56183851    
 -0.39048007    
 -0.17760830    
  0.46529052    
 -0.33332759    
 -5.07149845E-02
  0.13749753    
 -0.16682526    
 -0.27193370    
 -0.25691029    
  0.38161385    
 -0.56393534    
  0.48876584    
  0.86831802    
 -0.79660279    
  4.40001190E-02
  0.78332686    
  -1.2626451    
  0.20261340    
  0.16839696    
  0.80640996    
  4.35199887E-02
 -0.58275193    
 -0.12309349    
 -0.18168283    
  0.21003099    
  0.10037931    
 -0.23657595    
 -0.22670878    
 -0.76725501    
  0.50890082    
  0.81028759    
 -0.11137693    
  0.18088382    
 -0.53182787    
  0.35952821    
  4.72967401E-02
 -0.25559375    
 -0.64185381    
  0.67972428    
  6.53826222E-02
 -0.15362324    
  0.29777876    
 -0.33921555    
  4.51204292E-02
  0.52324820    
 -0.42860645    
 -0.24085791    
  0.12391058    
  0.16589668    
  0.22441673    
 -0.15967931    
  0.31926751    
  0.32807016    
 -0.58653730    
 -0.25452983    
 -0.16936250    
  0.26598921    
 -9.30099860E-02
  0.59458280    
 -0.86201364    
  0.39915580    
 -1.91699471E-02
  0.38592049    
 -0.43551734    
  4.95969094E-02
 -0.32492641    
  6.89929277E-02
 -0.35074037    
   1.0827073    
 -0.41351333    
 -9.53100994E-02
  0.19611511    
 -0.25799015    
  0.22456089    
  0.13494672    
 -4.04096656E-02
 -0.55383360    
  0.53824896    
 -0.28593862    
 -0.43912622    
  0.94925469    
 -0.26971316    
 -0.42343405    
  0.53234982    
 -0.10345154    
  0.24524097    
 -0.34246010    
  5.54887578E-02
 -8.28875750E-02
 -0.46262351    
 -0.42027998    
  0.55748153    
  3.36167403E-02
 -5.08583672E-02
 -0.21233268    
   1.0471306    
 -0.64525580    
  0.28317553    
 -0.19376898    
  5.44132814E-02
  0.36195692    
 -0.41966534    
 -0.49337682    
  0.30110517    
 -0.38566247    
  0.50964832    
 -0.27947104    
 -0.13486736    
   1.1969967    
 -0.50384945    
 -7.78169110E-02
  3.40944417E-02
 -0.22454095    
  0.22174381    
 -0.23228900    
 -6.94977045E-02
 -7.46907294E-02
  0.63430661    
 -0.33647212    
 -7.22450092E-02
  0.22898950    
  0.12409580    
 -0.38283971    
 -3.06668282E-02
  0.26846740    
 -0.37037385    
 -1.93429478E-02
  0.78810215    
  -1.0151596    
  0.46877718    
 -0.21094818    
 -0.20531121    
  0.47000346    
  0.43975434    
 -0.81233585    
 -0.15979254    
 -4.96302499E-03
  0.22214818    
  0.73412865    
 -0.69506109    
  0.19122167    
  0.11072574    
  0.26909676    
  2.77499277E-02
 -0.54654360    
 -1.46521283E-02
  0.19999948    
  6.02428662E-03
  0.30332488    
 -0.20067070    
  2.14486104E-02
 -0.25549120    
  0.22040005    
 -0.37569284    
  0.35065708    
  3.05154007E-02
 -0.46455398    
 -0.25069326    
  0.99676299    
 -0.23872815    
 -8.74875635E-02
 -6.18754551E-02
  0.18787856    
  4.19297516E-02
  0.17057806    
 -0.74112284    
  0.53864020    
  3.43169235E-02
 -1.69400622E-07
 -0.49094409    
 -4.01662029E-02
  -2.2390718    
   1.9066893    
  0.21970928    
  0.41459772    
 -0.61730897    
 -0.26912868    
  0.79112768    
  0.24425229    
 -0.18284391    
  6.96196333E-02
 -0.15463829    
  0.60582525    
 -0.29703689    
 -0.40923139    
  0.11736366    
  0.22180033    
 -0.17269044    
  0.32453465    
 -4.48716953E-02
 -9.36207175E-02
 -0.52507347    
 -0.70669132    
   1.0925332    
  6.20584115E-02
 -0.17831792    
 -0.14732485    
  0.62117374    
 -0.90885586    
  0.98873460    
 -0.96779138    
  0.45762146    
  0.70940769    
 -0.72260910    
  0.29677692    
 -0.56146944    
  3.82212698E-02
  4.48141657E-02
  0.71482295    
 -0.33491421    
  4.52807359E-02
 -5.89985512E-02
  0.18140009    
 -0.33647227    
 -0.47388223    
  0.70345676    
 -0.78999692    
  0.16138852    
 -0.24378808    
  0.87239677    
 -0.29626587    
  0.16200155    
  5.69953918E-02
 -0.15230569    
  0.41828582    
 -0.33774707    
 -7.41077885E-02
 -0.19004375    
  3.80276218E-02
  0.32251620    
  3.19177359E-02
 -0.19602762    
 -0.30697536    
 -0.58260542    
  0.93928039    
  1.15162280E-07
 -0.17147148    
  0.14693028    
 -0.55419558    
  0.12197845    
  0.16705419    
 -0.26236427    
  -1.3151984    
   1.5234957    
  0.69314736    
  -1.0986121    
 -0.33135730    
  0.91985589    
 -0.17452277    
  0.26626787    
 -0.13167773    
  0.27931365    
 -3.12968977E-02
 -8.43871906E-02
  0.20409556    
  0.11835262    
 -0.36747175    
 -6.45385161E-02
  0.10325290    
  0.18705736    
 -1.58732384E-02
 -0.10388029    
  0.21958716    
  7.76645988E-02
 -0.28548670    
 -0.40546513    
  5.12933508E-02
 -0.10074180    
  0.29342580    
  0.56108749    
 -0.42028043    
 -0.30474210    
 -0.43421447    
  0.58430821    
  0.18695667    
 -8.75371769E-02
  0.59894067    
 -0.75204021    
  7.43703768E-02
 -9.29238051E-02
 -0.51207483    
  3.95940525E-08
  0.64513785    
 -0.21905340    
  4.78178710E-02
  0.14465618    
  0.41329062    
  6.46775886E-02
 -0.24744475    
 -0.11912102    
  0.14550762    
 -0.43318984    
  0.52518016    
 -0.76963305    
 -0.42881230    
   1.2149359    
 -0.47187439    
  1.48703102E-02
  0.28398529    
 -0.30637398    
 -9.90908444E-02
 -8.24760795E-02
  0.30894771    
  2.62309518E-02
 -0.38148314    
  0.95987654    
 -0.55916226    
  0.21100654    
 -7.47014731E-02
 -0.17514524    
 -5.07722758E-02
  0.14818053    
 -7.13481680E-02
 -0.37850055    
  0.41636011    
 -0.73422724    
 -3.27897407E-02
  0.71621233    
  0.72520101    
 -0.87989491    
 -0.35721827    
  0.12260249    
  0.91050500    
 -0.16582376    
 -0.90606904    
  0.45863974    
  -1.6644977    
   1.9296056    
 -0.50626969    
  0.29334792    
 -0.14179790    
  0.12470342    
  0.70002025    
 -0.30147532    
 -0.16306393    
 -8.82508308E-02
 -0.22612396    
 -3.03051602E-02
 -0.51082546    
  0.55226296    
  -1.3536237    
   1.8035940    
 -0.27753776    
  0.36533293    
 -0.42615184    
 -6.82860315E-02
 -0.13201821    
 -0.26115519    
  -1.0037783    
   1.5775050    
 -0.99768627    
 -4.08219397E-02
  0.96190125    
  2.82592773E-02
 -0.24822336    
 -0.66961682    
  0.74965942    
  0.11083984    
 -5.38851172E-02
 -0.42467979    
  3.63677815E-02
  9.25232321E-02
  0.62581384    
  3.42333354E-02
 -0.13904126    
 -0.27487299    
  0.51662695    
 -0.10753201    
 -0.30883831    
 -0.20359901    
  9.96994376E-02
 -0.76109785    
  0.15860511    
  0.67294461    
  0.10331742    
 -0.17012616    
  0.17624247    
 -0.18354180    
  0.83147478    
 -0.62383550    
 -3.94588970E-02
 -3.46489549E-02
  0.17857522    
 -0.15638734    
  0.16173503    
 -0.25017202    
  0.12233897    
 -0.30192459    
  0.27738318    
 -5.09664156E-02
 -0.14385507    
  0.40923139    
  0.28580073    
 -0.57766855    
  0.19178438    
 -0.40408096    
  0.20217855    
  0.15366614    
 -4.45839576E-02
 -0.16126828    
 -0.41443363    
  0.62318867    
 -0.14981216    
  0.11740887    
 -0.57469893    
  0.37668622    
  9.72987041E-02
  0.22710922    
 -0.57624382    
  -1.0438039    
 -4.08219509E-02
   1.6368370    
 -0.51987535    
  0.34294471    
  0.83989710    
 -0.55544627    
  0.42151681    
 -0.43865299    
 -0.46262348    
  0.31380847    
 -0.48443404    
  7.60992616E-02
  0.26699534    
  5.45882322E-02
  0.43015769    
 -0.37247851    
 -1.48590934E-02
  0.18531086    
 -0.17934108    
  6.34220615E-02
 -3.98914889E-02
  4.26805802E-02
 -0.15973726    
 -0.32542226    
  0.46546856    
 -0.28013510    
  0.14335135    
 -0.85165036    
  0.55414826    
 -0.31735805    
  0.51563340    
  0.24167591    
 -0.21680772    
 -0.34422159    
   1.1326789    
 -0.60030502    
 -0.55743808    
  -1.0205237    
   1.5087610    
 -5.44134602E-02
 -0.16406825    
 -2.35306267E-02
 -0.13126625    
  0.43664804    
 -0.12770033    
  0.18729271    
 -0.33757481    
  0.23313232    
 -9.62279066E-02
  0.28007758    
 -0.54008758    
  0.10361244    
  0.21523827    
 -0.12136088    
 -0.23304895    
  0.41297832    
  0.10775282    
 -0.19858222    
  0.25349793    
  8.53134245E-02
 -0.19549194    
 -0.55042499    
  0.34627602    
 -0.45547554    
  0.24703167    
 -4.38667275E-02
  0.39796299    
 -0.27570602    
  0.46203554    
  0.30564457    
 -0.35168856    
 -0.13727795    
 -0.29068977    
  0.64586192    
 -8.45669210E-03
 -0.38341710    
  5.75045124E-02
 -0.10536049    
 -3.32255103E-02
  0.28599134    
  0.23625505    
 -0.46640268    
  0.56734490    
 -0.43861720    
 -0.56172454    
  4.80863824E-02
 -0.90694505    
   1.3233050    
  0.41266292    
 -0.62197083    
 -0.15224400    
 -2.24727578E-02
  0.62008774    
 -0.46075571    
  0.16406807    
  0.11778303    
  0.25196409    
 -0.61450422    
  0.30228072    
  0.18387303    
 -0.39008009    
 -0.18844739    
 -0.78477740    
  0.96170819    
  0.25730225    
 -0.30070186    
 -0.24042898    
  0.31798765    
  6.50050491E-02
 -1.40845953E-02
 -8.12252536E-02
 -0.20882349    
 -0.33457851    
 -0.19699833    
  0.89014524    
  4.21455204E-02
 -3.17965262E-03
 -0.81491899    
  0.32302147    
  0.21896794    
 -0.19834876    
  0.21494688    
  0.24994193    
 -0.19004375    
  0.17062554    
  0.38566259    
 -0.32850400    
  0.26426181    
 -0.11011123    
  -1.4462577    
   1.3164984    
 -0.12496252    
  0.25207263    
  6.91695884E-02
 -0.43689451    
  0.21003099    
 -0.61549634    
  0.16395468    
  0.34687090    
  0.40085691    
 -0.22719325    
 -0.24883312    
  0.26322165    
 -0.36899531    
  0.38599312    
 -0.22948395    
  3.47255468E-02
 -0.25082701    
  0.72338724    
 -0.38754162    
  0.15638730    
 -0.50993252    
 -0.20216005    
 -0.59436572    
   1.1990098    
 -0.28074098    
  0.40414676    
  3.88145782E-02
 -0.40419686    
  0.22996427    
 -0.42683989    
  0.11365945    
  0.12053407    
 -0.11230373    
  0.23617299    
  2.55603194E-02
  0.11039525    
 -0.13272464    
  0.18768355    
 -0.14043041    
  0.20763943    
 -8.33815858E-02
  0.60366249    
 -0.52028072    
  0.13758571    
 -0.42193979    
  0.20639290    
 -0.35667497    
  0.52767128    
 -0.15491015    
 -0.42425764    
 -4.14996333E-02
 -0.18571702    
  0.35309711    
  0.18291852    
 -0.28470159    
 -0.24116196    
  6.35911077E-02
  0.25761366    
  0.32542229    
  0.13815011    
 -0.11980128    
 -0.25279960    
  0.10167473    
 -0.31732136    
  0.10619027    
  0.60341859    
 -0.54895860    
  0.43905246    
 -9.30347964E-02
  1.24226296E-02
 -0.28357542    
  7.87809938E-02
 -0.14310062    
 -7.62617737E-02
  0.72836846    
 -0.62792599    
  0.29108936    
 -0.16612707    
  7.81872720E-02
 -0.12758031    
  0.24567257    
 -4.81716208E-02
 -0.99741608    
  0.40075940    
  0.37675494    
 -0.18038183    
 -3.55068669E-02
 -2.02848315E-02
  5.96597977E-02
 -0.26352313    
  0.54733670    
 -2.35306416E-02
 -9.67995152E-02
  0.24326740    
  1.53063070E-02
 -0.34053099    
 -8.92785862E-02
  0.15803432    
  3.31654260E-03
  8.25865567E-02
 -0.10943369    
 -1.36989001E-02
  0.24091572    
 -0.66904974    
 -0.70914757    
  0.87457222    
  5.66601306E-02
  0.31071958    
 -0.15778032    
  0.13580143    
  0.32047167    
 -6.42311499E-02
 -0.34585264    
 -0.11778302    
  0.17840768    
 -0.31193921    
  0.50724775    
 -0.71488720    
  0.49308679    
  5.86485863E-02
 -0.28347173    
  0.36545974    
 -0.76255661    
  0.25270227    
 -0.60048825    
   1.1390802    
 -0.73066962    
  -1.2645974    
  0.66139841    
  0.28768203    
  0.74423879    
  0.54027265    
 -0.15675847    
 -0.43058228    
 -2.43913531E-02
 -4.63241525E-02
  8.58394057E-03
 -0.25682428    
  9.48078856E-02
  0.10032282    
 -0.24613322    
  0.26860604    
  3.49379592E-02
  0.18017331    
 -0.46642593    
 -0.22314370    
  0.37156376    
  3.86521593E-02
 -0.15890121    
  4.34852391E-02
 -6.02921173E-02
  0.34130299    
  0.24459869    
  6.26965472E-03
 -0.59783691    
  1.12996809E-02
 -4.01199982E-02
   1.0068049    
 -0.50302154    
  3.13071012E-02
  3.03566027E-02
 -0.37923416    
  0.48026648    
 -5.24004176E-02
 -9.27816853E-02
  7.68323466E-02
  8.91527236E-02
 -0.28376815    
  0.66341257    
 -0.71552849    
  9.91704354E-08
  0.31207332    
 -0.52702016    
  0.77397454    
 -0.18845792    
 -0.30680317    
 -0.58009440    
  0.13525385    
  0.42140177    
  7.24125728E-02
 -6.06246069E-02
  0.23247482    
  0.17299026    
 -0.58466667    
  5.89741096E-02
 -7.78426081E-02
 -5.38026094E-02
  3.94140258E-02
  0.30563599    
 -2.88828723E-02
  0.35410738    
 -0.71130580    
  0.60279858    
  -1.0108846    
  0.54488486    
  0.69314742    
 -0.50248885    
  0.16006300    
 -0.29737529    
  0.16705409    
  0.73088741    
 -0.42956266    
 -0.40953827    
  0.22558944    
 -0.15850316    
 -0.23080626    
  0.36957231    
 -0.33183178    
  0.36129385    
 -0.19923785    
  0.23410672    
  0.10629449    
  5.18534891E-02
 -0.29479969    
  0.66599643    
 -0.42305017    
 -0.36028308    
  0.43318969    
  1.29366256E-02
 -0.45824784    
  0.10047052    
  0.39808512    
 -0.26731479    
 -0.22314361    
  0.32430166    
 -2.95877848E-02
  0.52868336    
 -0.40989959    
 -0.82098043    
 -0.69922626    
  0.46081540    
  0.19506045    
  0.58285177    
  0.32070005    
  0.17589065    
 -0.15057279    
 -0.87947696    
  0.51202995    
  1.07719610E-02
  0.15822397    
 -0.36366799    
  0.43428561    
  0.12282093    
 -0.70833719    
  0.13353123    
 -0.27584758    
  0.30228093    
 -0.28478760    
 -0.16968478    
  0.41002101    
 -0.12062778    
  0.32171175    
  0.35853186    
 -0.32562217    
  7.61614442E-02
 -0.17039290    
  0.42503509    
  1.02828685E-02
 -6.88099861E-02
  -1.5054481    
   1.6143643    
  0.28829595    
 -0.65166253    
  0.18349874    
 -4.82020192E-02
  0.34830675    
 -0.16290326    
 -0.35667494    
  0.32542229    
 -0.21458255    
  0.50424659    
 -0.40744743    
 -0.19671026    
  0.23753218    
 -0.24480496    
  0.10718354    
 -0.53292572    
  0.36944222    
  0.38859269    
 -0.45648277    
  0.30102265    
 -0.41932228    
 -0.15028204    
  0.33647218    
  1.91211309E-02
 -7.87810385E-02
  0.97053033    
 -0.60406750    
  0.75377184    
  -1.1080146    
  0.14660369    
  0.65936637    
 -0.51930028    
 -0.43008190    
 -0.15649001    
  0.27945170    
 -4.22004350E-02
 -0.21029529    
  0.39834750    
 -0.28768221    
   1.0262121    
 -0.55620879    
  0.60288370    
 -0.99064934    
  0.25082681    
  0.55227548    
 -0.64146084    
 -0.73117471    
   1.3035024    
 -0.55751276    
  0.21130896    
  -1.4103919    
  0.96855921    
  0.49965245    
 -0.10037934    
  0.61064273    
 -0.71531355    
  3.44223157E-03
  0.17887914    
  0.39390415    
 -0.31651750    
 -0.14884554    
  0.19051847    
 -0.41830239    
 -0.30068603    
  0.32367575    
 -5.44880927E-02
  0.41871032    
 -0.26341724    
  0.10707159    
  0.16420957    
 -0.47997499    
  0.29399145    
 -0.12014417    
 -0.22137198    
  0.18526706    
  0.20832825    
 -7.43377060E-02
 -0.13767394    
  2.18988955E-02
 -7.88400471E-02
  4.58097607E-02
  1.84848178E-02
 -0.37302971    
  0.10109628    
  0.34943739    
 -0.99562728    
  0.29908484    
  0.46060577    
  6.23902343E-02
 -0.13815027    
  0.55696684    
 -0.37541717    
  0.15690465    
  7.31643736E-02
  0.53746158    
 -0.59751129    
  9.91524681E-02
  0.14014684    
 -0.33493498    
 -0.11375906    
  0.56018955    
 -0.24869661    
  8.18510279E-02
  0.73818779    
 -0.49625170    
 -0.76366073    
  5.33458926E-02
  0.13353148    
  0.45713720    
 -0.34950629    
  0.11551300    
 -0.14310062    
  6.10358529E-02
 -6.45385161E-02
  0.39960003    
 -0.38220829    
 -0.52238661    
  0.53948098    
  0.42670691    
 -0.28473654    
  3.46856304E-02
  0.14763601    
 -0.29423952    
  3.87143716E-02
 -0.38976637    
 -0.13486736    
  -1.3190856    
   1.2919837    
   1.1077280    
 -0.74721444    
  0.21622320    
  9.69920978E-02
 -0.11254470    
 -0.10570910    
  0.19272020    
  6.39995858E-02
 -0.48685646    
 -4.02736887E-02
 -0.32647684    
  0.87229908    
 -4.87900898E-02
 -0.90937036    
  0.35598511    
  0.11831957    
 -0.18318042    
  0.44587457    
 -0.18827972    
 -0.34930310    
  0.16138852    
  0.82366914    
 -0.21056473    
 -0.26366708    
 -0.55707681    
 -0.28571147    
  0.49335116    
 -0.51725656    
  0.92272180    
 -1.94180589E-02
  0.22444966    
  0.72273135    
  -1.0112844    
  0.34193256    
 -0.10977088    
 -0.35825464    
  0.17039306    
  0.28768215    
 -0.13639252    
 -0.10249939    
 -0.55961573    
  0.54683596    
 -0.30171356    
  0.63726670    
 -0.26420501    
  2.36697402E-02
 -0.58253717    
  0.28111613    
  7.97386989E-02
 -0.35043803    
  0.10794771    
  0.56160724    
 -0.27276319    
 -0.17054436    
  0.25406563    
  0.37729424    
 -0.25382948    
 -0.18288814    
  7.53218308E-02
 -0.51715487    
 -0.10594856    
  0.63875294    
 -0.18356434    
  0.19897340    
  0.27382490    
 -0.50310338    
 -1.94180515E-02
  3.84664871E-02
 -0.10745934    
  0.32984763    
  0.15371887    
 -0.41065991    
 -0.27731940    
  0.16586386    
  0.31567100    
  0.15868998    
 -0.37469336    
  0.77470881    
 -0.65912402    
  4.13853526E-02
  -1.2244514    
  0.82739681    
  0.24795875    
  0.21763805    
  2.79954094E-02
 -0.10672494    
  0.34569341    
 -0.22677320    
 -9.86489132E-02
 -0.53565770    
  0.53899658    
 -7.25707188E-02
  0.22099063    
 -0.21741301    
  0.19415604    
 -0.18349884    
  0.20387781    
  0.15948860    
 -0.31845358    
  0.18457140    
  0.31538451    
 -0.56269425    
  0.12177187    
  0.65748692    
 -0.73699909    
  0.30900472    
 -0.24878609    
  0.27131498    
 -0.42926082    
  1.29272157E-08
  0.15143110    
  9.64980423E-02
  0.35993358    
 -0.34228626    
 -9.79376212E-02
  0.13794270    
 -0.85385531    
  0.65629190    
 -9.29238051E-02
  0.13959900    
  2.25452390E-02
  5.57417870E-02
  0.25398806    
 -0.53367013    
 -0.88106185    
 -2.92704888E-02
  0.77850711    
  0.24116193    
  0.77866924    
 -0.68011773    
 -2.95587182E-02
  0.15700397    
 -0.18746307    
  0.52921236    
 -0.27294624    
 -8.02644417E-02
  -1.0786401    
  0.44967136    
  0.63757724    
 -0.33248007    
   1.0634733    
 -0.52050084    
  3.85971740E-02
  0.12738788    
 -0.56452984    
  0.30900472    
 -0.37676680    
 -3.75984609E-02
 -0.17089276    
 -0.72079885    
  0.95118886    
  0.13172457    
 -0.59095633    
  0.74329698    
 -0.19435021    
  0.34305134    
  0.19896616    
 -0.63897884    
 -0.13613212    
  0.39709669    
  0.37801439    
  0.36432329    
 -0.98528373    
  0.23167835    
 -0.43712243    
 -0.11122563    
  0.21130897    
 -0.10447896    
  1.74676050E-02
  7.90432990E-02
 -0.25360289    
  0.24153028    
  0.27135527    
 -0.79031080    
  0.38946453    
  0.47230506    
 -3.80721726E-02
  0.21414782    
  0.14966567    
 -0.44460291    
  8.07890296E-02
 -0.10702012    
  0.17342295    
 -7.84146860E-02
 -6.23255521E-02
 -0.12302169    
 -0.28889501    
  0.38915148    
 -0.19157460    
  0.13053909    
 -0.34772423    
 -0.27131519    
  0.11054172    
  0.36995825    
  0.30559283    
 -5.16049117E-02
 -0.37327829    
 -0.55397546    
 -0.50038177    
   1.5937308    
 -0.28856179    
  0.24266976    
 -0.12959263    
 -0.37755612    
  0.64859122    
 -0.50763315    
  0.33533350    
 -4.96452078E-02
 -0.15514897    
  0.63372397    
  7.67547637E-02
 -0.62989819    
  5.33880852E-02
 -4.05671857E-02
 -0.32885790    
  1.31870201E-02
 -0.15051840    
  7.33827278E-02
  0.14058179    
  0.28972897    
  0.20706396    
  0.23059693    
 -0.73976141    
  0.55307394    
  7.13440171E-03
 -6.61196634E-02
  0.14360702    
 -0.41871026    
  0.27002725    
  0.19789086    
 -0.38787520    
 -0.75994468    
 -3.34477834E-02
  0.94181269    
 -0.56160730    
 -0.32078186    
   1.1007468    
 -9.85135511E-02
 -0.31229633    
  2.85281260E-02
 -0.28768203    
 -0.31585306    
  0.15822399    
 -0.51082563    
 -8.16347357E-03
  0.56661683    
 -0.62570584    
  0.16034274    
  0.92072546    
 -0.24250402    
  0.81676126    
 -0.48136362    
 -0.51621634    
 -2.73989085E-02
 -0.15492243    
 -0.18340333    
  0.67678010    
 -0.28438720    
  5.54513708E-02
  0.60197788    
 -0.61450422    
  0.20105249    
  7.60697201E-02
  0.11707497    
  1.68541819E-02
 -0.14675012    
  0.19832179    
 -0.52772248    
 -0.79205137    
   1.1809372    
  0.17264982    
 -0.46337605    
  0.27232072    
 -0.33091503    
 -0.32874355    
  0.46550229    
  0.31640127    
  8.15169662E-02
 -0.30809104    
  0.15562236    
  0.35107091    
 -0.81872427    
 -0.22549371    
 -8.59422535E-02
  0.45953244    
  0.26826394    
  2.14404464E-02
 -0.11211718    
 -0.12629354    
  0.57271641    
 -0.43630457    
  0.16083956    
  3.64698246E-02
 -0.33372101    
 -0.14903574    
  0.24434598    
 -0.45749500    
 -1.11109950E-02
 -0.40826249    
   1.1636760    
  2.84626037E-02
 -0.54191625    
 -0.25886157    
  0.23219354    
  0.46661964    
  1.68071929E-02
  0.25162324    
 -0.25719383    
 -0.46443248    
 -0.19035377    
  4.72530909E-02
 -3.65574695E-02
  0.21029532    
  0.14424983    
  0.21414779    
 -1.51745845E-02
  9.33620706E-02
  9.30283964E-02
 -0.46696246    
  0.50187886    
 -0.19713686    
  0.27036881    
 -0.29148585    
  0.11778303    
  5.79109192E-02
 -0.17874718    
  0.47534105    
 -0.69314718    
 -0.73587227    
  0.26966369    
  0.96248019    
 -0.20763914    
 -0.40974787    
  0.32040253    
 -0.33771911    
  0.51169872    
 -0.22839294    
 -0.45433763    
  0.72376192    
 -0.43737593    
  0.15136766    
  0.25019902    
 -0.30166814    
  0.58739537    
 -0.65287352    
 -0.25562021    
  0.48026648    
 -8.45573619E-02
 -0.30305001    
  0.45158300    
 -0.93047553    
   1.1104468    
 -5.06743938E-02
 -8.25210661E-02
 -4.95968275E-02
 -0.17220342    
  3.35025811E-03
 -0.15136750    
 -0.24080849    
 -1.49627775E-02
 -0.10591879    
 -4.57222536E-02
  0.30937481    
  0.52022350    
 -0.66299427    
  6.23701960E-02
  0.72518671    
 -0.31508097    
  9.21686832E-03
  0.37124702    
 -0.50521529    
 -0.81971002    
  0.32277334    
  0.68738359    
  0.28478777    
 -0.50001472    
  0.20651862    
 -0.45783332    
   1.0498221    
 -0.55478865    
 -0.19135080    
  4.97614481E-02
  5.66191077E-02
 -0.10638025    
  0.36615387    
 -0.48521310    
 -5.10917194E-02
  0.21667093    
 -0.25363648    
  0.46633601    
 -0.23568897    
 -3.03562675E-02
  0.72017592    
 -0.67334455    
 -5.02619483E-02
 -1.12722027E-07
  0.51082551    
 -0.50739491    
 -4.55420464E-02
 -1.80835966E-02
  0.29223356    
 -0.53008336    
 -0.10227864    
  0.68542498    
 -0.40159667    
 -0.20972066    
  -1.3217560    
   1.7797831    
 -0.16678019    
 -0.29602039    
  6.03432842E-02
  3.54019739E-02
  0.16034274    
  0.34437761    
 -0.17135839    
  0.34665617    
 -0.56513774    
  0.36324248    
  0.15453577    
  -1.0940040    
  0.77583879    
  0.16093053    
 -6.99585229E-02
 -0.34637636    
  0.18300422    
 -0.68973988    
  0.88449830    
  0.10142005    
 -0.29277098    
  0.26184097    
 -0.26524818    
 -6.84945472E-03
 -9.73740742E-02
  5.52626550E-02
 -0.29849294    
 -0.45752138    
  0.88370425    
 -0.29084176    
 -0.14505017    
 -0.16395475    
  0.87163013    
 -0.14458115    
  0.44539794    
 -0.76698148    
 -0.10493474    
  0.31185547    
  0.26881346    
 -0.47957289    
  0.69122237    
 -0.47425163    
 -2.19102502E-02
 -0.20278277    
  0.11346707    
 -0.16925862    
  0.59640151    
 -0.27052402    
  0.11449035    
  0.31050685    
 -0.53101522    
  0.15790316    
 -0.54705465    
 -0.24027975    
   1.3565351    
 -0.91074169    
  0.90755707    
 -0.81692880    
 -0.18159989    
  0.57373947    
 -0.41035509    
 -8.43410566E-02
  0.31626949    
 -0.30039600    
 -0.21921426    
 -0.32768726    
   1.6229516    
 -0.63449860    
 -0.41436541    
 -0.35503441    
  0.38893589    
 -0.29511729    
  0.59932828    
 -4.18468937E-02
 -0.15035942    
 -7.56375492E-02
  3.16370539E-02
  0.17421481    
 -0.19519489    
 -0.16480792    
  0.34536129    
  0.18526708    
 -0.32090759    
 -0.70675266    
 -0.15529279    
   1.1378332    
 -0.12260225    
 -0.18058389    
  -1.2321439    
  0.90190208    
  0.59420735    
 -0.40147293    
  0.51241797    
 -0.22672990    
 -6.49375692E-02
 -0.23277450    
  7.00673461E-02
 -0.27522871    
 -0.58087981    
   1.2615734    
 -0.24275799    
 -1.28619736E-02
 -6.00181222E-02
 -0.44221461    
  0.31796747    
 -0.21635723    
  0.23943526    
  0.11142589    
  0.18005148    
 -0.33817810    
  0.53133124    
 -3.81907001E-02
 -0.25027218    
 -0.15884919    
  2.53176708E-02
  0.27329335    
 -0.46134564    
  0.48550788    
  3.90167907E-02
 -0.51594055    
 -0.15201645    
  5.79874553E-02
  0.25547907    
  3.92209329E-02
  0.30758736    
 -0.45015067    
  7.00673461E-02
 -0.29019138    
  0.34860238    
  0.12641397    
 -0.12996621    
 -8.92785862E-02
 -6.84371069E-02
  0.36290556    
  1.15276044E-02
 -0.17831792    
  0.28425142    
 -0.70350993    
  0.17185023    
  0.55710649    
 -0.23705901    
 -0.15468168    
 -9.34530050E-02
  0.48015609    
 -0.58778656    
  7.02043548E-02
  4.95968834E-02
  0.27653164    
 -0.17318895    
  0.23543131    
 -0.44952494    
  0.16947666    
  2.62680184E-02
 -2.24727672E-02
  0.35097703    
 -0.56563365    
 -9.43402667E-03
  0.65202904    
 -0.38711584    
 -0.13613212    
 -0.12405246    
 -2.38674246E-02
 -0.93826956    
  0.96213728    
   1.0286081    
  -1.0670744    
  0.17494155    
  0.38186941    
 -7.28124306E-02
 -9.10480227E-03
  4.47167978E-02
 -0.24301915    
 -7.32503682E-02
  0.91629088    
 -0.63865888    
  4.15488444E-02
  6.19915314E-02
 -0.36529890    
  0.20886916    
 -0.23681474    
 -0.22112121    
  0.54067862    
 -0.25679156    
  0.55033875    
 -0.68441343    
 -0.20163722    
  0.32423985    
 -0.11826401    
 -0.21667108    
  0.22957464    
 -0.11298685    
  1.85124840E-08
 -0.49814698    
 -9.05969813E-02
  0.67135996    
  0.16976129    
 -0.36360273    
  0.37836319    
  0.30673027    
 -0.23262215    
 -0.25423416    
  0.41419885    
  9.13496688E-02
  0.32085598    
 -0.53216493    
  0.11414531    
 -7.88288489E-02
 -3.85901332E-02
  0.56008422    
 -0.54382360    
  2.23292988E-02
 -0.66515177    
 -0.51903933    
   1.4192504    
 -0.11622581    
 -2.55333669E-02
 -0.15847021    
 -0.34662473    
 -0.72213471    
   1.2639050    
 -0.32435760    
 -3.90673168E-02
 -0.12277541    
  0.77733916    
 -0.32781425    
 -0.14177567    
  0.21382883    
 -8.65253881E-02
 -0.30434087    
  0.53271872    
 -0.11027084    
 -0.70356381    
  0.59705126    
 -0.30414733    
 -0.12464236    
  0.14014682    
  3.40296738E-02
  2.20598411E-02
  0.34937584    
 -0.21357420    
 -5.21288924E-02
  0.15175883    
  0.11137670    
 -0.54304427    
  0.46556911    
  0.35417184    
 -0.22411869    
  1.21211912E-02
 -0.24753492    
  0.28071365    
 -0.40546489    
 -0.41954973    
  0.45729029    
 -6.25203848E-02
  0.34767386    
 -0.31592524    
  0.20633654    
  0.15172637    
  0.18555252    
  0.10697216    
 -0.47581765    
 -0.30039600    
  0.26478404    
 -0.19264658    
 -0.10821342    
  0.18910138    
  0.24188580    
  6.42066672E-02
 -0.38332391    
  0.21875437    
 -0.22976351    
  0.32213703    
 -0.61104959    
  0.14637969    
  1.52512328E-07
  0.16803566    
  0.67132813    
 -0.66773748    
  0.36524007    
 -0.39803004    
  9.19376314E-02
 -0.66647899    
  0.71912283    
  0.13192767    
 -0.28394353    
  2.94139255E-02
  0.12580256    
 -2.91755255E-02
  0.56710666    
 -0.57702374    
 -3.32770636E-03
  0.39204225    
 -0.52747995    
 -0.67050451    
  0.20202659    
  0.23285241    
  0.34403521    
  0.11625977    
 -0.27556089    
 -1.61945224E-02
  0.80501717    
 -0.54108423    
 -0.25580266    
 -0.23127355    
  0.30913416    
  0.44583765    
 -0.25234261    
 -0.28357545    
  0.51654702    
  0.19688474    
 -0.47725886    
 -0.19207770    
 -0.70498174    
  0.95061529    
 -0.20716734    
 -1.52094672E-02
 -0.18002515    
 -0.30932119    
  1.85761843E-02
   1.1504166    
 -0.27801996    
 -0.44069365    
  0.17164055    
  0.14645100    
 -0.24883312    
  0.12231629    
  0.28190896    
 -0.34294453    
 -3.50262551E-03
  0.27443695    
  9.89400074E-02
  2.62232404E-02
 -0.10928960    
 -0.21269970    
 -0.24530278    
 -6.42618462E-02
  0.31925783    
  8.02902281E-02
  0.10417292    
 -0.27880901    
  3.52752092E-03
 -0.50147992    
  0.92093116    
 -0.51159757    
  4.15939875E-02
  0.46070108    
 -0.15922561    
 -0.23693682    
  0.29546410    
 -0.33080351    
 -7.85450339E-02
  0.11388444    
  4.08220775E-02
 -4.43004742E-02
  0.48255518    
 -0.57369280    
  0.33701715    
 -7.93616325E-02
 -0.33293855    
  8.19692947E-03
 -0.27551159    
  0.55807871    
 -0.77318978    
  0.61338240    
  0.25091335    
 -0.26545894    
  0.18658590    
 -0.35364014    
  0.42687932    
 -0.24167573    
 -7.46616721E-02
 -0.70877230    
  0.11865776    
  0.65028358    
  0.29223356    
 -0.14961977    
  4.63760868E-02
  0.55225176    
 -0.68794340    
 -0.18162969    
 -0.17652933    
  8.53599459E-02
  3.57180610E-02
  4.71176878E-02
  0.18996310    
 -0.48464301    
 -0.23302352    
  0.56869280    
 -2.43913531E-02
  0.25633153    
 -7.26389885E-02
 -8.20425004E-02
  0.33221474    
  0.50601399    
 -0.70284039    
 -0.16941796    
 -0.21834736    
 -3.90295796E-02
  7.65922070E-02
  0.25131440    
  0.33749577    
 -0.31973314    
  9.72291827E-02
  0.31758189    
 -0.12889113    
 -9.13497135E-02
  0.27675301    
 -0.55577707    
  8.44540149E-02
 -0.34070665    
  0.50586259    
 -0.34186006    
  0.77383596    
 -0.24717011    
 -5.09018004E-02
  6.32321984E-02
  4.88997577E-03
 -0.32242489    
  1.66946687E-02
 -0.23396370    
 -0.16325736    
   1.2234857    
 -0.65058750    
 -0.23011200    
 -9.14714485E-02
  0.16882081    
  2.24007964E-02
 -0.39915577    
 -5.32816015E-02
  0.42028022    
 -0.45058534    
  0.58493346    
 -0.42421114    
  0.10754158    
  0.18883613    
  0.25131452    
 -0.64869535    
  0.48736435    
 -5.48918508E-02
 -0.23576215    
 -0.46683419    
  0.20009503    
 -0.14469635    
  0.78190374    
 -0.37046841    
  0.33135736    
  1.41446348E-02
 -0.44998062    
  0.11238442    
  0.27380675    
 -0.12078140    
 -0.14909588    
  0.84224325    
  3.48583683E-02
 -0.70133728    
 -1.32451430E-02
 -8.33815709E-02
  0.28223231    
  6.60742298E-02
 -0.48806858    
  0.30010468    
 -0.41945115    
  -2.3167696    
   2.6184380    
 -0.38484567    
  0.79723132    
 -0.19761042    
  5.71583025E-02
  0.21570863    
 -0.37605137    
  9.19164047E-02
 -0.25699624    
 -0.42768812    
  2.77024582E-02
  0.11352382    
  0.37408352    
 -0.39378881    
  0.25352311    
 -0.20496993    
  0.24656391    
 -0.45092764    
  0.15581019    
  0.47434735    
 -0.13220555    
  0.22667110    
  3.05154007E-02
  2.96119209E-02
 -0.86965030    
  0.65771663    
  0.29584536    
 -0.23541357    
  0.63598877    
 -0.82574511    
 -0.51581311    
  6.23039389E-03
  0.62570602    
  0.27682605    
  0.49457315    
 -0.59240556    
 -0.52481169    
  0.42253324    
 -0.49555805    
  8.70114416E-02
  0.11365945    
  0.13868345    
  2.83709168E-02
 -4.65200134E-02
  0.13992119    
  3.17955064E-03
  0.25869456    
 -0.35178518    
  0.38552311    
  8.40449408E-02
 -0.33908981    
  7.36710802E-02
 -7.67339915E-02
  2.72329245E-02
  5.23374192E-02
 -0.50988162    
  0.29238814    
  0.24817961    
 -0.25524664    
 -0.17384705    
  0.48258245    
 -7.29069412E-02
 -8.43875390E-03
 -0.22385013    
 -0.10026944    
  0.37102464    
 -0.34025288    
  0.16062316    
  0.31080005    
 -0.37749133    
 -0.10153633    
  0.25173864    
 -7.38795102E-02
  0.26995397    
 -2.21958254E-02
  3.19046043E-02
 -0.36638397    
  0.27541187    
 -3.49966213E-02
  0.33255073    
 -0.48624459    
  0.39152408    
 -0.36940601    
 -0.94803947    
  0.85989088    
  0.53842765    
 -0.48850045    
 -2.63172239E-02
 -0.24846116    
  0.60613602    
 -0.53600383    
  0.37990871    
 -5.31594343E-02
 -5.61447777E-02
 -1.22323530E-02
 -0.67183757    
  0.98833114    
  0.10625692    
 -0.33727890    
  0.13459027    
 -8.23086575E-02
 -0.31210661    
 -0.15843344    
  0.32970515    
 -0.13529673    
 -0.30311263    
  0.44762614    
  0.20649168    
 -0.19131732    
 -0.24445315    
 -0.22314338    
  0.10487954    
  0.14856949    
  0.39294934    
 -0.22819421    
  0.16851364    
 -0.27880901    
 -0.29833949    
  9.96297598E-02
  0.32781401    
  0.26808152    
 -0.30929163    
 -0.21188027    
 -0.51082551    
  0.98830134    
 -0.54361522    
  0.44457647    
 -0.43183735    
  6.92742988E-02
   1.0460750    
 -0.87629884    
 -1.33780027E-02
  3.96090783E-02
  0.34659189    
 -0.18277934    
 -0.51725674    
  0.54168105    
  9.94448513E-02
 -0.14328773    
 -0.18400352    
  0.43095124    
 -0.19509412    
  0.20163740    
 -0.43078274    
 -0.28434306    
 -0.12783326    
  7.77088255E-02
  0.26881346    
 -0.49312606    
  0.25649929    
  9.48988423E-02
 -0.19474401    
 -0.11093133    
  0.21529172    
  0.40846363    
  3.52978930E-02
 -0.34518039    
 -0.26481614    
  3.14160660E-02
 -0.21800198    
  0.90338725    
 -0.56417137    
  9.98661220E-02
 -9.07748863E-02
  0.44247881    
 -0.43796411    
 -0.28468356    
  0.72264767    
  0.68292075    
 -0.61276567    
 -6.72521591E-02
 -0.40112680    
 -0.17455968    
  0.68538511    
  0.18879406    
  0.24146937    
 -0.66647899    
  5.44132814E-02
  0.80363452    
 -0.12777016    
 -0.10871191    
 -0.64150059    
 -0.34998608    
  9.53100920E-02
  0.42970029    
 -3.14762928E-02
  0.32056555    
 -0.26956332    
 -0.11090061    
 -0.10057107    
 -2.06906069E-02
 -0.14202949    
  0.18632966    
  0.54426056    
 -0.43990022    
  0.10536068    
 -0.55691653    
  0.47822446    
 -0.18232155    
  2.42648181E-02
  7.58187324E-02
  0.11105861    
 -0.29147714    
  0.30558157    
 -0.29800576    
  0.12738058    
 -1.33780027E-02
 -0.13690412    
 -0.80323797    
  0.45041648    
  0.65677977    
  0.12315009    
 -7.58549618E-03
 -0.13570940    
 -0.33125320    
  4.35711071E-02
  0.39246115    
  0.56185687    
 -0.80683398    
  4.89494130E-02
 -0.88958073    
  0.66961658    
  4.65201028E-02
  8.70114267E-02
 -0.11000104    
 -0.45920959    
  0.58300382    
  0.20377941    
 -9.05726030E-02
 -0.79952741    
  0.70666093    
 -0.21645451    
  0.12516314    
 -0.64997482    
  0.22032279    
   1.0562984    
 -0.37166157    
 -0.27353743    
  0.34234062    
 -0.13353144    
  3.28878872E-02
  3.75223346E-02
  5.24257571E-02
  -1.0285449    
 -0.13675903    
  0.84852880    
  0.69314730    
 -0.64629155    
  3.51494714E-03
 -0.33436918    
  9.75609757E-03
 -0.11839016    
  0.53351724    
  0.94160861    
  -1.0181850    
  6.89646648E-03
 -8.23360607E-02
 -0.11034800    
  8.00428987E-02
  0.92395371    
 -0.50069892    
 -0.62734985    
  0.80250901    
 -0.34496507    
 -6.15579970E-02
 -0.18805228    
 -0.31224686    
  0.79981577    
 -0.29318756    
  0.10756618    
  0.21117438    
 -4.59794328E-03
 -6.66911528E-02
 -0.40055111    
  0.13720131    
 -0.35850793    
 -8.11903924E-02
  0.30616689    
  1.45459203E-02
  0.19902822    
 -9.94607657E-02
  0.18177655    
  0.37877253    
 -0.33871341    
 -0.40024316    
  0.27490571    
 -0.15712240    
  0.35806280    
  2.42416421E-03
 -1.95604172E-02
 -0.32030714    
  0.32030740    
 -0.26409423    
 -5.62129915E-02
 -0.38526234    
  0.28141266    
  0.21023056    
  0.64137101    
 -0.64750570    
 -0.10024526    
 -0.16211876    
  0.78663743    
 -0.65210640    
  0.59975839    
 -0.45665726    
 -0.34805429    
  0.26598921    
 -0.19556668    
 -6.61396086E-02
  1.69493742E-02
 -0.35427684    
  0.53449535    
 -0.50499487    
  0.29924282    
 -0.21562871    
  0.45247132    
  0.41897884    
 -0.87681198    
  0.78306669    
 -0.56207591    
 -8.54450092E-02
  0.22595663    
 -0.29394373    
  0.59557307    
 -0.55615914    
 -7.00287223E-02
 -0.31393015    
  0.98348534    
 -0.16705410    
  0.20095584    
 -4.72529233E-02
  0.28161523    
 -0.69112074    
 -8.44382122E-02
 -4.41493001E-03
  0.50905424    
 -0.11247813    
 -0.19671026    
 -0.44991681    
  0.25886160    
 -0.35417178    
  0.36290553    
  0.57318789    
 -0.58192158    
  7.59858862E-02
 -3.30610462E-02
 -0.13473243    
  0.17589061    
 -0.24557072    
  0.55222499    
  0.11745331    
  0.21519664    
 -0.47597870    
  0.22040005    
 -0.10109617    
 -0.16843657    
  0.38364607    
 -0.19713686    
  0.31926751    
 -0.29858732    
 -0.39673138    
  0.84605509    
 -0.46405101    
  1.17995469E-02
 -0.94153357    
  0.85585427    
  0.62198377    
 -0.72274041    
  0.10712564    
  0.48575202    
 -0.24187277    
 -0.39803004    
  -1.1917027    
   1.1654348    
  0.37588072    
 -8.15670341E-02
  0.70160997    
 -0.54948461    
 -0.13248911    
  7.54529239E-08
 -0.43078271    
  0.29407188    
 -6.58130646E-02
 -4.16725539E-02
  0.16623560    
 -0.12797004    
 -3.11981905E-02
  0.83718652    
 -0.49219945    
  0.18190566    
 -0.17693062    
  0.20157251    
 -0.15313683    
 -0.25741181    
  7.65077844E-02
 -0.23884688    
 -0.11016840    
  0.45635682    
 -0.25678194    
  0.13229701    
 -1.15943719E-02
 -0.25423434    
 -8.63282457E-02
  2.02844907E-02
 -0.44854850    
  6.09943457E-02
  7.41079599E-02
  0.40912148    
 -0.56970304    
 -0.23940423    
  0.59865648    
  0.48064485    
 -0.49882713    
  0.38069603    
 -4.48794626E-02
  0.30313572    
  0.29732075    
 -0.26867908    
 -0.17435355    
 -0.34040135    
  0.14964122    
 -4.50681411E-02
 -6.59578815E-02
 -0.80526441    
   1.7047483    
  -1.3163775    
  0.35033315    
  5.89562580E-02
  6.28672540E-02
  0.48468015    
  6.41243905E-02
 -0.28561369    
 -0.29228386    
 -7.66657293E-02
  0.32098594    
 -0.10986651    
  0.16606089    
 -0.20218959    
  0.14599530    
 -0.21881761    
 -0.70036739    
  0.46637395    
  0.74193728    
  6.29138052E-02
 -0.87060261    
  0.62536711    
 -0.24946077    
  1.98026542E-02
  1.94182657E-02
 -0.15575439    
 -0.20735154    
  -1.0231884    
  0.67372912    
  0.64973450    
  0.13096841    
  0.12110426    
 -0.39098161    
  0.29646686    
 -9.47270766E-02
 -0.50125629    
 -0.16034281    
  0.11155256    
  0.43106085    
  0.43510553    
 -0.34539047    
  0.13559189    
  8.55693072E-02
  0.22420110    
 -0.96613848    
  0.52407080    
 -0.25744203    
  0.33950725    
  0.59449828    
 -0.41217643    
 -8.70112330E-02
 -0.17081770    
 -0.26826379    
  0.52102965    
 -2.57083233E-02
 -0.47417924    
  0.80205798    
 -0.55167377    
  3.20538469E-02
  0.53266746    
 -0.72322452    
 -0.68554252    
  0.24709663    
  0.93388635    
 -0.53039563    
  0.72043949    
 -0.49177724    
 -0.25266293    
 -0.45314252    
  0.56777191    
  2.09266759E-07
  7.19425129E-03
 -0.61393213    
  0.49210861    
  0.29574645    
 -0.29574654    
  2.00406220E-02
 -4.04912345E-02
  0.51494944    
 -0.18677606    
  4.65200879E-02
 -6.75734729E-02
 -0.61990792    
  0.95724833    
  0.43327427    
 -0.83333123    
 -0.38623387    
  9.47892573E-03
  0.70253676    
 -7.03398138E-03
 -0.47235912    
  0.10385010    
  0.13353124    
  2.97198142E-03
 -0.46822479    
  0.16960287    
  6.20351769E-02
  0.11359718    
  0.74385309    
 -0.27342984    
 -0.25671986    
 -0.52172470    
 -0.77395129    
   1.1214517    
  0.17422435    
  4.50406075E-02
 -0.18128598    
  0.19159541    
 -0.16705397    
 -0.38299215    
  0.35222062    
 -0.22314353    
 -0.16989897    
  0.35156924    
  0.35765162    
 -0.34149605    
  0.26581019    
 -0.64752084    
  0.56829709    
 -0.11844813    
  0.17782022    
 -2.50931433E-03
 -0.45306244    
 -9.53101292E-02
  0.24889617    
  0.58022511    
 -0.57010704    
  0.27671623    
  -1.1296223    
  0.90520591    
  5.27253151E-02
  5.00840396E-02
  0.21622318    
  0.13208349    
 -0.49339876    
  0.25389495    
 -0.31555855    
 -1.06574306E-02
 -0.52884400    
  0.30122626    
  0.46775907    
 -0.43685138    
 -0.12981172    
 -9.95026529E-03
  0.44468600    
 -9.05140042E-02
  3.78704108E-02
 -0.80755746    
  0.95200878    
 -0.24009943    
  0.10573237    
 -0.57054502    
  0.69610149    
 -0.39665449    
  0.20544384    
  0.14903580    
  0.10781882    
 -2.80129630E-02
  0.13282068    
 -0.10204910    
 -3.36163975E-02
  0.23728821    
 -0.51457816    
  8.63845572E-02
  3.72294821E-02
 -6.87554851E-02
 -0.33504999    
  -1.0548098    
   1.3462161    
 -0.35826930    
 -3.79451439E-02
  0.47138384    
 -0.11692148    
 -0.13685909    
  0.40398273    
 -0.48254469    
  0.62088650    
 -0.49036467    
  4.93925773E-02
 -0.73832959    
 -0.47505826    
   1.3271466    
 -0.30820182    
 -0.17551567    
  0.20909198    
  0.21175832    
  0.20309648    
  0.16080414    
  0.25601870    
 -0.61991954    
  0.44046888    
 -0.50348169    
  7.06176534E-02
 -0.17327157    
  -1.3422345    
   1.9409717    
 -0.34892568    
  0.22244167    
  0.24536671    
 -0.52558613    
  0.37143555    
 -0.45675829    
  0.40411484    
  4.75022048E-02
  5.27099259E-02
  0.25538123    
 -0.58551633    
  0.27484480    
  0.11921775    
 -0.37719849    
  4.89494130E-02
 -0.18871117    
 -7.58846328E-02
  0.26140648    
 -9.02111605E-02
  0.19908021    
  5.02897315E-02
 -0.14331026    
 -0.36388853    
  0.65157092    
 -0.28454238    
 -0.23973802    
 -1.60644930E-02
 -4.98026684E-02
 -0.51082546    
  0.30873552    
  0.24783614    
  0.20840119    
 -0.26269445    
 -5.28756119E-02
 -0.15113865    
  0.11426829    
  1.39863072E-02
 -0.13883632    
 -0.19301689    
  0.60906404    
 -0.13906050    
  0.49292463    
  4.91402578E-03
 -0.31753492    
 -0.50634611    
  0.49958968    
 -2.74933539E-02
  3.76112722E-02
  0.58142805    
 -0.79372442    
  0.14641483    
  0.33749577    
 -1.28703099E-02
 -6.41933680E-02
 -0.46669409    
 -0.82983005    
   1.4848133    
  0.21717593    
 -0.39995545    
  5.08808941E-02
 -0.35332370    
  0.16734020    
 -0.57466537    
  2.30078427E-07
  3.29701826E-02
  0.62318867    
 -0.10697215    
  0.27958485    
 -1.97053049E-02
 -0.13566566    
 -0.44914034    
  0.53899652    
 -0.29465052    
 -0.66555905    
   1.4584566    
  -1.0327889    
  0.53714287    
 -0.26626787    
 -0.30707824    
 -0.12240195    
  0.56850487    
  0.17293654    
 -0.22749558    
 -6.76585659E-02
  0.56341797    
  -1.2973872    
  0.18924193    
  0.54138845    
  0.41544837    
 -0.21053047    
 -0.42889854    
  0.40127206    
 -5.61778573E-03
 -0.19879463    
 -0.92839110    
   1.1215358    
  0.15697946    
 -0.34327516    
  2.36099493E-02
 -0.60391611    
  0.84555429    
 -0.46895730    
  0.83527112    
 -0.62137520    
 -0.20556246    
  0.29285532    
 -0.33957297    
  0.56333548    
 -0.49202642    
  8.90337154E-02
  0.22462377    
  0.10919936    
 -0.13012688    
 -0.26872879    
  0.34714374    
  4.90562841E-02
 -0.11844813    
 -0.13781784    
  0.17887914    
  0.32366461    
 -0.26507062    
  5.27825356E-02
 -0.18592708    
 -0.77370602    
  0.19455051    
  0.43629244    
  0.18529354    
 -0.21061113    
  1.09291105E-02
  0.46864417    
 -0.53608543    
  0.33591828    
 -6.28777444E-02
  5.17355092E-02
 -0.62024039    
  0.21056464    
  0.21551979    
  0.36615387    
  9.65959504E-02
 -0.18275008    
 -0.50399369    
 -0.90570861    
   1.0809126    
  0.99589384    
 -0.93695110    
  0.14690936    
 -0.36417833    
  2.88679637E-02
 -0.80485106    
   1.2959715    
 -0.22190070    
  5.73309325E-02
 -0.76297808    
  0.34719631    
  0.73663247    
 -0.27499709    
 -0.15742414    
  0.28110299    
 -0.34193286    
 -0.49469635    
  0.39973438    
 -0.23664431    
 -7.56026059E-02
  0.10431303    
  0.14058179    
 -0.18396203    
 -0.69808555    
  0.16400279    
  0.85208827    
 -0.12182333    
 -0.61154830    
 -0.47899941    
   1.6308930    
 -0.31639224    
 -0.54595524    
   1.0948808    
 -0.57848418    
 -0.44109240    
  0.56035554    
 -8.32530707E-02
  0.26902047    
  0.22166844    
 -0.25667173    
  0.18104850    
 -0.53445721    
  0.30918840    
 -0.10358893    
  7.66330808E-02
 -0.15962997    
  0.90598124    
 -0.29984534    
 -0.48835257    
  0.36377212    
 -0.48798618    
  0.12136075    
  3.37108448E-02
  8.72414410E-02
 -0.47762740    
  2.02027988E-02
  0.30748472    
  0.31093886    
 -0.60255009    
  7.57939219E-02
 -2.58793049E-02
  0.17794243    
 -0.49219134    
 -0.20409516    
  0.65140742    
 -0.10718359    
 -6.01686649E-02
  0.49441275    
  0.11594264    
 -0.53929710    
  0.28677914    
  9.30905342E-02
 -0.31691158    
  0.11815941    
  3.00769322E-03
 -0.53002769    
 -0.77830493    
  0.82806641    
  0.68828100    
 -0.22619678    
  0.10444281    
 -6.25203550E-02
 -0.50400639    
  0.18151228    
  0.70121157    
 -0.70526856    
 -4.14996333E-02
 -5.66600785E-02
  0.46494621    
 -0.28486899    
  0.21486965    
  -1.1386791    
 -4.83186841E-02
   1.1019071    
 -0.10389952    
  0.53534037    
 -0.68888265    
  0.26399961    
 -4.00051810E-02
 -8.51577148E-02
 -0.13036194    
  0.20526302    
 -0.24397767    
 -0.24195959    
 -0.13752963    
  0.59559077    
  8.78943205E-02
 -0.62135369    
  0.14028578    
  0.32745659    
 -0.25185373    
  0.61229509    
  0.48469782    
 -0.72442526    
 -9.09717754E-02
  0.19264650    
  0.16914360    
 -0.44183287    
  3.89155038E-02
  0.20930776    
  0.16251892    
 -0.21007158    
  0.17253341    
  0.34927067    
 -0.26294267    
  2.50319787E-03
 -0.11372893    
 -0.20441262    
 -0.10880291    
  0.40162653    
 -0.18540314    
 -0.13176909    
 -0.19793588    
 -0.75055802    
   1.1517221    
 -0.27247244    
  8.66968334E-02
 -7.54394829E-02
 -7.75582939E-02
  0.11419243    
  0.11217171    
 -2.60601919E-02
  0.37983695    
 -0.55230618    
  0.27584746    
 -0.17875639    
  0.36058199    
 -0.17885342    
 -0.48736408    
  0.18874222    
  0.51402056    
 -0.16901349    
  0.20887794    
 -0.16454940    
 -0.29402542    
  0.30748475    
 -0.34452575    
  0.66054600    
 -0.42019272    
 -4.86419462E-02
  0.13119207    
  2.96119209E-02
 -0.35629600    
  0.75377184    
 -0.59962124    
  2.88018137E-02
  7.29807019E-02
  0.27067614    
 -0.63028812    
 -6.95931390E-02
 -0.12967762    
  0.12967798    
  0.36251369    
 -0.33584550    
 -0.12107804    
  0.33717909    
 -0.34214222    
 -0.47499108    
  0.99176943    
 -0.43101099    
  0.17927286    
  0.49776372    
 -0.11027084    
 -7.80260609E-03
 -0.16113780    
 -7.31646642E-02
  3.88397314E-02
  0.13630523    
 -0.13630542    
  4.34850641E-02
  0.52291054    
 -0.54752713    
 -0.10501447    
  0.27110955    
  0.10033468    
 -0.50448138    
  0.39353666    
 -0.48884666    
  0.14541678    
 -0.73146605    
  0.89097309    
 -0.20961362    
 -0.68920225    
  0.42881268    
   1.3590024    
 -0.70241249    
  5.43471649E-02
  6.57973588E-02
 -0.12547761    
 -0.29304403    
  0.17693087    
  2.95879170E-02
 -0.32430175    
  0.24231333    
 -1.40527831E-07
 -0.39444986    
  0.13587590    
  0.14827855    
  0.40664232    
 -0.58402914    
  0.56502616    
 -0.10349695    
 -0.40812814    
 -6.18752502E-02
 -0.69741136    
  0.57536429    
   1.2704626    
 -0.69179857    
 -3.28798220E-02
 -0.10257879    
 -3.13505307E-02
  0.34868145    
 -0.15265355    
 -5.37766069E-02
 -0.41100523    
  0.25593334    
 -2.94618923E-02
 -0.22647129    
 -0.70151561    
   1.4152820    
  -1.5992855    
   1.3424164    
 -0.19133279    
  8.27424452E-02
 -0.25679156    
  4.82468717E-02
  0.52806765    
 -0.38956669    
 -0.12054700    
  0.20228682    
 -0.21662395    
  6.97147548E-02
 -0.26438653    
  0.29423949    
  0.18991807    
 -0.12660582    
 -9.65377912E-02
 -0.53706777    
  0.51313508    
 -0.21968940    
  0.52197021    
 -0.16357279    
 -0.19933291    
 -6.45384863E-02
 -5.23256920E-02
  0.76489127    
 -0.55004627    
 -0.56798404    
 -0.44445035    
   1.4156749    
 -8.84295776E-02
 -0.10509004    
 -0.31508094    
  0.20369634    
 -0.86047608    
  0.82667863    
 -0.13353153    
  0.38380370    
 -0.32149974    
  2.32181549E-02
  0.25349793    
  0.14648782    
 -0.75432158    
  0.32775626    
 -2.38512717E-02
 -0.17681938    
  0.53280461    
 -0.35598511    
 -0.21029526    
  7.77489245E-02
 -0.21921426    
  3.84664610E-02
  5.95142283E-02
  8.84972047E-03
 -8.84951558E-03
  0.12907706    
  0.37102464    
 -0.39074898    
  0.24598804    
  0.64201772    
 -0.52458107    
 -0.32819614    
  0.36890763    
 -0.21585642    
  0.29753438    
 -0.17645644    
 -0.15123081    
  0.31783500    
  2.68634725E-02
 -0.41880673    
  0.29861116    
 -0.42744395    
  0.37443310    
 -7.74196610E-02
 -0.38402468    
 -0.49578753    
  0.89212060    
 -0.99416947    
  0.42995608    
  0.43721387    
  5.73511608E-02
 -1.32013718E-02
  0.24613298    
 -0.51516396    
  0.44802481    
 -0.20593159    
 -7.43705481E-02
 -3.36480215E-02
 -0.24427794    
  0.36248341    
 -0.18910109    
  0.22884147    
  3.82212549E-02
 -4.80093546E-02
 -9.88496933E-03
 -0.30774948    
  0.18830982    
  0.41536641    
 -0.48890045    
 -0.11477536    
  0.16184297    
  0.31041044    
  3.58659104E-02
 -0.48584652    
  0.27883255    
  0.19885072    
 -0.17904821    
  0.10241511    
  0.29649270    
 -0.31735805    
  0.47713163    
  0.29280889    
 -0.77901816    
  7.60602430E-02
 -0.25534657    
  0.40909493    
  0.10536057    
 -0.25069326    
 -0.26013207    
  0.50209194    
 -0.22808982    
 -0.42213234    
  0.26430160    
 -0.14186099    
  0.19218580    
 -6.33122548E-02
  0.18449786    
  0.55650520    
  -1.0007564    
  3.33362594E-02
 -5.47506027E-02
 -0.28912601    
 -6.56951815E-02
  0.46923169    
  3.85375833E-03
  0.10919923    
  0.45480245    
 -0.86718798    
  0.35197642    
 -0.30616713    
  0.28019118    
 -0.25077745    
 -4.44516577E-02
  0.11890469    
  8.92873015E-03
 -4.45451308E-03
 -0.20216005    
  0.47748932    
 -0.16551435    
 -5.34009002E-02
  0.58402908    
 -0.36850923    
  0.66205662    
 -0.43213320    
 -0.56164485    
   1.0566707    
 -0.70141840    
 -0.26469263    
  0.21007147    
  0.40896797    
  5.88405132E-02
 -0.25666618    
 -0.26891989    
  0.46674576    
 -0.37109733    
  0.31845394    
 -0.35632399    
  1.04713487E-02
 -0.35965580    
 -0.13851905    
  9.79040936E-02
  0.42428529    
 -0.18571699    
  0.43098703    
 -0.81425136    
  0.67501974    
 -0.17624238    
  7.02043846E-02
  8.44656229E-02
 -3.12008592E-03
  0.23803239    
 -0.41164187    
 -0.40732536    
  8.56139585E-02
  0.91114920    
 -0.57467711    
  0.47502756    
 -0.59556156    
  0.14585175    
  8.22380632E-02
 -0.11122564    
 -1.48148611E-02
 -3.73817841E-03
  0.16214433    
  0.19602776    
 -5.93165010E-02
 -6.89930171E-02
 -0.79983151    
  8.86657536E-02
  0.78015864    
 -0.43506566    
 -5.74108101E-02
  2.69075409E-02
  0.28989181    
 -5.09450138E-02
  0.11506917    
 -0.34960142    
  0.30514967    
 -0.22884141    
 -0.19795354    
 -0.11591887    
  7.01095983E-02
  0.33721593    
  0.52558607    
 -0.28841496    
  0.26394224    
 -0.34325203    
 -9.56927054E-03
  0.10919923    
 -0.11563022    
 -2.61454899E-02
 -0.29432651    
  0.47277746    
 -0.13313589    
  0.13590179    
  5.89983724E-02
 -0.16989896    
  7.71895275E-02
 -1.10049868E-07
  0.32415187    
 -0.34435451    
  4.00051661E-02
 -1.67003023E-07
 -0.40127248    
 -0.59366155    
  0.75910527    
  0.31651750    
  -1.0756227    
  0.44991693    
 -4.44516577E-02
 -0.89381778    
  0.87340885    
  0.34891307    
 -3.70410644E-02
  0.33916399    
 -0.49835876    
  0.21781978    
 -0.25845754    
  2.27801818E-02
  0.97234744    
  -1.1280007    
   1.0844779    
 -0.43985784    
 -0.39858267    
 -8.14155564E-02
  0.13353141    
  0.21372415    
  0.12163144    
 -3.69885042E-02
 -0.48695797    
 -7.33826756E-02
  0.21396433    
  0.28972897    
 -0.15568562    
 -0.22853425    
 -6.03431128E-02
  0.22981979    
  0.14487363    
 -0.23638871    
  0.29391247    
  5.73309325E-02
 -0.32655096    
 -8.92310366E-02
  0.34595117    
  9.30206403E-02
 -3.49887796E-02
 -0.16759375    
 -0.45953226    
  1.65291559E-02
 -5.61944507E-02
 -8.43871981E-02
  0.48792383    
 -0.32571939    
  0.63818842    
 -0.20287025    
  0.57774019    
 -0.63836485    
  0.50344563    
 -0.28324738    
  0.39260018    
 -0.27842888    
  2.59756930E-02
 -0.19159535    
  1.54088391E-02
  0.26447937    
 -0.52501041    
  0.72439992    
 -0.58740216    
  0.31245896    
 -0.35486805    
  0.12218592    
 -0.34352565    
  0.23922983    
 -0.27593121    
  0.73881704    
 -0.44880119    
 -7.62617737E-02
 -0.72769958    
  0.93486691    
  0.68235284    
 -0.59431946    
  4.93251160E-02
 -0.68781370    
 -0.30918825    
  0.92494875    
 -8.07614997E-02
  9.50268283E-02
 -0.20350753    
  0.19211154    
  0.14137994    
 -0.30271983    
  0.17838585    
 -0.33085421    
 -0.61400980    
  0.68951756    
  0.56943762    
 -0.24603738    
 -0.28768206    
 -0.11909961    
  0.71077734    
 -0.56741291    
  0.25814030    
  0.13353147    
 -0.47371429    
  0.25172749    
 -0.57858074    
   1.0420603    
 -0.42938507    
 -0.20036054    
  0.23602946    
 -0.69584608    
 -0.51987535    
   1.3539592    
 -0.44863728    
  9.46416780E-02
  0.34929007    
 -0.37641031    
  5.67764118E-02
 -0.13911258    
 -0.15726496    
  0.50117207    
 -0.44183266    
  0.24027978    
 -0.13122231    
  4.68555987E-02
  0.13792294    
 -0.22237702    
  0.52452463    
 -0.63800651    
  0.15843335    
  7.41081238E-02
  0.62815493    
 -0.60795224    
 -0.10536043    
 -0.17788687    
  0.45720062    
  0.33286411    
 -0.45169848    
 -6.32923748E-03
  4.04409356E-02
 -0.17261270    
 -0.44991681    
  0.11271961    
  0.64372241    
  0.20647202    
 -0.39039469    
  3.77404094E-02
 -0.25529042    
 -6.16210364E-02
  0.24327859    
  8.59033093E-02
  5.05308732E-02
 -0.62318844    
  0.58778685    
  0.40646571    
 -0.56211889    
  0.59941483    
 -0.14488111    
 -0.23490489    
 -0.20223692    
 -0.31329447    
 -0.74146587    
  0.90233219    
  0.13853914    
 -0.24882008    
  0.16498227    
  0.32774353    
 -0.35863379    
  0.38031486    
  0.33417177    
 -0.76268852    
  0.25314197    
 -0.21677423    
 -0.66189444    
  0.73458451    
 -0.53952396    
  0.70259607    
 -0.20067075    
 -0.10068850    
  0.15656909    
  0.25452998    
 -0.24014126    
  0.24294601    
 -0.29423970    
 -7.54711684E-03
  4.08221185E-02
 -0.11551272    
  0.64507121    
  0.29780212    
 -0.68838918    
 -0.43762222    
 -3.49163935E-02
  5.91305420E-02
  0.31015494    
 -0.60906410    
 -3.37588446E-08
  0.24484202    
  1.50376419E-02
 -0.12715507    
  0.83756554    
 -9.75130871E-02
 -0.56909466    
  0.21741283    
  0.38872284    
 -0.28681669    
 -9.42726433E-02
  1.13420617E-02
  0.31090668    
  6.66023791E-02
 -0.32621586    
 -0.85566628    
  0.77383596    
  2.67704483E-02
  9.01510417E-02
 -0.10919911    
 -6.76200911E-02
  9.41873565E-02
 -0.59681594    
  0.43891302    
  0.43144080    
 -0.81093001    
  -1.7540191    
   2.0368819    
  0.69796664    
 -0.47772580    
  2.29896065E-02
 -0.61310428    
  0.77694821    
  4.71042693E-02
 -0.66890353    
  0.19027378    
  0.87381732    
 -0.46505725    
 -0.44402793    
  0.89451712    
 -0.83479762    
 -0.37689155    
  0.73790520    
  0.12337887    
  0.27871355    
 -0.45391735    
 -0.19948944    
  0.71878952    
 -0.56278527    
 -5.32444976E-02
 -0.35779139    
  0.20624183    
  9.72328422E-08
  0.22314368    
 -0.25079525    
  0.48334870    
 -0.17944391    
 -0.28080899    
  0.43397400    
  1.17648384E-02
 -0.29747629    
 -0.44973785    
  0.44973812    
  0.31486815    
  0.19043058    
 -9.45980698E-02
 -0.18913339    
 -6.18082881E-02
 -2.72126198E-02
  0.16200155    
 -0.31042147    
 -0.15548506    
  0.12296184    
 -0.13707958    
  0.27576303    
 -0.29008287    
 -0.23159249    
  -1.8101085    
   2.1422424    
  0.44524294    
 -0.11500135    
 -0.21149297    
  0.85499042    
 -0.56249356    
 -0.17944391    
 -0.29460245    
 -0.32542223    
 -0.36772472    
  4.52566780E-02
   1.2863275    
 -3.23008373E-02
 -0.25782907    
  0.23225215    
 -0.35371840    
 -0.29881415    
  0.26884913    
 -0.40736818    
  0.53565776    
 -8.73153880E-02
  0.34529647    
 -0.14728367    
 -0.33887050    
  0.20448333    
 -0.31546143    
  0.68371314    
 -0.48817730    
  0.30680320    
 -0.88689750    
  0.74685138    
 -0.28116748    
  0.79199308    
 -0.73724264    
  8.16329103E-03
 -0.12083628    
  0.62431830    
 -0.17400245    
 -0.35417175    
  0.46478182    
 -3.19174379E-02
  -1.1013187    
 -0.23747350    
  0.87632740    
 -0.10870418    
  0.55206871    
  0.16238132    
 -0.55552566    
  3.60762328E-02
 -8.20129514E-02
 -0.67619783    
  0.94446164    
 -6.06245734E-02
 -3.89427654E-02
 -0.27691010    
 -0.21720898    
  0.40743572    
 -5.25372662E-02
  0.37027508    
  2.54612956E-02
  0.35974288    
 -0.27156830    
 -0.61684942    
 -0.15336132    
  0.55089593    
  0.42021751    
 -0.42340732    
 -7.97765329E-02
  0.10501429    
  9.50268283E-02
 -0.20698605    
  0.25671986    
  0.53899670    
 -0.80270940    
  0.43428564    
 -0.55734575    
  0.54591691    
  0.39235255    
 -0.69314736    
 -7.07689896E-02
 -0.37590638    
 -0.27801999    
  0.77614421    
 -0.16651811    
  0.11506917    
  5.43940924E-02
 -2.08029561E-02
 -0.41907054    
 -0.81436086    
   1.1682924    
 -7.31223226E-02
  0.26236433    
  4.15645316E-02
 -0.10734166    
  5.24257571E-02
  5.49158640E-02
 -3.10100429E-02
  2.33475715E-02
  4.26666439E-02
 -0.18873005    
  9.88108814E-02
  1.06954174E-02
 -0.79969060    
 -8.64736289E-02
  0.96292824    
  0.58119702    
 -0.74981964    
 -5.84797049E-03
 -0.29061890    
  0.19852927    
 -0.19071683    
  0.46219110    
 -0.82388115    
  0.48936820    
 -8.20425004E-02
 -0.36360273    
   1.0932503    
 -0.41085580    
  0.16871612    
 -0.31702784    
 -0.11621668    
  0.27260417    
 -0.36089659    
  0.17589064    
  0.20359895    
 -0.22974445    
 -2.09971304E-07
 -0.19699833    
  9.96994376E-02
 -0.74559349    
   1.0647109    
 -0.52507347    
  0.25578874    
  0.11469179    
  1.84053779E-02
 -7.90300891E-02
 -7.51204863E-02
 -0.14884552    
  4.03281264E-02
  0.33307847    
 -0.39840803    
  0.79724109    
 -0.59197807    
  0.26421297    
 -0.16609523    
 -0.36876360    
  0.48896661    
 -0.22176334    
  0.38690323    
 -0.67228878    
 -7.62274712E-02
  0.31575003    
  0.20198271    
 -0.21287192    
 -0.34527007    
  0.38111627    
 -0.11558467    
 -1.99608002E-02
  0.13201803    
  8.78943205E-02
 -9.75614786E-03
  0.28768209    
 -0.21825360    
  5.05308732E-02
 -8.73368327E-03
  7.59859085E-02
 -0.11170387    
 -0.56798398    
  0.35987860    
 -0.32312894    
  0.38813388    
  0.11544918    
  0.54932725    
 -0.54932731    
  0.68689716    
 -0.32928804    
 -0.58778661    
  0.43508723    
 -0.50408041    
  0.88730317    
 -0.56961346    
 -0.76607966    
  0.90836471    
 -0.61412519    
  0.11122561    
  0.54954004    
 -0.17074311    
 -0.50483781    
  0.13477445    
  0.77051073    
 -0.83795214    
  0.10582529    
  0.50747275    
 -0.21249530    
 -0.30338112    
  0.50064743    
 -0.72696066    
  0.28768194    
  8.00427124E-02
  9.09719467E-02
  0.14888112    
  8.55693072E-02
 -0.32542241    
 -0.33647203    
  2.04925030E-07
  0.27607653    
  2.30779611E-02
  0.40926027    
 -0.40168417    
  0.42908356    
 -0.11441021    
 -0.11365923    
  6.15366688E-03
  0.25097349    
 -0.42474273    
  0.15206297    
 -4.81634401E-02
 -0.32795575    
  0.33451340    
  0.28768209    
 -0.11962318    
  0.85005641    
  -1.2821150    
  0.33037487    
 -0.43810204    
  0.75070047    
 -0.75545120    
  9.09718275E-02
  0.13407473    
 -0.23943518    
 -7.00287223E-02
  0.41063297    
  0.18460977    
 -0.21248637    
 -0.40900481    
   1.1720868    
 -0.11695956    
 -0.63907993    
  1.04713487E-02
 -0.50966877    
  0.26280892    
  0.64535677    
 -0.35767436    
  0.30503091    
 -0.20367841    
 -4.30833884E-02
  1.56008806E-02
 -0.15363461    
  0.32922575    
 -0.14810856    
  0.13240127    
 -0.28154418    
 -0.48550776    
 -0.42555183    
  0.96880060    
  7.00925887E-02
  0.28460047    
 -7.69609734E-02
 -0.23572247    
  0.35572514    
 -0.40768477    
  0.74510676    
 -0.51664412    
  6.70685907E-08
 -0.17334358    
  3.10586113E-02
  0.33253261    
 -0.32340005    
  0.17725813    
  0.16353357    
 -0.49443778    
 -0.34214222    
  0.44289851    
  0.39583421    
 -0.51801968    
  0.10608217    
 -6.36731237E-02
 -0.18578771    
  3.68137918E-02
  0.12445432    
  0.10429635    
 -0.40386891    
  1.89581104E-02
 -0.20800047    
 -1.74931400E-02
   1.1704769    
 -0.51326174    
 -0.25567916    
 -2.79458202E-02
  6.65608570E-02
 -0.19145384    
 -0.23120336    
  0.69603312    
  4.50781994E-02
  1.91003364E-02
 -0.54752713    
 -0.30338112    
  0.48258242    
  0.14518215    
 -0.49186262    
  0.42912415    
  0.10247856    
 -5.67766279E-02
  0.11663712    
 -0.74653506    
 -0.23124078    
   1.0049267    
 -0.11332860    
  0.20157918    
 -5.02898283E-02
 -0.59238183    
 -0.20009530    
   1.0577024    
 -0.35824585    
  0.15952702    
  5.34771616E-03
  0.35159552    
 -0.36501825    
 -0.13275941    
  3.63674983E-02
 -0.32817331    
  4.04912345E-02
 -0.37037385    
 -4.70677093E-02
  0.31296232    
  0.18085204    
  0.26349497    
 -8.51047505E-03
  0.38918898    
 -0.43584493    
 -0.35880923    
  8.98563415E-02
 -0.41527888    
  0.37543279    
 -0.68505001    
  0.29170603    
  0.79880887    
  0.11265087    
 -0.37095842    
  6.99282205E-03
 -0.23453209    
  0.24493085    
  0.42594379    
 -0.21529135    
 -4.86505106E-02
 -0.17240047    
  0.14565256    
 -0.31207344    
  0.48835286    
 -0.25782907    
 -0.37647769    
  0.59306371    
 -0.51522112    
  8.03814977E-02
 -0.16299726    
  0.58991098    
  5.92194274E-02
 -0.49020618    
  1.21704778E-02
  0.15645212    
 -1.03989206E-02
  0.24587944    
  7.35238045E-02
 -0.49408877    
  0.41783625    
 -0.33428875    
 -0.18384925    
 -4.21607941E-02
  0.21834756    
  0.18871136    
  0.25449419    
 -0.31015480    
 -5.18249236E-02
  0.47839037    
 -0.23419331    
 -0.12720244    
 -0.82442778    
  0.25291210    
  0.36944222    
 -0.24856047    
 -0.21451770    
  0.46693161    
 -2.33471896E-02
 -0.34437734    
 -0.10536043    
 -3.13505307E-02
  0.25696039    
  0.23587011    
  0.64123917    
 -0.11038224    
  0.14264295    
 -0.17757095    
 -0.46527529    
  0.36044142    
 -0.52407074    
  0.13297568    
  0.26206493    
 -0.36872336    
  5.06438315E-02
 -0.17494144    
  0.33787203    
 -0.34278563    
  0.42336628    
  0.10697219    
 -2.34612748E-02
  9.61191356E-02
 -0.38281250    
  0.73759896    
 -0.35478637    
  4.48031500E-02
 -0.43555224    
 -0.17359480    
 -0.35464573    
  0.25506130    
  0.72153628    
  -1.1139973    
 -7.23206028E-02
  0.38865811    
  0.72648346    
 -0.22931018    
 -9.35932323E-02
 -0.26160982    
  0.42167282    
 -0.13032112    
  0.33856297    
 -4.54018004E-02
 -4.18468937E-02
 -0.42706421    
  0.49852327    
 -5.45095727E-02
 -0.64662713    
 -0.20067067    
  0.81600094    
 -7.49977902E-02
 -1.88685860E-02
 -6.22130446E-02
  0.38498655    
 -0.27021125    
 -1.82377864E-02
  7.10356608E-02
 -0.23753224    
 -0.23590560    
  8.77754241E-02
  0.18372136    
 -7.24957138E-02
  0.56923652    
 -0.17131838    
 -0.24162139    
  0.23655787    
  1.76104251E-02
 -0.35917196    
  0.48989376    
 -0.34085798    
  0.20262691    
 -2.03050599E-02
 -0.27241448    
  0.67445481    
 -0.38930154    
  2.25290116E-02
 -0.52914441    
  0.10745936    
 -0.68188983    
  0.17106460    
  0.87126702    
 -6.80532530E-02
 -3.73070575E-02
 -0.13102818    
  0.41431484    
 -0.24036159    
 -0.14116351    
 -0.38946488    
 -4.87900972E-02
  0.32570034    
 -0.39290884    
  0.71431214    
  2.32869536E-02
 -0.25497484    
 -0.24990091    
 -0.21680775    
 -0.10536052    
  0.62352753    
  0.11254451    
  0.40826207    
 -0.58555436    
 -0.27109796    
  0.26438662    
  -1.3117055    
   1.1901274    
  0.28291798    
 -0.47057667    
  2.71508265E-02
  0.22670873    
 -0.45657098    
  0.67614949    
  0.11587656    
 -0.35340869    
  0.56374794    
 -0.40959749    
  0.24647173    
 -0.42631206    
 -0.60427862    
  0.15123096    
 -0.61987495    
   1.0579414    
 -0.20445135    
  0.45366722    
 -7.63730779E-02
 -0.68366826    
 -2.54791193E-02
  0.80011934    
 -0.31411546    
  0.71473777    
 -0.30136734    
 -0.40153581    
 -0.31015489    
  0.17606311    
  4.81495410E-02
  0.14310093    
 -8.49932730E-02
 -0.98082930    
   1.2904463    
  0.16591533    
 -0.32947943    
 -0.11040614    
  9.28311273E-02
 -0.38441166    
  9.43627656E-02
  0.33511734    
 -0.69654262    
  0.94181269    
 -0.21851246    
  0.28520384    
 -0.44986048    
 -1.96471252E-02
  0.27268922    
 -0.21862228    
  4.77154478E-02
 -0.47792009    
  0.76828682    
 -0.29395723    
 -0.12636274    
  0.44416252    
 -0.84555423    
   1.0248170    
  0.16503237    
 -0.29077891    
 -0.25914374    
 -0.10143813    
  0.16376363    
 -0.37277275    
 -0.11122563    
  0.48097277    
  4.44518290E-02
 -0.21592325    
  0.24449688    
 -0.23732832    
 -0.32158342    
  0.40710565    
  4.17398065E-02
 -0.12726192    
  0.33391795    
  0.24789858    
 -0.26596352    
 -0.10420367    
 -0.10343540    
  0.22825879    
 -0.34364066    
 -0.12228960    
 -1.22699933E-02
  0.35048303    
  0.27675301    
 -2.67276634E-02
 -0.46594858    
  0.46594864    
 -0.83087969    
 -0.10363495    
  0.81983036    
 -1.14266356E-07
 -0.35848486    
 -0.15656896    
 -0.26533499    
  0.48847845    
  0.15075505    
 -0.11741880    
  1.94810480E-02
  5.32206595E-02
 -0.27958491    
  -1.0025692    
   1.1486225    
 -8.35330263E-02
 -0.13786975    
 -0.22314353    
  0.11294033    
  0.15276282    
 -4.25595678E-02
  0.63956314    
 -0.57231075    
 -0.27958491    
  1.06954155E-02
  0.58955824    
 -0.21652831    
  0.52392626    
 -0.39360523    
  0.34470645    
 -0.24385792    
 -0.29156557    
  0.78951788    
 -0.50964844    
 -0.14877318    
  0.23602946    
 -0.25672007    
  0.27276304    
  0.18364675    
 -0.14718457    
 -0.30922556    
  0.11506917    
  4.84941863E-02
 -1.64892199E-07
 -0.33824891    
  0.25177532    
  0.52872890    
 -0.52872896    
 -0.54918629    
  0.47557473    
 -0.35469288    
  0.33363953    
 -0.45452103    
  0.40360141    
  0.15201639    
  0.30436915    
 -0.41258273    
 -0.30207077    
  6.99587464E-02
  7.79616013E-02
  0.19953352    
  0.27566463    
  0.13547266    
 -0.53448188    
  0.31810281    
 -0.21893869    
 -0.39849642    
 -0.17609116    
 -0.13976207    
  0.52218950    
 -4.77313027E-02
  -1.0466527    
  0.88804758    
  0.10848048    
  0.40234503    
  0.47778562    
 -0.46536317    
 -0.10057107    
 -0.19537561    
  0.43678147    
 -8.38480145E-02
 -0.21010928    
 -0.46856588    
 -0.36326462    
   1.0272552    
 -0.31365746    
  0.16049252    
  0.22452205    
 -0.69039619    
  3.77402157E-02
  0.47528064    
 -0.40382150    
  0.65550160    
 -0.65058756    
  0.14571191    
 -0.76335132    
  9.53103080E-02
  0.59783709    
  0.37469348    
 -8.81485492E-02
 -0.29110068    
 -0.21858767    
  0.71839386    
 -0.49980602    
  -1.4572461    
   1.6288562    
 -9.68497321E-02
  0.49200544    
 -0.79105151    
  0.47712123    
 -0.16544375    
  0.70355296    
 -0.44991699    
 -0.38776553    
  4.67376895E-02
  0.42803928    
 -1.44643380E-07
  3.79608609E-02
  0.72695315    
 -0.70709425    
  3.58659104E-02
  5.40542416E-03
  0.23865604    
 -0.73875761    
  0.46163520    
 -0.40967578    
  0.20869386    
 -0.35863379    
  0.77770472    
 -0.47180685    
 -9.06279385E-02
  0.17372091    
  0.13062014    
 -0.22095923    
 -7.29929982E-03
  0.30403137    
 -0.28948528    
 -0.36132744    
 -0.28595650    
   1.2980285    
 -0.55773437    
  0.36290547    
 -0.36620048    
  0.23168793    
 -0.52932012    
  0.18601857    
  0.50934851    
 -0.32764193    
 -0.23086575    
 -1.42782952E-07
 -0.10192122    
  0.20145074    
  0.19683552    
  0.11168043    
 -0.46794379    
 -0.61025941    
  0.68171841    
 -3.11308391E-02
  0.38818893    
 -0.12856485    
  0.79453653    
  -1.0078200    
  0.59405631    
 -0.35667509    
  0.27193388    
 -0.26304466    
  4.04678471E-02
  0.25821534    
 -1.32160299E-02
 -0.29138419    
 -0.33114508    
  6.78902939E-02
  0.28671643    
 -0.25255722    
 -7.35342652E-02
  0.42271835    
 -6.52403906E-02
  5.46585396E-02
 -0.51348865    
 -0.31623402    
  0.18840070    
  0.19652997    
  0.13922079    
  0.34724447    
 -0.66795719    
  0.40047765    
 -3.04593202E-02
  0.57278335    
 -0.64768469    
  0.49965248    
 -0.10911306    
 -0.21441002    
 -0.34960142    
  0.97031176    
 -0.67167646    
 -0.11045691    
  0.22168262    
  5.68332635E-02
  0.21982315    
 -0.20610569    
 -0.21838637    
  5.60280122E-02
 -0.30058557    
  0.62136739    
 -0.68388808    
  0.60906386    
  4.89094667E-02
 -0.37144426    
 -2.94820612E-08
  0.46044251    
 -0.29498670    
 -0.22241068    
 -0.14563990    
 -0.24889603    
 -0.76058865    
   1.4858240    
 -0.40678167    
  3.94495344E-03
 -0.79240209    
  0.33647209    
  0.47155508    
 -0.11488023    
 -0.19633241    
   1.1749853    
 -0.95714664    
  0.12766328    
  0.20576492    
 -0.44115546    
  2.34203395E-02
  9.21685062E-03
  0.16068240    
 -0.13800572    
 -0.15489821    
  0.55286133    
  0.27250746    
 -0.41468170    
  4.74663265E-02
 -0.33978912    
  0.54015863    
 -1.36427898E-02
 -0.14776088    
 -0.55643606    
  0.20067079    
 -9.03228745E-02
 -0.27942443    
 -7.51204863E-02
  0.27159610    
  0.54796523    
 -0.19616695    
  0.24792911    
 -0.33528593    
  0.23223074    
 -6.80532828E-02
  0.22876137    
  9.60739404E-02
 -0.32483518    
  0.19746464    
  8.04873630E-02
  0.12751351    
 -0.35734585    
  0.12298965    
  2.34615523E-02
 -0.14645094    
  0.30432129    
 -0.58531439    
  0.40694532    
  0.24073918    
 -0.18604960    
 -0.16730897    
  0.23499373    
 -6.76849931E-02
 -0.63598889    
  0.57536399    
 -0.32817331    
 -9.98657867E-02
 -0.17958573    
 -1.09893344E-02
  0.58840013    
  0.51755124    
 -0.63112563    
  0.59387720    
 -0.54035288    
 -2.97542606E-02
  0.10502481    
  9.02263913E-03
 -0.57469893    
 -3.79451439E-02
 -8.05032030E-02
   1.0240436    
 -0.35821199    
  0.53333974    
 -6.33356869E-02
 -0.53351718    
 -0.33581653    
  0.28193161    
  0.15661904    
  0.56046087    
 -0.68977439    
  2.98529901E-02
  0.17904809    
  0.16347489    
 -0.32953581    
 -0.13815024    
 -2.62679141E-02
 -0.25894785    
  0.42336628    
 -0.44830516    
 -0.10648336    
  0.65594685    
 -3.94510948E-08
 -0.46709254    
  0.51823986    
 -0.36741695    
  6.57878816E-02
  0.15895477    
 -4.57594469E-02
  0.45653552    
 -0.65572059    
 -0.16371997    
 -0.20173962    
 -0.16598509    
  0.60234076    
 -0.26388645    
 -8.25210661E-02
  6.75582439E-02
  0.60384905    
 -0.38776541    
  0.75591290    
 -0.51909781    
  0.47637296    
 -0.37325156    
  3.67793255E-02
 -8.09692591E-02
  2.08652448E-02
  0.24473773    
 -0.31499565    
  0.57575977    
 -0.56318080    
 -0.30026099    
 -2.99807843E-02
  0.39965111    
  0.23069520    
 -0.49247640    
  8.35328996E-02
  0.26477364    
 -0.61598819    
 -0.19027387    
 -4.28199582E-02
  0.85441548    
 -0.23249565    
  0.16937447    
 -0.29812345    
  0.93144232    
  -1.2633450    
 -0.86699426    
   1.3475798    
 -0.14107850    
 -0.20067063    
  0.66735464    
  4.86771911E-02
 -0.17241606    
 -0.38550428    
  0.34154138    
 -0.18795525    
 -0.24889600    
  0.20736746    
 -0.28415453    
 -2.85733175E-02
 -4.84270230E-03
  0.27054587    
  0.13491926    
  0.16381258    
 -0.24466468    
 -5.77778779E-02
  0.52558607    
 -0.32120466    
  0.22677338    
 -0.27012390    
 -0.19122185    
  0.12921186    
  0.26210511    
 -0.45457900    
  9.71638411E-02
 -0.58778656    
  0.24686010    
 -6.45384490E-02
  5.40672094E-02
  0.26640463    
  0.26731485    
 -0.31268349    
 -0.54807913    
  0.63684708    
 -0.71264082    
  0.20566911    
  0.74315757    
  0.17056558    
 -0.14646833    
  5.50068356E-02
  0.10169193    
  0.14868318    
 -0.39890769    
 -7.46106803E-02
  0.84780091    
 -0.68863231    
 -2.12453082E-02
 -1.23459902E-02
  3.95787619E-02
 -0.13737653    
  2.03396846E-02
 -0.29893064    
  0.43371978    
 -0.24089527    
 -6.15580231E-02
 -0.28240502    
  0.56411695    
  0.28917792    
  0.10827108    
 -0.62134123    
  0.11653390    
  -1.1711830    
   1.2419519    
 -4.44518663E-02
  0.27378738    
 -0.43936670    
  0.49926466    
  1.38572324E-02
 -0.33463886    
  -1.2656662    
   1.3247815    
 -0.41304642    
 -0.12121370    
  0.35254276    
 -4.06708308E-02
  0.12405273    
 -0.19035378    
  0.13554567    
 -5.42629361E-02
  0.12887375    
 -0.13633630    
  0.16849342    
 -0.42786613    
  3.80996875E-02
 -0.12953393    
  0.21459639    
 -0.30937490    
  0.41516447    
 -0.35282138    
  1.09290928E-02
 -6.74414411E-02
  0.61769658    
  7.83533826E-02
 -0.23774236    
  0.75030565    
 -0.38229793    
 -0.15669860    
 -0.16462198    
 -0.67575550    
  0.24362224    
  0.41085592    
 -0.18879417    
  0.56393570    
 -0.32618073    
  0.12194569    
 -0.38158327    
  0.42010650    
  0.28185114    
 -0.20091440    
 -1.89452302E-02
 -2.48977188E-02
 -0.37240428    
 -0.66114426    
  0.27380675    
 -0.12078140    
  0.60490668    
 -0.69684398    
   1.1084405    
 -0.45688713    
  6.71896562E-02
  0.15672609    
 -3.09125218E-03
 -0.16818053    
 -0.15415049    
  0.98562545    
 -0.42723128    
 -0.14724721    
  0.31974068    
 -0.30010453    
 -0.29511681    
  0.27548099    
  8.46280158E-03
  4.66476753E-02
 -2.16808449E-02
  1.63047146E-02
 -3.84664461E-02
  0.16963656    
 -0.40546498    
  0.22456089    
 -2.58265585E-02
  -1.0043598    
   1.3941997    
 -9.89133306E-03
 -0.31522852    
 -0.15915842    
 -0.29946589    
 -0.17373762    
 -0.11394432    
  0.55137151    
 -0.21736547    
  0.61840594    
 -0.55850792    
  0.12379441    
 -0.40889576    
 -0.10880293    
  0.76252311    
  1.33156655E-02
 -0.14493380    
 -8.28497633E-02
  0.23831047    
 -9.89817232E-02
 -0.21164931    
  2.12024283E-02
  3.09836678E-02
 -0.34464109    
  0.54098797    
 -2.53893435E-02
 -2.31224205E-02
 -0.46417284    
  0.77569139    
 -0.50797451    
  0.22527657    
  9.22060758E-02
  6.51859045E-02
 -0.13491924    
 -0.28398505    
  0.19089475    
  0.11778303    
  3.98459435E-02
 -0.14249989    
 -0.14866048    
 -0.26131937    
  0.17778648    
  0.20479450    
  0.11090048    
  4.58920263E-02
 -0.21722457    
 -8.19569975E-02
  0.26154292    
 -8.57670456E-02
 -0.16515611    
  0.22032279    
 -0.33590734    
 -0.10843936    
 -4.04547602E-02
  0.17233296    
  4.52909060E-02
 -0.21762356    
 -0.18599825    
  0.66228938    
 -0.43583611    
  0.61292088    
 -0.41024974    
  0.20718962    
  0.37979746    
 -0.50418127    
  0.19220617    
  0.18414149    
  0.27106771    
 -0.71593505    
 -0.23026118    
 -5.50595969E-02
 -0.19180042    
  0.10307205    
  0.55814207    
 -0.49812400    
  0.11020319    
  0.61400992    
  0.24501996    
 -0.70986050    
 -0.18457112    
  1.78577062E-02
  6.42620027E-02
  0.41783625    
 -0.37718025    
  0.62727994    
 -0.50728589    
 -6.57168627E-02
  0.32290336    
 -0.57962334    
  0.19041871    
  9.60430503E-02
 -0.27675295    
 -0.10161012    
  6.72088191E-02
  0.25075871    
  0.30599594    
  1.13960309E-02
 -0.27175674    
 -0.15229376    
 -0.13911304    
  0.32431626    
 -0.47432941    
 -0.25545156    
  0.86421180    
 -0.39141348    
 -0.75551760    
  0.89021099    
  0.31771418    
  2.91565191E-02
  0.56452984    
 -0.53341007    
 -0.26655117    
  0.19137156    
  0.16566724    
 -0.23080625    
  0.23841113    
  8.23708624E-02
 -7.48239905E-02
 -0.80157536    
  0.59026647    
 -0.31382042    
 -0.24347582    
  0.21336620    
  0.30607083    
 -0.34163007    
  0.11122575    
  0.59985936    
 -0.40546504    
  0.13394794    
 -0.33239892    
  0.12228964    
 -0.18088382    
 -0.45630464    
  0.26184097    
  0.62825978    
 -0.11848141    
  1.25000086E-02
  0.20179924    
 -0.15626776    
  4.35483195E-02
 -0.85299581    
 -0.14310066    
  0.81944102    
  0.25319588    
  0.17351101    
 -0.46470776    
 -0.24180251    
  0.26958221    
  0.71850795    
 -0.76047212    
 -0.17095770    
  0.20604905    
 -0.41238552    
  0.55064732    
  0.36564368    
 -0.50390524    
  -1.1812444    
   1.6316611    
 -0.33033705    
  0.44445059    
 -0.92120451    
  0.50983977    
  4.05853540E-02
 -0.10788910    
 -5.52984700E-02
  0.18843429    
 -0.42929229    
  0.18938890    
  8.75980258E-02
 -0.40869620    
 -7.77861615E-08
  0.40546504    
  0.16106170    
 -0.26319107    
 -0.19313243    
  0.27894837    
  0.24655148    
 -0.21737592    
  0.10599922    
 -1.44720720E-02
 -0.20294099    
 -7.02692419E-02
  0.60089725    
 -0.51644343    
  0.55961579    
 -0.57023525    
  0.32779229    
 -0.67787963    
  0.61981595    
 -7.62004629E-02
 -0.31442976    
  0.36865121    
 -0.24065726    
 -0.54558051    
  0.74945825    
 -0.14221437    
 -0.63193643    
 -8.47410783E-02
  0.12155500    
  0.10836820    
 -0.51987535    
  0.26236448    
  0.16111921    
   1.1841344    
 -0.41922057    
 -0.25052318    
  0.16073810    
  0.40748322    
 -0.27964979    
 -0.17753305    
 -0.16214418    
 -0.19817671    
  0.28768227    
 -4.91326302E-02
 -0.13045305    
 -0.15962999    
  0.52039498    
  0.11077441    
  0.15816164    
 -0.12298201    
 -8.76849964E-02
 -0.51352453    
  0.33066383    
 -0.20788819    
  6.92583621E-02
 -0.22873552    
  3.67015228E-02
 -0.39873108    
 -0.24177217    
  0.84362811    
  0.29955959    
  9.10900086E-02
 -0.27942443    
 -2.32954398E-02
 -0.23414648    
  0.34855714    
  7.79616162E-02
 -1.11731729E-02
  0.17007460    
 -9.95845720E-02
 -9.60959047E-02
 -4.72064801E-02
  0.28465647    
 -0.31533375    
  0.15548502    
 -0.19035377    
 -0.69314724    
  4.41712998E-02
  0.30147561    
  0.36350080    
 -0.12136088    
  5.91478124E-02
 -1.70363002E-02
 -4.57020923E-02
  3.53394151E-02
 -0.48681062    
  0.40734637    
  0.54773021    
 -0.21772332    
 -0.50185710    
 -0.37469354    
  0.40978467    
 -0.54146248    
  0.71874297    
  3.19745243E-02
 -8.00426155E-02
  0.58736569    
 -0.45953223    
 -0.12783328    
 -0.44015065    
  0.72213459    
 -0.31275570    
 -0.27731940    
 -0.55832779    
  0.47785583    
  0.17859004    
  0.22127278    
  0.47420850    
  -1.1126969    
 -0.39488301    
   1.0555949    
  0.73088741    
 -0.42415723    
 -7.26575777E-02
  0.10187633    
 -0.87651622    
  7.27593526E-02
  0.61407852    
  0.10504422    
 -0.30395821    
  0.34032580    
  0.23624419    
 -3.30791362E-02
 -0.47630122    
  0.28677914    
 -1.36427898E-02
 -3.06859147E-02
 -6.43497556E-02
 -0.27666527    
  0.43555227    
 -0.46794379    
 -0.98220193    
  0.29316136    
  0.42708763    
  0.78991467    
 -0.24958237    
  0.13664185    
 -0.27687117    
  0.24090621    
  0.10423300    
 -0.33090413    
  4.15285826E-02
 -0.14179790    
 -5.62395900E-02
  0.26363480    
  0.20067061    
 -0.36225614    
 -0.25826812    
  0.46939951    
 -4.95458394E-02
 -0.18805228    
  0.49460262    
  0.24897513    
 -0.39459527    
 -0.17049964    
  6.51394725E-02
 -0.24362212    
 -1.54443271E-02
  0.34807777    
  0.10673331    
 -7.16418102E-02
 -0.20214550    
  5.67974001E-02
 -6.15378236E-03
 -0.13176909    
 -6.17254376E-02
 -1.50946137E-02
  0.17084934    
  0.11206883    
 -0.17149200    
  0.71335000    
  -1.4696759    
  0.50646836    
  0.43557504    
 -0.21680772    
  0.12825441    
 -0.55499691    
 -0.21511130    
  0.32690296    
  0.17589061    
 -0.37176520    
  0.10008334    
 -0.25814021    
 -8.57665986E-02
   1.0708678    
 -0.18488216    
  4.80572954E-02
 -7.61404037E-02
  0.14141165    
 -0.27313614    
  0.35991880    
 -0.18181798    
  6.15128726E-02
 -0.90780395    
  0.62766904    
  0.37234095    
  5.05160093E-02
  0.66314483    
 -0.75599492    
 -0.10236199    
 -0.55886745    
  2.07263362E-02
  0.19506046    
 -0.23161805    
  0.56567633    
 -0.11175878    
 -0.14909588    
  0.89167649    
 -0.42412671    
 -0.12827997    
  0.11342835    
  0.13943663    
  0.19988157    
 -0.71650839    
  0.24116194    
 -0.10854017    
 -0.10394621    
  0.24343097    
 -0.37948951    
  0.24635373    
 -0.34409633    
  0.16808398    
  0.37091276    
  7.28049576E-02
 -0.22738989    
 -0.25088030    
 -0.52129698    
  0.30883834    
  0.12260252    
  0.19365330    
  0.21749371    
  0.13988532    
 -0.11747529    
 -1.95809305E-02
 -0.10097588    
 -0.37015817    
  0.66329443    
 -0.30255532    
 -3.85901332E-02
  2.58916467E-02
 -0.10075641    
  0.16569412    
  2.36697402E-02
 -0.21440983    
 -0.13976188    
 -0.32158369    
  0.42067474    
  0.39662096    
 -0.55140078    
  0.14339457    
 -0.74806303    
  6.25204444E-02
  0.91931635    
 -0.88213736    
  0.25050315    
  0.33484751    
  0.39182231    
 -0.13510229    
  9.87350568E-02
 -0.83034825    
  0.14004615    
  0.62252957    
  7.62834176E-02
 -0.10724533    
 -0.34151629    
  0.37855777    
 -0.29376113    
  0.28462884    
  6.22422434E-02
 -0.31881291    
 -0.34043255    
  0.49401861    
 -0.47748935    
  -1.3382851    
   2.1498222    
 -0.19797762    
 -0.43855065    
  7.50906020E-02
 -6.59578741E-02
  0.38711604    
 -4.74022999E-02
 -0.25687796    
  8.42182711E-02
 -0.17618637    
  0.16458102    
 -7.26127699E-02
  0.14030766    
  0.20922911    
  6.84028715E-02
 -0.14500985    
  0.32595301    
 -0.20041518    
 -0.23657595    
 -5.11058681E-02
 -0.94285762    
   1.0254899    
  5.04307188E-02
  0.15461908    
 -0.27281177    
  6.77620471E-02
 -0.14442784    
 -8.30353200E-02
  0.24116221    
  0.21357408    
 -0.53117800    
  0.53938562    
 -0.74057597    
  2.81709507E-02
  0.63008887    
 -0.46175355    
  0.11934681    
 -4.17560525E-03
  0.13300824    
 -3.73177491E-02
 -0.27383661    
  0.20701414    
  0.68293238    
 -0.49117064    
  5.22994995E-02
  3.17955064E-03
  0.18759860    
  4.87899669E-02
 -2.02538557E-02
  0.24189234    
 -0.67326564    
  0.12562627    
  0.36048704    
 -0.47437152    
  0.18749619    
 -0.40385345    
  4.71783243E-02
 -7.65926838E-02
  0.27642512    
 -0.22787169    
  5.56201929E-09
  0.65940905    
 -8.70113298E-02
  7.21960589E-02
  -1.2602537    
   1.2170448    
 -4.78816815E-02
 -0.30324289    
 -0.38176283    
 -3.85721475E-02
  0.50519192    
 -0.56898153    
  0.43496564    
  0.67357719    
 -0.85125822    
  0.23784977    
 -6.79506436E-02
  2.31671482E-02
 -0.39786044    
  0.74571806    
 -0.28858089    
  0.34108645    
 -1.28703099E-02
  0.53640258    
  -1.2090362    
  4.46723625E-02
  4.84268041E-03
 -0.15656894    
  0.12715495    
  -1.0986121    
  0.62362123    
   1.0959421    
  -1.1968679    
   1.0091845    
 -0.23940423    
  0.27427277    
  0.22749554    
  0.30184945    
 -0.72483659    
  0.24413404    
 -8.67417157E-02
 -0.35344416    
  0.34695029    
  5.38958497E-02
 -9.03839245E-02
  0.27321973    
 -0.39142531    
  5.18636815E-02
  0.51586699    
 -0.21295841    
 -0.14310063    
 -0.18540314    
 -0.10125390    
 -0.13119237    
 -0.34209552    
  0.68322986    
  1.97373834E-02
 -0.37498960    
  -1.0211248    
  0.76913303    
  0.34255120    
  0.28442994    
  2.25452390E-02
 -0.48153496    
 -0.89841044    
  0.81793821    
  0.18789266    
  0.66735464    
 -3.87456566E-02
 -0.39075887    
 -0.40912142    
 -0.27675298    
  0.54501683    
 -0.87715071    
  0.93430912    
  7.90535472E-03
  2.71860920E-02
 -0.10068850    
  0.18161497    
 -0.32732689    
 -5.02619669E-02
 -0.12036385    
  0.93472463    
 -0.52539086    
 -0.11009077    
  0.20925465    
  0.12783359    
 -0.38566235    
 -0.38752732    
  0.80647570    
 -0.38776556    
  4.29248586E-02
 -0.71009654    
  0.75928706    
  9.21169985E-08
 -0.23825732    
  0.25018585    
 -0.28636542    
  0.54293633    
 -0.26450709    
 -2.41945665E-02
  0.65994900    
 -0.54443610    
 -0.23687398    
  0.27609468    
 -0.25782898    
 -6.06244579E-02
  0.15962999    
 -0.76096982    
   1.0689363    
 -4.30833884E-02
 -2.54791174E-02
  0.14396092    
  2.21002046E-02
 -2.73575797E-03
 -0.47494724    
  0.54119694    
 -0.44869402    
  0.18632966    
  0.32449588    
 -0.55600804    
 -0.24116200    
  0.67697436    
  0.16034272    
 -0.44440788    
  0.13488409    
 -0.24951333    
  0.14310084    
  0.17645645    
  8.78479052E-03
 -0.17130379    
  9.24749076E-02
 -2.88020950E-02
 -0.29202044    
  7.53493756E-02
 -0.20516115    
  0.29015437    
  0.13815030    
 -0.25593331    
 -0.80781025    
   1.1171316    
 -0.27250746    
  0.62673265    
 -0.57966530    
  0.24061437    
  2.67475080E-02
 -0.45198536    
  0.35344386    
  0.13877672    
 -0.39147881    
  0.34536129    
  1.75443757E-02
 -0.59127086    
  0.53768694    
  2.13471637E-07
 -0.26849917    
 -4.49975990E-02
 -1.26316501E-02
 -0.19083205    
  0.23638889    
 -0.33323848    
  0.47282469    
 -4.68552709E-02
 -0.52694499    
  0.16126828    
  0.15262997    
 -0.10586813    
  0.45013750    
 -0.38148314    
  0.23912907    
 -0.12715508    
  0.29506978    
  9.33006406E-02
 -4.70677055E-02
 -0.41150734    
 -3.70410904E-02
  0.12405270    
  0.26875407    
 -0.15840578    
 -0.12715508    
  0.51505387    
 -0.23909295    
 -9.78856981E-02
  0.21316496    
 -7.12465271E-02
  0.25880787    
 -0.52518010    
  0.34617835    
 -0.29147714    
 -0.32512999    
  0.46008635    
 -5.11182323E-02
  0.37948963    
  0.32582095    
 -0.74453127    
  0.19137156    
 -0.27871352    
  1.57483723E-02
 -1.17878765E-02
  1.17879706E-02
  0.12470342    
  9.84401107E-02
 -0.60926574    
 -0.84156710    
   1.6253115    
 -0.26262695    
  4.34125215E-02
  0.28522828    
 -0.39204195    
 -0.27443683    
  0.13830473    
  0.37729412    
 -3.48874256E-02
 -0.33824891    
 -3.37585732E-02
  0.43228379    
 -0.32649437    
  0.21772332    
 -0.38547960    
  0.39167187    
 -0.27135506    
  0.85191405    
 -0.86824095    
 -0.44963637    
  3.17487381E-02
  0.94341952    
 -0.35216656    
 -3.52149308E-02
 -0.30820182    
  0.31889725    
 -0.88831699    
  0.58874410    
 -6.42194599E-02
  0.40546528    
 -0.23254141    
  0.12869158    
  0.43153736    
  0.32023478    
  -1.1957034    
 -0.17295359    
  0.70358205    
  0.21689555    
 -0.20314994    
  0.44012481    
 -0.31215477    
 -0.21715528    
 -0.89963889    
  0.59691924    
  0.37815964    
 -0.16925862    
 -0.14058177    
  0.27103490    
  0.15003115    
  2.14404464E-02
 -0.33950698    
  4.98029329E-02
  0.34568369    
 -0.31380835    
  0.17246917    
  7.62275755E-02
 -0.25657061    
  0.39885578    
 -0.13012688    
 -0.19999941    
 -9.67873037E-02
  0.10414026    
 -0.42208576    
  0.42938542    
 -9.13180038E-02
  0.66895264    
 -0.68097669    
  0.51965755    
 -0.60813612    
  2.17872728E-02
 -0.14841995    
  0.42526776    
 -0.27254674    
  0.72066200    
 -0.30523264    
  0.10479392    
 -0.52452457    
  0.86318105    
 -0.59289062    
  0.36747167    
 -0.39413983    
 -4.84522395E-02
  0.30351368    
 -0.31420887    
  8.58158842E-02
 -0.17576411    
  7.18646422E-02
 -1.10091371E-02
  7.12043345E-02
  0.11357392    
  4.49850969E-02
 -0.27120066    
  0.32819623    
  0.27443686    
 -0.38876340    
 -0.18356434    
 -0.14424969    
  0.34322301    
 -0.16955927    
  0.36101344    
 -0.19758882    
  -2.0949457    
  0.24294618    
   2.0940404    
 -5.46039939E-02
 -0.41830239    
  0.26712355    
  0.45279428    
 -0.35667494    
 -0.31778002    
  0.45366725    
 -0.27134556    
  0.21819314    
 -0.53087652    
  0.23572242    
 -0.46203557    
  0.67714679    
  2.68455292E-03
 -0.26558638    
 -9.53099877E-02
  0.52381772    
 -0.35439974    
 -0.38776553    
  0.13830473    
  0.17884308    
  2.06902269E-02
 -5.61548918E-02
  0.51586699    
 -0.43610200    
 -0.21484461    
  0.38879788    
 -0.49783868    
  0.37267518    
  0.10536040    
  -1.0704414    
  0.72189671    
  0.73477852    
 -0.33880526    
 -0.31065056    
  0.58115572    
 -6.66195825E-02
 -0.17700233    
 -0.23851292    
 -0.36101329    
   1.0058751    
 -0.56094182    
 -0.21697050    
  0.34195155    
 -0.22587934    
  0.10398979    
 -0.52846998    
  0.39317334    
 -9.24874544E-02
  0.14077267    
  0.17273581    
 -0.26804599    
 -2.62679141E-02
  0.95580387    
 -0.75651693    
 -0.49844137    
  0.68024367    
 -0.50220495    
  0.22228470    
 -6.89660851E-03
 -0.31456855    
  0.28649664    
 -0.40191257    
  0.59250367    
  5.43766208E-02
  0.13039288    
 -9.21367481E-02
 -0.17537500    
  0.24526143    
 -4.34297845E-02
 -6.19308837E-02
 -0.44802466    
  0.60455376    
 -0.64900517    
 -4.55560489E-03
  0.13638136    
  0.70305794    
 -0.32314935    
  4.00588922E-02
 -0.11353813    
 -0.20426130    
 -4.78910804E-02
  0.38127539    
  6.96800873E-02
 -0.46234065    
 -0.19306603    
 -0.16034263    
 -1.09290853E-02
 -0.37569287    
  0.41871032    
  0.66377258    
 -0.13935566    
 -0.14381994    
 -0.14282411    
  0.72177893    
 -0.38353020    
 -0.45240802    
  0.37556538    
 -0.31685758    
 -6.80532679E-02
  0.21465702    
  0.16705427    
  9.18075442E-02
 -0.12438393    
 -0.58646321    
   1.1394342    
 -0.57303870    
  0.26547781    
 -0.24872696    
  0.15652098    
 -0.45198530    
  0.30866560    
 -0.37797752    
  0.23739578    
 -0.26652363    
 -6.09324202E-02
 -7.04897493E-02
  0.67041886    
 -9.96299461E-02
  0.41284505    
  -1.2527630    
  0.48550797    
  0.25432649    
  0.55610085    
 -0.67916107    
  0.42899549    
 -0.26133120    
 -0.24177217    
 -0.19263105    
  0.44773662    
 -0.36331961    
  0.15006053    
  0.23940404    
 -0.23940423    
  0.25857386    
  7.32034221E-02
  0.12947895    
 -0.38627064    
 -0.34104538    
 -7.20533803E-02
  3.94415185E-02
  8.97701010E-02
  0.65190423    
 -0.49775362    
  0.17071047    
 -0.48322955    
  0.38352996    
 -0.17109448    
  0.45675853    
  0.22435486    
  4.26606350E-02
 -0.12330852    
 -0.17760830    
  0.43125293    
 -0.59064209    
  0.70774603    
 -0.60643762    
  0.41098705    
 -0.70645130    
  2.20759679E-02
  0.71474648    
 -0.53169709    
  7.24661769E-03
 -0.11462906    
  3.96877453E-02
  0.17123556    
 -6.43197447E-02
  0.56061435    
 -0.37887570    
 -0.28865436    
 -0.27607632    
  0.47000381    
  0.24846143    
  0.27952391    
 -0.64697069    
  2.14292705E-02
  0.29997385    
 -0.26524818    
 -0.36696643    
  0.17159103    
  0.24205072    
 -0.27580938    
  0.48120680    
 -0.24526970    
  3.98722924E-02
 -0.22967969    
  0.35790381    
 -0.11527910    
  0.40439263    
 -0.81146681    
  0.35425669    
  -1.0235361    
  1.79722164E-07
  0.58358496    
  0.60230064    
 -0.31199035    
 -6.92742467E-02
  0.31883705    
 -0.47369120    
  0.25894806    
  0.12493946    
 -3.06668282E-02
  7.01455772E-02
  0.12421414    
 -2.30558161E-02
 -9.79376212E-02
 -3.60103548E-02
  0.63127190    
 -0.40280899    
 -0.37156337    
 -0.76489097    
 -0.27400196    
   1.0986123    
  0.48884681    
 -0.68429744    
  0.55646431    
  5.16720898E-02
  5.82238026E-02
 -5.58284298E-02
 -0.28927800    
  0.13433003    
 -5.74872568E-02
  0.23607714    
 -0.19265524    
  9.19565111E-02
 -0.40546525    
 -0.36000267    
 -0.62860864    
  0.97691536    
 -0.32090756    
 -3.29697877E-02
  0.38476825    
  0.23898698    
  8.05030093E-02
  0.56355453    
 -0.69314700    
 -0.49419335    
 -0.21161236    
  0.91501617    
 -0.83546340    
  0.45891288    
  9.22641009E-02
 -0.10724533    
  0.37869474    
 -0.21863186    
  0.21345034    
 -5.06101437E-02
  5.57912365E-02
 -0.41324723    
  0.11081459    
 -0.18372132    
  0.44662315    
 -0.52073103    
  0.22223820    
  0.17869191    
  0.60282433    
 -0.33117935    
 -1.86485145E-02
 -1.90028697E-02
 -0.21597521    
  0.44819006    
 -0.60930920    
 -0.55612540    
  0.69314712    
  0.20592305    
 -5.35158217E-02
 -0.33229244    
 -0.21496527    
  0.56026185    
 -0.30243266    
 -0.32811573    
  0.52432626    
 -0.39261681    
  0.59250373    
 -0.31229633    
 -3.93491685E-02
  0.19120042    
 -3.65721919E-02
 -3.20261903E-02
 -0.28965634    
  7.24125728E-02
  0.15309954    
  0.23755008    
 -0.73376203    
 -0.12689173    
  0.75307941    
 -0.25052318    
  5.20049222E-02
  0.63220561    
 -0.62212151    
 -0.17898257    
  0.29862222    
 -0.38200358    
  2.15063579E-02
  0.25414720    
  1.96084119E-02
 -0.12021309    
  0.35813388    
  8.78612027E-02
 -0.46070114    
 -0.13459006    
  0.41109905    
 -2.81273457E-03
 -0.56385022    
  8.98951441E-02
  0.17018189    
  0.32329950    
  -1.1554458    
   1.2477379    
  5.39346039E-02
 -5.64566031E-02
 -0.14368381    
 -0.43956760    
  0.14701475    
  6.06246144E-02
 -0.23052359    
 -0.44802469    
   1.0363255    
 -0.45419091    
 -1.22202728E-02
  -1.0085317    
   1.4057666    
 -0.46505722    
 -0.13102819    
 -0.44628710    
   1.1217794    
 -0.38282239    
  0.18975662    
  -1.7553920    
   1.5914196    
  0.35957968    
  3.98062393E-02
 -0.37780237    
 -0.17876901    
  0.33950725    
 -0.12921178    
  0.21065229    
 -9.36358050E-02
  2.72329245E-02
  7.19735771E-02
 -1.39860353E-02
 -0.10379675    
  0.25027230    
  0.35472640    
 -0.31888023    
 -5.05521707E-02
 -0.23556603    
 -0.34778592    
  0.34778604    
  0.16126828    
  0.17296948    
  1.33333392E-02
 -0.42553252    
 -0.24794184    
 -0.34255132    
  0.29829642    
  5.28756604E-02
 -5.74108101E-02
  0.35257587    
 -5.24709299E-02
 -0.26878202    
  0.30514967    
  0.23090543    
 -4.21115272E-02
 -0.40546516    
 -5.81156669E-08
  0.13201803    
 -7.09211919E-03
 -4.73674648E-02
  0.22314332    
 -8.07893127E-02
 -0.10212952    
  3.17487493E-02
 -0.32062620    
  0.22601034    
  0.14538822    
  0.16958943    
 -0.24141517    
  0.31651750    
 -6.40217140E-02
  -1.0423726    
  0.25391531    
  0.55353653    
 -0.48333237    
 -0.15226924    
  0.94992918    
 -4.95537631E-02
  0.20914225    
 -0.58822060    
 -0.20763920    
  0.45547548    
  0.34687087    
 -0.35298738    
 -0.29795954    
  0.34587300    
  0.24512243    
 -0.22200015    
 -0.33647215    
  0.49956235    
 -0.49159440    
 -0.95471823    
   1.2717279    
  7.51396343E-02
 -0.21779586    
 -6.89930096E-02
 -0.19671024    
 -0.25069326    
  0.64155984    
 -0.41284510    
  0.47277746    
 -0.66852200    
  0.77110881    
 -0.35310978    
 -0.32023466    
  0.41197968    
 -5.33457845E-02
 -0.51196796    
  0.20118988    
  0.36412367    
 -0.13911258    
 -0.32829690    
  0.24264133    
  0.17824839    
 -0.29908451    
  0.41459772    
 -0.66329420    
  0.13720132    
  0.11607239    
  0.79919219    
 -0.32747769    
 -7.08258376E-02
  9.33620706E-02
 -0.13392940    
  0.31439209    
 -0.30488360    
  0.31414253    
 -0.31730247    
  0.13036190    
  0.38109645    
  0.19582884    
 -0.69783837    
 -1.89876799E-02
  0.13990092    
  5.40672094E-02
 -4.30173986E-02
 -0.37970114    
  0.53933126    
  9.80741009E-02
 -0.35880038    
 -6.09736657E-03
  2.11808439E-02
  0.26420501    
 -0.23761563    
 -7.88288489E-02
  0.14373142    
 -0.28223243    
  0.16649632    
  0.15590219    
 -9.63604897E-02
 -2.63556335E-02
  0.51319671    
 -0.82794809    
  5.91888241E-02
 -8.38814229E-02
 -0.31585306    
  7.16561154E-02
 -0.16753757    
  0.78042048    
  0.12702601    
  0.10586821    
  0.10809634    
 -0.48320499    
 -0.74426544    
  0.47523472    
  0.21440987    
 -0.84030485    
  0.86456966    
 -0.40889576    
 -0.17410816    
  0.72929555    
  0.22432645    
 -0.49054417    
 -0.11009077    
  0.76787084    
 -0.69314706    
  0.31918058    
 -0.29156557    
  0.49355698    
 -0.29006031    
 -0.65270627    
  0.91140074    
 -0.53062820    
 -0.34484047    
  0.17740776    
 -0.14842011    
  6.09606579E-02
  0.41260812    
  5.53775914E-02
  0.16989911    
 -0.42990917    
  0.13079835    
 -0.15287451    
  0.71303731    
 -0.50791216    
  0.30480731    
 -0.45351839    
  0.14871109    
  0.18836367    
 -0.18836375    
 -0.40728509    
   1.0596102    
 -0.62364948    
 -8.86188745E-02
  0.18617530    
 -1.29035097E-02
 -0.24946080    
 -0.13830465    
 -0.92349386    
  0.36028269    
  0.93460923    
 -3.35603617E-02
 -0.90948790    
 -0.43995133    
   1.5357347    
 -0.12026463    
  0.12309384    
 -4.62511815E-02
 -3.00323237E-02
 -0.49970868    
  0.21608362    
 -5.83499745E-02
  0.59159458    
 -0.50136924    
 -4.40954827E-02
  0.44563136    
  0.30910462    
 -0.36025989    
  5.63905500E-02
 -0.35332370    
 -8.53229314E-02
  0.86733878    
 -0.63052350    
  0.25521159    
 -6.91696256E-02
 -0.39885563    
  0.93740994    
 -0.37272507    
 -0.42132029    
  0.49494669    
 -0.47796834    
  0.24906743    
 -7.35023469E-02
  0.24880040    
 -8.26157480E-02
 -0.16336344    
 -0.39984730    
  0.12244063    
 -0.11824806    
  0.17602563    
  6.45384863E-02
  0.14660355    
  3.35226804E-02
 -7.70707279E-02
  6.04502894E-02
 -0.17342257    
  -1.7181262    
   1.2788740    
   1.1456007    
 -0.69314730    
  0.58413684    
 -0.14324160    
 -0.74067223    
  0.56842619    
 -0.21441002    
 -0.16874948    
 -2.60720327E-02
  0.17917177    
  7.59089589E-02
 -0.43213320    
 -0.41907057    
 -0.51769859    
  0.47573417    
   1.4367837    
 -0.70167220    
 -7.09517449E-02
  0.59267664    
 -0.39334396    
 -0.20671292    
  0.45366725    
  9.63793248E-02
 -0.22154216    
 -0.31745422    
 -0.35197639    
 -0.59405607    
  0.90871495    
  0.41680717    
 -0.20206423    
  0.59491855    
 -0.23334752    
 -0.11059741    
 -0.46571687    
 -0.50955915    
  0.57931221    
  0.19582334    
 -0.27704862    
 -0.21834736    
 -0.82054567    
  0.86270666    
  0.61444157    
 -0.31876412    
 -0.33306521    
 -3.39013338E-02
   1.2435725    
 -0.49067011    
 -0.28845581    
 -0.24031788    
 -1.18811764E-02
  1.18815033E-02
  0.29161137    
  0.16750623    
 -5.89158498E-02
 -0.36158702    
  0.55744892    
 -0.83508062    
  3.92208770E-02
  0.53739280    
 -0.38186920    
  0.14172803    
 -0.27820316    
  0.43337411    
 -9.21657216E-03
 -9.30253323E-03
 -6.76585659E-02
  9.95024480E-03
  0.15556422    
 -0.30861509    
  0.14974518    
  0.13601187    
 -2.93277595E-02
 -0.50390494    
  0.78486848    
 -0.32663330    
 -7.43476376E-02
 -1.69210434E-02
  0.37426692    
 -0.18797140    
  0.10223950    
 -0.17874718    
 -3.06298840E-03
 -9.65377912E-02
 -0.16490637    
  0.14097372    
 -3.46615887E-03
  0.29287678    
 -0.36858857    
  0.33967748    
  0.48653281    
 -0.40219176    
 -0.17938469    
  0.29061031    
 -0.64185381    
 -0.10074180    
  4.50527705E-02
 -7.30918795E-02
  0.30413389    
  6.75933212E-02
 -0.24294612    
  4.87900339E-02
  0.46950758    
 -0.31876412    
  0.26524812    
 -0.19921719    
 -0.33455729    
 -0.16989915    
  0.49482524    
  0.14674994    
 -0.18959013    
  0.36305201    
  2.08584275E-02
  7.72158727E-02
 -0.23060225    
  0.52146393    
 -0.68681824    
  5.82092404E-02
 -0.12675157    
 -0.59660947    
 -0.38421986    
   1.0650212    
 -8.08192864E-02
  0.14981234    
 -6.58921525E-02
  0.11950153    
 -0.11025669    
  0.28614691    
 -3.51736508E-02
 -0.16294006    
 -0.26180255    
 -6.01686649E-02
  0.12379441    
 -0.18781595    
  3.65153663E-02
 -0.24224934    
  0.17211758    
 -4.81493883E-02
 -0.24811654    
  0.32158369    
  9.15151238E-02
 -6.27655834E-02
 -0.12489308    
  0.50714892    
  7.19349682E-02
 -0.30061883    
  0.18924193    
  0.37037367    
 -0.29033101    
 -0.21851246    
  5.77081777E-02
  5.16046062E-02
 -7.36529082E-02
  6.17480278E-02
  8.32619891E-02
  0.19237199    
 -8.78380761E-02
 -0.30184308    
  2.32181549E-02
  0.20927750    
 -2.15061810E-02
  3.47166285E-02
  3.10103446E-02
 -0.39031351    
   1.0680754    
 -0.75716889    
 -0.10750565    
  7.38890544E-02
  8.72485414E-02
 -0.33490682    
 -7.57936612E-02
  0.38959187    
 -0.42975795    
  8.25618058E-02
 -0.11166981    
 -0.97942364    
  0.97519553    
 -0.18571702    
 -1.02566304E-02
 -1.55845992E-02
  3.09301745E-02
  0.11495911    
 -0.24487101    
  0.39188588    
 -0.10275982    
  4.31957887E-03
  5.45210019E-02
 -3.74263078E-02
  0.84244359    
 -0.80094379    
  0.20840119    
 -0.11531076    
  0.21868905    
  0.26738819    
 -0.19285542    
  0.19966581    
 -0.32925829    
  7.27593526E-02
  0.36163330    
 -0.73261225    
 -1.70945153E-02
  0.19161740    
  0.46196425    
 -0.17874055    
  0.29102755    
  0.12421975    
 -0.35541141    
 -0.34305942    
 -0.20027532    
  -1.5879319    
   1.8023416    
 -0.15532112    
  0.20327552    
 -8.36723521E-02
  0.39449608    
 -0.42027998    
  -1.0371101    
  0.88420248    
  0.34881788    
 -0.40700027    
  0.44018579    
 -0.85026956    
 -0.47000355    
   1.5308758    
 -0.17561324    
 -4.39309068E-02
  8.60128626E-02
 -0.28038263    
  6.68088272E-02
  5.62130548E-02
 -0.24262485    
  0.31696209    
  0.10744788    
  8.47749561E-02
 -2.46598315E-03
 -0.20176877    
 -0.41762310    
  0.10444279    
 -2.93520596E-02
  0.13512579    
  0.35332337    
 -0.41860604    
  2.73989346E-02
  0.26325509    
  0.22965071    
  0.11778326    
 -0.15870310    
  -1.1336157    
   1.2582008    
 -0.62400961    
  0.25580275    
  0.24362227    
 -0.11441021    
 -0.25604805    
 -1.43369539E-02
  0.19606563    
  0.17636892    
  0.25929809    
  0.20883812    
 -0.16380228    
 -0.47478557    
  0.35401642    
 -4.22893949E-02
 -0.27694061    
 -9.55951437E-02
 -0.47188619    
 -0.11715498    
  0.11715519    
  0.53269541    
 -8.62072855E-02
 -0.58073765    
  0.44306368    
  0.20902219    
 -0.18712328    
  8.30928981E-02
 -0.39390406    
  0.49493667    
 -0.55586892    
  4.60440032E-02
  0.51282364    
 -6.17480054E-02
  2.51584053E-02
  0.47155508    
 -0.47466579    
  0.16345297    
  4.90421131E-02
 -9.22922790E-02
 -0.13274261    
  0.19693547    
 -0.18128598    
 -2.83481237E-02
 -0.10429598    
  0.58857453    
 -0.41337043    
 -0.16111913    
  0.47305843    
 -0.62779182    
 -0.24898465    
  0.19446386    
 -0.11886128    
 -0.41522130    
  0.81419277    
 -6.53610611E-03
 -8.19569975E-02
  0.22527657    
  0.35097700    
 -0.28501883    
 -0.45731866    
  8.06887671E-02
  7.82521740E-02
  -1.0260415    
   1.0331846    
  0.58024561    
 -0.62388879    
 -1.87621880E-02
 -0.83975071    
  0.65742922    
  0.61763966    
 -0.10863399    
 -0.50900567    
  0.61025965    
  7.37553760E-02
 -0.46451405    
  0.47591695    
 -0.64230758    
  0.37630835    
  -1.0108615    
   1.3277001    
  0.29305544    
 -0.83822876    
 -0.33721599    
  3.07717640E-02
  0.44830525    
 -0.24351075    
  0.35626325    
  0.27972546    
 -0.10077186    
 -0.11748188    
 -0.15505457    
 -5.52984700E-02
  0.17729203    
 -6.95931166E-02
  0.10536068    
 -0.39605027    
  0.15242797    
 -0.26720339    
  0.47225347    
 -3.13862488E-02
  -1.1340140    
  8.62604678E-02
  0.76489127    
  0.36624449    
 -4.08219174E-02
 -5.57081308E-03
 -0.15368533    
 -0.13959895    
 -8.59902874E-02
  0.27639404    
  0.13854975    
 -8.13913271E-02
  0.10536051    
  5.87654002E-02
  0.22363958    
 -0.45738518    
  0.31930825    
 -0.37076670    
  0.48067275    
 -0.71376640    
  0.43556315    
 -0.31408310    
  0.21201149    
 -0.24197648    
  0.85433435    
 -0.53484446    
 -0.13590214    
 -0.75179589    
  0.36669159    
  0.47868666    
  0.26656714    
 -0.49549121    
  0.21440987    
  7.86924362E-02
 -0.40411454    
 -0.12489308    
 -0.13222151    
 -3.19174416E-02
  0.20459430    
  8.84786695E-02
  0.30961698    
 -0.42036837    
 -0.14518198    
  0.59470707    
 -0.68741661    
  0.15822399    
 -0.33257723    
 -0.14624533    
   1.0638958    
 -0.67164087    
  0.28501904    
  0.13453111    
  0.14006589    
 -0.64856344    
  0.93014795    
 -0.37385967    
  -1.0690535    
  0.87060255    
  0.23446129    
 -6.45169523E-03
  0.17202038    
 -0.26345465    
  0.30873552    
 -0.18232152    
  3.98216657E-02
 -0.52493888    
  0.70073259    
 -0.23136374    
  2.50796247E-02
 -0.12166029    
  0.32035896    
 -0.18945372    
 -0.51903933    
  0.76762331    
 -0.21837042    
 -0.75451624    
   1.3242844    
 -0.62797773    
 -0.17917174    
 -0.16362932    
  1.32452054E-02
 -5.40671572E-02
 -0.23361486    
  0.21962881    
  0.22595663    
 -0.25937256    
  0.15692084    
  0.56257540    
  0.17321794    
 -0.32069260    
  0.43160459    
 -0.11889590    
 -0.38956037    
 -9.94607657E-02
  0.23225215    
 -0.26547778    
  0.13268627    
 -8.00425261E-02
 -0.21357423    
  0.13699757    
 -0.42998460    
  0.90344250    
  2.34302673E-02
 -0.55384302    
  0.24846125    
  0.19650640    
 -0.66081172    
 -0.15718545    
 -0.18019617    
  0.98875952    
 -0.13692234    
 -0.14603135    
  0.22941323    
 -0.36384338    
  1.42861018E-02
 -9.28309932E-02
 -0.19248962    
  0.29940575    
  3.49019142E-03
 -0.16642067    
  0.70541728    
  7.62834400E-02
 -0.13919722    
  5.06438352E-02
 -0.57308042    
  0.43187723    
  0.35691166    
 -0.74243522    
  0.16060093    
 -0.18529347    
  0.15822397    
 -0.10265402    
 -0.43286404    
  -1.1466217    
   1.4949282    
  1.09691545E-02
 -0.92542303    
   1.2221553    
 -0.10836823    
  0.20858030    
 -0.23606290    
  0.51391691    
 -0.61824596    
  0.34283388    
 -9.99550894E-02
 -0.14788103    
 -0.18482490    
  0.46150902    
 -0.26117992    
  0.24445316    
 -0.22616021    
  4.72063273E-02
  3.39974575E-02
 -0.26292148    
  0.64679962    
 -0.14033134    
 -0.41975877    
 -0.33647236    
 -0.10278000    
  0.34891307    
 -5.22507392E-02
 -0.10068850    
  0.32918176    
 -0.19089463    
  0.38934579    
 -0.24846117    
  0.61483926    
 -0.41242152    
 -0.28246009    
 -0.19069000    
  0.30538160    
  8.59789252E-02
 -0.16318743    
 -0.57647973    
  8.00426900E-02
  0.77992964    
 -0.30718228    
 -4.19643372E-02
 -6.64450079E-02
  0.39008006    
 -0.14728367    
 -0.28967997    
  0.26849946    
  0.20897648    
 -0.30520430    
 -4.12429534E-02
  0.32892513    
  2.00005639E-02
 -0.46408042    
  0.13598889    
 -0.45838749    
  6.82678446E-02
  0.49753988    
 -9.71635953E-02
 -0.29450783    
 -0.23001650    
  0.23910755    
  9.90053639E-02
 -2.91082095E-02
  0.89324224    
 -0.65751994    
 -0.23151198    
 -0.14926070    
  0.55752325    
 -0.58722806    
  4.90294471E-02
 -0.40786025    
 -5.16719222E-02
  0.25886163    
 -0.25886154    
  0.95492846    
 -0.56987244    
 -0.12036385    
  0.73860961    
  0.16126831    
 -3.85587960E-02
 -0.71550828    
  0.30881414    
  0.30051437    
  0.34540972    
 -0.57471973    
  0.32809150    
 -0.30097112    
 -0.20327552    
 -0.13119237    
 -0.14562003    
  0.30907312    
 -0.10889400    
  0.10889396    
 -0.16813673    
 -0.15728550    
  0.40912148    
  0.10060462    
 -0.33845434    
  4.52566817E-02
 -0.14753523    
  4.51204441E-02
  3.84664610E-02
 -2.87101828E-02
 -7.03807622E-02
 -0.24686000    
  0.59516674    
 -3.68309743E-03
  0.40914837    
 -0.10863399    
 -0.33811298    
 -5.51319607E-02
 -4.05682018E-03
 -0.17745544    
 -3.96090336E-02
  0.20479451    
  7.52831474E-02
  7.00102746E-02
 -0.64114225    
  0.58628380    
  0.11023595    
  4.92712297E-02
  3.46490741E-02
  0.79881710    
 -0.66296637    
  0.16871612    
 -0.36190727    
  6.65854067E-02
 -0.16287966    
 -1.08893206E-02
  0.16761549    
  0.37198934    
 -0.42914757    
  0.24767688    
 -0.11332879    
 -0.45977032    
  0.34804073    
 -0.11858202    
  0.16233927    
  0.15021107    
 -3.75380628E-02
  7.11763874E-02
 -0.35340869    
  0.66373354    
 -0.37063098    
 -0.13895161    
  0.35667500    
 -0.53651518    
 -0.63186651    
  0.51779437    
  4.08220850E-02
 -0.10092583    
  0.46278724    
 -0.29607359    
  -1.1805295    
  0.99144357    
  0.51534045    
  0.14328115    
 -0.34635720    
 -0.20916864    
  6.70863837E-02
  0.21239910    
 -0.12475149    
 -0.38813379    
  3.04592736E-02
 -0.24846119    
 -2.59755254E-02
  0.48145100    
 -0.16779329    
 -2.43318845E-02
 -9.90130659E-03
 -0.20343852    
 -1.84622183E-02
  0.25613388    
  0.29367366    
  0.14022920    
  8.07612911E-02
  0.33606142    
 -0.77216363    
  0.37691316    
 -0.20576480    
  0.58026803    
 -0.71219516    
  5.00104018E-02
  0.20177887    
 -0.36000285    
  0.31931913    
 -0.26374915    
 -0.78755695    
   1.2079252    
  7.95872957E-02
 -0.54134095    
  0.26272556    
 -0.34081391    
  0.39011943    
  0.10432900    
 -0.40701443    
  0.32309422    
 -0.15639770    
 -0.26947623    
  0.17887913    
  0.18088380    
 -3.29098105E-02
  0.13213627    
  0.14808311    
 -1.12994825E-02
  8.17895681E-02
 -0.13727795    
  0.14250010    
  4.33187820E-02
 -0.18581876    
  0.48157328    
 -0.28336218    
 -6.61819205E-02
  0.40546513    
 -0.61878872    
  0.12822427    
 -0.17489947    
  0.17202981    
 -8.07614997E-02
  0.60698497    
 -0.29165137    
 -0.56932199    
 -0.22918576    
  0.20890103    
  0.49179301    
 -0.27193376    
 -0.15634587    
  1.90484021E-02
  0.48637840    
 -0.28536448    
  0.22314367    
  0.16781341    
 -0.56958163    
  3.68323829E-03
  0.17802334    
 -0.27849367    
 -1.96664942E-08
  0.32066867    
 -5.14487140E-02
  0.36101326    
 -0.23841104    
 -0.14458133    
 -0.20349656    
 -7.68055990E-02
  0.11497813    
 -0.17560276    
 -0.19671027    
  0.33024171    
  0.31560901    
 -0.38014725    
 -0.19743532    
  4.46723625E-02
  0.74516815    
 -0.56365609    
  0.80415976    
 -0.70041984    
  0.37583312    
 -7.81647712E-02
  2.70652608E-03
  0.16413943    
 -0.18323927    
 -0.19395909    
  0.28097075    
 -0.12634219    
 -0.34974042    
  0.47608277    
 -7.87810236E-02
 -0.15962997    
  0.21283406    
  0.65216339    
 -0.62406433    
 -2.55117118E-02
 -0.15328991    
  0.14810829    
 -0.42779025    
  0.27666536    
 -0.33828646    
  0.22652778    
  0.11477532    
 -0.34130308    
  4.22821147E-03
  0.30959213    
  0.21130890    
 -5.14251776E-02
 -0.32076499    
 -3.32750045E-02
  0.40546492    
 -0.10285731    
  2.77383719E-03
 -0.10198078    
 -0.56654137    
  0.71188945    
 -7.98933953E-03
 -0.61598819    
  9.44098383E-02
  0.17705265    
 -0.15919474    
  0.43453702    
 -9.30203423E-02
  0.74373263    
 -0.57619476    
 -8.60446617E-02
 -0.34228605    
  0.16516845    
 -9.42726433E-02
 -0.11256836    
  0.38685337    
 -0.51856267    
  0.35229626    
  0.24675353    
 -0.64372241    
  0.45336854    
 -0.20714334    
 -8.70114639E-02
  0.13731232    
  0.22540495    
 -0.44854853    
 -2.38674246E-02
 -3.94138731E-02
 -0.13424960    
  7.20533654E-02
   1.0788097    
 -0.23918045    
 -0.59427440    
  0.43161941    
 -0.24512240    
 -7.94643834E-02
  0.12693051    
 -0.43742725    
  5.00104092E-02
  0.17005156    
 -0.32257739    
 -0.12062781    
  0.73088759    
 -0.51288551    
 -9.73740965E-02
 -0.15320437    
  0.47165802    
 -8.17660019E-02
  0.13409181    
  3.91391478E-03
  0.24478294    
  0.19397613    
 -3.32936943E-02
 -0.39768311    
 -0.58314621    
  0.77639014    
 -0.26140618    
  0.29902846    
 -9.68497023E-02
 -0.15754640    
  4.27249558E-02
  0.18358804    
  0.39911589    
 -0.44774768    
 -0.13116108    
  0.27912292    
 -9.93298516E-02
  0.17915188    
 -0.42550576    
 -0.18151225    
 -3.45712490E-02
  0.47188625    
 -0.18924192    
 -3.07716429E-02
  0.32975343    
 -0.36150205    
  0.27346843    
 -0.61074752    
  0.35327923    
  0.41860569    
 -0.28160834    
 -0.11735061    
  0.31739187    
  1.96360499E-02
  0.27510318    
 -0.86790240    
 -5.03768912E-03
  6.83194250E-02
  0.18074816    
 -0.12568837    
  9.36854631E-02
  0.69922638    
 -0.73228729    
 -0.15415066    
  0.11560202    
 -0.25193831    
  0.38656104    
 -8.77055228E-02
 -0.25489229    
  0.10697217    
  0.33716208    
 -0.35667473    
 -3.00023779E-02
  5.06340666E-03
 -0.10648336    
 -2.84918472E-02
  3.96653302E-02
 -0.11778300    
 -0.58653730    
 -4.59850989E-02
   1.2409286    
 -0.35570368    
 -0.19207771    
  0.18232156    
 -0.12516306    
  1.65291559E-02
 -7.95876011E-02
  0.41527873    
  6.42943531E-02
  0.15571928    
 -0.55570507    
  0.10863385    
 -9.85240005E-03
  0.10337819    
  0.11778291    
  0.25131452    
  4.82021198E-02
 -0.22682665    
  0.30867782    
 -0.27958488    
  0.15874860    
  0.79067922    
 -0.82173753    
 -0.11345500    
  -1.0402766    
   1.3350011    
  7.84220621E-02
 -0.12419023    
  0.20591608    
 -0.76278073    
  0.29367366    
  3.52148786E-02
  0.13266608    
  7.30253384E-02
  4.40842770E-02
 -0.20909166    
 -0.15028225    
  0.10265394    
 -6.99303020E-03
  0.33647203    
  6.78227395E-02
 -0.23078381    
  0.32673275    
 -0.22048745    
 -0.23515169    
  0.38054895    
 -0.20834522    
 -0.14898527    
  0.14615618    
  3.61651331E-02
 -0.58451331    
  0.38566256    
  -1.6433395    
   1.4489454    
 -0.12031639    
  7.47601688E-02
 -9.78559479E-02
  0.28651318    
 -0.57108498    
  0.77938205    
  -1.3948781    
  0.97650951    
 -3.97401750E-02
  0.34671560    
  0.43681574    
 -0.60647857    
 -0.52348405    
 -0.34671545    
  0.88145703    
  6.50050491E-02
 -0.32327297    
 -9.09718871E-02
  0.30732906    
  0.13450384    
  0.15706173    
 -0.32318893    
 -4.93928790E-02
  6.92742988E-02
  0.18951339    
  2.88943257E-02
 -3.87145504E-02
 -0.41871026    
 -0.56211895    
  0.70188093    
  0.23524384    
  9.81177166E-02
  0.16609512    
  0.23207429    
 -0.46916699    
 -0.13976176    
  0.14642878    
 -5.46210781E-02
 -0.29590273    
  9.38958209E-03
  0.51455718    
 -0.37114453    
  0.20103846    
  9.77156460E-02
  0.61672658    
 -0.72442526    
  0.21305959    
 -0.22314341    
 -0.30586419    
  0.13696595    
  0.26236448    
 -7.33983740E-02
 -0.34445116    
 -0.37554327    
  0.69992703    
  0.27834812    
 -0.37028551    
 -0.64966190    
 -5.84109798E-02
   1.3121865    
 -0.42179191    
  0.15415058    
 -0.28240502    
 -0.13906050    
 -0.38946491    
  0.49643692    
 -0.11506935    
 -0.79580116    
   1.0398628    
  0.10567904    
 -0.32564297    
  0.26358449    
  9.86303911E-02
 -2.51762588E-02
 -0.42405042    
  0.59783691    
 -0.58066905    
  5.38431741E-02
  0.28262895    
 -0.25479418    
 -7.32035264E-02
 -0.13052189    
  0.30436912    
  7.18256459E-02
 -0.36662540    
  0.23638856    
  0.17540529    
  0.14645988    
  0.29919603    
 -0.55558336    
 -0.37085944    
  0.33501354    
  0.94790274    
 -0.81163770    
  1.89280510E-02
  0.35636237    
  9.39168856E-02
 -0.26017556    
 -0.16236699    
  0.40445131    
 -0.62077916    
  0.47939321    
 -0.36876360    
 -4.13850360E-02
  4.81192470E-02
  8.67319107E-02
  3.07200011E-03
  0.60836440    
 -0.58412057    
 -7.13481680E-02
 -0.21036395    
  7.90535472E-03
 -0.64698535    
  0.69314694    
  0.24838617    
 -3.58247757E-02
  0.35454506    
 -0.79401630    
  0.85401362    
 -0.60112828    
  0.30403137    
  -1.0156630    
 -7.49088870E-03
  0.33539751    
 -0.74840981    
  0.80077797    
  7.84717947E-02
  1.81626817E-07
  4.15765680E-02
 -0.14066730    
  0.32223466    
  0.10724565    
  0.21017849    
  0.22752951    
 -0.26105213    
  1.12996828E-02
  0.33365929    
 -0.79248953    
  0.28768215    
  0.12221774    
  7.93615431E-02
 -7.93616325E-02
  0.10092603    
  1.10046436E-07
 -0.20007838    
  0.15925635    
 -7.19737262E-02
 -0.28074098    
  0.40941009    
 -0.25921947    
  0.42788759    
 -0.44504067    
  6.04209602E-02
 -0.10644684    
 -5.20562716E-02
 -0.25513831    
 -9.90130659E-03
  0.23008466    
  0.65897280    
 -0.21094817    
 -0.45596111    
  0.32674947    
 -0.20322806    
 -0.30663997    
  0.64662695    
  0.72884351    
 -0.90966201    
 -7.15702251E-02
 -0.23531392    
 -0.11218627    
 -0.21292189    
  0.12715495    
 -0.34046006    
  0.36987421    
 -9.62767005E-02
 -0.34609306    
  0.44718912    
  0.22314374    
 -2.72920635E-02
  0.24735411    
  4.23022136E-02
 -0.83261317    
 -0.44713768    
  0.99403965    
 -0.21921426    
  9.75609757E-03
  0.11454146    
  0.21007147    
  0.22804403    
 -0.21410632    
  0.32253453    
  0.52575141    
 -0.79440105    
  0.10568844    
 -0.11888970    
 -3.37871090E-02
  0.24287879    
  2.65975054E-02
 -0.17447834    
 -0.27938315    
  0.20815577    
 -0.24605513    
 -0.19354305    
  9.43627656E-02
  0.36516953    
  0.31125066    
 -0.61217803    
 -9.79804024E-02
 -0.54743528    
  0.55232537    
  0.17415808    
  0.26802287    
 -0.28455213    
  0.58314615    
  6.74413294E-02
 -0.53280443    
 -0.27054587    
  0.80768865    
 -0.33647212    
 -0.75566757    
 -0.94908053    
  0.96190125    
 -0.25222492    
  0.62092906    
  0.23801051    
 -0.11000104    
 -0.26469246    
  0.11890469    
  5.24138957E-02
 -0.37818131    
 -0.13264433    
  0.52351058    
  9.60739180E-02
  0.12538776    
  8.70114565E-02
  7.14588985E-02
  0.12160724    
 -0.15372647    
 -0.11630037    
 -0.15082303    
  0.33036265    
 -3.97779047E-02
  0.61948496    
 -0.39229161    
 -0.27468002    
 -0.76561981    
  0.61500883    
  0.10394609    
 -0.30697536    
  0.81716388    
 -0.79999578    
  0.48583522    
  7.82264676E-03
 -5.20857098E-03
 -0.74402833    
  0.49977586    
  0.14841995    
 -0.11563022    
  0.19035384    
 -0.58459175    
  0.75798464    
 -5.76858968E-02
 -0.35565737    
  0.23995078    
  5.70102856E-02
 -0.43875882    
  0.58822060    
  0.22444440    
 -0.61804944    
 -0.20640334    
  0.32168254    
  0.29125747    
 -3.48618962E-02
 -0.57807779    
  0.15358599    
 -5.21858893E-02
  0.25685439    
  1.09889787E-02
 -0.10961976    
 -0.11969046    
 -1.73312370E-02
  0.21047615    
 -2.87376493E-02
  7.03525171E-02
 -0.15551040    
 -0.16158544    
  0.57862353    
 -0.58611465    
 -2.66682860E-02
  0.21461292    
  8.07612911E-02
 -0.22099072    
 -0.10575869    
 -2.82848757E-02
  0.11230357    
 -0.34678173    
  2.05134135E-02
  0.56034076    
 -0.40546507    
 -0.14981218    
   1.0307013    
 -0.39738971    
 -0.52341557    
  0.15091337    
  0.26803493    
  0.90672147    
 -0.97762901    
  4.68103811E-02
 -0.32074311    
 -2.98530515E-02
  0.78214067    
 -0.55813175    
  8.29662979E-02
  9.50860977E-03
 -5.84580302E-02
  5.84580228E-02
 -0.56040496    
  0.46098498    
 -3.90813090E-02
 -0.13976188    
 -0.55338520    
  0.22603802    
  0.67859089    
 -2.97641754E-02
 -5.27253896E-02
 -2.90813446E-02
  0.17684208    
  0.23841093    
 -0.39899263    
  0.23213527    
 -7.70635605E-02
 -0.43632290    
  0.55103225    
 -0.22560956    
  3.03974990E-02
 -0.29368827    
  0.27250749    
  2.13471637E-07
  0.11812279    
 -0.13353154    
  5.43940924E-02
  0.13205959    
 -0.45161688    
  0.12182342    
  0.26868579    
 -0.49721983    
  9.44906846E-02
  0.14473899    
  0.20741764    
  0.55093282    
 -0.82430828    
  0.20479450    
  0.40340528    
 -0.47372207    
  -1.1254594    
  0.59118235    
  0.26192963    
  3.83840092E-02
  0.43973851    
  0.19304562    
 -0.13798560    
 -0.16311918    
  0.43213338    
 -0.44118309    
 -0.11551274    
  0.96021003    
 -0.40742013    
 -0.45871732    
 -0.37048060    
  2.65502483E-02
 -0.18669794    
  0.39133072    
  6.54278919E-02
 -0.30561963    
  0.14701475    
 -0.20284317    
  0.21449377    
 -0.28382829    
   1.0495656    
 -0.18700044    
 -0.20067081    
 -0.70378554    
  0.78748471    
  2.16613784E-02
 -0.55545771    
  0.78240353    
 -0.63598877    
 -2.54097227E-02
  0.31309175    
 -0.28053907    
  0.14238892    
  0.12461814    
 -0.32941267    
 -5.84963858E-02
 -0.36416119    
 -2.33930461E-02
  0.81290084    
 -5.39215058E-02
  0.15137663    
  -1.1057807    
  0.36384350    
  0.48857981    
  9.64248553E-02
 -0.29982629    
  0.45913675    
 -0.29323986    
  0.12834263    
 -0.54501694    
  0.29490238    
 -0.32431644    
  0.43969846    
 -1.61555391E-02
 -0.13959895    
 -0.76696718    
  0.77070564    
  0.11279558    
 -0.31928721    
  1.95542214E-07
  -1.6468253    
   1.7261623    
  0.45506200    
 -0.42995599    
  0.18438543    
  6.84917625E-03
  0.58131915    
 -0.32395545    
 -0.11449047    
 -0.45707005    
  0.51734620    
 -0.13074985    
 -8.61459821E-02
  0.15661904    
 -8.32530707E-02
  5.62647879E-02
  9.55862477E-02
 -1.39085967E-02
 -0.18064229    
  0.17783737    
 -0.63848865    
  0.35826933    
 -0.22873552    
  0.23982604    
  0.25498438    
 -6.16934523E-02
  4.73462306E-02
  0.16237460    
  -1.0116007    
  9.65377241E-02
  0.58982974    
  0.14242044    
 -0.22757806    
 -0.12195864    
  0.50242209    
 -0.14115536    
 -0.42162994    
  0.24338160    
  0.32445410    
 -1.26743028E-02
 -3.90165858E-02
 -0.18604176    
 -0.18552136    
 -0.25241405    
  0.54680431    
 -0.11527910    
 -0.18296489    
  0.14026542    
 -0.38882589    
  0.26007691    
  0.24876651    
  8.55220333E-02
 -0.14373174    
 -0.13488406    
  0.13803408    
 -0.47884777    
 -0.28599131    
  0.76797879    
 -0.35801938    
 -6.48375005E-02
 -0.20653580    
  0.48821929    
 -0.27215937    
 -0.36142540    
  0.46488872    
 -1.29034938E-02
  0.45747986    
 -0.28312615    
  0.66175044    
 -0.61209476    
 -0.87893486    
  0.61067110    
  0.32214895    
 -0.65771687    
  6.73035160E-02
 -6.73038214E-02
  0.79533803    
 -9.90315601E-02
 -0.10641259    
 -4.66871224E-02
  0.57421446    
 -0.20620693    
 -0.14780940    
 -0.10241498    
 -0.14008901    
  0.17855528    
 -0.23659830    
  0.14097372    
  3.45417880E-03
 -0.22314364    
 -9.01509151E-02
 -4.72813565E-03
  0.56972027    
 -0.42851686    
 -0.44320527    
  0.96385926    
 -1.47785032E-02
 -8.27344954E-02
 -1.35688726E-02
 -0.10657563    
  0.21029563    
 -0.22560956    
 -0.32542220    
  0.28447172    
  0.22121230    
 -0.75699866    
  0.54219675    
 -0.48870778    
  0.23144248    
 -0.50533092    
  0.29959697    
  0.67522085    
 -0.32721293    
 -0.16737989    
  0.36216840    
 -0.34120309    
  7.20310882E-02
  0.24830671    
  0.10836820    
 -6.70641214E-02
  0.17942725    
 -0.45752138    
 -0.13899890    
  0.40838477    
 -0.39099315    
  0.22658578    
  0.11663712    
 -0.39633253    
 -1.83490738E-02
 -0.11778300    
  8.48388970E-02
  0.42910674    
 -2.20481362E-02
  0.13671112    
 -7.79613703E-02
 -0.40097076    
  0.43926710    
  9.63607952E-02
  5.11619598E-02
 -0.58678973    
  0.54607147    
 -0.29725131    
 -0.55612540    
 -6.29139319E-02
 -0.59430134    
   1.0421457    
  0.38167101    
 -0.47739610    
  8.73915851E-02
  4.49974574E-02
  0.31918058    
 -5.68162613E-02
  4.51204553E-02
 -7.63730779E-02
  0.54269350    
 -0.55226260    
  0.18658608    
 -0.13962875    
 -0.22927836    
  9.53103974E-02
 -0.15882374    
 -8.23037047E-03
  0.50252688    
 -0.18032353    
 -0.65208578    
  0.63700241    
 -0.23153739    
  6.31007701E-02
 -0.33935398    
  0.52884400    
 -0.31177965    
  0.41624686    
 -0.16267683    
  0.25969154    
 -0.79823720    
  0.37063137    
 -0.37063098    
 -5.55699617E-02
 -0.40261185    
  0.28768227    
  0.72469538    
 -0.62125987    
  0.56373608    
  0.42930171    
 -0.52231157    
 -7.88400471E-02
  0.43623689    
 -0.52609289    
  0.27802011    
 -0.15739208    
  0.41050300    
 -4.62807640E-02
  0.12361383    
 -0.26469243    
  0.22193062    
 -0.32057962    
  0.66258448    
 -0.72112089    
  6.85197338E-02
 -0.22148916    
 -0.31278789    
  6.55971691E-02
 -0.62662661    
  0.61062610    
  0.77566808    
 -0.72841513    
 -0.16101196    
  0.75448018    
 -0.53374922    
  0.42302328    
 -0.53538620    
  0.47337642    
  0.35835707    
 -0.31551689    
  0.18500611    
  0.40635824    
 -0.55649579    
  0.75212133    
 -0.88165510    
  0.68245184    
 -0.15894128    
 -0.31897897    
 -0.16968478    
  4.68313247E-02
  0.28768209    
  -1.4365563    
   1.1156486    
 -0.23503815    
  0.38532040    
  5.79722738E-03
  0.21501838    
 -0.36101317    
 -0.13209899    
  3.00775468E-02
 -0.13459006    
  0.77253783    
 -0.73920155    
 -8.10677260E-02
  7.28374496E-02
  0.36326468    
 -0.29537445    
 -0.21928982    
 -8.52645189E-02
  0.14588942    
 -0.62747800    
   1.0069677    
 -0.20170313    
  0.52884394    
 -0.10090606    
 -0.43936670    
  0.29626602    
  0.30252859    
 -0.74721432    
 -0.12783326    
  2.98529714E-02
  0.51669073    
 -2.06804313E-02
 -0.90885568    
  7.38009810E-03
  0.12429761    
  2.56422888E-02
  0.65771663    
 -4.35577780E-02
  0.33696148    
 -0.48032558    
 -0.45821562    
  0.86236244    
 -0.14147851    
  0.40647787    
 -0.69314706    
  0.43341124    
  6.35540038E-02
  0.10066960    
 -0.63475239    
  0.45731860    
 -2.42274906E-02
  2.68834066E-02
 -0.31184429    
  0.16034274    
 -6.70107976E-02
 -0.14921245    
 -0.21741299    
 -0.83624804    
   1.2385335    
  0.33738184    
 -0.18687715    
 -0.26868561    
  0.56319380    
 -0.33077413    
  0.47849041    
 -0.47565347    
 -0.96119320    
   1.1654631    
 -0.68624246    
  0.11267300    
  0.20661433    
  9.22752246E-02
 -0.55961567    
  0.58066905    
 -9.35260281E-02
 -0.50864935    
  0.59019899    
 -6.21316023E-02
 -0.24583513    
 -0.26072612    
 -0.28061473    
  0.54950446    
  0.30879876    
  0.46063161    
  -1.0873760    
 -5.74872568E-02
  1.75956003E-02
  0.36593422    
 -0.60077387    
 -5.28426245E-02
  0.17062554    
 -7.46106878E-02
  0.32737654    
  4.95151207E-02
  0.74950033    
 -0.44742945    
  3.85335498E-02
  0.33549011    
 -0.13388233    
 -0.21544872    
  0.53492332    
 -0.40444499    
 -0.43810204    
  0.55077505    
  8.63278881E-02
 -0.32947943    
  0.23492077    
 -0.22452196    
  5.69667257E-02
 -0.17777167    
  0.21611500    
  7.25393072E-02
 -0.40400842    
  2.58636624E-02
 -0.21783862    
 -3.22610065E-02
  0.39263281    
 -0.32400402    
  0.21905340    
 -0.17904823    
  0.12429763    
 -0.12429771    
  0.38566256    
  0.53258711    
 -9.86423269E-02
 -6.69892132E-02
  0.26962149    
 -0.78353131    
  0.16675706    
  0.16251901    
  0.41284522    
 -0.69314718    
  0.18415833    
 -3.73876356E-02
  0.30655041    
 -7.51868859E-02
 -0.20011088    
  0.29381725    
 -0.40776137    
 -0.16049248    
  0.34568369    
  0.10335264    
  2.29896251E-02
 -0.21622314    
 -0.58904123    
  0.19448817    
  0.23883377    
 -8.40187073E-02
 -0.58381063    
  0.79169881    
  0.14719194    
 -6.93919733E-02
 -0.29771230    
  0.42146534    
 -0.37421238    
 -0.39589578    
 -0.65392649    
   1.5365129    
 -0.26047501    
 -0.21474333    
 -0.14280842    
  8.00428167E-02
 -0.21107091    
  9.95022710E-03
  0.35815898    
 -0.37815955    
  0.31753504    
 -0.72300005    
  0.67015749    
 -1.95700172E-02
  0.10496529    
  0.32006991    
 -0.35262263    
  0.15938902    
  6.24987995E-03
  5.16046062E-02
 -1.49032334E-02
 -0.30281097    
  0.55612564    
 -0.42310214    
 -0.48506296    
  0.20800076    
  8.11254531E-02
 -0.25503168    
  0.30155206    
 -0.15621887    
  0.36101347    
  2.65795030E-02
 -0.51082575    
  0.41813502    
  0.10572010    
 -0.18038183    
  0.23086581    
 -6.35135397E-02
  0.68326223    
 -0.71999425    
  0.10943381    
 -0.59451681    
  0.16747883    
 -0.10848061    
  0.16303971    
  0.60048825    
 -5.74441701E-02
 -3.93234938E-02
  0.31796747    
 -0.61101151    
  0.26319119    
  0.19009653    
 -0.48607737    
 -0.29015437    
  0.59709394    
 -0.45004055    
  0.30673048    
  0.45654890    
 -0.60182887    
 -2.57838927E-02
  0.46345258    
  -1.4294665    
  0.52831888    
  0.75479138    
 -0.22110745    
  0.19355786    
 -0.50063586    
 -0.65250945    
  0.74488264    
  0.18721133    
 -0.13005325    
  0.48916423    
  0.19601497    
 -0.38860789    
 -7.97966868E-02
 -0.46299958    
  0.45979965    
  0.16507977    
  1.88431982E-02
 -0.10981501    
 -1.80183910E-02
 -4.01910581E-02
 -0.17540568    
  0.62509370    
 -0.64790821    
  0.36089677    
 -0.11644365    
  1.79107618E-02
  5.46897203E-02
 -1.69493444E-02
 -0.38851574    
  0.20790178    
  0.20870526    
  4.07113135E-02
 -0.23585688    
  0.12635100    
 -0.13310745    
 -9.22640562E-02
 -0.29639396    
  0.72027594    
 -0.22863284    
 -0.25657061    
 -0.10404388    
  1.73916612E-02
   1.2290858    
 -0.68686199    
  0.56354648    
 -0.85877562    
  3.31155099E-02
  1.29450765E-02
 -0.41678295    
  6.14852794E-02
  0.71132964    
 -3.67015228E-02
 -0.62104386    
  0.24889617    
  0.17381108    
 -0.26979902    
  0.31980968    
 -0.52172470    
  0.22405645    
 -0.44834223    
 -0.16757357    
  7.16921240E-02
 -0.79223806    
  0.67916113    
  0.49521130    
 -0.10393104    
  0.97545755    
 -0.60225362    
  6.53587189E-03
 -0.30631265    
  1.31870201E-02
  4.27413136E-02
  0.24712157    
 -2.98528410E-02
 -0.45729005    
  0.39117920    
  7.28226304E-02
  0.14019792    
 -0.27612129    
  0.27320999    
 -3.25956754E-02
  8.65090340E-02
 -9.25514400E-02
  5.88403903E-02
  0.21049251    
 -0.21335356    
 -4.39309068E-02
 -0.11404750    
 -0.51530981    
  0.48117697    
  0.47907692    
 -0.18620016    
 -6.97332621E-02
 -0.14631121    
 -6.30389154E-02
 -0.17549543    
  0.27948537    
 -0.81789869    
  0.19621061    
  0.51769871    
 -0.13549022    
 -0.48501775    
 -0.69953680    
  0.97116727    
 -7.56026059E-02
 -9.89817232E-02
 -0.15607919    
  0.95343029    
 -0.16989896    
  0.10257872    
 -0.83346623    
  0.27315396    
  4.29658778E-02
  0.25804171    
 -3.61660053E-03
 -0.23590560    
 -4.59794514E-03
 -0.29230094    
 -0.83910125    
  0.97725141    
  0.64072126    
 -0.16268550    
 -0.14310065    
  0.28864306    
  6.41783923E-02
 -0.28229123    
  0.11818121    
 -0.37411451    
  0.31845385    
  3.96090783E-02
 -0.45522648    
 -0.10196482    
 -0.25616872    
  0.19200666    
 -0.31619713    
   1.1703564    
 -0.43671778    
  0.17768131    
 -0.19772182    
  0.13605843    
 -0.41970026    
  0.76571792    
 -0.40047735    
 -0.22034909    
  0.43148026    
 -6.23255521E-02
  0.24665919    
  5.01260953E-03
 -0.22941296    
  -1.0615709    
  0.68401492    
  0.57908410    
 -0.24984662    
 -0.15690479    
 -0.41516450    
  0.59490871    
  0.30606076    
 -0.11038758    
 -0.17650311    
  0.29163012    
 -0.52191907    
  1.18815033E-02
  0.12909240    
  0.17711779    
 -0.11344474    
  0.13919725    
  2.78569404E-02
 -9.80610996E-02
  4.73462306E-02
 -0.33705032    
 -0.88441551    
  0.94718122    
  0.20239736    
 -0.18356434    
  0.28113103    
  0.16096851    
 -0.22494356    
  -1.1167945    
  0.26447934    
   1.0051781    
 -0.20210375    
 -0.26996392    
 -0.24719082    
  0.67983139    
  0.25012207    
 -0.11024344    
 -0.12392068    
  0.17614606    
 -0.21378461    
 -0.45747975    
  0.41836873    
 -0.21887901    
  0.23302379    
 -0.16450392    
  0.30328825    
 -3.23008373E-02
 -0.10648336    
 -0.28768194    
 -4.99142148E-02
  9.74552035E-02
  2.12024283E-02
 -0.28535393    
 -0.40082470    
  0.52735478    
  0.31397280    
 -0.11069725    
 -0.37256747    
 -0.18038185    
 -6.60902709E-02
  0.19159541    
  -1.6354134    
   1.5935225    
  0.28232008    
  0.20688289    
 -0.75049841    
  0.85618693    
  0.14270745    
 -0.50487566    
  0.13459024    
 -9.71635878E-02
  0.36237302    
  1.12996828E-02
 -0.43685138    
 -0.11995931    
  0.12861730    
  6.66913167E-02
  0.28868955    
  2.09273547E-02
 -0.10601823    
 -0.41372302    
  0.98269296    
 -0.74082065    
  0.18492223    
  0.15877809    
 -5.40672243E-02
 -0.18583632    
  0.19746464    
 -0.15270652    
 -1.35596953E-02
  0.24675353    
 -0.39749706    
 -0.13580145    
 -0.12576951    
 -0.18026175    
  4.82021198E-02
  0.67234421    
  0.15286273    
 -0.60441887    
 -2.38674246E-02
 -0.25754493    
  0.39709666    
  0.13353139    
 -0.32259846    
 -0.42339146    
   1.1139973    
  0.37707627    
 -0.67071325    
 -0.64322013    
  0.27131498    
  0.74851644    
  4.67314385E-03
  0.26469254    
 -0.67717505    
 -1.77624803E-02
 -0.19313243    
 -8.14928561E-02
  0.27103490    
  0.15620428    
  2.43174806E-02
  4.97905537E-02
  0.58460701    
 -0.76921701    
 -0.56737769    
 -0.29376113    
  0.68087721    
  0.24027978    
  0.15830272    
 -2.80129630E-02
  0.23892744    
 -0.22762774    
 -6.37897179E-02
 -0.10071418    
  0.27098730    
 -0.13208951    
  5.05727939E-02
 -0.10383965    
  0.37564272    
 -0.40025961    
  2.15724502E-02
 -0.27958491    
  3.56473327E-02
  0.12424707    
 -0.57345688    
  0.38077256    
  0.46216065    
  9.74552184E-02
 -0.18518269    
 -0.33761922    
  0.30854732    
  7.11537451E-02
 -0.46780825    
  0.62509394    
 -0.15454178    
 -0.29777840    
 -0.55226266    
  0.14864081    
 -0.27124330    
  0.77319008    
  1.98680684E-02
  6.53587189E-03
  7.22450241E-02
  1.80183612E-02
  0.14903578    
 -0.44869402    
 -7.07156062E-02
  0.30265561    
 -0.26459599    
  0.11732204    
 -0.40362200    
 -0.14864084    
 -0.22957450    
  0.97273201    
  6.07916107E-03
 -0.10536040    
  0.34413874    
 -0.36111692    
 -2.07617711E-02
 -0.23989131    
  0.31724080    
 -2.29144692E-02
 -0.11943981    
 -0.11452366    
  0.25363612    
 -0.46224177    
 -0.40804589    
   1.0235099    
 -0.14998117    
 -0.18038183    
  0.43349251    
 -0.25960436    
  0.11379375    
 -0.19166724    
  -1.0538542    
   1.4451348    
  6.23039007E-02
 -1.12485699E-02
 -0.26530966    
 -0.13564052    
 -0.47000346    
  0.92382973    
 -0.35117206    
  7.62834176E-02
  7.61238262E-02
 -0.51607502    
  0.35139796    
 -9.03839245E-02
  8.10815319E-02
 -6.76585659E-02
 -0.59783691    
  0.14107859    
  0.69577551    
 -9.63604897E-02
 -0.35337722    
  0.12370978    
 -0.16144979    
  0.29088232    
 -0.38961673    
  0.16487473    
  0.41343316    
 -0.31087649    
  0.60646415    
 -0.27464420    
 -3.96353006E-02
 -0.17962980    
  0.12705895    
 -0.14660351    
  0.19917437    
 -0.72881603    
  0.65615869    
 -0.58604902    
  0.26396564    
  0.37569293    
 -0.12883283    
 -0.38382575    
  0.73139685    
 -0.32287854    
 -0.39485076    
  0.21860851    
 -0.48097265    
  0.48460248    
 -0.36812732    
   1.2060648    
 -0.50769567    
 -0.26706263    
  0.12155501    
 -3.68139334E-02
  0.15860514    
 -0.17118396    
  0.58637941    
 -0.55216104    
 -6.13477360E-03
 -0.56888938    
  0.74090147    
  -1.2463070    
   1.0008966    
 -0.22563002    
  0.17119510    
 -0.49120596    
  0.68165290    
 -0.15270652    
  3.96090783E-02
  1.28621459E-02
  0.24275804    
  0.12913589    
 -2.67871730E-02
 -0.47818169    
  0.53320128    
 -0.26300701    
 -6.62113726E-02
  5.21858670E-02
 -3.44861783E-02
 -9.82384682E-02
  0.15783069    
 -0.20404324    
 -9.93722454E-02
  5.44597954E-02
 -0.90051472    
  0.85718685    
 -0.38718304    
 -0.15234087    
  0.22060856    
  9.66933891E-02
  4.59790463E-03
 -0.16955929    
  0.45838740    
  0.29538429    
 -0.61212111    
  0.71645802    
 -0.38946462    
 -0.21551976    
  8.40317644E-03
  0.21389604    
 -0.15696989    
 -0.61340851    
 -0.40912142    
   1.5961633    
 -0.26638138    
 -0.23852269    
  0.36146036    
 -0.26984710    
 -0.24269378    
  0.66042888    
 -0.49106643    
 -4.44516726E-02
  0.11778316    
  0.11140263    
 -0.26387140    
  3.84664871E-02
 -8.66682827E-02
  0.55667222    
 -0.18610221    
 -0.14331953    
  0.25095019    
 -0.11905942    
 -0.26495367    
 -0.26423869    
  0.65587568    
  0.11918867    
 -0.58464557    
  0.64988607    
 -6.52403682E-02
 -0.47045311    
 -0.15115780    
 -0.19325995    
  5.43345138E-02
 -0.19587453    
  0.66947746    
  0.18032362    
 -3.30399796E-02
  4.54624817E-02
 -0.69068086    
  0.58119702    
  3.51864360E-02
  2.88354252E-02
 -8.63066986E-02
 -0.22314337    
  0.27528161    
 -0.21052308    
  0.28520384    
  8.78382623E-02
 -0.24033584    
 -5.79727627E-03
 -0.31918064    
  0.58556187    
 -0.33558190    
 -9.81179699E-02
  0.21555459    
  0.28282252    
 -0.60718024    
  0.17527242    
 -0.37381706    
  0.38976607    
  0.29163012    
 -0.49054417    
  0.21149297    
 -0.69314712    
 -0.24685998    
  0.41343316    
  0.23471630    
 -2.54251920E-02
 -0.34509286    
 -0.20810544    
  0.10610650    
  0.31417370    
  0.61412525    
 -0.43918365    
  0.20738231    
  0.12555663    
  0.22373353    
 -0.77673370    
 -0.26236418    
  0.76391608    
  0.30309090    
 -0.10893468    
 -3.11713200E-02
 -0.56689829    
 -1.40515715E-02
  0.17680329    
 -0.13976185    
  0.72886527    
 -0.29354718    
 -8.86247586E-03
  8.25502574E-02
  7.37174526E-02
 -0.39285481    
  0.57981849    
 -6.74900860E-02
 -0.41224465    
  8.16113129E-02
  0.11254451    
  0.42671281    
 -0.42671320    
  0.17199786    
 -0.63363296    
  0.21152078    
 -0.24772400    
 -0.10178256    
 -9.07286257E-02
 -2.83305719E-02
  0.35437340    
  0.25176233    
  5.19199111E-02
 -0.29165807    
 -0.20244297    
 -1.97053067E-02
  1.97050590E-02
 -1.13344534E-08
 -1.47423856E-02
  1.47422701E-02
  4.86611202E-03
  0.25185385    
  0.36830494    
  -1.0960047    
  0.67342281    
 -0.25245318    
  0.11149570    
  0.11267300    
  8.16329103E-03
  0.22151612    
  0.18665542    
 -1.63491517E-02
 -0.54056740    
  0.43642730    
  0.71575540    
 -0.38847169    
  9.83028561E-02
 -0.20733294    
 -0.18526696    
 -0.34953678    
  0.11824775    
 -0.52580696    
  0.27820322    
  0.35333622    
 -0.73759872    
  0.62440419    
  0.97942364    
  -1.0332829    
 -0.16275160    
  0.22407328    
  0.38670292    
 -0.33596742    
 -0.50378335    
  0.12619448    
 -2.08340995E-02
 -0.38721180    
  0.57390964    
  0.28986314    
 -0.66733932    
 -7.95121193E-02
   1.0097184    
 -0.16636886    
 -2.40252297E-02
 -0.23922972    
  0.46661946    
 -4.96378727E-02
  1.51516078E-02
 -0.22064038    
  0.33199790    
 -0.59093052    
  3.18752453E-02
  0.46262363    
 -0.26731479    
 -0.16822770    
 -0.24533454    
  0.18232153    
 -0.37543300    
  0.65084487    
 -0.23947993    
  4.59852554E-02
 -9.83108059E-02
  0.23137392    
  0.35503420    
 -0.33555320    
  3.47584784E-02
  0.14702687    
 -4.38428037E-02
 -0.36028308    
  0.42796785    
 -0.28942859    
  1.04348483E-02
  0.22797629    
 -1.94719750E-02
  0.12400592    
 -4.30993140E-02
 -0.45866930    
  0.66192704    
 -0.54596722    
  0.49166498    
  0.18677600    
 -0.70058191    
  7.19735473E-02
 -4.61892597E-02
  0.33126366    
 -3.72383483E-02
 -0.25830746    
 -8.41445848E-02
  0.19684657    
  7.25393072E-02
 -0.55452687    
  9.66933891E-02
  0.80425143    
 -0.33770999    
 -0.36164176    
  3.26557830E-02
 -1.21213803E-02
 -1.96664942E-08
  0.35829970    
 -0.28013510    
 -0.18986866    
  0.41150722    
  7.26006478E-02
  0.36643106    
  1.92312691E-02
 -0.59697163    
  3.40170562E-02
 -0.15526612    
  0.29255298    
  0.30430695    
 -0.19923784    
  0.24134941    
  6.16635568E-03
 -0.22160785    
 -0.39275837    
  0.17662343    
 -0.14677058    
 -0.29753447    
  0.10783280    
  7.28374496E-02
 -0.27945173    
  0.42886862    
 -0.19161738    
 -4.85745296E-02
  0.53142655    
 -0.58248174    
  7.78425932E-02
  0.31162226    
  0.38152501    
 -0.35604560    
  3.09621897E-02
 -0.19459155    
 -0.65677965    
  0.71783960    
  0.24315098    
  0.40910134    
 -0.74721444    
  5.94973080E-02
 -0.65420413    
  0.76352793    
  0.23536628    
 -5.25054932E-02
 -0.42314053    
  0.22396623    
  0.61447424    
 -0.16818704    
 -0.44958207    
 -0.10793075    
 -4.12817076E-02
 -0.40546519    
  0.30053037    
  0.25084129    
  0.81899190    
 -0.75486743    
 -0.11855952    
 -0.24434592    
 -0.10834138    
 -5.10313474E-02
 -1.58313382E-02
 -2.69559547E-02
  0.52708614    
  0.35247275    
  0.25834435    
 -0.55133152    
 -0.16843657    
  0.11538225    
 -3.58927846E-02
 -0.22231327    
 -3.80596444E-02
  7.07153454E-02
  0.18632966    
 -0.59783691    
 -0.29376113    
  0.87817526    
 -9.19374004E-02
 -6.10875152E-02
  0.19276541    
 -0.10608207    
  0.20198271    
  9.02019590E-02
 -8.72564241E-02
  7.09519610E-02
  0.35200664    
  -1.0154618    
 -0.71465337    
  0.83479786    
  0.45455474    
 -0.39060590    
 -0.27887145    
  0.48954821    
 -0.12182333    
 -0.10221661    
  0.14965625    
 -0.27871326    
  2.51900125E-02
  0.67558074    
  0.23971450    
 -0.66564065    
 -0.27995983    
  0.17803881    
 -0.20929155    
  0.33040702    
  9.42726284E-02
  6.36729896E-02
  0.10471095    
 -0.34587288    
  8.23033787E-03
  0.14473899    
  0.41721597    
 -0.37895074    
  0.32124215    
 -1.74785685E-02
 -0.34202906    
  0.24973693    
 -0.50257230    
 -4.19643186E-02
 -0.18805230    
  3.39016244E-02
  0.17768104    
  -1.0531498    
   1.1162339    
 -3.55591625E-02
  0.69314730    
 -0.45295510    
  0.16376363    
 -0.24915893    
 -0.27484480    
  0.26706281    
  0.14179803    
 -0.27980363    
 -0.21421485    
  0.60916144    
  0.11946003    
  8.47749561E-02
 -0.33992651    
  7.01455772E-02
  0.36374661    
 -0.45841172    
  0.25799051    
  6.11078590E-02
 -0.43555224    
  7.29691088E-02
  0.44421110    
 -0.45913675    
  5.12931570E-02
  0.10500322    
 -0.19852933    
  0.64082152    
 -0.61374032    
 -3.82414483E-03
  0.24362226    
  0.17327183    
 -0.21309318    
  0.22064023    
 -8.90638381E-02
  0.41726753    
 -0.58706498    
  0.40978467    
 -0.40331230    
  0.15230557    
 -0.42504606    
 -0.14571181    
  0.28768206    
 -1.48148611E-02
 -3.41589600E-02
  0.28961083    
 -0.25172746    
  0.17984001    
  0.10037931    
  0.12152112    
 -3.80275212E-02
 -0.10049165    
  0.15822400    
 -0.25410557    
  0.32925865    
 -0.59414184    
  0.18300422    
 -3.47258300E-02
 -4.70248461E-02
  0.19763574    
 -0.54378420    
   1.1611854    
 -0.80765688    
  1.82156488E-02
 -0.80373597    
   1.0518364    
 -0.16500738    
  0.27934185    
 -7.29488358E-02
 -0.11138470    
 -0.22616918    
 -0.36646309    
  0.60464418    
 -0.21570848    
 -0.67844093    
 -6.01686649E-02
   1.1514548    
 -0.52232933    
  4.44518439E-02
  0.26266822    
  3.03501892E-03
 -0.12921178    
 -0.10536057    
  0.20067067    
 -0.75455570    
 -0.60391611    
  0.92599958    
  0.56991440    
 -0.10051503    
 -6.87771589E-02
  0.11886114    
 -0.31486803    
 -0.43138868    
 -6.25203922E-02
  0.76170963    
 -0.21414776    
 -0.36524034    
  0.39102456    
 -0.49877727    
 -8.10413137E-02
  0.47647607    
  3.56473327E-02
 -4.57295402E-09
  0.44986057    
 -0.56521451    
  9.57069546E-02
 -4.46320884E-02
  0.49155384    
 -7.37177208E-02
 -6.19918332E-02
 -0.33938327    
 -0.61090928    
 -0.10285733    
  0.52571446    
  0.64521861    
 -0.24799788    
 -0.14590666    
  0.77583879    
 -0.58145773    
  0.12442046    
 -0.22733036    
  3.77404504E-02
  9.31650400E-02
 -0.12741537    
 -2.82704588E-02
  0.10212944    
  8.67418647E-02
 -0.32702139    
  0.29076394    
 -4.72529158E-02
  0.11849973    
 -0.87833822    
  0.43043798    
  2.65502483E-02
   1.1385603    
 -0.56346917    
  7.56861717E-02
 -0.38405567    
 -9.09717754E-02
 -0.42208576    
 -0.28211093    
   1.6877700    
  -1.0478671    
  0.32975343    
  1.11733759E-02
 -0.28768197    
 -1.11731570E-02
 -0.28394398    
  0.15201640    
  0.69100827    
 -0.54421031    
  0.87945807    
 -0.83966994    
  0.26888958    
 -3.58657837E-02
 -0.42819345    
 -0.46313056    
 -0.21292190    
  0.53262007    
 -2.35817865E-07
  0.51677823    
  7.15610683E-02
 -0.16154453    
  8.99833590E-02
 -0.11963919    
 -6.56541064E-02
  0.13353144    
 -0.11232896    
 -0.16705395    
  0.14941706    
  0.19937573    
 -0.11088280    
  0.14244927    
 -0.53175867    
  0.90273780    
 -0.64928865    
 -0.31798720    
  2.04925030E-07
  0.28382847    
  0.77289289    
 -0.19849436    
 -0.43078274    
  5.84580228E-02
 -0.38362330    
  0.53551823    
  0.11022663    
  6.57514781E-02
 -7.06175789E-02
  2.43615150E-03
 -0.21045056    
 -2.73988917E-02
  0.38677320    
 -0.61455703    
 -0.38817373    
 -0.12136089    
   1.0635977    
 -0.49389470    
 -0.19702761    
  0.31399927    
  0.15877809    
  0.16085568    
 -0.23560315    
 -8.72828811E-02
 -9.92265716E-02
  0.45687824    
 -0.17641646    
 -7.32722059E-02
 -5.09853400E-02
  0.20262691    
 -0.19649161    
 -0.43810204    
 -0.22789431    
 -0.55961573    
   1.0153818    
 -6.22771084E-02
  0.49626237    
 -0.20858039    
 -0.14217444    
 -0.14953180    
 -7.10111260E-02
  0.25131455    
 -2.38512717E-02
 -0.40202290    
 -0.53165972    
  0.70188093    
  0.58778673    
 -0.23285240    
 -6.29139319E-02
  0.11922492    
 -6.85811788E-02
  6.15366688E-03
  0.87623531    
 -0.97615719    
  0.36275828    
 -0.45874625    
  0.87826324    
 -0.61992562    
 -0.44215307    
  0.13016267    
  0.65298098    
 -0.47000375    
 -0.17904820    
  0.42231563    
 -8.58437270E-02
 -0.26460761    
 -0.47732964    
  0.53062820    
 -0.42467979    
  0.14274824    
  0.10030194    
 -9.11692902E-02
  1.80183426E-02
  0.10981496    
  0.12398586    
 -0.10418332    
 -0.62860864    
  0.64417315    
  0.33757493    
 -0.24542841    
  0.50162858    
 -0.18702359    
 -0.28682536    
 -0.14732485    
  0.37865388    
 -0.18449780    
  0.21130899    
 -0.35516417    
  5.86249530E-02
  0.24774943    
  0.12516315    
 -0.47000360    
 -6.89930543E-02
  0.16963655    
 -2.15061661E-02
  0.11617140    
  0.24736401    
 -0.37446448    
 -0.28159571    
  0.37256756    
 -0.19511206    
  0.20509528    
 -0.17703745    
  0.32168254    
 -2.90717091E-02
  0.58252871    
 -0.39237165    
  0.15135954    
 -0.14165045    
  4.94800210E-02
 -6.16307631E-02
  1.69702694E-02
 -0.17275222    
 -9.90315601E-02
 -9.94197726E-02
  0.59434676    
 -0.57024890    
 -0.66630012    
 -0.39230701    
  0.67833185    
  0.26121545    
  0.21003099    
  0.27988800    
 -0.40899256    
  3.52752092E-03
 -0.25990230    
 -0.48379686    
  0.92367089    
 -7.32035413E-02
  6.43409267E-02
  3.49890925E-02
  6.38218895E-02
 -8.99482146E-02
  5.99322505E-02
  0.70142305    
 -0.78516626    
  0.10294800    
 -0.76058865    
 -0.76546782    
   1.1709328    
  0.18038163    
  0.20945829    
 -0.35555059    
 -0.55029619    
 -0.78845751    
   1.4619316    
  0.16730860    
 -0.23938100    
  0.48413813    
 -0.45261195    
  0.18232149    
 -0.15175873    
  0.50613230    
 -0.28232008    
 -4.93249372E-02
 -1.69976857E-02
 -0.17776071    
 -5.25514334E-02
  0.63768011    
  8.55846554E-02
 -0.35194907    
 -0.96849859    
 -0.38604686    
   1.1113511    
  0.16583620    
 -0.34942436    
  0.15794565    
 -0.97650969    
  0.51940960    
  0.31049654    
 -0.37401029    
  0.23293146    
  0.37766543    
  0.11745331    
 -0.14452264    
 -0.54074007    
  0.44817030    
  0.15462844    
 -0.13476028    
 -0.50537598    
 -5.44975000E-03
  0.26278433    
  0.36254007    
  0.24968863    
 -0.25555378    
 -0.17997120    
  0.19746464    
 -8.75371769E-02
  0.46960908    
 -0.51477826    
  4.20092680E-02
 -0.39915577    
  0.33377331    
  6.85421452E-02
  0.20467740    
 -0.17668216    
  0.13735847    
  5.46298549E-02
 -0.42592633    
  0.35240206    
 -0.25991508    
  0.36582029    
 -0.28768206    
  6.33120835E-02
  0.33778599    
 -0.66936207    
 -7.08258599E-02
  0.38694593    
 -0.65344727    
  0.34583810    
 -0.13595572    
 -0.99714285    
   1.2026563    
  0.22551210    
 -0.72194928    
  4.44516055E-02
  0.30309090    
  0.53170699    
 -0.33647203    
  0.18859121    
  0.18492226    
 -0.75474650    
  0.19057491    
  0.36667034    
  4.93925586E-02
 -0.20301600    
  3.68323829E-03
 -0.29753447    
  0.15979232    
  0.14506805    
 -7.97385350E-02
  3.11308708E-02
  6.66913539E-02
 -0.10575869    
 -4.89896201E-02
  2.47948207E-02
  0.22558944    
  3.52038331E-02
 -1.90480147E-02
  0.23334759    
 -3.09301671E-02
  7.56026655E-02
 -0.19207771    
 -8.27421919E-02
  0.10599922    
 -0.30702502    
 -0.31406876    
 -5.36198542E-03
  0.54257435    
 -0.30026099    
  0.58167350    
 -0.22965032    
 -0.33944395    
 -0.12878078    
  5.56201929E-09
  0.97607851    
 -0.62415421    
 -6.54276982E-02
  9.82175991E-02
 -0.33840945    
  0.39789501    
  0.34597963    
  6.45384640E-02
 -0.61186463    
  0.57280535    
 -0.18610217    
 -0.62955606    
  0.45026016    
 -0.29272991    
  4.35711071E-02
  0.34693798    
  5.46429865E-03
 -0.11540146    
 -4.69568036E-02
 -0.14829189    
 -7.72586614E-02
  0.26329070    
 -0.15312234    
  5.93543649E-02
  0.22652781    
  5.39080845E-03
 -0.26991943    
  0.17407149    
 -5.78548163E-02
  0.25096604    
 -0.95356226    
 -0.71878970    
   1.6940655    
 -0.38187888    
 -2.47800536E-02
  0.73181629    
 -0.71758133    
  0.23228872    
  0.22705729    
 -0.32096782    
 -0.11739852    
 -0.19415620    
  0.30847293    
 -0.13883629    
  0.18703857    
 -7.32035413E-02
  0.12758003    
  0.13283476    
 -0.60005665    
 -0.64541566    
   1.2430307    
 -0.27392232    
  0.30521241    
 -0.20146082    
  2.29235366E-02
 -5.83253950E-02
 -0.14866048    
  0.63208699    
 -0.10125389    
  -1.1089112    
 -0.38092390    
   1.2264458    
 -1.88430641E-02
  5.29222712E-02
 -0.29112446    
  3.05628218E-02
  0.25279969    
 -0.16941793    
  0.22744200    
  -1.6168180    
   1.2580401    
 -0.57108498    
  0.44802460    
 -1.28618595E-07
  0.47692430    
 -4.27739806E-02
 -0.38008326    
 -0.95852351    
  0.29500818    
  0.69314724    
 -0.14506809    
  6.92742988E-02
 -0.21432430    
  0.42638302    
 -0.20031691    
  0.17450905    
  9.94606316E-02
  0.27052385    
 -6.77037388E-02
 -7.78312087E-02
 -0.41464543    
  0.20640333    
 -8.83877291E-08
 -0.19852933    
  0.42488340    
 -0.19470575    
 -0.27837959    
 -0.22006167    
  0.64589423    
  0.31943080    
 -0.49853179    
  0.27880040    
 -0.24715224    
  0.28768191    
 -0.20405117    
  7.45173469E-02
 -0.37276113    
 -0.48165420    
 -5.12933321E-02
  0.77823776    
 -0.26872879    
 -0.21526949    
 -0.17062567    
  8.89476091E-02
  0.31651747    
  0.47048792    
  0.45659676    
  -1.2121866    
  0.53123462    
 -0.23841083    
  3.03055737E-02
  0.32521510    
 -0.28141260    
  0.36414704    
 -0.36414710    
  0.58580053    
 -0.27516943    
 -0.15240704    
 -3.09620257E-02
 -4.17397395E-02
  0.48222384    
 -0.55708873    
  7.48647451E-02
  3.22607607E-02
 -0.12855493    
 -0.15595749    
 -6.98973015E-02
  0.37327829    
  0.22252022    
 -0.21321782    
 -0.16397229    
 -0.20959938    
  0.40993923    
  0.17185006    
 -0.27853462    
 -7.92152584E-02
  0.35774943    
 -0.20206423    
 -0.81016368    
  0.63273805    
 -3.66973598E-03
 -0.38544607    
 -3.29697877E-02
 -7.53982142E-02
 -0.60112828    
 -0.54056764    
   1.7822806    
 -5.21288924E-02
 -0.45869666    
  0.62472093    
 -0.31350860    
 -0.11923756    
 -7.24296421E-02
 -1.89578962E-02
  2.83036418E-02
 -0.16663136    
 -1.10497624E-02
  0.40546519    
 -0.31015483    
  0.57536423    
 -0.33420223    
  0.79672039    
 -0.84135246    
  4.06561568E-02
  7.93662947E-03
  0.25350770    
 -0.41161892    
   1.1555992    
 -0.62551600    
 -0.64267176    
  7.00286627E-02
  0.30207068    
  0.91486108    
 -0.78759915    
  0.45853874    
 -0.49700505    
  0.15134576    
 -0.38599288    
  4.04912345E-02
 -0.58066905    
  0.94011796    
 -0.18509540    
 -0.42057887    
  0.16353355    
  0.24362221    
  9.96009335E-02
  0.37335464    
 -0.41711137    
  8.27424452E-02
 -7.00440183E-02
 -0.32955617    
 -9.18073878E-02
 -0.39589581    
   1.1808504    
 -0.58515835    
  -1.0829872    
  0.46563372    
 -3.71789150E-02
  0.49709520    
  0.44610286    
 -0.61651409    
  0.13284811    
  0.80613422    
 -0.40867546    
  6.41051028E-03
 -7.63223246E-02
 -7.14588761E-02
  -1.0033020    
   1.2909843    
 -0.25489226    
 -0.32294419    
  0.45692340    
 -0.27212957    
  0.23378621    
  0.22639550    
 -7.82259181E-03
 -8.17893595E-02
 -2.29896773E-02
 -0.15028207    
  3.37280729E-03
 -0.54623783    
 -9.12486762E-02
  0.59272861    
 -0.18514234    
 -0.11197367    
  0.50607491    
 -0.11172973    
 -0.22075009    
  7.66660273E-02
 -0.71176994    
 -7.00676218E-02
   1.0490154    
  6.55971691E-02
  0.10058726    
 -0.46713683    
  0.28098020    
  0.40642539    
 -0.69122970    
  0.45650285    
 -0.63195139    
 -0.13157633    
  0.47584584    
 -0.15361124    
  0.18546125    
 -0.35354522    
  0.29546437    
 -0.26469263    
  0.25802603    
 -0.28434306    
  4.43468522E-03
  0.27319726    
  0.22784626    
  0.17199133    
 -0.41339731    
  1.69208776E-02
 -0.27655840    
  0.41427574    
 -0.33355236    
 -0.58860332    
  0.81744480    
  0.11344470    
 -0.16679043    
 -7.46348351E-02
  0.11819282    
  0.11741863    
 -6.00781851E-02
 -0.43054491    
  3.73877287E-02
  0.14095803    
  0.61873263    
 -0.41084442    
  0.17202038    
 -0.10324354    
  9.02263913E-03
 -0.19074009    
  0.11294035    
  0.11598343    
  0.48039618    
 -0.59962124    
  0.26386154    
 -0.57786095    
  0.64068377    
 -0.21905361    
 -0.35293344    
 -0.64060968    
  0.92100400    
  5.78546263E-02
 -1.49032334E-02
  0.66110772    
 -0.53700507    
 -0.21521752    
  0.13517472    
  0.14175886    
 -0.41046533    
  0.23658684    
 -0.14332893    
  0.23404284    
 -0.36172056    
  0.40156651    
 -0.38996074    
  0.91475123    
 -0.51959544    
 -0.16282380    
 -0.20202640    
  0.18045400    
 -0.36426941    
  3.09075862E-02
 -0.56288189    
  0.88370425    
  0.11039525    
 -0.14571178    
  0.23742011    
 -0.17410816    
 -0.15210791    
 -9.35260206E-02
 -0.39960000    
   1.1736946    
 -0.74701339    
  0.63621336    
 -0.39942300    
 -0.10135241    
  0.15700397    
  0.28125116    
 -0.48255539    
 -1.75750013E-02
 -3.97881009E-02
  0.14088455    
 -5.26435971E-02
  0.23121895    
 -0.30845022    
  8.73156413E-02
 -1.68636516E-02
  0.12756124    
  2.98931333E-03
 -0.28470159    
  0.19415604    
  0.13720134    
 -0.18403223    
 -0.74227983    
  0.25848299    
  0.62415415    
 -0.19671026    
 -0.15656896    
 -9.31939110E-02
  0.39141354    
 -0.65610582    
  0.37469351    
  6.06246553E-02
 -0.19892928    
  5.12933917E-02
  0.26585445    
 -0.29350635    
 -2.84377728E-02
 -0.23159249    
  0.13049662    
  0.19728005    
  0.48517182    
 -0.17269044    
  3.45404074E-02
  0.22067127    
 -0.20535718    
  9.07702278E-03
 -0.32449600    
 -0.66035742    
  0.83571047    
  0.10605977    
 -0.33710125    
 -0.11174382    
 -0.35737875    
  0.72092694    
  0.34911224    
  0.10753208    
 -0.17497347    
 -0.13537896    
 -0.29361695    
  0.48183811    
 -0.14479922    
  0.24277963    
 -0.45325556    
 -0.46303490    
   1.0761396    
 -0.51652372    
  4.95456643E-02
 -0.12879522    
  0.50254381    
 -0.54824609    
  0.24449688    
  0.37592527    
 -0.65705568    
 -0.26311088    
  0.21338741    
 -8.16778764E-02
 -4.26420197E-03
  0.12817498    
 -0.48362991    
  0.59722704    
  0.11404753    
 -0.18712328    
  0.59258866    
 -0.24534412    
  5.21856733E-02
 -0.31302080    
 -0.38255093    
  0.22119991    
 -0.40741253    
  0.22897434    
  0.27833638    
 -0.68612939    
  0.44432709    
 -0.23668770    
 -5.24901636E-02
  6.93922266E-02
  3.29701826E-02
  0.16871612    
 -5.63528799E-02
  0.18874222    
 -2.83993762E-02
 -0.43046656    
 -0.31766286    
   1.1766462    
  4.20007594E-02
 -0.13169686    
 -0.13478899    
  0.50544214    
 -0.26236427    
  0.27443695    
 -0.46840468    
  0.18072295    
 -9.21152905E-02
  0.33060694    
 -0.54864663    
  0.31281817    
 -0.22580658    
 -7.61613026E-02
  0.25848299    
  2.73991395E-02
  0.76735181    
 -0.35828960    
 -0.59246558    
  4.75524813E-02
 -3.14489007E-02
  -1.1714923    
   1.6053056    
 -0.58530533    
 -0.35826930    
 -0.14269197    
  0.64282209    
 -0.44830516    
 -0.50077522    
  0.37729412    
  0.34460247    
 -0.14341249    
  0.29001603    
  4.11016755E-02
 -5.51862717E-02
 -0.66517341    
  0.99707597    
 -0.48901260    
 -3.37585732E-02
 -0.33304462    
  0.43496564    
 -3.88350454E-03
 -0.20674181    
  7.82008320E-02
  0.46278724    
 -0.19974247    
  0.73966712    
 -0.68667471    
  0.11563012    
 -4.10614647E-02
 -0.10071418    
 -0.40215942    
 -1.49627775E-02
  0.42372283    
  0.35831830    
 -0.45857480    
  4.27109040E-02
  0.22939566    
 -0.40408096    
   1.0059267    
 -0.40167847    
  -1.3183602    
  0.66739476    
  8.33816975E-02
  0.26236448    
 -0.39932993    
  0.20275374    
  0.14285102    
  0.19948949    
 -0.24261366    
 -3.44861709E-02
  0.77723026    
 -0.69314724    
 -0.14932349    
  0.74247229    
 -0.21382897    
 -0.27525061    
 -0.53237408    
  0.93200815    
 -0.44421816    
 -0.22771315    
 -0.24533454    
  0.31889725    
  9.14341435E-02
  0.37145180    
 -0.33335224    
 -0.31185547    
  0.46467033    
 -7.78169110E-02
 -0.15946330    
  1.68072022E-02
 -6.89930096E-02
  0.16732870    
  0.62598699    
 -0.73437303    
 -9.53100920E-02
 -0.20025912    
 -0.13547264    
 -6.97332621E-02
   1.3945934    
  -1.1322287    
 -5.71582727E-02
  0.22945847    
  0.16843659    
 -6.92101046E-02
  0.18394889    
 -4.14996147E-02
 -1.13638686E-02
 -7.41077587E-02
  0.46034166    
 -9.35640857E-02
 -0.46702284    
  0.34228626    
 -9.36207175E-02
  0.28834492    
 -0.92728525    
  0.34860238    
  0.33950725    
  4.44518216E-02
 -8.30664039E-02
  0.11164017    
 -0.44496754    
  5.69548644E-02
 -0.26826385    
  0.67947972    
 -0.21685581    
 -0.18746307    
  0.12879503    
  0.27781481    
 -0.51158857    
  0.48609504    
  5.48083372E-02
 -0.31623402    
 -0.32495359    
  0.40967548    
  8.36832542E-03
  0.26875409    
 -0.74321222    
 -0.11834113    
  1.49627691E-02
 -0.15497600    
  0.70464146    
 -0.57472956    
  0.35870349    
 -0.41616043    
  -1.0062389    
   1.0788097    
  -1.4481698    
   1.7066804    
  4.52909060E-02
  7.46351779E-02
 -2.07617711E-02
 -3.50262551E-03
 -0.13906050    
  8.12825561E-02
 -0.15229376    
  0.37171260    
  0.15967919    
  0.24479066    
 -0.50157243    
  6.37158975E-02
 -2.50014421E-02
 -1.59493890E-02
  0.69955772    
 -0.54219651    
  0.34895277    
 -0.25464216    
 -0.41173452    
 -7.57578108E-03
 -9.56907123E-02
  0.24712157    
  0.32378724    
 -0.49829611    
 -3.89862526E-03
 -0.17920159    
  0.74549133    
 -0.23653649    
 -0.28021944    
  0.57280535    
 -0.22734524    
  0.23984526    
 -0.18855204    
 -0.17138140    
 -0.68428445    
  0.27137330    
  0.30985588    
 -0.20763925    
  0.77474606    
  -1.0060194    
  0.15560736    
 -0.11560200    
  0.19933273    
  0.41479236    
 -0.10036271    
  0.20598841    
 -0.32744411    
  0.36721542    
 -0.21117429    
  3.88935953E-02
 -0.38790914    
  3.16231847E-02
 -1.96471252E-02
 -1.60003994E-02
  0.57334608    
 -0.47730294    
  2.53176708E-02
 -0.52280200    
  0.16612701    
  5.08894259E-03
 -0.32737648    
  0.64629191    
 -0.11318097    
  0.62915957    
 -0.48330772    
 -0.12945808    
 -0.52859783    
  0.25970834    
  0.55351841    
 -0.34322289    
 -0.93587786    
   1.4930277    
 -0.60572422    
  0.71330464    
 -0.56628990    
 -9.41390842E-02
 -0.48122510    
  0.82320029    
 -0.29175523    
  0.51733512    
  -1.5187835    
   1.1349798    
  0.19415604    
 -0.21581744    
  0.25898990    
 -0.13877657    
  0.16929191    
  0.14473900    
 -0.47142300    
  3.71790826E-02
 -0.45983639    
  0.82051814    
 -0.27002704    
  0.11332854    
 -0.37903181    
  0.78251082    
 -0.81341845    
  0.26958221    
 -0.85647231    
 -0.46357256    
  0.94160861    
  0.36116463    
 -0.47209617    
 -0.92470574    
   1.5981065    
  -1.3281868    
  0.70384258    
 -0.58248174    
   1.2039727    
 -9.27420780E-02
 -0.22001365    
  4.95338589E-02
 -0.39070472    
  0.47616574    
  3.35601121E-02
  0.10931292    
 -0.13268630    
 -3.78702693E-02
  0.14962912    
  0.17169134    
 -0.57564676    
 -3.21868435E-02
 -0.23607747    
  0.21720870    
  0.40546501    
 -0.25131425    
  0.93649358    
  -1.3378853    
  0.55262274    
 -4.30173837E-02
 -0.23883390    
  0.28185114    
  3.10907420E-02
 -0.14231619    
 -6.06245659E-02
 -0.56065792    
  0.52243668    
  0.61670536    
 -0.34869638    
  5.47640622E-02
  0.46725699    
 -0.40350237    
  4.03514095E-02
 -0.43557489    
  0.52728319    
 -0.53165972    
 -8.70113596E-02
  0.60308647    
  1.81585699E-02
 -0.20467775    
 -0.41656750    
  0.54930973    
 -0.13590214    
  3.42181697E-02
  0.11812279    
 -0.25910851    
  0.35244054    
  0.31031981    
 -0.47109330    
 -0.91338795    
  0.18473391    
  0.69013053    
  0.88623613    
 -0.83615232    
 -0.38414246    
  0.56502616    
 -4.80787084E-03
  0.13503630    
 -0.39187381    
 -5.77084050E-02
 -9.69615877E-02
  0.29943097    
 -3.28798220E-02
 -6.91920817E-02
  2.06802022E-02
  7.05509186E-02
  0.13250904    
 -0.19722942    
  7.55604133E-02
 -0.85995626    
  0.48893166    
  0.67938089    
 -0.34123620    
 -0.23434797    
  0.27528161    
 -9.53101590E-02
 -0.72907925    
  3.00321206E-02
  0.11184819    
  0.29558742    
  0.16644830    
 -0.66683000    
  0.51600683    
 -3.95308957E-02
  0.27958483    
  0.16022965    
 -0.19434173    
  0.21490794    
 -0.50997770    
 -8.85533318E-02
  0.37411457    
  0.21161222    
 -0.25389493    
 -0.11986146    
  0.42401853    
 -0.28441954    
 -0.17388831    
  9.24871936E-02
  0.39955842    
 -0.32469368    
  0.38224682    
 -0.33736750    
  0.15101096    
 -0.38677311    
  0.13699757    
  4.40001190E-02
 -8.64093006E-02
 -3.67687047E-02
 -0.24014124    
  0.52501047    
 -0.31143597    
 -0.30318624    
  0.21477512    
 -0.21999711    
  0.26115525    
 -0.29849297    
 -0.18449782    
  0.73475313    
 -3.50914262E-02
 -0.14660369    
 -5.80432191E-02
 -0.27842888    
 -0.74721432    
   1.2039729    
  0.38978729    
 -7.98545033E-02
 -0.36122596    
  0.39014387    
  5.31918854E-02
 -0.34325203    
 -0.18805228    
  0.34627622    
 -0.31608534    
  7.17152804E-02
 -3.16372216E-02
  0.41258273    
 -0.32706055    
 -1.98680311E-02
  1.71268738E-07
 -0.19511206    
  0.36678645    
 -0.25898960    
  0.22460230    
  6.49027452E-02
 -0.19552293    
 -0.26469263    
  0.32590333    
  0.19782595    
 -0.34937552    
  1.44406604E-02
  1.06954332E-02
 -0.25741181    
  0.48480198    
 -0.30861509    
 -1.16055505E-02
  3.44200097E-02
  3.32749113E-02
  0.73585808    
 -0.67245698    
 -0.39190549    
 -0.20686282    
   1.0366930    
 -0.46560800    
 -0.13503647    
 -0.42985648    
 -0.16034262    
   1.0181670    
 -0.20562778    
  0.14908496    
 -0.37948951    
 -0.19126834    
  0.22314359    
  0.37763026    
  0.14721437    
 -0.24306236    
  0.23841126    
 -0.17257905    
  0.10258666    
 -0.11653369    
 -0.25452983    
  7.33313933E-02
 -0.93155801    
  0.54609364    
 -0.20232211    
  0.24591267    
  0.33850145    
 -0.12967764    
 -0.22796278    
 -3.94138731E-02
 -3.06147579E-02
 -0.13872635    
 -7.41077960E-02
  0.37067908    
  0.65710741    
 -0.38054875    
  0.20826817    
  8.61027688E-02
 -0.34249014    
  2.77797598E-02
 -2.07617711E-02
  0.21047615    
  0.25821534    
 -0.28695297    
  2.87375059E-02
 -0.24606715    
 -0.12323280    
 -0.25542131    
  9.57912281E-02
  0.27193370    
  0.32806444    
 -0.40810725    
  0.21357428    
 -3.21036391E-03
 -0.54683596    
  0.55004650    
 -0.92272168    
  0.62213606    
 -0.16430292    
  0.83335268    
 -0.15822409    
  0.35849133    
  -1.0184299    
  0.14477453    
 -0.11995931    
  2.42142770E-02
  0.17912675    
  0.26236448    
 -4.72529158E-02
 -0.14932349    
  0.22986236    
 -0.38776556    
  0.17645644    
 -0.50593567    
  0.87139553    
 -0.88985765    
  0.55695039    
  5.20049222E-02
 -0.25663742    
 -0.38386580    
  0.98082942    
 -0.27811271    
  5.85683770E-02
 -0.24279641    
  0.67387873    
 -0.76158428    
 -0.33897537    
  0.46780825    
 -1.10497447E-02
 -0.14310065    
  0.22825880    
  0.23262230    
 -0.11106729    
 -8.15498382E-02
 -0.20212409    
 -0.30652514    
  0.59919453    
  5.51664941E-02
 -0.31633747    
  0.11000095    
  6.71392009E-02
 -1.63670629E-02
  1.31148435E-02
  6.49346923E-03
 -0.12753922    
  0.17185020    
 -0.24031788    
  0.40808648    
 -0.33961856    
  0.15938902    
 -0.31845382    
  0.24362221    
 -6.77953241E-03
 -4.87903021E-02
  0.30274662    
 -0.50381416    
  0.56769276    
  0.11005248    
 -0.22536324    
 -0.37671557    
  0.44903624    
 -0.10335267    
 -0.47979346    
  0.18154961    
  0.29537436    
 -3.21193375E-02
 -0.32291487    
  0.43242106    
 -2.15061810E-02
 -0.23475978    
 -0.16393483    
 -1.22202728E-02
  6.73521310E-02
  0.48521322    
 -0.15257961    
 -0.10109617    
 -0.19393878    
  1.10093644E-02
 -0.80910724    
  0.27115282    
  0.69626719    
  0.26164517    
 -0.14698212    
  0.15652902    
  7.76645988E-02
 -0.74040031    
  0.86426950    
 -0.47272593    
  0.11466298    
  -1.4317569    
   1.0631055    
 -5.78672290E-02
 -0.14146551    
 -5.54299280E-02
  0.62895381    
 -0.56376815    
  0.29974499    
  0.32041365    
 -0.47576451    
  0.56798393    
 -0.36693156    
  0.25892198    
  0.15452965    
  5.52626662E-02
  8.64734501E-02
 -0.20506349    
 -0.31966504    
  0.13102826    
  0.25196409    
 -0.36646309    
 -0.19485869    
 -2.82848757E-02
  0.14118655    
 -6.62006214E-02
  0.39142513    
 -0.40289754    
  0.16616602    
 -0.80686677    
  0.30037507    
  0.44260469    
  0.16008525    
 -0.34658259    
  0.24056411    
  8.20650682E-02
 -6.57514408E-02
 -5.65872788E-02
  0.38935444    
 -0.15260492    
 -0.19977029    
 -0.32923755    
  0.17233296    
 -0.32038596    
  0.66345561    
 -0.19945361    
 -0.14361556    
 -0.41516450    
  0.47873735    
 -0.16936250    
 -0.15272102    
  0.11778314    
 -0.16382684    
  0.56483757    
 -0.53390753    
  0.73295343    
  0.21432446    
 -0.64323264    
 -0.52465379    
  0.20009503    
  0.12638175    
 -0.18506506    
  9.43107456E-02
 -4.08219621E-02
 -6.45384490E-02
 -0.12405245    
  0.53321475    
 -0.24082646    
 -0.14093618    
 -0.12048943    
 -0.10943369    
  0.61168641    
  0.21201149    
 -0.33349156    
  0.24294621    
  6.94284737E-02
  0.14188048    
 -4.32501957E-02
 -0.17461655    
  -1.0535884    
  0.45455474    
  0.35006621    
 -0.30327427    
  0.28625238    
 -0.86607087    
  2.02027708E-02
  0.32208353    
  0.33024171    
  9.90910828E-02
  9.01510119E-02
 -0.17373762    
  0.62415427    
 -0.22727300    
  0.12617677    
  0.10383982    
 -0.12845637    
 -0.17301907    
  0.43944892    
  0.43447539    
 -0.65523529    
 -0.13693872    
  4.99270707E-02
 -0.11332856    
  0.19735920    
 -3.03051341E-02
 -1.55041451E-02
  6.94094151E-02
 -0.18173842    
 -9.91637856E-02
  0.41443393    
 -0.22505842    
  0.57276511    
 -0.51383334    
 -0.12838097    
  0.13737650    
 -0.36739326    
  0.39099303    
  1.44719686E-02
 -0.43610197    
  0.70419705    
 -0.44012499    
  -1.0952049    
  0.98718655    
  0.31672382    
 -2.80915201E-02
  6.88030496E-02
 -6.88027069E-02
  0.37362453    
 -0.20132443    
 -4.16216068E-02
 -0.39675325    
 -3.01910210E-02
  0.44183296    
 -0.37156370    
  0.74871719    
 -0.23077379    
 -0.18915352    
  3.78354341E-02
 -0.45233878    
  0.46708107    
 -0.93475294    
  0.48311600    
 -3.83858732E-03
  0.12629385    
 -1.70944892E-02
 -1.73917376E-02
  3.10907420E-02
 -0.11142572    
  0.34134912    
 -3.57673913E-02
 -0.26826400    
 -0.31616688    
  0.77048028    
 -0.12889113    
 -0.33647215    
  0.20671281    
  0.12179117    
  0.31139863    
 -0.41824147    
 -0.28274849    
 -0.23402959    
  0.46501613    
  0.18492226    
  0.24726574    
 -0.18679391    
 -0.10021199    
 -0.69856721    
 -0.41091487    
  0.52869779    
 -0.41273779    
  0.92356354    
 -0.11020320    
 -3.62477899E-02
 -0.25467587    
  0.89794153    
 -0.39493856    
 -0.43199193    
  0.18030351    
  0.43749440    
 -0.17538925    
 -8.65403414E-02
  7.35026523E-02
 -0.25582391    
  4.95969094E-02
 -0.22718385    
  0.12896644    
  0.12369692    
  -1.1370785    
  0.58996296    
  0.42697147    
  0.18703857    
 -4.82020192E-02
  0.30603132    
 -0.27863207    
  0.14250010    
 -1.31063126E-02
  0.11455301    
 -0.37876600    
  0.57665193    
  5.63001260E-02
 -0.67506355    
  0.28499028    
 -0.63299847    
 -0.66808331    
   1.1839722    
 -9.13226977E-03
  5.06813265E-02
 -2.05585156E-02
 -0.57833600    
 -0.51435912    
   1.2514979    
 -0.60360730    
  0.39927298    
  0.23916373    
 -8.67890194E-02
 -2.97721718E-02
  0.14547919    
 -0.66273570    
  0.16528010    
 -0.26197383    
  0.12844215    
  0.46047196    
  -1.2471449    
  0.89247990    
 -2.02848315E-02
  0.43507704    
 -0.36390060    
  0.22771320    
 -0.17204003    
  0.42571613    
 -0.26590806    
 -0.36329010    
  -1.4502431    
  0.42415732    
   1.2403404    
 -9.35260206E-02
 -0.49783847    
  0.92272180    
 -0.89097291    
 -9.15670022E-02
   1.1943376    
 -0.14725868    
 -0.47385722    
 -0.15415053    
  0.43796411    
 -0.25714555    
 -0.62065148    
  0.57054496    
  9.42316875E-02
 -0.46283525    
  0.46283519    
  0.41738421    
 -0.38552332    
 -9.11376253E-02
 -0.11302319    
  0.10536070    
  0.17911120    
 -0.15254411    
  0.25919023    
 -0.25918996    
  9.29237828E-02
 -7.43705481E-02
 -0.19415617    
  0.31845364    
  0.31015480    
 -0.30046189    
 -0.17144832    
 -0.15224400    
  0.14458142    
  7.66296219E-03
  0.10497865    
  5.02618626E-02
  0.10829738    
 -6.35614395E-02
  0.30702499    
 -0.17271285    
 -0.58451331    
  0.43762207    
  0.11072574    
  0.22935666    
  0.17705265    
 -0.43806627    
 -0.22168255    
 -6.01686649E-02
 -8.06890950E-02
 -0.11097831    
  0.36229298    
  3.84664796E-02
  0.40546533    
 -0.24326064    
 -0.28590101    
  0.45295537    
  2.89875492E-02
 -0.51082563    
 -0.38911581    
  0.19129007    
 -0.59946173    
  0.52535391    
 -0.17848285    
  0.26147979    
 -0.10241500    
 -0.39086628    
   1.0937696    
 -0.26528129    
 -0.18358816    
  0.41680717    
 -0.30198595    
 -0.27087486    
  0.36155185    
 -0.15363461    
 -0.30100754    
  0.42319345    
 -0.33903146    
  0.16877742    
  0.29051885    
  0.10223950    
  2.02536602E-02
 -0.37948963    
  0.22533894    
 -0.43664789    
  0.45690933    
  0.13639270    
 -0.11093133    
 -0.42094731    
  0.32115808    
  0.66497618    
 -0.51347458    
 -3.50913331E-02
 -0.22039987    
 -0.18781595    
  0.31619704    
  0.27479818    
 -0.16643003    
 -0.30403119    
  6.04090728E-02
  0.35356659    
  5.18984012E-02
 -0.10919908    
  0.68024367    
 -0.88433892    
 -0.22471695    
  0.32059878    
 -0.86072075    
  0.62318861    
  3.20883207E-02
  8.08520392E-02
  3.18498015E-02
 -9.87644419E-02
  0.67039919    
  -1.2492293    
  0.45366725    
 -0.15219161    
  0.12435696    
 -0.32604271    
  0.18325208    
 -0.33368555    
  0.72509897    
 -0.36842373    
  0.33322009    
 -0.24620877    
 -2.96005625E-02
  7.44146407E-02
  0.20139471    
 -6.73657432E-02
 -0.27958509    
 -0.60077405    
  0.39702636    
  0.28768218    
  7.35026374E-02
  0.50767106    
 -0.18421887    
  2.80916449E-02
  6.43652976E-02
  0.21217434    
 -0.59707326    
  5.56732118E-02
 -0.10255650    
  0.11332855    
  0.18825613    
 -0.19542472    
  0.28046185    
 -0.35125491    
  0.17327161    
 -0.19276534    
  0.32345217    
  0.12566587    
 -0.74470508    
  0.49804580    
  0.18178549    
 -0.41624689    
  0.13302325    
  0.16678010    
 -3.99438925E-02
 -0.17794231    
 -8.19171444E-02
  0.10047052    
  0.39561272    
 -9.87816900E-02
 -9.74985585E-02
 -6.21316023E-02
 -0.47000343    
  0.28382847    
  0.13690419    
 -5.89426719E-02
 -8.57135206E-02
 -0.16458082    
  0.26095173    
  0.14756668    
 -0.21328357    
  5.86249530E-02
  1.76373608E-02
  3.09836678E-02
  0.26626790    
 -0.23951061    
  0.79801267    
 -0.76554191    
 -0.12580228    
  0.76479346    
 -0.42935714    
 -0.16282380    
 -0.76913315    
 -0.37948945    
  0.53739280    
  0.29885542    
 -0.12878078    
  0.18940544    
  0.35313943    
 -9.53100622E-02
  0.32340014    
 -0.55033875    
 -0.10832213    
  6.55971542E-02
  0.25746810    
  9.92067233E-02
 -0.26208630    
  0.21662399    
  0.34967360    
 -0.35550466    
 -0.17532873    
  8.03106055E-02
  0.12950411    
  2.23470870E-02
 -0.35825464    
  0.17039306    
 -0.27006045    
  1.73163563E-02
 -0.18318042    
  0.59292829    
 -0.52324796    
  0.10919921    
 -0.21029529    
  0.39834750    
 -0.37729421    
  0.36652234    
  0.25091335    
 -0.16119801    
 -0.16855535    
  0.12124921    
 -7.17153847E-02
  0.32418242    
 -0.41763547    
 -1.23203555E-02
  0.17748894    
 -0.21968940    
 -0.11401852    
 -0.84408230    
  0.58026803    
  0.60097665    
 -0.63944298    
   1.2137289    
 -0.39772803    
  0.10939848    
  4.30992842E-02
 -0.18182555    
  0.18182549    
 -0.14100352    
  8.53479840E-03
 -0.20004140    
  0.38566253    
 -0.26212877    
 -0.25262573    
  0.25262612    
 -4.37567495E-02
  0.16459346    
 -0.21035290    
 -6.71131164E-03
  0.59040225    
  3.66341956E-02
 -0.40726513    
 -0.42044145    
  3.23916487E-02
  0.38263002    
 -8.18536244E-03
 -2.21617389E-02
 -0.75377196    
  0.13872609    
  0.44773662    
 -0.20103857    
 -0.29445255    
 -7.91373029E-02
  9.53102261E-02
  0.85793644    
 -0.14362413    
 -0.25506103    
 -9.56481472E-02
  -1.0097438    
 -0.14231621    
   1.3380923    
 -5.71583882E-02
  0.47895053    
 -4.05681832E-03
 -0.18721153    
 -0.36582041    
  0.68960750    
  -1.7100815    
  0.75030565    
 -0.18789238    
  0.65325570    
 -0.27229705    
  0.24578580    
 -7.75582641E-02
  0.11849973    
 -5.29536195E-02
  0.38203043    
 -0.59690011    
  6.17257617E-02
 -0.67224056    
  0.85514873    
 -0.29454803    
 -4.83964123E-02
 -0.96714914    
  0.90755701    
  0.15790318    
  8.95053372E-02
 -0.17549543    
 -4.16725427E-02
 -0.16628060    
   1.0111438    
 -0.70232981    
 -6.08552396E-02
  0.43508723    
 -0.82305920    
  1.71924718E-02
   1.2062432    
 -0.60840589    
 -3.82213183E-02
  0.23604716    
 -0.37143543    
  0.12231629    
  0.10897251    
  0.17541467    
 -0.39929590    
  5.03703654E-02
 -0.37948942    
 -0.13720110    
  0.83290911    
  5.71584702E-02
 -0.48853153    
  0.57191342    
 -0.52951753    
  2.97419727E-02
 -0.18893671    
  0.34465608    
 -0.28039411    
  8.35476592E-02
 -0.18844739    
 -0.58410668    
  0.75328553    
 -0.39002085    
  0.57751697    
 -7.70902932E-02
 -0.76913333    
  0.88109183    
 -0.12953390    
 -0.21695694    
 -6.83635622E-02
  0.10299939    
 -3.46353911E-02
  0.43298304    
 -0.47803605    
  0.14156365    
  0.32497796    
  7.24550411E-02
 -0.17910103    
 -8.03109109E-02
  0.61903930    
 -0.42344940    
 -0.26408473    
 -0.30778337    
  0.40037620    
 -5.59585951E-02
 -9.42315459E-02
 -2.40010414E-02
  7.41077587E-02
  0.43752697    
 -0.37204894    
  0.34498709    
 -0.11063918    
  2.47605741E-02
 -0.42744395    
  0.51829773    
 -0.17885342    
  0.47886631    
 -0.68947744    
 -0.16705418    
 -0.42513809    
 -0.13447782    
  0.83422571    
 -0.20763925    
  0.61529505    
 -0.59129381    
  6.50325641E-02
  0.76804841    
 -0.62989819    
 -2.94618923E-02
  0.28934160    
 -5.36525212E-02
  -1.0599973    
  3.71790789E-02
  0.97166306    
  0.12207106    
 -6.82944134E-02
 -0.22839294    
 -0.14487365    
  0.20549823    
 -0.16452414    
 -0.21045057    
  0.15415064    
 -0.79465395    
  0.72676390    
  0.21150602    
 -0.20738204    
  0.42314062    
 -0.23944807    
 -0.32016733    
  -1.2790487    
   2.2837648    
 -0.71232808    
 -0.27833635    
 -0.18325199    
  0.68191123    
 -0.40546501    
  0.17095765    
 -0.10536064    
 -0.42348349    
  0.93668759    
 -0.41861513    
 -0.17728022    
  0.52452463    
 -0.19051825    
 -0.36909762    
  0.23026116    
  0.30873552    
 -0.29465052    
  0.23011230    
 -5.57081308E-03
 -2.54609641E-02
  0.21335374    
 -0.44080442    
  0.24730974    
 -0.69878089    
 -0.40546501    
  0.98505747    
  0.25797305    
 -0.47638071    
 -4.83964123E-02
 -8.29874538E-03
 -9.61436629E-02
 -7.12888688E-02
 -0.11470916    
 -0.73258901    
   1.2929934    
  6.28930423E-03
  5.19199111E-02
 -3.94588970E-02
  0.28380483    
 -0.19498897    
 -0.18971406    
 -5.27360886E-02
 -4.80683148E-02
  0.17025432    
 -0.25726533    
 -0.15621887    
  0.21635729    
  0.24088430    
  0.16068241    
 -0.65232509    
 -7.79613778E-02
  0.30110517    
 -0.93649328    
  0.89567149    
  0.50329739    
  0.25438836    
 -0.19569157    
  0.45414230    
 -0.56452972    
 -0.31911701    
  0.70403677    
 -0.11868599    
 -0.25830749    
 -0.64185381    
  0.49469620    
  0.32508370    
 -0.57291973    
 -0.35779139    
  1.66208670E-02
  0.29316136    
  0.10125382    
  7.83320367E-02
 -0.60784942    
 -0.24059038    
  0.71294987    
  0.25782922    
  0.33863461    
 -0.16901949    
 -0.31271553    
  6.43198341E-02
  3.85898203E-02
  0.58321983    
 -0.24404699    
 -0.36797461    
 -0.27906144    
  5.02199195E-02
 -0.19299062    
 -8.79117101E-02
  0.88889188    
 -0.29213658    
  0.22552189    
 -0.41142109    
 -0.15057281    
  6.84371591E-02
  0.23166752    
  0.14083490    
 -0.38818884    
  0.33590755    
 -0.43121755    
  0.52806765    
 -0.26236418    
 -0.36624423    
  9.18075293E-02
  0.27443692    
 -5.83356991E-02
  0.28679836    
  0.14997394    
 -0.11351135    
 -0.11363554    
  0.77032053    
 -0.67474979    
 -0.12464234    
 -0.13564052    
  0.22853436    
  0.22743554    
 -0.50088251    
  0.14756668    
  8.47220048E-02
 -0.17062537    
  0.29677692    
 -0.13741912    
  0.66002691    
 -0.35479438    
 -0.61101878    
 -7.17437789E-02
  0.35750115    
 -0.47580087    
  0.34638962    
  7.90299997E-02
  0.13618751    
 -0.38316911    
  0.14801741    
  0.14645100    
  0.35696465    
 -0.13905202    
 -0.38470292    
  9.46871787E-02
 -2.20481362E-02
 -0.23596430    
 -6.23903871E-02
 -0.61475670    
  0.31700981    
  0.33150542    
  0.33824879    
  0.55368119    
 -0.74551517    
  0.20942971    
  0.21614249    
 -0.15415083    
 -2.48977188E-02
 -0.13473241    
 -0.30928117    
 -0.63793135    
  0.36899531    
  0.87546861    
 -7.92495012E-02
 -0.50568402    
 -0.12260227    
  0.79415041    
 -0.51739740    
 -5.65123521E-02
 -0.29546419    
  0.34092668    
  0.30421123    
 -6.49029240E-02
 -0.30434087    
 -0.26038972    
 -0.23604706    
  0.13919725    
  0.32101834    
  7.87809640E-02
  0.17979297    
 -0.15732016    
  0.18847522    
 -0.18109532    
  0.17185020    
 -0.19415623    
  0.31090668    
 -0.11985144    
  0.24160561    
  0.21037959    
 -0.69314712    
  0.58029276    
 -0.18942633    
  7.46808574E-02
 -0.32561341    
 -4.21115085E-02
 -0.35309699    
  5.46041913E-02
 -2.44511999E-02
 -9.87816900E-02
  1.62604786E-02
 -3.83606367E-02
  8.04722235E-02
  9.81176943E-02
 -0.74100322    
   1.0721207    
 -0.22482300    
  0.60766250    
 -0.25688747    
  3.48871499E-02
 -0.28198397    
  0.14107856    
  0.13229701    
  0.17412274    
 -0.27087507    
 -0.19961320    
 -0.15933195    
  0.43825492    
 -3.88689041E-02
 -0.16180184    
 -0.23758414    
  0.28312644    
  0.34669372    
 -0.42873630    
  0.55375713    
 -0.70605069    
  0.52372926    
 -0.32779196    
  0.18469106    
 -0.27396983    
  0.22236490    
 -0.88863909    
  0.10763082    
  0.12756124    
  0.39945891    
 -0.31344622    
  0.51302099    
 -0.62943131    
 -0.28357545    
  0.70536739    
  0.35707963    
  4.97340113E-02
 -0.15101099    
 -1.89876799E-02
  0.35411572    
 -0.32887796    
  -1.2070929    
  0.89097309    
  0.94160861    
 -0.77291197    
 -0.37174395    
  0.36085474    
 -1.84168033E-02
  0.35332337    
  6.07783906E-02
 -0.24362211    
  0.11813114    
  4.62668836E-02
  4.67616394E-02
 -9.86152962E-02
  0.28135949    
 -2.78688483E-02
 -0.42744392    
 -0.12028638    
  0.31913689    
 -0.10051503    
 -0.66045481    
  0.32216835    
  0.27596101    
  3.16480696E-02
 -0.28250328    
  0.17402281    
 -0.25578874    
 -0.12905698    
 -5.11489576E-03
  0.43411085    
 -0.39390406    
  -1.1085131    
   1.5221550    
 -0.50649178    
  0.49337688    
 -2.33732127E-02
  -1.2017230    
  0.61123002    
  0.37659690    
  0.33167911    
 -1.81821063E-02
  5.06813265E-02
 -0.22751348    
  0.21287210    
  2.62023080E-02
 -0.20675570    
 -0.14011538    
  0.97010136    
 -0.73563987    
  0.13513795    
 -0.17783724    
  0.15223122    
 -0.30024871    
 -0.16458082    
 -8.61776322E-02
 -5.01244655E-03
 -0.16340628    
  0.13795932    
  0.21693884    
  0.21898563    
  0.44254693    
 -0.31738362    
 -2.08029561E-02
  0.10265415    
 -1.36427898E-02
 -0.13825227    
 -0.47063464    
 -0.12921180    
  0.46496242    
  0.33440706    
 -0.35262263    
 -0.16772270    
  0.55338532    
 -0.37469333    
  0.15154994    
 -0.43078277    
  0.20372550    
  0.13549045    
 -0.32489565    
 -0.14237213    
 -3.33363079E-02
  0.68178332    
 -0.64844716    
  0.38893589    
  0.22166118    
 -0.12298945    
 -0.59114790    
  0.48130333    
  0.13633648    
 -0.34368798    
 -0.24999881    
 -0.46645945    
  0.73018855    
  0.42941818    
 -0.38062829    
 -5.33457696E-02
  0.50257230    
 -0.23216221    
 -0.33160612    
  0.23664419    
  0.18487258    
 -0.58460712    
  0.21511114    
 -0.23240304    
 -0.70484322    
  0.98669434    
  0.26438662    
 -4.47577201E-02
  3.46056819E-02
 -0.23254141    
  0.18731633    
  0.25604832    
 -0.12608179    
  0.26476529    
 -4.66341190E-02
 -0.42193165    
  0.84070820    
 -0.25889906    
 -0.41298804    
 -0.20391232    
  0.38677299    
  9.01513174E-02
 -0.40423420    
   1.1010691    
  -1.1047660    
 -0.24183550    
  0.46941394    
 -0.30054700    
  0.36065117    
 -0.33702794    
 -0.10665847    
  4.31957887E-03
  8.58394057E-03
  9.37549621E-02
  5.67259751E-02
  0.34223270    
  0.29418826    
 -0.48017168    
 -0.26079300    
  0.32474199    
 -0.26147974    
  0.46616501    
  0.82261389    
 -0.92370981    
 -0.16753756    
 -0.10605935    
  4.44519334E-02
  0.43295449    
 -0.62806654    
  0.23124073    
 -0.58907801    
  0.36189398    
 -7.13089779E-02
  7.93734044E-02
  0.44869405    
 -0.59086829    
 -0.11778300    
 -0.16374537    
  0.28152826    
 -6.20722100E-02
 -0.12581994    
  0.20624183    
  0.55701506    
 -0.39768311    
  3.05365082E-02
  0.20032910    
 -3.12526450E-02
  0.22123708    
 -0.10451259    
  0.31896698    
 -0.65487456    
 -0.11728898    
  0.47000369    
 -0.35271445    
 -0.19105522    
  0.45372346    
  0.27236789    
 -0.45165437    
  0.18836367    
  0.15328960    
 -5.30630425E-02
 -0.12770958    
  0.21879953    
 -0.32312894    
 -0.18026173    
 -0.10398950    
 -6.11956380E-02
  0.18555252    
  0.14605325    
  0.42273691    
 -0.19611481    
 -9.61436480E-02
  0.20150444    
 -0.37833637    
  0.62909514    
 -0.54849100    
  3.36134806E-03
 -0.34050703    
  0.50420016    
  8.20133463E-02
  0.11632366    
 -0.39616266    
  0.70522648    
 -0.68801475    
  0.18345864    
  3.07718050E-02
 -0.21764883    
  4.02738601E-02
 -8.58159438E-02
 -0.13815024    
 -6.81113228E-02
  0.57893717    
  6.91572353E-02
 -0.28921914    
 -0.31155470    
 -0.28488463    
  3.83608267E-02
  0.43024537    
 -0.21791245    
 -0.19633241    
  0.11011112    
  0.34523535    
 -0.25035620    
  8.58394057E-03
  0.40831015    
 -0.13353150    
 -7.76105970E-02
  0.40195036    
 -0.43042162    
  0.61625838    
 -0.53983212    
 -0.98194486    
  0.91985589    
 -8.92785862E-02
 -4.57295402E-09
 -0.41327763    
  0.85065365    
  0.27121553    
  7.73868114E-02
 -0.52691162    
  4.69295308E-02
 -0.22745074    
 -0.29490227    
  0.35425669    
  6.55971766E-02
 -0.18805228    
  0.39390415    
  7.70567581E-02
 -0.16618441    
 -0.87886417    
 -0.20294079    
  0.48550802    
  0.39342710    
  0.11431691    
 -7.36331120E-02
  8.59033093E-02
  0.10961958    
 -0.51356137    
  0.19065830    
  0.36306974    
 -0.26947623    
 -0.10116922    
  0.21167137    
  0.10781882    
 -0.12332317    
 -2.21175738E-02
 -0.25726533    
 -4.14072536E-03
 -0.65648311    
  0.35346994    
  0.16055071    
  0.26346782    
  0.58656025    
 -0.44296950    
  0.17753315    
 -0.15860499    
  1.85761862E-02
  0.16893987    
  0.11490047    
  0.17730533    
 -0.62042171    
 -0.28051370    
  0.26602066    
 -0.44264403    
  0.30178648    
  1.66671816E-02
  6.40217140E-02
  9.60148349E-02
 -0.33576804    
 -2.49388441E-02
  2.49391645E-02
 -8.20973143E-02
  0.31015497    
  4.22325470E-02
  0.33539751    
 -0.23531394    
  9.40724984E-02
  8.59789252E-02
 -0.57032627    
  0.60384905    
 -0.76725531    
  0.22195943    
  0.72118616    
 -0.55158353    
  0.24373016    
 -0.16676906    
  0.37284002    
 -0.13937937    
  0.30584478    
  0.22011539    
 -0.47173816    
 -0.23361485    
  0.38538170    
 -0.22972825    
  0.33604306    
 -0.30937490    
  0.14154005    
 -0.44296134    
  0.30434093    
 -0.12399773    
  9.74082053E-02
 -0.13096856    
 -0.32358617    
  0.48695821    
 -0.48225206    
  1.39863072E-02
 -7.69609734E-02
  0.30380160    
  0.14408460    
 -0.15521598    
 -0.22969462    
  0.46175358    
 -0.25089186    
  0.24495699    
 -0.41894832    
  0.26131931    
  0.24315098    
 -0.23620668    
  0.18289801    
 -0.41997918    
  0.33584544    
 -0.62939262    
  0.26687911    
  0.16184297    
 -0.60869318    
  0.76775807    
 -1.31582944E-02
 -5.44349849E-02
  6.96871849E-03
 -0.34975427    
  0.33928320    
  0.55811071    
 -0.63844603    
  8.73279721E-02
 -0.11821864    
  0.42744401    
 -0.14566183    
  2.04985868E-02
  0.26570326    
 -0.18232144    
 -0.15237464    
 -0.10122839    
 -0.33098900    
  0.45372346    
  0.23462768    
 -0.57109958    
  0.23077407    
  0.37109771    
 -0.56019855    
  0.26706281    
 -0.40702865    
  0.89637536    
 -0.43166739    
 -0.30854738    
  0.81404907    
 -0.54767644    
  0.17459938    
  5.03886864E-02
  0.55504245    
 -0.76173723    
  6.02428662E-03
 -0.87366849    
  0.40786034    
  4.77315858E-03
 -0.10536063    
  0.99657762    
 -0.53121424    
 -5.46210781E-02
  0.52959585    
 -0.32415187    
 -0.25213110    
  0.14040136    
 -0.12580228    
  3.55911665E-02
  0.18173860    
  5.94234057E-02
  6.89930767E-02
 -4.72529233E-02
  5.36199380E-03
 -0.24750181    
  0.51765174    
 -0.68097669    
 -9.73282456E-02
  0.71512616    
 -0.20163722    
  0.14345516    
  1.37302922E-02
 -0.55338514    
  0.32454357    
 -0.12136089    
  5.94854020E-02
  1.80725548E-02
  0.10476328    
 -0.70940787    
  0.16579232    
 -2.81709973E-02
 -0.37037385    
  0.70002025    
 -0.47825697    
  0.41827419    
 -0.27923286    
  0.18392293    
  0.53532326    
 -0.61870468    
  0.54585701    
 -0.38181731    
 -1.11316154E-02
 -4.58095223E-02
  0.36018422    
  0.23882370    
  -1.1743723    
  0.68966872    
  0.37360409    
 -0.38411179    
  0.26182240    
 -0.31980944    
 -4.97234017E-02
  0.37493852    
 -0.30673027    
 -0.35197639    
  0.10848048    
  0.23614295    
 -5.30427396E-02
 -0.34506941    
  0.16196917    
 -9.29762498E-02
 -0.48550776    
  0.76933628    
  0.84840053    
 -0.79575664    
 -0.14141178    
  0.23572242    
 -8.70112553E-02
  9.36557129E-02
 -0.25084135    
  0.36936012    
 -0.16251896    
  1.03273094E-02
 -6.72820061E-02
  0.48409796    
 -0.56414080    
  0.24201189    
  9.50268283E-02
 -0.27921924    
  0.34234062    
 -1.60859730E-02
 -9.34198648E-02
  5.20350672E-02
 -4.90720607E-02
  0.56383353    
 -0.73790491    
 -1.77624803E-02
  0.37514159    
 -0.80234647    
  0.97600985    
 -0.33069196    
 -0.63983876    
 -1.65292285E-02
  0.38677317    
 -0.49832562    
  0.22686324    
  3.88397127E-02
 -0.32982790    
  0.82336164    
 -0.73469609    
  0.14107859    
  0.11426829    
 -0.40546492    
 -0.16003639    
   1.0302097    
 -0.66694486    
  0.51426786    
 -0.19268429    
  0.17535311    
 -0.31365755    
 -0.37252089    
 -0.19069000    
  0.83764774    
 -2.95222960E-02
 -0.22595629    
  0.19938965    
 -0.21357422    
  0.43054473    
  0.14124149    
 -0.42583230    
  0.15591298    
  1.74524207E-02
  0.70689297    
 -0.55620879    
  -1.0809127    
 -0.29354718    
   1.5053835    
 -7.87379593E-02
  1.68071929E-02
  4.61412221E-02
 -4.06011865E-02
  0.33291414    
 -0.29496917    
 -8.89476463E-02
 -0.56764191    
  0.26433489    
 -0.20945817    
  0.60171312    
 -0.36124456    
 -0.19306603    
 -0.18789238    
   1.1635001    
 -0.23499379    
 -0.22701426    
 -0.39170989    
  5.19078560E-02
  0.21611500    
  0.33288333    
 -0.54899818    
  0.31739187    
  0.93925464    
  -1.0036043    
  0.15888683    
 -0.51426804    
 -3.06368694E-02
  0.30092725    
 -0.11860565    
 -0.29015437    
  0.57226551    
 -0.35507989    
  0.20464674    
  0.10178269    
  0.53114557    
 -0.35667473    
 -0.21029545    
 -0.23922972    
  6.71896562E-02
  7.97650516E-02
 -5.83356991E-02
  2.09797602E-02
 -0.57883024    
  0.75594813    
 -0.12981170    
 -0.28878269    
  0.73836482    
 -0.72089720    
  0.51082557    
  2.31074505E-02
 -0.29959691    
  0.25283548    
 -0.11545884    
 -2.41701473E-02
 -0.22927836    
 -0.39589578    
   1.0871180    
 -0.40835941    
 -0.25255722    
 -6.15580231E-02
  0.31700981    
 -0.44827592    
  0.38258091    
 -6.19212398E-03
 -0.24512258    
  0.20714317    
  2.86187809E-02
 -7.48315081E-02
 -3.38397524E-03
  0.35565770    
 -0.24354006    
 -5.92998303E-02
  0.10953179    
 -0.56105763    
  0.18819629    
  0.35541892    
  0.42578506    
 -0.34146553    
 -5.82690164E-02
 -0.43739808    
  0.10889396    
  1.18344929E-02
 -9.88459215E-02
  0.38358250    
 -0.40546501    
 -2.69073565E-02
  9.11694542E-02
  9.49331000E-02
  0.30914804    
 -6.87948167E-02
 -0.21061113    
  0.26264620    
  5.61782531E-03
 -0.18064229    
 -0.68645811    
  0.45319661    
  8.91276374E-02
  7.46615902E-02
  4.57020402E-02
 -0.23090565    
  0.26800910    
 -5.44349849E-02
 -0.27609470    
  0.31046224    
  3.37280729E-03
 -6.97144270E-02
 -1.08893206E-02
 -2.96320133E-02
  0.50100303    
 -7.56860301E-02
 -3.50034647E-02
 -0.25022447    
 -6.06245734E-02
 -0.12169690    
  0.19207767    
  8.37697387E-02
  0.15415081    
 -0.23792063    
  -1.2335316    
  0.90286785    
 -0.96002609    
  0.89968300    
  0.47179607    
 -8.40308517E-02
  8.10412318E-02
 -0.28967997    
  8.06580484E-02
  6.77620471E-02
 -0.12861735    
  0.62205130    
 -0.26068160    
  0.23940405    
 -8.63934960E-03
 -0.43295431    
  5.21289632E-02
  0.17435350    
 -0.15237464    
 -0.30649152    
  0.15956104    
 -0.33935398    
  0.44183266    
  0.15877809    
  0.17723027    
 -0.54464710    
  0.75330126    
 -0.33986795    
 -0.30727303    
 -0.24312586    
 -2.32027005E-02
  0.18778391    
 -0.28638601    
  0.21794879    
  0.20633656    
  0.22382128    
 -0.26182222    
 -0.44496757    
  0.19415615    
  0.74172175    
 -0.35914096    
 -0.27135506    
 -0.68910682    
  0.40546507    
  0.74296087    
 -3.11713200E-02
  0.26903966    
 -0.42275053    
  0.37527010    
 -0.11409007    
 -0.10746907    
 -0.34282491    
 -7.72586614E-02
  7.35343099E-02
  0.11279558    
 -0.25274411    
 -0.10393104    
  8.66144896E-02
  0.25663760    
  6.53826222E-02
  0.12479100    
 -0.19695306    
  0.11551300    
 -0.24613321    
 -0.15933195    
  0.69087183    
 -0.28844172    
 -6.92101046E-02
  0.67174709    
 -0.54066187    
  0.31376731    
 -0.54048884    
 -0.30820182    
 -0.26676416    
  4.96997833E-02
  0.17725813    
  0.20159326    
 -9.11692902E-02
  0.71562016    
 -0.49247637    
  0.48130333    
 -0.47767338    
 -0.31213328    
 -0.10977088    
  0.48167542    
 -6.84945472E-03
 -4.93055508E-02
 -0.32570007    
  0.31481081    
  0.47591695    
  -1.2138475    
  0.30095252    
 -8.23997334E-02
  0.62983495    
 -0.11045691    
 -1.47060556E-02
  7.38009997E-03
 -0.27792597    
  7.92955607E-02
 -0.23102193    
  0.23102200    
  2.21738368E-02
 -0.19823696    
  0.60662180    
 -0.17824845    
 -0.20416090    
  0.20763941    
  0.70006758    
 -0.54591709    
  0.20148215    
  0.39486560    
 -0.67366612    
  0.11240950    
 -0.32674938    
  0.50763339    
 -0.11688416    
 -0.46946478    
  0.21622315    
 -0.29232258    
 -7.23205954E-02
  0.15272099    
  0.62200582    
 -0.16224790    
  0.66288376    
 -0.86989760    
  1.65291671E-02
  1.62604898E-02
 -0.28553393    
  0.30470362    
  0.51335418    
 -0.58212078    
  4.31243218E-02
  0.28116739    
  0.23289968    
 -0.38053566    
 -0.13028996    
  0.72028393    
 -0.79414302    
 -0.20416090    
  8.51078611E-03
  0.27917156    
  0.21024007    
 -0.39641532    
  0.43713328    
 -0.17685041    
 -0.16813675    
  0.12246674    
  0.26642975    
 -0.12166885    
  3.70411947E-02
 -7.27101192E-02
  3.29701826E-02
 -0.17693074    
  0.72645706    
 -0.70412785    
 -0.10992736    
 -0.16833526    
 -0.34484047    
  0.76409912    
 -0.15689398    
 -0.23361474    
  0.16736566    
 -0.21716814    
 -5.24137877E-02
  8.17660838E-02
  0.77255404    
 -0.32395545    
  0.41509297    
 -0.34136221    
 -4.91379621E-03
 -0.21945597    
  0.26754215    
 -8.82923976E-02
 -0.45675829    
  0.21745931    
  0.27456704    
 -0.14062844    
 -0.67900252    
  0.70432055    
  8.26035291E-02
 -0.55260706    
 -0.98528373    
   1.0456465    
 -5.15134297E-02
  0.52829325    
 -7.55077228E-02
  0.22482283    
 -0.49675652    
  0.49002266    
 -0.33377299    
 -1.26583967E-02
 -7.26389885E-02
  0.18117924    
 -0.29341280    
  5.22508137E-02
 -0.46927679
[truncated: 271,321 more chars]
