# Supplementary material for: Heavy-Tailed Fluctuations in the Spiking Output Intensity of Semiconductor Lasers with Optical Feedback
Source: PLoS One. 2016 Feb 22;11(2):e0150027. doi: 10.1371/journal.pone.0150027 (PMC4767187; doi:10.1371/journal.pone.0150027)
Supplement: S3 Dataset — (ZIP) [file pone.0150027.s005.zip › S3 Dataset/1.020.txt]

 -0.25901413    
  9.13496464E-02
  0.20067059    
  0.43321502    
 -0.94837904    
 -0.15234087    
  0.14141163    
 -6.82082325E-02
  0.54437399    
 -0.37686795    
   1.0440843    
 -0.90497160    
  0.85653156    
 -0.63946724    
  9.94193777E-02
  9.33006406E-02
 -0.37156349    
 -0.19743532    
  5.91305420E-02
  0.50121021    
  -1.0152305    
   1.1902796    
 -0.49713221    
  0.27155265    
 -0.24005416    
 -0.15028206    
  0.38728300    
 -0.42866781    
  0.23712988    
  0.29045591    
 -0.14587459    
 -6.28307462E-02
 -0.35716265    
  0.48212481    
  0.41545513    
 -0.76526886    
  0.14310093    
  0.66306984    
 -0.15893307    
 -0.50784731    
  0.28582183    
 -0.24932122    
 -0.25593331    
  0.58830076    
 -0.34680814    
  0.27487290    
 -1.11109931E-02
 -0.39989400    
  9.15151238E-02
  3.73177640E-02
 -0.27675295    
  0.29129893    
  1.43372724E-02
 -0.24928273    
 -0.16332510    
 -0.11980109    
  0.22193062    
 -6.51860982E-02
 -1.56661291E-02
  2.59756912E-02
 -0.48550776    
  0.10285717    
  0.99018407    
 -0.45558286    
  0.33079207    
  0.46285805    
 -0.45654854    
 -6.30930951E-03
 -0.11029544    
 -0.97261822    
  5.45590706E-02
  0.85234219    
  7.51897600E-03
  0.13633648    
 -0.32542226    
 -0.17241608    
 -0.48081449    
   1.4656677    
 -0.48050040    
  0.40546501    
 -0.33647212    
 -0.32262933    
 -4.27415334E-02
  0.62306213    
 -0.48843941    
  0.13876590    
 -0.25178894    
  0.34981367    
 -4.93928976E-02
 -0.61407864    
 -0.48770332    
  8.22380781E-02
  0.58681154    
  0.25672007    
 -0.12440851    
 -0.55748111    
  0.49578783    
  0.10763083    
  0.16516845    
 -0.12124923    
  0.14518215    
 -0.35764059    
 -0.16793293    
  0.11332882    
 -0.12482296    
  0.16971837    
 -7.59859234E-02
 -0.40283680    
  0.29747647    
  0.44183254    
  0.50100303    
 -0.26738840    
 -0.86128390    
  0.41945142    
 -7.19737336E-02
  7.65922070E-02
  0.28306317    
  4.74663265E-02
  0.40987042    
 -0.36139584    
 -0.16419047    
 -0.13087948    
  0.28556117    
 -0.25222492    
 -0.20386331    
  0.58722842    
 -0.13432956    
 -7.97765329E-02
 -8.66966546E-02
 -0.46173599    
  0.61534739    
 -8.78944993E-02
  4.82853651E-02
  0.38391030    
 -0.20271139    
 -0.45883024    
  6.45385757E-02
  0.25593334    
 -0.47388223    
  0.22624767    
 -0.24191366    
  0.19105528    
  0.32711178    
  0.10127685    
 -0.11707507    
  4.36205864E-02
 -0.86575991    
  0.82531887    
 -0.55961573    
 -0.30260795    
  0.75155807    
 -0.51794326    
  0.13872609    
  0.13547266    
  3.99166569E-02
  7.53493756E-02
 -0.15213639    
  0.11097832    
  0.38851577    
 -4.66559157E-02
 -0.25730252    
 -7.20310584E-02
  0.45273930    
 -0.51700109    
 -0.17878810    
  0.30732906    
 -0.22606611    
  0.24151038    
  0.21622320    
 -0.22391549    
 -0.74464375    
  3.98459211E-02
  0.76837063    
  0.19372945    
 -0.10370372    
 -0.85061479    
  0.43850502    
  0.72027594    
 -0.38380376    
 -0.37729421    
 -5.89985549E-02
  0.69314694    
 -0.35038063    
 -0.77908939    
  0.53113097    
 -0.13424960    
  0.43193191    
 -0.36524034    
  0.19035383    
  5.19596152E-02
  7.71173164E-02
 -0.30343053    
 -5.99633381E-02
  0.28204834    
  0.10832224    
 -0.24427794    
  0.48625413    
 -6.15579970E-02
 -0.22711955    
  0.39074913    
 -0.48248005    
  0.18667890    
 -0.22677322    
  0.55701506    
 -0.80314821    
  0.25066838    
  0.22585501    
 -0.42552069    
 -9.25514475E-02
  0.28768218    
  0.18986855    
 -9.45584550E-02
 -5.95921166E-02
  5.12933508E-02
 -4.69169058E-02
 -8.18638653E-02
  0.43503904    
 -0.34447977    
  0.22746316    
 -0.29924303    
  0.74082935    
 -0.51304531    
  0.22166118    
 -0.10965613    
  0.26845863    
 -0.17074311    
  0.22254294    
 -5.94232827E-02
 -8.79395977E-02
 -0.14675012    
  0.32488486    
 -7.75206089E-02
 -0.39668748    
 -0.23066220    
 -0.63808757    
  0.98528367    
 -0.16251889    
  1.55644771E-02
  0.35396859    
  0.18277311    
  0.14475487    
 -0.50498343    
 -3.96090150E-02
 -0.32775629    
 -0.10328595    
  0.53942811    
 -0.60916144    
  0.11034782    
  0.39713883    
 -0.32516509    
  0.51082569    
 -0.23712961    
  0.39128035    
 -0.46430552    
  0.12783346    
 -0.41047755    
  0.95280182    
 -0.65511954    
 -6.55338913E-02
 -0.41950735    
  3.57180759E-02
  0.34727430    
  0.30407584    
  0.13391253    
 -0.40546501    
  0.31042156    
 -0.24089527    
 -0.49112058    
  0.70827621    
  7.51797482E-02
 -0.11188141    
 -0.41958299    
 -1.43198911E-02
  0.22314374    
  5.24465553E-02
 -0.14929621    
  1.26315132E-02
 -0.67244267    
  0.56195480    
  0.34113440    
  0.12770046    
  8.73374566E-03
  6.99587539E-02
 -0.18665536    
 -0.43354282    
  0.13604078    
 -3.11827864E-02
  0.13522686    
  0.26872882    
 -0.22616918    
 -0.30294934    
  0.45058557    
 -0.81093025    
 -0.29753447    
  0.97959077    
  0.26036063    
  9.55706611E-02
 -0.58466667    
  0.50614196    
  0.19399044    
 -0.11027084    
  0.21794879    
 -0.40859503    
 -0.38991264    
 -8.70112702E-02
  0.14981233    
  0.17139249    
 -0.18012619    
 -0.27605394    
  0.70178044    
 -0.14133920    
 -0.32466087    
  0.37924930    
  0.11221223    
  0.46510339    
  -1.2767320    
  0.34274170    
 -0.22426002    
  0.24195980    
 -6.80532679E-02
  0.31546184    
  0.29959700    
 -0.42339146    
 -5.98980412E-02
 -0.16518535    
  0.10584585    
 -0.24633597    
 -0.64409089    
  0.95796359    
 -3.31981927E-02
 -0.15485394    
  0.52452445    
 -0.32027772    
  0.39874917    
 -0.42314053    
  0.42583236    
 -0.37763026    
 -2.78348569E-02
  0.19699806    
 -0.11200497    
 -3.71065526E-03
  4.00780886E-02
 -0.25029436    
  0.65813798    
 -0.24051453    
 -0.23759802    
  0.13257308    
  0.28684282    
  0.50678730    
 -0.78029674    
  0.12438372    
 -6.33697510E-02
  0.15548502    
 -0.45886600    
 -8.35648850E-02
  0.35207722    
 -0.14932349    
  0.17165294    
 -1.77807948E-07
 -0.17917174    
 -0.11589792    
  8.91276374E-02
 -0.13685909    
  0.57286084    
  0.11135750    
 -0.58689028    
 -0.48299080    
  0.33085445    
  0.38491127    
  6.79271147E-02
 -0.59919477    
  -1.6040180    
   2.0022104    
  0.13944443    
 -0.54308665    
 -0.39730182    
  0.92438793    
 -8.40831101E-02
 -0.28651333    
  4.66187857E-03
 -0.15570225    
  0.29849294    
  9.96994376E-02
  0.45529756    
 -0.59196228    
  1.24743031E-02
  4.04912345E-02
  0.15074335    
  0.15170987    
 -0.51376247    
  8.90236596E-09
  0.29135180    
 -9.20190811E-02
  0.95951968    
  -1.0302351    
 -1.73917636E-02
 -0.15123083    
 -0.10196482    
  0.14197028    
  0.23870803    
  7.43836984E-02
  0.10536049    
 -0.36129382    
  8.43072608E-02
  0.29298702    
  0.47000352    
 -0.33093226    
 -0.89443183    
 -4.13850360E-02
 -0.87828952    
   1.1954623    
  0.16941807    
  0.24116221    
 -0.28090224    
 -0.32750353    
  0.21813111    
  0.59557307    
 -0.19514570    
 -2.38512717E-02
  0.26236433    
 -0.26236433    
 -0.28080899    
  0.11218664    
 -0.30830130    
  0.36387116    
 -6.78902045E-02
 -5.95921166E-02
  0.23361491    
  0.18924193    
 -4.70677055E-02
  0.21588831    
  0.20155279    
 -0.68524182    
  0.19600695    
 -0.77049643    
  0.16705392    
  0.68721229    
 -0.34064785    
  0.52988982    
 -0.50918508    
  1.22202216E-02
  2.40012314E-02
  0.29555616    
 -0.28376815    
 -9.41390842E-02
 -0.26365241    
  0.40360141    
  0.26979947    
 -0.45810869    
  1.34231206E-02
  0.19702779    
  0.28402576    
 -0.30990505    
  0.29048696    
 -0.60473603    
 -8.00426304E-02
 -0.14310066    
 -2.59755254E-02
  3.87143679E-02
  0.26041493    
 -9.80378315E-03
  2.91282907E-02
 -0.28608844    
  0.35092592    
  0.51708406    
 -0.10714478    
 -0.12675157    
  0.31845394    
 -0.54075319    
 -0.11147369    
  0.19248980    
  0.15136766    
 -0.15526612    
  0.35472015    
 -0.80614734    
  0.48974589    
 -0.10285733    
  0.55961567    
 -0.42712653    
 -0.36085454    
  0.75899374    
 -0.43531799    
  -1.0650896    
  0.61310434    
  0.33562168    
  0.18586126    
 -0.34214222    
  0.37686753    
  4.01390344E-02
 -0.13306297    
  3.67690586E-02
  -1.3335578    
  0.60738057    
 -0.46702316    
  0.57312953    
  0.58704090    
  0.14880584    
 -0.23446140    
 -3.30610462E-02
 -0.12516326    
 -1.43886814E-02
  0.78537852    
 -0.22369422    
 -9.22845304E-02
  0.10867827    
 -0.77499819    
  0.34066489    
 -0.45258307    
  0.40984151    
  0.73169565    
 -0.27931374    
 -8.09692591E-02
 -5.57419844E-02
 -0.63139915    
  0.58578873    
  3.60103473E-02
 -1.94812696E-02
 -0.19885077    
  0.27763185    
  2.98529826E-02
 -3.59320454E-02
 -0.49469617    
 -5.01244655E-03
 -0.11715498    
  0.52094376    
 -0.15191603    
 -0.19331931    
  0.42888546    
 -0.26731482    
  0.38097423    
 -0.37695011    
  0.12445432    
 -0.42155108    
  0.17780702    
  8.66343006E-02
  0.32933336    
  1.77519452E-02
 -0.25215244    
  0.34452602    
 -0.30748457    
 -3.70410644E-02
  2.23891437E-02
 -0.54587305    
 -0.41185474    
 -4.92709465E-02
   1.1053239    
  0.30590981    
 -0.20726039    
  4.44518290E-02
  4.53334525E-02
 -0.20529804    
 -0.19051823    
 -1.24224629E-02
  0.45160633    
 -4.06011865E-02
 -0.32329962    
  0.28098020    
 -0.34806642    
  4.00053710E-02
  0.43762210    
  -1.8044983    
   1.2593348    
  5.52158505E-02
 -0.10904061    
  0.69544864    
 -5.43227568E-02
  9.70739573E-02
 -0.29801404    
 -0.15365627    
 -5.32985032E-02
  0.19801290    
 -0.35581967    
  0.36476204    
 -0.62158608    
 -0.22868368    
  0.21197037    
 -0.32197130    
  0.52925956    
  0.58981395    
 -0.23268235    
 -0.29088187    
  0.37362453    
  0.29135182    
 -0.41318703    
 -0.22647129    
 -0.84591001    
  0.92595285    
  6.69395402E-02
  0.14381987    
 -0.49844137    
 -9.12158787E-02
  0.60817683    
 -4.05671857E-02
 -0.32004738    
  0.38179538    
  0.18779565    
 -0.43441620    
  0.24061437    
  4.13039140E-02
  7.24550411E-02
 -0.31309178    
 -0.72300005    
  5.88403605E-02
   1.3274540    
  -1.5069221    
  0.44183275    
  0.55489492    
 -0.49104375    
  0.89545667    
 -0.38876340    
 -0.30228105    
 -0.19415587    
   1.1254593    
 -0.75812739    
 -0.39317334    
  0.26115525    
 -4.95968461E-02
 -8.51049274E-03
  -1.1648614    
   1.1122181    
 -5.08192442E-02
  0.39114523    
 -0.12623197    
  4.61894311E-02
 -0.36464304    
  0.75141627    
 -0.35937387    
 -0.20142160    
 -0.95633829    
  0.82398695    
  0.10724562    
  0.18161497    
 -0.20736754    
 -0.18058391    
  0.51705605    
 -1.53942850E-07
 -7.74580613E-02
  4.59098816E-02
 -0.22957450    
 -7.10111260E-02
  0.15229359    
 -0.39070472    
  0.34895274    
  0.14748415    
  -1.0754708    
  4.78558615E-02
  0.92188245    
 -0.87621266    
  0.91985589    
 -0.25385940    
 -0.16955929    
 -0.28768203    
  0.49328139    
  0.24242553    
 -0.41068691    
  0.73417866    
 -0.47706357    
  0.22395287    
 -0.25270230    
  0.33349138    
 -2.11169589E-02
 -0.34627631    
 -3.95656452E-02
  0.26615137    
 -3.14160511E-02
  0.23021093    
 -0.13877657    
  0.37812608    
 -0.54694700    
 -0.16635756    
 -0.24487101    
  4.52052243E-02
  0.14861038    
  0.66170585    
 -0.35983875    
  0.14708346    
 -0.49275309    
  0.36657596    
  9.84401107E-02
 -0.34337088    
  0.53347456    
 -1.30039509E-02
 -0.63715303    
 -0.20840131    
 -9.59201232E-02
  0.57200289    
  0.10763082    
 -0.11523517    
 -0.34259787    
  0.27958485    
  0.42159459    
  0.18454133    
 -0.52048016    
  0.53369641    
 -0.58734894    
  0.14624566    
 -0.15019020    
 -0.74589771    
 -0.87546867    
   1.5933086    
  1.21211810E-02
  0.14897376    
  0.20004126    
 -0.36520967    
 -0.64922792    
  0.34092665    
  0.19611509    
  0.38858053    
 -0.31382042    
 -0.31054011    
  0.22660552    
  5.81820048E-02
  0.12260251    
  3.83872795E-03
  0.26736206    
 -0.55888271    
  -2.3285606    
   2.6974683    
 -4.34850194E-02
  0.15732011    
  0.48062739    
 -0.58037758    
 -2.47800536E-02
 -0.29367355    
  0.31845394    
  0.31527016    
 -0.38401303    
 -1.12994667E-02
  3.71790826E-02
  0.31646118    
 -0.61146915    
  0.29135180    
  0.13353157    
 -9.40287709E-02
  0.55961579    
 -8.17208216E-02
 -0.36481759    
 -0.22471695    
  0.24956292    
  4.20482568E-02
 -0.24169682    
  0.29328457    
 -0.16350532    
  8.81070718E-02
 -4.62333746E-02
 -0.31648415    
  0.60967153    
 -0.40311474    
 -0.24180251    
  0.41291136    
  1.76474769E-02
 -8.83374587E-02
 -0.12177181    
 -0.52167553    
  0.75768578    
  0.21171482    
 -0.22602133    
 -0.28864297    
  0.27412909    
 -0.35001373    
 -0.19652979    
  0.47063458    
 -0.13488406    
  0.28677914    
 -0.55421019    
  0.36372536    
  0.47409377    
 -0.73481971    
  0.34855714    
 -2.43170932E-02
 -0.53155160    
  0.15489830    
  0.12621780    
  8.70114192E-02
  0.20559935    
  0.11942063    
 -5.93165010E-02
 -0.19574444    
  4.94333692E-02
 -0.79815060    
 -0.33647218    
   1.0188476    
  8.64093006E-02
 -0.89824271    
  0.25672004    
  0.35604593    
  3.03712953E-02
  0.35282156    
 -6.83496669E-02
 -0.49804601    
 -0.78739989    
   1.3627638    
 -1.44643380E-07
 -1.19763864E-02
 -0.72996110    
  0.16126828    
  0.57469904    
 -0.47360274    
 -0.50125629    
  0.91311109    
 -0.13262177    
 -0.16573274    
  0.18375102    
  0.25408825    
 -0.47723207    
  0.82080203    
 -0.25863829    
  9.22986120E-02
  0.13642754    
 -0.60782421    
  0.40422526    
 -0.54361522    
  0.18658610    
 -7.73867145E-02
  0.11905952    
 -4.87903021E-02
 -0.21868910    
  0.18601857    
 -0.18158373    
  0.50104338    
 -0.36089659    
 -0.22314338    
  0.72857016    
 -0.17446409    
 -0.36619112    
  0.54065531    
 -0.47139677    
  0.20740692    
 -2.44661123E-02
  0.38986439    
 -0.43741682    
 -5.33457845E-02
 -0.50060397    
  0.40358031    
 -9.49328244E-02
  0.25499588    
  0.33325139    
 -0.60077405    
  0.23483974    
 -0.41884312    
 -7.87810236E-02
 -0.15324035    
  0.59624338    
  0.29293156    
 -0.51607502    
 -5.40671572E-02
  0.46826607    
  0.19671017    
 -0.17095768    
 -0.13272464    
  0.62645572    
 -0.61682469    
  0.32222247    
 -0.31585306    
  9.38662440E-02
 -9.06966999E-02
  3.72713581E-02
 -0.35493425    
 -8.14928561E-02
 -7.33826756E-02
  0.58891428    
  0.10423300    
 -0.19252551    
  0.38787529    
 -0.30806935    
 -0.47913593    
  0.48480198    
 -0.34783590    
  0.27763185    
 -9.19822529E-02
  0.40213743    
 -0.42907515    
  0.12496217    
  7.81872720E-02
 -0.17289558    
  -1.6160824    
   1.3038182    
  0.36073890    
  9.41926334E-03
 -0.23889203    
 -0.55269539    
  0.97650951    
 -0.34377155    
  0.30403137    
 -0.36054355    
 -0.44701400    
 -0.66329420    
   1.0586071    
  8.97289962E-02
 -0.17488648    
  0.21511136    
  0.34767386    
  0.12367285    
 -0.26482818    
 -0.55961567    
  0.27096143    
 -0.35611916    
  0.53714281    
 -0.13911258    
  0.43003631    
 -0.24647196    
 -4.77038957E-02
 -9.92265716E-02
  0.49924809    
 -0.29205844    
 -0.23269176    
 -0.14679751    
  0.23165436    
 -0.21051204    
  6.08708896E-02
 -0.94221431    
   1.1732012    
 -0.91629070    
  0.55514145    
 -4.49423539E-03
 -0.24938568    
  0.81285536    
  0.26236412    
 -0.79916537    
  9.21153799E-02
  0.34217033    
 -0.43428558    
 -0.29354718    
  0.29792359    
  0.28330567    
 -0.19957498    
 -0.11028117    
  0.32940048    
 -0.18361285    
  3.42892185E-02
  0.44343677    
 -0.47000343    
 -5.53501137E-02
  0.19845103    
 -0.13162842    
 -0.23461579    
  4.23590392E-02
  0.12543416    
 -0.26888946    
  0.12485040    
  0.41636011    
 -0.31806666    
  0.27051416    
 -0.22884141    
  4.78178710E-02
 -1.17416428E-02
  0.26780051    
 -0.28768227    
 -0.46120709    
  0.25202179    
 -0.17836915    
  6.85981065E-02
 -0.14225122    
  0.20124960    
  0.11314252    
 -0.10278000    
  1.02566369E-02
  5.08894259E-03
  0.44689596    
 -0.41197979    
  0.59267664    
 -0.32354784    
 -0.41676459    
  4.98719923E-02
  0.11236303    
  8.33817124E-02
  0.51348889    
  7.94709660E-03
 -0.32806441    
  0.28768206    
 -0.48105335    
  0.47830257    
 -0.52376497    
 -0.16115202    
  0.22859320    
 -0.56288189    
  0.48609504    
  0.10253973    
 -0.15556422    
  6.70107752E-02
 -0.16034263    
  0.16955949    
  0.10444279    
  0.25726569    
 -0.24087167    
 -3.72715183E-02
  0.33707464    
 -0.75527877    
 -3.25763822E-02
  0.76037240    
 -0.37497479    
  6.11545183E-02
  5.36209121E-02
  0.24144870    
 -0.39292592    
  0.17135842    
  0.20566911    
 -0.37702733    
 -3.32571641E-02
  0.41667420    
 -1.92933083E-02
 -8.81925672E-02
  8.16780552E-02
  4.78558801E-02
 -0.19171108    
  0.64680690    
 -0.53617710    
 -0.47000346    
  0.35937420    
 -0.23262241    
  4.65201139E-02
  0.69994223    
 -0.40998983    
  5.94235994E-02
 -0.12987500    
  0.13944443    
  2.81709600E-02
 -0.34702149    
  0.29637769    
 -0.62415421    
  0.48504174    
  0.29233527    
 -0.46722189    
 -3.62032838E-02
 -0.36261773    
 -0.84289241    
   1.4240348    
  0.17301902    
  0.29466709    
  -1.9229735    
   1.3902549    
 -0.20067064    
  0.69555956    
 -4.83100675E-03
  -1.0606028    
  0.47087738    
  4.69169766E-02
  0.24620873    
 -2.30651889E-02
 -0.31015483    
  0.62739575    
 -0.20689304    
 -5.20789512E-02
 -0.27311352    
 -0.18067013    
  0.21319331    
  0.65232527    
 -0.43721384    
 -0.20714334    
  1.18344929E-02
 -0.48501775    
 -0.49189758    
  6.06246293E-02
 -9.23733637E-02
   1.1057553    
 -8.53952244E-02
  0.43349251    
 -0.45306244    
 -2.40010414E-02
  0.25893271    
  0.10097603    
 -6.11542501E-02
 -0.25131446    
  0.17651315    
 -0.10932356    
  0.28134415    
 -0.10324354    
 -0.16021116    
 -0.15296921    
 -0.17081772    
  0.54551125    
 -0.49765533    
  0.46002421    
 -0.25005090    
 -0.65596813    
  0.34270915    
  0.36493099    
 -0.48012680    
 -0.13021486    
  0.69974780    
 -7.15809241E-02
  0.10712564    
  2.19787527E-02
  0.72523528    
 -0.82646388    
  -1.8446819    
   1.3071570    
  0.35313943    
 -0.61374032    
  0.23679027    
  0.35607222    
  0.10028445    
  1.89042985E-02
 -0.64560640    
  0.74533308    
  0.29696095    
 -0.10340306    
  0.18557525    
 -0.68621099    
 -0.12240195    
  2.06194241E-02
  0.17292370    
 -0.17803869    
 -8.00426304E-02
  0.24946077    
  0.42121354    
 -0.41689390    
 -1.73917636E-02
  0.14660357    
  0.70257241    
 -0.49162424    
 -6.15378236E-03
  0.14083490    
 -0.11043741    
  6.93922266E-02
  0.16683936    
 -0.28532061    
 -0.23659830    
  0.31227747    
 -0.73178488    
  0.64025795    
 -0.19712710    
  0.13789940    
 -0.10347927    
  5.12931570E-02
  0.18232141    
  7.72918239E-02
 -0.29598078    
 -0.14310065    
  0.83439463    
 -0.27600029    
 -0.31998289    
 -1.35596953E-02
  0.18345864    
  2.80128252E-02
 -0.37018320    
  0.23744068    
 -3.20541263E-02
 -0.18951331    
 -3.60758938E-02
  4.00053710E-02
  0.11122564    
  0.23361492    
  0.13734348    
 -0.93585116    
  0.31056651    
  0.51803935    
 -0.18935442    
  0.42162076    
 -0.21887903    
 -0.44065130    
 -6.39876053E-02
 -0.10683002    
  0.44078159    
 -0.36073893    
 -0.10485778    
  5.85533157E-02
  0.41019344    
 -0.14165048    
  0.15415053    
  0.12260231    
 -0.18342115    
 -0.33845434    
  0.22314364    
 -0.17347184    
  0.37414277    
 -0.12576950    
 -5.29223606E-02
  0.17565684    
 -0.75910527    
  0.55029619    
  0.10311093    
 -0.14128338    
 -0.12854099    
  8.88534486E-02
  0.31955731    
  0.16501571    
 -0.41423139    
  0.26381466    
 -0.18058389    
  0.17476992    
 -0.28477100    
  0.18361267    
  0.30606076    
 -5.36716133E-02
 -0.34705421    
 -8.89476314E-02
  0.32197127    
 -5.78197166E-02
 -0.33647218    
  5.27506433E-02
  1.17879706E-02
  0.33255818    
  0.13842137    
 -0.71783972    
  0.17395312    
  5.71582839E-02
 -0.33093226    
  0.72308135    
 -0.38031483    
  0.11122564    
  0.90712595    
 -0.73066962    
 -0.18703841    
 -5.46582676E-02
  0.13633648    
 -0.38604686    
  0.10054128    
 -0.23958249    
 -0.51636577    
  0.34174925    
  0.14090534    
  0.23337686    
  9.48988423E-02
 -0.27270547    
  0.19574468    
  0.35845098    
 -5.75238802E-02
  0.14375874    
 -0.42706421    
  2.15993077E-02
 -0.29053524    
  2.81709507E-02
 -0.78623766    
   1.1227098    
  0.85576522    
 -0.66160929    
 -0.29423949    
  0.20186614    
 -0.48954824    
  0.14154005    
  9.20747444E-02
  0.67916113    
 -0.39495733    
 -8.35330263E-02
  0.13447770    
 -0.35856888    
  0.34523535    
  0.15510893    
 -0.21029526    
 -0.16544375    
  0.47417903    
 -0.22054288    
 -9.88880247E-02
 -0.60077381    
  0.22183564    
 -7.61235803E-02
 -0.13919723    
  0.60495460    
 -0.16126809    
 -0.15762895    
  0.92503309    
 -0.42499715    
 -0.83261317    
  0.18571725    
  0.38453209    
 -5.94232567E-02
 -0.23856814    
 -0.23225224    
  0.36772493    
  1.34831881E-02
 -1.34832105E-02
  0.20395626    
  0.40176836    
 -0.33746040    
  0.24707648    
 -0.19319136    
 -0.21498026    
 -0.29039577    
  0.20559932    
 -5.92426360E-02
  0.34913465    
  0.21115139    
 -0.34184837    
 -0.16808394    
 -0.10337846    
  0.37870780    
 -0.22314346    
  0.24327859    
  0.14221443    
 -0.17600162    
  0.21832073    
  0.47310665    
 -0.66765726    
  0.35499573    
 -0.17715831    
 -0.36554229    
 -0.24153031    
  0.23747335    
  0.24087189    
  5.28895780E-02
 -0.93928039    
  0.57390964    
 -0.50646830    
  0.74262720    
 -6.40788674E-02
  0.26349497    
 -0.39283359    
 -0.50665021    
  0.78592879    
  0.22314344    
 -0.51082575    
  0.31268346    
  0.13815030    
 -5.24259023E-02
 -0.23525630    
 -0.12588027    
  0.57231092    
 -0.44643047    
  0.28499028    
 -0.34785748    
  0.18104848    
 -0.24000454    
 -0.14809598    
  0.39760944    
 -0.43102568    
  0.20945828    
  4.99145351E-02
  7.91779980E-02
  6.89646648E-03
 -0.26167738    
 -0.24116199    
  0.10251577    
 -2.59754993E-02
  0.10483406    
  0.30413389    
 -0.36772469    
 -2.55769640E-02
  3.06147318E-02
  0.11834107    
  0.64747697    
 -0.32902351    
  0.12497224    
 -0.18174876    
  -1.2544829    
   1.3337319    
 -0.42469653    
  0.38915148    
 -0.26170638    
  0.14679785    
  7.35297706E-03
 -0.10008335    
 -8.00427273E-02
  7.59858862E-02
 -0.33484748    
  0.67015749    
 -0.47000375    
  4.10078615E-02
  0.14518197    
  0.15028234    
  7.05420002E-02
 -0.28048426    
 -4.18469124E-02
  3.77404280E-02
  0.27212963    
 -0.69001722    
  0.72391897    
  7.30253384E-02
 -0.38317993    
  0.58180010    
 -0.33739650    
 -0.36270338    
  -1.5419966    
   1.4943686    
  0.29739094    
 -0.48460242    
  0.13205959    
  0.24959455    
 -0.16086644    
 -9.38962102E-02
  0.22624767    
 -1.66672375E-02
 -0.35427684    
 -8.10413137E-02
  0.17253341    
  0.19319138    
  0.13465706    
  0.20566911    
 -0.28768188    
  0.35880920    
 -0.18650936    
 -0.83183044    
  0.23464741    
  0.53790665    
  0.20930776    
  8.02807212E-02
 -0.18460999    
  4.04094532E-02
 -2.00005434E-02
  0.22516167    
 -0.59101778    
 -0.17458446    
  1.07772728E-07
  0.48861563    
  0.11066546    
 -0.47445783    
  0.78100836    
 -0.31611982    
 -0.13720113    
 -3.74574736E-02
  0.30939111    
  0.29813129    
  -1.0283730    
  0.91629058    
 -0.30173361    
 -0.79920655    
  0.77372766    
 -0.37059644    
  1.85192432E-02
 -0.13222151    
  0.79981577    
 -0.74878448    
 -7.21962452E-02
  0.13486724    
  3.67015228E-02
  1.54138462E-07
 -0.38539776    
  0.83779216    
 -0.13476028    
  0.43029103    
  3.97124775E-02
 -0.18396203    
 -0.61272550    
  9.53103080E-02
 -0.56168401    
  0.14792018    
  0.38014749    
 -0.12260227    
 -8.04452300E-02
  0.19446386    
  0.30583516    
  0.14732493    
 -7.38971382E-02
 -0.26917207    
  1.53259831E-02
 -1.14722122E-02
 -7.17437789E-02
  6.01383559E-02
  0.29156542    
 -0.34347358    
  0.20327552    
 -0.20738204    
  0.11641035    
  0.27106142    
  0.10088133    
 -0.44015062    
  0.28473666    
  0.13757907    
 -0.70608395    
  0.16303971    
 -0.18409291    
  0.29298699    
  0.19741856    
 -0.36087188    
  0.13528235    
  0.18571727    
 -0.36396539    
  0.72199535    
 -0.42823410    
 -0.11551272    
  0.11186998    
 -0.39277211    
  0.62896889    
 -0.41997918    
  0.13899897    
 -0.19770661    
 -0.15570225    
  0.31845382    
  9.06282291E-02
 -0.38757542    
  0.30873549    
 -5.21159023E-02
  0.14529334    
 -0.21781959    
  0.36636218    
 -7.64705762E-02
  4.84745800E-02
 -9.24751163E-02
 -8.29305947E-02
  7.94642195E-02
 -0.38484567    
 -0.55961597    
  0.64279348    
 -0.18514232    
  2.78569385E-02
  1.63493007E-02
  2.13910770E-02
  0.26764143    
 -0.27294624    
  1.58315971E-02
 -0.23499380    
  0.79983115    
  8.00426975E-02
 -0.30244255    
 -0.21021612    
  0.60946625    
 -0.47650871    
 -0.22918576    
  0.90409529    
 -0.39934891    
  0.77365869    
  -1.0412194    
  0.33533350    
 -0.24765804    
 -0.35563269    
 -0.99481529    
   1.4835235    
 -0.30812383    
  0.97701746    
  0.15016823    
 -0.68473172    
 -9.97893885E-02
  7.71895275E-02
  3.37108448E-02
 -0.42781231    
  0.89401066    
 -0.41242152    
 -0.49438226    
  7.83905089E-02
  0.26053131    
 -0.90715814    
  0.18610248    
  0.72410935    
  -1.2497187    
  0.59250367    
  0.17740776    
 -0.25696018    
   1.0440731    
 -0.57885796    
 -0.11878338    
 -0.22652754    
  0.14686024    
  0.45154142    
  3.95787619E-02
  0.36588597    
 -0.38700309    
 -0.31237462    
  0.53795439    
 -0.52553165    
 -0.13647498    
 -0.76146632    
  0.41551551    
   1.0692979    
 -9.34810936E-02
 -0.13712730    
 -0.76792055    
  0.26570305    
  0.61903942    
 -0.21040466    
 -0.64375460    
 -0.93760031    
  0.35821217    
  0.33493516    
  0.62140340    
 -0.26858175    
  0.49995580    
  0.68986309    
 -0.89674622    
  0.11419243    
  0.61654574    
 -0.25020558    
 -0.41046533    
 -5.80432191E-02
  0.33248010    
 -0.24846135    
 -0.18452168    
  6.39878362E-02
  4.04912345E-02
 -0.27193367    
  0.11314252    
  0.13875042    
  2.00406220E-02
 -1.60003994E-02
  0.54101080    
 -7.05030337E-02
 -0.19703910    
 -0.32731172    
  0.36049762    
 -0.28669336    
 -9.09718648E-02
  0.50561708    
 -0.18284391    
 -0.19303706    
  1.50947701E-02
 -0.38875183    
  0.20418051    
  0.34032598    
 -0.45473605    
 -4.12429720E-02
  0.50871801    
 -6.53826222E-02
 -6.63417354E-02
 -9.06279385E-02
 -0.12174360    
 -0.11834113    
 -3.06147579E-02
  7.00286627E-02
  0.44493347    
 -0.28048426    
 -0.39122263    
 -0.12233866    
  0.47597903    
 -0.21783862    
  0.44183290    
  5.94235994E-02
  0.15963000    
 -1.65292267E-02
 -0.36865130    
  0.18965751    
  3.26825604E-02
 -0.30607089    
 -0.35231778    
  0.49074969    
  0.11482145    
 -0.25325334    
  0.15352680    
  5.46585582E-02
 -0.19516978    
 -0.47692403    
  0.37729412    
  5.55700064E-02
 -7.48012885E-02
 -0.15172632    
  0.36902773    
 -0.44531104    
  0.47608277    
  0.37208566    
  6.07783906E-02
 -0.45585373    
 -0.39390436    
 -0.45857483    
 -0.48097268    
   1.0737972    
  -1.0306247    
   1.3357421    
 -0.33573189    
  0.20958030    
  0.21470481    
  0.14490712    
  0.26394224    
 -0.20142159    
 -0.29228386    
  0.61648142    
 -0.77186280    
 -0.14841995    
 -0.28768200    
  0.23638876    
 -3.20882909E-02
  0.54396582    
  9.41926334E-03
  4.14987085E-08
  4.58093099E-02
 -0.29266953    
 -8.77389014E-02
 -0.58169174    
  0.34646654    
  0.39992502    
 -0.18232146    
  0.29432639    
 -0.18896601    
 -0.19358483    
  0.16106169    
  0.93755066    
 -0.52659088    
  4.02738899E-02
 -0.23638870    
 -0.25704518    
  4.30098874E-03
  0.34805432    
 -3.03495326E-03
 -0.51794297    
  0.49020639    
 -2.85281725E-02
 -0.23446140    
  0.12588023    
 -6.66914210E-02
 -0.30702502    
  0.18058398    
  0.26570326    
  2.95587424E-02
 -1.96085572E-02
 -5.77407740E-02
  0.29984543    
 -0.68283761    
  0.86039847    
 -0.65275908    
 -1.68070216E-02
  0.13828716    
 -0.33942875    
  0.39679182    
 -0.87199044    
 -8.70112851E-02
  0.79668772    
 -8.10677260E-02
  0.27763185    
 -0.22567213    
  4.53685485E-02
  4.02397057E-03
 -0.11028117    
  7.34672099E-02
 -3.39016356E-02
  0.42819348    
 -0.26180255    
  0.37332401    
 -0.42962399    
 -9.29961577E-02
  0.31691179    
 -0.13176909    
 -5.42629361E-02
 -7.58909025E-08
 -0.11407240    
  0.55004650    
 -0.57109958    
  0.17520395    
 -0.75198758    
 -0.11211720    
  0.77839148    
 -0.20674181    
  0.26346782    
  0.29409552    
  -1.8223598    
   1.4031016    
 -3.39016356E-02
  0.55467743    
 -0.10977088    
 -0.25328943    
 -0.22225417    
 -0.72475231    
  0.99901170    
  0.29105487    
 -0.42458618    
  0.52539104    
 -0.11095693    
 -0.38776574    
 -0.15854618    
  0.16603719    
  0.19283842    
 -0.20787600    
 -0.18687716    
  0.55372787    
 -0.58621293    
  0.23066252    
 -9.83108059E-02
 -0.11365926    
  0.55961567    
 -0.29298699    
 -0.21695694    
 -0.39451206    
  0.24767688    
  2.02027727E-02
 -2.53176037E-02
  4.51204441E-02
  4.31723669E-02
  0.16813679    
 -0.16813673    
  1.96503706E-07
 -0.23139362    
  0.16340621    
 -0.16340628    
   1.0142869    
 -0.57584107    
  0.17144832    
 -0.28875455    
  0.20844355    
 -0.65553594    
  5.86485863E-02
 -1.91699490E-02
  0.18232152    
  0.62069219    
 -0.68738353    
  0.14424938    
  0.13041711    
  -1.0392728    
  0.71149641    
 -0.21559656    
  0.42285708    
  0.17159103    
  5.25375083E-02
  4.61618267E-02
  0.44959000    
 -0.36320534    
 -0.45494515    
  0.65718222    
 -0.98176891    
  0.63111186    
  0.29565009    
  0.13353142    
 -8.98561180E-02
 -0.15367582    
 -0.30894741    
  0.14310087    
  0.22705749    
  2.77367048E-02
 -0.20507054    
 -1.50377881E-02
 -0.12062779    
  7.80684501E-02
  0.36924371    
 -0.35355726    
  0.30885696    
 -0.72803462    
  0.43462163    
  0.32435745    
  1.92050040E-02
 -0.20430037    
  0.19337139    
  2.17399467E-02
 -0.38946488    
  4.27249558E-02
 -3.48195918E-02
  0.16977614    
  0.54093277    
 -0.47039062    
 -0.28459078    
 -7.25263581E-02
 -9.75250304E-02
 -0.68828106    
   1.0107177    
  1.75136309E-02
 -0.50390524    
  0.69314712    
 -0.10280950    
 -0.32885790    
  0.38158330    
 -0.21113117    
 -0.11452366    
  0.27610898    
  0.12796058    
 -0.29328418    
  0.14285102    
  9.59004313E-02
 -0.16651811    
 -0.27958509    
  0.22222161    
  0.37676683    
 -0.39163697    
 -4.99142148E-02
 -0.30622560    
  0.12074953    
  0.29358864    
  0.12599409    
 -0.19171108    
 -0.14165047    
  0.27565342    
 -5.77407740E-02
  0.19621061    
 -5.76359499E-03
  8.63324665E-03
 -0.20609750    
 -0.97614557    
  0.10629448    
  0.35077506    
  0.15330489    
 -0.12414850    
 -1.73917487E-02
 -0.28963327    
   1.2347445    
  0.19174682    
 -0.61209476    
  -1.1666169    
  0.87546879    
  0.75159079    
 -4.69360165E-02
 -0.23060849    
 -0.30414733    
 -5.62395900E-02
 -0.19062029    
  0.43502384    
 -4.97613549E-02
  0.13946596    
 -0.28178233    
 -0.37077948    
  0.59783703    
 -6.26941351E-03
 -0.28558806    
  0.42889810    
  0.18594818    
 -0.48919091    
  0.24142566    
  0.11488015    
 -0.55574715    
  0.85115165    
 -0.43671781    
 -0.38776556    
 -2.21739020E-02
 -0.90736204    
   1.7424136    
 -0.31263399    
 -0.60657918    
  0.54062128    
 -0.24685995    
 -0.62633836    
 -0.10763058    
  0.74121577    
 -0.59357953    
  5.09662889E-02
  0.50958282    
  0.12932466    
 -2.99521834E-02
 -0.31508097    
 -0.95643800    
  0.98833114    
  0.53036445    
 -0.53036445    
  0.16117282    
 -0.13899890    
  0.37277266    
 -0.29272991    
 -0.31089151    
  0.53160262    
 -5.67766279E-02
  3.37871388E-02
  0.28934160    
 -0.11871647    
 -0.14116351    
 -0.52708632    
  0.19768557    
  0.15351005    
  -1.0280821    
  0.72489589    
  0.43286422    
 -0.15696989    
 -0.39172593    
  0.43806648    
 -0.49832562    
 -1.55847502E-07
  0.56050283    
 -3.55229271E-03
 -0.12492598    
 -0.14279085    
  3.65336984E-02
 -0.39653641    
 -8.33815709E-02
  0.65999514    
 -0.29394373    
  5.01260767E-03
  0.99879175    
 -0.78772086    
  0.21419679    
 -0.54180145    
  0.57078898    
  -1.0430423    
  0.88518113    
  0.61789459    
  0.14523634    
 -0.82841331    
  6.89929649E-02
 -9.71635878E-02
 -0.13528235    
 -1.41178761E-02
  0.31456852    
 -3.46615887E-03
  7.36117885E-02
  0.14116332    
 -0.58946866    
  0.14545499    
 -0.42977569    
  0.60185575    
  0.15938902    
 -0.28872779    
  0.36417794    
 -0.13685910    
 -0.31471053    
  0.17161009    
  0.39774293    
  1.53850261E-02
 -0.18998422    
 -0.75338721    
 -0.33908984    
  0.83808106    
 -1.19763706E-02
  9.20189023E-02
 -0.26236439    
 -7.92495012E-02
 -8.04721266E-02
  0.34600377    
 -0.20067064    
  -1.0152307    
  0.82417542    
  0.55878019    
  7.41078183E-02
  0.20938477    
 -0.20938489    
 -0.41325918    
  1.96503706E-07
  1.39863072E-02
 -0.25131458    
 -0.10008350    
 -7.51204863E-02
  0.40309826    
 -0.22789431    
  4.65200879E-02
 -8.90797824E-02
  0.32576737    
 -0.43043810    
  0.39390415    
  0.22034918    
 -0.17045189    
 -3.14630568E-02
 -0.12638167    
 -0.18128598    
  0.17086920    
  0.22836556    
  0.63304335    
 -0.49691096    
 -0.24149263    
  0.35482126    
 -0.23703824    
  8.28877464E-02
 -0.59921545    
 -0.24934584    
  0.80600172    
  0.34434614    
 -0.43965644    
  0.49681479    
 -0.34390700    
 -4.58095223E-02
 -0.31406876    
  0.47931820    
 -9.00261104E-02
 -0.16507955    
 -0.18232135    
  0.11149570    
 -9.62279290E-02
 -0.14077272    
  5.79722552E-03
 -0.19746436    
  0.22032279    
  0.18043673    
  0.31329459    
 -0.33234268    
 -0.11718209    
 -0.64564496    
  0.61267507    
  3.29701826E-02
 -9.63919908E-02
  0.50724781    
  4.55422178E-02
 -0.32964638    
  0.22504652    
  5.54671399E-02
 -1.08498922E-02
  0.23255360    
 -0.23619659    
 -0.14085762    
  0.35372955    
 -0.13226785    
 -0.41561735    
 -2.58411001E-02
 -0.92154014    
   1.1457300    
  0.16189122    
 -0.66854131    
  0.19497256    
 -0.59007514    
  0.64564502    
 -6.13005906E-02
  0.61859697    
  0.28147072    
 -0.28457180    
 -0.51186150    
  0.10794771    
 -3.79191786E-02
 -1.45987906E-02
  0.56241322    
 -0.86989760    
  0.83290917    
  -1.2284240    
  0.83161676    
  0.16273442    
  4.65202369E-02
 -2.47800536E-02
  0.23525617    
 -0.17273580    
 -0.15246856    
  7.81253539E-03
  7.49416277E-02
 -0.42552069    
 -0.12332318    
  0.45027927    
 -0.17359480    
  0.83640575    
  3.03361509E-02
  -1.1006063    
 -0.43586251    
   1.2122718    
 -0.19730935    
 -0.29893064    
 -3.68703380E-02
 -0.59060746    
   1.2005774    
 -0.41830239    
  0.23393759    
  0.31342152    
 -0.76760012    
  0.27675301    
  0.10095501    
  0.19493464    
 -0.45862457    
 -9.01509151E-02
  0.58621329    
 -0.33332759    
  0.15884924    
  9.33126826E-03
 -0.60150248    
  0.32918179    
  0.56540632    
 -0.45760953    
  0.84677655    
 -0.79002357    
  8.26916099E-02
  0.44590607    
  -1.0336928    
  0.68165290    
 -0.16285886    
 -0.38027510    
  0.36312175    
 -0.13303712    
  0.33590755    
 -0.39702642    
 -0.19927090    
  0.32542250    
  0.46768627    
  0.25825086    
  -1.0310540    
  9.54720392E-08
  0.29394397    
  0.11319508    
 -0.78046256    
   1.0839063    
 -7.16418102E-02
  0.17031343    
 -0.16238736    
 -0.15021087    
 -0.29279211    
  0.24262460    
  0.20824185    
 -0.12203477    
  1.06242595E-07
  7.66330808E-02
 -0.32290331    
 -0.86123115    
  0.65677959    
  0.41468197    
 -0.16955927    
 -0.14393754    
  0.14755416    
 -3.61660053E-03
 -8.70113000E-02
 -0.19585125    
  0.14725892    
  0.42056471    
 -0.16556902    
  0.28123036    
 -0.40789518    
  0.20695503    
 -0.10635021    
  0.36161318    
 -0.35176089    
  0.17081788    
 -0.28860077    
  0.11122560    
  3.87143716E-02
  1.56987701E-02
 -0.17301907    
 -0.24656382    
 -9.52386297E-03
  0.12993623    
  0.11497813    
 -0.11497817    
 -0.10163278    
  0.23883377    
  1.45459203E-02
 -0.36652210    
  0.47584584    
  9.26589370E-02
  0.28324759    
 -0.35034600    
  0.71498901    
 -0.45044318    
 -0.14851673    
 -0.29143465    
 -0.37948963    
  7.41081089E-02
  0.33135715    
  1.09291105E-02
  0.44105628    
 -0.32166409    
 -0.35529765    
  0.18384953    
 -0.23080626    
  0.28286281    
 -0.17798324    
 -4.33835341E-03
 -4.90073673E-02
  3.58783938E-02
 -6.36576563E-02
  0.47643825    
 -0.28865436    
  0.29156542    
 -7.85900727E-02
 -0.26488331    
  0.23617299    
 -0.11657006    
 -0.14871109    
 -0.13052189    
 -0.40306410    
 -0.37012571    
   1.1754446    
 -0.44147548    
  0.46058422    
  7.29807019E-02
  4.30483818E-02
  0.19349493    
 -0.41945118    
  0.41481084    
 -0.46907389    
  0.28582183    
 -0.28582168    
 -3.01910210E-02
  7.02690631E-02
  0.31845364    
 -1.30720921E-02
 -0.16873027    
 -0.12246671    
  0.12867802    
 -0.11817032    
 -0.43912622    
  0.53221673    
 -0.30583534    
  0.38807335    
 -0.21440983    
 -0.30719468    
  0.46753761    
 -5.71583882E-02
  0.23225215    
 -0.24872696    
 -0.19772182    
 -0.40952194    
  0.21825357    
 -0.21825360    
  0.24246784    
  0.40066913    
  0.18658608    
 -0.11844813    
  0.28016904    
  0.10513415    
 -0.61671412    
  1.12573793E-02
 -6.55338913E-02
 -1.60644930E-02
  0.24318419    
 -0.19189082    
  0.19189091    
 -0.23511992    
  0.30559283    
 -0.54493111    
  0.19834866    
  0.34658217    
 -0.47118777    
 -6.86545298E-02
  0.31891525    
 -3.75984609E-02
  0.57966512    
 -0.36036023    
  5.09855524E-02
 -0.37522507    
 -0.23922953    
  0.44607082    
  0.23347089    
 -0.40683582    
  0.16293059    
 -0.54400420    
 -0.24445315    
  0.72345275    
  3.30307335E-02
 -0.41453150    
  0.25857386    
  -1.1242548    
  0.94446170    
 -0.46798551    
  0.22314352    
  0.52109522    
  0.12245508    
  -1.1761159    
  0.84099865    
  1.41177233E-02
 -0.10848061    
 -0.13950154    
  0.16012098    
 -0.10196482    
  5.63394371E-03
  4.39630821E-02
 -0.40546516    
  0.36150211    
  0.50857604    
 -0.20142160    
 -0.16106163    
  0.29614154    
 -0.13922051    
  0.31429583    
  7.58382007E-02
 -0.55192077    
  0.54062128    
 -6.15128726E-02
 -0.50380093    
  0.27763182    
  0.12783346    
  3.60103473E-02
  0.38925734    
 -0.53433889    
  0.31608525    
 -0.23062420    
 -0.17078416    
  7.41077587E-02
  0.38521126    
 -0.20665598    
 -7.84714594E-02
  0.34950653    
 -6.95070475E-02
 -0.46232098    
  1.62715764E-07
  0.10086076    
  0.26151243    
  2.83677713E-03
  0.16661824    
 -0.53182787    
  0.55083102    
 -0.31551689    
 -8.05802643E-02
  0.19908021    
 -0.71340835    
  0.18134642    
  0.19444273    
  0.28163987    
  4.73462306E-02
 -0.20099200    
  0.24619710    
 -0.34646675    
 -3.98459285E-02
  0.73689175    
 -0.80414391    
  0.31766278    
 -0.43273225    
  0.11940764    
  0.34754267    
  9.05730501E-02
 -0.33145690    
  5.30428849E-02
 -0.11732182    
 -0.15207808    
  0.56991440    
 -0.14373174    
 -0.16047972    
 -0.13459006    
 -0.17556468    
  0.20479451    
  0.45758113    
 -0.46170470    
 -0.78845727    
 -0.49578753    
   1.2633674    
 -1.27388295E-02
  0.30673048    
 -0.79920655    
  0.58233285    
  0.19139482    
 -0.62458473    
  6.00604340E-03
  0.32008556    
 -0.86336845    
  0.53123462    
  0.55353653    
  0.40894344    
 -0.76015800    
  0.37190476    
  0.42238599    
 -0.54187679    
  0.33921593    
 -0.53392148    
  0.37702736    
 -0.11179143    
 -8.99481997E-02
 -0.18940541    
  0.22787189    
  0.12405273    
  0.45953235    
 -0.39812371    
 -2.21877340E-02
 -1.61555391E-02
 -0.16232739    
 -5.10917194E-02
  0.21991247    
 -0.17265946    
  0.11264152    
  3.43073066E-03
  0.24214001    
 -0.19530873    
 -6.41030967E-02
 -0.23453209    
  0.12022744    
 -1.57484859E-02
 -0.15415062    
  0.35156924    
 -2.30651889E-02
 -0.34249011    
 -0.29238775    
  0.25897190    
  0.91629070    
 -0.67582232    
 -0.42668095    
 -0.30538177    
  0.39482677    
  0.54033238    
 -0.62394679    
  0.11519559    
  0.82408464    
 -0.41345158    
 -0.27969563    
   1.0505038    
 -0.54972827    
 -4.50781323E-02
 -0.19683559    
 -8.79688188E-02
  0.13926215    
  0.18232164    
 -0.26208630    
 -0.16443184    
  0.63848895    
 -0.52212507    
 -0.24807301    
  0.31047860    
  0.14547072    
  8.82928148E-02
 -0.36678627    
  8.93797651E-02
 -5.73769361E-02
  0.39225501    
 -0.22914539    
 -0.27549344    
 -0.10194005    
 -0.14686014    
  0.45147145    
  5.25513291E-02
 -2.76834238E-02
  0.17351103    
 -0.20922889    
  3.57180871E-02
  5.06460163E-09
 -1.76997129E-02
 -0.20106758    
  0.70831537    
 -0.50724792    
  7.89431185E-02
  0.37531224    
 -0.24550039    
  0.16034275    
 -0.45092762    
 -0.36000267    
  0.40546519    
 -0.44513026    
  0.68443882    
 -0.48114398    
 -0.67445499    
  0.68850666    
 -0.24667419    
  0.30538163    
  0.76505995    
 -0.80533344    
 -0.45459774    
  0.34872967    
  0.13289677    
  0.30748472    
  5.71584962E-02
  0.16467723    
  -1.1496300    
  0.45648301    
  0.96033251    
 -0.42570892    
  8.52206126E-02
 -0.53939897    
  0.14374453    
  0.16189122    
 -0.58849847    
  0.62689799    
 -0.12767772    
 -0.22119999    
  0.21338741    
  0.12516311    
 -0.33370784    
  0.14374453    
 -0.49285674    
 -0.36848623    
  0.72721374    
  5.58285899E-02
 -0.25649914    
  0.47873735    
  0.64679962    
 -0.17137583    
 -0.28768191    
 -9.44097713E-02
 -0.26269445    
 -0.50939620    
  0.78845727    
 -3.30062956E-02
  0.14354801    
 -0.45156971    
  0.80737233    
 -0.64348471    
 -0.21062532    
  0.30311254    
 -0.27480900    
  0.12242351    
 -0.78353107    
   1.0925881    
 -1.52211925E-02
  2.42436323E-02
 -0.33050200    
 -0.23889202    
 -2.68112347E-02
 -0.15234087    
  0.17384705    
  0.28501904    
 -0.37979737    
 -5.17209342E-09
  0.52129698    
 -0.22054286    
  0.14107838    
 -0.46550247    
 -0.19074009    
   1.3606048    
 -0.93127209    
 -0.22078782    
  0.49541333    
 -0.40546516    
 -0.84372002    
   1.0647106    
  0.16639081    
  0.28950509    
 -0.14058176    
 -6.83191195E-02
 -0.28208625    
 -0.12337892    
  2.49391645E-02
  0.73416638    
 -0.18658574    
 -0.16705397    
 -0.43623674    
  0.40546516    
  4.74663265E-02
 -5.79378307E-02
 -0.31977034    
 -3.44013609E-02
 -0.68319696    
  0.75551736    
  0.12653004    
 -1.61175777E-07
  0.35790381    
 -0.41265431    
 -8.58312547E-02
  0.33038920    
 -0.10347927    
  0.17224577    
 -0.16475500    
  0.12932466    
 -0.23137392    
 -0.19563280    
  0.52380621    
 -0.71724474    
  4.17971238E-02
  0.69606686    
 -0.13394789    
 -6.54276982E-02
  3.15261967E-02
 -1.38888918E-02
  0.18173860    
 -0.39099315    
 -0.20499048    
  0.75221431    
 -0.34498700    
 -0.89538413    
  0.68448919    
  0.30171353    
  0.18446293    
 -9.82555822E-02
 -0.36216819    
  0.35029849    
 -0.16515611    
 -9.60147977E-02
  7.46615902E-02
 -0.13868326    
 -0.13235126    
 -0.12014419    
  0.62718928    
 -0.57032627    
 -0.62986553    
  0.87389535    
  0.20566911    
  0.15139979    
 -5.66724278E-02
 -0.44410279    
 -0.12062778    
  0.38299248    
 -0.10691573    
 -0.24577141    
 -0.19735932    
  0.40748322    
 -0.94908053    
   1.1327453    
 -0.25901413    
 -0.37548441    
  0.37112698    
 -0.18144844    
 -8.17893595E-02
  0.28483731    
  0.34679720    
 -0.63733250    
  0.12348116    
 -0.23202123    
 -3.89661789E-02
  0.13601187    
  5.07150777E-02
  0.10426091    
  2.92705446E-02
 -0.95551139    
  0.10660986    
   1.1171657    
  0.29955959    
 -0.10626908    
  3.02564702E-03
 -0.48399836    
  0.23095609    
 -0.26587248    
  0.45013750    
 -0.77751404    
 -0.58637935    
  0.70572603    
 -0.32158372    
   1.0694555    
 -0.18469112    
  0.11103832    
  0.25696039    
  -1.2441790    
  4.18469459E-02
  0.88971120    
 -6.75665960E-03
 -0.14179790    
  0.45623735    
 -0.10151730    
 -0.16979767    
  0.11344470    
 -0.32609171    
  0.34901506    
  0.25821534    
 -0.24415018    
 -9.97893885E-02
 -9.30253323E-03
  0.25200638    
 -4.70968075E-02
 -0.56917918    
 -0.24811654    
  0.79158729    
 -0.42918155    
 -0.21815625    
  0.32071280    
  0.36744711    
  -1.1711830    
   1.0546492    
 -0.49965227    
  0.10118491    
  0.29497743    
 -0.10501447    
 -0.49027684    
  4.42062542E-02
  8.29488486E-02
  0.24187255    
 -3.57889980E-02
 -0.15753020    
  0.61684942    
 -0.27161407    
  0.29686785    
 -0.52169096    
  0.15174705    
 -8.27539265E-02
  9.35259238E-02
  0.42666754    
 -0.45933795    
 -0.13405880    
 -0.12095273    
  0.64185369    
 -0.13388939    
 -0.14464511    
  6.10139668E-02
 -0.33336177    
 -8.62211734E-02
  0.37824154    
 -0.27906144    
 -0.57584107    
  0.37707624    
  0.31224692    
  7.73868114E-02
  6.85197338E-02
  0.19765595    
 -0.12733933    
 -0.36909762    
 -5.03536910E-02
  0.26991960    
  0.57334614    
 -0.83391988    
  4.10078615E-02
 -0.13353126    
 -1.54245915E-02
  0.17103183    
 -3.10444683E-02
 -0.19867072    
  0.36433789    
 -0.23562565    
  9.61547717E-03
 -6.93344921E-02
  0.56181115    
 -0.35834742    
 -0.40755916    
 -0.32397202    
  0.71889979    
 -7.93365464E-02
  6.65432960E-02
  0.63118064    
 -0.57283044    
 -6.69707134E-02
  0.24455777    
 -0.28881252    
  9.00902506E-03
  0.32940048    
 -0.28983501    
  0.46946469    
 -4.97341082E-02
 -3.75224203E-02
 -0.13858603    
  -1.1905497    
   1.2463938    
 -0.26556420    
  8.29893164E-03
  9.83110741E-02
  0.49497047    
 -0.46544769    
  0.32602847    
 -0.23901682    
  0.25722274    
 -0.20526327    
 -0.17601217    
  0.81218737    
 -0.18332708    
 -0.69516134    
  0.33589596    
 -8.41336995E-02
 -0.92890930    
  0.47198570    
  0.59981525    
  0.18999150    
 -0.15790305    
 -9.66267660E-02
  2.29235366E-02
 -0.23884688    
  5.25513291E-02
 -0.21634071    
  0.45506200    
 -8.09721183E-03
 -0.64810658    
   1.0598749    
 -0.43092123    
 -0.31191418    
 -5.42767346E-02
  0.12703624    
  9.69038084E-02
  1.26585960E-02
  0.21936293    
 -0.54769218    
  0.20818521    
 -4.71957661E-02
  0.14829199    
 -0.12623197    
  0.71116555    
 -0.88119948    
  8.26915875E-02
 -0.42956269    
  0.52775472    
  0.17147166    
 -0.26175821    
 -0.11679918    
  0.24242553    
 -3.17487232E-02
  0.16788098    
 -0.26175821    
  0.24340934    
 -5.06438389E-02
 -0.20464669    
  0.19485870    
  2.58916467E-02
  8.56792852E-02
 -0.27505445    
 -6.78902045E-02
  0.22479500    
 -9.69615877E-02
 -7.55075142E-02
  0.15246871    
  6.20099343E-02
  0.28212866    
 -0.62177044    
  0.37995729    
 -0.31126076    
  0.40408093    
 -0.49980602    
 -6.60617650E-02
  0.52053452    
 -0.39250606    
  0.22228470    
 -0.26615155    
  0.59424299    
 -0.57206929    
  0.28108117    
 -0.38741705    
 -0.35319662    
 -0.14953180    
  0.69314712    
  0.10697216    
 -0.15234084    
  0.62324989    
 -0.21357426    
  0.32682210    
 -0.73228729    
  0.14085752    
  0.32967147    
 -0.21921425    
  -1.1592369    
 -0.19490048    
  0.86166084    
  0.70378548    
 -0.19510137    
  9.20895636E-02
 -8.83674715E-03
 -0.31771439    
 -0.32354787    
  0.35555089    
 -0.43138868    
  0.52884400    
 -8.18301588E-02
  0.27008614    
 -0.32998437    
   1.0594465    
 -0.70318317    
  1.71431731E-02
 -4.04678434E-02
 -0.21287192    
  0.17683227    
  3.01229712E-02
 -9.97712910E-02
 -3.33362967E-02
  0.31443942    
 -0.20840131    
  0.12588021    
 -0.78309542    
  0.17740776    
  0.44253609    
 -0.29191032    
  0.17452297    
 -0.19593705    
  0.24455777    
 -0.24455774    
  0.84544080    
 -0.49484497    
 -0.50474650    
  0.19652997    
  0.40130717    
 -9.61436480E-02
 -0.44762591    
  9.52388719E-03
  4.63047065E-02
  0.30561987    
 -8.33815709E-02
  0.17869191    
 -9.53100994E-02
 -0.16644803    
 -0.62467939    
  0.34484053    
  0.37371638    
  0.38981149    
 -0.73275620    
  0.43204463    
 -0.21905340    
 -8.07231218E-02
 -0.15784493    
  0.10794771    
 -0.13952936    
  0.17606311    
  0.14965625    
 -0.19553570    
  7.67871886E-02
  0.26236445    
 -1.34680942E-02
  2.67573632E-02
  0.43900004    
 -8.19948539E-02
 -0.50621736    
 -7.55825490E-02
 -8.29874538E-03
 -0.28214210    
 -0.29322216    
  0.13167772    
  0.33368528    
 -0.25264421    
  0.50962734    
 -0.54002470    
 -0.23556606    
  0.86499739    
 -0.24475721    
 -9.23735574E-02
  0.16528010    
 -0.21730135    
 -0.12937935    
 -0.14864084    
  0.77022713    
  8.52787197E-02
 -0.13392086    
 -7.09973797E-02
 -0.25802594    
  0.66014093    
 -0.36921737    
  0.12744516    
  0.10021899    
 -0.18645395    
 -0.46134534    
  0.49192879    
  8.99533741E-03
 -0.22688173    
  0.15575472    
 -8.35211873E-02
 -2.82704588E-02
 -0.51321793    
 -0.48326489    
  0.97107309    
  0.19025564    
 -0.35364014    
 -4.33835341E-03
  0.41412312    
 -2.87777651E-03
 -9.99317914E-02
  0.38400507    
 -0.53497601    
  0.27087507    
  0.28979838    
  -1.2538205    
  0.84411824    
 -8.99109840E-02
 -0.11430476    
 -0.19807003    
  9.96297598E-02
  0.19161740    
 -0.25845754    
  0.46654153    
 -0.28575695    
 -0.28768188    
  0.17373773    
 -0.64271647    
  0.88633853    
 -0.43286404    
  0.24376300    
 -0.68907386    
  0.20509528    
 -0.62283063    
   1.2788740    
 -0.61707747    
  0.62050819    
 -0.55278999    
  0.12830958    
  0.17267670    
 -0.21546401    
  9.87814441E-02
  0.67818439    
 -0.70324838    
 -1.26900829E-07
  0.14174639    
  5.56889623E-02
 -0.24953026    
  0.38929230    
 -4.06708308E-02
 -0.49213341    
  0.42583236    
  0.79830593    
 -0.95514834    
  0.52394694    
  0.17390656    
 -0.65176183    
  0.32090774    
 -0.37172696    
  2.34203395E-02
  0.25593334    
 -0.21511129    
  0.45601758    
 -5.64983673E-03
 -0.78506386    
  0.54621679    
  7.28226304E-02
  0.63105839    
 -0.58849847    
 -0.25820619    
  0.30516344    
 -4.05671857E-02
 -0.18871117    
  4.14373390E-02
  2.55023539E-02
 -2.91990638E-02
 -0.53582704    
  0.71505725    
 -0.55190569    
 -0.10178284    
 -0.52884400    
  0.17556487    
  0.79765999    
  9.46160257E-02
  0.62117392    
 -0.36524034    
 -6.95691481E-02
 -0.12901314    
  0.62882745    
 -0.54400420    
 -0.21414776    
  0.29233527    
 -0.35786930    
 -1.20242508E-02
  0.32138199    
 -0.45491362    
  0.82263827    
 -0.52921236    
 -0.52582896    
  0.64246589    
 -0.19524887    
 -0.27170143    
  0.18232153    
 -0.11625960    
  2.11559225E-07
  0.27388880    
 -0.50390524    
 -0.21029526    
  0.65704215    
  -1.0519252    
   1.0737443    
  0.38364607    
 -0.29423952    
 -0.27461007    
 -9.53103006E-02
  0.37320411    
 -0.87612450    
 -5.66952899E-02
  0.55484253    
 -0.71736145    
  0.40546513    
  0.32142022    
 -0.34791183    
  0.12001753    
  0.43671784    
  0.32542247    
 -0.40546504    
 -0.32734722    
  8.84553045E-02
  0.75966775    
 -0.57206929    
  5.12933508E-02
  0.72391897    
  0.19403709    
 -0.69148451    
  7.05420002E-02
 -0.22082430    
  0.23313232    
  0.25977346    
 -0.33270580    
  2.27651224E-02
  -2.5209169    
   2.5400257    
 -0.58841771    
  0.25005108    
  0.55072695    
 -7.68266199E-03
 -0.23999421    
 -0.18625066    
  0.44155139    
 -0.58981383    
  9.09111183E-03
 -7.51527324E-02
  0.34341669    
  0.27637288    
 -0.18389778    
 -0.20207375    
 -0.47542384    
 -0.18356434    
   1.1304386    
 -0.41150731    
  4.27109040E-02
 -0.16231415    
  0.16925843    
 -0.30045083    
 -1.88686047E-02
  0.32277334    
  -1.9086807    
   1.6941212    
  0.17946835    
  7.11761182E-03
  0.22456089    
 -0.76660168    
 -0.88035876    
   1.2229099    
 -0.66329437    
 -0.68477887    
  0.52077585    
  0.37531221    
 -2.06192397E-02
  0.65420443    
 -0.22585467    
  4.42549214E-02
 -0.75106961    
  0.65575951    
  0.20972049    
 -0.32571939    
  6.72088191E-02
 -0.14502567    
 -5.79727860E-03
  0.19961293    
  2.81709414E-02
  0.32850415    
  0.27763185    
 -0.23521079    
 -4.91097048E-02
  0.16937447    
 -0.26066598    
 -0.12516308    
  6.06246553E-02
 -0.66606611    
  0.49077854    
  0.49765524    
 -0.10472958    
 -0.20207375    
  0.28671643    
  0.19671017    
 -0.43078291    
 -0.12467480    
  0.26459605    
 -0.75218058    
   1.0525213    
  -1.1080911    
 -0.20544399    
  0.91277599    
 -0.46158820    
 -0.25291181    
  0.40786034    
  0.45372346    
 -2.77367141E-02
 -0.21924491    
 -0.84859562    
  0.53596175    
  0.94357455    
 -0.53104222    
  7.78734088E-02
  0.39783564    
 -0.24415018    
 -0.44245362    
  9.53102559E-02
 -5.69261722E-02
 -0.90175271    
  0.91835058    
 -0.25661936    
  0.42651856    
 -0.13750739    
  0.11645427    
  0.38154045    
 -0.23962219    
 -0.48550776    
 -0.44628710    
  0.64922810    
  0.42833105    
  0.48877585    
 -0.45994037    
 -0.51168740    
  0.28011027    
  0.24441423    
 -0.13062035    
  -1.0284573    
  0.70526838    
  6.60431981E-02
  0.33000687    
 -0.10236199    
 -0.26206490    
  4.19111215E-02
  5.44597954E-02
  5.49968481E-02
 -0.54715186    
 -0.10343541    
   1.0208818    
 -0.58179986    
  2.85149906E-02
  0.10294801    
 -0.50240701    
  0.54496670    
 -1.39860613E-02
 -2.49565225E-02
  0.16594288    
 -0.18784121    
  2.90929377E-02
  5.91478124E-02
 -0.22652756    
  0.21974811    
 -0.11523517    
  5.20564020E-02
 -5.20562716E-02
  0.40546522    
 -0.58931434    
  2.26766635E-02
  0.25925487    
 -0.63598871    
 -0.32995746    
   1.0425230    
  0.42241448    
 -0.58568782    
 -0.26652363    
  0.59759068    
 -0.57325840    
  0.28647962    
  0.83118129    
 -0.98713857    
  0.20526302    
 -1.03627378E-02
 -0.12562604    
  0.63018245    
 -0.50803447    
 -2.11274382E-02
 -0.22225417    
  0.45601758    
 -0.15180615    
  0.21722446    
 -0.48649785    
  0.48385563    
 -0.95128739    
  7.89882690E-02
  0.11918864    
  0.16532385    
  0.28768194    
 -1.36311343E-07
  0.21453510    
 -0.30806121    
  0.24869683    
 -9.96005759E-02
  0.18737616    
 -0.40967578    
  0.85450494    
 -0.66308326    
  9.94193777E-02
 -0.22947282    
  2.35303547E-02
 -0.39966789    
  0.42265761    
 -9.53101218E-02
 -0.12878078    
  9.05594900E-02
 -4.42548692E-02
  0.17778648    
 -3.86146605E-02
  0.24031800    
 -9.33128595E-03
 -2.21175738E-02
 -0.15521598    
 -0.68571210    
  0.93536675    
  0.10477909    
 -0.28246009    
  0.78908831    
  -1.1487442    
  2.94139404E-02
  6.54440522E-02
 -8.49565044E-02
 -0.67847705    
   1.3789862    
 -0.77196825    
  0.41424501    
 -0.13453080    
  0.21511135    
 -1.95446331E-02
 -0.38915160    
  0.30691329    
 -0.10536064    
  0.21036373    
 -0.27173290    
 -0.32639658    
  0.50378323    
 -1.06574306E-02
 -0.13762154    
 -0.68498391    
  0.44008920    
  0.14135422    
  0.42348346    
 -5.82095645E-02
 -0.40231532    
  6.83638453E-02
 -0.24880017    
  0.65866101    
 -0.18232155    
 -5.40671311E-02
 -0.38893595    
 -0.44731203    
  0.37948963    
  0.16660404    
 -7.71590322E-02
  0.37836319    
  0.12386942    
  0.20419496    
  0.10271839    
 -0.39834750    
 -8.12252536E-02
 -9.26216170E-02
 -0.55540526    
  0.42488337    
  0.27193370    
  3.24354209E-02
 -8.89476314E-02
 -0.18232170    
  0.37556538    
 -8.67211893E-02
 -7.59861246E-02
 -0.14107868    
 -0.38617191    
  9.70458984E-02
  0.33564627    
  0.37753022    
 -0.28673801    
 -0.18610218    
  0.24116193    
  0.12726198    
  0.10157987    
  0.12282093    
 -0.46499100    
 -0.25877085    
  0.33202112    
 -0.23341902    
  0.26991960    
 -0.42720512    
  0.39070460    
 -7.46257743E-03
  0.22089401    
 -0.73296863    
 -0.52129692    
  0.83975077    
 -0.45915356    
  0.57895476    
 -9.28936601E-02
  8.83131648E-08
 -9.75250304E-02
  0.10194014    
 -0.30098617    
  0.10714468    
  0.12074953    
  0.26491308    
 -0.10334241    
  9.60430503E-02
  0.13673162    
  7.09078237E-02
 -0.83350432    
  0.88851136    
 -0.45601729    
  3.92209105E-02
  0.47426817    
 -0.24261366    
 -0.25762975    
  0.24397753    
 -0.17615521    
  0.21656449    
 -0.13400277    
 -0.40924576    
  0.93207461    
 -0.33111760    
 -0.17672981    
  0.29693261    
 -3.37111689E-02
  0.48066080    
 -0.42239201    
 -2.45580617E-02
 -0.16479656    
  2.57247891E-02
  0.48965064    
 -0.72477055    
 -0.40546530    
  3.55065279E-02
 -4.76280861E-02
  0.42159459    
  0.13802108    
  0.18984249    
 -0.25090274    
 -0.16907635    
 -0.32340005    
  0.49985659    
 -0.23982620    
 -9.38955881E-03
  -2.3608539    
   2.6980000    
  5.88403977E-02
 -0.12495147    
 -6.31007552E-02
  0.42193168    
 -0.49751416    
 -0.83497751    
   1.2835759    
 -0.24717662    
 -3.43674235E-02
 -0.17535283    
  0.19268423    
  0.14080703    
 -0.23440050    
 -8.66682827E-02
 -0.11316433    
  4.59790463E-03
 -0.30932119    
 -0.54257435    
   1.2785416    
 -0.49302098    
  2.42142770E-02
 -0.21243571    
  0.18330748    
  0.40710565    
  4.17398065E-02
  5.50596341E-02
 -0.16813675    
  -1.2181575    
   1.3025244    
 -0.24027973    
  0.42583236    
  5.49158640E-02
 -0.41312778    
 -0.31893474    
  0.25131452    
  0.66814578    
  3.31982337E-02
 -0.41985399    
 -0.33647218    
  0.43685156    
 -0.57661331    
  0.61518580    
 -0.26805621    
 -0.15238535    
  0.12006674    
  5.32985516E-02
 -0.19415620    
  0.19068986    
 -7.94643834E-02
  0.32730034    
  7.06176758E-02
 -0.29783428    
  1.01524945E-02
 -0.61855829    
  0.12883286    
  0.16663121    
 -1.40515715E-02
  0.27462548    
  5.23681417E-02
 -0.36545977    
 -0.26187420    
  0.59624338    
  0.13133621    
 -0.22699717    
  0.24226470    
 -0.20810544    
 -0.11452366    
  0.17602563    
  0.37578917    
 -0.26937693    
 -0.48590201    
  0.16941807    
  8.30353796E-02
  0.44835678    
  5.92766888E-02
 -0.40546504    
  0.14381987    
  0.18180214    
 -1.30720921E-02
 -0.33805227    
  0.26999918    
 -0.25534657    
 -0.33356750    
  0.36577070    
 -0.15591270    
 -9.48986039E-02
 -0.12516294    
  2.04925030E-07
 -0.51940948    
  0.51426786    
 -1.03627555E-02
 -0.61310428    
  0.81944102    
  0.15656909    
  3.20883207E-02
 -0.13102818    
 -0.39749709    
  0.25593314    
  0.10074162    
  0.12148005    
 -0.34984526    
  0.21578659    
 -0.29757607    
  3.35226767E-02
  0.12871216    
  0.13111311    
 -0.19597378    
 -0.34787714    
 -0.89462942    
   1.3312348    
  0.12405270    
 -0.16743273    
  0.24362205    
  0.33204982    
 -0.32819614    
  0.13641186    
  0.24044275    
 -0.12939355    
 -0.13138849    
 -0.32016733    
 -0.79223806    
  0.83381462    
 -0.19966589    
  0.36602333    
 -0.26620299    
 -0.30788463    
  0.69654292    
 -0.22314346    
  0.21634063    
  0.14877303    
 -0.51573944    
 -0.40055111    
  0.59673357    
  0.41753781    
 -0.20007838    
 -0.12472878    
  0.39681783    
 -6.40424788E-02
 -0.38971674    
 -0.58233261    
  0.29465076    
 -0.32302138    
  0.85853964    
  0.20094773    
 -0.42944106    
 -7.14588612E-02
 -0.31691161    
  8.65403339E-02
  0.65351188    
 -0.10506105    
 -0.61264420    
  0.15808943    
  0.30637425    
  0.30830151    
 -0.27416834    
  0.20280409    
 -0.19945361    
  0.27844208    
  3.48295011E-02
 -0.35075462    
 -0.14149947    
  0.22154245    
 -0.12987500    
 -0.22405617    
  0.13238928    
 -0.33407488    
  0.13562416    
  0.21432446    
  0.15302533    
  4.62128110E-02
 -9.72464867E-03
  0.16479625    
 -4.80997302E-02
  0.21089512    
 -0.49761131    
 -3.53670530E-02
 -0.45255652    
  0.52951783    
  0.26236448    
  0.10536072    
  6.21316135E-02
 -0.11207645    
  8.05378519E-03
  0.24535470    
 -0.53482127    
  0.18232141    
 -0.40546528    
 -0.36178985    
  0.43078297    
  0.17535311    
 -0.29001597    
  0.10629448    
  0.40266019    
 -0.31424892    
  0.16941805    
  5.37256151E-02
  0.25642940    
 -2.65394449E-02
 -0.24539413    
 -0.12287422    
 -0.35717976    
  0.17131864    
  6.58675730E-02
  0.35786930    
 -0.51734656    
  0.14745267    
 -0.29307276    
  0.40004507    
 -1.09290676E-02
  0.15884924    
  6.06246404E-02
  1.45988660E-02
  0.17261273    
 -0.26041508    
  7.61402622E-02
 -0.17240047    
 -0.52958369    
  0.50489074    
  3.85335498E-02
  0.15562236    
 -0.38220832    
  0.25370637    
 -0.65701848    
  0.47402760    
 -0.15147704    
  0.29001603    
  0.32035896    
 -0.13862050    
  0.16615672    
  2.67983582E-02
 -0.34370977    
 -0.35909927    
  0.31757060    
  0.28147924    
 -0.41349733    
 -0.55760151    
  0.55760163    
  0.25176233    
 -6.14085458E-02
 -0.15470639    
 -0.14639854    
  0.48896661    
 -0.21147177    
  0.19756301    
 -0.36430711    
  4.33992743E-02
 -0.11874870    
 -0.17022128    
  0.17455946    
  0.44646016    
 -0.39994010    
  0.48232424    
 -0.42999825    
  0.11122564    
  1.04713487E-02
  0.16892199    
 -0.31845379    
  0.41881651    
  7.92605430E-03
 -0.15634586    
 -0.18911389    
 -0.15663202    
 -0.26192945    
  0.18982613    
  0.34775671    
 -0.57206923    
  0.23361492    
  0.67209393    
 -0.17525418    
 -0.48304585    
 -0.17958573    
  0.73068511    
 -0.73616457    
 -0.11641027    
  0.38467416    
  0.46790057    
 -0.84642124    
  6.11618953E-03
  0.75233597    
 -0.48622662    
  0.15147670    
 -0.27042884    
  0.30593538    
 -0.15933195    
  0.25181922    
 -2.50459928E-02
 -0.36290547    
 -1.57484692E-02
 -8.84553120E-02
 -0.10986651    
 -8.75978842E-02
  0.38650721    
  0.70975494    
 -0.42807144    
  6.63420856E-02
  0.60120976    
 -0.35139790    
 -0.49775362    
  0.12592688    
 -0.26007691    
  0.51181543    
 -0.43558767    
 -9.11901444E-02
 -5.15579209E-02
 -5.43609783E-02
  0.30567575    
  0.13815032    
  6.25204816E-02
  0.21435082    
 -0.76058865    
  7.82521516E-02
 -0.24213986    
 -0.11607198    
 -0.30318624    
  0.94908047    
  0.79284662    
 -0.59254259    
  0.11226740    
 -0.15611924    
 -0.16454941    
 -0.67701769    
   1.4483296    
 -0.83856416    
  0.11099677    
  0.27100706    
  0.11216232    
 -0.36009115    
 -0.36266804    
  0.15648970    
  0.80363446    
 -0.23207450    
 -4.58922051E-02
 -0.15185139    
 -0.26332960    
  0.21389604    
 -0.49186262    
  0.59756064    
 -0.33647209    
  2.10534669E-02
 -0.16251892    
 -0.18822144    
  0.64154226    
 -0.16932215    
  -1.2200922    
  0.82198006    
  0.24703167    
 -0.16277131    
  0.56680501    
 -0.38280144    
 -0.17896575    
 -9.48080048E-02
  0.22645310    
 -0.14174642    
  1.51137039E-02
 -8.88313577E-02
 -0.37320438    
 -7.41077811E-02
  0.77516049    
  0.12909240    
  3.73558700E-02
 -4.77904454E-02
 -0.76564288    
  0.10008361    
  0.47339931    
  0.53510487    
 -0.79492986    
  0.47616574    
  1.69208776E-02
  0.11404753    
  2.11224211E-08
 -0.14126013    
 -0.18924195    
  0.20633656    
 -0.49958932    
  0.45452142    
  5.51864170E-02
  0.15510893    
 -0.33877379    
  0.34450430    
  0.21049251    
 -0.14416973    
 -3.26117948E-02
 -0.39038584    
  0.10454385    
 -9.64136198E-02
  0.24000464    
  4.66647148E-02
 -0.43947130    
  0.49273843    
 -0.10953195    
 -0.25499591    
  0.15711029    
  7.18256459E-02
 -1.32890604E-02
 -0.23661168    
 -0.14571181    
  2.42142770E-02
  0.30311254    
 -0.17317641    
 -0.19415587    
  0.20668234    
 -0.73120683    
 -0.14841995    
  0.73716408    
 -0.23638867    
  0.11441051    
  9.77641791E-02
  0.38899040    
 -0.61336029    
  0.18436460    
  0.57121003    
 -8.72731954E-02
 -0.16362934    
  1.83492620E-02
 -0.41276443    
  0.66529036    
  5.22814952E-02
 -0.92436600    
  0.30110517    
 -0.21691316    
  0.71465331    
 -3.04417801E-03
  1.51290540E-02
 -0.10435993    
 -0.17832938    
 -0.11828122    
 -0.11386685    
 -0.13424960    
  0.64306301    
 -0.27666527    
  2.75065023E-02
  1.91944595E-02
  0.13162853    
  0.24163827    
  0.23872818    
 -0.92145884    
 -5.19478554E-03
 -0.41330811    
  0.87284058    
 -0.20359901    
  0.29170603    
 -0.10804148    
 -0.12874889    
 -3.49549353E-02
  0.28965625    
 -5.93488012E-03
  3.79608609E-02
 -2.90717091E-02
 -0.55300033    
  0.15634605    
  0.24053524    
  8.90206695E-02
  7.59089589E-02
 -0.20002127    
 -0.10933651    
  0.46350828    
 -0.24595805    
 -6.43092208E-03
 -0.28553393    
 -0.36963424    
 -0.35401645    
  0.14014682    
  0.73088759    
 -4.15939353E-02
  0.26621768    
  0.33393317    
 -0.24618234    
 -0.30867767    
 -5.30427396E-02
  0.11040591    
 -0.10652278    
 -0.16388765    
  0.17927286    
 -1.92684233E-02
  0.25605869    
  0.20121841    
 -0.42662314    
 -0.32745627    
   1.0845524    
 -0.96154726    
  1.83492359E-02
  0.44118318    
 -0.34587288    
  0.32519257    
 -2.41701473E-02
  0.28538582    
 -0.55388504    
 -0.37396660    
 -0.28768221    
 -0.40546528    
   1.3477710    
 -0.97380453    
  0.79930747    
 -1.08498922E-02
  5.65520562E-02
  0.24825513    
 -0.21779586    
  0.10135230    
  0.12711029    
 -0.32277340    
 -6.03957139E-02
 -6.01382293E-02
  0.25406563    
 -3.25763822E-02
 -0.40712234    
  0.59384894    
 -0.36772490    
  0.83532178    
 -0.52994001    
 -0.11778307    
  0.17737529    
 -0.18729243    
  0.51942647    
 -0.84663957    
  0.20735145    
  6.17257617E-02
 -0.47849017    
   1.2656666    
 -0.17275220    
 -0.61795151    
 -9.63708162E-02
 -0.23586988    
  0.81147742    
 -0.59525442    
  0.25131452    
 -0.12475149    
  0.27625343    
 -0.34125799    
  0.33059144    
 -0.21115161    
  0.17567709    
 -0.40964070    
 -6.92918226E-02
  0.29993862    
  0.17899384    
 -0.20593159    
 -0.50968856    
  0.10763080    
  6.89927489E-02
 -0.15972149    
  0.34600377    
 -0.36860362    
  7.16561154E-02
  7.67642334E-02
  0.39057657    
  0.49266157    
 -0.30756626    
 -0.11743698    
 -0.27018276    
  0.37647739    
 -0.16730897    
 -0.17309257    
 -0.21921426    
  5.71584776E-02
 -2.81709973E-02
  0.31585300    
  0.10223060    
 -0.65924549    
  0.49617350    
 -0.19047293    
  0.12961753    
 -0.17062566    
  0.52925956    
 -0.69041133    
 -6.19918369E-02
  8.89476091E-02
 -0.40016019    
  0.97485912    
 -0.28568789    
  0.24286810    
 -0.19997640    
  0.23074827    
 -3.03495326E-03
  0.10383982    
 -0.34306934    
 -9.72423926E-02
  0.19640651    
  0.12475179    
 -0.57673687    
  0.20316504    
  1.77783519E-02
  0.30514967    
 -0.35020268    
 -6.17773496E-02
  0.41845226    
 -0.13815024    
  3.63675095E-02
  0.26510796    
 -0.17304970    
 -0.15850316    
  0.32053337    
 -0.30538186    
  7.59856924E-02
 -0.82320046    
  0.75470531    
 -0.33349156    
  0.28768209    
  0.23556615    
 -0.11086265    
  5.69667257E-02
 -0.34235248    
  1.36677790E-02
  0.14701475    
 -0.63252258    
  0.38065004    
 -0.54837263    
  0.67560297    
 -0.72005457    
  0.35576543    
  0.46521521    
  0.24059066    
 -0.82040912    
 -0.51082575    
  0.26053128    
 -9.21659172E-03
  0.76460606    
  0.28660384    
 -4.97613549E-02
  0.50468415    
 -0.42936254    
  0.40651590    
 -0.40336627    
 -0.21297531    
 -0.21635723    
 -0.29576629    
  0.48450840    
 -0.31197491    
 -0.26072612    
  0.98613417    
  0.27168167    
  2.97936834E-02
 -0.35863397    
 -0.13153236    
 -5.92277125E-02
 -0.11102617    
 -0.19145384    
 -0.21970920    
  0.13353145    
  0.53649336    
 -0.29354715    
 -0.49783847    
 -6.66914359E-02
  0.66517347    
 -0.19948944    
 -0.15415058    
 -5.06342901E-03
  0.31521833    
  0.29322204    
 -0.24619743    
 -0.18161500    
  0.48681077    
  0.60755545    
  -1.0052384    
  0.11346707    
  0.54818153    
 -0.87227380    
 -3.90295796E-02
  0.17315841    
  0.32867122    
  7.53982514E-02
 -0.10288072    
 -0.20549828    
  0.19928695    
 -0.15104021    
 -0.36290547    
  0.35197642    
  -1.0555949    
   1.0258532    
 -0.12869146    
 -4.83609177E-02
  0.23567739    
 -0.33008707    
  6.70107752E-02
  0.15415055    
  0.23889194    
  0.20548873    
 -0.36433780    
 -0.46780825    
 -0.11122561    
  0.61146927    
 -0.27593121    
 -0.65644568    
   1.2514750    
 -0.75699866    
  0.29725167    
  1.21704778E-02
  0.60906404    
 -0.65866089    
  0.52763283    
 -0.40421575    
  0.33164516    
 -0.33164504    
  0.16849342    
 -0.16103090    
  4.00780886E-02
  0.18825613    
 -0.14972274    
  9.18678120E-02
 -0.16307214    
 -0.30380139    
  9.98454764E-02
 -1.36674428E-02
  0.44150516    
 -0.17351092    
 -0.55873919    
  0.56224185    
  8.38010162E-02
 -0.44648799    
  0.57316315    
  0.23609056    
  0.17408468    
 -0.26537630    
  0.46724224    
  -1.1361754    
 -0.31845376    
  0.15226932    
  1.12549465E-07
 -8.23997334E-02
  0.59998208    
 -0.33243978    
  0.14809628    
 -0.11576069    
  3.13225761E-02
  0.10843955    
 -7.93639850E-03
 -2.41945665E-02
  0.71734208    
 -0.81142837    
  0.74768633    
 -0.66592026    
 -0.12296187    
  6.77460060E-02
  0.41848043    
 -0.34281403    
  0.30474198    
  0.38027501    
  0.28256720    
 -0.43433931    
 -0.29006031    
 -0.12495147    
 -0.54002470    
  0.20570858    
  4.42334190E-02
 -4.42331582E-02
  0.49052057    
 -0.32423952    
  5.78672029E-02
 -0.29709691    
  0.41799894    
  0.32779229    
 -0.23280552    
  0.10146946    
 -0.78495455    
  0.40546530    
  2.11422034E-02
 -6.03630506E-02
  3.49379592E-02
 -0.60685122    
  0.76528472    
 -0.18893671    
 -0.16826144    
 -0.11060987    
  0.42668104    
  8.06299150E-02
  7.78734088E-02
 -0.34695062    
  0.31046224    
  2.00673528E-02
  6.41243756E-02
 -0.31923023    
  0.20416088    
 -7.97521845E-02
 -0.24219158    
 -0.21357425    
 -0.57008708    
   1.3125911    
  1.68541819E-02
 -0.16301075    
  2.90812105E-02
  0.15050459    
 -0.30518606    
 -0.92188269    
 -0.30338112    
   1.3038753    
 -7.86119625E-02
 -0.16098936    
  0.32832959    
  1.25000086E-02
  0.15503773    
 -0.49586713    
  0.41848043    
  0.23457235    
 -0.42729273    
  0.46520117    
 -0.51521158    
  0.17742538    
  0.21698980    
 -0.36909759    
  0.13353144    
 -0.27525946    
  4.82021384E-02
  0.47489360    
 -0.47882271    
  0.27380675    
 -0.23141097    
 -0.16362932    
 -0.18499173    
  4.18911465E-02
 -0.18540314    
  0.55785042    
  0.15061080    
  0.25603145    
 -0.22904344    
 -0.41140002    
  5.21858484E-02
  0.18514261    
  0.21465701    
 -0.18005125    
  0.19135109    
 -0.24371897    
  0.51939106    
 -0.41726154    
  1.28621459E-02
 -0.27393270    
 -0.35427684    
  0.22434045    
  0.63401651    
 -0.46292222    
 -0.36013705    
 -0.37416828    
  0.71804458    
 -0.20386331    
  7.26710334E-02
 -3.80999222E-02
  0.80117410    
 -0.39895052    
 -0.17327176    
  0.19891401    
 -3.54305729E-02
  0.31037363    
 -0.47385722    
 -0.19085221    
  0.33111748    
 -0.54959917    
 -5.37444763E-02
  0.73225003    
 -0.15957345    
  4.40001190E-02
  0.16450384    
 -0.34550178    
 -0.15415062    
  7.14588836E-02
  0.39099303    
 -2.65894327E-02
 -0.27775142    
 -0.23008482    
  0.22612405    
  0.54591691    
 -0.28844884    
 -7.64705762E-02
 -0.44773695    
  0.47388208    
 -9.82175171E-02
 -0.15771569    
 -0.12878078    
 -0.18137407    
  0.22314365    
  9.72328422E-08
  0.37156352    
 -0.24773839    
  0.48148376    
 -0.39313450    
 -1.48148611E-02
 -3.41589600E-02
  0.33757493    
 -7.13571012E-02
 -0.33410805    
  0.30711997    
 -0.51285416    
  0.58609331    
  7.61238262E-02
 -0.39246118    
 -0.12361398    
  0.36061475    
 -2.79085878E-02
 -7.16917887E-02
 -4.13850360E-02
 -0.32109815    
 -1.96085759E-02
  0.21319331    
  0.12751350    
  0.23155898    
  8.34488217E-03
 -0.40408096    
  0.52647024    
 -0.67372894    
  0.31495109    
  0.10641242    
  0.39595634    
 -0.30841920    
 -0.11633909    
 -1.96729749E-02
  0.45288780    
 -0.52140760    
 -0.26662859    
  8.00429061E-02
 -0.19263105    
  0.38628423    
 -0.64502794    
  0.43413305    
  0.56333548    
 -0.63543904    
  0.11882099    
 -5.54513261E-02
  0.15415047    
  0.17540529    
  3.71559262E-02
 -0.53856236    
 -0.11583182    
  0.38776541    
  0.10536038    
 -0.27820316    
  0.52951783    
 -0.84267896    
 -0.20714334    
  0.29951656    
  0.53752470    
 -0.54935944    
  0.89948356    
 -0.32971534    
 -0.30466020    
  0.36667034    
 -0.51399529    
  0.12422884    
  0.20236857    
  0.22771320    
 -0.38441187    
  1.33040706E-02
 -9.22311693E-02
 -7.00287223E-02
 -0.57134211    
  0.41459769    
  0.35788643    
  0.26950940    
 -1.30296350E-02
 -5.38851172E-02
 -0.21968940    
  0.17366353    
  0.19968228    
 -0.42645529    
 -0.41689387    
  0.75983852    
 -0.38946488    
  0.85542810    
 -0.76445615    
  7.93734044E-02
  8.00019410E-03
 -0.32695612    
 -6.85984865E-02
 -0.18825643    
  0.15210758    
  0.77271777    
 -0.20350753    
 -0.10613246    
  0.19891401    
 -0.42302337    
  0.45724159    
 -0.16955927    
  0.33543637    
 -0.16894019    
 -0.26944467    
  0.18632966    
 -0.45675841    
  2.59756912E-02
 -0.13133600    
  0.47510767    
  0.13580143    
 -7.92494863E-02
 -0.59814942    
  0.39709666    
  5.71582839E-02
 -0.25642931    
  7.41078556E-02
 -0.22911370    
  0.25728467    
 -0.16034263    
  1.61729082E-02
  5.33347204E-03
 -0.16753757    
  0.47627327    
  7.78199779E-03
  0.64144599    
 -0.57038766    
  3.19745243E-02
 -0.15882374    
  3.62213440E-02
  0.12957104    
  0.18347840    
 -0.12612714    
  0.16301046    
 -0.41526237    
  3.31982337E-02
  0.19583528    
  0.22180033    
 -0.11375908    
  2.67475080E-02
  6.80150986E-02
 -0.41925839    
 -9.15669799E-02
  0.23132917    
 -0.39465424    
  3.17487307E-02
  0.52015692    
 -0.21697050    
  9.18075517E-02
 -0.18021870    
  0.62804824    
 -0.84282357    
 -0.18232152    
  0.13976197    
 -0.24512242    
 -0.23361488    
  0.12361381    
  0.63324916    
  0.30299625    
  -1.1232290    
   1.1171316    
  5.93645312E-02
 -0.36868581    
  0.21980482    
 -0.49095756    
 -0.21227375    
  0.32090774    
 -0.14197014    
  0.59529126    
 -0.29917064    
  0.59151441    
 -0.61274683    
  6.64142668E-02
 -0.53384608    
  0.40546530    
  0.41606304    
 -0.15968819    
  0.58306396    
 -0.33686700    
 -0.10781881    
 -0.30736187    
  0.31043363    
 -0.18109532    
 -0.27308321    
  0.14374453    
 -0.35249972    
  0.40942559    
  0.12260254    
  6.10358529E-02
 -0.82667881    
  0.40295580    
  0.44648799    
 -0.31044731    
  9.61074606E-02
  -1.0036644    
   1.1480923    
  0.21899694    
  0.44440165    
 -0.29540876    
 -0.42839912    
 -5.26437722E-02
 -0.47542384    
  0.47155508    
 -0.24469200    
  0.94556129    
 -0.10109596    
 -0.95977575    
 -0.57783645    
   1.3064579    
 -0.41218996    
  0.13605843    
  0.28679836    
  0.33685118    
 -0.31067172    
 -0.31297791    
  9.75564718E-02
 -0.35850793    
  0.31928751    
 -9.06542912E-02
 -1.84168033E-02
  5.07353991E-02
 -0.24728405    
  0.40697208    
  1.79107618E-02
 -0.26236409    
 -7.58846328E-02
 -0.46751732    
  0.37634781    
 -0.42381421    
  0.31339031    
  0.16353355    
 -4.31975024E-03
 -0.16941795    
  0.69057959    
 -0.36146039    
  0.26717821    
  6.55971691E-02
 -0.45425522    
  5.75234864E-08
  0.84372002    
 -0.85629892    
  0.82535923    
 -0.43548623    
 -0.59524310    
  0.66156566    
 -6.91837743E-02
 -0.10249939    
  0.25624076    
 -0.76178914    
 -0.41871023    
  0.72076237    
  0.18426514    
 -0.19995171    
  7.87409116E-03
 -0.57841867    
  0.60167575    
 -0.18924193    
   1.0065376    
 -0.17725812    
 -0.29376113    
 -0.19706392    
  0.14133921    
  8.55932664E-03
 -0.19030802    
  4.04094532E-02
 -0.11161384    
 -8.86901319E-02
  0.23277467    
  0.16729999    
 -9.93726999E-02
 -0.12039827    
 -4.82853614E-02
 -5.44596910E-02
  0.45401835    
 -0.71712923    
 -0.19797762    
 -0.73544949    
   1.2150227    
  0.33594894    
 -0.74141395    
  0.96141100    
  -1.0296195    
 -0.13185214    
  0.39421654    
 -0.12516294    
 -0.12550524    
 -0.36837116    
  0.16251878    
   1.0219368    
 -0.57908410    
  4.92269546E-02
  0.35623839    
 -0.10298469    
  0.17665589    
 -0.53575510    
  0.75205702    
 -7.35798180E-02
  6.66911379E-02
 -0.45264363    
 -8.30664262E-02
  1.17418133E-02
 -0.22119999    
  0.36248341    
 -0.16490637    
 -0.27842888    
 -0.73616457    
  0.97807837    
  0.51741564    
 -0.20726039    
  0.10626899    
 -0.41230032    
  7.52831474E-02
  0.25173864    
  0.10950634    
 -0.43242109    
  0.10495074    
 -8.46661031E-02
 -0.12838095    
  2.11559225E-07
 -0.19057491    
 -8.65094438E-02
 -0.13525410    
  0.80709165    
 -0.36772469    
  -1.3907489    
  0.98528367    
  0.10735854    
 -2.42438130E-02
 -0.12393685    
 -0.17402263    
  0.17402281    
  0.34830672    
  0.35176086    
  3.72294821E-02
  0.12183537    
  -1.3516088    
  0.94761330    
  0.25522244    
 -0.24209325    
 -0.29058498    
  0.18522437    
 -4.84270230E-03
 -0.10212953    
  5.74569292E-02
  0.13289677    
 -2.24727578E-02
  0.32340011    
  -1.0441990    
  0.49195704    
  0.44101608    
 -0.26826382    
  0.39903417    
 -5.29923774E-02
 -9.63309631E-02
  0.10311093    
 -0.16093050    
  5.03009446E-02
 -0.17255810    
  0.24882026    
  1.38890566E-02
  0.17944378    
 -0.17257078    
 -2.42646169E-02
 -7.27591440E-02
  0.38384935    
 -0.59760350    
 -9.29762498E-02
  0.16507980    
 -0.44764656    
  0.67599410    
  3.40170562E-02
 -0.17499049    
  0.12352148    
  0.32737654    
 -0.47918284    
  0.41633496    
 -0.16093047    
 -0.83991778    
  0.57628298    
  1.63937900E-02
 -0.18721153    
  1.45988557E-02
 -0.20282024    
  0.30818063    
  0.66671377    
 -0.96899480    
  0.86808872    
 -0.68087709    
  5.68871386E-02
  6.68399334E-02
  0.37630835    
 -0.21724384    
  0.25498438    
  0.13566563    
 -0.36166263    
 -0.42530361    
  0.16115174    
 -0.22897448    
  0.96980381    
 -0.20883416    
 -0.41783634    
  0.61102778    
 -0.78755695    
  0.45692340    
  0.27267978    
  -1.0611372    
  0.62538522    
  0.53344595    
 -0.62213618    
  0.35020250    
 -7.36707896E-02
 -5.33879064E-02
 -2.61454899E-02
  4.21455204E-02
  0.21868934    
 -0.20607077    
 -0.18169501    
  0.35403994    
  8.34870711E-02
 -0.13214548    
 -4.24390733E-02
  3.96653302E-02
  0.10034807    
 -0.41810742    
 -0.55106491    
  0.74791121    
 -3.83434556E-02
 -2.30651889E-02
 -9.06542912E-02
 -3.65630840E-03
 -0.20679426    
  0.27407661    
  0.16097660    
  0.58713859    
 -0.83388180    
 -8.15985352E-02
 -0.81804025    
  0.47343796    
  9.79040936E-02
  0.65351188    
 -5.40542044E-03
  2.70652608E-03
  7.54582137E-02
 -0.29186794    
 -0.28099298    
  0.26065359    
  0.13438721    
  6.37898669E-02
  -1.1654004    
  0.79580134    
  0.41624686    
  1.06668351E-02
  7.92605430E-03
 -0.32340002    
  6.68088272E-02
 -6.68085441E-02
 -0.85459697    
  0.10536070    
   1.1037276    
 -8.23839679E-02
 -9.58643854E-02
 -7.92808905E-02
 -0.35714635    
  0.21175832    
  9.11374986E-02
 -0.19142219    
 -0.28067410    
  0.18789266    
  0.21570879    
 -0.11452366    
  0.30736184    
 -0.25043562    
 -0.27589408    
  0.55364567    
 -0.14471434    
 -1.39375031E-02
 -0.28651333    
  0.21752007    
  4.05214056E-02
 -0.12684944    
 -0.42826381    
  3.09621878E-02
 -0.25567916    
  0.44911784    
 -0.10591879    
 -0.22454096    
  0.78335881    
 -0.54770637    
  0.22645310    
  0.40693247    
 -0.56919241    
 -0.35741532    
  0.39802989    
 -5.10313474E-02
  0.36449778    
 -0.39102447    
 -5.39068598E-03
  1.62470499E-07
  0.23496549    
 -0.21887903    
  1.58315971E-02
  0.27317965    
 -0.64265090    
  0.68554264    
  0.25173864    
  0.13316032    
 -0.49792203    
 -0.19782571    
  0.64513785    
 -0.58451331    
  0.36545992    
 -0.19878277    
 -0.20668213    
  0.92036402    
  0.15240715    
 -0.80570823    
  -1.2685113    
  0.81093031    
  0.72354466    
 -6.17480054E-02
 -0.19256496    
 -0.20024161    
  0.14874524    
 -7.59859309E-02
  5.95922247E-02
 -0.12296187    
  0.51455718    
 -0.22105098    
  0.17532852    
 -1.47275962E-02
 -0.40398243    
  0.32369241    
 -0.18296489    
 -0.22895198    
  7.92955607E-02
 -0.17606311    
  0.17156892    
 -0.35925230    
  0.47803590    
 -0.32296410    
 -0.11709283    
  0.58155614    
 -3.17487232E-02
 -0.64077902    
  0.58929747    
 -0.11166981    
  7.32034370E-02
  0.73349863    
 -0.16996895    
 -0.38776556    
 -0.74721438    
  0.88238913    
  2.86954176E-03
 -0.35790387    
 -0.84320801    
  0.30186689    
  0.28591985    
  0.22208488    
 -3.44861969E-02
  4.29248586E-02
 -6.95931390E-02
  0.54012221    
 -0.31158763    
 -0.68245173    
  0.70372927    
 -0.66888237    
  0.32466096    
  0.37531224    
  0.59118241    
 -0.81517637    
 -1.28482245E-02
 -0.61045557    
  0.57981861    
 -0.48884669    
  0.19074015    
  0.16520979    
 -0.19560732    
  -1.1957761    
   1.6650077    
 -5.55696897E-02
 -0.29725155    
  0.50972605    
 -0.16077337    
  3.42892185E-02
 -2.65668388E-02
  3.03055737E-02
  0.70796227    
 -0.80178118    
 -0.16929214    
  0.39570895    
 -0.28550574    
  6.72522038E-02
 -0.15347339    
  0.41019344    
 -0.43417528    
  0.10584585    
  0.14222719    
  0.53329855    
 -0.42907515    
 -0.13109653    
  0.21611500    
 -5.47642969E-02
 -0.27234766    
  0.69314724    
 -0.52910751    
  0.10499159    
  4.86318097E-02
  5.83880916E-02
  0.30176139    
 -0.72682017    
  0.30128786    
 -0.10686336    
  0.31640127    
 -0.10383965    
  3.03501892E-03
 -6.25203922E-02
  0.32953593    
 -0.11286484    
 -0.30426893    
 -0.10771066    
  0.34761432    
 -0.26847705    
  0.14479022    
 -0.23180154    
  0.33590755    
 -0.32411945    
  9.67297703E-02
 -0.57300270    
  0.50704497    
 -0.48835269    
  0.70541722    
  2.11166982E-02
 -0.28074098    
  0.52339464    
 -0.46579680    
  0.17733406    
 -0.14430328    
  0.17507526    
 -0.73018825    
  0.59057778    
  7.38589987E-02
 -0.26528126    
   1.1665734    
 -0.54332334    
 -0.45652041    
 -0.33148494    
  0.50483775    
  0.10536068    
  0.17780702    
 -0.49659857    
 -6.52824193E-02
 -3.97599675E-03
  0.17832962    
 -0.10907117    
  0.26607504    
 -0.53291011    
  0.69557136    
  -1.0746876    
  7.06734601E-03
   1.0455877    
 -0.37739715    
  0.30290863    
 -0.26744401    
 -0.57807803    
  0.90755683    
  2.23057680E-02
 -0.32768726    
  1.68639775E-02
 -0.36290532    
  0.47360292    
  5.81560358E-02
  -1.0172666    
  0.32411957    
  0.61990798    
 -6.59580752E-02
 -0.11697160    
  0.11045703    
 -0.35760924    
  0.56626922    
  0.42905718    
 -0.48637161    
 -0.15790306    
 -8.22382346E-02
 -0.54103959    
  0.42370251    
 -0.22414798    
  0.28642520    
 -7.57578108E-03
 -0.18308209    
  0.11625978    
  0.29072616    
 -0.48285156    
 -0.14272191    
  0.44991690    
 -0.46710917    
  1.14942677E-02
  0.39204204    
 -7.61890784E-02
 -2.10532565E-02
 -0.21256146    
  2.08339561E-02
 -0.46383727    
  0.79809791    
  0.15993276    
  4.30833921E-02
 -0.19566317    
  0.32011747    
 -0.28768194    
 -6.21770360E-02
  0.15684244    
 -0.40385345    
 -3.44013609E-02
 -0.22314352    
  0.53429800    
 -9.20190811E-02
  0.40680295    
 -8.94450620E-02
  0.23592710    
 -0.54130876    
 -0.42348349    
  0.21706450    
  0.33995056    
 -0.45347446    
 -0.14689127    
 -0.13534132    
  0.16034274    
  0.58915764    
 -4.91326302E-02
  1.07336650E-02
 -0.13709630    
  0.17891423    
  0.18345864    
  0.13282068    
 -6.42068312E-02
 -0.36772484    
 -0.41702610    
  0.68731624    
 -0.12438393    
 -0.28547689    
  0.65269244    
 -0.52856618    
 -2.76150741E-02
  0.19556674    
  3.23652849E-02
 -2.25453377E-02
 -0.14335166    
  9.32576880E-02
  0.18403263    
 -0.74879861    
 -0.98485345    
   1.3451360    
 -0.33647221    
  0.41327766    
 -0.31263399    
  0.42998469    
  0.13870808    
 -0.74888915    
  0.32365131    
  0.53089929    
 -0.67968798    
 -0.98261350    
  0.93328846    
 -0.94767702    
  0.29849294    
  0.59136432    
  0.73396909    
  2.85328343E-03
 -4.96452078E-02
 -8.75558630E-02
  0.14853290    
 -0.62509376    
  0.14660357    
  0.33971366    
  0.37145180    
 -0.47717205    
  0.14381987    
 -1.25395274E-02
  0.33917266    
 -0.63001424    
 -1.24503046E-07
  0.34607017    
 -0.23440050    
 -0.57578355    
  0.75810528    
  0.12682648    
 -9.89175737E-02
  0.18384954    
 -0.22123708    
 -0.19189082    
 -4.32289131E-02
 -0.44854850    
 -0.53630477    
   1.2231426    
 -0.13897099    
  0.34937584    
 -2.59754974E-02
 -0.29826403    
  0.12953392    
 -0.33771911    
  -1.1029887    
   1.6951327    
 -0.52460760    
 -0.29725155    
  0.41276452    
 -0.26491296    
 -0.13150215    
  1.60862636E-02
 -8.89476463E-02
  0.47290644    
  0.43638328    
 -0.70492589    
  0.28649664    
  0.18764554    
 -0.40989959    
 -7.85621628E-02
  1.90483760E-02
 -0.22668773    
  0.83624822    
 -0.37889794    
 -0.27404246    
  0.64779925    
 -0.38505614    
  0.53107363    
 -0.84433281    
  0.44773662    
 -0.25938866    
  9.80376303E-02
 -0.32872009    
  0.27270570    
  4.10662079E-03
  2.02844907E-02
  0.30854732    
 -0.24250402    
 -2.15031704E-07
  0.17540529    
 -0.46559685    
  0.69815981    
 -0.47803587    
  2.78348345E-02
  0.23328784    
  4.84941863E-02
 -0.25852555    
 -0.10493474    
  4.16728593E-02
 -0.42608437    
  2.46925745E-02
  0.55961555    
  7.38589987E-02
 -0.27801996    
 -0.41836861    
  0.49643695    
  0.18034323    
 -3.69788073E-02
 -0.21292190    
  0.91289532    
 -0.50460893    
  7.33029544E-02
 -0.50300300    
  0.21007147    
 -0.20575190    
  0.41973057    
 -5.68161905E-03
 -0.46715859    
  0.33971366    
 -0.42013508    
 -0.44567135    
  0.29725140    
  2.81709507E-02
  0.29184014    
  0.45537430    
 -0.30895948    
  0.13083979    
 -5.82688227E-02
 -0.40546504    
  0.37843663    
  0.17544861    
 -0.16862255    
 -0.22825846    
 -7.54240006E-02
  0.53360581    
 -0.38407403    
 -5.71586005E-02
 -8.77754167E-02
 -0.19153814    
  0.39803034    
  0.12932466    
  9.08292383E-02
 -0.92079210    
  0.77953172    
  0.33893245    
 -0.33893231    
 -0.18924195    
 -0.27663225    
 -3.35226208E-02
 -9.53101367E-02
  7.23204985E-02
  9.42524225E-02
 -0.41343319    
  0.38117227    
  0.65414512    
 -0.86641878    
  0.32579771    
  0.41356230    
 -0.26010898    
  0.73011231    
 -0.49284321    
  0.46005335    
 -0.47669262    
  9.28668976E-02
 -6.31125197E-02
 -0.31074724    
  0.22934638    
  0.39242399    
 -4.64063063E-02
  4.40169051E-02
 -0.51802874    
  0.30854732    
 -0.48366582    
  0.13830473    
  9.90911126E-02
  5.14819324E-02
 -0.23304895    
  0.13522686    
 -0.30764285    
  0.15415044    
 -0.79492974    
 -0.42608437    
   1.3665700    
  0.25529066    
  8.57244357E-02
 -0.51936066    
  0.34662473    
 -0.42073238    
 -3.12526561E-02
 -2.13910267E-02
 -6.13005906E-02
  5.04307076E-02
  0.20215973    
  1.76995564E-02
 -0.30538180    
  0.53551805    
  7.70900473E-02
 -0.34294465    
  0.34616527    
 -0.22234020    
 -6.64145350E-02
  0.23593703    
 -0.22738969    
  0.29931608    
  0.11883384    
 -1.69493444E-02
 -0.20829704    
 -2.12774221E-02
 -0.16315177    
 -0.58525813    
  0.48317394    
  0.21752007    
  0.20340088    
  3.61483507E-02
 -0.23954980    
  0.40546492    
 -0.31220743    
 -0.21716814    
  0.90688485    
 -0.35765707    
 -0.12270908    
 -0.35667506    
  0.23576199    
 -0.32711175    
  0.67116839    
 -0.50344551    
  0.52542448    
 -0.89478439    
  0.42651856    
 -0.17816348    
 -0.30864710    
  0.27917159    
  4.18469496E-02
  0.21325858    
  0.14464501    
 -0.34164324    
  0.22636408    
 -0.14137086    
 -1.49258655E-02
  0.17224577    
 -0.23028912    
  3.52288820E-02
 -0.19938926    
  0.13587590    
  0.39170966    
 -0.61587822    
  9.76383388E-02
  5.87075800E-02
  0.35447976    
 -5.37255034E-02
 -6.51465403E-03
 -0.21825358    
  0.26610944    
 -0.22626366    
 -0.56844378    
  0.86099666    
  0.32978627    
 -0.52916169    
 -8.92785862E-02
  0.15803432    
 -0.14642845    
 -0.11394434    
  0.38220826    
 -0.36511371    
 -0.32216826    
 -2.36697253E-02
  0.10236218    
  0.41085592    
  0.29304406    
 -0.46893448    
  0.68024367    
 -0.77897841    
  0.18859118    
 -1.17878765E-02
 -0.16741364    
  0.11466297    
 -0.18733400    
  2.97051426E-02
  0.40057516    
 -0.25552508    
 -0.24770415    
  0.38544622    
  5.36799356E-02
 -0.10265420    
 -1.16506023E-02
 -0.19807003    
  0.42433345    
  0.10067687    
 -0.95213681    
  0.65974909    
  0.53395241    
  0.44876203    
 -0.82587183    
  6.43107109E-03
 -7.65765309E-02
 -0.13303712    
  0.32168254    
  0.15374146    
 -0.46363571    
 -9.41390842E-02
 -7.11413324E-02
 -7.65926838E-02
  0.60477805    
 -0.24512240    
  0.41238552    
 -0.54195648    
  0.19019563    
  0.11414531    
 -0.35293344    
  7.20310882E-02
 -0.80323797    
  0.53971475    
 -0.19955483    
  8.23996440E-02
  0.32510865    
  0.20252435    
 -0.21898547    
  0.43409687    
 -0.38155940    
 -1.18811764E-02
  0.39612547    
 -0.11946012    
 -0.38601786    
  0.18601857    
 -0.43733296    
  0.16309011    
  5.20209484E-02
  1.82654876E-02
  0.26131931    
 -1.75750013E-02
 -0.31889710    
  0.20244311    
 -0.17359480    
  5.97877540E-02
 -0.11332862    
  2.95587238E-02
  0.11454146    
 -0.25503168    
  4.90562841E-02
  0.10109628    
  0.27923313    
  7.35884979E-02
 -0.42250142    
  0.28510129    
 -7.78212538E-03
 -0.57536411    
  0.54361540    
  3.95306945E-02
 -0.26975599    
  0.46936882    
 -0.39598617    
  1.86921991E-02
  5.40672019E-02
 -0.17185022    
  0.10848048    
 -2.84377728E-02
 -0.28129229    
  1.89280491E-02
  0.56673342    
  9.14341435E-02
 -0.33066374    
 -1.81821231E-02
 -3.73876542E-02
  0.28410423    
 -0.28410438    
  0.34998596    
 -0.18366480    
 -0.19530874    
  8.90517309E-02
  0.25925487    
 -0.17748883    
 -0.26319110    
  0.80011934    
 -4.95151877E-02
  -1.1805602    
  0.44065154    
  0.24419701    
 -0.28214210    
  1.64387487E-02
  0.13692237    
  7.74874762E-02
  3.02400384E-02
  4.16728593E-02
  0.34806648    
 -5.78029687E-03
 -0.18058389    
 -0.12169690    
  0.36409810    
 -0.26345465    
 -0.41616043    
 -0.24213986    
  0.97739857    
 -0.38885128    
 -0.17852639    
  0.43531808    
 -0.37362429    
 -0.22421245    
 -0.17486282    
   1.0418286    
  -1.6207374    
  0.44264418    
  0.73250824    
 -0.11515474    
  0.39491099    
  0.30216557    
 -0.19415614    
 -0.31994307    
  0.21193348    
 -0.40281624    
  0.13353144    
  -1.3191552    
  0.65340698    
  0.21772350    
  0.75377178    
 -0.52197027    
  6.66913167E-02
 -0.61558872    
  0.76512074    
 -0.14953180    
  0.66035742    
 -0.88551897    
  0.20890103    
 -0.28768221    
  0.36646304    
 -0.18687716    
  0.54846454    
 -0.30274674    
 -0.84729779    
  0.90624052    
  0.13226807    
  0.16546451    
 -0.13067810    
  0.18894741    
 -0.39374143    
  2.07621865E-02
 -0.22571544    
 -0.16783485    
  0.55743778    
 -0.35584465    
 -5.54513261E-02
 -9.18073878E-02
 -2.92704869E-02
 -0.12088166    
  7.53042623E-02
  6.51859045E-02
  0.33160582    
  0.10883882    
 -0.10189433    
 -0.17748883    
  -1.5376941    
   1.6360050    
  0.52643359    
 -0.26724330    
 -0.16626634    
 -0.22058694    
  0.20337501    
 -0.11388440    
 -0.76995277    
  0.35077506    
  0.85151559    
 -0.29443872    
 -0.31633747    
  0.29232249    
 -0.36464304    
  0.55961567    
  1.41848419E-02
 -8.48654099E-03
 -0.35020250    
 -4.53687310E-02
  0.21551979    
 -0.16612706    
  6.60431981E-02
  0.56283307    
 -0.93684328    
  0.38893589    
  0.55855715    
 -0.40123692    
  6.30936865E-03
  9.58816633E-02
 -0.53492320    
  0.29739094    
  0.33543637    
 -0.44644892    
 -0.21608342    
  0.51182997    
 -0.17751379    
 -3.66339087E-02
 -0.18381526    
 -0.17072968    
  0.22738993    
 -0.17556468    
  0.42546570    
 -0.24146232    
  0.44393140    
 -0.37493849    
 -5.64665459E-02
  0.20556267    
 -0.17693077    
 -0.16157061    
  0.18153143    
  0.10496529    
  0.17577563    
 -0.18291877    
  6.92319646E-02
 -4.44515422E-02
 -0.90240169    
  0.23001662    
  0.74649304    
 -0.27477849    
 -0.49949387    
 -0.16003639    
  0.65094674    
  0.18447438    
  0.75902891    
 -0.79925346    
  0.53588223    
 -0.11315392    
 -0.10835350    
 -0.31437466    
  0.25545192    
  7.51396343E-02
 -0.32315636    
  0.33911428    
 -0.15988395    
  6.87865615E-02
 -7.49977902E-02
 -0.61238587    
  0.38612217    
  0.67739868    
 -0.23111166    
 -0.69314712    
  0.44147545    
  0.36052600    
 -0.61138111    
 -0.37695014    
  0.42927578    
 -0.24294612    
  9.53102782E-02
 -0.17327155    
  0.60858983    
 -3.89852338E-02
  8.49706903E-02
 -0.39846742    
 -0.49285674    
  0.56157082    
  0.53475571    
 -0.52310514    
 -0.10150675    
  0.67590541    
  0.16034274    
 -0.44802466    
 -0.17022127    
 -0.55532944    
  0.35846952    
  9.18810442E-02
 -7.11764395E-02
  0.61872369    
  -1.0407183    
  0.73296887    
  0.11343592    
 -0.25169754    
 -0.26270920    
  0.52772230    
 -0.77010834    
  0.47712123    
  8.16780552E-02
  0.46673015    
 -0.22931020    
 -0.34787714    
  0.41755733    
 -0.21357425    
 -2.10534595E-02
 -0.54378420    
 -0.33961856    
  0.82068634    
 -0.26107079    
 -0.24652404    
  0.81688637    
 -0.54546475    
 -0.38518062    
  0.29518393    
  0.22044940    
  0.30991513    
 -3.49030159E-02
 -0.52735484    
  0.13815027    
 -9.73282456E-02
  0.35534057    
  2.76516471E-02
 -0.43311679    
  6.77460060E-02
  0.31885055    
 -0.27610931    
 -0.14374471    
  0.31272799    
  0.29997385    
 -0.26866663    
  0.11930390    
 -1.53141515E-02
 -0.61595768    
  4.47000340E-02
  0.52061355    
  2.56422907E-02
 -0.16475500    
 -9.38189179E-02
 -0.33238235    
  0.35266674    
  0.23511964    
  0.13074960    
 -6.62113726E-02
 -0.37037387    
  0.14051142    
 -0.12341676    
 -0.52218950    
  0.54315460    
  0.16417749    
 -8.44538808E-02
  0.29911083    
 -0.31455511    
  7.13248178E-02
  9.00259390E-02
 -4.74664867E-02
  5.40671833E-02
 -0.10755590    
 -0.33647203    
  4.51204441E-02
 -5.02619669E-02
  8.87282938E-02
  0.10299939    
 -0.66379482    
  0.82822716    
  0.22818491    
  0.20223707    
 -0.46345213    
  5.79874367E-02
 -2.13530641E-02
  4.57020402E-02
 -4.57020923E-02
 -0.20708603    
  5.59283197E-02
 -0.14374471    
  0.38101393    
 -0.44073305    
  5.97192906E-02
 -5.97190298E-02
 -0.11394432    
  0.49343389    
  0.11270190    
 -0.20450929    
 -0.77318984    
 -0.61310428    
   1.3020761    
 -0.38886714    
  0.32850417    
 -0.19574441    
 -0.74301893    
  0.88395554    
  0.30166838    
 -0.23801036    
  8.03814977E-02
 -0.27422288    
 -6.06245510E-02
 -5.84964044E-02
  0.23511963    
  1.88683253E-02
  0.43311676    
  4.44518290E-02
  0.17261273    
 -0.82320023    
  0.50413662    
  4.26993370E-02
 -0.84944397    
  0.34609297    
  0.54738343    
  0.18232176    
  0.21593830    
  -1.0521864    
 -0.64126223    
   1.3461744    
 -0.59836864    
  0.32807839    
  0.37037367    
 -0.44183266    
  0.45235929    
  0.23872818    
  3.64412218E-02
 -0.44603878    
 -0.16142336    
  0.69860655    
 -0.50359213    
  8.96852557E-03
 -0.37037387    
 -7.14588985E-02
  3.63674834E-02
  8.14154893E-02
 -9.94338021E-02
  0.14370690    
  0.15639800    
 -2.38512717E-02
  6.34602904E-02
 -1.96085572E-02
 -0.25414714    
 -4.34850119E-02
 -8.82243142E-02
   1.1130704    
 -0.76419252    
 -0.16736536    
 -8.12996365E-03
 -0.49731192    
  0.44709206    
  0.32661381    
 -0.56271654    
  0.10318425    
  0.32378721    
 -0.30918822    
  9.61547717E-03
 -4.40168194E-02
 -0.47803587    
  0.38920444    
  0.34347329    
  0.20909199    
  0.38427803    
 -3.26469876E-02
 -6.15929663E-02
 -0.58825725    
  6.16212860E-02
 -7.01316297E-02
  0.15780707    
  0.12666471    
 -0.16006288    
 -0.19523457    
  0.29225895    
 -0.13157634    
 -0.14701460    
  0.13126625    
  0.42121351    
 -0.18232152    
  0.16392426    
 -2.41622254E-02
 -3.03473230E-02
 -8.47222060E-02
 -0.40851834    
 -0.38054875    
  0.29935837    
  0.92914319    
 -0.40350237    
 -0.60858965    
  0.40726534    
 -0.57776493    
  0.36178988    
 -0.22986238    
  0.16055071    
  0.50121021    
  7.53493980E-02
 -0.43409684    
  0.36164194    
 -0.58374870    
 -0.24541056    
  0.74477172    
 -0.39607552    
  2.30959263E-02
  0.73779750    
 -0.60540819    
 -7.47236311E-02
 -0.31683883    
  0.19311126    
 -0.75866175    
  0.61180162    
  7.08743259E-02
  8.56947750E-02
  0.42618281    
  0.33240825    
 -0.73945177    
  5.56201929E-09
  6.42423704E-02
 -0.16907634    
  0.61376238    
 -0.19090536    
  7.95120597E-02
 -0.24000454    
  0.35707963    
 -0.45036754    
  0.30748472    
  0.28522828    
 -0.10891561    
 -5.92558533E-02
 -0.24593036    
  0.31065026    
  0.24310665    
 -0.42488316    
 -0.27684781    
 -0.35298738    
  0.97235805    
 -0.42420086    
  8.81926045E-02
 -7.76105970E-02
 -0.42138052    
  0.94059187    
 -0.13144600    
 -0.17662346    
 -0.60094112    
  4.55774032E-02
  0.22512187    
 -1.59367714E-02
  0.12799388    
  0.10712564    
 -0.25540456    
  0.18641169    
  0.10638062    
 -0.22161558    
  0.23979816    
  0.19079417    
 -0.18182555    
 -0.12337890    
  0.23585713    
 -0.61638296    
  0.17573188    
 -0.26858175    
 -0.26452860    
  0.60869330    
  0.49226373    
 -0.19885097    
 -0.14750634    
  0.47578171    
 -0.51288545    
 -0.38001835    
 -0.37332383    
  0.56895691    
  0.44330752    
  -1.2137464    
   1.1620344    
 -0.40406966    
 -4.71179448E-02
 -0.80437279    
  0.41197968    
  0.53520143    
  7.57600181E-03
 -4.63402569E-02
 -0.20067064    
 -7.00287223E-02
  3.06147318E-02
  0.20795354    
  0.29175535    
 -0.46029475    
 -9.70882550E-03
  0.29739094    
 -0.80821651    
  0.57231092    
  7.93368369E-02
  0.73870385    
 -0.46596324    
 -0.28125098    
  5.81075735E-02
 -0.44452435    
 -0.28978088    
  0.84849769    
 -0.35462135    
  0.16941807    
  6.29138052E-02
  0.47608277    
 -0.62482774    
  0.32358617    
 -0.40205783    
  0.12456287    
  4.40599062E-02
  0.44490662    
 -7.75139034E-02
  -1.2815311    
  0.93123239    
  0.69526350    
 -0.40970239    
 -0.50764608    
  0.29164255    
 -0.60613579    
  4.94799986E-02
 -4.22597528E-02
  0.43150192    
  0.22127278    
 -0.34022459    
  0.86665821    
 -0.79067218    
  0.74077511    
 -0.48028910    
  0.17224577    
 -0.26680437    
  9.07923058E-02
 -8.25617611E-02
 -5.04309349E-02
  5.04306927E-02
 -0.19386356    
 -0.63986564    
  0.70719880    
 -1.87798887E-02
  0.18940544    
  8.63576308E-02
 -0.11016840    
  0.15587026    
  0.17022121    
  0.17017084    
 -0.43021905    
  0.23361471    
 -0.13353124    
  0.15415064    
  0.11551281    
 -0.16634615    
 -0.29795954    
 -0.22107969    
  0.19172750    
 -0.95977575    
   1.1314021    
 -0.12182333    
  0.59093058    
 -0.32576755    
  0.14702687    
 -0.43264055    
 -0.47830236    
 -9.06542912E-02
  0.56481606    
  0.40408093    
  -1.0605642    
   1.0123278    
 -0.64768475    
  0.49740273    
  9.96009335E-02
 -0.32612827    
 -0.48022500    
 -0.56476623    
   1.5973165    
 -0.18721153    
 -0.71695805    
 -0.82152814    
  0.88569039    
  0.44062150    
 -0.74923646    
 -0.31365758    
   1.0144677    
 -0.42668095    
 -0.40546513    
  0.73607206    
  0.22146159    
  0.16420090    
  0.39973438    
 -0.63726670    
 -0.58344835    
  0.13353147    
  0.58841759    
  0.12163144    
 -0.36710429    
  0.12492603    
 -0.27237880    
  7.64416084E-02
 -3.52459848E-02
 -0.16014771    
 -0.56489277    
  0.58572680    
  0.49419343    
 -5.16245738E-02
 -0.26368973    
  0.30265561    
 -6.58130646E-02
  0.42566791    
 -0.22871436    
  0.32604289    
 -0.12664276    
 -0.34983352    
 -0.27477849    
  0.35581991    
 -0.17278622    
  0.28322375    
  3.94267924E-02
 -0.54490483    
 -0.31623402    
  0.27077147    
  0.16669641    
 -0.19979602    
  0.49434438    
 -5.42302132E-02
 -0.37048060    
 -0.10885434    
  0.46373421    
 -6.83191195E-02
  2.98529901E-02
 -0.64218092    
  0.18128571    
  0.40373647    
  0.39035746    
 -0.34967360    
 -8.67093578E-02
  0.42223218    
 -1.91853195E-02
 -0.29334792    
 -6.02189153E-02
 -0.18094307    
 -1.66672375E-02
  0.42762691    
 -0.10993697    
 -0.22161558    
  0.34245214    
 -0.24783611    
 -0.17402263    
  1.63937900E-02
  0.29678676    
 -0.32147938    
 -0.64435714    
  0.63598859    
 -0.17896575    
  7.26710334E-02
  0.31760392    
 -0.10008367    
  0.29143456    
 -0.46328485    
  8.55220109E-02
  0.50671893    
 -0.37626588    
  0.18650919    
  0.27264428    
 -0.58551633    
  0.29783455    
 -0.48097265    
  0.49601030    
 -5.20789512E-02
  0.13235159    
 -0.15783057    
 -0.51621634    
  0.48675457    
 -4.76282611E-02
  4.76281904E-02
 -0.12361417    
 -0.20821783    
  0.31845385    
 -0.21309316    
 -0.32734722    
 -0.16968478    
   1.0708330    
 -0.36407974    
 -0.18910109    
  1.21704778E-02
  1.60002131E-02
 -0.26157105    
  0.13481937    
  0.41740575    
  9.61191356E-02
 -0.18610239    
  0.14201821    
 -0.24090603    
 -0.20626166    
  0.30514967    
 -0.19671021    
 -0.83290905    
   1.5201098    
 -0.46168858    
  0.19174081    
 -0.53454202    
 -0.16382684    
  2.58413684E-02
 -0.28090224    
  0.57113230    
  8.76475275E-02
 -0.41424492    
  2.09430531E-02
 -0.18128598    
 -0.16142336    
  0.29495487    
 -2.75497213E-02
  0.12582038    
 -0.14842011    
  0.21049249    
  0.54897743    
  5.71585223E-02
  0.11215554    
 -0.11721899    
 -8.74730423E-02
 -0.42081794    
  8.10159370E-02
  0.45233870    
 -0.13211785    
  7.61238262E-02
 -6.48873895E-02
 -0.38336492    
  9.00805742E-02
  -1.0986122    
  0.14609253    
  0.73590893    
 -0.15570225    
  0.35340884    
  0.19055709    
  0.11321622    
 -0.27369574    
  -1.2289742    
   1.2617639    
  0.31158778    
 -0.27983886    
 -3.89427654E-02
  0.14742348    
 -4.13414463E-02
 -0.14285098    
 -0.52465379    
 -0.14994016    
  0.93954754    
 -0.23543125    
  -1.1281346    
  0.48809731    
   1.0682716    
  0.48441362    
 -0.81899202    
 -0.16135094    
 -0.14639854    
  8.96850787E-03
  0.36290535    
  0.14970431    
 -0.48183817    
  0.29737511    
  0.10084859    
 -0.37258163    
  0.54809701    
 -0.45163679    
 -0.10919909    
 -0.11298685    
  0.28528693    
 -0.32930368    
 -0.37833637    
  0.73250824    
  0.54801989    
 -0.25508842    
 -5.10176271E-02
 -0.17409119    
  0.23552547    
 -0.46689951    
  0.20815577    
 -0.25901413    
  0.36705548    
  0.50841314    
 -0.78411907    
  0.38136756    
 -0.44273663    
  0.30026090    
 -0.84106725    
 -0.35254285    
   1.1156486    
 -9.19374004E-02
 -0.72322452    
  0.17465886    
  0.36178988    
 -0.61585540    
  0.23464741    
  0.29257205    
  2.88481601E-02
 -0.18707228    
  0.61286628    
 -5.40671945E-02
 -0.29863498    
  6.39878362E-02
 -0.14183031    
 -0.39834750    
  0.52770340    
  -1.2569559    
  -1.2750688    
   2.2595677    
  0.86673117    
 -0.17084016    
 -9.17546898E-02
 -0.22089368    
 -0.25937256    
  0.64847463    
 -0.10423291    
  0.24377415    
  0.15509634    
 -0.15289113    
 -0.11668243    
  2.68634725E-02
  8.54037479E-02
 -0.36110964    
 -0.10008346    
 -0.22753906    
  3.46356481E-02
  0.43756834    
  3.24354023E-02
 -0.32011735    
  0.10095501    
 -0.22563002    
 -0.12821047    
 -0.47378427    
  0.83750969    
  1.30294403E-02
 -0.30399567    
 -3.57179865E-02
  8.70114341E-02
 -0.10074180    
  0.58368182    
 -0.15543668    
  2.08031461E-02
 -0.26442525    
 -6.32620305E-02
 -0.77387029    
  0.83329397    
  0.43327969    
 -3.03822495E-02
 -0.32522458    
  0.12683640    
 -0.35354522    
  0.44628701    
 -0.40261185    
  1.69493742E-02
 -2.12323125E-02
  7.83905089E-02
 -0.16345324    
 -0.32902351    
  0.88462579    
 -0.11946012    
  0.46318287    
 -0.83595562    
  5.95922247E-02
  0.31015503    
  0.20479453    
 -0.36909759    
  0.18825613    
 -0.36346024    
 -0.59977323    
 -0.29546419    
   1.3731880    
 -0.19453284    
 -0.21357423    
  0.61475646    
 -0.65524781    
 -0.21593796    
  0.20763943    
 -0.77110857    
 -9.44097936E-02
  0.89021099    
  5.53502850E-02
  0.20136996    
 -0.31101301    
  0.10192099    
 -0.60419953    
  0.61958468    
  0.10153636    
 -0.36657625    
 -9.99998767E-03
 -0.62986553    
   1.1386793    
 -0.30085999    
 -0.21805461    
 -1.53457001E-02
  0.48153484    
 -0.37411451    
  0.22314364    
 -0.18677607    
  0.12568839    
 -5.25372662E-02
  4.46320251E-02
 -0.22116150    
  0.14277066    
  0.29516497    
 -0.92592168    
  0.79284662    
  7.88841490E-08
  0.19200666    
  0.16612701    
 -0.25095019    
 -0.18297733    
  0.74306172    
 -0.59342039    
 -0.25325334    
  0.33771899    
 -0.15466990    
 -0.48097265    
  0.19207765    
 -0.20391233    
  0.71376646    
  2.87375059E-02
 -0.42405042    
  0.26136485    
  0.62593848    
 -0.79238647    
  0.20886916    
 -0.20886874    
  4.99145351E-02
  0.38401332    
 -6.04651980E-02
 -0.12389946    
 -0.21474333    
 -0.22029589    
 -0.15890121    
  0.11034782    
  0.44289851    
 -0.26973987    
 -5.15134297E-02
  0.39513314    
 -6.11813329E-02
  7.59089589E-02
 -0.14783525    
 -0.52218950    
  0.80902374    
 -0.72153604    
  9.95847136E-02
  8.18638876E-02
 -0.83860207    
  0.46747503    
  0.27494320    
  3.30998152E-02
  0.48729500    
 -0.34450448    
  0.15299791    
 -0.25478080    
  0.39649662    
  2.37399861E-02
 -2.67477036E-02
  9.47626084E-02
 -0.32774332    
 -0.22504662    
  0.12935579    
 -0.80363488    
  0.33111748    
 -0.13641167    
  0.97890443    
 -0.10343540    
  0.37067908    
 -0.43692818    
 -0.55875999    
 -0.31397292    
   1.0249246    
 -0.11191795    
 -0.20763925    
  0.11462938    
  6.29579723E-02
 -6.65744543E-02
 -2.94136610E-02
 -4.58095223E-02
 -0.85382938    
  0.50160903    
  0.59394032    
 -0.31462690    
  0.14450055    
  0.41391432    
 -0.37120324    
  0.14866045    
 -0.26687890    
 -0.33725688    
  0.61012363    
 -0.24961017    
 -3.11308391E-02
 -0.23008482    
  0.24187255    
  4.20713574E-02
  0.20880905    
 -0.66615921    
  0.43078309    
 -0.48550779    
 -0.25489232    
   1.8402933    
 -0.86756158    
 -0.27155259    
  0.20863876    
  0.26883686    
 -1.75222438E-02
 -0.48424613    
  2.42927838E-02
  0.17898282    
 -4.09615710E-02
 -0.11821864    
 -0.68145126    
  0.38193449    
 -5.99633381E-02
  0.22986233    
  0.12174352    
  0.12957104    
 -0.21192212    
  0.39540043    
  0.33357775    
  0.10969912    
 -0.54992276    
 -0.12666473    
  1.08896093E-02
 -0.19467190    
 -0.11613943    
 -0.15415074    
  0.82739681    
 -0.59282434    
 -0.16788091    
 -0.18879418    
  9.29459482E-02
 -0.54493111    
   1.1516048    
 -0.18361285    
 -6.81625828E-02
  0.21898563    
 -0.47267380    
 -4.93249409E-02
  0.60204184    
 -0.17069700    
  7.88841490E-08
 -0.29500809    
  0.43445253    
 -3.22609954E-02
 -0.34041467    
 -0.36926198    
 -0.72017568    
   1.5325863    
 -0.50492591    
  3.84664610E-02
  0.46645945    
 -0.52472848    
  0.19474417    
  9.41873565E-02
  7.57118687E-02
 -6.08415119E-02
 -0.17716870    
  1.74676050E-02
 -0.92062908    
  0.96300840    
  0.51661783    
 -0.55899727    
  1.71679556E-02
  0.60652274    
 -0.71900070    
 -3.39013338E-02
 -0.17154242    
  8.94451067E-02
  0.15338664    
  0.17233296    
 -9.29961577E-02
  -1.3862942    
  0.99763644    
  0.15057282    
 -0.27698663    
  0.47619024    
 -0.63745821    
  0.85795504    
 -0.49215519    
  0.25388014    
  0.13800569    
 -0.51473951    
  0.90445614    
 -0.58303607    
  0.26127005    
 -0.29992190    
 -4.93838545E-03
  0.10337819    
 -0.19129007    
 -4.42059785E-02
  0.83511746    
 -6.06245883E-02
 -0.12464234    
 -0.15267695    
 -3.44240014E-03
  7.95120597E-02
  2.20479965E-02
  0.42092118    
 -0.43978995    
 -0.21918307    
  8.33817348E-02
  0.17928660    
 -0.63127190    
  0.72409189    
 -8.97851884E-02
  0.26701558    
 -4.99509387E-02
  6.37760088E-02
 -0.55847216    
  0.24686012    
 -0.13710923    
  0.45328757    
 -0.62066752    
 -0.33986798    
  0.13872609    
  0.70345676    
 -0.59086829    
 -0.56309408    
  6.30130544E-02
   1.0676023    
  0.15527506    
 -0.29595599    
  0.13541786    
 -0.21068856    
  9.61979851E-02
 -0.41587418    
  0.32292789    
 -0.24116193    
 -0.26319110    
 -0.36593440    
  0.70086944    
  0.62346715    
 -0.56374800    
  0.13217168    
 -0.38193473    
  1.38572305E-02
 -0.27250746    
  0.14028578    
  0.50662816    
 -0.12769002    
 -0.20186618    
 -3.11827864E-02
 -0.19415604    
  3.24354023E-02
 -8.31502602E-02
  0.24938594    
  8.96850787E-03
 -0.10834138    
 -0.20343852    
 -0.24783616    
  0.44127464    
 -6.21961579E-02
  0.35238749    
  2.23057512E-02
  0.92653227    
  -1.0685024    
  0.47896776    
 -0.29382497    
 -0.16003639    
 -8.17660019E-02
  0.22403999    
  0.20942971    
 -9.12486687E-02
 -2.58078575E-02
  6.51457626E-03
 -0.24946080    
  0.28768212    
 -8.81485492E-02
  8.81484300E-02
 -0.63842243    
  0.24537976    
  0.49401861    
 -0.98649490    
  0.10763082    
   1.2786638    
 -0.69694221    
 -0.22504662    
  0.82250297    
 -0.69314742    
 -0.28350663    
  0.15415056    
 -0.14861071    
 -5.68334796E-02
  0.29205847    
 -0.14545487    
  0.18819629    
  0.36708093    
 -0.23407263    
 -0.25288534    
 -2.38674246E-02
  0.11401850    
 -0.56393534    
 -0.10367861    
 -0.25733489    
  0.82054567    
  6.93116337E-02
  0.11380704    
  0.25837246    
 -0.13837841    
  0.14145029    
 -0.30625841    
  4.08220850E-02
  0.82066071    
 -0.57068044    
 -3.16483006E-02
 -0.14880571    
 -0.42050290    
  0.46430546    
 -0.16672958    
 -0.33816159    
 -0.16008537    
  0.63598877    
  0.41764545    
 -0.26139602    
  0.11568423    
 -0.29048699    
 -0.11918864    
  0.12665117    
  0.53433889    
 -0.67372888    
 -3.47860269E-02
  0.13242444    
  0.27008614    
  8.50370675E-02
  0.11536457    
 -0.35356674    
 -0.21884257    
 -1.73164345E-02
  0.24645044    
 -0.17078416    
 -0.23127355    
  0.76689065    
 -0.43920326    
 -0.21673012    
 -0.52153707    
  0.25045937    
  0.68714094    
 -0.14565296    
 -0.38136742    
  -1.1349801    
   1.3581237    
  6.70863837E-02
  0.36654958    
  0.11247814    
 -0.33694538    
  0.11851862    
  1.91390601E-08
  8.78479052E-03
  2.91105150E-03
 -3.85233574E-02
 -0.28868967    
  0.10334247    
 -0.22314346    
  9.72328422E-08
 -0.13613214    
  0.54159743    
  9.05000791E-03
  0.23922986    
 -0.25131449    
 -0.25088030    
  0.25995734    
 -0.37141296    
  0.20106746    
 -0.17095770    
  0.29506978    
  6.41439557E-02
 -3.00323237E-02
 -0.24005416    
  0.44597706    
 -0.58283603    
  -1.5448993    
   2.1855831    
 -0.14328085    
 -0.19977029    
 -0.83853537    
 -0.16566697    
   1.3795148    
 -0.34284145    
  0.10023569    
  8.58064815E-02
 -0.46418518    
 -3.43381204E-02
  0.52211523    
 -0.24872696    
  0.13643421    
 -0.34637636    
  0.11960299    
 -0.50478351    
  0.83865482    
 -0.32302138    
  2.13533044E-02
 -0.17670375    
 -0.24652404    
  0.95219749    
  -1.0539802    
 -0.24876657    
   1.0754453    
  0.11778310    
 -0.77010816    
  0.67803341    
 -0.41952288    
 -0.32571939    
  0.96125370    
 -0.27885932    
 -0.18991788    
 -0.19813201    
  0.26144424    
 -0.54515046    
  8.61290768E-02
  0.30333558    
 -0.34800819    
  0.19325958    
  0.12933850    
 -0.14621639    
  0.44031206    
 -0.50626969    
  0.44991693    
 -0.34637636    
  0.55492097    
 -0.76888555    
  0.14614187    
  0.36671206    
 -0.18658595    
  0.26264620    
 -0.54910785    
  0.18637846    
  0.16393481    
  0.16731822    
  7.01549873E-02
 -0.47271729    
 -3.99164669E-02
 -1.36674428E-02
 -9.11901444E-02
  0.75170052    
 -0.58541965    
  0.37814489    
  -1.0094166    
 -0.44628707    
  0.89608818    
 -0.50742996    
   1.0872484    
 -0.40689480    
 -0.32113990    
  0.22195943    
  0.60138512    
 -0.64003712    
  0.13783239    
 -0.10393104    
 -9.48339701E-02
 -3.19174416E-02
  2.66682338E-02
  6.61821216E-02
  0.40052673    
 -0.34309492    
  0.24976288    
 -4.82468195E-02
 -0.56151867    
 -0.18232147    
  0.72076237    
 -0.18778372    
  0.51924103    
 -0.48690534    
  0.31679925    
 -0.95683694    
  0.70173115    
  0.13566609    
  0.36485028    
 -0.47104037    
  0.30821663    
 -7.59859458E-02
  0.23880956    
  0.27464426    
 -0.71705276    
 -0.24042898    
  0.44731209    
 -0.86049950    
  0.12379441    
  0.97223061    
 -0.28251421    
 -0.17206490    
  0.62561101    
 -0.26608273    
 -4.07030806E-02
 -0.36476162    
  0.17230006    
 -0.10616010    
  0.43696365    
  -1.9510914    
   1.2909843    
  0.14410025    
 -6.25205934E-02
  0.68155980    
 -0.27455974    
  2.42436323E-02
 -1.20482231E-02
  9.53103229E-02
 -0.21082291    
  0.35905328    
 -0.45913675    
 -0.11543629    
  4.21034778E-03
 -0.24116200    
  6.72088191E-02
  0.41541535    
 -0.63232857    
  3.05832252E-02
  0.66566449    
 -0.44493347    
  0.47842222    
  0.29588178    
 -0.28693974    
 -0.60514712    
  0.56271648    
 -0.15003115    
 -2.18190551E-02
 -0.18970156    
 -6.89929947E-02
  2.81709414E-02
  0.19306618    
 -0.20236865    
 -8.78612176E-02
  0.23127379    
  7.41077587E-02
 -0.32080624    
 -0.20009530    
  0.69630659    
  7.88286328E-02
 -0.36126712    
  9.18810442E-02
 -0.66306967    
  0.55004656    
  0.18658610    
  1.05821146E-02
 -0.63520956    
  0.53179622    
 -0.57926273    
 -8.70112926E-02
   1.4504777    
 -0.60317993    
  0.21532096    
 -0.54274309    
 -6.99585304E-02
  0.51082569    
 -0.41419882    
  0.51607513    
 -0.40024316    
 -0.17920159    
 -0.11370245    
  0.38963377    
 -1.06953131E-02
  0.14953181    
 -0.21622315    
 -0.11348204    
  0.12111560    
  0.36274004    
 -0.42956269    
  0.21498011    
  1.94810480E-02
 -0.25499591    
  0.23223074    
 -7.86729231E-02
  0.27784741    
 -0.59319210    
  0.16178702    
  0.16417749    
 -0.25534660    
  0.57508004    
 -0.55260706    
 -0.30411282    
  0.63421565    
 -0.22875047    
  0.49870425    
 -0.15252592    
 -1.71922911E-02
 -0.17311563    
 -0.82129300    
 -0.16989897    
   1.2788740    
 -1.55845974E-02
 -0.36192453    
  0.14008883    
 -0.17450902    
 -0.24080849    
 -1.04017417E-07
  0.48169270    
 -0.36942509    
  -1.3261904    
  0.83290917    
   1.0667076    
 -0.26711378    
  4.77036424E-02
  0.14702687    
 -0.20784570    
 -6.62240060E-03
 -0.27338824    
  0.27338842    
 -0.18165718    
 -7.01316297E-02
  0.66936225    
 -0.30163765    
 -0.34658259    
  0.36417794    
 -0.16731851    
 -3.49684879E-02
 -0.11689366    
 -0.13696566    
  0.27498695    
 -0.18301889    
 -0.30597949    
  0.31431299    
  6.42791465E-02
 -0.13743019    
  0.43767866    
  0.27754441    
 -0.54713917    
  0.26959488    
 -0.12247713    
 -0.18558417    
 -0.32090756    
 -0.80151540    
   1.3241627    
  3.46490741E-02
  8.31341147E-02
 -1.43473390E-02
 -4.73460071E-02
 -0.90874374    
  0.58192134    
  0.11497813    
  0.24463382    
 -0.42023659    
  0.36290535    
  0.18128571    
 -0.42640841    
 -0.11332858    
  0.70858300    
 -0.78234911    
  0.86625576    
 -0.46238661    
 -0.24494481    
  0.15473382    
  0.19621061    
 -0.22818476    
  0.18712351    
 -3.65896001E-02
  0.13081011    
 -0.12770958    
 -0.22857624    
 -3.89862526E-03
 -0.43318984    
  0.45253256    
 -1.93429478E-02
  0.85341740    
 -0.61785132    
 -0.23166743    
  0.10341310    
 -0.18442917    
  0.31883705    
  0.37430981    
 -0.69737542    
  0.13459024    
  0.24221954    
 -0.24593036    
  0.25461331    
 -2.88589532E-03
 -0.25545156    
 -0.74679971    
  0.40808648    
  0.36812747    
 -0.27329347    
  0.58513772    
 -0.39491075    
  0.32345217    
 -0.26236418    
  1.10498387E-02
 -0.88208389    
  0.40251073    
  0.24537976    
  4.52566817E-02
  0.58335215    
 -0.90402067    
 -2.46925727E-02
  0.83832937    
 -0.27514821    
  3.15261967E-02
 -0.17271286    
   1.0101093    
 -0.60464454    
 -6.49029240E-02
 -0.43956760    
  8.24762806E-02
  0.47519833    
 -1.04166279E-02
  6.09327704E-02
 -0.14842011    
 -0.15415059    
 -1.00502130E-02
  5.56608476E-02
  0.11139345    
 -0.39695433    
 -0.21680775    
  0.34768724    
  8.20426196E-02
 -4.91326302E-02
 -0.25698322    
  9.31938738E-02
  0.68890107    
 -0.73219758    
 -0.23314896    
  0.54595542    
 -0.19600683    
  0.25262612    
  6.22422434E-02
  9.58322808E-02
 -0.20183156    
 -0.45793605    
  0.33213389    
  0.46181825    
  1.80999991E-02
 -0.44083694    
 -0.18301889    
  0.12195850    
  0.24221954    
 -0.57795161    
  0.40373647    
 -0.36810926    
  0.40879303    
  8.89474377E-02
  0.13618751    
 -0.33382314    
  0.36258325    
 -0.25389493    
 -3.32770636E-03
 -6.68898784E-03
 -0.94350338    
  0.18805209    
  0.81093013    
  0.19284810    
 -1.84944719E-02
 -0.64372241    
 -0.10142005    
  0.17950881    
 -0.29238775    
  0.16753788    
  0.90128529    
 -0.53930503    
 -0.10536042    
 -2.92295422E-02
  0.56685364    
 -0.96178085    
 -0.35040548    
  0.19415601    
  0.84308720    
 -3.87145504E-02
 -0.58712918    
  0.73656923    
 -0.19658719    
 -6.77619576E-02
 -0.29385123    
  0.17652930    
  0.24530275    
  0.18879403    
 -0.39743283    
  0.53062832    
 -0.71455091    
  0.51178664    
 -0.24720581    
  0.22092691    
 -0.16356389    
  0.16060093    
 -0.27490547    
 -8.13455433E-02
  0.22314367    
 -0.25325334    
  0.28330567    
  0.37879702    
 -0.16623530    
 -0.54509389    
  0.19523497    
  0.33647224    
 -0.54556417    
 -0.11314262    
  0.55961567    
 -0.15068451    
 -0.37312177    
  0.19975671    
  0.71351445    
 -0.58980471    
  0.53383172    
 -0.64527124    
 -0.30132487    
  0.32542226    
 -5.71586005E-02
  0.15174705    
  0.34212944    
 -0.34937552    
 -0.19182098    
  0.39809573    
 -0.19542472    
  6.27384782E-02
 -0.45391735    
  0.28501904    
 -6.18752502E-02
  3.75825502E-02
 -0.27681223    
  0.35179821    
  -1.0182772    
  0.64461994    
 -0.42781231    
  0.77839148    
  0.54899836    
 -0.75096685    
 -0.12675154    
 -0.23674901    
  0.27388877    
  0.42608455    
 -0.28995213    
  0.30346593    
 -2.03394890E-02
 -0.24303178    
 -9.13877338E-02
  0.33098891    
 -0.23090565    
  0.25802603    
 -6.56541064E-02
  0.33902010    
 -0.38656080    
 -0.38875183    
  0.47825697    
 -0.28312615    
 -0.26372901    
  0.30818063    
 -0.88420242    
   1.0701408    
 -0.19467190    
 -4.39550634E-03
 -0.78055894    
  0.88106221    
 -0.30509695    
  0.36314026    
 -2.15031704E-07
 -0.23163816    
  0.26491308    
 -0.14030778    
  0.31959414    
 -0.13309722    
 -0.28768200    
  0.20821768    
 -0.70829892    
  0.77024943    
  0.15667140    
 -0.35970074    
  0.49511853    
 -0.32806441    
 -2.22229939E-02
 -0.12766299    
 -0.62330371    
   1.1349801    
  0.21494688    
 -0.70556962    
  0.12516314    
  0.35520315    
 -0.50568402    
  0.20763941    
  0.17768101    
 -5.98980598E-02
  0.30147561    
 -0.29839352    
  6.54995218E-02
 -0.10632141    
 -0.85265428    
  0.69314694    
  0.26582840    
 -0.37705430    
  0.27712232    
 -0.49711943    
 -2.11647619E-02
  0.70906264    
 -0.74721432    
  0.34437758    
  1.17418133E-02
 -4.37445678E-02
 -0.12083628    
  1.81824733E-02
   1.0727555    
 -0.93809825    
 -0.17135841    
  0.11882099    
 -5.54513261E-02
  0.16164158    
 -0.12292697    
  0.24567258    
  2.92705633E-02
 -0.25820619    
 -0.28630012    
  0.46098498    
  5.75454496E-02
 -0.32795575    
  3.58783938E-02
  -1.2352952    
   1.2085081    
 -0.50781381    
  2.96318755E-02
  0.68213803    
  0.15678278    
 -0.86855286    
 -0.53364015    
   1.1071230    
 -0.42687932    
  0.21532096    
  0.37893832    
 -0.79492998    
   1.0906442    
 -5.76289967E-02
 -0.26717794    
  0.45466533    
 -0.52735507    
  0.18430363    
  0.28768197    
 -0.11531077    
 -3.10320091E-02
 -0.27534190    
 -0.33798292    
  0.31121242    
  5.28424755E-02
 -1.85532644E-02
 -0.75096691    
   1.1944035    
 -0.19004376    
 -6.60902634E-02
  6.31788597E-02
 -3.25956754E-02
  1.79107618E-02
 -0.12595241    
 -0.27655840    
 -2.23721582E-02
 -0.27419886    
  0.73966730    
 -0.80738539    
  0.30034065    
  0.47529620    
  6.80150986E-02
  1.63047146E-02
 -0.19261694    
 -0.11411330    
 -5.65123521E-02
 -0.86161149    
  0.54509419    
  0.28901112    
  0.35228267    
  0.30847293    
 -0.22262944    
 -0.10279290    
 -0.45810869    
 -0.47542366    
 -5.97190484E-02
  0.73458451    
 -6.08552396E-02
  1.55644771E-02
 -0.29413798    
  0.59809625    
 -0.33135727    
 -2.81707142E-02
  6.32621497E-02
 -0.33341175    
  0.52463347    
 -0.30042091    
 -4.28275485E-03
  0.38960305    
 -0.48405519    
  0.16487473    
  0.15871152    
 -0.12334459    
 -0.19085221    
 -0.98394936    
   1.1977034    
 -7.57578108E-03
  0.12157823    
 -0.38052595    
 -5.05159125E-02
 -0.10939848    
  5.76363830E-03
  0.29626602    
  0.17589064    
 -3.59060802E-03
 -7.46616721E-02
 -0.73267806    
  0.66865629    
 -0.12764536    
  0.37204906    
  9.85412002E-02
 -2.67477036E-02
 -0.12838097    
 -1.37932729E-02
 -6.45384267E-02
 -0.11362496    
 -2.09650323E-02
 -0.14571181    
 -5.02619669E-02
  0.26157081    
 -0.22116150    
  0.61865842    
 -0.31745422    
 -1.84845906E-02
 -9.79254395E-02
  0.15238534    
 -6.57168627E-02
  0.17284271    
 -0.27193365    
  0.93281990    
 -0.86438286    
  2.30779611E-02
 -4.27250750E-02
 -5.71586005E-02
 -8.43877252E-03
 -0.23272315    
  0.10161024    
 -0.14533275    
 -0.21065213    
  0.11086267    
  1.22700548E-02
  0.32947919    
  7.59858862E-02
 -2.88682189E-02
  0.18301845    
  7.06174597E-02
 -0.35482132    
  0.10118491    
 -4.71179448E-02
 -0.16148759    
  7.92492479E-02
 -5.88403940E-02
 -8.42603594E-02
  0.21652840    
 -0.29063645    
  5.18849604E-02
  0.78692400    
 -0.63116932    
  0.21153800    
 -0.51212358    
  0.27625358    
  0.36011717    
 -0.67611086    
  0.13268627    
   1.0986122    
 -0.73544943    
  0.42851695    
 -0.40412569    
 -0.23424929    
  0.58042753    
  8.17895681E-02
 -0.57944477    
  0.21752007    
  0.17224577    
  0.19750105    
 -0.17559107    
 -0.27232081    
  0.76376486    
 -0.30038872    
 -0.22570419    
  9.76383090E-02
 -1.75959263E-02
 -8.64736289E-02
 -0.19923785    
  0.32629699    
  3.90020162E-02
  0.23293146    
 -0.35482129    
  0.31508121    
 -0.52367049    
 -0.21556757    
 -9.47886426E-03
  0.12516296    
  -1.3291361    
   1.5573090    
 -0.15918000    
  0.37763026    
 -0.44243053    
  0.21389604    
  -1.3209118    
  0.88804758    
  0.39499381    
 -0.32947922    
  0.38077259    
 -0.10536043    
 -0.21852484    
  0.43721366    
 -0.61310446    
 -0.22727300    
  5.37042022E-02
  5.09662889E-02
  0.41165718    
  0.49087486    
 -0.17579362    
 -0.32334548    
  0.16769226    
  0.41361904    
 -2.34750342E-02
 -5.61807305E-02
 -0.93020618    
  0.88917494    
 -0.34699857    
  0.41039142    
 -0.41039112    
  0.19763574    
 -7.24726245E-02
 -2.31413580E-02
 -2.02711299E-02
 -0.12721317    
  5.28424755E-02
  1.45988390E-02
  8.67095366E-02
  0.11888995    
  4.89307530E-02
 -7.58379623E-02
 -0.62860858    
  0.15252598    
  0.17005156    
  5.60146384E-02
 -0.37859201    
  0.34294468    
  6.25204444E-02
 -0.10788909    
 -0.17979300    
  0.82983029    
 -0.49047601    
 -4.03723121E-02
 -0.82507455    
   1.2875597    
 -2.14551035E-02
 -0.41515034    
  1.80836506E-02
 -0.27462533    
  0.23440093    
 -3.41589600E-02
 -0.63684708    
  0.28950509    
 -2.21001171E-02
   1.0741060    
 -0.45635691    
 -0.39348909    
  8.88903532E-03
 -2.69073565E-02
  0.57763445    
 -0.39910778    
  8.38380009E-02
  6.75933212E-02
 -0.62983513    
  0.49723700    
  0.11612342    
 -0.28657517    
  0.17417631    
  0.14186089    
 -0.10895112    
  9.26905274E-02
 -0.10718359    
  0.65596825    
 -0.47608271    
 -0.41773513    
  0.48550802    
 -0.36361817    
  0.10125382    
  9.19376314E-02
  0.42332283    
 -0.33913079    
 -0.22937408    
  0.28376821    
 -0.24921559    
 -0.17705229    
  1.78577062E-02
  0.23195419    
 -0.54050159    
 -0.39348909    
  0.56470472    
  3.98062393E-02
 -0.15252592    
 -4.05854471E-02
  0.38755399    
 -4.93928790E-02
  0.14871109    
  0.24686015    
  7.28760270E-08
  -1.2584609    
  0.81093031    
 -0.57191312    
  0.28571147    
  0.28174716    
 -1.34832105E-02
 -0.23910747    
  0.39777273    
 -0.13187794    
 -0.25446594    
  4.98719923E-02
  0.67128819    
 -9.55865085E-02
  0.15718551    
 -0.43178234    
 -2.42928546E-02
 -0.20890109    
  0.26080906    
 -0.13743019    
 -8.37699622E-02
  3.34161930E-02
  0.41636011    
 -0.14286286    
 -6.64450079E-02
  -2.2725077    
   2.1291132    
  0.10050307    
  0.22394004    
  0.24456835    
 -0.11063918    
 -0.24496761    
 -0.76315725    
  0.44781265    
  0.42956257    
 -0.15415059    
 -0.63557708    
  0.68260217    
 -0.11205733    
  0.18034323    
 -3.69788073E-02
 -0.74227983    
  0.67499787    
  9.43107605E-02
 -0.45675841    
 -0.30538177    
  0.17635141    
  0.36264518    
  0.24294621    
 -4.34126593E-02
  4.01390344E-02
  0.30555424    
 -0.37689155    
 -0.22843915    
  0.32566842    
  0.26015019    
 -7.41650630E-03
 -0.44597712    
 -0.44701400    
  0.53950131    
  0.39003456    
 -0.34850594    
  0.37448180    
 -0.53999591    
 -4.91904281E-02
 -4.21065697E-03
  0.63225877    
 -0.14448170    
 -0.45866930    
 -0.41576400    
  0.70242101    
  0.73236775    
 -0.94784850    
  0.49311265    
 -0.55206847    
  0.50432694    
 -0.24227418    
 -1.88685860E-02
 -0.18041860    
 -0.10409401    
 -6.08884133E-02
 -0.81205183    
  0.91426861    
  -1.4489454    
   1.9483703    
 -0.29178551    
  7.59858713E-02
  0.17824838    
 -0.48232397    
  0.47206748    
 -0.34423411    
  0.66922677    
 -0.84791875    
 -0.25069326    
  0.17859004    
  5.45590743E-02
  0.51435906    
 -0.24791871    
 -2.05486976E-02
 -0.48464301    
  0.27353776    
  0.28125116    
 -0.35207704    
  0.73139685    
  1.09770764E-02
 -0.56234884    
  0.28768200    
 -0.54889780    
  0.13911271    
 -3.97401750E-02
  9.85809937E-02
 -0.10309537    
 -0.68863237    
   1.0681220    
  0.33159536    
 -0.20116462    
 -0.37865397    
  0.53899658    
 -0.68393034    
 -2.79086065E-02
  0.32699364    
  0.12756124    
 -1.50832916E-02
 -0.31959444    
  0.27292943    
  0.29561234    
 -0.53967381    
  8.93797651E-02
 -0.81558806    
  0.81929857    
 -0.31015483    
  0.45152581    
 -5.62129915E-02
 -0.39531264    
 -6.25203997E-02
  0.23383899    
  0.22399440    
  0.34950653    
 -0.65318912    
  0.34695029    
 -9.92265716E-02
 -0.24312586    
  0.25029442    
 -0.14172806    
 -0.11316433    
 -0.74516845    
  0.85420889    
 -4.14072536E-03
  0.16064985    
  0.10075653    
 -4.24206331E-02
  2.30651740E-02
 -0.40383777    
  0.43589163    
 -0.12411231    
 -4.00783010E-02
 -0.37977561    
  0.40908197    
 -0.25804165    
  0.14745267    
 -0.47647625    
  0.40546501    
  0.46021548    
 -0.48653284    
  0.39802989    
  0.12604071    
 -0.39499378    
  0.29546407    
 -0.37680975    
 -7.47598633E-02
 -7.09517300E-02
  0.45953226    
 -0.22857624    
  0.18426514    
 -0.24440342    
  0.12419046    
 -0.46563378    
  0.38983998    
  6.47847056E-02
 -0.16839680    
 -0.29792354    
  0.11647512    
  0.37174428    
 -9.06279385E-02
 -0.99009460    
  0.31651747    
  0.22778401    
  0.75594813    
 -6.89930245E-02
 -1.24999629E-02
  0.12127086    
 -0.17953983    
 -0.20661440    
  0.27427277    
 -0.38694587    
  1.36677790E-02
 -0.21637903    
 -0.56666315    
  0.49686706    
  0.73733693    
 -0.38549289    
 -2.57524475E-02
  0.88268906    
 -0.41813511    
 -0.49098745    
  0.52059919    
 -0.20539753    
 -8.84929672E-02
 -0.42886865    
  0.90419614    
 -0.14497462    
 -0.22891474    
  0.20300665    
 -0.17447834    
  8.96120518E-02
  2.85328343E-03
 -5.26435599E-02
 -0.21715528    
 -0.17934109    
  0.50455600    
 -0.46088076    
  0.20416088    
 -3.49018467E-03
  0.43983290    
 -0.24075255    
  0.53180754    
 -0.31383502    
 -0.30472350    
 -0.46005341    
  0.16400279    
 -0.20441264    
 -0.27742541    
  0.49850526    
  0.67226946    
 -0.44747460    
  0.16958943    
 -0.22384039    
 -0.23894712    
  0.36329040    
 -0.20409516    
 -0.21375397    
  3.67015228E-02
  0.20679441    
  0.11411333    
  0.28768209    
 -7.37999799E-03
 -0.36553228    
 -0.35515106    
 -0.27925742    
  0.61282492    
  0.53808701    
 -0.62940502    
  7.29691088E-02
  5.75700738E-02
 -0.32811573    
  0.18957655    
  -1.0401161    
  0.72666985    
 -6.23431355E-02
  0.60133982    
 -0.34032565    
  0.19574466    
  7.38009997E-03
 -0.19415617    
  0.24434598    
 -0.24434592    
  0.32814679    
 -0.70284039    
  0.25635231    
  6.79875389E-02
  0.61759347    
 -0.42205775    
  0.83508915    
 -0.94517982    
 -0.15847024    
  0.19237195    
  0.40823895    
 -0.42504606    
 -6.11542687E-02
 -0.54286510    
  0.55628812    
 -2.24727578E-02
   1.0631419    
 -0.49576443    
  3.79313119E-02
 -0.52666605    
  0.22146159    
  6.71160594E-03
 -0.10202152    
  0.21570835    
 -0.45754409    
  0.18859118    
  0.16855527    
  0.15838519    
 -4.02353145E-02
 -0.25215244    
  0.18859121    
 -0.25893256    
 -0.25711477    
  0.31607115    
  8.06299150E-02
  7.01779313E-03
 -0.39330176    
  0.46089494    
  0.26286700    
 -0.13137998    
 -9.30203423E-02
 -0.13083963    
  2.82702204E-02
 -0.42304012    
  0.28101075    
 -7.93735385E-02
 -9.09719020E-02
  0.22884166    
 -0.20067063    
 -0.56309408    
  0.98387337    
 -9.22751948E-02
 -0.29661074    
  0.75614303    
 -0.24173640    
 -4.66475599E-02
 -0.51363838    
 -0.53297836    
  0.56075823    
  0.14035723    
  0.60396898    
 -0.94601202    
  0.60562778    
 -0.30821660    
  8.35476592E-02
  8.41446817E-02
 -0.33928299    
 -0.18924214    
  2.93277223E-02
  0.31897891    
  0.65022212    
 -0.63355494    
 -0.19563280    
  0.29019126    
  5.12931570E-02
 -0.15415062    
 -0.53899664    
  4.19643931E-02
  0.31471080    
 -0.11093133    
  0.30978227    
  0.48928389    
 -0.28266945    
  3.27897891E-02
 -3.61285545E-02
 -0.14361556    
 -0.15866522    
  9.07751545E-02
  4.44518439E-02
 -0.20551340    
  0.31757060    
 -5.07355928E-02
 -0.31659660    
 -2.58411001E-02
  1.31523677E-07
  1.04166390E-02
  0.12638175    
 -9.57668126E-02
  0.40378866    
  0.12890673    
 -0.34536111    
  3.68137918E-02
  0.48148376    
 -0.14100352    
 -0.45525563    
  1.34231206E-02
 -0.81093013    
   1.0750023    
 -1.37459505E-02
 -0.44607070    
 -0.87655050    
   1.0543574    
  0.34484068    
  0.44320554    
 -0.59149730    
 -0.15229376    
  5.88406622E-02
  4.78178710E-02
  0.20031691    
 -9.34009552E-02
 -0.19215991    
  0.38549289    
  0.29271260    
 -0.11375906    
 -0.28848571    
  5.92998564E-02
  7.58382007E-02
 -0.48130310    
  0.58018219    
 -0.26669919    
 -1.00167776E-02
  0.11703682    
 -0.20465873    
 -0.30120420    
  0.49686709    
 -0.23298092    
 -7.90924877E-02
  0.42044172    
 -0.36832553    
  0.11778308    
  0.42834955    
 -0.53448188    
 -5.55696897E-02
 -2.06192303E-02
  0.34536129    
 -0.26917207    
  0.28090236    
 -0.15755801    
  0.37895042    
 -0.38924232    
 -0.15242821    
  0.39874917    
 -8.11910070E-03
 -0.37469336    
  0.68720061    
 -0.50685745    
 -8.61116350E-02
  5.93543649E-02
 -0.41397560    
  0.57054490    
  0.14290768    
  3.69955078E-02
 -0.58536822    
  0.50734144    
 -0.28593862    
  1.72717813E-02
 -8.95050019E-02
 -0.36689267    
  0.59078521    
 -6.81376234E-02
  0.10632151    
 -0.41997918    
  0.12748240    
 -4.33993749E-02
  0.35020250    
 -0.30680317    
 -0.22895198    
  0.14018385    
 -0.77671206    
  0.48480195    
  0.44062150    
 -0.67512882    
  0.57581031    
 -4.93928790E-02
  0.27494323    
 -5.94232678E-02
 -0.11142572    
 -0.18308209    
 -0.21292189    
  0.18043673    
  0.48405522    
 -8.80691186E-02
  3.12527604E-02
 -0.45594910    
  0.87465948    
 -0.30813253    
  4.04912494E-02
 -0.24791871    
 -0.27980363    
  8.92873015E-03
  0.15605365    
  0.26265669    
 -0.14107847    
  0.23851311    
 -9.16036889E-02
 -0.15366618    
 -9.97265577E-02
 -2.27282997E-02
  0.32988256    
 -0.17409119    
 -0.14058174    
  0.11400244    
  0.12931359    
 -0.30559319    
  0.15242797    
 -3.50914560E-02
 -8.96121413E-02
  0.28376821    
 -0.48661134    
  0.34124568    
  3.01529523E-02
 -0.17246923    
  0.60077387    
  -1.0421710    
 -0.43642715    
  0.90490550    
  0.16175517    
 -0.48835289    
 -6.55971691E-02
 -0.56102931    
  0.19706382    
  0.31177947    
  0.16934094    
 -0.12851897    
  0.20118988    
  9.30245779E-03
  4.08220962E-02
  0.27763185    
 -0.21309316    
  4.08220850E-02
 -0.85802162    
  0.99255294    
 -0.17535283    
 -0.45675844    
  0.24397750    
  2.54467614E-02
  0.10485802    
 -0.70681465    
  0.78929108    
  0.32449585    
 -0.13525410    
  5.04307188E-02
  0.19589029    
  0.15453577    
 -0.39741457    
 -0.22658598    
  0.23001662    
 -0.20869379    
 -8.47447477E-03
  0.11636367    
 -0.32367554    
  0.61135781    
 -0.36237282    
  0.35381380    
 -3.49887796E-02
 -0.39954785    
  0.39954814    
 -0.20695475    
  6.01950474E-02
  -1.2189761    
  0.21848138    
  0.65018111    
  0.55472565    
 -0.44839019    
 -2.66680922E-02
 -0.12967762    
  0.39342710    
  0.11122558    
 -0.21313196    
  0.29341263    
  5.01498058E-02
 -0.93826962    
 -0.18232150    
  0.17535311    
  0.81480765    
 -0.30538183    
 -8.31987336E-02
  0.46886131    
 -0.36899531    
 -0.52609289    
  0.13090537    
  0.46307781    
  0.13014741    
  2.01350488E-02
 -0.22231327    
 -0.30864710    
   1.1694866    
 -0.70372915    
 -0.16544375    
  0.41241431    
 -0.70709431    
  1.67132691E-02
  0.60964561    
 -0.37442046    
  0.60653257    
 -0.21425450    
 -0.56331003    
 -0.71939528    
   1.0879170    
 -8.21356997E-02
  0.38846016    
 -0.43627784    
  5.55698127E-02
  0.52539104    
 -0.39185932    
 -0.11820541    
  7.57600181E-03
 -0.21375397    
  0.31077799    
 -4.91326302E-02
  6.01680057E-08
 -0.25234264    
 -0.41945118    
  0.31203097    
  9.81176943E-02
  0.47756848    
 -4.14261147E-02
  0.12213747    
 -7.20533803E-02
 -0.56393534    
  0.39531291    
 -0.27193388    
 -0.21868913    
  0.20067079    
  0.47284040    
 -0.41114673    
  0.27802011    
 -0.16118723    
  0.17723896    
   1.0350642    
  -1.0907248    
  0.32729113    
 -0.36853418    
 -8.79688188E-02
  0.32158369    
 -0.46115389    
  0.33710158    
  6.26965472E-03
  8.96120518E-02
 -2.31224205E-02
 -0.22168255    
  0.12021311    
 -0.46548325    
  0.12121378    
  4.55591362E-03
  9.94339958E-02
  0.14172803    
 -0.26415172    
  0.35294709    
  1.94182657E-02
 -0.20173961    
  4.97236587E-02
  0.32521510    
 -0.16362953    
 -7.24001974E-02
 -0.82036036    
 -0.23483959    
  0.92020464    
  2.31671482E-02
  7.71022737E-02
  8.46527815E-02
 -0.12062798    
 -3.35226022E-02
  0.41050300    
 -0.34100524    
 -0.73279202    
 -9.02706798E-09
  0.76066828    
  -1.2074152    
   1.4873351    
 -6.99210986E-02
 -0.48969474    
  0.51987565    
  5.00761718E-02
  3.03819906E-02
 -0.54292309    
  2.12320350E-02
 -0.37852067    
  0.21945600    
  0.33224079    
  9.75564718E-02
  0.22057599    
 -0.23673169    
  9.02632698E-02
  5.93457045E-03
 -0.87428588    
 -4.34850231E-02
   1.1084405    
 -0.56267679    
  3.78994010E-02
  0.18094315    
 -0.34687096    
 -7.07364231E-02
  0.27317965    
  0.32961908    
  0.18040954    
 -0.47865340    
 -0.15866522    
  0.25432649    
 -8.79688188E-02
  0.34356254    
 -0.25209090    
  0.49033758    
 -0.43259653    
 -0.31105527    
  0.86641902    
 -0.70841444    
  0.15634604    
 -0.27894834    
  0.28876835    
 -0.26301584    
 -4.77313027E-02
  0.15224420    
  0.60335594    
 -6.69075251E-02
 -0.14895599    
 -0.44240868    
  0.12847847    
 -6.21770360E-02
  1.86922252E-02
  0.28490028    
 -0.36989370    
 -0.54361540    
  0.45072180    
  0.22491178    
  7.48647451E-02
 -0.37797752    
  5.12933917E-02
 -0.10536041    
  0.21706448    
  0.14715765    
 -0.34422159    
  8.08042437E-02
  4.55591362E-03
  0.47566947    
 -0.20981491    
 -0.96813416    
  0.64137095    
  0.14792019    
  0.24946076    
  0.40329826    
 -0.55744886    
 -8.70112479E-02
  0.25726569    
  0.26506400    
 -0.63137007    
  0.47230506    
 -0.46313053    
  0.13638136    
 -4.89896201E-02
  0.21051192    
 -3.39543470E-03
 -0.17015108    
  0.18701500    
 -0.47469693    
  0.69314712    
 -0.70940787    
  0.59865654    
 -7.48012736E-02
 -5.65872788E-02
 -6.72820061E-02
 -8.40187073E-02
  0.22394004    
  4.05673981E-02
  9.13259853E-03
 -5.92998303E-02
 -0.19852933    
  0.23638871    
  3.04903388E-02
 -0.40546495    
  0.13071218    
  0.43531808    
 -0.54375744    
  0.49930584    
 -0.44779247    
 -0.14374471    
 -1.95125975E-02
  0.18396209    
  0.10863383    
  0.15309954    
 -0.30358046    
  0.15048094    
 -4.12817076E-02
  0.23759790    
 -0.24143656    
  0.13641186    
  0.18622875    
 -9.94969904E-02
 -0.11394431    
 -0.34200484    
  0.20945828    
  0.17969340    
 -0.16406825    
  0.11000095    
  0.17476992    
 -0.34879258    
  0.26680434    
 -0.23028912    
 -0.56962568    
  0.57360190    
  0.17435347    
  8.37849612E-08
 -0.30110493    
  0.12675157    
 -0.15879120    
  0.14279066    
  0.50759453    
 -0.19502313    
 -0.19121064    
  0.57178628    
 -0.17109448    
 -0.31516978    
 -4.35577780E-02
 -0.26510790    
  8.14154893E-02
  0.83844054    
 -0.86344182    
  0.44273651    
 -1.08990688E-02
  0.21819995    
 -0.35919559    
  0.43346053    
 -0.24956292    
 -0.37064534    
  6.26354367E-02
 -0.13762154    
 -7.66331404E-02
 -0.12723008    
  0.48434743    
 -2.82593369E-02
  0.26187420    
 -0.38005543    
  3.17487493E-02
  5.07722385E-02
  0.29753438    
 -0.23982619    
 -0.23410667    
  0.43647546    
 -0.82051790    
 -0.21164931    
  0.70380437    
  0.13837850    
  4.51204553E-02
 -0.37790725    
  0.63118064    
 -0.14732483    
 -0.60701811    
  9.26589221E-02
  0.49296817    
 -0.41633493    
 -8.10677260E-02
  0.14841996    
  0.15250726    
 -0.34638980    
 -0.20015396    
  0.26323801    
  0.22227003    
 -0.40371826    
  0.27317965    
  0.39880291    
 -7.49310926E-02
 -7.78837949E-02
 -0.38694587    
  0.26799414    
  0.26371288    
 -0.36324263    
 -0.15933195    
  0.10763083    
  0.13709657    
 -0.29124725    
  0.17034519    
  7.72584081E-02
 -7.72586614E-02
  0.89927942    
 -0.95714664    
 -0.11247811    
  0.16632116    
 -0.82208067    
  0.71582383    
 -0.13417201    
  0.35821220    
 -6.66914210E-02
 -0.20793395    
 -8.87282491E-02
  0.18318020    
  0.33892193    
 -0.19524887    
 -7.32503682E-02
  0.36741695    
 -0.26847705    
  0.10969881    
 -0.15794574    
 -0.18765877    
  0.16068240    
  0.53932190    
 -0.28238112    
 -0.49385077    
 -0.23309384    
 -0.35667512    
   1.0714616    
 -0.25657061    
  0.60433775    
 -6.69892132E-02
 -0.54130876    
  0.15415083    
 -3.81329916E-02
 -0.18161500    
  0.36805066    
  0.17447090    
 -0.34687117    
 -3.54644991E-02
 -0.13507965    
  0.32519257    
 -0.41596770    
 -2.75248084E-02
 -0.40779319    
  0.39844772    
 -0.22549371    
  0.78309536    
 -0.10775284    
 -3.03973947E-02
 -8.70112553E-02
 -9.90208387E-02
  0.27458563    
 -0.30861509    
  0.31705397    
 -0.59962100    
  0.44873300    
 -0.43858060    
  2.00005621E-02
  0.20918502    
  0.14202911    
  0.16946343    
 -0.22682665    
 -0.52694499    
  0.63525301    
 -0.10462496    
 -0.53062820    
  0.59470707    
 -0.21455961    
 -0.53534013    
  0.89116007    
  8.32619891E-02
 -0.25961336    
 -0.10140003    
  0.10139998    
  0.29745564    
 -0.24866526    
 -0.34604153    
  0.34943739    
  0.22382128    
 -1.08990688E-02
 -0.38244465    
 -0.16559476    
 -7.88583681E-02
  0.63779706    
 -4.43286896E-02
 -0.10756646    
  0.42730695    
 -0.49584904    
 -0.30128750    
  0.15219185    
 -0.30482146    
 -0.48285186    
   1.6598686    
 -0.68335927    
  0.13353147    
 -0.26520914    
 -2.24727672E-02
  0.17979297    
 -0.26680437    
  0.12419046    
 -0.41463128    
  0.19513062    
 -0.15718545    
 -5.33329742E-03
  0.54344279    
  6.19205320E-03
 -3.09125218E-03
 -0.12867790    
  0.15011853    
 -0.50077522    
 -0.30110496    
 -0.17693077    
  0.45271820    
  0.46034166    
  0.21469349    
 -5.36320098E-02
 -0.13235125    
 -7.16917887E-02
  0.17327179    
 -0.50233883    
  0.43780062    
  6.04211865E-03
 -0.32033798    
 -0.12350457    
  0.13996620    
  0.59681624    
 -0.37122664    
 -6.38872162E-02
  0.10848051    
 -0.35979524    
  0.14518197    
 -0.32038596    
  3.65578011E-02
  0.19083235    
  0.54252160    
 -0.39322498    
 -9.16670933E-02
 -6.61396086E-02
 -0.18232135    
  0.51696080    
 -0.13396814    
 -0.36268690    
  0.20795354    
  4.00053710E-02
  0.12169699    
  0.52940184    
 -0.55400771    
 -4.73674648E-02
  4.38024849E-02
  0.15517078    
 -8.61776099E-02
 -0.38077250    
  0.35031319    
 -0.27064574    
  0.71100491    
 -0.39994946    
 -0.11531076    
 -4.54625152E-02
  0.25818142    
 -0.17992924    
 -0.41627601    
  0.34958461    
  0.28191847    
 -0.17311563    
  0.56500137    
 -0.82222414    
 -0.34719601    
  0.47235939    
  0.15582994    
 -5.16467094E-02
  0.47704589    
 -0.58910322    
  -1.0907382    
   1.1103082    
 -0.25965467    
  0.36965570    
  0.25054270    
 -0.24707635    
 -0.36312202    
  0.16896558    
  0.35961181    
 -0.25593328    
 -5.44880927E-02
 -0.50418127    
   1.0875132    
 -0.44183269    
  0.12699990    
 -0.37385967    
  0.37691316    
  3.88688669E-02
 -0.42023659    
  6.48172647E-02
  0.16898322    
 -0.25637496    
  0.17544863    
  0.12245508    
 -2.40148269E-02
  0.16303973    
  0.60693991    
 -0.56082207    
 -0.34268883    
 -7.96807744E-03
 -0.26396552    
  0.31084922    
  4.11272943E-02
  0.34117079    
 -0.46584556    
  0.60197788    
 -0.73018825    
  2.33108439E-02
 -0.10689759    
  0.16507980    
 -0.25069326    
  1.66208670E-02
 -0.12260248    
  8.33814964E-02
  0.21049249    
  0.44776732    
 -0.26236409    
  0.20763941    
 -0.16251893    
  0.11778306    
  0.52831888    
 -0.29606664    
 -0.40676129    
 -0.24080849    
  0.88204753    
 -0.77866954    
  0.90551883    
  -1.2802122    
 -0.19276534    
   1.0529667    
  6.64253086E-02
 -9.99480933E-02
 -0.39979929    
  0.16737995    
  2.82702204E-02
 -2.82704588E-02
 -0.86052704    
  0.74676812    
 -0.10135239    
  0.36772498    
  0.43278095    
 -0.32772824    
 -0.57567179    
 -1.99010596E-02
 -5.68627343E-02
  9.62768868E-02
 -0.22677320    
 -0.14310062    
  0.88359427    
 -0.48985231    
  0.61976451    
 -0.58272326    
 -0.30603114    
 -0.12475149    
  0.86610103    
 -0.39086625    
  0.28223234    
 -0.58451331    
  0.18232156    
  8.45575407E-02
  9.03841630E-02
 -0.24603738    
  0.57305908    
  0.33264992    
  0.12766328    
 -0.37231287    
 -4.72965017E-02
 -0.40974787    
 -6.65431917E-02
 -8.61776322E-02
  0.39204222    
 -0.11441026    
 -0.28768197    
 -0.10648336    
  0.37117589    
 -0.15028206    
  7.37859383E-02
  4.89895381E-02
 -0.18791470    
 -4.42331582E-02
  0.15343246    
 -0.65094668    
  0.59783709    
 -0.93928039    
   1.1403641    
  4.00780886E-02
 -0.31177965    
  0.26797724    
 -0.29266953    
  0.31845385    
 -0.52302110    
  6.53050318E-02
  0.35437340    
 -3.27897668E-02
 -0.15762895    
 -0.43266106    
 -4.61618677E-02
  0.61113423    
  0.28447172    
  0.42352191    
 -0.16686295    
 -0.12715507    
 -0.56599224    
  0.65770030    
 -0.36258328    
  0.15415058    
  4.65201326E-02
 -0.11211718    
  1.01181306E-02
  0.29686785    
 -0.54292309    
  7.83905089E-02
  0.83532178    
 -0.98485363    
 -0.18140054    
  0.39621428    
 -0.21481426    
 -7.16297626E-02
  0.32652178    
 -0.31666961    
 -0.16482829    
  0.42643845    
  0.11400244    
 -3.07716094E-02
 -0.27846521    
 -0.11149530    
  9.29763019E-02
  0.27237877    
  7.09210802E-03
 -0.37758887    
 -6.38514906E-02
 -1.66206509E-02
  0.32200265    
 -0.22112121    
 -0.31153333    
  0.36080450    
 -0.13904126    
  2.18589567E-02
 -1.63491536E-02
  7.91969150E-02
 -0.19560732    
 -0.11778299    
  0.48122507    
  0.27254668    
  0.58633327    
 -0.67512882    
 -0.14172806    
 -0.16518535    
 -0.93342692    
   1.2474581    
  9.78857502E-02
 -0.77694803    
  0.55460811    
 -9.25027728E-02
  0.18452178    
 -0.57251930    
  0.53520143    
 -0.17399119    
 -0.99144351    
   1.1306152    
 -0.18074781    
  0.30984038    
 -0.65579128    
  0.19885071    
  0.33177742    
  0.22705749    
  9.53102559E-02
  0.15496214    
 -0.69071710    
  0.16518538    
 -0.13176908    
  1.96503706E-07
  0.13587590    
  2.02844907E-02
 -0.25995749    
  3.58095467E-02
  0.17475519    
  0.24567258    
  0.28022853    
 -0.32063827    
 -0.37001860    
  6.26709461E-02
  0.22873528    
 -0.17861088    
  0.69314730    
  1.10498490E-02
 -0.19604157    
 -5.49587682E-02
 -0.62227285    
  0.36244774    
 -4.87899743E-02
 -0.24747543    
  0.41364166    
 -0.46935233    
 -0.12169692    
   1.2409286    
 -0.96062642    
  0.27425918    
 -0.27425894    
 -0.10783281    
  0.24080838    
 -0.15091324    
 -0.13030468    
  0.15709196    
  6.81115240E-02
 -0.34556714    
  0.49441275    
 -0.48861536    
  7.24550337E-02
  3.69433947E-02
  5.54298125E-02
  3.84664610E-02
  7.27593303E-02
  0.18742560    
 -0.24613321    
  0.10163246    
 -0.10163278    
  0.28185114    
 -0.17602587    
  0.19685960    
  0.14080703    
 -0.51581311    
  0.35767466    
  0.43757793    
 -0.15339853    
 -0.62205124    
  0.44707108    
  0.12921187    
 -0.34532675    
  4.93459664E-02
  0.20671281    
  1.19760465E-02
  8.00426975E-02
 -0.27675295    
  0.10644678    
 -0.88266051    
  0.57634801    
 -0.18409291    
  0.56567633    
 -0.18171747    
  0.35340884    
  -1.2824615    
  0.88838214    
 -0.35398319    
  0.18142505    
  0.53562778    
 -0.38983995    
 -4.35711369E-02
 -7.56663159E-02
  1.56413176E-08
  0.64392042    
 -5.66189699E-02
 -0.43377456    
  0.16532388    
 -3.88399176E-02
  2.28394605E-02
 -0.46357253    
  0.19506046    
 -4.75250520E-02
 -0.27887145    
  0.20067072    
  0.30311254    
 -0.23380101    
 -0.90078658    
 -2.22230125E-02
   1.0126220    
 -7.19126016E-02
  0.59167767    
 -0.18914087    
 -0.16892195    
 -6.08415119E-02
  0.26717821    
  0.25100052    
 -0.74040031    
 -0.18694043    
  0.48379713    
  0.32466099    
  0.21519126    
 -0.11853167    
 -0.40771469    
 -0.12201486    
 -0.15669861    
 -2.25741100E-02
  0.30128786    
 -0.40209231    
 -0.71355617    
   1.0671962    
  0.34705415    
  -1.3161328    
  0.79523116    
  0.20182073    
  0.29369825    
 -0.38384932    
  0.24331591    
  0.12237485    
 -0.23168789    
 -5.07722758E-02
  0.27721077    
  5.12933619E-02
  2.46926025E-02
 -0.30242443    
  0.52654308    
 -0.55669594    
  4.97614481E-02
 -0.11294037    
  2.85735521E-02
  0.18875617    
 -7.56788626E-02
  0.20152779    
 -9.71113890E-02
 -0.54345810    
  0.41999340    
 -0.42979699    
 -5.57105765E-02
  0.62860876    
 -0.38484564    
  0.69722050    
  0.15415047    
 -0.20844385    
 -0.25530776    
 -0.39581642    
 -0.39319506    
  0.14188047    
  0.52030456    
  2.48457994E-02
 -0.36194727    
  0.15099917    
  0.46668395    
  2.81050056E-02
 -0.70944536    
  0.39444992    
 -0.31766286    
 -8.73370096E-03
 -9.18073878E-02
  0.22314374    
 -0.78155833    
  0.58685237    
  0.26881346    
 -0.17520393    
 -0.23383889    
  0.43721387    
 -3.17487232E-02
 -0.20626166    
 -0.14683522    
  7.37434775E-02
 -0.11541604    
  0.55045521    
 -0.17742558    
 -1.47604914E-02
 -0.52580696    
  0.16220446    
  0.41786581    
 -0.10379678    
  -1.0908303    
   2.1235139    
 -0.88412911    
 -0.12538755    
 -0.66306967    
   1.4315511    
 -0.89874637    
  7.53493756E-02
 -4.04029945E-03
  3.96877453E-02
  0.25304222    
 -0.25304228    
  0.36981773    
 -0.16315179    
 -0.25041071    
  0.62371874    
 -0.27111715    
 -0.34450448    
  0.43721384    
 -0.24021575    
  0.16730860    
 -8.16780776E-02
 -0.36233574    
 -0.29205844    
  -2.1459312    
   1.3480730    
   1.4055876    
 -0.25633144    
  6.76203743E-02
  0.15963002    
  9.78790130E-03
  0.66682994    
 -0.75502247    
  0.59250367    
 -0.34553286    
 -7.17669427E-02
  -1.5544311    
   1.1883584    
 -0.43375883    
  0.82045054    
 -0.11088280    
 -0.34695062    
 -0.18694043    
  0.41284519    
  0.29955959    
 -0.50719899    
  5.28756604E-02
  0.26269427    
 -0.56044108    
  0.36816943    
 -2.02025454E-02
 -0.16853936    
  0.18070990    
  6.25204444E-02
 -3.86146605E-02
 -3.60758938E-02
 -0.12136109    
  1.37302903E-02
  0.27625331    
 -0.14841992    
  0.85696518    
 -0.70854533    
 -0.16454941    
  0.28768203    
  0.12048956    
 -0.14831193    
  0.21622321    
 -5.98358028E-02
 -1.34954574E-02
 -0.44425103    
  0.24659500    
 -0.14208242    
  0.62401778    
  8.14658217E-03
 -0.30886516    
 -0.18453380    
  0.73224032    
 -0.93809199    
  0.10821359    
 -7.21373558E-02
 -0.24906713    
  0.40546525    
  0.14107859    
 -0.19645596    
 -0.39133060    
  0.12361382    
  0.10582529    
  0.14393735    
  0.34317830    
  -1.2722312    
  0.38382596    
   1.0775590    
 -0.25283512    
 -0.29409531    
  0.48324299    
  0.28768224    
 -0.65641528    
 -0.34041467    
  0.10904050    
  0.42726433    
 -0.21910858    
  0.25874376    
 -0.13872635    
  0.11513410    
 -0.46418518    
 -3.87145318E-02
 -2.21739020E-02
  4.47411789E-03
  0.38441166    
 -0.48285156    
  0.50983977    
 -0.25470132    
 -0.10451260    
  0.10068855    
  0.34356254    
  0.13692239    
 -0.46527529    
  0.32835314    
 -9.39526334E-02
 -0.11703704    
 -0.30346584    
  0.38402471    
 -0.62436062    
  1.07772728E-07
  0.41122878    
  0.66201633    
 -6.53294697E-02
 -0.16724598    
 -0.73646605    
  0.35197642    
  2.75815548E-09
  -1.5664206    
   1.6337028    
 -0.20029049    
  0.44243026    
 -0.20186619    
 -0.15634587    
  4.14373390E-02
  0.45232072    
 -0.27061394    
 -0.28665712    
  0.61207944    
 -0.79112756    
 -0.52232933    
   1.0986124    
 -0.45198521    
  0.70176786    
 -0.82117569    
  0.26423883    
 -0.24014124    
  2.81709414E-02
  2.73991283E-02
 -0.15565333    
  0.20829724    
  4.18469496E-02
  0.27115282    
 -0.39768311    
  0.15082298    
  2.37165410E-02
  0.10379697    
  9.40291286E-02
 -0.56685334    
  6.55971691E-02
  -1.0370542    
   1.1705859    
  0.51912457    
 -0.32605824    
 -9.60740149E-02
  0.28978091    
 -6.83191195E-02
  4.60606851E-02
 -0.31925783    
 -0.16826144    
  0.44145882    
 -0.31383502    
  7.54239559E-02
 -4.36752252E-02
  0.38441166    
  0.14411350    
 -0.34174919    
  3.63675095E-02
  0.32878956    
 -0.48711604    
  0.16898322    
 -1.42351398E-02
  0.20067069    
 -0.24089527    
  0.42760634    
 -3.97075638E-02
 -0.40293658    
  3.35226953E-02
  0.51302099    
 -0.15891363    
 -0.36886805    
 -2.25573350E-02
 -0.46016645    
  0.78516608    
 -0.44183254    
 -0.33135727    
  0.62860858    
 -0.21130906    
  3.51638398E-08
 -1.58104543E-02
  0.19813219    
  3.26254661E-03
  3.83433290E-02
 -0.60040522    
 -0.28958857    
  0.83191305    
 -1.00167776E-02
 -0.23326159    
 -6.11542687E-02
  0.70657033    
 -0.11528625    
 -0.20094785    
 -0.54074007    
  0.31224692    
  0.42944092    
 -0.22877035    
  7.54503980E-02
 -0.25339285    
 -0.21661076    
 -0.27077165    
   1.1953998    
 -0.99196130    
  0.59932828    
 -0.21905342    
  3.39571177E-03
 -0.23593700    
 -0.11350021    
  0.31845394    
  1.38890566E-02
 -3.50914560E-02
 -0.36178985    
  0.72841519    
 -0.19929658    
 -0.28065735    
  3.92209031E-02
  4.87901680E-02
  0.22825861    
  0.13353153    
 -0.49479851    
  0.58499360    
 -0.42666745    
  0.37402377    
 -0.77770454    
  0.50546366    
 -0.21111920    
 -0.14555582    
  0.53089929    
  5.79109192E-02
 -0.23213530    
 -0.31603721    
  0.33203754    
  0.34774628    
 -0.47991803    
  0.16955952    
 -0.45242193    
  0.70271653    
 -0.26260245    
  0.24821371    
 -0.36290544    
  0.58701473    
 -0.68163067    
 -2.70809233E-02
  0.12516311    
  0.34728858    
 -0.55839384    
  0.21455975    
  0.33400625    
 -0.45870960    
  2.31671482E-02
  0.24876651    
  1.47713171E-02
  0.22020674    
 -0.16321130    
 -0.12682638    
 -0.20909195    
 -2.75064949E-02
 -0.19757685    
 -0.43003616    
 -0.14424969    
  0.63090509    
  0.70681494    
 -0.49659857    
 -0.16976126    
 -7.30918795E-02
  0.53978586    
 -0.78569865    
  0.58441412    
  4.62128110E-02
 -0.30285028    
  0.42706445    
 -0.41404894    
  0.46946469    
 -0.43556309    
  0.30625826    
 -0.57196158    
  0.16955949    
  0.21021624    
  0.28861085    
 -0.27019420    
  0.13626488    
 -0.11460352    
  0.56165445    
 -0.97069752    
  0.41616055    
  7.18256459E-02
 -0.56623846    
 -0.20585220    
  5.55699877E-02
  0.49172559    
  0.19123472    
 -2.06906069E-02
 -0.56573224    
  0.74398023    
 -0.28865436    
  0.69896698    
 -0.25657827    
  0.12221772    
 -0.36747876    
  5.59151098E-02
 -0.24915893    
 -0.11923756    
  0.58972549    
 -0.24270399    
  0.73987776    
 -0.70649081    
 -0.21941923    
 -3.72417411E-03
  0.10274528    
 -0.14465606    
  0.15803432    
 -0.18564926    
  0.60103190    
 -0.47351840    
   1.0064662    
 -0.83535719    
  0.11216232    
 -9.45147797E-02
 -0.10438923    
 -0.25270230    
  0.55004650    
 -0.91869766    
  0.18632965    
  0.27383667    
  0.12493946    
 -0.28992176    
  0.28992170    
 -0.10238218    
 -0.50096136    
   1.1208580    
  -1.2946271    
  0.46451434    
  0.27149698    
  2.07621865E-02
 -4.55420464E-02
 -0.18017343    
  1.27934478E-02
  0.43057117    
 -0.61628807    
  0.13353123    
  0.37831435    
 -0.45242193    
  0.72624701    
 -0.15028204    
 -0.54752713    
  0.43008170    
 -0.20134644    
  0.42873612    
 -0.41764554    
  0.10462474    
 -0.28989193    
 -8.29967558E-02
  4.23590392E-02
 -0.55961585    
  0.50272840    
  0.12802838    
  7.44146407E-02
  0.16490665    
 -0.10686336    
  0.25131443    
 -0.49727249    
  8.29970092E-02
 -8.29967558E-02
  0.25344911    
  2.57842410E-02
  8.36726502E-02
 -0.37743360    
 -0.17551567    
 -1.60712375E-07
  0.12550528    
  0.54708356    
  2.34615523E-02
 -0.28671640    
  0.53448194    
 -0.20520577    
 -0.15925638    
 -0.18167029    
  0.35472015    
 -0.63720727    
  0.63720739    
 -0.47494724    
 -2.67871749E-02
   1.1671025    
 -0.80321336    
  7.56790265E-02
 -0.23930840    
  7.38009997E-03
  0.32378721    
 -0.16126810    
  0.29546407    
 -0.13153996    
 -0.41479248    
  0.12090188    
 -0.23567714    
 -4.60909270E-02
 -0.23262244    
  8.00426900E-02
  0.53578615    
  0.10375157    
  3.13864425E-02
 -0.58666360    
  0.61436617    
 -0.37320438    
 -0.14035715    
  0.25283548    
 -0.42697129    
  0.13692237    
  0.23539066    
 -0.31424889    
  0.36178991    
  0.24574362    
  0.21529174    
 -0.14518198    
 -0.89439672    
 -0.25222492    
   1.4264606    
 -0.64698535    
 -0.30029270    
  0.43382394    
  0.20455071    
 -0.21446802    
  7.05420002E-02
 -3.10093164E-03
 -0.24512258    
  0.11247813    
 -0.75155818    
  0.53899646    
  0.19827555    
  5.59588075E-02
 -4.52249907E-02
  0.25604832    
 -3.64697911E-02
 -5.88403866E-02
 -0.20067060    
 -0.13036194    
  0.15956104    
  1.07336650E-02
  0.35560668    
 -0.20400104    
 -0.26450709    
  4.28916551E-02
  0.17144832    
 -0.15629682    
  3.69045958E-02
 -3.62964463E-03
 -0.78048933    
  0.11954533    
  0.57756251    
  4.63405438E-02
 -0.23262241    
 -8.44174623E-02
  6.51859045E-02
  9.26589221E-02
  3.47863138E-02
  0.47692415    
 -0.34499639    
 -0.29394373    
 -0.42577019    
   1.0017626    
 -0.30861509    
  8.12255815E-02
 -7.35624805E-02
 -0.14339438    
  0.26540959    
  0.10873332    
  0.23638880    
 -0.56742144    
  0.45619571    
 -0.17168327    
 -0.28874072    
  0.25647983    
 -0.74357808    
 -0.83359915    
   1.6620001    
 -3.99438925E-02
 -0.24373010    
  0.16211900    
  0.20252433    
  0.13005312    
 -0.95991135    
  0.18019629    
  0.36567700    
  0.19697395    
 -7.55075291E-02
 -0.23878810    
 -8.66340920E-02
  0.46262375    
 -0.42270687    
  0.52806765    
  2.28144806E-02
 -0.27522871    
 -0.29319772    
  0.28989181    
 -3.36730182E-02
  0.16679068    
 -0.41419882    
  0.69314718    
 -0.47000363    
  0.13747120    
  1.81824919E-02
 -0.21343118    
  0.33487788    
 -0.10358893    
 -0.33293855    
 -3.34757753E-02
 -0.68890077    
  0.99450648    
 -6.28950680E-03
 -3.20541263E-02
  0.22379483    
 -0.14852425    
 -0.13569172    
 -0.13699773    
 -0.42348349    
  0.25534689    
 -0.88395530    
  0.62252957    
  0.63992637    
 -0.37850055    
  9.34572797E-03
 -6.73333555E-02
 -0.17340636    
  0.37948972    
 -0.30538166    
  0.22094344    
  1.74676050E-02
  0.25131455    
  0.10232556    
 -4.34852131E-02
 -0.37729415    
  0.23419338    
  0.25699615    
 -0.17949258    
 -1.36522017E-02
  0.19597375    
 -0.20287025    
 -0.11735061    
  0.13789940    
 -0.13014734    
  0.18617530    
 -0.74579078    
  0.28599134    
 -0.40040171    
 -0.29783431    
  0.66205657    
  0.71398115    
 -0.38505614    
 -3.46855223E-02
  0.21763805    
 -0.74162215    
  0.54340196    
  0.47240466    
 -0.77559084    
  0.14967635    
  0.65893644    
 -0.30091700    
  0.19838807    
 -0.65531176    
 -0.43307027    
  0.59707314    
 -0.12041254    
  3.26371230E-02
 -0.16955929    
  0.29445270    
  0.39869463    
 -0.37865397    
  0.11601769    
  0.74479377    
 -0.38635349    
 -0.23869599    
  0.21369454    
 -0.36575758    
 -0.12006656    
 -1.24224629E-02
  2.46925931E-02
  0.29678676    
 -0.42222124    
  0.46074414    
  1.44303637E-02
 -0.53206193    
 -0.31237459    
 -0.59179491    
   1.5726240    
 -0.54042619    
  0.12869158    
  0.13729784    
 -0.39401773    
  7.06176609E-02
 -0.24613322    
  0.54959899    
  3.30061913E-02
 -0.14285098    
  0.31264892    
 -0.32016733    
 -0.22787169    
 -0.10483407    
 -0.18442918    
  9.06966701E-02
 -0.69894445    
   1.6346978    
 -0.16478902    
  5.05163769E-08
 -0.46893448    
 -0.38641670    
 -0.27311352    
  0.61585534    
  0.57229024    
 -0.21874520    
  0.41482541    
 -0.95427001    
 -4.95968275E-02
  0.11211740    
  5.88403791E-02
  9.96297598E-02
 -0.13846979    
  0.56102931    
  0.30240357    
 -0.27454674    
 -0.28402567    
  0.19501455    
 -7.80428126E-02
 -0.18883620    
  0.14571193    
  0.13013566    
 -0.54925311    
  8.87282938E-02
  0.26018494    
  0.13580143    
 -1.02357127E-07
  0.11672439    
 -0.45765102    
  0.10580666    
  0.33761913    
 -0.11206856    
  0.17319888    
 -0.91225576    
 -0.32181501    
  0.90885597    
  0.20810579    
 -5.92998303E-02
 -9.08184946E-02
 -0.43403846    
  0.17869188    
  3.13225761E-02
  4.39559016E-03
  0.16164158    
  0.17733406    
 -0.29605052    
  0.13353139    
  0.61677408    
 -0.25386870    
 -0.20038652    
 -0.30448911    
  0.25975332    
 -0.71294975    
  0.17675073    
  0.27219987    
  0.38105598    
 -0.38105598    
 -0.19689545    
  0.63720739    
 -0.64762378    
  0.20304789    
  0.28125116    
  7.75580108E-02
 -0.21570848    
 -0.16034260    
 -0.14981218    
  0.53477871    
 -5.47248572E-02
  0.94463545    
  -1.0534742    
 -0.26585457    
  0.17852651    
 -0.17852639    
  0.43825492    
  0.18183279    
 -0.25166357    
  0.20665617    
 -0.35193634    
 -4.08219062E-02
 -2.29896605E-02
  0.13062033    
 -0.57159215    
  0.45635679    
  0.32605848    
 -0.12296185    
 -0.76749480    
  0.53338814    
 -0.13917142    
  0.32868496    
 -0.32417020    
 -2.27802638E-02
  0.51450562    
 -0.73534763    
 -0.30702502    
  0.66542244    
  0.37970096    
 -0.30244255    
 -7.46257743E-03
  0.45538440    
 -0.57457280    
  0.16672933    
 -0.35667482    
  7.84717947E-02
  0.49848574    
 -0.54186571    
  0.29992220    
 -0.19702761    
  0.32369241    
 -0.21833190    
 -0.13696566    
  0.35850832    
 -0.55561715    
  0.51639676    
 -0.44628707    
  9.90910828E-02
 -5.82688414E-02
  2.46926006E-02
  3.35764773E-02
  0.20024174    
 -3.93753462E-02
  0.33761913    
 -0.41265431    
  0.23433629    
  0.32959959    
 -0.22870089    
 -0.26826388    
 -0.18637837    
  0.22216748    
  1.93429142E-02
  1.52096264E-02
  6.21773899E-02
  0.12953392    
 -0.25801244    
  0.33589596    
  1.71431731E-02
  0.23160638    
 -0.24300227    
 -0.49377957    
  0.34249040    
 -0.18232146    
 -6.61396086E-02
  0.12062807    
  4.80686128E-02
  0.28406546    
 -0.33973834    
 -0.13026515    
  0.92494875    
 -0.16862255    
 -0.38626271    
 -0.38319236    
 -0.17792596    
 -7.08742291E-02
  0.32101834    
  0.10125382    
 -0.61481512    
   1.0470788    
 -0.48160917    
 -7.26127699E-02
  0.86389565    
 -0.58145773    
 -0.17165297    
 -0.56996906    
  0.20846680    
 -8.99482220E-02
  0.31093886    
 -0.11886128    
  7.02866763E-02
  0.26826397    
  0.20287034    
  -1.0330151    
  0.23889194    
  0.27193359    
  0.13768947    
  0.14999254    
  0.46103510    
  4.40599099E-02
 -3.95656452E-02
 -0.38989213    
 -0.45293161    
  0.49507716    
  0.20843257    
 -0.20843281    
 -0.28451261    
  0.51335418    
 -0.19451703    
  0.28384045    
  9.88727733E-02
 -0.31453872    
 -0.29439011    
 -0.14458112    
  0.34595117    
 -0.37297943    
  0.13638136    
 -0.75476819    
  0.51251900    
  0.53092659    
 -0.28470159    
  4.27249558E-02
 -0.58854723    
  0.53785437    
  0.15186223    
 -0.13598883    
  -1.1184939    
   1.4447906    
  0.15252598    
 -0.37424994    
 -0.14064869    
  0.77913779    
 -0.41676459    
 -0.33024162    
  0.41725311    
 -0.27047011    
 -0.30489415    
 -0.51546615    
  0.96618783    
 -0.48366582    
 -4.40168194E-02
  0.31845385    
 -2.57838927E-02
  0.50258279    
 -0.61710644    
  0.60575557    
 -0.52925944    
  0.20594200    
 -0.12769002    
 -3.27897295E-02
  0.16047964    
 -0.33836669    
  0.59073216    
 -0.95502138    
  0.46920729    
  0.53133124    
 -0.71924579    
  0.24219196    
  0.18546125    
 -0.10223057    
 -8.70112851E-02
  0.43776616    
 -0.28686750    
  0.49968901    
 -0.56705469    
  0.60771823    
 -0.65042931    
 -0.15718544    
  0.12014452    
 -0.32745627    
  0.52537882    
 -0.17553335    
  0.28398529    
 -0.23712961    
  0.15916842    
  0.82780427    
 -0.70902044    
 -0.13391246    
 -0.29584554    
  0.26488337    
 -0.43417528    
 -1.96085759E-02
 -0.22686349    
 -6.41247407E-02
  0.56621623    
 -0.71596169    
  0.66585511    
 -0.17209713    
  0.24082680    
  1.48083927E-07
 -0.24553236    
  0.22314376    
  0.43398544    
 -0.30993259    
 -0.67334455    
  0.68658972    
 -5.06010428E-02
 -0.18162969    
 -4.15795250E-03
  0.44361693    
 -0.16851373    
  0.11637578    
  0.12433407    
 -0.28271937    
 -3.35603617E-02
  0.53643352    
 -0.42054841    
  0.40038627    
  -1.0090581    
  0.50297379    
  0.41666332    
 -0.10313571    
 -0.10398949    
 -0.26154259    
 -0.27706230    
  1.86049510E-02
 -0.19811368    
 -6.37897179E-02
  0.30695632    
 -0.31296241    
  0.43318966    
 -0.19807003    
  9.96297598E-02
 -0.16353378    
  7.80886337E-02
  0.30513451    
  0.17711779    
 -0.15318483    
 -0.26982436    
  6.42620027E-02
 -0.21179716    
 -9.12158787E-02
 -7.58379623E-02
  0.24591267    
  8.62212256E-02
  0.25565296    
 -0.16034257    
 -0.37433425    
  0.44306368    
 -0.30380139    
  0.53062826    
 -1.78046040E-02
 -0.23519181    
 -0.12921181    
 -0.24824056    
  0.22645310    
  9.65109915E-02
 -0.11878338    
 -0.22089371    
  0.47420847    
 -0.36772469    
 -4.12429720E-02
 -3.75380628E-02
 -5.04309200E-02
  0.28768200    
 -0.14841995    
 -0.17435354    
  0.11778292    
 -5.30492608E-03
  0.10589231    
  7.37662464E-02
  0.14841996    
  0.22237678    
  0.19955473    
 -0.20879973    
 -0.17553335    
 -0.50225246    
  0.81363672    
 -0.28948528    
  0.55806756    
 -0.16106163    
 -0.52796179    
  0.18369256    
 -0.22143249    
  0.34073660    
  0.61411709    
 -0.34174922    
 -0.39167160    
  0.11014338    
  0.12930469    
 -5.40542044E-03
 -0.35011482    
  0.21075936    
 -9.81179699E-02
  0.12273443    
 -0.11247783    
  8.78612176E-02
 -0.30338112    
 -4.22823941E-03
 -4.32967171E-02
 -0.20017901    
  0.61737460    
 -0.34879258    
 -0.19563280    
  0.55889761    
 -0.61576039    
  0.48386967    
 -0.22314371    
  0.36076483    
 -0.46430552    
  0.34616527    
  0.37167445    
 -0.49469611    
 -0.29376113    
  0.63799524    
 -0.37750924    
  0.40796831    
 -0.27115291    
  0.39337048    
 -0.58425319    
 -5.29657714E-02
  0.13300824    
  6.72821999E-02
  7.26391822E-02
  3.89354049E-10
 -0.22393990    
 -0.13638100    
 -5.63528799E-02
  -1.2383742    
   1.5858278    
 -0.23775499    
  0.12210265    
 -0.15734868    
  6.50987178E-02
  0.14813024    
  0.37106374    
 -2.27569863E-02
 -0.60741520    
  0.18778391    
 -0.43708849    
  0.97705728    
 -0.39868528    
 -0.10686336    
  0.21862200    
 -0.39944082    
  0.67496508    
 -0.34430102    
  8.07890296E-02
  -1.3367937    
  0.74301916    
  0.71188945    
 -0.29745573    
 -6.26355559E-02
  2.25572716E-02
  7.51694888E-02
 -0.28998381    
  0.14156365    
  0.14496574    
  6.69145286E-02
  0.13028997    
 -2.88204420E-02
 -0.52654314    
  0.42830458    
 -6.32491410E-02
 -0.44757664    
 -0.52526623    
   1.0033022    
  0.19885072    
  7.62523189E-02
 -0.12956107    
 -0.79946858    
 -0.59550887    
   1.2527632    
 -0.18165718    
 -7.87156522E-02
  0.32158366    
  0.27668431    
 -0.56020832    
  0.27725464    
  6.98310956E-02
  2.03199387E-02
  0.32158369    
 -0.54616493    
  0.14381987    
 -0.23410667    
 -2.39055790E-02
  0.76696724    
 -0.60707271    
  0.17311561    
 -0.90479648    
  0.77209032    
  1.31148435E-02
 -0.37026128    
 -4.72813565E-03
  0.38793468    
  2.22586710E-02
 -0.19370680    
  0.53421408    
 -0.48215768    
 -0.38395879    
  2.62481049E-02
  6.51859045E-02
 -0.35806283    
  8.64325017E-02
  0.33282614    
 -0.11095694    
  0.38484588    
  7.36117885E-02
 -0.29849294    
  -1.2039728    
   1.3071570    
  0.25782922    
 -0.41919553    
  0.10489964    
 -0.10030168    
  0.19523497    
 -0.17705229    
  6.95931092E-02
 -0.31321543    
  0.32574171    
  1.64614394E-02
  0.17891423    
 -0.41748255    
 -0.37234128    
  0.85585427    
 -0.14778113    
 -0.72322452    
 -0.35340872    
   1.4314547    
 -0.47260436    
 -4.17560525E-03
 -2.97262631E-02
  0.24699488    
 -2.04089843E-02
 -0.52582896    
  0.63324910    
  5.98979816E-02
 -0.48878351    
  9.48791578E-02
  0.19161740    
 -0.23567714    
  0.16566721    
 -0.30565444    
  0.38979900    
  0.19683552    
 -0.92934376    
  0.43187723    
 -0.22789431    
  0.30098614    
 -1.33041283E-02
  6.06244355E-02
 -0.25733489    
  0.19671012    
  0.21956570    
  0.24090621    
  0.37785742    
 -0.79038960    
 -0.14146551    
 -0.24294613    
  0.46216062    
  0.71649474    
 -0.24501543    
 -0.35983875    
 -2.49565225E-02
 -4.80683148E-02
  5.16720712E-02
  7.16835307E-03
 -0.21425451    
 -0.35163060    
  0.36917517    
 -0.36917490    
  0.26381466    
  0.35764080    
 -0.30128750    
  0.56417155    
 -0.47260436    
 -8.36843438E-03
 -5.61701730E-02
 -0.57981861    
  0.33986795    
  0.71272814    
 -0.69038117    
  0.39621428    
 -0.27659139    
  0.16251899    
  0.14698225    
 -5.92765212E-02
 -0.13462248    
  0.35317519    
  0.12118558    
 -0.31709573    
 -5.36525398E-02
  0.15302533    
 -0.47542366    
  8.33816752E-02
  0.40212637    
 -0.35810930    
 -0.18904255    
  1.71924718E-02
  8.70114118E-02
  0.83607441    
 -0.48044157    
  0.26180276    
 -0.60193098    
  0.11149570    
 -0.20834522    
  0.42596924    
  0.26434913    
  0.10223950    
 -0.25167990    
  0.16629454    
  3.28796804E-02
 -0.45237017    
  0.37389860    
 -0.37389854    
  2.51060501E-02
  0.23137392    
  0.13762127    
 -0.39410126    
 -0.15556422    
 -7.71590322E-02
 -6.06245510E-02
  0.57890898    
 -0.59610128    
  0.48861563    
 -5.46582676E-02
  0.42646661    
  0.10217678    
 -0.30176181    
 -0.36739326    
 -0.25378045    
   1.3821188    
 -0.79742360    
 -0.15003115    
  0.20132452    
 -0.43987367    
  0.39167187    
 -0.13176909    
  0.17702597    
 -0.12890662    
 -0.31719637    
  0.28998351    
 -0.14045197    
  1.96469929E-02
 -1.17416428E-02
  0.17309254    
 -0.23396370    
 -0.34656501    
  0.59041291    
 -0.26499048    
  0.37067911    
 -0.15267695    
  0.14080703    
  0.37618470    
 -0.44731203    
 -0.41028434    
  0.28405243    
 -3.32750045E-02
  8.98268446E-02
 -0.29342616    
 -0.26790977    
 -1.82377882E-02
 -4.38940153E-02
 -1.94180608E-02
  0.11122563    
  8.40830728E-02
  0.27551171    
 -7.63080865E-02
  0.56401122    
 -0.16296120    
 -0.31257141    
 -0.10178286    
  0.71740419    
 -0.40546507    
 -2.31413580E-02
 -0.10945637    
  0.31980968    
  3.46240997E-02
 -0.83343303    
  0.12975912    
  0.23471630    
 -8.28359053E-02
  0.21950065    
  0.35301885    
 -0.21994331    
  0.20183158    
 -0.25430274    
 -0.11023605    
  0.16589668    
 -0.25222492    
 -0.68498391    
  0.34110734    
  0.29774678    
 -0.35728845    
 -0.18109532    
  0.43920326    
  -1.1471653    
   1.4990900    
 -2.36100312E-02
 -0.15471952    
  0.33248010    
 -0.85398686    
 -1.35135669E-02
  7.84718096E-02
  0.32472345    
  0.17852651    
  0.36274004    
  6.65205792E-02
  0.14918794    
 -0.16666646    
 -0.71093655    
 -0.45271805    
  0.12847847    
  0.54840815    
  0.70536739    
 -0.44679344    
 -5.86487278E-02
 -9.49745178E-02
 -0.15970120    
  -1.1116844    
   1.4592271    
 -0.26053122    
 -0.15879120    
  0.50147998    
 -0.21263579    
 -0.33160612    
 -6.51860982E-02
  0.74612319    
 -0.58827811    
  0.23894700    
 -5.00104167E-02
 -9.20190811E-02
  0.22233993    
 -0.37381706    
 -0.10328595    
  0.24669826    
 -0.41563833    
 -0.11701652    
  0.81932396    
 -0.25872332    
 -1.58732571E-02
 -6.61396086E-02
 -6.16934709E-02
  0.62496579    
  0.12129126    
 -0.51948363    
  7.22030830E-03
 -7.07930923E-02
  0.33481595    
 -0.18453380    
 -0.14258991    
 -0.21741299    
  0.58248174    
 -0.34609306    
  0.21862200    
 -5.59149534E-02
  4.68103811E-02
  4.76278886E-02
 -7.85900727E-02
 -0.20136957    
  -1.3862941    
   1.1338804    
  0.29385129    
  0.25008360    
  8.00427720E-02
 -0.66955513    
  0.19263113    
 -0.23496513    
 -0.19647534    
 -0.16406827    
  0.48729500    
  0.17034519    
 -7.07156062E-02
  -1.1426722    
   1.3017370    
  0.24640036    
 -0.50034434    
  0.52867508    
 -0.76854539    
  0.18632965    
  0.36810929    
  7.65766799E-02
 -2.92704683E-02
 -0.17246923    
 -7.74316415E-02
  0.44425115    
 -0.20430037    
 -0.10166351    
 -1.11316154E-02
  0.39294934    
 -0.33496186    
  0.12557715    
 -0.16507974    
 -6.42943382E-02
  0.43875888    
 -0.43097684    
 -0.13242450    
  0.39657602    
 -0.50884354    
  0.73673761    
 -0.76689053    
 -7.41079897E-02
  0.34506938    
  0.20982552    
  7.88286328E-02
 -0.41278031    
  0.24147664    
 -7.17153847E-02
  0.23423426    
 -0.40399548    
  0.18452178    
  0.13353157    
 -0.32246810    
  0.12854108    
  2.68731080E-02
  0.76087672    
 -0.45072162    
 -0.26933280    
 -4.08219062E-02
  0.10422334    
  4.01390344E-02
 -0.70303214    
 -0.49549124    
  0.67116833    
  0.13976200    
  0.32327324    
 -6.12805076E-02
 -0.24760397    
  2.35303622E-02
  5.87075800E-02
  8.00428167E-02
  1.60647538E-02
  7.66660273E-02
 -7.40751717E-03
 -5.34477979E-02
 -3.59320305E-02
 -8.03814158E-02
 -0.19384135    
  4.70061786E-02
  0.28640571    
  0.19438119    
 -0.19438142    
 -0.13957028    
  4.39559016E-03
  0.10798881    
  7.84319267E-03
  1.52372337E-08
  8.96120220E-02
  8.22380632E-02
 -0.57536417    
  0.21962881    
 -0.26754215    
 -0.11701652    
  0.45261186    
 -9.66267809E-02
  0.89381796    
  -1.5537080    
  0.25442490    
  0.96439034    
 -0.12959263    
  0.67249507    
 -0.56242853    
 -0.16833523    
  0.23111162    
 -9.13497135E-02
 -9.41514298E-02
 -0.52903700    
 -0.70949632    
   1.3239512    
 -0.30142117    
 -2.80579720E-02
  0.18164395    
 -0.56898153    
   1.0743685    
 -0.43031090    
  0.57654256    
 -0.93142235    
  0.29327196    
  0.48987168    
 -0.36431518    
 -1.48590934E-02
 -0.17278622    
 -0.15355767    
 -0.30864710    
  0.36118472    
  0.24340934    
 -0.20101348    
 -0.66707498    
 -5.28426245E-02
  0.65361631    
  2.39056963E-02
  0.24649113    
 -0.48052052    
  0.10386682    
 -1.80998296E-02
  0.34426948    
 -0.45522648    
  0.39863935    
 -0.38344887    
 -0.12851897    
  0.10307205    
 -3.14160697E-02
 -5.46582863E-02
  0.79202616    
 -0.48487175    
  0.41095984    
 -0.42762688    
  0.27073270    
 -0.19392711    
  0.40676117    
 -0.41850293    
 -0.21921426    
  0.34136200    
  0.14263609    
  0.13277571    
 -0.38971674    
  0.35472015    
 -0.12534596    
 -7.41078034E-02
  0.11666744    
 -0.27977672    
  0.32913369    
 -0.42838868    
  0.35493428    
 -0.20951751    
  2.23057512E-02
 -0.54320717    
 -4.53154072E-02
  0.74477172    
 -0.80622417    
  0.68252772    
  0.33799613    
 -0.40040171    
  0.62455994    
 -0.57288802    
 -0.37534755    
  0.11370243    
  0.12296184    
  2.04507206E-02
  0.14660369    
 -0.32327297    
 -0.22677320    
  0.87799084    
 -0.15499064    
 -0.34830663    
  0.37443310    
 -0.27534190    
 -0.45576599    
 -0.15415064    
  0.52324826    
 -0.41788760    
  0.35854819    
  0.67107105    
 -0.23832528    
 -0.30194768    
 -0.21266226    
  0.32831430    
  0.41113740    
 -0.36446223    
 -0.43858060    
  0.13226806    
  0.20348272    
 -0.63358474    
  0.36142555    
  0.53978586    
 -1.39085967E-02
 -0.31321543    
  0.22543998    
  9.33620706E-02
 -0.36586967    
 -0.17034549    
 -0.21720898    
 -0.69908208    
   1.3621968    
 -0.39033607    
 -0.84880048    
   1.0408344    
 -6.92582875E-02
  7.66660273E-02
  1.46524003E-02
  0.39938605    
 -0.36016512    
 -2.83706374E-02
  5.59588075E-02
  0.59118241    
 -0.55445039    
 -8.55223089E-02
 -4.75408025E-02
 -0.79145801    
  0.12419046    
   1.0306617    
 -7.84298405E-03
 -0.44154102    
 -0.49062285    
  0.67972428    
 -0.16490637    
 -0.15481505    
 -0.70719874    
  0.63986558    
 -2.01013070E-02
  0.43052900    
 -0.49337682    
 -6.13005906E-02
  0.63395828    
  0.16022965    
 -0.13613231    
  0.14646801    
  0.10020573    
 -0.15298857    
 -0.45975828    
  0.29196492    
  0.37509412    
 -0.43451726    
  0.20529810    
  0.18646803    
  0.23820205    
 -0.27806661    
 -0.17754839    
 -0.17435323    
  0.22721687    
 -5.28635979E-02
 -4.97904941E-02
 -5.55699542E-02
 -0.94855177    
 -0.49995580    
  0.45810905    
  0.19365330    
  0.25910872    
  0.19671012    
 -8.96851625E-03
 -0.19319138    
  0.20661435    
 -0.67990196    
  0.71912289    
 -0.12260227    
 -4.44516577E-02
  0.91224205    
 -0.67505610    
 -0.24733815    
  0.11095728    
  0.20935032    
 -0.30010453    
  0.64710337    
 -0.23499380    
 -0.19699833    
  0.66035742    
 -0.33314461    
 -0.40691963    
  0.32832959    
 -0.35937384    
 -0.28468356    
  0.50962734    
  5.93543649E-02
 -0.31169689    
  0.62365824    
 -0.41920653    
  0.30359241    
 -0.23083320    
 -0.18865728    
  0.29821977    
 -0.36388853    
  0.26479784    
 -0.85077614    
  0.42425773    
  0.29298699    
 -0.22116150    
 -5.59941381E-02
  8.04454237E-02
 -0.25754493    
  0.45425513    
  0.56188095    
 -0.57788122    
  3.17487121E-02
 -0.26706263    
 -0.14231621    
  0.30661920    
  0.27131501    
  0.32413808    
  6.91518411E-02
 -0.56575930    
 -9.02251825E-02
 -0.17803869    
  0.60193127    
 -0.28021944    
  0.25172749    
 -7.49977902E-02
 -0.69626725    
 -0.46005341    
   1.2370819    
  9.84401032E-02
  1.29366256E-02
 -0.42624491    
  0.16310948    
  0.16885345    
 -4.03512754E-02
 -8.86247586E-03
 -0.33528593    
 -0.30301327    
  0.37889826    
 -0.26737672    
  0.25965461    
 -8.48995671E-02
 -0.19506037    
  0.29915449    
  0.14157869    
 -0.36187467    
  0.68122816    
 -0.49969664    
  0.16034277    
  0.10536063    
 -7.87810162E-02
 -4.35577780E-02
  0.38236925    
 -0.71201581    
  3.27895880E-02
 -7.65926838E-02
  4.96268552E-03
  0.90833843    
 -0.58181661    
 -1.07718874E-02
 -0.24412039    
  0.21852469    
 -0.22314349    
 -6.20722100E-02
 -3.50911841E-02
 -3.10906004E-02
  0.37337685    
 -0.19986577    
  0.27990875    
  7.41078183E-02
 -0.10467068    
  0.51220411    
 -0.33854043    
 -0.43189853    
  0.15287431    
 -6.73523396E-02
 -1.61175777E-07
  0.51409894    
 -0.33794403    
  9.81177166E-02
 -0.42433372    
 -4.87900972E-02
  0.49774033    
 -0.17565684    
  0.26847699    
  0.24017230    
  8.55579823E-02
 -0.56211889    
 -0.15123081    
  4.39192504E-02
  0.14179803    
 -0.89118469    
  0.60688698    
  0.24629703    
 -0.37085944    
 -9.07286257E-02
 -0.11221195    
 -0.33897540    
  0.86592054    
 -0.27424273    
  0.56376785    
 -0.27851602    
  0.11045703    
  0.27286676    
  0.46031737    
 -0.80077761    
  0.13702177    
 -1.84622165E-02
  0.28457150    
 -0.57432622    
 -0.19149201    
 -0.19343844    
  0.25199172    
 -0.16447210    
  0.33006692    
  0.13853914    
 -8.76472145E-02
 -0.10028449    
  0.95842826    
 -0.82068640    
  1.45988390E-02
  0.16955952    
 -0.48665550    
  0.18975663    
  0.21072112    
  1.32451896E-02
  0.32322690    
 -0.13217175    
 -7.32722059E-02
 -0.34174919    
 -0.51632774    
  0.18232149    
  0.13424963    
  0.66770041    
 -0.31909811    
 -3.24352719E-02
  7.41081238E-02
 -0.15812668    
  0.19813219    
 -0.35294721    
  0.18232141    
 -0.32721296    
  0.69850916    
 -0.33326858    
 -5.36525398E-02
  0.25567931    
 -0.24005416    
  0.47290644    
  5.86333871E-02
 -0.30994803    
 -5.42399026E-02
  0.21985947    
  0.56411695    
 -0.93594360    
  2.63668001E-02
  0.14186089    
 -7.01456368E-02
  8.61458480E-02
  1.88683439E-02
  0.12296186    
 -4.50781323E-02
 -0.78672987    
 -2.56425366E-02
  0.59425914    
 -0.64760494    
 -4.19643372E-02
  0.92765462    
 -0.22385013    
  0.11974418    
  0.23869607    
 -0.24814500    
 -0.15732016    
  0.11531076    
 -0.32466087    
  0.63679433    
 -0.22677320    
 -4.65201177E-02
 -0.17662345    
 -5.84963858E-02
 -0.28634423    
  0.53408247    
 -0.49219134    
  0.14753553    
  0.32246837    
 -0.57251912    
  0.60716826    
  0.11675066    
 -0.28860077    
 -6.45384863E-02
  6.08554222E-02
 -0.17716870    
 -0.21546401    
 -0.58451331    
   1.0275164    
  0.16759396    
 -0.63269687    
  6.48877546E-02
 -0.20884834    
  0.45783326    
  0.77913779    
 -0.27650866    
 -8.23086575E-02
 -0.38818884    
 -0.24512236    
  0.33213389    
  3.90811376E-02
  1.03986515E-02
 -0.24493080    
 -1.77782904E-02
  3.09075862E-02
  6.31790608E-02
   1.2309524    
  -1.0486308    
  4.00053598E-02
  9.75611527E-03
 -0.51840550    
  4.77543101E-02
  0.16225994    
  0.57646477    
 -0.38464364    
 -2.95222960E-02
 -0.18457112    
  0.26028314    
  0.29546410    
 -0.29199803    
 -0.22834733    
  0.77652889    
 -0.56916130    
  8.14007521E-02
  0.15088786    
 -0.12199371    
 -4.20094952E-02
  9.74082053E-02
  0.14210226    
 -0.84125572    
  0.24459867    
  3.24856676E-02
  0.24571773    
 -0.33148494    
  0.30982327    
  0.34529647    
 -0.30945027    
 -8.06296468E-02
 -0.38656083    
  0.46719086    
 -6.17254376E-02
 -1.89040657E-02
  3.37744653E-02
  0.15993276    
  0.72258395    
 -0.59575737    
 -3.09449136E-02
 -0.28577912    
 -0.23461579    
 -0.36080441    
  -1.0449080    
   1.2831101    
  0.71730947    
 -0.22846262    
  0.16268548    
 -0.23884688    
  0.18650919    
 -0.34186006    
 -0.21477526    
  0.19782594    
 -0.12744503    
  0.41832724    
 -0.35257554    
 -0.41689387    
  0.70684618    
 -0.12289795    
 -0.18078451    
  0.45491338    
 -0.32947922    
  0.41624686    
 -0.34942436    
  5.90577237E-02
 -0.50724792    
  7.45328367E-02
  0.15808943    
 -0.10956222    
 -0.17811967    
  0.74522609    
 -4.89394553E-02
 -0.31415275    
 -4.83609177E-02
 -0.20972046    
  6.45385534E-02
  7.52234757E-02
  5.17764650E-02
  0.46194384    
 -0.44376123    
  0.29441610    
  0.21640968    
 -0.52443105    
  0.56417155    
 -0.30075416    
 -0.17185020    
  5.66955172E-02
 -0.21432430    
  0.29739094    
  0.61987501    
 -0.18349169    
 -0.32344279    
 -0.32616955    
 -4.52333104E-08
  0.10221668    
 -1.63267944E-02
  1.22700725E-02
  0.70526838    
 -0.54763955    
 -0.16579242    
  0.12684949    
  5.95624149E-02
 -9.63309631E-02
  0.30439535    
 -0.70986056    
 -0.26180255    
  0.90306479    
  8.77507478E-02
 -0.53551817    
  0.25951105    
 -6.64450079E-02
  0.26060113    
 -0.11521289    
 -0.49879703    
  9.33318362E-02
  0.19706382    
 -0.65330124    
  0.56850481    
 -0.34536114    
  0.75670868    
  6.80150986E-02
 -0.29777840    
 -0.36567673    
 -0.27359712    
  7.41078630E-02
  0.32902324    
  0.10208400    
 -0.28067410    
  0.75278544    
 -0.45123339    
  0.38318026    
  8.88874233E-02
 -0.37750924    
  0.12361410    
 -0.30443272    
  5.26439287E-02
  0.66497630    
 -0.55577707    
  0.14259000    
 -0.68322980    
 -3.91263058E-08
  0.25932309    
  0.48511732    
  6.23039575E-03
 -2.51585599E-02
 -0.41185474    
  0.32194391    
  6.41029105E-02
 -0.24712178    
  0.10326649    
 -0.25671986    
  0.21825360    
  5.71585037E-02
  0.13491926    
  8.07890296E-02
 -0.11703704    
 -0.10984468    
 -0.53100288    
  -1.3185761    
   1.9218124    
 -6.47709146E-02
  -1.5873781    
   1.7484089    
 -0.54080641    
 -6.74414411E-02
 -0.85703486    
   1.2778852    
  4.11272943E-02
  5.69548644E-02
 -0.21538833    
  0.39250603    
 -0.41859430    
  0.18817817    
 -2.96320133E-02
  0.46150902    
 -0.51955223    
  0.10933653    
 -0.14172806    
  2.83995662E-02
 -0.25877085    
  0.37566459    
  0.10784876    
 -0.51509452    
  0.50223261    
  0.48923486    
 -0.45113528    
  0.16873012    
 -0.32340002    
  0.31812298    
 -0.42956269    
 -1.63936820E-02
  0.18094315    
 -0.45494515    
  0.84418726    
 -0.67005128    
 -7.58655369E-02
 -0.14272191    
  0.62252957    
 -0.16539243    
 -0.22494358    
   1.1903673    
 -0.73797250    
  0.47998247    
 -0.54509389    
 -0.41932228    
  0.10163246    
 -0.23582858    
  4.16728333E-02
  0.13353123    
  0.24084313    
  0.17645645    
 -0.20492791    
 -0.29129866    
  6.54440522E-02
 -0.24487101    
 -0.28575695    
  0.57920283    
  0.80516666    
 -0.28575695    
 -0.37515953    
  0.37515998    
 -0.36772469    
  7.83320367E-02
 -0.46181801    
 -6.16440549E-02
  6.70643896E-02
  0.23068254    
 -0.32113990    
   1.0501179    
 -0.24777140    
 -0.23180144    
  2.96561047E-02
 -0.48835289    
 -0.14188063    
  6.49194345E-02
  0.58141744    
 -0.49392962    
  0.34243786    
  0.24301903    
  1.73415747E-02
 -0.33761922    
 -4.02420852E-03
  0.22314352    
 -0.11255458    
 -0.19467190    
  6.78224340E-02
 -0.13587587    
  0.72775286    
 -0.15150863    
 -5.70029877E-02
 -0.15368533    
  0.47366133    
 -0.53754866    
  0.25324160    
 -0.27429485    
  0.24419704    
  1.65291596E-02
 -0.37718025    
  1.97245199E-02
  0.58822060    
 -0.20647191    
 -0.15548505    
 -0.32040277    
 -7.11413324E-02
  4.06377353E-02
  0.12854108    
  0.33145714    
  0.33207297    
 -0.29102769    
  0.20091437    
 -0.22259523    
 -7.38971382E-02
 -0.28473651    
 -5.23256920E-02
 -0.11829983    
 -3.30997854E-02
  5.60895652E-02
  0.20479451    
 -0.28521577    
  0.10289452    
  0.42454109    
 -0.25339285    
  0.16214433    
  0.22441673    
 -0.50574958    
 -1.70217808E-02
 -7.57599771E-02
  4.96717170E-02
 -0.14683522    
 -0.39531264    
  0.80077797    
 -0.16612706    
 -0.10135239    
 -0.23431672    
  0.71537030    
 -0.31365776    
 -0.18533346    
 -2.75248084E-02
 -0.13952936    
  0.26195294    
  0.27212963    
  8.41336027E-02
  7.49310702E-02
 -0.12213749    
 -0.16021116    
 -5.09198643E-02
 -0.29266953    
  0.10885436    
 -0.18681578    
  7.79616088E-02
  1.98026355E-02
  0.88238907    
 -0.49008235    
 -0.56293273    
 -0.13685910    
  0.22047336    
  9.19013545E-02
  0.84660053    
 -0.35249972    
 -0.28372160    
 -0.21526949    
  4.31723669E-02
  0.30858871    
 -4.94800173E-02
  0.14165072    
 -0.33270577    
  5.12933508E-02
 -0.22314352    
  0.14518216    
  0.24629703    
 -0.10771066    
 -0.30482146    
  0.56265080    
 -0.21559656    
  5.84109053E-02
 -0.56050289    
  0.51701766    
  0.26236448    
 -6.47285208E-02
  3.28878872E-02
 -0.20132445    
  0.15312248    
 -0.11086265    
 -0.15645224    
  0.11778301    
  0.13397929    
  0.14017054    
 -0.48041174    
  0.11631356    
  0.12169699    
  0.68442875    
 -0.50965881    
 -0.19228368    
  4.82853651E-02
 -0.64387596    
  0.20241755    
 -0.68792522    
   1.0668635    
 -0.22404006    
  0.20959945    
  0.21803963    
 -0.35417175    
  9.53102708E-02
 -0.20997325    
  0.50895482    
 -0.81233585    
 -0.24231353    
  0.79648966    
 -0.51690471    
  8.19172487E-02
  0.26925480    
  9.02251303E-02
 -0.17997119    
 -0.13554554    
  0.44757649    
  3.04592904E-02
  0.22314367    
 -0.41753757    
 -0.16228093    
 -0.18805230    
 -0.18232161    
   1.1123114    
  0.12556332    
 -0.47481528    
  0.10375157    
 -0.40546507    
  0.33957297    
  0.15988392    
 -0.45689723    
 -3.82213034E-02
 -0.11454162    
  0.74286169    
 -0.59009874    
 -0.12405246    
  0.33377331    
 -0.38209185    
  0.22906674    
 -0.23901683    
 -7.25707337E-02
  0.43024537    
  0.35282156    
 -0.30836943    
 -0.49095756    
  0.23293146    
 -0.28336248    
  0.36240572    
  0.41871032    
 -0.46370792    
 -0.21896815    
  0.22314361    
  0.22314364    
  5.82691059E-02
 -7.84714594E-02
 -0.13840231    
 -0.44531104    
  0.36396548    
  0.40828618    
 -0.57881290    
  0.15773353    
 -0.16783485    
 -0.41566908    
  0.78845757    
 -4.28636260E-02
  0.66913849    
 -0.67279494    
  0.39194298    
 -0.64012253    
  0.21843787    
 -0.25671986    
  0.47000360    
 -0.19089463    
 -3.75984609E-02
 -0.22218613    
  0.67382288    
 -0.22009946    
 -0.11588531    
  6.60308152E-02
 -0.21281362    
  0.40414676    
 -0.29208943    
 -0.20302927    
  0.60495466    
 -0.34026179    
  0.24353231    
 -0.56614727    
  0.63652819    
 -0.63652807    
  3.16054374E-02
  0.56783593    
  0.12753108    
 -0.68212175    
 -7.27591738E-02
   1.0453308    
 -0.11965058    
 -0.56195509    
 -0.18692221    
 -2.80579720E-02
  2.80580316E-02
 -5.69261722E-02
 -0.39505935    
  0.93231088    
 -0.29013002    
  0.37223962    
  0.27920023    
 -0.70514393    
  0.38220829    
 -0.66301721    
  0.17161009    
  0.37421244    
 -0.51435912    
  0.79207093    
 -0.61789477    
  0.37909833    
  0.40291750    
 -0.78201562    
  0.19830219    
 -0.24783614    
 -9.84401554E-02
  0.36739293    
  0.18480612    
 -0.33597603    
 -0.11388440    
  0.21297550    
 -8.18789378E-02
  0.41339713    
 -0.19093658    
  0.14945588    
 -0.54270071    
 -0.22618474    
  0.13289677    
  0.12123404    
  0.21523827    
 -0.21130906    
  0.23948005    
 -0.37357178    
 -6.00643605E-02
  0.10393083    
  0.52022350    
  0.18783344    
 -0.23483954    
 -0.36742777    
  0.63143581    
 -4.62267324E-02
 -0.37998581    
  0.64976710    
 -0.66561484    
 -0.16270709    
 -4.22327295E-02
  5.71585037E-02
 -3.39015983E-02
 -0.17544846    
  0.19442436    
  6.89928755E-02
 -0.20145082    
  0.35409632    
 -0.22918577    
  0.32120475    
 -4.49514538E-02
 -0.40978485    
 -1.30721023E-02
 -8.22382197E-02
  0.44285285    
 -8.28497633E-02
  0.24613298    
 -0.52389771    
 -0.41871026    
  2.63172016E-02
  0.75606096    
 -0.54074007    
  0.45483696    
 -0.28216013    
 -0.43451726    
  0.10331741    
  0.57267648    
  0.16545579    
 -0.38946486    
 -0.33043012    
  0.69013053    
 -0.27268940    
  0.33986795    
 -0.35184419    
  0.58510572    
 -0.40882632    
  4.28401269E-02
 -0.39903405    
 -0.43969807    
  0.60341859    
  0.10454385    
  0.18415833    
 -0.41932228    
  0.19770657    
 -0.17471686    
  0.35576543    
 -0.11103821    
 -0.18303336    
 -8.58382601E-03
  0.26368943    
 -0.41712210    
 -0.56591690    
  0.83329397    
  0.33647221    
 -8.90112072E-02
 -0.17335302    
  0.35917172    
 -0.26062021    
  0.24046844    
 -7.11764246E-02
 -0.35355726    
 -0.16000414    
 -9.07543004E-02
  0.52768284    
 -0.26147974    
  0.13592334    
  6.78774640E-02
  0.17447858    
 -0.21595173    
 -5.69668822E-02
 -0.18508393    
  0.17119510    
 -0.68617845    
  0.30318648    
  0.42073271    
 -6.25203848E-02
 -5.14817461E-02
  0.20716736    
 -0.25746843    
 -0.34204304    
 -0.45118737    
  0.64829683    
  0.19523497    
 -0.12440851    
  0.13939019    
  0.41164199    
 -0.21029545    
  0.74641412    
 -0.85549647    
  7.82157183E-02
 -0.25580266    
 -0.58940732    
  0.72899348    
  7.46108890E-02
 -0.25552508    
 -0.62387288    
  0.35430974    
  9.98203978E-02
  0.11778314    
  5.61700873E-02
 -9.23735574E-02
  0.38529372    
 -2.86188368E-02
  1.28206890E-02
 -2.90813446E-02
 -0.28223243    
 -0.35048288    
  8.28877315E-02
 -0.32629675    
  7.57939145E-02
  0.10389955    
 -4.71468382E-02
   1.2074151    
 -0.32621583    
  0.32621562    
 -0.30082664    
 -0.44090477    
 -4.42548692E-02
 -0.10989556    
  0.18819629    
 -0.24002147    
  8.16780403E-02
  1.94182489E-02
 -0.15015204    
  0.57780528    
 -0.15571931    
  9.43107605E-02
 -0.11279527    
  0.44688392    
 -0.63069922    
  0.35801929    
 -0.13040164    
 -0.19237198    
 -0.95378119    
  0.56760943    
  0.31439209    
  0.51268423    
 -0.20314994    
  0.32124215    
 -0.30768260    
 -6.97144270E-02
 -5.56729138E-02
 -3.89155447E-02
 -0.44183266    
 -0.15312235    
  0.49487168    
  0.22314356    
  1.39374780E-02
 -0.35815910    
 -0.20840131    
 -0.52515560    
  0.76762331    
  2.83036418E-02
 -0.24073948    
 -0.31771439    
  0.67675352    
  0.44330752    
 -0.30462402    
  0.19246203    
 -0.31475142    
  0.17824839    
  6.26236573E-02
 -2.91755255E-02
  0.45883939    
 -0.53042048    
 -4.70248461E-02
  3.63675095E-02
 -0.10933651    
 -0.16416058    
 -4.70570941E-03
 -0.52030450    
  0.89056575    
 -0.13213645    
  3.65003794E-02
 -6.66914210E-02
 -0.72823864    
 -0.10889401    
  0.87103420    
  -1.0766333    
  0.86270666    
  0.28882810    
 -0.73168099    
 -1.38215995E-07
  0.75208986    
 -1.69781409E-02
  5.00938445E-02
 -0.46935233    
 -0.58466667    
  0.94757205    
 -0.46710917    
  0.54044068    
  0.18959010    
 -7.51797259E-02
 -0.44685012    
  5.03537245E-02
 -0.26415172    
  0.39768299    
 -0.44531104    
 -1.84622183E-02
  0.35667500    
  9.53102559E-02
  0.37469348    
 -0.73193312    
  1.12363035E-02
 -0.50525451    
  0.51636559    
  0.14861038    
  0.24760377    
 -0.26683530    
  0.39897147    
 -6.38872162E-02
 -8.32304433E-02
 -0.87924939    
  0.82894862    
  0.26053131    
 -0.26450709    
  0.25529066    
  0.26899013    
  4.38362993E-02
 -0.38978720    
 -0.17435351    
  0.31411541    
 -0.15318483    
  1.67509504E-02
 -0.73037660    
  0.69314712    
 -7.51696229E-02
 -0.27659139    
  4.88997390E-03
  0.71486092    
 -0.12978795    
 -0.25209090    
  6.10358529E-02
 -0.52407080    
  0.44895035    
  0.45391765    
 -0.97783071    
  5.24902530E-02
  0.25886160    
  0.53936195    
 -2.56061414E-03
 -0.43275717    
  0.17039306    
 -0.58578867    
  0.17531110    
  0.31616697    
 -0.46197748    
  0.26415142    
  0.47445807    
 -0.29139271    
 -5.34477979E-02
 -0.38797185    
  0.41122878    
  6.31007701E-02
 -0.10216802    
 -0.21718535    
  0.11668243    
  0.10843955    
  0.29261073    
  7.11537451E-02
 -0.24116184    
  0.44432709    
 -0.28023580    
 -0.29462984    
 -6.16210364E-02
  0.16737995    
 -0.31309178    
  0.71015835    
 -0.38283175    
  5.83356619E-02
 -0.45150891    
  0.44145882    
  0.34890091    
 -0.44792154    
 -0.11407240    
 -0.33897537    
 -0.27412891    
  0.72345275    
 -0.10618998    
  0.39293867    
 -9.39103812E-02
 -0.16342428    
  0.16955952    
 -0.47675398    
  0.28891298    
  7.12043345E-02
 -0.14389431    
 -9.57070664E-02
  4.27413136E-02
  0.93535495    
 -0.75233626    
 -9.11376253E-02
  0.17785892    
 -0.11858202    
 -0.22945827    
  0.55508053    
  0.11749450    
 -0.14648189    
 -0.15281482    
 -8.44656453E-02
 -0.16952264    
  0.60723048    
 -0.78234911    
 -0.11122559    
  0.35614020    
  8.60744938E-02
 -0.20526326    
  0.77804649    
 -0.71271718    
  0.78737885    
 -0.68241352    
 -0.12896623    
 -9.32878330E-02
  0.26407203    
 -0.13109653    
 -0.27607632    
  9.29763019E-02
  0.33111748    
 -0.29441595    
  0.21409383    
  0.25815976    
 -0.53259647    
 -2.42142491E-02
 -0.18232153    
  0.97566891    
 -0.73157024    
  4.50527705E-02
  0.40693247    
  0.46153688    
 -0.52197832    
 -0.19928707    
 -2.30779517E-02
  0.27396965    
 -1.19048813E-02
  0.14210226    
 -0.24613293    
  0.62971556    
 -0.33541095    
 -0.39194307    
 -0.31616688    
  0.88671172    
  -1.2102033    
  0.45953232    
 -0.10633566    
  0.14926051    
 -0.31897897    
 -0.47116029    
  0.28071362    
  0.69663739    
  8.35211501E-02
 -0.31805307    
 -1.77782904E-02
 -0.20316510    
  0.12386940    
  9.70739573E-02
  6.39878362E-02
  4.44518439E-02
  0.19345815    
 -6.73657432E-02
  0.51638484    
 -0.73344964    
 -0.18492231    
  0.30318645    
 -0.36772472    
  0.94044119    
 -0.26976681    
  0.22086819    
 -0.27936465    
 -0.14217444    
 -9.46158841E-02
  2.63668001E-02
 -0.41856155    
  0.56042254    
  9.82384384E-02
 -0.56695271    
 -0.17410816    
  0.57957298    
  6.64695576E-02
 -0.17527255    
 -0.25131422    
  0.16325735    
  0.23064685    
 -0.63193643    
  0.24294619    
  4.88997390E-03
 -0.18721153    
  0.62310314    
 -0.15309972    
  0.25213099    
 -0.37313616    
 -2.94756219E-02
  0.40831015    
  0.36290556    
 -0.68527311    
 -5.64665459E-02
  0.37027508    
 -0.74912632    
 -0.44250619    
  0.82135791    
  0.12100513    
  0.17185020    
  0.21630901    
 -0.84646714    
  0.75786716    
 -3.88938971E-02
  3.61651331E-02
 -0.52273619    
 -0.99787068    
   1.2981458    
  0.17489941    
 -6.20583482E-02
  0.16022965    
 -0.13316019    
 -0.98380113    
  0.88402975    
 -0.14058174    
  0.17917177    
 -0.23344868    
 -5.73929213E-02
  0.34905088    
 -0.54411137    
  0.24042913    
 -0.42583233    
  0.50711495    
 -0.29140672    
  3.90293635E-02
  0.46580842    
  0.18332213    
  2.22507194E-02
 -0.12483729    
  0.11747542    
 -4.27739806E-02
 -0.26313561    
 -0.33915120    
  0.63515967    
 -0.12998414    
 -0.23884688    
  8.94065499E-02
  0.14090535    
 -0.28958857    
  1.89042985E-02
 -0.25937256    
  0.63827080    
 -0.21040466    
 -0.39444986    
 -3.82821970E-02
  0.13231133    
  0.25510570    
 -0.42215988    
  0.38161385    
  0.15020221    
 -0.24035290    
  0.46052477    
 -0.43445265    
  0.10462474    
 -0.42722341    
  0.32992446    
 -0.11186973    
  0.27329317    
  7.47731552E-02
 -0.30806121    
  1.55644771E-02
 -0.70479780    
  0.48068857    
  0.44802481    
 -0.27541199    
  6.30130544E-02
 -0.10451260    
 -0.43995133    
  -1.0726368    
   1.5662090    
 -0.90233248    
  0.71759832    
  0.62828642    
 -0.53165972    
  2.16927323E-02
 -0.49521121    
 -0.50147992    
  0.91629058    
  0.48443398    
 -0.47057667    
  0.21021624    
  0.35332337    
  0.26657319    
 -0.51751459    
 -4.46043015E-02
 -0.12306022    
 -6.55971840E-02
  0.19565019    
 -0.82320046    
  0.62330377    
  0.36936012    
  7.09519610E-02
 -0.15369393    
 -0.20493960    
 -0.13858601    
  0.24629703    
  0.19457024    
 -0.29058498    
 -0.47778574    
 -0.81249374    
   1.4930621    
  5.53987995E-02
 -0.25045916    
  4.87901680E-02
  0.33332777    
 -0.56752092    
 -0.16034263    
  0.11294033    
 -2.95587368E-02
  0.17395312    
 -6.95931390E-02
  2.66682263E-02
  0.20544384    
  0.15822397    
 -0.13005307    
 -0.12562604    
  7.57939219E-02
 -7.97385350E-02
 -1.99608002E-02
  0.25489229    
  0.12055688    
 -0.15877828    
  8.70112330E-02
 -0.42803922    
  0.33123991    
 -0.52181494    
  0.30683449    
 -0.20202686    
 -4.98747546E-03
  0.19885069    
 -0.52735490    
 -0.67935365    
   1.4298522    
 -0.11083998    
 -0.49748421    
  0.60832387    
 -0.83750975    
  0.27048978    
  0.37613738    
  0.16093050    
  0.13268627    
 -0.95551127    
  0.43577021    
  0.68314719    
  0.12057076    
 -0.55794680    
  0.46219110    
 -0.17645644    
 -7.90686607E-02
  2.80831847E-02
 -0.46570519    
 -3.49163935E-02
 -0.95247042    
   1.4923124    
 -9.94607657E-02
 -7.81383216E-02
 -0.26554978    
 -2.33108979E-02
  1.40516190E-02
  0.68380153    
 -0.47094324    
 -0.15415069    
 -0.36044124    
 -6.30931184E-03
  0.53211629    
  0.10573237    
 -0.52995950    
  0.49939686    
  -1.0254898    
  0.84040612    
  0.36452776    
 -0.25833759    
 -0.51581311    
  0.51953751    
 -0.12244089    
  1.66671816E-02
  2.44909618E-02
  0.20688289    
  0.20394407    
 -0.27176660    
  1.04713487E-02
  0.11469179    
  2.44659781E-02
 -0.13915785    
 -0.18232150    
  0.77702862    
 -0.33341175    
 -0.16851373    
 -0.30042091    
  0.17230006    
 -0.12636274    
 -0.15892394    
  0.43221715    
  8.62348899E-02
  0.10021899    
  0.14824234    
 -0.52951753    
 -0.12014416    
  0.11636367    
  0.34562930    
 -0.11343576    
 -0.25518304    
  0.27892289    
 -0.16892195    
 -8.70112851E-02
  0.14436254    
 -0.81503689    
  0.82806647    
 -0.49159437    
  0.49482524    
 -0.17974427    
  5.99431582E-02
 -0.29376113    
 -0.29912949    
  3.87143679E-02
 -0.61994374    
   1.1408448    
 -7.81647936E-02
  7.43984953E-02
  0.16966316    
 -7.26389885E-02
 -0.35374382    
  0.19444273    
  2.77245641E-02
  0.61602974    
 -0.22367108    
 -0.19133279    
  7.68425390E-02
  0.13537867    
 -0.46125662    
  9.38189775E-02
 -0.12715508    
  0.46575746    
 -0.13353144    
  0.69920772    
 -0.67518240    
 -0.21796396    
 -0.15970120    
 -0.20597562    
  7.18256310E-02
  0.37190476    
  0.48943788    
 -0.38271356    
 -0.51903933    
  4.04094346E-02
  0.62662637    
 -0.50117218    
 -0.13041733    
  0.21815610    
  3.99217289E-03
 -0.15017447    
  0.66972691    
 -0.90334177    
  0.13133621    
 -0.65787917    
 -8.25210661E-02
  0.22099061    
  0.85221189    
  0.13720131    
 -0.57821733    
  0.61903942    
 -0.45594910    
 -0.16309030    
  0.31585300    
 -2.10532565E-02
 -4.79396246E-02
  0.32492623    
  0.35247275    
 -0.36873323    
 -0.17123570    
 -0.77839136    
  0.79383576    
  9.49615985E-02
 -0.22576019    
  0.12695982    
 -9.68497321E-02
  4.22821147E-03
 -0.24231350    
  0.51082557    
 -8.75978768E-02
 -0.13554555    
 -0.34864289    
 -0.10854017    
  0.75489521    
 -0.24662064    
 -0.17089276    
  0.22314368    
 -0.26966369    
  0.35667503    
 -0.19845095    
 -0.35203984    
  1.07772728E-07
  0.49215519    
  0.44132793    
 -0.58551633    
  1.62715764E-07
  0.45716634    
 -0.23811305    
 -6.08297735E-02
 -0.32194397    
   1.1208001    
 -0.44952491    
 -0.16237430    
  0.16237460    
 -0.22806959    
  0.21321782    
 -0.27364978    
 -0.25225177    
  0.13036191    
 -0.44513026    
  0.51658928    
 -6.04091249E-02
  0.28217220    
 -0.35038063    
  0.28768209    
 -0.38220832    
 -9.48792323E-02
  0.46227217    
  0.13651206    
 -0.11000106    
 -0.32721296    
  0.30665439    
 -3.01225465E-02
  0.31928751    
 -0.47445813    
 -8.96121413E-02
 -3.91386403E-03
 -0.32632777    
  0.23610260    
 -0.55319846    
  0.59932828    
 -0.61436623    
   1.2484246    
 -0.30522627    
 -0.30854738    
 -0.24445313    
  0.16072246    
  0.11535408    
 -0.25075865    
 -0.19237179    
  0.13049662    
  9.14341286E-02
 -0.31059656    
  0.73846221    
 -0.31332460    
  0.38358250    
 -0.38792074    
  0.12644105    
 -3.50914486E-02
 -0.46683419    
 -0.57395852    
   1.2734152    
 -4.50237170E-02
 -0.14868310    
  0.11523542    
 -0.84729797    
  0.95367849    
 -0.40088823    
 -0.59328103    
 -0.10444247    
  0.77671212    
  0.38126457    
 -0.13229711    
 -6.60089403E-03
  7.64701664E-02
 -0.12393685    
  0.13309722    
  4.74867336E-02
 -0.29836696    
  0.77918148    
 -0.56861687    
  0.40123686    
 -0.52218950    
 -0.25951114    
 -5.71584031E-02
 -0.10318422    
  0.26570323    
 -0.25489229    
  7.75579959E-02
 -0.13282084    
  7.65400678E-02
 -9.37323719E-02
  0.47432959    
  0.12495142    
  0.10249938    
 -0.13804425    
  6.98694810E-02
 -0.14145060    
  5.16465902E-02
 -0.20815563    
  0.27311385    
 -0.26079300    
 -5.45209199E-02
  0.28011027    
  0.66506946    
  -1.2101334    
 -0.25452983    
  0.97537953    
 -0.11880793    
 -0.17069700    
 -3.71789150E-02
 -0.38856307    
 -0.63350892    
   1.0773349    
  7.92150274E-02
 -0.20103857    
  7.78604671E-02
  3.67690586E-02
 -0.23038986    
 -0.29376116    
 -0.44590619    
   1.1267833    
  0.19306621    
 -0.47664154    
  0.37212881    
  6.29483387E-02
 -0.45578188    
  0.24712157    
 -2.98528410E-02
 -0.20893514    
  -1.2221168    
   1.0700389    
  0.28405243    
 -0.44628704    
  0.26323801    
  0.23270465    
  6.04209602E-02
 -4.32678275E-02
 -8.14607963E-02
 -0.43163475    
 -0.15320437    
  0.17010620    
 -1.12359608E-02
  0.30031359    
 -5.15134297E-02
 -0.10683002    
  0.22314359    
 -0.19892928    
 -0.21243571    
  6.30582124E-02
  0.37538773    
 -5.89560568E-02
  0.21092330    
 -4.69886214E-02
 -0.23524392    
 -1.31291859E-02
  0.31805336    
  0.21283406    
  0.23037136    
 -0.28084698    
 -1.92577410E-02
 -0.28030196    
 -4.51202467E-02
 -0.16705398    
  0.66549551    
 -0.52573365    
 -0.14889424    
  0.13295765    
  4.00811341E-03
 -9.21153128E-02
  0.46229836    
 -0.32712385    
  0.38612217    
  0.35563281    
 -0.49513426    
 -4.59499136E-02
 -0.29292062    
  0.38566238    
 -0.43739808    
  0.17788705    
  0.36258325    
 -2.34690998E-02
 -0.43627784    
  0.39038578    
 -0.28584215    
 -0.32259846    
  0.40037620    
 -0.28995213    
 -0.64003742    
  0.47215644    
  0.58838362    
 -0.35880923    
 -0.23496513    
 -0.25751099    
  0.24664138    
  0.21985945    
  0.28108117    
 -7.56375492E-02
 -0.19671024    
  0.12260251    
 -8.42183158E-02
  0.42069030    
 -0.45041656    
  0.38514510    
 -0.15512848    
  3.41864116E-03
 -0.24209325    
 -2.64334194E-02
 -0.38776556    
 -0.22808985    
  0.55606759    
  0.37824154    
  1.92932039E-02
 -0.11818123    
 -0.21956590    
  0.43479285    
 -0.28575695    
 -3.92206199E-02
  0.62914193    
 -0.48417610    
 -2.45194733E-02
 -0.29004893    
  0.33511734    
  0.14197028    
 -7.95526281E-02
  0.56415510    
 -0.73005193    
 -2.66682860E-02
 -0.63684708    
  0.83576113    
 -0.44253603    
   1.2132890    
 -0.64596164    
 -0.38336492    
  8.16329103E-03
  0.20509528    
  9.88462474E-03
 -0.57864821    
 -9.82384756E-02
  0.17151067    
  0.54396582    
 -2.55605560E-02
  2.55603194E-02
  1.56496186E-02
 -0.33213392    
  0.11826411    
 -0.80709153    
 -0.18924198    
  0.65058756    
  0.56888962    
  3.07200011E-03
  5.08330278E-02
 -0.24674325    
  0.27548099    
 -9.50270742E-02
 -0.30760923    
  6.16212860E-02
  0.32387176    
 -0.32387170    
  0.34947792    
  0.13878454    
 -0.51654708    
 -0.40957180    
  0.77033669    
  -1.2039729    
   1.1267833    
  0.34830675    
 -0.69970459    
 -0.96343756    
  0.61549610    
 -1.55847502E-07
  0.79352647    
 -0.42819345    
 -1.30153522E-02
  0.34393027    
  4.24308181E-02
  9.07137096E-02
 -0.28677893    
 -0.16018561    
 -0.18571702    
  0.66468489    
 -7.06813782E-02
 -0.36678627    
  3.59320454E-02
 -0.62860864    
   1.0405884    
 -0.34011516    
  0.14261396    
 -0.45742479    
 -9.43106934E-02
  0.74141407    
 -0.24163805    
 -0.31015483    
  0.40546522    
 -4.96996678E-02
  0.65583563    
 -0.60917073    
 -0.22390370    
  0.15469362    
  4.45932336E-02
  0.39187369    
 -0.45288798    
 -0.27234766    
  0.27234751    
 -0.38741705    
 -0.81215048    
   2.0316124    
  -1.0090824    
  0.42244777    
 -0.60397923    
  0.35856867    
 -0.53994298    
  0.17185028    
  0.39423802    
  0.18768355    
 -0.25782913    
 -0.42467979    
 -8.26917812E-02
  0.67867512    
 -3.56121473E-02
  0.19184296    
 -0.46850833    
  0.26450744    
  0.16587707    
  4.30992842E-02
  0.10808620    
  2.22479668E-03
 -0.53329837    
  0.25005111    
 -0.37067878    
 -5.26435785E-02
  0.34671560    
 -3.23653221E-02
 -0.54087788    
  0.46220505    
 -0.50255620    
  0.21605970    
  0.18547630    
 -0.31697828    
  0.82701653    
 -0.53394347    
  0.12847847    
  8.49405751E-02
 -0.20139466    
 -0.23214802    
  -1.0591983    
   1.0181670    
  0.65308821    
 -0.20826836    
 -0.20815563    
  0.39716637    
 -0.60290045    
  0.25805986    
  0.29937795    
 -0.18464963    
 -2.83706374E-02
 -8.63575339E-02
  0.27881959    
 -0.59433627    
  0.19478841    
 -0.61651415    
   1.2290653    
 -0.88559192    
 -0.45614639    
  0.91445416    
 -0.32768726    
 -0.39531264    
 -0.72391886    
  0.76109791    
  0.19801290    
  1.78046413E-02
  0.30228093    
 -0.17538925    
  0.48351324    
 -0.55324626    
  0.19611509    
  0.12838098    
 -0.24445313    
  0.48590204    
 -0.33836669    
 -0.15267697    
  0.46224153    
 -0.43178236    
  0.36464316    
 -0.87546867    
  0.69314724    
 -0.39304250    
  0.31957540    
  3.95655185E-02
 -0.89286047    
   1.5860076    
 -0.84156710    
  0.55100733    
  0.11682217    
 -0.59086829    
  4.96717170E-02
  0.46945298    
 -8.32618177E-02
  3.81837115E-02
 -0.22170360    
  0.32302147    
 -0.30519578    
  0.13837850    
  0.76296020    
 -0.55782419    
  0.11359720    
  0.16083957    
 -0.45525560    
 -0.29471380    
  0.36710447    
 -0.32757354    
 -0.50310338    
  0.52229804    
 -0.80146933    
  0.19216022    
  0.78972793    
  -1.4218394    
   1.4375877    
  2.16393881E-02
 -9.96005759E-02
 -0.49740252    
  0.48036629    
  0.19314468    
 -0.22102128    
 -0.19870961    
  0.50390524    
 -0.59878439    
  0.20882368    
  -1.0173867    
  0.82268107    
  4.11957130E-02
 -0.16542487    
  0.69314706    
 -0.73639739    
 -0.11709283    
 -0.13264433    
   1.1693374    
 -0.67135990    
 -0.12372740    
  0.82972288    
 -0.91629058    
  -1.2474579    
   1.5678440    
 -0.20496993    
  0.98850107    
 -0.77967751    
  0.72903413    
 -0.65850383    
  3.17487493E-02
  0.28507429    
 -0.23100732    
  0.18833396    
 -1.92577410E-02
 -0.29511681    
  0.12604068    
 -0.28768209    
  0.74652147    
 -0.49228734    
 -0.10008367    
  1.12149948E-02
 -0.37977561    
  0.78151608    
  3.90293635E-02
 -0.46713683    
 -0.36433783    
  0.46931645    
  0.27991998    
 -0.29028282    
  0.33597618    
 -0.16412583    
  7.59859085E-02
 -0.26888943    
  3.53970635E-03
 -3.59750986E-02
  0.19264650    
 -0.19264658    
 -0.16273451    
  5.04306927E-02
  0.21656449    
 -0.32923755    
  0.25385973    
  0.11421787    
 -0.35894498    
  0.41751346    
  3.52978930E-02
 -0.20453157    
  3.48469280E-02
  0.19536419    
 -0.17167404    
  -1.0276150    
 -5.77084236E-02
   1.5161060    
  -1.1139469    
  0.82915902    
 -0.32098567    
  0.43812624    
 -0.33956164    
  0.24810049    
 -9.44655240E-02
 -0.16088110    
 -0.30356491    
 -0.33647230    
  0.65447801    
  0.45100734    
 -0.72563243    
  3.24856676E-02
 -0.43324450    
 -0.15180618    
  0.98899251    
 -0.52001387    
  0.54113072    
 -0.25344872    
 -4.32289131E-02
 -0.60479802    
  0.14994000    
 -0.30042091    
  0.71846503    
  0.24620873    
 -9.92265716E-02
 -0.38059705    
  0.32132053    
  0.38229808    
 -0.48258254    
  0.89324224    
 -0.76659119    
 -0.15663202    
  0.36101347    
  6.16937838E-02
 -0.21533945    
 -6.94977045E-02
 -0.27763167    
  0.25851065    
  3.78832407E-02
  0.52778143    
 -0.33866742    
  0.46615002    
 -0.71264082    
  0.12909240    
 -0.16925862    
  0.53351718    
 -0.10910685    
  1.85928214E-02
 -0.17811967    
 -7.50759020E-02
 -4.86205779E-02
  0.15465890    
 -2.15726253E-02
 -0.41958299    
 -1.43198911E-02
  0.38277355    
  0.12612711    
 -0.26670873    
 -0.46173599    
  0.12375309    
  0.38227069    
 -3.30303013E-02
 -2.64666211E-02
 -0.29152066    
  7.88585842E-02
  0.43503904    
  3.06300307E-03
 -0.28057173    
 -1.63267944E-02
  0.43386468    
 -0.35858142    
  0.28385791    
 -0.35914093    
 -0.31691161    
  0.10705387    
 -0.23334755    
 -0.44468576    
   1.2149130    
 -1.79646295E-02
  6.99996203E-02
 -0.30759743    
  0.29341263    
  0.64485681    
 -0.98132902    
 -0.47160473    
  0.53364009    
 -0.12817499    
  0.27477857    
  0.19948949    
 -0.40413606    
  0.37444463    
 -0.33155277    
  0.15850314    
 -0.28443012    
  2.98527777E-02
 -8.31987336E-02
  0.28768227    
 -0.12379436    
  0.29058489    
 -0.24142545    
 -3.69677041E-03
  0.20369634    
 -0.15667160    
  5.49968481E-02
  0.38177556    
 -0.70232177    
 -0.12762380    
  0.50346863    
  0.36235508    
 -0.30098617    
 -0.60762513    
  0.35503420    
 -0.12210278    
  7.90432990E-02
  2.37165410E-02
  0.37371638    
  -1.1653037    
  0.43379584    
  2.75499746E-02
  0.59019899    
  0.10294800    
 -0.20430037    
  5.19595966E-02
  5.53987995E-02
 -3.34887281E-02
 -0.22469288    
 -0.10192122    
  -1.7374665    
   1.8811393    
 -0.44141969    
 -0.15607919    
  0.63399947    
  0.14022920    
 -0.31185547    
 -3.02399062E-02
  5.54513708E-02
 -1.67369172E-02
  0.22903335    
 -0.47673750    
  8.29488486E-02
  0.26503968    
 -0.14339438    
  0.61530459    
 -0.32652199    
  0.20516101    
 -0.22516160    
  0.13815033    
 -5.73310852E-02
 -0.52227801    
 -1.05265258E-02
 -5.99633381E-02
  1.67132691E-02
 -0.82904935    
  0.86699426    
  0.38757575    
 -0.43106058    
  0.10034807    
  0.30140647    
 -7.46257743E-03
 -0.18457112    
 -1.81821231E-02
  0.11676331    
 -0.28090224    
  5.26439399E-02
 -0.89097291    
  0.99325186    
 -9.71636102E-02
  9.25232321E-02
 -0.24667419    
  0.11247811    
  0.36567700    
 -6.08552396E-02
 -0.91629070    
  0.83885908    
  0.55232537    
 -0.41773510    
  0.28490028    
 -0.34205881    
  3.46856453E-02
  0.52436978    
 -0.33199790    
 -0.32590339    
  0.23433629    
 -9.70237702E-02
  0.43886349    
 -0.18086281    
 -0.25048164    
  0.73171961    
 -0.66999370    
 -0.31625539    
  1.43886171E-02
  0.49353397    
  2.01447811E-02
 -8.31339583E-02
 -0.38402468    
  2.69075409E-02
  0.43453702    
  3.10321841E-02
 -0.17567722    
 -4.40003574E-02
 -7.91778862E-02
 -0.16229853    
  0.20267116    
  6.01680057E-08
  0.35126454    
 -0.45742476    
 -0.23319378    
  0.16705428    
  0.42800114    
 -0.24853292    
  9.53100771E-02
  0.13919725    
 -0.24889600    
  0.17565684    
 -0.16126828    
  0.23450743    
 -0.30861509    
  0.36089677    
  1.59578193E-02
 -0.72260040    
  0.39086631    
 -0.20312452    
  0.25331464    
  3.77404504E-02
  0.12931359    
  0.42499715    
 -0.73461419    
  0.47302336    
 -0.76070535    
  0.23808523    
  0.67389548    
 -0.52459890    
 -6.40520230E-02
  3.88335716E-03
 -0.52252162    
 -0.32995746    
  0.99996340    
  0.56675690    
 -0.61471134    
  0.18524122    
  1.44719686E-02
 -0.21741301    
  0.11778294    
  0.22884168    
 -0.44802463    
  7.60823116E-02
 -0.16705418    
  0.53646797    
 -0.34767401    
 -0.15474847    
  0.24384809    
  0.16022144    
 -0.20720983    
 -0.28882802    
  5.35842925E-02
  0.20027547    
 -0.49086034    
  0.52238637    
 -0.20604903    
 -5.21859154E-02
  8.14154893E-02
  -1.1492561    
   1.3329486    
 -8.20425004E-02
 -0.32171163    
  0.27995989    
  6.38116375E-02
  0.43296254    
 -0.59014779    
 -0.49674067    
   1.1419485    
 -0.57140368    
  0.35271463    
 -0.40130702    
 -0.77526659    
  0.70211571    
  3.50912362E-02
  0.50909990    
 -0.20644438    
 -5.22994995E-02
  0.63618612    
 -0.64969969    
 -6.82576932E-03
 -0.24303178    
 -4.46500629E-02
  0.24928305    
  5.53775914E-02
 -0.25131452    
 -0.13415012    
  0.35121432    
  0.17240027    
 -8.24894905E-02
  1.89280510E-02
 -0.13710923    
 -0.22404006    
  0.26615137    
  0.27209747    
 -0.13129030    
 -8.07893127E-02
 -0.14609247    
  3.31522487E-02
 -0.34740111    
  0.16507980    
 -0.34432930    
  0.45142725    
 -1.17878765E-02
 -6.95575848E-02
 -0.14571181    
  0.14994003    
 -0.33816159    
  0.13795932    
  0.34161365    
 -0.68949080    
  0.32176599    
  0.53590524    
 -0.11469179    
 -0.26028293    
  0.48896661    
  0.12451294    
 -0.26358461    
 -2.57249903E-02
 -0.11007652    
  4.27109040E-02
  5.09445928E-02
  2.61452477E-02
 -0.13445333    
  0.17553344    
 -0.23638874    
  0.34761432    
 -0.56100190    
  0.16929190    
 -0.10809629    
  2.25741602E-02
   1.0513834    
 -0.74929672    
  0.33127251    
 -0.21019457    
 -0.26646614    
 -0.24046841    
  0.50400633    
  4.58531380E-02
 -0.21477525    
 -0.28306335    
  0.38529372    
  7.54503980E-02
  0.16324551    
 -0.41289985    
 -0.26311088    
  2.39819698E-02
  0.12878084    
 -0.12878078    
  0.40071440    
 -0.44926795    
 -0.61195683    
  0.69772404    
 -3.72135900E-02
 -0.16447210    
 -5.60212974E-03
  5.46585396E-02
 -0.18019617    
 -5.90333939E-02
  0.84633219    
  3.13864425E-02
 -0.71014488    
 -1.11954520E-07
 -3.48874256E-02
 -0.13268630    
 -0.26101384    
   1.1471238    
 -0.34993282    
  0.47542390    
 -0.85552150    
  0.53028834    
  2.02027913E-02
  0.11034783    
  2.65109669E-02
  0.13824399    
 -0.55393565    
  0.50197613    
 -0.54702890    
  0.41006303    
  3.01229712E-02
 -0.29462984    
  8.76752436E-02
 -0.15354244    
  0.21029535    
 -5.59761268E-08
 -0.49939686    
 -0.63788456    
   1.0805287    
  0.25898990    
 -0.15180615    
 -2.65795141E-02
  6.51694536E-02
 -0.99672765    
  0.34981367    
  0.68406993    
 -0.21256165    
 -8.22379366E-02
  0.17549579    
 -2.77793836E-02
 -0.43403846    
  0.53445721    
  0.31671524    
 -0.15260492    
 -0.39605027    
  0.11375886    
 -0.31309178    
 -2.48150732E-02
  0.50881350    
  3.56120318E-02
 -0.55961567    
  0.24334635    
  6.95262849E-02
 -3.80275398E-02
  0.27598605    
 -0.11191795    
 -0.15250733    
  0.41941589    
 -0.14329478    
 -5.98980598E-02
  0.45366725    
 -0.84078306    
  6.59581199E-02
 -0.48977217    
 -1.39860632E-02
  0.37689179    
  0.33716208    
 -0.16454941    
  2.40974221E-02
  0.41337049    
 -0.52669889    
  2.19789557E-02
 -0.25629562    
   1.2874666    
 -0.83089554    
  0.20228682    
 -0.46074453    
 -0.29230094    
  -1.0100588    
   1.2356688    
 -9.82702002E-02
 -0.13353156    
 -0.31923023    
  0.73908442    
 -0.20294078    
 -0.46203560    
 -0.17284264    
  0.66927975    
 -0.16793293    
  0.14348161    
  4.35904413E-02
 -0.12074947    
  2.63867863E-02
  0.27983907    
  0.25567931    
 -0.16899589    
 -0.28647926    
  0.48550764    
 -8.32530707E-02
 -7.68323839E-02
 -2.81710140E-02
 -0.48729530    
   1.0345906    
 -0.64082134    
  0.57241875    
 -0.57241857    
  0.30228093    
 -0.36708111    
  6.08708896E-02
  6.84677958E-02
 -0.13353157    
 -0.13473243    
 -0.15015204    
  0.56835628    
 -0.28768221    
  0.23238361    
 -0.25802594    
 -0.24392089    
  0.45399216    
 -9.56611559E-02
 -6.78902045E-02
  0.15296949    
  0.18997541    
  0.10036278    
 -0.57095283    
  6.36579543E-02
  0.16603719    
 -7.49088684E-03
 -4.22327295E-02
 -7.74316415E-02
 -0.71889961    
 -0.46826595    
  0.99633366    
 -0.13720110    
  0.49182275    
  0.27501208    
 -3.90020832E-02
 -7.36707896E-02
 -0.55351806    
 -0.50905406    
  0.91805893    
 -0.38275683    
 -4.23342027E-02
 -2.18590070E-02
  0.26533487    
  0.14197025    
 -0.64295721    
  0.32542250    
  0.11890469    
  -1.1730652    
   1.6123323    
 -0.14265622    
  8.00429210E-02
 -0.40854672    
  5.40672019E-02
  7.19127432E-02
 -0.16853936    
  0.59687048    
 -0.12747084    
 -0.24915893    
 -0.56252682    
 -0.59598333    
   1.4016086    
 -0.19763570    
  0.11531076    
 -0.28001079    
  4.27413136E-02
 -0.31167769    
  0.72961700    
 -0.45632347    
  0.36101347    
 -0.32262933    
 -9.19682905E-02
  0.18002529    
  0.20692058    
 -0.69003689    
 -3.79792824E-02
  0.13272473    
  0.17095768    
  0.12516296    
  4.19264426E-03
 -7.37860128E-02
 -0.28468356    
 -0.33887050    
  0.58216888    
 -0.15728550    
  0.15728568    
 -0.29238775    
  0.41589281    
 -0.26986116    
 -0.15868996    
  0.58210897    
 -0.36023986    
 -0.17824827    
  6.49194345E-02
  0.15822399    
 -0.48672819    
  -1.7917594    
   2.1316273    
  0.13705647    
 -0.25696018    
 -0.12899208    
  0.28768209    
  0.39453605    
  9.76386070E-02
 -0.17768131    
 -0.60217535    
  6.31790534E-02
  0.64077920    
 -0.10575869    
 -8.30353200E-02
  0.28116742    
  6.33120835E-02
 -0.26543638    
 -0.17435351    
  4.75060847E-03
  0.20882368    
 -0.17160968    
  0.17927286    
  0.37445506    
 -2.92962044E-02
 -0.25402099    
 -0.13005325    
 -0.11332858    
  2.63172202E-02
  9.88458693E-02
  7.81253539E-03
 -0.22606611    
  7.96675533E-02
  0.21409383    
  0.17624247    
 -0.73041874    
 -7.89882168E-02
 -0.10840921    
  8.76475275E-02
 -0.24434592    
  0.47999793    
  0.28629997    
  0.39013392    
 -0.36959922    
 -3.72715183E-02
  2.08777133E-02
  0.28250325    
 -0.41485468    
  0.59665698    
 -0.18805225    
  0.17760846    
 -0.13465671    
  0.23211211    
 -0.14035714    
 -0.63203931    
  3.04592736E-02
 -6.72086999E-02
  0.23272328    
 -3.44861969E-02
  0.35139796    
 -0.17127171    
 -0.35719824    
  0.66930497    
 -0.78577995    
  0.60720491    
  0.12629384    
 -0.39702642    
  3.71177718E-02
  4.74396870E-02
 -0.62235409    
  0.25291210    
  0.76845145    
 -0.50051606    
  0.17589064    
  0.30103347    
 -0.11811488    
 -0.30070186    
  0.27039665    
 -1.55041451E-02
 -0.43078277    
 -0.29411301    
  0.19832179    
  0.32659757    
  7.60468841E-03
  0.39019784    
  0.52760714    
 -0.62728590    
 -0.33703908    
 -0.24116196    
  0.73759902    
 -0.13976187    
 -0.19912855    
 -3.80009376E-02
  0.15916842    
 -0.19137126    
 -0.17435348    
  0.64435714    
 -0.71149623    
  0.22314364    
 -0.20935002    
  0.73342109    
 -0.86499739    
  0.29933265    
  0.20836301    
 -0.25176242    
 -0.30394274    
  0.37024388    
 -9.07919705E-02
  0.15650906    
 -0.33224070    
  0.60299611    
  6.01487234E-02
 -0.39285481    
  0.25423411    
 -0.65594679    
  0.61427414    
 -0.23153739    
 -7.14588612E-02
  0.10905752    
 -0.14253315    
 -0.30053028    
  0.43193191    
 -0.46108842    
  0.45735008    
 -0.68940866    
  0.44926760    
  0.52782333    
 -0.37776268    
  0.43242106    
  0.40723670    
 -0.74957693    
  0.32625452    
 -0.17371018    
 -0.29305562    
 -0.33474979    
  0.87947685    
 -6.72086999E-02
  -1.1120715    
  0.90154839    
  0.18067017    
 -0.80680645    
  0.34174928    
  0.35447976    
  0.27763197    
 -0.56839538    
  0.23703824    
 -0.15415059    
 -3.46855223E-02
 -0.15676829    
 -8.61776322E-02
  3.92208770E-02
  5.60895652E-02
 -5.60893044E-02
  0.36290565    
  3.28976437E-02
 -0.10212952    
 -0.25593331    
  9.27816108E-02
 -7.44324997E-02
  4.00944725E-02
  0.48248008    
 -0.10805940    
 -1.20847886E-02
 -0.89821774    
   1.0631654    
 -3.67494933E-02
  0.12547784    
 -0.46248466    
 -3.81725766E-02
 -5.19080199E-02
  6.73521310E-02
  0.33537716    
 -0.20616509    
 -0.19656408    
  0.42975792    
 -0.28857124    
 -3.62357013E-02
  8.48566592E-02
  -1.0522465    
  0.66358846    
  0.35417181    
  -1.1526794    
  0.47000366    
  0.54361540    
  0.14953178    
 -6.82491735E-02
 -6.13218099E-02
 -1.99608002E-02
  1.20243449E-02
 -2.82848757E-02
  0.15532096    
  0.29031038    
  1.93049573E-07
  7.33577758E-02
 -0.54809713    
 -0.89334929    
   1.0671962    
  0.37668625    
 -0.60249269    
  0.91004908    
 -0.64597702    
  0.38825303    
 -0.87546867    
  0.13005312    
 -0.36016512    
  -1.4971087    
   2.3893361    
 -0.27912274    
  9.73740518E-02
 -0.54342473    
  0.52609330    
  0.36260149    
 -2.71285996E-02
 -8.06679055E-02
 -0.38933563    
 -0.32296410    
  1.09889768E-02
  0.34347329    
 -0.14578786    
  0.20230003    
  0.68763733    
 -0.53820771    
  8.46427083E-02
 -0.33821291    
  0.28768203    
 -0.14403918    
 -0.22843915    
  6.84028566E-02
  0.21150602    
 -0.17499049    
 -0.50157243    
  0.48550794    
  0.12182342    
  0.10212944    
 -1.30296350E-02
 -0.26072612    
 -0.20731196    
  0.35352862    
 -0.21673012    
  0.51356149    
 -0.24664131    
 -0.36772469    
 -0.58778656    
   1.2859718    
 -0.69314706    
 -0.20570841    
  0.83932978    
 -0.14002885    
  2.12452803E-02
 -0.22841245    
 -0.25671986    
  0.41999340    
  7.41078258E-02
 -4.87901233E-02
 -0.12287422    
  7.81382322E-02
 -0.41037890    
  1.95128694E-02
   1.2297254    
 -0.89948356    
 -0.13353153    
  0.18430363    
 -9.33319032E-02
 -3.31520624E-02
 -8.19171444E-02
 -0.16299726    
  0.33441976    
 -0.19195680    
  0.21564682    
 -5.85363582E-02
 -0.17384705    
  9.26216766E-02
  0.60263318    
 -0.26616094    
  0.21431349    
 -0.37167451    
 -7.33662546E-02
 -0.33370784    
  2.38676630E-02
  0.34719628    
 -1.34228822E-02
 -0.31972155    
  0.11000095    
  0.65708834    
 -0.40762737    
 -0.40708983    
  0.19444273    
 -1.79637311E-07
  0.13853914    
  0.36260149    
 -0.56755483    
 -0.25254163    
  8.97701010E-02
 -1.52672669E-02
 -0.10821369    
  0.11841763    
  0.31150758    
  5.42630404E-02
  0.22876137    
 -1.67003023E-07
 -0.35228270    
  0.11645427    
  0.16923395    
 -0.49302098    
  0.15834333    
 -0.12460541    
  0.43810225    
 -0.27250746    
 -0.19933289    
  0.12429763    
 -3.07718217E-02
  0.21956570    
 -0.84371996    
  0.19611508    
  0.67238539    
 -1.76370330E-02
  0.18764554    
 -0.77614391    
  7.41078258E-02
  0.74815404    
 -3.43873836E-02
 -0.53442580    
  0.68063140    
 -0.20319268    
 -4.41712514E-02
  0.11563012    
 -0.48622662    
  0.61543828    
 -6.79110438E-02
 -0.18016179    
 -0.27375561    
 -0.75910503    
   1.0263673    
  9.02632698E-02
 -5.50595783E-02
  7.85901174E-02
 -0.20228688    
  0.15465890    
  2.70695332E-02
 -0.19968203    
  0.26847699    
  9.00076926E-02
 -0.19198859    
 -0.30210039    
 -0.25368828    
  0.74777704    
 -7.89881870E-02
 -0.19278695    
 -8.30925480E-02
  0.21662399    
  9.95295867E-02
 -0.52852535    
  0.27193388    
  3.01529523E-02
  3.56601812E-02
  0.54955626    
 -0.39631605    
 -0.49995580    
  0.35937420    
 -0.50455600    
 -8.70113075E-02
  0.20479448    
  0.46826607    
 -0.29058498    
 -6.40217289E-02
 -0.26319110    
  0.22099061    
 -0.21029529    
 -0.30196798    
   1.1293111    
 -0.45431340    
 -2.97417622E-02
 -2.29018033E-02
  0.71981519    
  -1.5671132    
  0.13465706    
  0.33759660    
  0.17480290    
  0.18859118    
  0.52556038    
  -1.0803050    
  0.59681624    
 -3.42892148E-02
  1.15607744E-02
 -1.93429478E-02
 -0.23690985    
  0.16400279    
  0.40546495    
 -0.37240428    
  0.24406146    
 -0.33774710    
 -0.45581880    
 -0.16833526    
  0.79600435    
 -5.01067415E-02
  8.33817348E-02
 -0.13197410    
 -1.25264451E-02
  0.98919755    
 -0.25287816    
 -0.14480495    
 -0.48783600    
 -0.18687716    
  0.18687746    
 -0.21936265    
 -0.31963378    
  0.51600683    
  0.33036265    
 -7.81876147E-02
  2.38106679E-02
 -0.41284510    
  8.92311111E-02
  0.23124073    
  9.53101814E-02
 -4.80570793E-02
  0.25642940    
 -0.68366826    
  0.36044139    
 -0.10389952    
  0.59546191    
 -0.45919704    
 -5.22994995E-02
  2.32181549E-02
 -0.32214895    
  9.48988423E-02
  0.43918380    
 -0.40281624    
  0.20391212    
 -0.23617321    
 -0.30978218    
  2.21002027E-02
  0.38893589    
  0.66687930    
 -0.29659367    
 -0.41574812    
 -0.29546419    
 -0.10420367    
  0.18904267    
  0.34802535    
 -0.21389614    
  0.13300824    
 -0.27193356    
  0.16779344    
 -0.22721674    
  0.38136736    
  2.40977053E-02
  0.14242044    
 -8.62072855E-02
  1.59491617E-02
  -1.1307694    
  0.75492430    
  0.37900424    
 -8.21477771E-02
  0.23404284    
 -0.13935566    
  6.62892833E-02
 -0.31227735    
  0.17164055    
  0.14354801    
 -0.44701400    
  9.72328422E-08
 -0.57334602    
 -0.52982193    
  0.97223061    
  0.20536983    
  0.10028445    
 -5.49158156E-02
  0.63290066    
 -0.22207341    
 -0.39482683    
  0.19741856    
  0.62925994    
 -0.57228225    
 -9.27379075E-03
 -0.47623411    
  0.38185507    
 -0.41748255    
  0.37566459    
  0.31488860    
 -5.20857098E-03
 -0.38735318    
 -0.36218482    
  0.43271473    
  0.11499164    
  0.13153243    
 -0.32477635    
  0.16077313    
 -9.69615877E-02
 -2.20597945E-02
  0.14186089    
  9.82384384E-02
 -0.38377237    
 -0.13291845    
  0.28399897    
  6.77620471E-02
  -1.2631617    
   1.3984156    
 -2.43913699E-02
 -0.69314712    
  0.59598356    
 -0.54191619    
  0.25649929    
  0.22945847    
  0.11858231    
 -8.32426623E-02
 -0.12957092    
  0.59129387    
 -0.32559061    
  7.02043697E-02
 -0.20633638    
 -0.20763917    
 -0.46488836    
  0.47762743    
  0.57457292    
 -0.18184640    
  9.76383463E-02
 -0.40934861    
 -0.52519560    
  0.60374063    
  0.14069992    
 -0.30448911    
 -0.44655219    
  -1.9262373    
  0.64662725    
   1.7512683    
 -0.10444247    
  2.26766635E-02
  0.50903028    
 -0.22922659    
 -0.65653741    
  0.92020464    
 -0.71420044    
  0.40546525    
  0.13883653    
 -0.11086265    
  0.32408041    
 -0.24775800    
 -0.12580228    
 -0.14813037    
  6.11188933E-02
  3.94495344E-03
  0.45162696    
 -7.81647712E-02
  0.32165146    
 -0.37451497    
 -0.20194112    
  3.09836678E-02
 -0.32099950    
 -0.17301910    
 -0.31015486    
  0.78362471    
  0.13870808    
 -0.38459989    
  9.69177186E-02
  0.45889789    
 -0.74524224    
  0.45925099    
  0.15896524    
 -0.60230070    
  0.66917801    
  0.12405253    
  0.20778835    
 -0.55094939    
 -0.11359739    
 -0.26048633    
  0.23381804    
 -0.22895198    
 -0.25897178    
  0.85802191    
  0.12280761    
 -0.30034047    
 -0.36032104    
  3.58783938E-02
 -7.30918795E-02
  0.36187458    
  1.96084119E-02
  0.15276283    
 -1.11731729E-02
 -0.59681594    
  0.40205780    
  0.19756301    
 -0.40127248    
  0.30428004    
  9.21686832E-03
 -0.41932228    
 -2.35306174E-02
  0.30186689    
 -6.92442060E-02
 -0.22787169    
 -0.25199175    
  0.50593561    
 -0.46413851    
  0.18621254    
  0.39897147    
 -0.70296729    
  0.45675847    
 -3.39016356E-02
  5.04306927E-02
  0.29888949    
 -0.26662880    
  0.24512230    
 -0.20239750    
 -6.68225139E-02
  0.24724101    
  -1.1986958    
  0.92676210    
  0.21980482    
 -0.21564658    
  0.11362512    
 -0.12195864    
  7.64958933E-02
  0.30211243    
 -0.33361092    
  0.20863876    
 -0.54271376    
   1.1978085    
 -0.84785998    
  0.15975922    
 -9.12914276E-02
 -0.35352850    
  0.18580593    
  0.37306172    
 -0.30175254    
  0.25893271    
 -0.41173455    
  8.58313441E-02
 -0.20067081    
  1.05265444E-02
  0.52227795    
 -0.30649152    
 -0.83333123    
  0.93742508    
 -0.32512999    
 -5.40671460E-02
  0.17301901    
 -0.35534063    
  0.42744407    
 -0.78411907    
   1.1953644    
  0.51024908    
 -0.60383177    
  0.13036190    
 -0.19912855    
 -0.80417335    
   1.0782033    
 -0.25057852    
 -0.11943981    
 -0.70818496    
   1.1111594    
 -0.37719020    
 -0.17435348    
 -0.27763185    
 -8.33817646E-02
   1.0053705    
 -7.30594620E-02
 -0.62464321    
 -0.44742945    
  0.34662470    
   1.0014488    
 -0.94260818    
 -2.89875288E-02
  0.25403404    
 -0.27884912    
  0.13604078    
 -9.66267809E-02
 -1.95125975E-02
 -1.99010596E-02
 -5.15579209E-02
  0.19197500    
  0.37442067    
 -0.39649659    
 -1.80184077E-02
  7.44324699E-02
  0.23572242    
 -0.14695445    
  0.25131461    
  2.37399861E-02
 -0.50400639    
  0.31047860    
  0.27244198    
 -0.47271729    
  0.46728235    
 -0.13081045    
 -0.36737981    
 -4.58794087E-02
  0.23341914    
  0.17984001    
 -0.15053383    
 -0.16869619    
  0.74721450    
 -5.19327000E-02
 -0.15664144    
 -0.60033381    
 -0.16251887    
  0.27422291    
 -0.24783613    
 -0.11000106    
  8.36141855E-02
  0.45925099    
 -0.12583910    
 -4.82833862E-08
  0.19753118    
 -0.20136957    
 -0.30840808    
  8.04454237E-02
  3.32570635E-02
  2.30959263E-02
  0.16775629    
 -0.43883422    
 -0.40846345    
  0.84729785    
 -0.15415053    
 -3.20394896E-02
 -0.63443959    
 -0.82417536    
   1.3244191    
 -0.33860195    
  0.43969843    
 -0.67409879    
  0.36044139    
  0.80506510    
 -0.57145023    
  0.19782594    
 -0.31952265    
  0.16750623    
 -2.35817865E-07
 -0.43577027    
 -6.35135695E-02
  0.43242106    
  0.26072609    
 -0.10809629    
 -0.15796307    
  0.21130900    
 -0.43178234    
 -0.35667506    
   1.2096709    
 -0.54062122    
 -0.28605747    
 -0.16175519    
  0.57584101    
 -9.91803110E-02
 -0.11011123    
  0.25131452    
  0.12733947    
  0.26847699    
 -0.32435760    
 -0.32277352    
 -0.14188063    
  0.32066867    
  0.29977664    
 -2.65795141E-02
  0.10536063    
 -0.41459739    
  7.93368369E-02
 -6.56689629E-02
  0.24728407    
  0.39242399    
 -0.34413865    
  0.18680108    
 -1.97465476E-02
 -0.14375857    
  5.12933359E-02
 -0.21536155    
  0.20278248    
  9.06966701E-02
 -7.18873814E-02
  9.75664482E-02
 -0.62509376    
 -8.22382122E-02
  0.20118988    
 -0.18419234    
  0.58026803    
 -0.13803367    
  0.22818491    
 -0.43610197    
 -9.30904374E-02
 -0.23541357    
  0.12188967    
   1.1973938    
 -0.24146232    
 -0.39397687    
 -0.13308634    
 -5.11058681E-02
 -0.54382360    
  0.39465424    
 -0.21772332    
  0.13150232    
 -0.14237213    
 -0.50900567    
  0.56220973    
  0.19689548    
 -0.17131838    
  0.21299134    
  0.10821359    
 -0.39998579    
  0.85893953    
  0.33349138    
 -0.55837274    
 -0.20163721    
 -0.23922953    
 -0.51232845    
  0.90874362    
 -0.23074806    
  0.21239910    
 -0.23556605    
 -0.12464236    
  0.46834287    
 -0.59557307    
 -0.25635234    
  0.80948627    
 -2.93277595E-02
 -0.69314730    
 -0.55961573    
   1.1913939    
  0.12199340    
  7.02989846E-02
 -0.16113780    
 -0.55578870    
 -0.34075969    
  0.97328210    
 -0.35424274    
 -0.15753020    
  0.39753485    
 -0.26045513    
  0.27311385    
  6.39488325E-02
  0.24473773    
 -0.10715855    
 -0.12293784    
 -1.16960211E-02
 -0.48661134    
  0.15892412    
  0.15822379    
  -1.0345094    
 -0.23052359    
   1.8181568    
 -0.31270853    
  1.89964604E-02
 -0.45083383    
 -0.34409630    
 -6.13690875E-02
  0.80103624    
 -0.53091234    
  0.20461565    
  5.36529385E-02
 -0.39803004    
  0.31237465    
  0.39456603    
 -0.29777840    
 -0.11732182    
  0.26777560    
 -0.12136088    
 -2.17399839E-02
 -0.23419333    
 -0.30010456    
  0.85175234    
 -7.76013210E-02
 -0.15896519    
 -0.38209185    
 -3.01529020E-02
  0.27096143    
  0.27396965    
 -0.53477877    
  0.12337886    
  0.29878077    
  0.25315216    
 -0.13169686    
 -4.76876150E-10
 -0.15855932    
 -0.59191906    
  3.05832252E-02
  0.52636701    
  0.38751137    
  1.43886190E-02
 -0.57219470    
  0.34308088    
  2.65894141E-02
 -8.83374587E-02
 -0.49189758    
  0.31845382    
 -0.62718910    
  0.82889235    
 -0.21313196    
  0.31041044    
 -5.63370343E-03
 -0.26349485    
  7.77778551E-02
 -0.44183287    
 -5.30492608E-03
  0.18409312    
 -0.22757807    
  0.47346979    
 -1.74522698E-02
  0.22876137    
 -0.22524659    
  0.17055655    
 -0.30961722    
  0.21341890    
 -0.32868490    
  0.62286055    
 -0.60937744    
  0.26852641    
 -0.44906396    
 -0.63598865    
  0.11441050    
  0.87396592    
 -0.21752045    
 -0.20692079    
 -1.15609830E-02
  0.14077266    
 -0.29783428    
  8.47412646E-02
  3.68137769E-02
  0.29518393    
  0.11428924    
 -0.28501883    
   1.1720868    
 -0.81754160    
 -0.28768229    
 -5.10313474E-02
  0.50977814    
  0.20152779    
 -0.27321976    
 -0.25663742    
 -0.80874920    
   1.5836172    
 -0.22465372    
 -7.85746276E-02
 -0.25991508    
  0.17463624    
  0.12795183    
 -6.75017685E-02
 -0.17675042    
 -2.36100312E-02
 -8.91854018E-02
  1.48150790E-02
  8.45575258E-02
 -0.35764059    
  0.35425669    
  6.75690547E-03
 -0.19656408    
 -3.75825576E-02
 -0.35363993    
  0.14107859    
  0.16907643    
  0.11728916    
 -0.17209713    
  0.18778391    
  0.27986956    
 -0.16946362    
 -0.16642067    
 -0.22520341    
  0.38111627    
  0.23712987    
 -0.28398505    
 -0.57168090    
  0.33553794    
 -0.11895195    
  0.37337685    
 -0.17798324    
 -0.19014415    
  0.69576132    
 -0.31324553    
 -0.32158342    
  0.33576843    
  0.13485116    
 -0.39019755    
 -4.65201363E-02
  0.20972049    
 -5.14965467E-02
  0.22800969    
 -0.25270230    
  0.18232161    
 -7.57116750E-02
  0.54831612    
 -0.21667108    
 -0.18879418    
 -2.96560377E-02
  5.84580228E-02
 -0.72194928    
  0.42687929    
  0.37971267    
 -8.73368327E-03
  9.74345207E-02
 -0.29389042    
 -0.17876901    
  0.67597932    
  -1.5608541    
   1.2453722    
 -8.35106671E-02
 -0.19139484    
  0.13840248    
 -0.17015108    
  0.31257147    
 -0.11226739    
 -0.13023672    
  0.16589668    
  0.42439318    
  0.22647148    
 -0.65086448    
  0.30034065    
 -6.57971427E-02
 -0.37446448    
 -2.22229939E-02
  0.96668494    
  -1.3174913    
  0.39117920    
  0.15312248    
 -1.86919328E-02
 -0.16734008    
 -0.71190935    
  0.37988815    
  0.82861984    
 -0.32298884    
 -0.23098655    
 -0.32784826    
  2.69559361E-02
  0.40546525    
 -0.27126917    
  5.87075800E-02
  0.35447976    
  0.33427212    
 -0.36235511    
 -0.16849340    
 -0.25937256    
  8.37697238E-02
  0.84984571    
  3.19276750E-02
 -0.61324686    
  2.69377958E-02
  0.69480669    
 -0.57003474    
 -0.36382246    
 -6.98973015E-02
  4.42549214E-02
  0.18160000    
  6.29579723E-02
  0.51758254    
 -0.24613319    
 -0.23157704    
 -4.66753058E-02
 -0.23775499    
 -0.65492588    
  0.74984270    
  4.23957668E-02
  0.26381466    
 -0.92356342    
  0.18596466    
  0.51082575    
 -0.46347940    
 -0.87662542    
   1.2878542    
 -0.13079838    
  5.10749966E-02
 -1.25264451E-02
 -0.77179021    
   1.2237755    
 -0.20067067    
 -0.14008901    
 -0.49589989    
  0.47692403    
  0.16557927    
 -6.36731237E-02
  8.29662979E-02
 -0.22393990    
 -0.24224934    
  0.27747810    
  0.40802592    
 -0.34830666    
 -3.69047709E-02
 -0.53364015    
  0.18658608    
  0.13419592    
  0.65764034    
 -0.51082581    
  0.60723048    
 -0.23028041    
 -0.43057093    
 -0.16551438    
  0.50380093    
  7.56172389E-02
 -0.40127248    
  0.25038409    
  9.02632698E-02
 -0.87546885    
  7.11760996E-03
  0.69668686    
 -6.19508028E-02
 -0.27522871    
  0.27898112    
 -0.28893122    
  0.23507220    
  0.25350770    
 -9.99219045E-02
 -0.16551435    
  0.16211900    
 -0.23254141    
 -0.53838360    
  0.13077019    
  0.63674730    
 -5.25514334E-02
  1.42861018E-02
  0.30089250    
 -0.64949447    
  0.52380621    
 -0.16462198    
  0.25830746    
  0.12707424    
 -0.24181321    
 -0.25479418    
 -9.88459215E-02
  1.71679556E-02
  0.48321405    
 -0.44973785    
  2.83995662E-02
  0.13802108    
 -2.11274382E-02
  0.22527657    
 -0.54551119    
  0.23483945    
 -3.88350454E-03
 -0.68154144    
 -2.33471915E-02
   1.0279309    
 -0.25898960    
 -0.10779659    
  0.11506937    
  0.17869191    
  0.11710941    
 -0.29943085    
 -0.10738265    
  4.35711071E-02
 -0.87082827    
  0.62613636    
  0.37870780    
  0.12416565    
 -0.36010262    
  0.37200728    
 -0.13946597    
  4.65199091E-02
  0.18610229    
 -0.37102461    
 -3.91386403E-03
 -0.59962124    
 -0.29725137    
  0.59735602    
  0.18759859    
  5.12933508E-02
 -0.27115291    
 -3.90020870E-02
 -0.54551119    
 -0.25552511    
   1.4143776    
 -0.19657639    
 -0.79975688    
  0.34240681    
  0.35489827    
 -0.14246266    
 -3.40666585E-02
  0.47555771    
  0.12153647    
  8.10902566E-02
 -0.38802996    
 -0.51701772    
  0.81023961    
 -0.64989734    
  1.05265444E-02
  0.57960904    
  1.16620054E-02
  0.19432646    
 -0.42839912    
  1.45459203E-02
  0.30557176    
 -0.24261366    
 -2.74933539E-02
  6.73654303E-02
 -6.04210906E-02
 -0.21968940    
 -0.29344568    
  0.45251048    
 -3.74574736E-02
 -3.10100615E-02
  0.31773776    
  2.26636920E-02
  1.94180720E-02
 -3.35226208E-02
 -0.33420223    
 -7.96807744E-03
 -0.33407488    
 -8.14402178E-02
  0.10354053    
 -0.15962997    
  0.24846143    
  0.54522711    
 -5.97190186E-02
 -0.47061899    
 -1.48885464E-02
  0.17395312    
  9.22496840E-02
 -4.70676906E-02
  0.18965751    
  7.05420002E-02
  0.57845539    
 -0.67593521    
 -0.61757773    
  0.32190022    
  0.20275374    
 -3.42892148E-02
  0.47290644    
 -0.16793293    
 -0.36487162    
 -0.25131455    
 -3.22610065E-02
 -0.19885078    
  0.27256832    
  0.69314706    
 -0.48328936    
  3.23916487E-02
 -0.21224675    
 -0.18330742    
  0.15836842    
 -0.20686282    
  3.05832252E-02
 -0.56869286    
  0.31651747    
  0.34967360    
  0.33177742    
  0.24869683    
  0.28997299    
 -0.50020313    
  0.15361139    
 -0.28660399    
 -0.94692761    
  0.75246388    
 -0.15852343    
 -5.67977056E-02
  0.37914789    
  0.84729779    
  2.44602244E-02
 -0.75052410    
  7.94369578E-02
 -0.82098043    
  0.24116196    
  0.40112674    
  9.92551297E-02
  3.48197781E-02
 -0.27884912    
 -0.93659580    
   1.0549370    
  0.46888718    
 -0.12479091    
 -0.27094522    
  0.13922079    
 -9.06279385E-02
  0.35825452    
 -0.18453380    
  3.90931591E-02
 -0.21677423    
  0.21677433    
 -0.54219651    
 -0.22727300    
  0.11701626    
 -0.23393793    
   1.3077043    
 -0.56171441    
 -3.74574736E-02
 -0.69314712    
  0.25470123    
  9.58479196E-02
  0.25071666    
 -0.38271356    
  0.43170288    
  0.81490630    
 -0.48242626    
  0.41494405    
 -0.66707492    
 -0.10047055    
  0.15415047    
 -0.29350635    
  2.30959263E-02
  0.32466099    
 -0.27131519    
  3.82212698E-02
  2.87495237E-02
 -0.12031639    
 -3.24852727E-02
 -6.83191419E-02
  0.65715373    
 -0.69839656    
 -0.31977034    
  0.71465355    
  4.16728519E-02
  2.68470403E-02
 -3.36730182E-02
  0.73012608    
 -0.72670752    
 -0.49278659    
  0.12582038    
  -1.0505259    
   1.6588985    
 -0.14392616    
 -0.30538183    
  1.66671816E-02
  0.30711997    
  0.14674182    
 -0.30089217    
  0.52560961    
 -0.36842373    
 -0.52097785    
  0.40205780    
 -0.18711106    
 -0.36316290    
 -9.94607657E-02
  8.15496668E-02
  0.24459867    
 -0.25671989    
  0.35545489    
 -0.15201645    
  0.39042735    
 -0.58778656    
  0.17725813    
 -0.12414850    
  0.75444788    
 -0.25751096    
 -0.27149656    
  0.23227616    
 -0.97238004    
  0.43078294    
  0.45027927    
 -2.41945665E-02
  0.22232692    
  9.75611527E-03
 -0.44003636    
  0.35918435    
  8.73036459E-02
 -0.33711538    
 -0.62355405    
  0.95097619    
  0.32902324    
  0.21939835    
 -0.70257223    
 -0.74763530    
  0.60540831    
 -0.46390864    
  0.46826607    
 -8.73370096E-03
 -0.29944709    
   1.0438875    
 -0.33314461    
  8.09367523E-02
 -5.79471700E-02
  8.96120816E-02
 -0.50220495    
 -0.29198322    
  0.52452463    
  0.24334636    
  5.31922840E-03
 -6.29481599E-02
 -0.52696264    
  0.13830473    
  0.10285717    
  0.25714520    
  0.73164064    
 -0.39849639    
 -0.26842445    
 -0.38390085    
 -1.20724710E-02
 -0.71359766    
  0.81733763    
  0.16452415    
 -0.15363461    
  0.19309351    
  2.93277241E-02
 -0.49458063    
  0.28649664    
 -7.00100735E-02
 -0.10451260    
  0.18161497    
 -0.22934639    
 -0.10289421    
 -0.12024906    
  0.25378042    
  0.87762159    
 -0.86477327    
  0.28020731    
 -0.37850055    
  9.34572797E-03
 -1.34450900E-07
 -4.66217147E-03
 -6.26713410E-02
  5.79874553E-02
 -0.61636001    
  0.51775795    
  0.72124612    
 -0.34558150    
  3.55254579E-03
 -0.17384705    
  0.34008253    
 -3.35910991E-02
 -0.17243257    
  0.11161390    
  0.31454554    
 -0.66230267    
  0.35760912    
  0.36772493    
 -0.15377364    
 -0.11153599    
  0.25393307    
 -0.39635327    
 -0.47957310    
  0.78244543    
  9.34811607E-02
 -0.65498304    
  0.59120715    
 -0.85137129    
  0.29479969    
 -0.69741136    
  0.67154807    
 -9.61837620E-02
  8.74120444E-02
  6.39878362E-02
  0.18094315    
 -0.20182091    
  8.10159370E-02
  0.14465618    
 -0.48972547    
  0.19867085    
 -0.39204201    
  0.33647212    
  0.28051364    
 -6.69392943E-02
 -0.17618637    
  0.22130699    
 -0.67132807    
  0.12177187    
  0.35092592    
 -0.12905698    
  0.66992009    
 -0.37588096    
 -0.49074984    
 -0.31923023    
  0.29407188    
  0.32824945    
  0.31594869    
 -3.35008651E-03
 -5.16467094E-02
  -1.2266065    
   1.0742209    
  0.56372273    
 -0.15963016    
 -0.43756819    
  0.43481746    
 -0.29228386    
 -0.23614296    
 -0.10848061    
  0.18058398    
  0.47000366    
 -0.44002292    
  0.63449848    
 -0.45006940    
 -0.35417175    
  0.16974264    
  9.64602157E-02
 -0.17089276    
  0.55179322    
 -0.45648277    
 -0.25782907    
  2.63867863E-02
  0.32223466    
 -2.29018033E-02
 -0.28382829    
  0.45058557    
 -0.40546510    
  0.82606554    
 -0.65938866    
 -0.20668213    
  0.14683546    
 -0.21001424    
 -7.91373029E-02
  0.22549392    
  0.13176937    
  0.96370804    
 -0.61903924    
 -0.28477100    
 -0.18232170    
  0.19004379    
  0.11264152    
  0.10432900    
  0.12498087    
 -0.10657563    
 -0.64276606    
  0.35203993    
  0.11868618    
  0.24527952    
  9.94106457E-02
 -0.29538441    
  0.18174875    
 -0.47057667    
 -0.37385967    
 -0.56798404    
   1.0545168    
  0.21985944    
 -0.19556668    
 -0.15548506    
 -0.99652833    
  0.71195638    
  0.75632602    
 -0.50985438    
 -0.12937935    
  0.43271473    
 -0.14227393    
  4.44518439E-02
 -0.52944320    
  0.33359194    
  0.13473241    
 -4.73205522E-02
 -0.30695617    
   1.1319814    
 -0.77351195    
 -0.28350663    
  0.14937742    
  0.78453493    
 -0.41975877    
 -0.30894741    
 -0.15641581    
 -0.76441014    
   1.3633047    
  0.25518307    
 -0.47180685    
 -0.13095596    
 -0.30567542    
  7.01095983E-02
 -3.17487419E-02
  0.61198372    
 -0.31626943    
 -0.27443686    
  0.42629910    
 -0.19685996    
  8.80568102E-02
 -0.14398532    
  0.23195419    
  7.10959509E-02
  0.23999408    
 -0.47051781    
 -0.20479430    
  7.30253309E-02
 -0.37768534    
 -0.44031173    
  0.79424345    
 -0.42488322    
  0.91334534    
  0.37855780    
 -0.78845727    
  0.49740276    
 -0.28229123    
  0.15261361    
 -0.70242095    
  0.46377310    
  0.82472372    
 -0.71390897    
  9.02116150E-02
 -0.20886874    
  0.59823054    
 -0.33950719    
  0.12552066    
 -8.67676884E-02
 -0.21803951    
  0.32864964    
 -0.40415704    
 -0.11631342    
  0.62478364    
 -0.30034047    
 -0.26459599    
  0.11732204    
  2.90929377E-02
 -0.49541333    
  0.23483945    
 -0.28923383    
 -0.51705617    
  0.34092668    
  0.30966100    
 -2.75497213E-02
   1.0948808    
 -0.80999625    
  0.34781247    
  3.49890925E-02
 -2.02611890E-02
 -9.82384682E-02
 -0.13077024    
 -6.84676245E-02
  1.75120135E-07
  0.12909240    
 -0.27735475    
  0.42505857    
 -0.27286696    
  0.13549045    
 -0.13157634    
  0.23864795    
 -0.30318621    
  0.28455216    
 -0.30986980    
  -1.8718021    
   2.1816721    
  4.29515578E-02
 -0.46103507    
  0.84729803    
 -0.80077773    
  0.62739575    
 -0.10752018    
 -0.42456514    
 -0.16592775    
  0.27170134    
 -0.27659139    
  8.90236596E-09
  0.29500818    
 -0.17071049    
  0.62600797    
  -1.2562412    
  0.15762900    
  0.53551823    
  4.76279072E-02
 -0.48405519    
  0.41589281    
  0.42328602    
 -0.24165627    
  0.25515172    
 -0.17857505    
 -0.23361474    
 -2.87493560E-02
  0.25915390    
  1.91086847E-02
 -0.35173005    
  0.18007703    
 -0.19817671    
  0.60986495    
 -0.14961186    
  5.05727939E-02
 -0.16979767    
 -4.99273390E-02
 -0.11182801    
 -3.49549353E-02
 -0.19585125    
 -5.43344766E-02
  0.55452669    
 -0.55961567    
  0.29783455    
  0.28483734    
 -5.71420183E-03
  0.23623811    
 -0.69314706    
  0.32542244    
 -0.15143105    
  0.12493946    
  0.63796091    
 -0.60171306    
  0.76041263    
 -0.82732719    
 -0.14097360    
 -3.65150832E-02
  0.25085509    
 -0.30171356    
 -3.09075825E-02
  0.24531741    
 -0.83220768    
  0.90330356    
 -0.23878810    
  0.37313610    
 -0.14090548    
 -0.21576932    
  0.30387655    
 -0.21788616    
 -0.17114815    
  0.37079677    
 -1.85763445E-02
  1.85761862E-02
 -0.11357423    
 -1.12722027E-07
  2.04089936E-02
 -0.29105461    
  0.14639869    
  7.75193702E-03
  0.22391553    
 -0.28768197    
 -7.25263581E-02
  6.42620027E-02
  0.64860111    
 -0.34650087    
 -0.38873455    
  0.21496548    
  0.25616893    
  0.12715495    
 -0.33697009    
 -0.15822384    
 -7.19126016E-02
  0.31044719    
 -0.17527255    
  -1.0986123    
  0.95019239    
  0.60005677    
 -0.28281593    
 -0.29961926    
  0.72537327    
 -0.25919780    
 -0.23001648    
 -0.26270920    
  0.17632432    
  2.59754900E-02
  0.17742538    
 -0.14854260    
 -0.10102022    
  3.10103260E-02
  4.11272943E-02
 -0.16273451    
  8.26915875E-02
 -6.55971840E-02
 -0.19597378    
 -0.40032351    
 -0.37889796    
  0.85847104    
 -0.13762152    
 -4.47002910E-02
  0.26893604    
  3.43380123E-02
  0.25878751    
 -0.20939504    
 -0.16559476    
  0.32489586    
 -0.47825697    
  9.48078856E-02
 -0.18735924    
 -0.26175821    
  0.37616891    
  0.26858202    
  9.07923058E-02
 -0.15477970    
  5.98469824E-02
 -0.30864710    
  0.52763283    
  5.51191196E-02
  0.20724517    
 -0.22314337    
  -2.4849067    
 -0.31365761    
   2.5608926    
  0.31771418    
 -0.14629190    
 -0.17142229    
  0.17824839    
  0.15123096    
 -0.43664789    
 -4.53505805E-03
  0.22314368    
 -0.23227584    
  0.33581659    
 -0.52181494    
  0.13904122    
 -0.22555049    
  0.78516608    
 -0.73236799    
  0.14842021    
 -3.50911841E-02
  0.13798584    
 -0.19574441    
  0.12675159    
  0.11672437    
 -1.27934441E-02
  0.42389241    
 -0.35747802    
 -7.93735385E-02
 -4.44516651E-02
  0.25181922    
 -0.18586123    
  8.55919421E-02
  0.37640098    
 -0.49223280    
  0.22664641    
 -0.14256312    
  0.14605325    
 -9.88003984E-02
  0.11264152    
 -2.43488494E-02
 -0.45601732    
   1.0893098    
 -0.41296971    
 -0.15226924    
 -0.35573533    
  9.40291435E-02
 -0.31365755    
  0.47146463    
  3.64311482E-03
  0.41150725    
 -0.38283175    
  0.35596788    
 -0.47995386    
  1.98026616E-02
  4.22325470E-02
  1.86226610E-02
  0.15362325    
 -0.38510433    
  0.37875494    
 -1.28207207E-02
 -0.10895112    
 -0.35462135    
  5.00104092E-02
  0.11940764    
 -0.30075416    
  0.42285681    
 -0.26121575    
  0.67304587    
 -0.15330517    
 -0.41140002    
  0.44055638    
 -0.27625328    
  0.27625331    
  5.58804832E-02
 -0.17151067    
 -0.16441825    
 -0.16498230    
  0.10221668    
  0.32249415    
 -0.13815022    
 -0.12538755    
  0.27809438    
 -0.46654165    
 -0.32365155    
 -0.40228558    
  0.62924325    
 -0.41566908    
  0.70841473    
  0.10422334    
 -0.13890903    
  0.13205960    
 -0.20949137    
  0.32306537    
 -0.26944467    
 -9.69178081E-02
 -0.32066861    
  0.10961958    
  6.86286464E-02
  2.51900125E-02
 -0.22813106    
 -9.15670022E-02
  0.54978293    
 -0.91826910    
   1.0088972    
 -8.27539265E-02
 -0.45985934    
  1.23456353E-02
  0.54460460    
  0.61931288    
 -0.55055720    
  0.32837120    
 -0.48252198    
 -0.11054196    
 -0.36101350    
  6.19205134E-03
  0.11090048    
  0.57605433    
  4.84941863E-02
 -0.18825643    
  0.17335306    
 -0.46103507    
 -0.14861071    
  0.26956299    
  0.42081773    
 -0.61076319    
  0.24733843    
  0.32098594    
 -0.37837875    
  8.87678787E-02
 -0.17233281    
  4.04550582E-02
  5.98469824E-02
  0.12467486    
 -0.19337130    
  0.11728916    
  6.13218136E-02
 -0.10991438    
  0.16064985    
  1.05451336E-02
 -0.27149656    
  0.63166207    
 -0.51898909    
  0.33764252    
 -0.13102818    
 -0.69983619    
  0.41658878    
 -1.33632729E-02
  0.26958221    
 -0.50626975    
  0.20479448    
  0.48265463    
 -0.49195731    
  8.07612762E-02
 -4.85745296E-02
 -0.16172062    
  0.41253245    
 -8.06296468E-02
  5.20564020E-02
  0.14165072    
  0.12959261    
 -0.37018320    
  0.74003088    
 -0.10239640    
 -0.57184660    
  5.81981204E-02
  4.49126959E-02
 -0.76310575    
  0.72172076    
  0.35737914    
 -0.48890045    
  0.22875053    
 -6.94491938E-02
 -3.48465890E-02
 -0.31889710    
  0.91140079    
 -0.28116748    
 -0.34377155    
  0.35153341    
  0.31751621    
 -0.48550785    
 -9.25698653E-02
 -0.10573227    
  4.36434001E-02
  -1.0232342    
   1.0582026    
  0.39510238    
  0.14418037    
 -0.94991601    
 -4.77544107E-02
 -1.09290853E-02
  0.40179536    
  0.29955959    
  4.26729135E-02
 -0.47157168    
  0.10703254    
 -9.04347673E-02
 -0.12708558    
  4.11957130E-02
  0.49546140    
 -0.21227375    
  0.58251774    
 -0.33270577    
 -0.53749371    
  0.35937420    
 -0.60875970    
  0.11456643    
  0.57568634    
  0.51775795    
 -0.62473023    
 -0.17589048    
 -4.32289131E-02
 -0.48050040    
  0.60495460    
 -0.78987682    
  0.30702496    
  0.64003748    
 -0.38744676    
  0.35354504    
 -0.23180154    
 -0.14431755    
 -5.15334867E-02
  0.44011417    
 -0.26826388    
 -4.13283184E-02
 -0.27510321    
  0.50413662    
 -0.29893064    
  8.24762806E-02
 -0.13353151    
 -4.87900972E-02
  0.57380062    
 -0.18853787    
 -0.25862965    
 -0.26589477    
  0.22084183    
  0.73157001    
 -0.25353429    
 -0.18117915    
 -7.09517449E-02
  0.24352264    
 -0.13559206    
 -0.24146232    
 -9.23735574E-02
 -0.21511149    
 -0.15415061    
  5.19595966E-02
 -0.18739763    
   1.4739419    
 -0.79231095    
  0.24226470    
 -0.24226463    
  1.15165310E-02
 -0.88621324    
  0.41161877    
  0.58642226    
  0.11892016    
 -2.14403905E-02
 -0.15725142    
  0.26013234    
  5.96382543E-02
 -0.13202859    
 -7.48012736E-02
 -0.27801996    
  5.81075735E-02
  0.68708032    
 -0.44476709    
  1.56987701E-02
 -0.18794502    
  0.25714520    
 -7.54505768E-02
 -5.47642969E-02
 -9.36557949E-02
 -0.76474082    
  0.28376818    
  0.48821929    
  0.19011280    
 -0.22314332    
 -0.22034909    
  0.16275154    
  0.14678295    
 -0.79737061    
 -0.56531376    
   1.1420976    
  3.75825502E-02
  9.38189775E-02
  0.18666528    
  0.15724176    
 -0.35139811    
  1.86226610E-02
  0.24432006    
 -0.27809417    
  5.20564020E-02
 -3.69047709E-02
 -3.05368658E-02
 -0.20110145    
  0.52025986    
  3.32438610E-02
 -0.13704081    
 -0.32590339    
  0.11441031    
 -9.29961577E-02
 -0.65164745    
  0.15066050    
  0.85723853    
 -0.49707296    
  0.16178702    
  0.41783625    
 -0.68227732    
 -0.15145142    
 -0.28141239    
  0.67634016    
  0.30448923    
  2.77367048E-02
 -8.56309459E-02
  7.33983815E-02
  7.69612566E-02
  7.67500177E-02
 -0.21722457    
  0.16022144    
 -9.67075899E-02
 -0.42723873    
  0.28886050    
  6.16635084E-02
  0.34262338    
 -0.43660527    
 -0.20595638    
 -9.89041775E-02
  3.88397127E-02
 -4.77326009E-03
  0.42910674    
 -0.61814940    
  0.26724350    
  0.16671380    
  0.19964853    
  1.21953879E-02
 -1.21954717E-02
  0.31566122    
 -0.83986855    
 -2.09432859E-02
  0.16542470    
  0.44503063    
 -0.62645584    
  3.17487307E-02
  0.57438713    
 -0.14490700    
  0.13607037    
 -0.26621789    
 -0.21449380    
 -0.25473782    
 -0.10398952    
 -0.17142229    
  0.43483970    
  4.62808497E-02
  0.37312183    
  0.17130372    
 -3.25956754E-02
 -0.11815949    
 -0.14179790    
  0.37640098    
 -0.14392616    
 -0.33957297    
 -0.30228084    
  0.88279486    
 -0.28849354    
 -0.42679513    
 -7.75582790E-02
  0.55807871    
 -3.44321951E-02
 -0.30697536    
  0.30058566    
 -0.27917129    
  0.50487578    
 -0.20665598    
 -0.13083963    
  4.55422178E-02
  0.72516316    
 -0.82596803    
  0.15089855    
  0.22639550    
 -4.24466915E-02
 -7.89141655E-02
 -0.20786476    
  0.13172457    
 -0.35757938    
 -0.22767864    
  0.35894495    
  3.89155038E-02
  0.60335594    
 -0.53691113    
 -0.23211206    
  0.15028206    
 -0.29026952    
 -6.41933680E-02
  0.53484416    
 -0.42013508    
  0.20825504    
 -0.16487446    
  0.14467210    
 -0.47082028    
  0.55681086    
 -7.78602138E-02
  0.68909037    
 -0.83250284    
  6.77460060E-02
  7.56664425E-02
  0.28970444    
  0.31015503    
 -0.16121282    
 -0.42657399    
  0.39743289    
 -0.27344707    
 -8.09265375E-02
 -0.13957028    
 -1.33041283E-02
 -0.21868913    
  0.28350645    
  0.16189122    
 -0.14529313    
  0.55194390    
 -0.42460442    
  0.31713536    
  -1.1012545    
  0.42121351    
 -0.82667869    
   1.3892664    
 -0.35202292    
  0.66966712    
 -0.45414713    
  0.12155501    
 -0.20671292    
  0.16047964    
 -0.16419047    
 -0.20563944    
  0.18308231    
 -0.15161894    
 -9.26589072E-02
  0.32109824    
  0.29382533    
 -0.67494136    
  0.17022119    
  0.54333502    
 -2.81709563E-02
 -0.63512331    
  0.25782919    
  0.11102638    
 -0.88295448    
  0.83433372    
  0.64950383    
 -0.64950377    
 -0.35515106    
 -0.12991203    
 -0.77126491    
  0.24294619    
  0.47489357    
  2.40974054E-02
  0.38946471    
 -0.14279085    
 -0.45798317    
  0.75377178    
 -0.16516832    
 -0.17338212    
  0.11020319    
 -0.13477464    
  8.57670307E-02
 -4.19643186E-02
 -5.38026094E-02
  0.42042789    
 -3.01528834E-02
 -0.27640805    
  0.33262104    
  0.40439263    
 -0.50939620    
  9.20580477E-02
  5.69776483E-02
  0.11607239    
  0.30061170    
 -0.60208714    
 -6.50323927E-02
 -4.03279476E-02
  0.27837953    
 -0.20309652    
  0.30095252    
 -4.32966985E-02
  5.73221333E-02
 -0.33036295    
  0.54959905    
  -2.3889866    
   1.8661580    
  0.73743504    
  -1.1523788    
  0.10307205    
 -5.29223792E-02
  0.21878625    
  0.40691951    
 -0.51276559    
  0.37590638    
 -0.24419680    
  0.47530857    
 -0.11481106    
 -0.33528593    
  0.13922079    
  2.49569118E-02
 -0.39670068    
  6.58465773E-02
  0.14571191    
  0.15656909    
 -0.31709620    
  -1.0691984    
   1.6820955    
 -0.46946478    
  0.15168467    
  0.25665006    
 -0.30211249    
  7.82521740E-02
 -9.38773379E-02
 -0.26947623    
  0.17455946    
  0.19948950    
  9.14341435E-02
 -7.03807473E-02
 -0.30166811    
  5.92429228E-02
  0.17045221    
  2.24994508E-07
  5.09202331E-02
  0.14805332    
  9.89177004E-02
  0.57571018    
 -0.96332991    
  0.17549579    
 -0.25621870    
  0.55581576    
 -0.23334754    
  0.17589062    
 -9.28936377E-02
 -0.26147974    
 -0.20793395    
  1.86921991E-02
 -9.71636102E-02
  -1.4069136    
   1.9218125    
 -8.59032050E-02
 -0.19368158    
  0.10334247    
  4.61894311E-02
  2.40149982E-02
 -0.24023807    
  0.67135996    
 -0.34044492    
 -0.44011408    
  0.14310090    
 -0.47669262    
 -0.16766453    
  0.28768194    
  0.16934094    
 -0.25635234    
  0.34294450    
 -0.16496158    
  2.15063319E-02
  0.49365771    
 -0.11332856    
 -0.11551272    
  0.39589563    
  0.46414852    
 -0.59298146    
  0.13157658    
 -0.61163020    
  0.43531811    
 -5.02619483E-02
 -0.14389431    
 -0.21130909    
  0.51082563    
 -0.34414861    
  0.50165516    
  2.72632614E-02
 -0.29998243    
  5.14582731E-02
  0.14289185    
  8.11913051E-03
 -0.24977541    
  0.10812470    
  0.21940979    
  0.11750594    
  7.88479075E-02
 -0.26873699    
 -0.43678141    
  6.81625083E-02
  7.72223482E-03
  0.35552043    
 -0.16362953    
  0.15551032    
 -0.40275142    
  4.37445454E-02
  6.40520975E-02
  0.24194391    
  0.10335264    
 -0.19323361    
  6.08091094E-02
 -0.17702569    
 -6.54781461E-02
 -0.27522871    
  8.08042437E-02
  0.74432635    
 -0.26976681    
 -0.22884171    
 -0.83899891    
  0.82461035    
 -0.53899664    
 -6.41247407E-02
  0.70303178    
  6.53587189E-03
 -3.26261879E-03
  0.25022462    
 -8.77055079E-02
 -0.26570311    
 -4.44516726E-02
  8.89008049E-08
  6.59581125E-02
 -0.26662859    
 -0.18232149    
  0.28768212    
  0.64404446    
 -0.53743458    
 -0.18007693    
  0.40097088    
 -0.17693073    
  -1.0360918    
  0.44183263    
  0.23090543    
  0.12121378    
 -2.30958723E-02
 -0.21268432    
 -0.17655791    
  0.53265470    
  0.18434392    
 -0.21309316    
 -0.63645166    
  0.35430974    
  0.47138384    
  0.44601101    
  -1.0221422    
  0.48974589    
 -0.51459193    
 -0.31531408    
   1.2601250    
 -0.25797307    
  3.15938238E-03
  4.92408872E-02
  8.07353780E-02
 -0.29789075    
 -0.27286696    
 -0.36229277    
  0.68961972    
 -0.48639166    
  0.56125635    
 -0.20285906    
 -0.35839766    
  0.32574171    
  0.38732105    
  0.25475141    
 -0.35231778    
 -0.25309053    
 -0.49102297    
 -0.57609081    
   1.4205836    
 -0.71587551    
  0.60299629    
  0.12682648    
 -0.50438273    
  0.27498695    
  0.55712390    
 -0.63687605    
 -3.45523655E-02
  0.31560901    
 -0.45361450    
  0.46775907    
 -6.08004257E-02
 -0.23063444    
  0.18169478    
 -0.12683633    
  0.21384774    
 -0.16184288    
 -0.23932110    
  0.14738360    
 -0.29015437    
  4.35904413E-02
  0.35856867    
 -4.74664867E-02
  0.47260433    
 -0.27763185    
 -5.27983829E-02
 -0.17751379    
 -0.25698322    
  0.60571277    
 -9.30286720E-02
 -0.29233518    
  3.72432312E-03
 -0.27659139    
  0.89648819    
 -0.77652872    
  4.25596721E-02
 -0.61310428    
  0.43078297    
 -0.12783331    
  0.32668406    
  0.31397280    
  0.29365209    
 -0.65375489    
  0.57723987    
 -0.56021851    
  0.23572242    
  4.87900600E-02
  7.04730898E-02
  0.42306072    
 -0.43197647    
 -0.29266953    
 -0.96758401    
  0.59941483    
  0.57355607    
 -0.34695062    
  0.16917872    
 -0.21635723    
  0.36437470    
 -0.21645451    
  0.68897158    
  3.89792994E-02
 -0.50480747    
 -0.91629070    
  0.90960175    
  0.53141737    
 -0.77318966    
  4.18469496E-02
  0.29584536    
 -0.32074311    
  0.24804097    
 -1.32013718E-02
 -5.11182323E-02
  0.59011483    
 -0.78652108    
 -0.26662859    
 -0.11778300    
  0.68372780    
  0.25481349    
 -0.19660415    
 -0.40993944    
 -0.18681578    
  0.39641538    
 -2.57838927E-02
  0.14558528    
 -0.13077024    
 -0.22590494    
  1.82654876E-02
  0.21130909    
 -0.19782591    
  0.73253947    
 -0.47086248    
 -9.73740742E-02
 -0.35559312    
  0.70923346    
 -0.12445437    
 -0.27968189    
 -0.21718535    
  8.53599459E-02
  0.25181922    
 -0.16064990    
  0.16769226    
  0.15565348    
 -0.21715528    
 -0.78696609    
 -9.44906920E-02
  0.66574830    
 -9.71636102E-02
  0.62178290    
  7.13646263E-02
 -0.66299427    
  0.72960317    
 -0.15454867    
 -0.14998117    
  9.66209173E-03
 -0.23361474    
  0.33125317    
  0.29058489    
 -0.24790426    
 -0.33424631    
  0.38581800    
 -0.21786653    
 -0.16019967    
 -0.39777282    
  9.84401032E-02
  0.52633005    
  3.03051248E-02
  9.12311226E-02
  0.14907770    
 -0.48609474    
 -0.66306967    
  0.33116731    
 -8.31502602E-02
  2.84920819E-02
  1.11733740E-02
  0.73663241    
 -0.39225471    
 -0.28506070    
  0.43130648    
 -0.79323083    
  0.89961123    
  6.22422434E-02
 -0.42285687    
  1.30719924E-02
 -0.21130905    
  0.60077387    
 -0.42023659    
  3.50912362E-02
  0.20575181    
  0.23083305    
 -0.59001750    
 -0.10591879    
  0.53619933    
 -0.29423949    
  0.21610115    
 -0.29833949    
  7.78425932E-02
  9.25026983E-02
  0.11733657    
 -0.79850781    
  0.14045177    
  0.20504993    
 -0.10660969    
  0.15593486    
  0.42488343    
 -0.10691573    
  0.47437143    
 -0.39582643    
  0.18351990    
 -0.59078503    
  0.43912616    
  3.08773760E-02
 -0.20556246    
  0.13560398    
 -2.19788160E-02
 -0.10948411    
 -0.40134132    
 -0.39624825    
  0.60696954    
  0.31481081    
  0.20398290    
 -0.22986236    
  0.15895477    
  8.86075422E-02
 -0.13771725    
 -0.24605513    
 -0.20401439    
  5.12933619E-02
  3.92208770E-02
 -0.30710015    
  5.09662889E-02
  0.47155508    
 -0.44701400    
  0.21217453    
 -0.40546513    
  0.55117702    
  1.26315132E-02
 -0.76693320    
  0.65644568    
  0.70476180    
 -0.16810454    
 -0.29316154    
  2.53176708E-02
  1.76995825E-02
 -0.29590273    
  0.13647527    
 -0.57308042    
 -0.36610404    
  0.93506098    
  0.26680434    
 -0.69949639    
 -5.22994995E-02
  0.63796091    
  0.65151227    
 -0.69870800    
 -0.13939007    
  0.33157608    
 -0.23782130    
  0.19071674    
 -0.13399085    
 -0.16772270    
 -0.44086689    
  0.79274809    
 -0.15874842    
 -0.21067670    
 -0.11226740    
 -0.13211785    
  0.57005370    
 -0.23681474    
  0.54034531    
 -0.41852170    
  0.13397929    
 -0.52874899    
  0.19728005    
  0.24303199    
  6.30390197E-02
  3.78593504E-02
  3.34886909E-02
  5.53269610E-02
 -0.28673801    
 -7.84714520E-02
  0.18571727    
 -0.27087486    
  0.25378045    
 -0.18094307    
 -0.66062391    
  0.27763185    
   1.2076026    
 -0.74139398    
 -0.24427794    
  0.15692084    
  0.37598950    
 -0.33135727    
 -0.10447896    
  0.71277726    
 -0.69530946    
 -0.11940774    
  0.50593567    
 -0.65279579    
  0.32510865    
 -3.31981927E-02
 -2.99807843E-02
  6.31790608E-02
  0.18910138    
  5.58439679E-02
 -0.40866494    
  0.44935909    
  0.18945341    
  0.11042392    
 -0.23745002    
 -0.14888103    
 -0.27549344    
  5.98469824E-02
 -0.46091646    
 -0.12604050    
  0.71893144    
 -0.54786670    
  0.71183938    
  1.22700566E-02
  -1.3386664    
  0.87352878    
 -0.19207771    
   1.0504103    
 -0.83435047    
 -0.85204840    
   1.0136191    
 -0.26115519    
 -0.46478164    
  0.39989430    
 -0.62303758    
  0.47907689    
  0.38592049    
 -0.63355494    
  0.35750115    
  0.32317173    
  0.59427428    
 -0.18185987    
 -0.18176755    
  5.80808148E-02
  3.12993443E-03
  9.81469601E-02
 -4.93570417E-02
 -0.22612396    
  0.22612403    
  0.55791366    
 -6.51064143E-02
 -0.68951738    
  0.24038558    
  0.25731108    
 -0.39451206    
 -0.21825358    
 -0.39334396    
 -4.30833884E-02
  0.74820679    
 -0.36178985    
  0.22485133    
 -5.97717017E-02
  0.44570735    
 -0.17446409    
 -0.27124330    
 -0.16936250    
  0.71227634    
 -0.62992525    
 -1.99608002E-02
  0.30368227    
  0.13092360    
 -0.32763410    
  0.26847699    
 -0.14908513    
  0.20562783    
 -0.34699857    
  0.33647212    
 -0.41744149    
 -0.30251712    
  0.24464990    
 -0.35971913    
 -0.66904980    
   1.2110904    
  0.13883653    
 -0.16761532    
  0.12021311    
  0.33044380    
 -0.51082575    
  0.56513774    
 -0.32813680    
  0.18384954    
 -0.49317062    
 -0.22314352    
 -5.22181252E-03
  0.12762369    
  0.38215423    
  0.46843025    
 -0.52005464    
 -0.58052850    
  0.26372892    
 -0.13613214    
  0.62024027    
 -0.30178660    
  9.39317644E-02
  0.34383434    
 -0.31662166    
 -0.50970745    
  0.10088133    
 -0.27098739    
  0.67307973    
 -0.50297344    
  6.48877546E-02
  0.31607115    
  0.18104848    
 -0.32885790    
  0.28657541    
  0.40657201    
 -0.52269495    
  8.91854614E-02
  0.17776044    
 -0.10536062    
 -0.20739518    
  0.25391534    
 -0.18232143    
  8.03223923E-02
  7.43474960E-02
 -0.33771911    
 -6.30841106E-02
  0.33647236    
 -0.32261500    
  0.47343799    
 -0.14090548    
 -1.65839568E-02
  0.19671027    
  4.30173725E-02
 -0.21007158    
 -0.11332856    
 -1.46521283E-02
  0.64978516    
 -0.37697303    
 -0.29520071    
 -0.15919474    
  0.30305013    
 -0.64841127    
 -0.13353153    
  0.68237531    
 -0.32570007    
 -8.33815858E-02
 -0.37865397    
  7.63729662E-02
  0.33961868    
 -0.13427959    
  0.35006621    
  0.10028445    
  0.17144832    
 -0.14137086    
  0.12842569    
  0.25708857    
  0.12531140    
  0.28601417    
 -0.92299110    
 -2.55333837E-02
 -0.14343271    
  0.44926763    
 -0.44430503    
  0.35121432    
 -0.62904429    
  0.23225215    
  0.18404710    
  3.39016095E-02
 -0.70151561    
   1.0077736    
 -0.19218607    
 -0.24760397    
  4.65201139E-02
  0.24827968    
 -0.11247811    
 -0.12225736    
 -5.05853146E-02
  0.37675494    
  9.26589370E-02
  6.56438917E-02
 -0.53978610    
  2.80389842E-02
  0.30368257    
 -4.16725539E-02
  0.30873552    
  3.31666676E-08
 -0.50822490    
 -0.20597562    
 -2.69559547E-02
  0.24155220    
  0.25274411    
 -3.33872996E-03
 -1.00839809E-02
 -0.40209231    
  0.37469351    
 -0.17816348    
 -6.86964318E-02
  0.65232527    
 -0.55903715    
 -0.22618474    
 -0.69823611    
  0.66205657    
  0.13287304    
  0.12543416    
  8.19172636E-02
 -5.38590886E-02
  5.75977154E-02
 -0.14424969    
 -0.16353378    
 -3.09301689E-02
  0.36449778    
  0.50352633    
 -0.48908567    
  4.55422178E-02
  2.03396846E-02
 -0.14026546    
  0.33757493    
 -0.69590604    
  0.43985775    
  0.29918158    
 -0.28154418    
 -5.75697608E-02
  0.44895038    
 -0.47521815    
 -0.14280842    
  0.59167767    
 -0.56998497    
  0.27254668    
 -0.27254674    
 -0.40118226    
  -1.2212147    
   1.7623458    
 -0.17934109    
 -0.10337846    
 -0.25841150    
 -0.10109597    
 -5.09198681E-02
  0.65511966    
 -0.18698373    
 -0.55379170    
  0.65587568    
  0.53582704    
 -0.10398949    
 -0.26510790    
 -0.12540115    
 -0.43421447    
  0.29546407    
 -6.23704344E-02
 -0.16660415    
  0.41516447    
  0.34853360    
 -0.23203869    
 -0.20949137    
 -0.46661940    
  0.84342921    
  0.55294925    
 -0.53565770    
 -0.23031197    
  0.22458130    
 -0.14841992    
  3.32793035E-03
  3.58931050E-02
 -4.92709279E-02
 -6.25203848E-02
  0.24371907    
 -0.35747802    
 -0.57581061    
   1.2279681    
 -0.17564940    
 -0.11342821    
  4.63931486E-02
 -1.61293838E-02
 -0.58292055    
  0.18555252    
  0.46545690    
 -0.66076577    
 -0.13073395    
  0.15494846    
 -0.13284825    
 -0.19220653    
  0.30573013    
  1.45282634E-02
  0.52892989    
  6.31212145E-02
  0.12250007    
 -0.53062814    
  9.53103006E-02
  4.96555604E-02
 -0.19836667    
  0.44002283    
 -3.87859121E-02
 -0.48480165    
 -0.15874843    
  0.38738152    
  7.27279903E-03
  3.55911665E-02
 -0.11865737    
  0.58296317    
 -0.58690786    
  9.42316875E-02
  0.38853604    
 -0.60898542    
 -0.16542487    
  0.34174907    
 -9.04347673E-02
 -0.27270547    
 -0.39204201    
  0.40279493    
  0.11599880    
  0.23638856    
  0.28580073    
 -9.16446522E-02
  3.94586921E-02
  2.35303380E-02
  1.44303637E-02
 -0.38701192    
  0.43183744    
 -0.39863899    
 -0.22314341    
 -1.02566304E-02
   1.0899843    
 -0.78189307    
  0.26178131    
 -0.41278031    
  7.63083547E-02
 -0.92654735    
  0.93467748    
  0.44385493    
 -0.41197976    
 -1.18345860E-02
  7.63729736E-02
 -0.18085194    
  0.22753917    
 -0.18021870    
  0.29917032    
  0.13119207    
 -0.56509507    
  0.13473241    
  8.06887671E-02
  8.53951946E-02
  8.19569752E-02
 -0.19088282    
  7.63729736E-02
  0.30770111    
 -0.36832553    
  0.38174871    
 -0.52424848    
  8.62604752E-02
  0.24440350    
  0.14998096    
  6.99208677E-02
  5.18123386E-03
 -0.17152750    
 -0.26144430    
  0.53600425    
 -0.36772466    
  0.21162951    
 -1.64839793E-02
 -0.79512799    
  0.72929555    
 -3.61487120E-02
 -0.35755178    
  5.12933508E-02
  0.14337879    
 -0.12275913    
 -0.49062285    
  0.40546522    
  0.26065359    
  0.14332934    
  0.22965071    
 -0.24459869    
 -2.74827052E-02
  0.10566992    
 -0.29233518    
  2.57842410E-02
 -0.12370955    
 -0.50262868    
 -0.67294437    
   1.3137237    
 -0.37371638    
  0.39849666    
 -0.45749500    
 -5.10027148E-02
 -3.55068855E-02
 -0.32449600    
  0.76933628    
  0.23922963    
 -0.23537593    
 -0.44869405    
  0.23987035    
  7.30919912E-02
  0.20626174    
 -0.23304895    
  9.90053639E-02
 -7.66331404E-02
  3.90506685E-02
  0.28661790    
 -0.10429598    
  0.10429635    
 -0.15149188    
 -2.25573350E-02
  0.13162853    
 -2.70284768E-02
 -0.17549543    
 -2.47948933E-02
 -8.40353500E-03
  0.12665117    
 -0.29639396    
  0.29266983    
 -0.36524034    
  0.45783326    
 -0.11523517    
 -0.50574964    
  0.60728586    
 -0.20182091    
 -0.13052189    
  2.84377765E-02
  1.85192432E-02
  4.57687862E-03
  0.11218664    
  3.60762328E-02
 -0.24906713    
  0.21299134    
  9.34530944E-02
 -0.22407348    
 -0.11314262    
  0.41238549    
 -0.84156710    
  0.39204225    
  0.27681223    
 -0.13587587    
  6.80534393E-02
  8.00428167E-02
 -0.33890426    
 -0.12705891    
 -0.17589048    
  0.70081013    
  0.61374050    
  0.16530432    
 -0.41514397    
 -0.10624497    
 -2.08653342E-02
 -9.80245620E-02
 -0.23064695    
 -0.11517119    
 -0.13018350    
  0.55271679    
 -0.25043562    
  0.18363817    
 -0.20763925    
 -0.37358987    
  0.41716102    
 -3.88350454E-03
 -3.96876372E-02
  0.20763932    
 -0.16795161    
  0.15136766    
  0.56675690    
 -0.64679962    
  0.23467116    
 -0.12822427    
 -0.31967601    
  4.47411789E-03
 -0.20763938    
  0.35667512    
  8.47651437E-02
  0.46823537    
 -0.49328128    
 -0.44425103    
  0.90378344    
 -0.46680501    
 -0.88574022    
   1.0059534    
  0.12173074    
 -0.18174876    
 -0.10880291    
  0.10880275    
 -0.15989459    
  0.26112264    
 -0.24512258    
  0.17101465    
 -0.15136750    
 -0.24080849    
  0.49686709    
 -0.14565296    
 -0.94995189    
   1.0865275    
 -0.37552267    
 -0.17351094    
  0.15113877    
  0.32214895    
 -0.60832417    
  0.65633327    
  0.11778311    
 -0.30637398    
  0.36830494    
  5.83183877E-02
 -0.38958195    
 -0.12370955    
 -6.37158379E-02
 -0.13604070    
 -0.11152115    
  4.93251160E-02
  8.20975825E-02
  0.41689369    
 -0.21264707    
 -5.78672290E-02
  0.52182883    
 -0.62955606    
 -0.10483407    
  0.35509491    
  0.35888639    
 -0.26727307    
 -1.01522170E-02
  0.14830270    
 -0.16545582    
  0.12353370    
 -0.20646408    
  0.10686328    
  0.24188580    
 -0.68522114    
  0.12825440    
  1.37935337E-02
  0.29790375    
 -0.26644027    
  0.43739805    
 -0.37729418    
  0.18578774    
  7.97767341E-02
  8.27424452E-02
 -0.52067804    
  0.18890037    
  0.21325858    
 -0.70648074    
  0.42977571    
 -0.45011517    
  0.69656581    
 -0.55027407    
  4.62511294E-02
  0.42596924    
 -0.34984526    
  9.95847136E-02
  0.14940023    
 -0.41985402    
  8.33814964E-02
  0.50853717    
  3.37871388E-02
 -0.37439141    
  7.44529366E-02
  0.12621780    
  0.16034277    
  -1.0786117    
   1.1500705    
 -0.22001365    
  3.07717472E-02
 -0.12062779    
 -0.20829706    
 -5.27716987E-03
  5.15579060E-02
  9.57671180E-02
  0.37611935    
 -7.82156214E-02
 -0.36885536    
  0.60613585    
 -7.78169110E-02
 -0.20453157    
  0.13264433    
 -0.26516309    
  0.66855586    
  -1.0188888    
  0.25259060    
  0.34725556    
 -0.22947282    
  0.34268892    
 -0.21612576    
 -7.62617737E-02
 -7.03413785E-02
 -0.25711477    
  0.43808615    
  3.37280729E-03
  0.14981234    
  0.24776560    
 -0.19690689    
  3.78424190E-02
 -0.28327078    
  9.40291286E-02
  0.63711947    
 -0.48022497    
 -0.48379686    
  0.43897161    
 -0.29824391    
  0.18617530    
  7.70799518E-02
 -6.11813329E-02
  0.19174081    
 -0.98082918    
  0.18924193    
  0.25259060    
  0.51794320    
 -0.14269195    
  0.26283625    
 -2.36111414E-03
 -0.74905473    
  7.69611076E-02
  0.30147558    
  9.46871787E-02
 -0.33336177    
  0.10709815    
  0.17513420    
 -3.67318541E-02
  1.01524945E-02
 -0.24269378    
  0.16936246    
 -0.19986577    
 -0.40325537    
  0.29592636    
  0.52743554    
 -0.24593036    
  0.31879178    
 -0.38407403    
  5.78197129E-02
  0.14285102    
  1.29035851E-02
  0.13473243    
  -1.1415373    
   1.2325091    
 -1.28703099E-02
 -0.15070260    
  4.13039140E-02
 -0.64794195    
  0.11470916    
 -8.20973143E-02
  0.87145001    
 -0.10362194    
 -0.56959093    
  0.11583183    
  5.32446057E-02
 -0.39441529    
  8.42604488E-02
  0.57820094    
 -7.95708746E-02
 -9.31651220E-02
 -0.12157810    
  0.28577900    
 -0.52039492    
  0.11350028    
  4.20230888E-02
  5.98980002E-02
 -0.50953448    
  0.46190640    
  0.16454934    
  4.05458845E-02
  6.41243756E-02
 -0.32781425    
  0.33091488    
 -0.24822336    
  0.16093050    
 -0.54286516    
  0.68145114    
  0.39164451    
 -0.69912916    
  0.20538673    
 -0.42853031    
  9.98454764E-02
 -0.10989556    
 -0.28432071    
   1.0243320    
 -0.37930411    
  3.46056819E-02
  9.40724984E-02
  5.71584105E-02
 -5.09853400E-02
 -0.42253283    
  0.64752120    
 -0.57509118    
 -0.24076508    
 -4.54625338E-02
  0.23240264    
 -8.15799236E-02
  0.16126829    
 -0.53233176    
  1.43885994E-02
  0.76546800    
  0.15367617    
 -0.35545471    
 -0.38136771    
  -1.0296193    
   1.2527628    
 -6.89927340E-02
  0.64077914    
 -0.49835876    
 -9.75250304E-02
  8.86359066E-02
 -0.28174749    
  0.27727300    
 -0.18142514    
  0.24231334    
  0.17738664    
 -5.44596910E-02
 -0.35987830    
  0.39290911    
 -0.16869619    
  0.47160503    
 -0.67990196    
 -1.59154069E-02
 -4.37225811E-02
  0.51639676    
 -0.81343359    
  0.51682258    
  0.32292789    
  2.56422907E-02
  0.26041493    
 -0.53551817    
  0.12148005    
  -1.0695194    
   1.1268826    
  0.13961056    
 -0.39641511    
  0.36876360    
 -0.16196932    
 -0.14141178    
 -0.50521529    
  0.54654384    
  0.17078410    
 -0.12334459    
 -0.35282138    
  0.11900328    
  2.40974315E-02
  0.58248174    
 -0.38051307    
 -4.57295402E-09
 -3.56473960E-02
  5.49158454E-02
  0.41306981    
 -0.11778297    
 -0.36237282    
  0.44416252    
 -0.57478273    
  0.32309422    
  0.58291113    
 -0.31049654    
 -0.40162638    
 -0.22698216    
  6.06247634E-02
  0.46546856    
 -0.22884171    
  0.26510796    
 -0.39050892    
 -9.32878330E-02
  0.26065359    
  7.58187324E-02
 -0.41023836    
  0.31714776    
 -0.66904950    
 -0.84729797    
   1.7757591    
 -9.88107100E-02
 -0.10635021    
  0.17237130    
 -0.36865130    
 -7.93735385E-02
  0.20736746    
 -4.70248461E-02
 -0.10948411    
  0.25085509    
  0.25167170    
 -0.37106365    
  0.12899213    
 -0.34222126    
  0.27980369    
  0.20190251    
 -0.19178447    
 -0.64084768    
  0.84090805    
 -0.28768206    
 -2.97417622E-02
  0.41423151    
 -0.47650871    
 -6.64145350E-02
  0.44885913    
 -4.76949364E-02
 -5.91889061E-02
 -3.72715369E-02
 -0.32639661    
 -0.27029040    
  0.31740803    
 -0.20346379    
 -3.65574695E-02
  0.15718567    
 -0.22884168    
  0.48418844    
 -0.47849017    
  0.36290556    
  -1.7721893    
   1.9086808    
 -3.45426425E-03
  0.22521731    
 -0.62895417    
  0.40373647    
 -0.60383177    
  0.16851363    
  0.31015497    
 -0.10318419    
 -0.33213371    
  0.39531291    
  0.14771621    
  0.19457024    
  0.27234751    
 -0.39230698    
 -0.17840764    
 -0.25187251    
  0.12279568    
  0.23989163    
 -3.50262551E-03
 -0.31977034    
  0.10536057    
  0.31766278    
 -0.10676780    
 -0.12352115    
  -2.5297205    
   2.3795462    
  0.33514839    
 -3.02545745E-02
 -0.10044257    
  0.30359241    
 -0.10567012    
 -0.33091503    
 -3.50914821E-02
  0.40248427    
 -0.56710649    
  0.29031038    
  0.46408051    
 -0.52077591    
  0.43825489    
 -0.33164504    
  0.48809734    
 -0.56191736    
 -0.26640469    
  5.24948724E-03
 -3.73376496E-02
  0.11294033    
  4.27617244E-02
  0.27833638    
  6.14525676E-02
  0.15887001    
 -0.46212518    
 -0.53197438    
  0.41306981    
  0.39190543    
 -0.12334459    
  2.29019728E-02
 -0.23262241    
  0.27329338    
 -9.89398584E-02
  5.44882752E-02
 -0.12062779    
 -0.25682428    
  0.47482613    
  3.37871388E-02
  0.13643421    
 -0.26381439    
 -0.22787169    
  0.35192442    
 -0.14695445    
  0.15690465    
 -0.80107790    
  0.21724366    
  0.43844587    
  0.29244193    
 -0.29244164    
 -0.14780942    
  0.15541419    
 -3.46855223E-02
  0.35863402    
 -0.32774332    
 -0.39600420    
  0.26626790    
  0.26136485    
 -8.70112553E-02
 -0.17869174    
  0.12644105    
 -0.42872196    
 -0.61400986    
   1.2083111    
 -0.12429772    
 -0.21673012    
  3.14633586E-02
 -0.29063645    
 -0.18113868    
  0.56466877    
  7.38200545E-02
 -0.46925482    
 -2.42438130E-02
  0.48219898    
 -0.11636344    
  0.21373764    
  0.33303010    
 -0.28604153    
  0.12323271    
  0.17261273    
  -1.0961761    
  0.98265225    
 -0.29683128    
 -0.18526697    
  0.18158397    
  0.37423196    
 -0.45889819    
 -5.78672290E-02
 -0.23922953    
  0.14562003    
  2.76516285E-02
  0.97627366    
  -1.1281540    
  0.12422884    
  0.14341243    
  0.34281409    
  0.19280285    
  1.87797621E-02
 -0.77551806    
  3.47429365E-02
  0.29376125    
  0.24401534    
 -0.22243145    
  0.13929759    
 -0.66566473    
 -0.47725889    
   1.0888561    
 -0.20212409    
 -4.08219360E-02
  8.77056718E-02
  0.17785892    
  4.68103811E-02
  5.63110933E-02
 -0.40690717    
  0.10275975    
  0.10379697    
  0.35737914    
 -4.27739806E-02
 -0.26648587    
 -0.46065140    
 -0.10064351    
 -0.55083084    
  0.87886441    
  0.30135927    
 -8.50186571E-02
 -0.10422342    
 -9.94857848E-02
  0.69314694    
 -0.72287345    
 -9.96299610E-02
  0.29479969    
 -0.15296921    
  0.24116196    
 -0.12798081    
 -0.15970120    
  9.09718573E-02
 -0.19105522    
  0.31714776    
  0.36879614    
 -0.30143088    
 -0.25038442    
  8.80568102E-02
  0.48521322    
 -0.40428668    
 -1.42351398E-02
  -1.0062389    
  0.62205124    
  0.55206871    
 -0.21184385    
  0.40421596    
  2.95587257E-02
 -0.38266858    
 -0.94700658    
   1.6276205    
 -0.63879567    
 -0.27749509    
 -0.23789153    
  0.22428596    
  3.14633586E-02
 -0.33913079    
  8.90797004E-02
  0.66432673    
 -0.21079302    
  8.97152126E-02
  0.12690869    
 -0.43796411    
  6.53826371E-02
  0.50064743    
 -0.93175507    
 -0.54831612    
  0.80466855    
  0.17052707    
  0.28556117    
 -0.73875761    
   1.0248462    
 -0.68837404    
 -4.77326009E-03
  0.26713756    
  0.19566298    
 -0.20301600    
 -0.30380139    
 -0.44628710    
  0.82129288    
  0.17311561    
  6.43578693E-02
 -0.22043705    
  0.47505823    
  7.68054053E-02
 -0.58623123    
 -0.23104168    
  0.13957034    
 -0.30702502    
 -0.20763919    
 -0.46488839    
  0.58551657    
  0.15739210    
 -2.45714970E-02
 -0.25987983    
 -0.55478865    
   1.1532708    
 -0.37921700    
  0.53336751    
 -0.34932047    
  0.25370637    
 -0.36772472    
  0.27675301    
  0.49308681    
 -0.36276576    
 -0.32814702    
  0.10178263    
 -0.20022255    
  0.32158348    
  0.22028242    
 -5.29536195E-02
  0.21403877    
 -0.41773510    
  0.32047185    
  8.74595270E-02
 -0.32618073    
 -0.36205262    
 -0.32090759    
  0.30609241    
  0.41700673    
  0.26362452    
 -0.60403919    
  0.10904050    
 -0.33564603    
  0.45983660    
 -0.34012833    
  0.44402811    
  8.81070718E-02
 -2.74827052E-02
 -0.15725142    
 -1.09290676E-02
 -0.43332195    
 -0.89948356    
   1.1260114    
  0.18830982    
  0.12604068    
 -0.53524405    
  0.52864325    
 -0.95683694    
  0.32781401    
  0.73570663    
 -0.47000375    
  7.78425932E-02
 -3.13223749E-02
 -0.23457231    
  0.28768200    
 -0.19971332    
 -1.28648319E-08
 -0.16561987    
  0.29849276    
  9.17458814E-03
  0.22769949    
  0.13580143    
 -0.41023836    
  0.65908051    
 -0.33845434    
  0.46390873    
 -0.52475023    
 -7.66657293E-02
 -3.23913954E-02
  7.14589134E-02
 -0.32807833    
  0.61863005    
 -0.37443295    
  0.41376406    
 -0.23144230    
  0.21477513    
 -0.35228270    
  1.51535943E-07
 -0.31596693    
  0.19768557    
  0.14965625    
 -3.53670530E-02
 -0.40346709    
  0.59903383    
 -0.28768209    
 -0.20359899    
  0.79770082    
 -0.81944090    
  0.67931557    
 -0.65757579    
  5.74569292E-02
   1.2029570    
 -0.69926363    
 -0.24171992    
  0.87318754    
 -0.50756830    
 -0.19376898    
  0.17461631    
 -3.94417979E-02
 -0.40116411    
  0.12869158    
 -0.13731220    
  0.23433629    
  0.37297985    
 -0.22078782    
  9.53102335E-02
  0.18721156    
 -0.49106643    
  0.10969881    
  9.29459482E-02
 -0.15661924    
 -0.31456855    
  0.23912907    
  2.94139255E-02
  0.11294035    
  0.15553659    
 -0.12368688    
 -9.18679461E-02
  -1.4836684    
   1.7452394    
 -0.55039895    
 -2.32027005E-02
 -3.82821970E-02
  0.13231133    
 -0.19782571    
  0.38441184    
 -2.15061661E-02
 -0.63679403    
  0.86859578    
 -5.61447777E-02
 -0.28666931    
  0.35990870    
 -0.35586822    
  0.30665439    
 -2.40252297E-02
 -0.16126828    
  0.11460339    
 -0.37875509    
  0.41318735    
 -0.29076365    
 -0.24603738    
  0.58192158    
 -0.13521336    
  0.43095124    
 -0.18714716    
 -0.31351849    
 -0.15174702    
 -0.66824979    
  0.17271264    
  0.59921545    
  0.15089855    
 -0.38451347    
  0.52978373    
 -0.18853787    
 -0.42088971    
  0.44442022    
  0.40878168    
 -0.38579243    
 -5.67766279E-02
  0.21832073    
 -0.43632290    
 -0.45810869    
 -0.53130424    
   1.3482221    
  0.40645957    
 -0.46168858    
 -0.32955617    
  0.14280842    
 -0.22981976    
 -0.13832758    
  0.29316136    
 -8.23037047E-03
  0.13146318    
 -0.14813037    
 -0.30178660    
  4.44517843E-02
  0.15570213    
  0.54825580    
 -0.72039706    
  0.52181458    
 -0.47856489    
  0.30732906    
 -3.16233672E-02
  0.13152152    
 -0.15180618    
 -0.44092241    
  0.71830559    
 -1.88094731E-02
 -7.89882168E-02
  0.22587939    
 -0.44304767    
  4.24638763E-03
 -0.29334775    
  0.23668773    
  0.45076126    
 -0.20895873    
  0.15314406    
 -2.13747770E-02
 -0.11778299    
 -0.20763917    
 -6.62491769E-02
  0.51082587    
 -0.32774332    
 -0.21556757    
  0.54331130    
 -0.45316008    
  0.52961344    
 -0.18029320    
 -0.41156250    
  0.60946625    
 -0.38815936    
 -0.14621639    
 -3.46353911E-02
  0.41278040    
 -4.77700643E-02
 -0.36061457    
 -0.74721432    
  9.69920754E-02
  0.57273465    
  0.33172178    
  3.01529523E-02
 -0.25414714    
 -0.91629058    
  0.94564307    
  0.62474453    
 -0.28473654    
 -0.24544953    
 -0.26537630    
  0.15834333    
  0.19341731    
 -0.16049248    
  0.44385493    
 -0.40028390    
   1.0094846    
 -0.95297229    
 -2.22229939E-02
  2.22231392E-02
  0.42600965    
 -0.53422308    
  0.19918554    
  0.42423981    
 -0.42090082    
 -3.04593202E-02
  9.49977711E-02
  0.16921525    
 -0.28504702    
 -0.18021870    
  4.11580130E-02
 -0.16632134    
  0.57981861    
  0.31139863    
 -0.99657774    
  0.29951656    
  0.70484310    
 -0.22508349    
 -0.29417571    
 -3.31154875E-02
  0.14690936    
  7.55604133E-02
 -0.25324154    
 -0.10613246    
  1.91211309E-02
  0.40040168    
 -0.49571192    
 -0.39304250    
  0.80680662    
 -7.72918165E-02
  6.34220615E-02
 -0.24217820    
 -0.30081642    
 -0.71256524    
  0.11122561    
  0.52129698    
  6.55145943E-02
  0.31534481    
  8.19569752E-02
  5.11292070E-02
 -0.14022936    
 -0.18447450    
  7.47236386E-02
  0.32786378    
 -0.98179013    
   1.3590024    
 -0.77121538    
  2.53178664E-02
  0.26236445    
 -0.33583146    
 -1.35441283E-02
  0.21217452    
 -8.03489760E-02
  0.20788828    
 -0.64574486    
  0.78170067    
 -0.28956687    
  1.49814775E-02
 -0.21021612    
  0.41156265    
 -0.14006571    
  4.77907471E-02
  0.30993280    
 -0.23297156    
 -0.11086265    
 -9.77268815E-02
  3.79515998E-03
 -0.23841086    
 -0.15575440    
  0.61730921    
 -0.15011823    
 -2.13530641E-02
  0.37379366    
 -0.20232211    
 -0.25391519    
  0.28670505    
 -0.11814976    
 -0.13023672    
  0.16270712    
 -0.16647315    
  9.01510417E-02
  0.36320537    
 -0.47240439    
  0.10919923    
 -5.67527376E-02
 -0.14929621    
 -0.22208491    
  6.15576580E-02
  0.52564073    
  4.87899967E-02
 -0.42669743    
  0.46785536    
 -0.33539775    
  0.36192444    
 -0.62730062    
  0.62205124    
  0.25219107    
 -0.27346867    
 -0.32790664    
 -0.22034909    
  1.84339136E-02
  0.51628995    
 -0.34084150    
 -0.43462187    
  3.48871462E-02
  7.69609287E-02
  0.34174907    
  0.50100303    
 -0.51615483    
 -7.66268373E-03
  0.13976212    
  5.84580228E-02
 -2.23295074E-02
 -7.01456368E-02
  0.29972026    
 -0.40546492    
  0.43577021    
 -0.11034798    
 -0.12405245    
  8.72733220E-02
 -0.24352272    
 -0.15048075    
  0.13566609    
  4.38024849E-02
  0.22314344    
 -8.96121189E-02
 -0.32158372    
 -1.73917636E-02
  0.74652147    
 -0.20972033    
 -0.32779196    
 -0.10892571    
  0.29065406    
 -0.39073732    
  0.22314356    
 -0.71084690    
   1.1742495    
 -0.32593173    
 -0.34322289    
  0.80323786    
 -0.54953152    
 -4.44515422E-02
  0.14612649    
 -3.06773931E-02
 -0.14742340    
  0.66755176    
 -0.49551144    
  -1.1908875    
  0.66268784    
  0.55518758    
 -0.38932389    
  0.37741902    
 -0.39504048    
  0.32047185    
  2.54792850E-02
 -0.10605935    
  5.11185937E-02
  0.10403075    
 -0.23519181    
  0.43776616    
 -0.13318194    
 -0.46888709    
  4.36752588E-02
  0.13939019    
  0.41900387    
 -0.75621974    
  0.82014710    
  -1.0024683    
  0.20802979    
  5.43345138E-02
  4.23590392E-02
 -0.28614736    
  0.64604264    
 -0.65838867    
  0.92494899    
 -0.16571166    
 -0.14354818    
 -0.13257313    
  0.16232724    
 -0.30631265    
 -0.35163060    
  6.26965240E-03
  0.58081824    
 -0.24882008    
 -9.39655751E-02
  8.94715562E-02
  0.15800443    
 -0.24747543    
  0.78261876    
 -0.30892739    
 -0.61641330    
  0.41301209    
 -0.15415069    
  0.28438708    
 -0.10426101    
  0.11083984    
  8.78308862E-02
 -0.10103209    
 -0.20177875    
  0.26610944    
 -1.56990495E-02
  0.12199340    
 -0.29423970    
 -0.10285733    
 -0.52481169    
  0.54543132    
  8.97289962E-02
 -0.82881284    
  0.26170656    
  0.46505734    
  0.32220328    
 -0.51783609    
  0.62827361    
  -1.0463810    
  0.33428869    
  0.58352745    
  4.76278886E-02
  0.15082295    
 -0.16546433    
 -4.21747081E-02
 -0.26236418    
  0.48735246    
 -0.36336640    
  0.20962512    
 -0.25664988    
 -0.26088372    
  0.13892524    
  4.89895381E-02
 -0.34930310    
  0.14197028    
 -0.44292259    
  0.87419564    
  5.87496758E-02
 -0.22089368    
  0.40171257    
 -0.43213341    
  0.16348357    
 -0.52735484    
  6.45385534E-02
  0.22314361    
  0.13613230    
 -0.25079525    
  9.30245779E-03
  0.51359946    
 -0.60567439    
 -6.82679489E-02
  0.28223231    
  0.26173338    
  0.19174081    
 -0.19807002    
 -8.96121114E-02
 -0.56921047    
  0.27222565    
 -0.22431247    
  0.51432848    
 -7.62617737E-02
 -0.42643812    
  0.62125981    
 -0.49643674    
  0.45845762    
 -6.32491410E-02
  0.12576950    
 -0.17507493    
 -9.85644162E-02
  0.30054727    
  0.11417113    
 -5.68490140E-02
 -3.68835032E-02
 -6.87865093E-02
 -0.19415623    
 -0.33647224    
 -0.17185022    
  0.40962318    
 -0.39104694    
 -0.13090535    
 -0.49693659    
  0.48285192    
  0.22172418    
 -0.57536405    
  0.30272016    
   1.1207535    
  2.87791267E-02
 -0.88258630    
 -0.28958857    
 -0.37538758    
  0.68197399    
  0.61730921    
 -0.18596447    
  7.88841490E-08
 -0.36085454    
 -2.11647619E-02
  3.15814503E-02
 -0.30686295    
   1.0230585    
 -0.29871333    
 -3.82653922E-02
 -0.26200995    
  0.42824531    
 -0.39649659    
 -0.15415065    
  0.40198663    
 -0.37627861    
  0.47253835    
  0.14689098    
 -0.14689127    
 -8.93155560E-02
 -0.28193143    
  0.21762390    
  4.68555987E-02
  9.08185840E-02
 -0.27596101    
  0.20604905    
  0.60488123    
 -0.80670202    
  0.21891534    
 -0.36885536    
 -6.06245920E-02
  0.33721593    
  4.71958369E-02
 -0.15296921    
  2.85149906E-02
  0.29667741    
 -0.62674451    
 -0.14396073    
 -0.64897591    
   1.4748479    
 -0.32022083    
 -0.41327763    
  0.16251899    
 -7.79613778E-02
  0.45981660    
  0.25472146    
 -0.25472176    
 -0.15074365    
 -1.60003994E-02
  0.31845373    
 -4.19220924E-02
 -6.96485266E-02
 -0.30866590    
  0.59716731    
 -0.10073023    
 -0.21435067    
  0.10232556    
  6.18752949E-02
 -0.91629088    
   1.1080912    
 -0.54034501    
  7.03416988E-02
 -0.41494396    
  0.28195131    
 -7.60994777E-02
  0.42845473    
 -0.31845367    
 -8.36843438E-03
  0.57510167    
  -1.2031850    
  0.44911784    
  0.30881414    
 -4.14370000E-02
 -9.26216170E-02
  0.26528108    
 -0.52385527    
  0.51082551    
 -0.35433593    
  0.42398438    
 -0.19524887    
 -0.32685336    
  0.45245349    
 -7.13373572E-02
  0.32991141    
 -7.35241100E-02
 -0.57264298    
  0.23180157    
  0.31880182    
  2.78171850E-03
 -0.40964070    
 -0.42021775    
  0.71519518    
 -5.44134602E-02
  0.33975646    
 -0.57614505    
  0.11407238    
 -6.13218099E-02
  0.47787771    
 -0.10863399    
 -0.38518062    
 -0.10580701    
  0.40248427    
  0.19958474    
 -0.29340351    
 -3.33362967E-02
 -0.49958932    
  0.11591887    
  0.32790685    
 -0.33289436    
  0.18647963    
  0.26140648    
 -0.28661752    
  5.38431741E-02
  0.31551689    
 -0.63044882    
  0.35833099    
 -0.94170767    
   1.0443615    
  8.03106055E-02
 -0.38793477    
  0.25026083    
  0.15993276    
  0.18859120    
 -5.62395714E-02
 -0.20742735    
  4.63658608E-02
  5.04841208E-02
 -0.32850388    
 -7.54240006E-02
  0.18078446    
  0.10227890    
 -0.14149947    
  7.69611299E-02
  6.10600449E-02
 -0.13402912    
 -0.25759491    
  0.51903903    
 -0.54515046    
 -5.30492608E-03
 -4.90559265E-02
  0.21529172    
  0.49447647    
 -0.35589027    
 -0.18940541    
  0.46227217    
  7.47473389E-02
  0.32972232    
 -0.20000681    
 -0.16066018    
 -0.34450448    
  0.32430166    
 -0.14737086    
 -0.20972048    
  0.24620873    
 -0.35620984    
  0.30953440    
 -9.29238051E-02
  0.22986236    
 -0.43261591    
  4.57687862E-03
  0.71795106    
 -0.55794680    
 -0.40158176    
 -0.38532034    
  0.22825880    
  0.55864352    
  0.12080478    
  9.53101516E-02
 -0.30135921    
  0.46575746    
  0.10828174    
 -0.53253943    
 -2.88682189E-02
  0.51249766    
 -0.50832242    
  0.11407238    
 -0.12244089    
 -2.12323125E-02
 -8.04005563E-02
  0.35620961    
 -0.28443012    
  0.10665837    
 -0.20196867    
  0.48477495    
 -0.40693235    
  0.67536891    
 -0.60315090    
 -0.26072612    
  0.57469904    
 -3.97000089E-02
 -0.28250328    
  0.94721282    
 -0.50922424    
 -0.49320400    
  0.38040832    
  0.17733409    
 -0.66845459    
 -0.18134643    
  0.17154264    
  8.94715562E-02
  0.25680462    
  6.08294271E-02
 -0.29536167    
  0.36194718    
 -0.45417854    
  4.71783243E-02
  0.15743709    
  0.11515492    
  0.13133621    
 -0.67183757    
  0.71989471    
 -0.35541916    
  6.48000315E-02
  0.41716102    
 -0.45716631    
  0.18571727    
 -0.33511722    
 -0.43187714    
  0.30576572    
  0.22529168    
 -0.16783485    
  0.76652992    
 -0.36615354    
 -0.20711645    
  8.80568102E-02
  1.14287846E-02
  1.87622011E-02
 -0.89423090    
  0.95900166    
  9.30903181E-02
 -0.44430503    
 -0.16660415    
  0.71053886    
 -0.34281403    
 -4.98026684E-02
  4.57460023E-02
 -0.12543441    
  0.28306317    
  0.18058400    
 -5.81400935E-03
 -0.43956760    
 -9.09075979E-03
  9.98661220E-02
  5.62397353E-02
  0.26296523    
 -5.55699542E-02
 -5.88403754E-02
 -0.37561214    
 -5.02619669E-02
  0.12576948    
  0.18232165    
 -0.26768151    
 -3.52679342E-02
  0.26039001    
 -6.95575848E-02
  0.16737995    
  3.86690870E-02
  0.15316480    
 -0.37630862    
  0.12160722    
 -0.50574964    
  8.48992839E-02
  0.63015777    
 -6.39196038E-02
 -0.78647906    
  0.22603802    
  0.69603312    
 -4.11821194E-02
 -0.46103507    
  0.40228546    
  5.87496758E-02
  9.44906995E-02
 -0.14373174    
 -6.32923748E-03
 -1.02357127E-07
 -7.24001974E-02
  0.28597432    
 -0.52372915    
 -0.10969886    
  0.28040940    
 -0.40364209    
  0.43242106    
 -0.24374422    
 -0.34830651    
  0.25841159    
  0.85293949    
 -0.59668696    
  2.27283947E-02
  3.73854721E-03
  0.53150582    
 -0.82918787    
  0.19563302    
  0.34000790    
  0.10594847    
 -0.69845212    
 -0.27359712    
  0.50521541    
  0.25878751    
  0.24950303    
 -0.63401663    
  7.37662464E-02
 -4.08219285E-02
 -7.69609734E-02
  0.50982529    
 -0.48513252    
  0.50299025    
 -0.30453908    
 -0.18392268    
 -1.45281116E-02
  4.76279147E-02
  0.26771674    
  0.20808421    
 -0.48514640    
  0.50800484    
 -0.70451105    
  8.74875858E-02
 -5.93165047E-02
  0.50748688    
  0.19395940    
 -0.27038512    
  2.49569118E-02
  0.22876137    
 -0.56946820    
  0.47247592    
 -0.29180565    
 -0.17081772    
  0.62730074    
 -0.18967853    
 -0.12812103    
 -5.16719222E-02
  0.19549188    
 -0.37781349    
 -0.12062778    
   1.0332758    
 -0.38469687    
 -0.25169754    
 -0.30390507    
  0.50049192    
 -0.14944039    
 -0.41871026    
 -0.69314712    
  0.55961567    
  0.16793287    
  4.25596796E-02
  0.61117369    
 -0.25635234    
  3.24143399E-03
  0.25561994    
 -0.43213341    
  0.12334438    
 -0.11565225    
  0.17848296    
 -0.23767167    
 -0.42392734    
  0.67433769    
  5.24004474E-02
 -0.21343118    
  0.17047970    
  -1.0202589    
  0.87546879    
  0.11617140    
  6.55460060E-02
 -0.73952347    
  0.18442902    
  0.32512999    
  5.18636815E-02
  6.97147548E-02
  0.16705430    
 -0.11778285    
 -0.22957450    
 -0.55058390    
 -0.40896776    
  0.97951269    
  0.17703731    
  0.16730860    
 -0.36834735    
  0.33705056    
 -0.22242106    
 -0.21237162    
  0.43479285    
 -0.18695678    
 -9.88003984E-02
  0.37948960    
 -0.59783697    
  0.96576405    
 -0.56509507    
 -0.13720113    
  8.79301950E-02
 -6.75665960E-03
 -0.49958932    
  0.61473250    
 -0.15314396    
 -0.52501041    
  0.45953211    
 -0.29522917    
 -7.87810236E-02
  0.62532461    
 -0.15805674    
  0.14035721    
 -0.12675157    
 -3.43674235E-02
 -0.56224179    
  3.02136317E-02
 -0.13353124    
   1.0710245    
 -0.46674562    
 -6.52824193E-02
 -0.26157105    
  0.17022119    
 -0.87373108    
  0.31845382    
  0.48783597    
  0.11829983    
 -0.18067013    
 -2.50640959E-02
  0.21805464    
 -0.34220299    
 -2.32568458E-02
  0.26687911    
 -0.69314700    
  0.93591660    
 -0.10811245    
  0.56298465    
 -0.88538319    
  0.33024171    
 -0.24686001    
  0.46058422    
  0.19952279    
 -0.39008009    
 -0.26503983    
 -1.50377722E-02
  0.12783347    
 -0.27443686    
  0.23823357    
 -0.48954844    
  0.36192444    
  0.18580593    
  5.08585460E-02
 -2.93520596E-02
 -7.50902593E-02
  0.45904943    
 -0.32609171    
 -0.21913546    
  0.12221772    
  0.12854108    
  5.30428849E-02
 -0.28891262    
 -0.20726039    
  0.23159277    
  0.14310090    
 -0.36264509    
  0.48780826    
  0.14994001    
 -0.14627041    
  0.75010204    
 -0.72836208    
 -5.90577349E-02
 -8.32161754E-02
 -0.25249565    
  4.67616394E-02
  0.37627828    
  0.37120321    
 -0.23462756    
 -0.12963109    
 -0.25478080    
  0.18306525    
 -0.55128628    
  0.68342251    
  8.72825608E-02
 -0.12377094    
 -1.01870112E-02
 -0.11182801    
 -0.18844739    
  7.96883106E-02
  8.16780627E-02
 -0.14310071    
 -2.28842292E-02
  0.88811976    
 -0.41407356    
 -0.14221437    
 -0.16584669    
 -7.74316415E-02
 -0.11197367    
  0.64459372    
 -0.42810750    
  4.47836816E-02
 -0.29500809    
 -0.18822144    
  0.20763953    
 -0.11718209    
  9.28503722E-02
  0.44253609    
 -0.34857050    
 -0.65358168    
  0.86681074    
 -0.16081519    
 -3.46353911E-02
  0.19182120    
 -5.22507392E-02
 -0.16635756    
 -0.15113865    
 -0.17185022    
  0.41376403    
 -0.19563280    
  0.44326743    
 -0.30722669    
 -0.20359899    
  9.23733264E-02
  0.28399897    
  8.82407725E-02
 -0.41735968    
 -0.24911907    
  0.79916519    
 -0.12931363    
 -0.71012533    
  0.78471440    
 -0.18859096    
 -2.29018033E-02
  0.44458672    
 -0.43689451    
  7.02690631E-02
 -0.15832628    
  0.72201514    
 -0.36074832    
 -0.13062005    
 -0.13495623    
  0.47047901    
 -0.16489722    
 -5.76526411E-02
  2.96280021E-03
 -0.15316503    
  4.05458845E-02
 -0.43231222    
 -0.17216907    
  0.34937584    
 -0.24038534    
   1.0096226    
 -0.54438597    
 -0.76019162    
  0.21581753    
  0.89728785    
 -0.33935395    
 -8.79300833E-02
  0.10793065    
 -0.20434436    
  0.16049252    
  0.35356659    
 -0.55117708    
  0.44123250    
 -0.35667497    
 -2.34384928E-02
  0.33590755    
 -0.15887010    
 -0.15359899    
  0.77110857    
 -0.55028450    
  1.23080611E-02
  -1.0986121    
  0.63166207    
  0.14082192    
 -0.21680775    
  0.21680783    
 -6.11542687E-02
  0.29776636    
  4.57598493E-02
 -0.33903146    
 -7.92956799E-02
  0.58292049    
 -0.31608534    
 -0.36360273    
  0.39651257    
  0.15003115    
 -3.46489549E-02
  6.21315837E-02
 -4.93928976E-02
  6.73035160E-02
  0.35697061    
 -0.60028660    
 -0.11166981    
  -1.0492197    
   1.6495850    
 -4.49780747E-02
 -0.13180359    
  -1.0713627    
 -4.95968461E-02
  0.62747824    
  0.27171817    
 -0.23180157    
  0.24889617    
 -0.20217836    
 -0.29184002    
  0.32850415    
 -4.08219360E-02
 -5.56888022E-02
 -6.36576563E-02
 -0.11426811    
 -0.15327407    
  9.92067233E-02
  0.55643612    
  0.16140366    
 -0.39736795    
  0.15989441    
  0.40202272    
 -0.54591709    
  8.00427124E-02
  0.15257978    
 -5.49409762E-02
  0.15367617    
 -0.45810869    
  0.30110517    
 -0.38566247    
 -5.54299280E-02
 -1.21613624E-07
  0.19689548    
 -7.96884000E-02
  0.39465404    
 -0.27738348    
  0.76241332    
  0.41876087    
 -0.99136662    
 -0.51649129    
 -0.43428558    
  0.94738150    
  9.40724984E-02
 -0.41635996    
 -0.48609474    
 -0.48074809    
  0.71753842    
  0.16612701    
 -0.65314186    
  0.58996296    
  0.25312427    
  0.70155036    
 -0.56749177    
 -9.67873037E-02
 -3.30610462E-02
  4.19264426E-03
 -8.28359053E-02
 -0.18414153    
  0.38522515    
  7.17152804E-02
  3.73558700E-02
 -0.14310065    
 -0.10109597    
  2.52114870E-02
  0.56020838    
 -0.85761929    
  0.43301511    
  0.17565684    
 -0.15415053    
  0.29562917    
 -0.23042580    
  4.86318097E-02
 -0.26680437    
 -0.27945173    
  0.50754154    
 -0.49667171    
  0.44952503    
 -0.14442784    
 -0.14555582    
  0.45783305    
 -0.67867523    
  0.30477661    
  0.14929637    
 -0.89462942    
 -0.72951478    
  0.96684319    
  0.28591985    
 -0.57830775    
  0.64482850    
  5.30246645E-02
  0.83311337    
  0.23208301    
 -0.93342692    
  0.14884578    
  0.51082575    
 -6.36876449E-02
 -0.35570365    
  0.48923486    
 -0.68524182    
 -3.94469872E-03
 -0.13976185    
 -0.17327155    
  5.77589720E-02
 -0.10763060    
  0.47142321    
 -0.31403098    
  0.60436910    
 -5.31905144E-03
 -0.19035377    
 -0.52163655    
  0.47542384    
  0.10569825    
 -0.53856236    
 -6.45384490E-02
  0.35222059    
  0.21372415    
  0.48137408    
 -0.80655384    
  0.33146909    
 -0.19303706    
  0.32499981    
 -0.48105335    
 -0.43249360    
 -0.13157634    
  0.82472372    
  0.14332934    
 -2.70693582E-02
 -0.48474601    
  0.14277066    
  0.30786315    
  0.17334348    
 -0.12410253    
 -0.17335302    
 -0.22314371    
  7.72918016E-02
  9.45583656E-02
 -0.97832608    
  0.32208353    
  0.37106374    
  0.42526776    
 -0.43531796    
  0.34294474    
  0.25766608    
 -0.23990354    
 -0.21089488    
  4.82240203E-08
 -0.22859330    
  0.28768191    
 -0.36136976    
  0.52019358    
  4.77907471E-02
 -0.17039290    
 -0.29694739    
 -0.22580659    
  0.21511133    
  0.45100734    
 -0.29225853    
  0.10030194    
  0.10245187    
  0.16532388    
 -0.40071449    
  0.24656391    
  8.17504823E-02
 -3.82653922E-02
  0.73821557    
 -0.70336854    
  0.10089846    
  8.02807212E-02
  8.53479840E-03
 -0.67908204    
 -0.10598160    
  0.37391695    
  0.77516049    
 -0.62100965    
  0.17127180    
  -1.0622448    
  0.98194486    
 -0.21980460    
  0.12516314    
 -0.33280230    
  0.32911941    
  0.21201149    
 -0.29667783    
  0.71499521    
 -0.49587575    
  0.67030758    
 -0.88942724    
  4.00811341E-03
 -0.57270086    
  0.58857453    
 -0.56752092    
 -0.11778302    
  0.79694414    
 -0.17251092    
  0.24384809    
 -0.99292386    
  0.21425447    
  0.73853004    
 -0.43314856    
  0.18232153    
  0.16536568    
 -0.12244089    
  0.21130925    
  0.23799863    
 -0.49223280    
  0.91453505    
 -7.10032210E-02
 -0.58929706    
  3.39571177E-03
  8.44656229E-02
  6.62892833E-02
  8.11633691E-02
  0.17693086    
 -0.76310569    
  0.34745365    
  0.33354264    
 -0.38609397    
 -0.30461115    
  0.39730167    
  0.10273395    
  0.18576749    
 -0.40301111    
  0.63642120    
 -0.49921989    
 -9.05140042E-02
 -0.19716787    
 -4.28275485E-03
  0.34501925    
 -0.21632771    
  0.14385530    
 -0.18232152    
 -0.29423949    
 -2.66680848E-02
  0.34416452    
 -5.10917194E-02
 -0.27168185    
  0.25951135    
  0.27018276    
 -0.28664413    
 -0.16667692    
 -0.77482510    
  0.87724030    
  0.80600172    
 -0.30495825    
 -0.43264055    
  0.42185891    
 -3.58657837E-02
  4.39630821E-02
 -0.40950540    
  7.03416988E-02
 -0.17255810    
 -0.41673905    
 -8.51577222E-02
  0.89078295    
 -3.40061672E-02
  -1.0707033    
 -1.85192078E-02
   1.3886284    
 -0.48550773    
 -0.32367554    
  0.28899014    
  0.15918019    
  0.23445050    
 -0.56891835    
 -5.77084199E-02
  8.53599459E-02
 -1.37304291E-02
 -1.39214965E-02
 -0.66549557    
  0.86786425    
  0.14538822    
  0.56853384    
 -0.82694542    
  7.01319724E-02
  1.18815033E-02
 -7.35023618E-02
  0.17095765    
 -9.74551588E-02
 -0.41337043    
  0.41729960    
  0.33647206    
 -0.30178660    
 -3.07716429E-02
  0.21372415    
 -0.13488406    
  0.15053388    
 -0.32781425    
 -0.31093892    
 -0.30748460    
   1.2720052    
 -0.11638264    
 -0.50747299    
  6.87139109E-02
  0.55738115    
 -0.53803825    
 -0.10919909    
  0.37948963    
 -0.30538177    
  0.24201189    
 -3.80999073E-02
  0.10730022    
 -0.32721296    
  0.18366474    
 -0.39877605    
  0.28893143    
  3.67690586E-02
  0.15363476    
  0.16776842    
 -0.46895730    
 -0.18819642    
 -0.25782907    
  0.57168102    
  0.10166374    
 -0.27883235    
  0.40693247    
 -0.31442976    
 -0.11477536    
  6.11545183E-02
  0.20604905    
 -0.42813402    
  0.25542104    
  0.27738318    
 -0.43701330    
 -6.96800500E-02
  0.11663710    
  0.45614645    
 -0.33125320    
 -0.31089151    
 -0.14864084    
  0.66387671    
 -0.52634674    
  0.23314928    
  0.21067676    
 -7.82523379E-02
  3.80276218E-02
  1.84848178E-02
  0.18048859    
  6.51118532E-02
  0.43464383    
 -0.38708237    
 -0.12498107    
 -0.30118901    
 -5.59284650E-02
  0.66396433    
 -0.46409851    
  6.65746108E-02
  0.37680972    
 -0.45065701    
  0.12987526    
  0.24344891    
  -1.0886120    
  0.13911270    
  0.36121023    
  0.50447047    
 -0.25718656    
 -0.23380101    
  0.27871355    
 -0.45391735    
  -1.0775589    
   1.7546201    
 -0.64050323    
  0.17373773    
 -0.28195152    
  0.16793287    
  0.13534123    
 -0.16974270    
  0.46058422    
  9.33006406E-02
 -0.19272047    
 -3.54644991E-02
 -0.26743105    
 -2.38674246E-02
  0.19671017    
 -1.19763706E-02
  0.29068977    
  0.15800446    
 -0.52372915    
  0.42405024    
 -0.14615642    
  0.14047466    
  0.79850793    
 -0.74849725    
 -0.29039574    
 -7.13247880E-02
 -0.12412596    
 -6.83635622E-02
  0.14874524    
 -0.19212534    
 -1.48885464E-02
 -5.65704629E-02
  0.29951656    
  3.91391478E-03
 -0.19331931    
  0.26491308    
 -0.24149263    
 -2.81709973E-02
 -0.24116194    
  0.72005475    
 -0.12890662    
 -0.19992542    
 -1.61175777E-07
  0.42441019    
 -0.23460294    
  0.53956139    
 -9.96674672E-02
 -0.32475087    
  1.49926404E-02
 -0.33647218    
  0.25270230    
 -0.26528126    
  0.30959213    
  0.16514724    
 -0.40940982    
 -0.52944320    
 -0.36921740    
  0.57475704    
  0.29990229    
 -0.12489308    
 -4.69568223E-02
  0.37948957    
 -0.31886485    
  0.11526599    
 -1.21703725E-02
  0.40682474    
 -2.72128568E-03
 -0.46728250    
  0.90580136    
 -0.73075223    
 -0.10779659    
  0.21825360    
 -2.64916159E-02
  0.21910858    
 -0.10805940    
 -0.20602351    
 -0.12147984    
  0.40823895    
 -1.95809305E-02
  3.60647403E-02
 -7.64162093E-02
  4.87899967E-02
  0.45376617    
 -0.94700658    
 -0.19153814    
  -1.2611312    
   1.9625773    
  0.64083827    
 -0.42599359    
 -0.37267533    
 -0.92438799    
  0.66845465    
 -0.11466306    
  5.89741096E-02
  0.21695720    
  0.32935491    
 -0.29450783    
  7.89882690E-02
 -0.37584510    
  9.23731327E-02
  0.15535051    
 -0.40187448    
  4.72530909E-02
  0.11149570    
  0.39315721    
 -0.23247486    
 -0.84469700    
  1.80183407E-02
  0.99192792    
 -0.18099806    
  0.29951656    
 -0.31149289    
  0.63740522    
 -0.69527245    
  0.35155550    
  0.10775282    
 -0.57178646    
  0.38299215    
 -0.43679488    
  7.73330703E-02
  0.51546609    
 -0.70995420    
  0.27917159    
 -3.92206125E-02
 -8.33815560E-02
  0.28768212    
 -4.82468195E-02
 -0.21556757    
  0.38961715    
 -2.26180609E-02
 -0.68016005    
 -0.46871427    
   1.0777782    
  0.30334806    
 -0.22898972    
  0.44276276    
 -0.59745669    
  8.73279721E-02
 -0.47209617    
 -0.24574353    
  0.55141914    
  0.11274061    
 -0.12933874    
  2.07045116E-02
 -0.44731203    
  0.84454697    
 -0.33372101    
 -0.16705398    
  0.23758422    
  0.24090621    
 -0.42107943    
  0.36309186    
  0.26351190    
 -0.60117894    
 -0.58611465    
  0.24544932    
 -0.39086625    
  0.86453968    
 -0.12467480    
  3.26557830E-02
  0.26329070    
  8.85535106E-02
 -0.17893732    
  0.42332283    
 -0.38358250    
  0.68826520    
 -0.70463222    
 -0.38101396    
 -0.22677320    
  0.88301575    
 -0.22690983    
  9.38959979E-03
 -0.21848167    
  0.29924282    
 -0.36740547    
  6.73943532E-08
  0.14999254    
  0.37156376    
 -0.32277325    
 -0.41058001    
  0.44731209    
  0.50819910    
 -0.43549743    
  0.56828874    
 -0.61190951    
 -0.14727402    
 -0.50225246    
  0.39730164    
 -2.48977374E-02
 -0.14439458    
  0.25561991    
  0.30260780    
  0.29391250    
  -1.2102033    
  7.36117810E-02
  0.18768355    
  0.92798668    
 -0.95508873    
  0.67092419    
  1.27760032E-07
 -0.29143465    
 -8.63282457E-02
 -2.48977374E-02
 -0.50245732    
  0.56357628    
 -7.38038197E-02
  0.64520758    
 -0.25546852    
 -0.31989583    
  0.39482677    
 -0.17168327    
  0.53156173    
 -0.54113078    
 -0.10464841    
  7.09210802E-03
 -0.52148306    
 -0.27977672    
  0.22471732    
  0.93003243    
 -0.83988130    
 -5.76359686E-03
   1.1620666    
 -0.33394369    
  0.50016272    
 -0.83260274    
  0.11934680    
  0.16921525    
 -0.15988395    
  1.84053779E-02
 -0.18658595    
  0.19867086    
 -0.35710412    
  0.25607195    
  0.12477221    
 -2.07414627E-02
  2.98931333E-03
  5.23374192E-02
  0.30731812    
 -0.59029001    
  0.59858871    
 -0.83975065    
  0.14660360    
  0.38599312    
 -0.25091302    
 -0.41453150    
  0.27115282    
 -0.13353151    
  0.29479969    
 -0.11247811    
  0.20067059    
 -0.32742226    
  0.53221673    
 -9.71637890E-02
 -0.26557639    
 -0.14280842    
  0.11973045    
  0.21297550    
 -0.35040548    
  -1.0678407    
   1.1655830    
 -6.69707134E-02
  0.67567962    
 -0.33427179    
 -0.35887507    
  0.14720403    
  0.11820556    
 -6.27382770E-02
 -0.35976309    
  0.49733293    
 -7.14588389E-02
 -0.18840063    
  0.29980323    
  0.14550762    
  8.00428689E-02
 -0.27494317    
 -0.10325303    
  3.50285089E-03
 -0.13853909    
  0.43579036    
 -0.17869194    
 -3.79792787E-02
  0.74193710    
 -0.82602048    
 -7.04240287E-03
  6.82858229E-02
 -7.18255937E-02
  0.18113866    
 -0.43855065    
 -0.28462866    
  0.34255120    
  0.18520346    
 -0.21152061    
  0.31724080    
 -0.24027973    
  3.23916487E-02
  6.55342638E-02
 -0.19735934    
  0.57763445    
 -0.29450783    
 -3.13070267E-02
 -0.52745306    
  0.27107814    
 -6.11956380E-02
  0.48026648    
 -0.40997964    
  0.50173485    
 -0.21631743    
 -1.02566127E-02
 -0.24397767    
  0.17277335    
  0.21201149    
 -6.79271072E-02
 -0.43299699    
 -4.93838545E-03
  0.76015794    
 -0.56716722    
 -4.59368974E-02
  5.00104018E-02
  4.76279072E-02
 -0.11054196    
  0.36271706    
 -0.54244488    
  0.44109237    
 -0.25704518    
  0.61004680    
  0.21041645    
 -0.77826267    
  0.46948683    
 -1.24853514E-07
 -0.43297160    
  5.80431558E-02
  0.17224577    
  0.24814497    
 -0.54005516    
  0.33828649    
 -0.48891217    
 -0.31599358    
  0.86072075    
 -1.72916558E-02
 -0.18815248    
  0.65924549    
 -0.77440035    
 -6.92742467E-02
 -0.18994534    
  0.51184571    
 -0.43810204    
  0.28649664    
  0.24217854    
 -0.46888709    
 -0.11834113    
  0.55601990    
 -0.52631480    
  4.76279147E-02
  0.33647236    
 -0.15415083    
 -0.26975599    
 -0.78339398    
   1.3408319    
  8.89476165E-02
  -1.1759990    
   1.0147308    
 -3.49797793E-02
 -1.30296350E-02
  1.94810480E-02
 -0.11217174    
  0.21010929    
 -5.08332662E-02
 -3.07198381E-03
 -0.61334109    
  0.29757601    
  0.25225151    
  0.12901293    
  1.99722480E-02
 -0.36803854    
 -0.23340018    
  0.19597374    
  0.32918176    
 -0.40851834    
  0.43855068    
 -8.32530707E-02
  0.30757943    
 -1.18907262E-02
 -0.78320789    
  0.18144859    
 -9.61837620E-02
  0.15139978    
 -0.32415187    
  4.47000340E-02
  0.56506526    
 -0.26922002    
 -0.60005665    
  0.43705949    
 -0.32505462    
  0.72572351    
 -0.15950710    
  5.84109053E-02
 -0.26662859    
 -0.41945118    
 -0.15180618    
  0.68904048    
 -0.18975677    
  0.51677823    
 -0.27881935    
  0.15246871    
 -2.38512717E-02
  0.10156006    
 -0.43872228    
 -8.56947303E-02
  0.23361491    
  0.33647209    
 -0.28768221    
  0.23889194    
 -0.98919767    
  4.11580130E-02
   1.2151998    
 -0.32174870    
  9.74082053E-02
 -0.20166920    
 -0.19337130    
 -0.51082551    
  0.85677683    
  0.25166389    
 -0.26114261    
 -0.17662345    
  0.15089855    
 -0.24205075    
  0.22893579    
  6.70107901E-02
  0.12461814    
 -0.12153645    
 -0.64802670    
  0.61040497    
  1.26984054E-02
 -0.54941577    
 -0.55552590    
   1.2595428    
 -0.79550916    
  0.50962734    
 -0.65780777    
  0.56357628    
 -3.96052981E-03
 -0.25131428    
 -0.16612707    
  0.46016625    
  0.13827278    
 -0.30325529    
  0.18381543    
  1.11319888E-02
  1.82820857E-02
  -1.6314168    
   1.2150227    
  0.41276452    
  5.65520562E-02
  5.35243824E-02
 -0.24205075    
  4.14092140E-03
  0.58180010    
 -0.99556386    
  0.92127806    
  0.13477445    
 -3.09075806E-02
 -0.53197438    
 -0.45635691    
  0.95412046    
 -0.20247684    
 -0.42990917    
  0.41560271    
 -0.27337560    
  0.23818120    
  1.18696820E-02
 -0.73840368    
  0.50339085    
 -0.14424969    
  0.22314349    
  0.10777134    
  1.53612494E-02
  9.10469331E-03
 -0.12536438    
 -0.16332512    
  0.30368227    
  0.46141037    
 -0.37862384    
 -0.12845637    
 -0.16196932    
 -0.16273451    
  0.34627619    
 -0.74315745    
  9.18075442E-02
  0.38378954    
 -0.13638100    
  0.91902661    
 -0.67688668    
 -0.18017343    
  0.39540043    
 -0.11959112    
 -0.51736176    
  0.24155220    
  0.17297927    
 -0.16443184    
 -1.71678923E-02
 -0.18492231    
 -0.25354907    
  0.30925989    
 -0.18924214    
  0.10178265    
  0.49783847    
 -1.64746977E-02
 -0.10868821    
  0.29045591    
 -0.31672391    
  0.29147720    
 -0.15320437    
 -9.72988307E-02
  0.21875437    
  4.86507416E-02
 -0.26376176    
  5.99828996E-02
 -0.22143249    
 -0.11778288    
 -9.66198836E-03
  0.62015861    
  0.44052625    
 -0.86310834    
 -1.20242508E-02
 -7.10111260E-02
  0.33213368    
  0.14434227    
  0.12136074    
 -0.52280200    
  5.08916974E-02
  0.32053337    
 -9.28202569E-02
 -0.39789492    
  0.17018189    
  0.19684657    
 -1.26185659E-02
  0.19806994    
 -0.28768203    
  0.16303973    
 -0.52269542    
 -9.92982388E-02
  0.41276452    
 -0.17003381    
  0.36140528    
 -0.57170039    
 -0.11844813    
  0.67196655    
 -0.13747099    
 -0.21007156    
  0.13353148    
  0.61231476    
 -0.50809169    
  0.14582761    
 -0.29261053    
  3.49551030E-02
  0.29528674    
 -0.35829967    
 -0.18721153    
  0.70774603    
 -4.84270044E-03
 -0.40789518    
 -3.65630840E-03
  8.42604637E-02
 -0.26878202    
  5.15132993E-02
  0.13300824    
  7.29942601E-03
  0.25815976    
 -0.20850407    
  0.51772213    
 -0.33770999    
  0.16971837    
 -0.23850490    
 -0.38858038    
 -0.59328103    
  0.75328553    
 -4.57295402E-09
  0.24698162    
 -0.19025569    
 -0.26826382    
 -0.72241765    
   1.3535870    
 -0.40036297    
  0.19997653    
  0.37156346    
 -0.37783298    
 -0.40546492    
  0.16086644    
  0.25709850    
 -0.19105545    
 -0.24116203    
 -0.64185381    
  0.91264784    
  0.11371955    
  0.21595182    
  -1.0301445    
 -0.30748463    
  0.92425877    
 -0.18709482    
  0.56302738    
  0.19046287    
  4.40599099E-02
 -0.39368114    
 -0.22075009    
  0.44835678    
 -9.32763964E-02
 -0.34319854    
  0.29747647    
 -0.32138205    
 -3.27897668E-02
 -8.70112777E-02
 -0.73966730    
  0.53342569    
  0.38856339    
 -2.68730223E-02
 -5.60145415E-02
  0.48074827    
 -0.40165555    
  0.66029406    
 -0.40350237    
 -1.48153109E-02
 -0.21570848    
 -0.53582704    
   1.0104493    
 -0.29539227    
 -0.15363461    
  0.37243435    
 -0.24705911    
 -4.56104279E-02
  0.20701417    
 -0.43852615    
  0.15894109    
  4.89606634E-02
 -0.12334459    
 -0.50697190    
 -0.27073270    
  0.85923129    
 -0.12896623    
  -1.0320514    
   1.0033022    
  3.68137918E-02
 -0.30796689    
  7.37174526E-02
 -0.61037505    
  0.37702736    
 -0.36772472    
 -0.10742038    
  0.44256866    
  0.17567709    
  0.36000258    
 -0.86161149    
   1.1807702    
 -0.61462241    
  0.46935228    
  0.17304982    
  0.44398329    
 -0.46614483    
 -8.47222060E-02
 -0.48474601    
  6.23701960E-02
  0.42541966    
  4.45837490E-02
 -0.44701400    
  4.87900749E-02
 -0.70621926    
  0.89501333    
 -0.10575869    
  0.59264439    
 -4.50528972E-02
 -0.11461996    
 -0.16846430    
 -6.13477360E-03
  0.14043066    
 -0.33700699    
 -3.04206368E-02
  0.25730225    
 -0.48141170    
 -0.30228084    
  0.67334461    
  0.28768215    
  5.59077933E-02
 -0.44157013    
 -8.83493498E-02
  0.28163987    
  0.12248575    
  3.42588313E-02
 -0.13575423    
 -0.19968203    
  3.98919795E-08
 -4.82468195E-02
  0.32499981    
 -0.18342115    
 -0.48798618    
  7.25707561E-02
  0.51581293    
 -0.26895308    
  0.45375922    
 -0.42298737    
 -3.46855223E-02
 -0.21338746    
 -7.77861615E-08
  0.49220696    
 -0.95254827    
   1.2505629    
 -0.62092912    
  2.42927838E-02
  8.80108774E-02
  0.18658590    
 -0.50275284    
  -1.1036500    
   1.9924303    
 -0.54017770    
 -0.43790039    
  0.26405331    
 -3.43381204E-02
 -0.29205844    
  0.30507374    
 -4.40598354E-02
  6.53826371E-02
  0.60498416    
 -0.72118640    
  0.11620189    
 -0.41181433    
 -0.21996403    
   1.2527632    
 -0.21974784    
  9.68500301E-02
 -0.29972008    
  0.18289801    
 -7.67303092E-08
 -0.50699049    
  0.63401651    
 -0.30992424    
  0.15365645    
  0.20094034    
 -0.22800978    
 -0.20202640    
 -0.18830945    
  3.97402383E-02
 -0.77897841    
  0.90108126    
 -0.12644105    
 -0.16507955    
  0.36535522    
 -0.24928273    
  0.35072109    
 -0.84195286    
 -0.46702316    
  0.73396909    
  0.14348161    
  0.83806169    
 -0.51870811    
 -0.12228960    
  0.17824839    
 -1.36989001E-02
  5.69667257E-02
 -8.84929672E-02
  0.18172847    
  -1.1196024    
  0.69768250    
  0.68405640    
 -0.51006484    
 -0.35721827    
  0.55650520    
 -7.09973797E-02
 -9.09717754E-02
 -0.31115437    
  0.15272099    
 -0.53838360    
  0.32909203    
  6.65205792E-02
 -0.22686349    
  0.27045378    
 -8.91680643E-02
 -3.15815248E-02
 -6.63227513E-02
 -7.10359737E-02
  0.10474662    
  0.35057905    
  6.03957139E-02
  3.59749831E-02
 -0.43051112    
  0.46523669    
  2.69377958E-02
 -0.31803831    
  0.29450819    
 -0.67294437    
  0.40101060    
  0.53899652    
 -0.37469336    
 -5.04960120E-02
  5.80431558E-02
  0.25131443    
 -9.82384682E-02
 -0.43825486    
 -5.65704629E-02
  0.57536399    
 -0.14723030    
 -0.64600044    
 -0.94634300    
   1.5021926    
 -0.17705229    
  2.22727414E-02
 -0.21546401    
  0.38893589    
  0.35741529    
 -7.25151300E-02
 -0.42800108    
 -0.35545471    
   1.0883975    
 -0.52878213    
 -0.22576019    
  0.56272984    
 -0.24071002    
 -5.52984700E-02
  0.14599530    
 -0.38260686    
  0.49459276    
 -0.14429438    
 -0.37605119    
  4.82240203E-08
 -8.14928561E-02
 -0.28141242    
  0.40962318    
  0.45537430    
 -0.44710970    
  0.42044172    
  3.97402495E-02
 -0.39256153    
  0.14642878    
 -0.23064695    
  0.11452366    
  0.15201639    
  0.24093312    
 -0.49913928    
  0.19878300    
  0.17435327    
  0.25353420    
 -0.29435632    
  0.18430361    
 -0.43307027    
  0.12538776    
 -5.89426719E-02
  0.34662470    
 -0.51758230    
  0.41109905    
  0.28838408    
 -0.87000990    
  0.22815618    
  0.18232164    
 -0.16644803    
 -0.29558736    
  0.52030456    
 -0.17106418    
  0.43969846    
 -0.44718915    
  0.14335135    
 -0.29312572    
 -0.53588200    
  0.57022023    
  0.11918866    
  3.31522487E-02
  9.99107733E-02
 -0.23551477    
  0.18852623    
 -8.60744640E-02
  0.36858860    
 -0.11810696    
 -9.47270766E-02
  0.24595803    
 -0.42827961    
 -0.29282361    
  0.40202272    
  6.66913390E-02
  0.10697219    
  0.21323973    
 -1.65294204E-02
 -0.73695004    
 -0.31287217    
  0.37085977    
  0.45879099    
  0.21300337    
 -0.41631499    
  5.31097688E-02
 -0.18508393    
  0.32033783    
 -5.25624342E-02
 -0.72213471    
 -5.37042357E-02
  0.86099666    
  0.29566762    
 -0.21989487    
 -0.20972045    
  8.92310962E-02
 -0.22849324    
  2.27283947E-02
 -0.28893122    
  6.29749969E-02
   1.0635769    
 -0.96954769    
  0.30673048    
 -4.17397395E-02
 -0.33581653    
  0.14493389    
 -6.55971840E-02
  0.13459024    
 -8.49932730E-02
  0.29771227    
  1.78046431E-02
 -6.68940321E-02
 -0.39607552    
  0.33111748    
 -7.66925812E-02
 -4.44516726E-02
 -0.42265740    
  0.20329486    
  0.39280671    
  8.54177475E-02
 -0.13102818    
 -0.12783328    
 -0.14660349    
 -2.66680922E-02
 -9.44097862E-02
  0.52654302    
 -0.52654314    
  0.56385028    
 -0.35868910    
 -0.30942208    
  9.43107456E-02
  3.44014838E-02
  5.17764650E-02
 -0.31559065    
  0.72105616    
 -0.20646408    
  0.25714520    
  0.39963421    
 -0.72282314    
 -4.09895778E-02
  0.86036229    
 -0.74583852    
  4.73677963E-02
 -2.52264850E-02
 -0.14085762    
 -0.88730305    
   1.2351156    
  6.60211742E-02
 -0.21278088    
  0.14675987    
 -0.34361961    
  0.42069030    
  6.12706989E-02
 -0.57852757    
  0.13755536    
  0.11016828    
  5.59588075E-02
 -0.20294079    
  0.46216065    
 -0.18074779    
 -0.33270577    
  0.19827555    
  0.16233927    
 -0.41006306    
  0.21481395    
  0.13213627    
  0.14244927    
 -0.29334772    
 -0.23841086    
  3.77403945E-02
  0.12597996    
 -0.25951132    
  0.31893480    
  0.70841473    
 -0.68560016    
  0.39285448    
 -0.23334754    
 -0.12987500    
  0.23331077    
  6.16441853E-02
 -0.38662192    
  0.20212421    
 -0.28986308    
  8.69561825E-03
  6.69707358E-02
  0.32542241    
  0.41709328    
 -0.87200677    
  3.62031497E-02
  0.17114840    
 -0.69689977    
  0.26870611    
  0.99367756    
 -0.45228896    
 -0.36772472    
  0.68099648    
  1.11138597E-07
 -0.65712869    
  0.42415732    
 -0.10057107    
  0.23333056    
 -8.75027925E-02
 -1.48590934E-02
 -4.59499136E-02
 -0.85253620    
 -0.34830666    
   1.0078058    
  0.16763879    
 -0.81981188    
  0.13626488    
 -0.42151690    
  0.50106949    
  0.10594846    
  2.61110142E-02
  0.53426015    
  0.37996668    
 -0.32701290    
 -0.22386016    
 -0.20186618    
  0.29750201    
  0.56657159    
 -0.92744344    
 -0.24798219    
  0.52391338    
  0.11383500    
 -0.14627041    
 -0.15415049    
 -0.15201645    
  0.98826432    
 -0.84915149    
  8.30353796E-02
 -0.32144627    
  0.36433789    
  0.12201509    
 -0.27871355    
  0.46328482    
  0.14851679    
 -0.45892724    
 -0.36051375    
  0.97600985    
 -0.58902943    
  1.48150790E-02
  0.46493578    
 -0.23300733    
 -0.16784959    
 -0.74262720    
  0.34574607    
  0.56473082    
  2.87375059E-02
 -0.48657092    
 -0.13287330    
 -3.75380628E-02
  0.57741106    
 -0.42560503    
  0.13176937    
 -3.34757753E-02
 -0.22314343    
  0.13883650    
 -0.59615511    
  0.65895587    
  0.53573042    
 -0.48074806    
 -0.35726300    
  0.29354718    
 -2.11968718E-08
  0.20544384    
  0.16126810    
 -4.03156765E-02
 -0.30470386    
 -7.57599771E-02
 -5.22684380E-02
  7.06176609E-02
 -4.65201363E-02
 -0.11066544    
  5.18251732E-02
  0.12337886    
  0.16808398    
 -0.14600781    
 -0.17103194    
  0.35408103    
  0.13262188    
 -0.41667414    
  0.33716208    
 -0.28538567    
  0.16846438    
  5.65122142E-02
  0.13673162    
 -0.26140618    
 -2.09650323E-02
  0.17807540    
  0.21316496    
 -0.34974042    
  0.32066867    
  1.06242595E-07
 -0.55300033    
 -0.44468573    
  0.79208720    
 -0.20430036    
 -0.46734038    
  0.14499012    
  0.65882236    
 -0.12495147    
  0.86915404    
 -0.35044560    
 -0.63694084    
  0.30474198    
  7.75134712E-02
 -0.91491055    
  0.14126009    
 -0.94360638    
  0.94360656    
  0.51321793    
 -0.21511129    
 -0.29810658    
 -0.15514897    
  0.92325950    
 -0.23361485    
 -1.76997129E-02
 -0.17520393    
 -0.14146551    
  0.25403404    
  7.32927471E-02
 -0.15238535    
  0.44183263    
 -0.37037385    
 -0.66668040    
 -0.11871649    
  0.84127742    
 -0.34740111    
 -0.33135727    
 -0.65118277    
  0.63679427    
  -1.3719056    
   1.9042376    
 -0.31792197    
 -5.86510217E-03
  0.23017742    
  0.22873528    
 -0.61797768    
  0.65088743    
  0.37626606    
 -0.20176877    
 -0.10838611    
 -0.10274494    
 -0.39803004    
  0.10034807    
 -3.58094200E-02
  0.19354299    
  0.21884242    
 -9.39317346E-02
  0.11778316    
  0.24643910    
 -0.40283680    
  0.18951339    
 -3.98722701E-02
 -0.10347927    
  5.84109053E-02
  0.21887937    
 -0.30782679    
  0.24309811    
 -0.12617688    
  4.71467413E-02
 -9.30099860E-02
  3.19745243E-02
 -0.41954973    
  0.73482001    
 -0.11618982    
 -0.27157584    
 -0.33122274    
  0.23252358    
  0.20217855    
 -0.13401592    
 -0.15028206    
  2.22727414E-02
 -0.67135990    
  0.32781401    
  0.52439767    
  7.32611911E-03
  2.87791081E-02
 -0.62462747    
  0.18121698    
  0.72842908    
 -0.28147924    
  0.19809759    
 -0.16337198    
 -0.14283817    
 -0.17604190    
  0.37204906    
 -0.48631722    
  0.25014400    
 -0.44731203    
  0.45953244    
 -0.36189401    
  7.82521516E-02
  0.38372514    
 -0.35197639    
  7.52234757E-02
  0.18874222    
 -0.12783328    
  0.13976203    
  0.24116190    
 -0.16142336    
 -0.53795427    
  0.36290553    
  0.22140269    
 -0.19989654    
 -8.54715332E-03
  0.19440833    
  0.32070005    
 -0.59086829    
  0.19306618    
  0.36919174    
  0.32776502    
 -0.58512878    
  8.18789750E-02
 -0.39607552    
 -0.10328595    
  0.44109237    
  3.32793035E-03
 -0.30443272    
  4.83609773E-02
 -7.11413324E-02
  0.58624959    
 -0.30318621    
 -0.33508438    
  1.44581012E-02
 -5.91306500E-02
  0.35515106    
 -0.68959463    
  0.76166689    
  9.88462474E-03
 -0.16735233    
 -0.78227484    
   1.0523611    
 -0.14287345    
  0.35291368    
 -0.25543395    
 -0.29701334    
 -0.13830465    
  0.60046530    
 -0.37445480    
  0.48609504    
 -2.85733137E-02
 -0.31213325    
  0.87931198    
  -1.4513810    
  0.25649929    
 -0.12004790    
  0.18994536    
  0.32799757    
  6.18752949E-02
  0.11077441    
 -0.23536634    
  0.10438913    
  5.94234057E-02
 -0.37569284    
 -0.64626348    
  0.55414826    
  0.55961561    
 -0.34705421    
  0.22172418    
 -0.27638239    
 -0.76696718    
  0.30368227    
  0.71376646    
  0.16615672    
 -0.54005516    
 -0.84871137    
  0.82295883    
  0.23180155    
 -6.04091249E-02
 -0.29626560    
  0.25894806    
  0.22085954    
 -0.56726700    
  0.67415088    
 -0.28312615    
  0.67849505    
 -0.86154395    
 -6.77461475E-02
 -4.78560105E-02
  0.25403404    
  9.77268368E-02
 -0.44952494    
  0.36314026    
 -0.26048633    
  4.76279147E-02
 -8.23708922E-02
  0.40546525    
 -1.01522170E-02
 -5.59585951E-02
  0.21010929    
 -9.15270224E-02
  1.58483926E-02
  3.40063199E-02
 -0.15415053    
  6.52033314E-02
  6.74411282E-02
 -0.30228105    
  0.71599323    
 -0.39525056    
 -1.84622165E-02
  7.76508674E-02
 -0.18577582    
  0.18864533    
 -0.27912274    
 -0.32367554    
  9.95847136E-02
  2.34203395E-02
 -5.22684380E-02
  0.22606610    
  1.92685090E-02
  0.21239910    
  6.15366688E-03
 -0.21094818    
  0.14107856    
  0.50554842    
 -0.92927134    
  0.68304598    
 -0.94591296    
 -8.87956396E-02
  0.47000346    
  7.72918016E-02
 -0.33564603    
  0.59928095    
 -0.19961320    
 -0.19637313    
  0.57300299    
 -0.45731866    
  8.84111449E-02
 -0.81574947    
  0.22488122    
   1.2467928    
 -0.28436086    
 -0.30462402    
 -0.15956110    
 -0.26405346    
  0.24703167    
  0.60808456    
 -0.39616266    
 -6.08415119E-02
 -1.48700187E-02
 -0.59003627    
  0.66921437    
 -0.39856866    
  0.68278444    
  8.48388970E-02
 -0.91748762    
  0.13427974    
  0.24078812    
 -0.19474401    
  0.51581293    
 -0.23818134    
  0.14107856    
 -0.22808984    
  0.64228880    
 -0.57439846    
  0.29537436    
 -2.87777651E-03
 -0.32786378    
  2.76151616E-02
  1.54442741E-02
  0.16882081    
 -0.47065121    
  4.55774032E-02
 -4.04096693E-02
  0.39856851    
  0.47130057    
 -0.84945995    
  0.34294474    
 -2.41614533E-08
 -7.05299601E-02
 -3.92206199E-02
  1.58735234E-02
  0.35154361    
 -0.13630542    
 -0.21523820    
  0.76161498    
 -0.56237698    
 -0.11617139    
  -1.0665240    
   1.1056051    
  6.08294271E-02
  6.96486086E-02
 -0.27653149    
  0.35586828    
 -0.39283359    
  0.45578170    
 -0.13618748    
 -0.29479939    
  0.50015658    
 -0.41416606    
 -0.24971041    
  3.30998152E-02
  0.32980570    
  0.11963957    
 -0.22537163    
  0.26322165    
  0.19885100    
 -9.06370655E-02
 -0.53680116    
  0.72551250    
 -0.66592026    
  0.11318124    
 -0.17277321    
 -0.10633566    
   1.0520148    
 -0.40376285    
 -0.33290705    
 -1.43369539E-02
 -0.11462906    
  0.14310084    
 -0.47070551    
  0.13633645    
  0.28030205    
 -8.90335143E-02
  0.25580275    
 -0.44218114    
  0.45154142    
  0.10037931    
 -9.41871330E-02
 -0.23166743    
 -0.20196867    
 -0.75198758    
  0.32486114    
  0.81336027    
 -0.18038183    
  0.17062554    
 -0.16290328    
 -9.26216170E-02
  0.26851213    
 -0.28553393    
 -0.49521121    
 -0.29238778    
  0.14058179    
  0.31397280    
  0.42718366    
 -0.66237545    
  7.30253160E-02
  0.78074521    
 -0.47907689    
 -0.20763919    
  0.33921593    
 -7.58655369E-02
 -0.19521214    
 -1.81274228E-02
  0.98235267    
 -0.65287328    
  0.29750201    
  0.39124957    
  -1.2818154    
  0.84389055    
 -0.18711106    
 -0.19474401    
  0.31481081    
  0.35045108    
 -0.42231578    
  0.49660733    
 -0.39951614    
  0.28322375    
 -0.66408300    
  0.65600783    
 -0.17371018    
 -0.36451444    
  6.28009513E-02
  0.36101347    
 -0.58960664    
 -0.50900567    
   1.2553569    
  -1.3114463    
  0.35282150    
  0.63757718    
  0.11778294    
 -0.34989509    
  4.40599062E-02
 -2.17872486E-02
 -0.13164510    
 -1.01012224E-02
  0.32992446    
 -0.13248913    
  0.18924195    
 -0.16862255    
 -0.27551159    
  0.42674252    
  0.34147215    
 -0.39184245    
  8.82407725E-02
 -0.35764059    
  0.58348328    
 -5.25708124E-02
 -0.54551119    
 -5.02619669E-02
  0.29282367    
 -0.29282361    
 -0.12619461    
  0.50731087    
 -0.24629670    
  0.33711544    
 -0.11577520    
 -0.18593815    
  0.22488122    
 -0.29698461    
 -0.33553806    
  0.60077381    
  0.11818121    
 -0.16214418    
 -1.12994667E-02
  0.33484754    
 -0.25480461    
  8.70115608E-02
  0.25593346    
 -6.40424788E-02
 -0.52772248    
 -0.35731560    
  0.10919923    
 -0.18924195    
  2.73991097E-02
  0.42332283    
  0.24934587    
 -0.44413429    
  0.70649856    
 -0.58513778    
  0.64934433    
 -0.57150197    
  0.61768305    
 -0.91273427    
  0.59041291    
  0.24839579    
 -0.34468985    
  0.32401726    
 -0.28855300    
  0.29376104    
 -0.72749668    
  0.57031101    
 -0.17928652    
  6.34013489E-02
 -0.39696902    
  0.13733135    
 -0.22757807    
  0.60005671    
 -0.15822414    
  4.87903170E-02
  0.15123096    
 -0.30142117    
 -0.10404388    
 -0.46650079    
  0.15514921    
  0.52036095    
  0.16376363    
 -0.21486957    
 -0.26912865    
  -1.0840135    
  0.78317314    
  0.44230583    
  0.20337501    
 -0.23801036    
  0.15854608    
  0.23063400    
 -0.41145301    
  8.62604752E-02
  0.17402281    
 -7.19732717E-02
  0.37772059    
 -0.23213530    
  0.22443292    
 -0.98427165    
  0.47430462    
  0.43228379    
  0.15693220    
  -1.2527629    
  0.57848412    
  2.76516285E-02
 -0.27563372    
  0.32442382    
  0.31648389    
  0.15460140    
 -0.35282117    
  1.14724142E-02
 -5.87253459E-02
  0.43460602    
 -4.26733382E-02
 -0.79941624    
  0.19735920    
  0.42679477    
 -0.70621932    
  0.81093019    
 -0.83086443    
  0.78906727    
 -0.27958491    
  0.38097423    
 -7.72918165E-02
  -1.2321435    
  0.25131431    
  0.99852884    
  -1.1434627    
  0.35207719    
  0.69314712    
 -0.27274039    
 -0.10724535    
  2.79089846E-02
 -0.45002106    
  0.91196495    
 -0.37837875    
 -0.42463505    
  0.31316134    
  0.19248980    
  0.24393749    
  0.37240407    
 -0.63996476    
  0.44069400    
 -0.49808672    
  0.25225151    
  0.10568844    
 -0.53269517    
  0.40713891    
 -0.25370628    
  2.13226452E-02
 -0.40546525    
  0.42220196    
  0.19195707    
  0.30466053    
 -0.43233812    
 -0.21153784    
  2.37542819E-02
 -0.14093618    
  0.55419558    
 -0.40857568    
 -0.26003042    
  0.74625695    
 -0.50986820    
  0.61090899    
 -0.45607528    
  0.43242106    
 -0.21585642    
  0.60703558    
 -0.51563352    
 -3.01666744E-03
 -0.35108000    
 -0.40118226    
  0.55961579    
 -0.22497654    
  2.26766635E-02
  0.37048048    
 -0.16818053    
 -0.11230373    
  0.57125741    
 -0.21622317    
 -8.38814452E-02
 -0.59217113    
 -0.80670202    
   1.3573998    
 -0.80686677    
 -0.68587440    
   1.4562531    
  9.65377316E-02
 -0.63360566    
  0.29774678    
 -0.23068246    
  5.39080659E-03
  0.45783326    
 -3.46053503E-02
 -0.49568254    
  0.36013710    
  0.11778301    
  0.84883261    
 -0.67190188    
 -0.32334548    
  0.65724045    
 -0.42830467    
 -0.41042814    
  0.23795867    
 -0.25805995    
  0.47253835    
  0.16851364    
  0.31015497    
 -0.50106949    
 -4.29816842E-02
  0.10569825    
 -0.22010855    
  0.25593337    
 -0.58485842    
 -0.81620741    
   1.1601704    
  0.22909616    
 -9.97712910E-02
 -0.15196718    
 -0.19770661    
  0.64551914    
 -9.80378129E-03
 -0.42662314    
 -0.12014416    
 -0.11247811    
  0.15415084    
  8.22378844E-02
 -0.65624261    
  0.19671015    
  0.65058744    
 -0.26516309    
 -4.13283184E-02
  0.37258136    
 -0.98861140    
  0.81093025    
 -0.49817461    
  0.72961700    
 -0.18397602    
 -0.22978804    
  0.17884308    
  0.36154106    
 -0.22496565    
 -0.19025569    
 -4.12817076E-02
 -0.25131422    
  0.29992220    
  0.48044166    
 -0.32837868    
 -0.37156346    
  0.58272326    
 -4.41056564E-02
  1.83973983E-02
 -0.38612220    
  0.26736206    
  6.52713776E-02
 -0.76135540    
 -0.14536570    
  0.38946453    
  2.72743721E-02
  0.24180265    
 -0.15591270    
 -0.14120330    
  0.29711628    
  6.47584796E-02
  9.44098532E-02
  0.17074317    
 -0.62702763    
  3.26371230E-02
  0.42664596    
  0.22672988    
 -0.43575194    
 -4.14370000E-02
  0.37156361    
 -0.13012688    
 -8.83856565E-02
 -0.57206923    
 -0.65302706    
  0.94070923    
 -0.25319579    
  0.49027693    
  0.35459659    
 -0.59607321    
  1.05351852E-07
  5.56889623E-02
 -0.49020618    
 -0.44713768    
   1.5434800    
 -0.13093747    
 -0.23880970    
 -0.15634587    
  0.36089677    
 -8.67676884E-02
 -4.17971648E-02
  0.16541097    
  0.17280185    
 -0.76993412    
 -7.30250329E-02
  0.58385098    
 -3.43873836E-02
 -0.30830148    
 -0.46683419    
  0.10788903    
 -0.29528660    
   1.7607495    
 -0.95236665    
 -8.88684615E-02
 -0.25237712    
  0.10008337    
  5.06438315E-02
  0.32404956    
 -0.12001767    
 -0.18770504    
  1.20726731E-02
  0.33647212    
 -0.36076510    
 -1.65292453E-02
  0.28141266    
  0.17019387    
  9.84402373E-02
 -0.40666753    
  0.67124867    
 -0.46926579    
 -0.44610298    
  3.17485370E-02
  0.13353141    
  4.58097607E-02
 -4.58095223E-02
  0.25995734    
 -0.15616055    
  0.16515607    
  0.18232132    
 -0.33002543    
  0.19720456    
 -0.66513437    
 -0.23565218    
 -0.33787182    
  0.85566616    
  8.29893164E-03
  0.44065154    
 -0.40812814    
  0.38390073    
 -0.30693981    
 -0.22778407    
 -8.74344260E-02
  0.28514087    
  0.65224558    
 -0.50027853    
  0.12032972    
 -0.23483960    
  8.45575258E-02
  0.47715726    
 -0.56909442    
  0.71149647    
 -0.51995790    
  1.21581303E-02
  0.13012688    
 -0.72275919    
 -1.09893344E-02
  0.97320342    
 -0.96769392    
  0.39070460    
  0.19218580    
 -0.23782130    
  0.19712734    
 -0.20493960    
 -0.35947987    
  0.39416564    
  4.44518030E-02
 -0.13146301    
 -0.51220405    
   1.0491323    
  0.32676321    
 -0.61605716    
 -0.42830470    
  0.21718539    
  0.21111932    
  0.21407029    
 -0.33751437    
 -1.10091371E-02
  7.12043345E-02
 -0.29804480    
  0.21197039    
  5.46585582E-02
  0.20453182    
  0.12482321    
 -0.38027462    
  0.45401835    
 -0.71228647    
  0.50792271    
 -4.45839576E-02
  0.29298729    
 -0.26599914    
 -0.81241053    
  0.89199787    
 -0.21905342    
  0.64614123    
 -0.20942347    
 -0.63550043    
 -9.11692902E-02
  0.20108376    
 -0.36360273    
  9.19013545E-02
  0.41999340    
 -0.12987500    
  -1.1022686    
  0.73088741    
  0.52969396    
 -0.23805155    
  0.28372154    
 -0.45581880    
 -0.82869273    
  0.78552049    
  0.89448595    
 -0.43805471    
  2.15061549E-02
 -0.59205109    
  0.52933455    
 -0.33066374    
 -0.85938245    
   1.2218963    
  9.36028920E-03
 -0.53810948    
  0.38032925    
 -0.18304908    
 -0.45011517    
  0.92175502    
 -9.12315398E-02
  1.77519452E-02
 -0.35541916    
  0.27927852    
 -0.18358816    
 -0.36266804    
 -0.17904821    
  0.70935488    
 -0.10143813    
  0.21671735    
 -7.43283257E-02
 -2.81709787E-02
 -0.28874072    
  0.23995075    
  0.43394479    
 -0.54301578    
 -3.72417411E-03
 -3.73817841E-03
 -7.78602138E-02
  0.32834208    
 -0.22095923    
 -2.57838927E-02
  0.10610650    
 -0.49859667    
  0.21314886    
  0.32169518    
 -8.43668580E-02
  0.34996241    
 -0.39313450    
  0.21724367    
 -0.20627467    
  0.26096451    
 -5.46900518E-02
 -0.41140002    
 -0.40769973    
 -0.23326159    
  0.82402670    
 -0.29140672    
 -0.13282084    
 -0.20763914    
  0.19044708    
  0.49919760    
  6.45384863E-02
 -7.51204863E-02
 -0.21695694    
 -0.16225995    
  1.03095742E-02
  0.42744419    
  0.11069744    
 -6.49375692E-02
  0.48033357    
 -0.25272694    
 -0.95652997    
  0.27602509    
  0.65472996    
 -0.37208581    
  0.69503933    
 -0.76159996    
 -4.98026684E-02
  0.38685337    
  0.13497554    
 -0.53467691    
 -0.26495370    
  0.89814961    
 -0.52310514    
  0.22391553    
 -0.15672579    
  3.19745243E-02
 -0.41954973    
 -0.16126812    
  0.81647021    
  8.47065747E-02
 -0.33090413    
 -0.52745306    
  0.47299340    
  0.54457784    
 -0.25503168    
 -8.41499027E-03
 -0.98176891    
  0.35667494    
  0.70881319    
 -0.17201197    
 -0.64216161    
 -0.32947922    
   1.6724510    
 -0.64399374    
 -3.24989967E-02
 -0.43286401    
  0.69314724    
 -3.29441354E-02
 -0.14660357    
  0.25100651    
 -0.64271647    
  0.11230357    
 -0.46197748    
  0.70757753    
 -0.77366769    
 -0.26112285    
  0.29170603    
  0.41346529    
 -0.79806501    
  0.93209416    
  0.39025143    
 -0.35263997    
  5.54790497E-02
 -0.23111163    
 -0.12329808    
  0.14701475    
  0.28376821    
 -2.94540403E-03
 -0.39665449    
 -0.31135181    
  0.19027378    
 -0.95155871    
  0.96630114    
  0.38410044    
 -0.81676137    
  0.25714520    
  0.87352878    
  8.59994143E-02
 -0.53867829    
 -0.35885850    
 -3.33363079E-02
  3.33362743E-02
  0.14237198    
  0.44419956    
 -0.15415053    
  0.17222324    
 -0.13737653    
 -0.31077793    
  5.89741096E-02
  0.50463927    
 -0.14884554    
 -5.06438389E-02
 -0.16941796    
 -0.15350990    
  0.19863029    
  0.22900867    
 -3.26924361E-02
  0.25466579    
 -0.71924579    
  0.33234277    
 -0.37156349    
  0.40546519    
  0.75141627    
 -0.83842736    
  -1.0524229    
  0.98472786    
 -0.28638601    
  4.06144820E-02
  0.12164521    
  0.12412606    
  0.39895868    
 -0.16729139    
 -7.03167096E-02
 -5.09450138E-02
  0.13657549    
 -1.22323530E-02
  0.10505269    
 -6.58322275E-02
 -0.59193724    
 -1.61728375E-02
  0.11778309    
  0.28768212    
  2.85735521E-02
 -0.75113422    
  0.88598561    
 -0.44149092    
 -4.40168194E-02
  3.92208770E-02
 -7.48480111E-02
  8.91679525E-02
  9.91802290E-02
  0.39250603    
 -0.21592325    
  0.13756996    
  3.99436690E-02
 -4.62333746E-02
 -5.17913699E-02
 -0.10499129    
  0.10166374    
  8.00429210E-02
 -9.00929198E-02
 -3.07716094E-02
 -0.16989894    
  0.14529334    
 -8.15266445E-02
  0.44458672    
 -0.63077700    
 -0.15570225    
  0.48550799    
 -0.16705401    
  0.14336450    
  0.17544861    
  2.86954176E-03
 -0.45690909    
  0.18533339    
  4.05214056E-02
  0.25091335    
 -0.96965587    
 -0.25131455    
  0.93702686    
 -9.79254395E-02
  0.32998428    
 -0.30559319    
  0.22233993    
 -0.28447160    
  0.74721450    
 -0.26499927    
  9.31492224E-02
  0.25717324    
 -0.74659497    
 -2.38108281E-02
 -5.36209941E-02
  0.27917156    
 -0.26653987    
  0.12565541    
  3.26706469E-02
 -0.39834753    
  0.61863005    
  5.71451569E-03
 -0.55748153    
 -7.75582790E-02
  1.06954155E-02
  0.33950722    
 -0.15541402    
  0.32566842    
 -0.45289826    
 -0.12851897    
 -0.13434803    
  0.57903385    
  3.59749831E-02
 -0.31272805    
  0.33716208    
 -8.26321244E-02
  0.19349495    
  1.22700566E-02
 -8.25868025E-02
 -0.19297430    
 -0.79006499    
  6.01039790E-02
  0.80349547    
 -1.50377881E-02
 -0.15541402    
  0.48754796    
 -0.40682456    
  0.41494384    
 -0.11408376    
 -0.32984787    
 -0.15415066    
 -0.50593567    
 -2.15711484E-08
  0.48613307    
 -4.08219621E-02
 -5.22181252E-03
  6.58465773E-02
 -0.29423952    
 -0.31435016    
  0.61347979    
 -0.15822412    
  0.30327404    
  -1.1505719    
   1.4966422    
 -0.90885568    
  8.95730423E-08
  0.43705949    
 -9.61540267E-03
  0.34745365    
  0.31627923    
 -0.18232179    
  0.35128713    
 -0.26005620    
 -2.48286296E-02
  0.12088179    
 -0.51247704    
  0.46689951    
 -0.19693577    
  0.24991161    
 -0.29178551    
  0.18012616    
  0.77361250    
 -0.91819376    
 -0.14310084    
 -0.34678173    
  0.84210289    
 -0.40434948    
 -0.34858543    
  0.14940023    
 -0.21805461    
  0.38322294    
  1.03273094E-02
  0.35872766    
  -1.0182018    
   1.1139467    
 -0.16507955    
 -0.30666474    
 -0.51781869    
  0.29641581    
 -0.20163722    
  5.68629578E-02
 -0.19955483    
 -8.98038968E-02
  0.17220354    
 -2.28580311E-02
 -0.64243209    
   1.5644865    
 -0.40202287    
  0.25892198    
 -0.42691368    
  8.93797651E-02
 -0.39070472    
 -0.11025669    
  0.53746158    
  0.48908564    
 -0.33340025    
 -0.27750894    
  1.10179883E-07
  0.16736566    
  4.68313247E-02
  0.15973714    
 -0.97066754    
 -0.10863400    
   1.0011138    
  2.38106679E-02
 -0.22314356    
 -4.51202467E-02
  0.16941805    
 -0.28336251    
  0.32158366    
  0.10660987    
 -0.37367237    
  7.84718245E-02
 -0.44983128    
  0.65084487    
  0.11090048    
 -0.23915502    
 -0.28185129    
  0.56953323    
 -0.14715768    
 -0.22849324    
  5.22508137E-02
  -1.8325814    
   1.7841550    
 -0.32659760    
 -0.28591979    
  0.75128335    
 -7.58985057E-02
 -0.26991943    
  0.22595663    
  0.14285102    
 -0.33193696    
  0.28881279    
 -0.27980363    
  0.27640814    
 -6.31788597E-02
  3.55911665E-02
  0.23565219    
 -0.27124330    
 -0.13146301    
 -0.24719082    
  0.43500698    
 -0.15529279    
 -0.15082303    
  8.46832842E-02
  8.98563415E-02
 -0.41527888    
  0.56383353    
 -0.12538755    
  0.18739757    
 -0.57959235    
 -0.88569009    
   1.5530851    
  6.61534543E-08
 -0.30620998    
 -0.16205579    
 -0.25131458    
  0.50005376    
 -0.64728379    
  0.10467046    
  0.60895520    
 -0.29219660    
  0.63492358    
 -0.31277457    
 -0.82996285    
  0.96758389    
 -0.41551554    
 -0.23293170    
  7.37174526E-02
 -0.24625124    
  0.43951070    
  0.24384809    
 -0.28658977    
  7.16095120E-02
 -0.25305799    
 -0.17086922    
  0.76792032    
 -0.15223129    
 -0.37897348    
 -0.10863399    
  0.49429640    
  0.28517875    
  0.23954944    
 -0.47911802    
 -0.59610128    
  0.59291184    
 -0.10075641    
 -0.22049677    
 -4.96715456E-02
  0.36129385    
  0.27714297    
 -0.19958486    
 -0.37605119    
 -0.23407264    
  0.11900328    
  0.47608280    
 -0.67512882    
 -0.59136450    
   1.1745110    
 -0.41884312    
 -0.46798551    
  0.86669391    
 -0.19391382    
  0.51575196    
 -0.23426180    
  0.10037931    
 -0.22948395    
  0.15667140    
 -8.83856565E-02
  0.37076655    
 -0.30067402    
 -0.77987885    
  6.68907026E-03
  0.67294461    
 -0.44183287    
 -0.46262372    
   1.1921384    
 -0.21868931    
 -7.58186430E-02
 -9.32577103E-02
 -0.24595806    
  0.44320551    
 -0.53371948    
   1.1108184    
  -1.1429064    
 -0.46134564    
  0.37630835    
  2.33929865E-02
  0.24487124    
 -0.13547264    
  0.14448154    
  5.24138957E-02
 -4.34850119E-02
 -0.21760358    
  0.43985775    
 -1.43369539E-02
 -0.20791700    
  0.47554359    
 -0.42781231    
 -8.85533318E-02
  0.28768212    
 -0.38996071    
  0.16941807    
  0.19237176    
 -0.11733688    
  0.27250749    
 -4.05671857E-02
 -0.23194027    
  0.28466541    
  0.10867827    
 -6.43577576E-02
 -0.25545156    
 -9.38189179E-02
  2.42927838E-02
  0.50440514    
  0.48439223    
  -1.0941578    
 -4.54625078E-02
  0.13469349    
 -0.25830749    
 -4.85272519E-02
  0.34276655    
 -0.41729972    
 -5.50595783E-02
  0.62818927    
 -0.90130281    
  0.64228880    
  8.33816975E-02
  3.99217289E-03
  0.14442793    
 -0.52821738    
  0.67544746    
 -0.46525303    
 -0.11011123    
  0.55734575    
  0.36632502    
 -0.39709681    
 -4.14733477E-02
  0.22118701    
 -3.72383483E-02
 -0.29039574    
  0.13217168    
  8.51577669E-02
 -0.80077797    
  0.26136482    
  0.78845745    
 -0.39979926    
  1.01181306E-02
 -0.35475922    
 -3.90295796E-02
  0.54889750    
 -3.21193375E-02
  5.91728324E-03
  0.10624515    
 -0.24526970    
 -0.24023807    
  0.14797392    
  0.15149204    
 -9.02111605E-02
 -0.29001597    
  0.15947707    
  0.35508028    
 -0.41247296    
 -0.32056582    
 -0.42899576    
  0.50185710    
  0.37806621    
  6.45385683E-02
  0.15712266    
 -0.34781244    
  0.22482282    
 -1.69210434E-02
 -2.41805781E-02
 -7.62617737E-02
  8.66968334E-02
 -0.21968940    
 -0.54889733    
  0.56174588    
  0.10493484    
 -0.36602360    
  0.47825697    
 -0.61415893    
 -0.56278527    
  0.61818415    
  0.48412517    
 -0.35509476    
 -0.14715768    
  0.61386627    
  0.19977036    
 -0.36054355    
 -0.22994962    
  0.98326540    
 -0.32738963    
 -0.27177536    
 -0.37923416    
 -0.14049013    
  0.65615869    
  0.22256380    
 -0.56484973    
  6.32621497E-02
  0.11565204    
  0.10978778    
 -0.26450709    
  0.12703624    
  4.79545631E-02
  0.36798209    
 -0.54297251    
  0.62940520    
 -5.22994809E-02
 -0.43267772    
 -0.27625328    
  0.42941818    
 -9.94607657E-02
 -0.32090756    
  0.27407661    
  0.20098181    
 -0.12516324    
 -0.61677420    
  0.62625313    
 -0.24059038    
  0.24998006    
 -0.48317400    
  0.14545499    
 -6.30841106E-02
 -0.19448818    
  0.34531128    
 -0.91629064    
  0.39877611    
 -0.43959808    
  0.98472786    
  0.17123556    
 -0.13306297    
  3.67690586E-02
 -2.93062031E-02
 -6.92582875E-02
  0.14097372    
 -4.24089730E-02
  0.18412516    
 -4.29514125E-02
 -0.51816702    
  0.26640463    
  0.32721275    
 -0.27229705    
  0.65025574    
 -0.22963890    
 -0.26211378    
 -0.33777580    
  8.31987560E-02
  0.78731090    
 -0.94637525    
  0.47675440    
 -0.40546492    
  0.76610774    
  -1.0568528    
  0.37008169    
 -0.13111296    
  0.28040940    
 -0.36610404    
  0.63629818    
  4.89228666E-02
 -0.28327078    
  0.32483548    
 -0.48901260    
  6.03805259E-02
 -0.29290387    
  0.48751938    
  8.62073004E-02
 -0.20922889    
 -0.53536689    
  0.10037931    
  0.27353776    
  0.22485133    
 -0.52688092    
  0.16971837    
  0.32596445    
  0.61251754    
 -0.49630061    
 -0.22785667    
  0.12214774    
 -0.12214778    
  0.13598889    
 -0.82913601    
  0.11865776    
  0.76074052    
 -0.43531796    
  0.49863017    
 -0.36636230    
  0.95107704    
 -0.74399066    
  5.25513291E-02
  0.25207263    
  -1.2137464    
  0.27193385    
  0.66904944    
 -1.05077969E-02
  2.77797598E-02
 -0.36354759    
  0.61638331    
 -0.13049637    
  5.88403903E-02
 -3.19329426E-02
 -0.24627008    
 -0.10745934    
  5.31824157E-02
  0.32674947    
 -0.57920271    
  0.52609318    
 -9.53100994E-02
 -0.66035742    
 -8.75978842E-02
  0.84629124    
  0.32256502    
 -0.45136023    
  0.24557054    
 -8.40831175E-02
  1.45139657E-02
 -0.89349753    
  0.16216677    
  0.33732751    
  0.21455975    
  8.90206695E-02
 -3.15970089E-03
 -0.22631325    
  0.59962118    
 -0.69097084    
  0.21089511    
 -0.15591270    
 -0.27812567    
  0.31449321    
  0.44183290    
 -4.43357043E-02
  4.94247600E-02
 -0.25932324    
  0.10008331    
  7.72918239E-02
 -0.60109794    
  0.22012386    
 -2.03672033E-02
 -0.40546504    
  0.35048303    
  0.49416596    
 -0.15150158    
  8.31456575E-08
 -0.25529042    
  3.97601957E-03
  0.25439632    
 -0.13837841    
 -1.78257246E-02
  0.17751366    
 -0.67523640    
  0.32113963    
 -8.62083212E-03
 -0.23293170    
 -0.33428875    
  0.41306981    
  0.29898179    
  2.95225624E-02
 -0.51690471    
 -2.46925727E-02
  0.66139847    
 -2.94618923E-02
 -0.17768131    
  3.89155038E-02
 -3.89155447E-02
  3.96048091E-03
  0.13649137    
 -3.86691652E-02
  0.29837748    
 -2.96915676E-02
 -0.10383965    
  9.00463536E-02
 -0.14953177    
  0.42252299    
 -0.33604965    
 -5.47248572E-02
 -0.18859096    
 -5.03008664E-02
  0.64643800    
 -0.36173695    
 -0.16515611    
  1.74524207E-02
  0.15661904    
 -0.23205869    
 -0.55403447    
   1.1756533    
 -0.74877417    
 -2.57524475E-02
  7.93734044E-02
  0.40947324    
 -0.30652511    
  7.33313933E-02
 -0.16430318    
  0.14045177    
 -1.03989206E-02
 -0.12609264    
 -3.21311168E-02
  0.18910138    
 -0.13740002    
  4.91593853E-02
  2.55023539E-02
 -0.46856588    
  0.56779236    
 -0.33322009    
  -1.0761393    
   1.6200482    
 -0.20419499    
 -2.62308717E-02
  0.28934160    
 -0.77609611    
  0.67128819    
  0.16513994    
 -0.46207270    
  7.86117762E-02
 -0.20105278    
  3.30608413E-02
  0.15415047    
 -2.82704588E-02
  0.15874860    
 -8.28497633E-02
  0.43707529    
 -0.33304462    
 -5.22393957E-02
  6.41439557E-02
 -0.36772460    
  0.24177237    
  -2.1417453    
   2.4311039    
 -0.27934161    
  0.15367617    
  8.20133463E-02
 -8.48663300E-02
  2.26000641E-02
 -4.86505106E-02
 -0.54867887    
 -5.74570969E-02
 -0.58135563    
  0.37288871    
  0.11851862    
  0.96227598    
 -0.39429173    
  4.56105098E-02
  6.47373199E-02
  2.35998761E-02
 -0.33239892    
  -1.0509844    
   1.0631055    
  0.10656482    
 -0.43663147    
  0.52304101    
  0.15320423    
 -0.33817810    
 -0.15017447    
 -0.33832592    
  0.31963384    
  5.95142283E-02
  0.37385997    
  0.14228508    
 -0.17650311    
 -8.58613476E-02
 -0.14841992    
  5.82691170E-02
 -0.32745627    
 -4.82667573E-02
  0.95720053    
 -0.64375460    
 -0.19444293    
 -0.11900331    
  0.71488714    
 -0.18232159    
 -0.29849294    
 -0.79368824    
   1.4263469    
 -0.64578760    
  0.46392787    
 -7.17669427E-02
 -1.49928583E-02
  0.49130100    
 -0.61324686    
  0.10672458    
 -0.13792296    
 -0.20655662    
 -0.19014415    
  0.55286133    
 -5.57419844E-02
  6.34908723E-03
  0.62776458    
 -0.47814497    
  7.35238045E-02
 -0.27510321    
 -0.49977580    
 -0.18672706    
 -0.62283063    
  0.75884253    
  0.74386227    
 -0.83455896    
  0.22567210    
 -0.10648336    
  0.35555089    
 -0.33883744    
  0.31895569    
  0.61594516    
  0.20872356    
 -0.66194898    
 -3.82653922E-02
  4.50684093E-02
 -1.02213584E-02
  0.20935030    
 -9.00463313E-02
 -0.34501940    
 -0.42715797    
 -0.71981531    
   1.1723982    
  0.37860847    
  8.50993171E-02
  9.05141756E-02
 -0.10642941    
  8.20975825E-02
 -0.26334980    
 -0.44468576    
  4.98730550E-03
  0.80816245    
 -0.43814418    
 -4.57020923E-02
 -0.11419243    
 -6.23903871E-02
 -0.13291845    
  0.26912880    
  0.15895477    
  0.67866588    
 -0.65031761    
 -0.42744413    
  0.17834556    
  0.55218953    
 -0.61381036    
 -0.19597378    
  0.10277973    
 -7.73331076E-02
  0.42372283    
 -0.29207757    
 -0.15195026    
  9.76383388E-02
 -0.29546419    
  0.79129416    
 -0.15273534    
 -0.32466087    
 -0.18506506    
  0.28493115    
 -0.30155170    
  0.36944222    
 -0.19553570    
  1.86049510E-02
 -0.11203933    
  0.14378773    
  1.33040706E-02
  0.30514967    
  0.17253341    
 -5.90888485E-02
  0.10449035    
 -0.23430227    
 -0.37619457    
  0.32194391    
 -0.16231415    
 -0.49322191    
  0.14934540    
  0.46710932    
  0.44105628    
 -0.70959878    
  3.26371230E-02
 -0.16413908    
 -0.65600759    
   1.2070928    
  0.22252022    
 -0.27364978    
  0.72222841    
 -0.90915060    
  0.55792052    
 -0.53835046    
  0.38983998    
 -0.43746787    
  3.20029072E-02
  0.30330724    
 -0.14354818    
 -0.10984468    
  0.12977901    
  0.15226933    
 -0.34783590    
 -0.19358483    
  0.19358484    
  0.33074149    
  0.14175886    
 -0.78995478    
  6.89930767E-02
  0.40717289    
  0.34810573    
 -0.48701495    
  0.14571193    
 -6.29576445E-02
 -0.22585467    
  0.39485088    
  0.19343850    
 -0.14581050    
  7.55604133E-02
 -0.22922659    
 -0.33038890    
 -0.14710027    
  0.59263217    
  9.22846049E-02
 -0.16430315    
 -0.38299239    
 -0.23511994    
  0.55789310    
  0.13223737    
 -6.55461103E-02
 -0.24763444    
 -0.54017770    
  0.46734062    
  0.23638879    
 -0.87336588    
  0.76605397    
 -0.21245860    
  0.91532427    
 -0.51794320    
  0.27378738    
 -0.37986934    
 -0.87042737    
   1.2227606    
 -0.91375601    
  0.70259607    
 -0.34465602    
  0.36329040    
 -0.52113509    
  0.41063297    
 -0.36011708    
 -5.57105765E-02
  3.12620116E-08
  0.59470707    
 -0.72823864    
  0.46328482    
  0.15254417    
  2.53981669E-02
  0.12921187    
 -0.11365923    
 -0.34702149    
  0.32517961    
  6.28930423E-03
 -5.47642969E-02
  6.41243756E-02
 -0.48124662    
  0.19563302    
  0.10948432    
  7.14589059E-02
  0.16200155    
 -6.04414940E-02
  0.33558163    
 -0.26058400    
 -0.36164176    
  9.49331000E-02
 -0.12869146    
  0.19086877    
  0.27698675    
 -0.38550428    
 -4.03279476E-02
  0.36487159    
 -9.58815739E-02
 -0.12369660    
 -0.48506296    
  0.26724350    
  0.26644048    
 -0.34943712    
  0.19585149    
 -0.11728898    
  0.39504060    
 -0.14471434    
  0.11122558    
  0.12770933    
 -0.38390085    
  7.69611299E-02
 -0.41103593    
  0.23314928    
 -0.26724330    
  0.33976996    
 -0.24078788    
 -8.74875635E-02
 -1.14942715E-02
  0.68734992    
  6.74413070E-02
 -0.39465424    
 -9.73282456E-02
  0.27087507    
 -0.12629354    
 -1.16055505E-02
  0.15470648    
  0.15700397    
 -7.08258376E-02
 -5.66189550E-02
  -1.3638936    
   1.2545699    
 -0.25337961    
  9.31938738E-02
  0.30135927    
 -9.18679461E-02
 -0.36011708    
  0.31800577    
 -9.78222117E-02
  0.32739696    
 -0.34333351    
  0.11016828    
 -0.29008287    
  0.78275937    
 -0.79728746    
 -0.27315378    
  0.77318972    
 -0.70505208    
 -0.13438700    
   1.2547181    
 -0.26961705    
  0.12711716    
 -0.43634257    
 -0.10265420    
  0.33481595    
 -0.29322216    
 -0.32542220    
  4.02066372E-02
  0.18396209    
 -0.24489467    
  0.44817030    
 -0.68316394    
  0.52005458    
 -8.62959027E-02
  7.44146407E-02
 -0.14555582    
 -0.22084212    
  0.43565601    
  0.71520704    
  -1.0895623    
  6.79113120E-02
  0.80304301    
 -0.36446223    
  0.13108529    
  7.16561154E-02
 -0.38441169    
  0.19139482    
  0.10406920    
 -0.19166724    
 -0.18514234    
  0.11211739    
 -0.44015065    
 -0.63598871    
 -1.11731766E-02
  0.60511363    
  0.55169660    
 -0.45248997    
  6.97332174E-02
 -0.13872635    
  3.50912549E-02
 -7.14588836E-02
  0.21570833    
 -6.15580045E-02
  0.25131452    
  0.24027978    
  0.10146946    
 -0.12438393    
  0.27602509    
 -0.41810742    
 -0.11730614    
 -7.57599771E-02
 -5.71584031E-02
  0.31309175    
  3.52148786E-02
 -0.17336515    
  0.35626325    
 -0.10312136    
 -0.11858202    
  0.66764504    
 -0.29137883    
 -0.25131452    
  0.16362943    
 -0.41903400    
  0.11960299    
  0.10681403    
  0.17356876    
 -0.24817945    
 -0.37597448    
 -7.45027363E-02
  0.34668043    
  0.34922555    
 -0.20742735    
 -3.44861709E-02
 -1.41344024E-02
 -0.17876901    
  8.47450271E-03
 -8.47447477E-03
  0.76892537    
  9.76384580E-02
 -0.49720383    
 -0.12516306    
  0.15984878    
  2.83677713E-03
 -0.63535941    
  0.72472864    
 -0.40287793    
  0.21848139    
  8.93453136E-02
 -0.28863218    
  0.48696899    
 -0.80162781    
  0.38441184    
  -1.0569395    
   1.3149301    
 -0.74084210    
  0.18327898    
 -3.40666585E-02
  0.33008710    
 -9.31772068E-02
 -0.29290387    
  0.19876494    
  0.56998479    
 -0.29092368    
 -0.48307574    
 -0.28417921    
   1.5651133    
 -0.98669434    
  0.31952289    
 -0.37184837    
  5.23258559E-02
 -0.17997119    
 -3.82821970E-02
 -7.59859234E-02
  4.12430651E-02
  0.29522908    
 -5.01067415E-02
  1.17879706E-02
  0.14518215    
  0.26288381    
 -3.97401638E-02
 -0.92307025    
  0.30788484    
 -3.56272981E-02
   1.4194182    
 -0.56401128    
 -0.10683002    
  0.15204765    
 -0.64185381    
 -0.84863222    
  0.73881704    
 -0.20216005    
  0.87728870    
 -0.34057131    
  0.34736657    
 -0.36347008    
 -0.37824166    
 -0.42460442    
 -0.21772332    
  0.80792254    
  0.27860481    
 -0.51285416    
 -0.72932684    
   1.5419478    
 -0.46103510    
 -7.41077811E-02
  0.10919923    
  -1.2510405    
   1.2230666    
 -0.50610864    
  0.37359002    
 -0.32760465    
  0.20271170    
  0.12893362    
  7.38200545E-02
 -0.13621029    
 -0.25808153    
  0.53389078    
 -5.35245948E-02
  7.92492703E-02
  0.39375678    
 -0.15236792    
 -0.21013603    
 -0.23474911    
 -0.30205202    
  0.46340275    
 -0.13827297    
 -0.24914406    
 -2.46925466E-02
  7.23205283E-02
 -0.17768110    
  0.29184014    
  0.14282425    
 -0.15115780    
 -5.59284650E-02
  0.38459978    
 -0.45327684    
  0.12041236    
  8.84111449E-02
 -0.32423955    
  0.29694760    
  0.34993276    
 -0.26292148    
 -0.19545074    
 -0.39451206    
  0.82749510    
  0.53062809    
 -0.62650985    
  1.56008806E-02
 -0.14644057    
  7.25707784E-02
 -6.68898784E-03
 -0.43440342    
 -0.73009074    
   1.2039728    
 -0.55478865    
  0.16532385    
  1.41848316E-02
 -4.80859689E-02
  3.39014307E-02
  0.42744386    
 -0.28149000    
  0.17336522    
 -0.25925496    
  0.74343103    
 -0.55218071    
  0.27369604    
 -0.21263579    
  0.18695667    
 -0.34518039    
  0.83733577    
 -0.41970026    
 -0.53439862    
  0.26095173    
  0.44359815    
 -0.31139261    
 -0.80783898    
 -0.35469288    
   1.4579238    
 -0.42759776    
 -0.16480792    
 -2.53176112E-02
  0.22825880    
 -5.23680113E-02
  1.77626368E-02
  1.80478935E-07
  6.14525676E-02
  3.25763524E-02
 -2.92704683E-02
  7.00925887E-02
  8.26427713E-02
 -0.53374922    
  0.38101393    
 -0.36187467    
 -0.24591255    
  0.25064099    
 -0.26898986    
  0.91629082    
 -0.36197984    
  0.41018215    
 -0.36511368    
  0.10603821    
 -0.40394166    
  0.23494598    
 -0.16018561    
  0.11966429    
  0.26004818    
 -0.35874742    
  0.40130717    
 -1.96360778E-02
  6.84260279E-02
 -0.37421238    
 -0.11394434    
  0.56697792    
 -0.30328834    
  0.50617909    
 -0.69514507    
  0.27459678    
 -0.34501940    
 -0.28625259    
 -0.15415061    
  0.82124716    
 -0.19352770    
  8.52304623E-02
 -0.14763591    
  0.34830675    
 -0.18446298    
 -0.54683596    
  0.38299233    
  3.78093077E-03
  8.66968334E-02
 -0.10574487    
 -0.19938926    
  0.43172142    
  4.17971238E-02
 -8.86073112E-02
 -0.48351312    
 -0.33543646    
  0.59819943    
 -0.45027909    
  8.96120444E-02
  2.81709507E-02
  0.44183260    
  -1.0196692    
   1.0125006    
  8.94065499E-02
  3.23652849E-02
 -0.33329248    
 -9.30904374E-02
 -0.33940315    
  0.81245106    
  5.61446659E-02
 -0.54889780    
 -0.12152123    
  0.68751347    
 -0.62227285    
  0.27042866    
  0.41213638    
 -0.28768194    
  0.13264433    
 -0.16874948    
  0.24926996    
  6.38218895E-02
 -0.42583230    
 -0.54430139    
  0.46734062    
  0.34909067    
  0.10692690    
 -0.13554552    
 -9.11255181E-02
  0.72274005    
  -1.0849836    
 -0.28599131    
 -7.72312731E-02
  0.50936466    
  0.64139223    
 -0.37364423    
 -0.19583511    
 -0.21805461    
 -0.12991203    
  0.74111140    
 -7.43196905E-02
 -0.33944395    
 -0.59029001    
  5.84109053E-02
  0.88312256    
 -9.53102112E-02
  5.64412735E-02
  6.49194345E-02
  5.28634861E-02
 -9.96556282E-02
  6.37898669E-02
  0.46012366    
 -0.38441166    
 -0.38996074    
  0.60052556    
 -0.71447003    
 -0.18404731    
  0.32455862    
 -0.11497817    
  0.36254007    
  7.59859085E-02
 -0.78683281    
  0.38542446    
 -7.56663159E-02
  0.31567100    
  0.23454332    
 -0.27682588    
  0.21446814    
 -0.14392616    
  0.45479578    
 -0.56256717    
 -9.77268815E-02
  0.38108921    
 -0.16941793    
 -0.87117028    
 -0.26826382    
   1.3088523    
 -0.24613293    
 -0.31348261    
  0.21950065    
 -7.97385350E-02
 -0.56357616    
  0.76997954    
 -0.65838867    
  0.51330692    
  0.29969159    
 -0.29228386    
 -0.23148093    
  1.38572305E-02
 -9.11901444E-02
  0.49052057    
 -0.26236418    
 -0.28501883    
  9.14341286E-02
 -4.86620096E-03
 -0.44781256    
  0.88999373    
 -0.90537882    
 -0.26469246    
  0.53477871    
  0.26826411    
 -0.68863237    
  0.93237704    
  0.35950771    
 -0.10977088    
 -9.25514400E-02
  2.69075595E-02
 -0.15611924    
 -0.42285687    
  0.72168350    
 -0.26826382    
 -5.14691547E-02
  4.81192470E-02
 -0.28992176    
  0.51440662    
 -1.07817771E-02
  0.23124075    
 -0.64077902    
  0.12636296    
  0.41975123    
 -5.34108430E-02
 -0.50916445    
 -0.22730152    
 -0.24021575    
  0.44655207    
  0.25975332    
 -0.17840764    
 -1.57484859E-02
  0.25131452    
 -3.45400944E-02
 -4.91097048E-02
 -0.35955524    
  0.24595802    
  0.52352643    
 -0.66894352    
  9.53102559E-02
  0.25962409    
 -0.22466901    
  9.46160257E-02
  3.07717808E-02
 -0.66329420    
  0.53024387    
  0.37948960    
 -9.66267660E-02
 -4.14261147E-02
 -6.55461103E-02
 -0.28125098    
  0.76923722    
 -0.55813175    
 -0.20684102    
  4.24638763E-03
  5.76292053E-02
  0.27155265    
  2.70695332E-02
  0.12008831    
  4.87899669E-02
 -0.33296940    
  0.21330522    
 -0.43121755    
  0.28550583    
  0.11122563    
 -0.10471106    
 -0.15794574    
  0.23598863    
 -0.13138849    
  0.10707159    
 -0.34140757    
  2.98527777E-02
  0.39702636    
 -1.13638686E-02
 -0.12459194    
 -0.30839115    
  0.40105021    
  2.90719140E-02
 -0.29439011    
 -0.24747543    
 -0.65924573    
   1.1143607    
 -0.27938315    
 -2.93520596E-02
  0.51167649    
 -0.75090587    
  0.59972733    
 -0.70208907    
  0.78190374    
 -0.64240193    
  7.52234757E-02
 -0.17942709    
 -0.74657238    
   1.0780778    
 -4.67175767E-02
  9.13496464E-02
  0.14045177    
  8.58611465E-02
 -0.34857050    
 -0.19223599    
  1.08108744E-02
  0.13083978    
 -0.22668773    
 -3.61487158E-02
  0.60669357    
 -8.00426677E-02
 -2.94136610E-02
 -1.50377881E-02
  0.31845388    
 -0.12608179    
  6.06246404E-02
 -0.43531796    
 -0.18962087    
  0.54219675    
 -0.20493960    
 -1.18345860E-02
  0.19415604    
 -0.13259789    
 -0.17488648    
  0.17861091    
  0.27740660    
 -0.30759743    
  0.29626602    
 -0.97043729    
   1.5601213    
 -0.64835215    
 -0.16021116    
  4.50684093E-02
  -1.5598410    
   1.5665978    
  0.30022919    
 -0.85816300    
  0.44393161    
  7.62622058E-02
 -0.21791245    
  0.23524384    
  0.13481939    
 -0.23219329    
  0.11102638    
  0.40433466    
 -0.25357947    
 -1.17302332E-02
 -0.10241498    
 -2.31413580E-02
  0.25279969    
 -0.10680445    
 -0.59416521    
  0.71130574    
 -0.58830088    
 -0.18789238    
  0.15015243    
 -0.23159249    
  0.45473635    
  0.54856604    
 -0.36945477    
  0.12383834    
 -0.31845373    
  -1.2411122    
  0.85499012    
  0.28768200    
  0.20925465    
 -0.19215991    
 -0.76335132    
  0.53062832    
  0.44564539    
  1.02216769E-02
  0.46788275    
  6.77180439E-02
 -0.30637419    
  1.33872088E-02
 -0.47855079    
  0.10964337    
  0.25642937    
 -5.82095645E-02
 -0.10290974    
  7.73494095E-02
 -0.43003660    
  0.47124648    
 -0.23328796    
  0.26687911    
 -0.49987489    
  0.46628371    
 -0.40857568    
 -0.30338112    
 -1.27388472E-02
  0.49532145    
  9.31773335E-02
  0.19059096    
 -0.35248229    
  0.12565541    
  3.97883952E-02
  0.23862615    
  0.47209620    
 -0.21706459    
 -0.84729773    
  0.13226806    
  0.68871266    
 -0.55241954    
 -0.29933265    
 -0.24686000    
  0.55388504    
 -0.33877379    
  0.90765136    
 -0.27261162    
  0.23503849    
 -0.36572489    
 -0.15415059    
 -0.19145384    
  0.15283938    
 -4.42727245E-02
  0.21736537    
 -0.51193023    
  0.44694975    
 -0.25181925    
  0.64424336    
 -0.13250926    
 -0.37990877    
  9.13182795E-02
 -0.63316429    
  0.31471080    
  4.40169051E-02
  0.47774890    
 -0.38636091    
  0.65077734    
 -0.28238112    
 -0.28868967    
  0.17693084    
 -0.21389614    
  0.16544366    
  0.22738996    
 -0.40546501    
  4.55566421E-02
 -0.30538166    
  0.16196917    
 -4.29660454E-02
 -3.98063771E-02
  0.20159326    
 -0.14725868    
 -0.10109599    
  0.19728005    
 -0.38386580    
  0.21800202    
  0.58146656    
  0.29486075    
 -0.45721015    
 -0.16952264    
  3.16231847E-02
  0.40934849    
 -0.29199803    
 -8.29305947E-02
  7.24957213E-02
 -0.41954973    
  0.31651747    
  0.14413390    
 -0.19176197    
  0.55379152    
 -5.03098145E-02
 -0.60164148    
  4.47411789E-03
  0.14518197    
 -0.16320042    
  4.87900749E-02
  4.23792899E-02
  0.46584564    
 -0.63252252    
 -0.25552511    
  0.11918864    
  0.11653388    
  1.98026355E-02
 -5.02619669E-02
  0.46548307    
 -0.16882092    
 -0.20793395    
 -8.35865140E-02
  0.23233196    
  0.37520167    
 -0.50525451    
  0.11365945    
 -0.70981443    
  0.87336570    
 -0.52852535    
  0.35667500    
  0.85618693    
 -0.41793191    
  0.13083978    
 -0.43660527    
  0.26740512    
 -0.33926940    
 -4.82020043E-02
  0.17336522    
 -0.42467979    
  0.22208488    
 -0.22738972    
  0.25249588    
  0.15296949    
  0.32680050    
 -0.23213530    
 -3.61285545E-02
  0.14599530    
 -0.16285886    
 -0.55368119    
 -1.19048832E-02
  0.53449535    
  3.44862975E-02
 -0.14179790    
  0.16524936    
 -0.71321464    
 -0.23503815    
  0.31923029    
 -0.31923023    
  0.84362811    
 -0.20312452    
  0.21772352    
  5.29222898E-02
 -0.82129300    
  0.70865154    
  0.12967797    
  8.41919407E-02
  0.27753767    
 -0.39260715    
 -0.79194760    
  0.94060820    
 -0.10769875    
 -0.27549344    
 -9.70739275E-02
  0.40546504    
 -0.59754282    
  0.57462835    
  0.32982758    
 -0.32652199    
 -0.41541538    
  0.24686009    
  0.66742849    
 -0.36328140    
 -5.78029687E-03
 -0.24883312    
 -0.42992553    
 -0.78275931    
   1.3673663    
 -0.30265570    
 -4.85745296E-02
  0.30561987    
 -0.10907117    
 -0.28644380    
  0.43473569    
  0.32542247    
 -3.77401635E-02
 -0.42488319    
 -0.26826382    
 -0.25613388    
   1.1211313    
 -2.02644593E-03
 -0.12516318    
 -0.53408247    
 -0.13858601    
  0.28090253    
  0.10331742    
 -0.19591017    
  0.24674343    
 -9.79376212E-02
 -0.10500345    
  0.11460339    
  3.17955064E-03
 -0.28030214    
  0.17670375    
  3.11982054E-02
  0.33109456    
 -1.23305209E-02
 -0.11283246    
 -0.54856580    
  0.69794339    
 -0.53014994    
 -0.18721153    
  5.25178984E-02
  0.23148094    
 -4.14370000E-02
 -0.17160968    
  0.14035723    
  3.12527306E-02
 -4.32289131E-02
 -0.12838095    
  1.36058060E-02
  0.36876360    
 -0.32040277    
 -0.47430477    
  0.62906832    
  5.71584627E-02
 -0.27846521    
 -0.15874843    
  5.36199193E-03
  0.35614020    
  7.57118687E-02
 -0.36464304    
  2.46926006E-02
 -0.19904615    
  0.40546498    
 -3.22610252E-02
  6.35135919E-02
  2.65671704E-02
  0.61932719    
 -0.23022515    
 -0.11271966    
  1.96910631E-02
  -1.4289752    
   1.1551245    
 -4.49514352E-02
  0.30759758    
 -7.60600865E-02
 -8.89473483E-02
 -0.18965755    
  0.17627937    
 -5.89426719E-02
  0.11778294    
  0.13353147    
 -0.18232147    
 -0.31015483    
  0.46715888    
 -0.33932522    
  0.23744068    
 -0.37440652    
  1.36677790E-02
 -0.26826414    
  0.34656459    
 -0.30031371    
 -0.13272464    
  0.75869316    
 -6.55461103E-02
  6.43107109E-03
  9.18075442E-02
 -0.18232155    
 -0.10731172    
  0.10731174    
  0.31621838    
 -0.40036297    
 -0.14339438    
  0.19906770    
 -0.25804165    
  0.50049192    
 -0.19658719    
 -0.20604903    
  0.23326167    
  0.55865669    
 -0.74636161    
  0.40681374    
 -0.13237667    
  9.18839034E-03
 -0.13005307    
 -7.19732717E-02
  2.24994508E-07
  0.30616689    
 -6.52713925E-02
 -0.31042147    
  8.80108774E-02
 -0.40546513    
  9.43107456E-02
  0.33647209    
 -4.38023992E-02
 -0.11452366    
  0.12565541    
 -9.27303731E-02
 -0.64185369    
  0.76008672    
 -0.45713705    
  5.52626364E-02
  0.68504995    
  6.80890083E-02
 -0.31592524    
 -0.23361488    
 -2.11968718E-08
  0.34520575    
 -0.31496587    
 -0.12686667    
 -0.11778301    
  0.51840544    
 -0.88131100    
  0.50926208    
  0.34249040    
  4.56105098E-02
  5.57417870E-02
  1.49481725E-02
 -0.51677823    
  0.50182986    
 -0.49192879    
 -9.28499922E-02
  0.39277235    
  0.23041637    
  5.36094382E-02
 -0.61903906    
 -6.86286539E-02
 -8.55223164E-02
 -2.40975898E-02
  0.38907143    
 -7.72918388E-02
 -0.10834138    
  0.83657956    
 -0.61045557    
  0.33135736    
 -0.15367582    
 -1.67506728E-02
 -0.26540932    
  0.14720403    
  0.16118719    
  0.29734415    
  0.11350028    
  6.23902380E-02
 -0.75125462    
  0.46625730    
 -0.51890087    
  0.57113236    
 -2.57748477E-02
  0.11342217    
 -0.53202796    
  0.49884927    
 -0.45612448    
  9.77268368E-02
 -0.13254648    
  4.61618267E-02
  0.12693051    
 -0.79044604    
  0.23907430    
  0.85710186    
 -9.72633436E-02
  -1.0986123    
 -0.36593443    
  0.77676135    
  0.16705422    
  1.79377999E-02
 -9.79804024E-02
  0.54834795    
 -0.42838868    
 -4.35728952E-03
  0.50644922    
 -0.41074228    
 -0.29832041    
  5.33347204E-03
 -9.47784111E-02
  8.94451067E-02
  0.37469345    
 -0.12516308    
 -0.32158369    
  0.23001665    
 -0.37843636    
   1.2992831    
  -1.0116009    
 -0.15082306    
  0.67258865    
 -0.19606522    
 -0.11058882    
  0.25176233    
 -0.35354522    
  0.12961753    
  7.91373625E-02
 -0.16936250    
 -0.23068246    
  2.13910770E-02
  0.46536338    
 -0.47600159    
  0.34484059    
  0.17025432    
 -0.12580228    
 -0.65058750    
  0.23967271    
  0.54308641    
 -0.31885061    
  0.24303199    
  0.18117924    
 -0.17435323    
  0.53302640    
 -0.99625009    
  0.18681590    
  0.56917900    
 -0.55140078    
 -7.30918795E-02
  0.19721794    
  8.92786905E-02
  0.21671735    
 -1.15274386E-02
 -4.44516465E-02
  0.25299656    
 -0.38220829    
 -4.94800173E-02
  0.22024064    
 -0.39822403    
  0.92233318    
 -0.85941923    
  4.05691098E-03
  0.17078410    
 -3.82653922E-02
 -0.23026118    
  9.36854631E-02
 -0.63779688    
  0.12289829    
  0.58172148    
  0.56557322    
 -0.13879040    
 -0.21819296    
 -0.30847302    
 -0.65198916    
  0.75944847    
  0.38127539    
 -0.99119198    
   1.5193915    
  -1.0910420    
 -0.18867670    
  0.36646304    
  4.08221185E-02
  0.36211455    
 -1.78805534E-02
 -0.35888636    
  0.33541742    
 -0.20096394    
 -0.12344411    
 -0.25654164    
 -0.23262244    
  0.71084678    
  2.02612840E-02
 -0.29055157    
  7.63363764E-03
  0.35477209    
 -0.84552181    
  0.21691307    
  0.34712940    
 -0.10418332    
  0.12169699    
  0.12086492    
 -3.12526450E-02
  0.16632117    
  8.03228188E-03
 -0.23656644    
  0.20953812    
 -0.29409531    
 -0.14621639    
 -0.62330371    
 -0.26157105    
  0.89755952    
 -2.12323125E-02
  0.33585873    
 -0.37079689    
 -0.44628707    
  6.71391934E-02
  0.89794147    
  0.33798301    
 -0.60991645    
 -0.35965580    
 -0.16750646    
  0.13205959    
  0.61546409    
 -0.55060357    
 -3.44013609E-02
  9.53102782E-02
 -0.75889862    
  0.54142088    
  0.50743020    
  4.32678796E-02
 -0.12472878    
  0.39681783    
 -0.64235008    
 -0.78187543    
   1.2453722    
 -0.18529347    
 -0.19237198    
 -2.63172090E-02
  0.75768578    
 -0.79388899    
  3.17485370E-02
  0.23380072    
 -0.49795258    
  0.96618778    
 -0.19210377    
 -0.16900589    
  7.04730898E-02
 -1.19048813E-02
 -0.17992924    
  0.17992923    
 -0.30988261    
  0.11551301    
 -0.24613321    
 -9.34566557E-03
  8.97461921E-02
 -0.17292365    
  8.78611952E-02
 -0.44599500    
  0.86384445    
 -0.14191797    
 -0.19948944    
  0.57617563    
 -0.34527007    
  0.82946670    
 -0.27034193    
 -0.61931986    
  2.16613598E-02
  1.41848158E-02
  0.12246674    
 -6.25004480E-03
 -9.87644419E-02
 -0.25478080    
 -0.35540023    
  0.57496595    
 -0.65447807    
  0.19375032    
  0.19080837    
  0.29818985    
  0.16060093    
  0.11216232    
 -0.29033798    
 -0.19516978    
  6.26510754E-02
  0.34281409    
 -6.53053001E-02
 -0.31883737    
  0.22567213    
 -0.50634611    
 -0.32757354    
  0.56953323    
 -0.21985961    
  0.36646304    
  0.15739211    
 -0.22395283    
 -0.35609663    
 -0.12941112    
  0.20186611    
  5.23681231E-02
 -0.47409377    
  0.48928389    
 -0.12282076    
  0.37859207    
 -6.84371069E-02
 -6.89930320E-02
  0.25823483    
 -0.35176092    
 -0.12516306    
  0.16833551    
  0.19166727    
 -0.30593553    
 -0.85257483    
   1.2076699    
  0.47552362    
 -0.52468282    
 -1.95700172E-02
  0.33307847    
  7.89526850E-02
 -0.14330231    
 -0.16376360    
  0.69136631    
 -0.92254919    
  8.92873015E-03
 -0.10783281    
  0.64497554    
 -0.26626787    
 -0.14179790    
 -5.62395900E-02
  0.11318124    
 -0.21304688    
 -0.17958573    
  0.28357539    
  0.38467416    
 -0.18064229    
  0.28935862    
  0.28074846    
 -0.46206579    
 -0.22918577    
  0.10080490    
  0.22314377    
 -0.78190351    
 -0.54328299    
   1.5165991    
 -0.48919091    
  0.15362325    
 -9.53879114E-03
  7.09078237E-02
  8.00426975E-02
 -0.20006038    
  6.49580956E-02
 -0.13443021    
  0.47940165    
 -9.57557037E-02
 -0.19415615    
 -0.11000075    
  2.62309518E-02
  0.29010624    
 -0.46276578    
 -0.11826401    
 -3.97401750E-02
  0.33066383    
  8.97044539E-02
 -0.50492591    
 -0.27469492    
  0.19301698    
  0.15718567    
  0.32995757    
 -0.11778304    
  8.45575258E-02
  0.51823056    
 -0.63643599    
  0.73046494    
 -0.71537018    
 -0.27898106    
 -2.50640959E-02
  0.11495911    
 -0.32298884    
  0.17709975    
  0.30068600    
 -0.33260360    
  0.33260360    
  0.65361631    
 -0.66924149    
  9.38774943E-02
 -0.20186618    
  4.37639002E-03
 -0.50646830    
  0.68221813    
  0.20166922    
 -0.24279641    
 -6.70861304E-02
 -0.15415080    
  0.16632116    
 -0.14279085    
  0.10163246    
 -0.64395684    
  0.34783611    
  0.84244359    
 -0.39819232    
 -0.20875497    
  5.21858484E-02
 -0.38865796    
  0.16126828    
 -0.67209375    
  0.65600777    
  0.37806621    
  0.16676912    
 -0.10223057    
  0.31845385    
 -0.43623674    
 -0.47627303    
 -3.19517069E-02
  0.82098043    
  5.01498058E-02
 -0.18777129    
  0.40655741    
 -0.59744024    
 -8.26917961E-02
  0.14797392    
  2.56895255E-02
  8.67095366E-02
  0.60280812    
 -0.63659513    
 -0.38505614    
 -0.12921180    
  0.30900472    
 -9.74222496E-02
 -0.20015396    
  0.21401127    
  0.32261536    
  7.36333355E-02
  8.28877315E-02
 -0.18005125    
  0.15415064    
 -0.21732955    
  1.43886013E-02
 -1.43886972E-02
 -0.15656896    
  0.10451279    
 -0.22123709    
  0.16228092    
  0.20434438    
  0.24210444    
 -0.61829913    
  0.32542244    
  3.07717808E-02
  0.11740887    
 -0.60165501    
  0.18867669    
 -0.25066838    
  0.16077311    
  0.43152514    
  3.21045611E-03
 -0.23767167    
  6.68225065E-02
  0.12157823    
 -0.46262348    
  0.66053540    
  0.40730503    
 -0.47000360    
 -7.00440183E-02
  7.88286328E-02
 -0.23192839    
  0.11122560    
  0.30883834    
 -0.44613594    
  0.16006300    
 -7.33662546E-02
  0.12963101    
 -5.62649257E-02
 -4.26994264E-02
 -0.62818909    
  0.12405273    
 -0.12405245    
  4.30833884E-02
  0.74879867    
  0.29407188    
 -0.56387091    
 -6.55338913E-02
  0.17164055    
 -0.16370392    
 -6.53294697E-02
  0.44002283    
 -0.42744395    
  0.17884308    
  0.11817005    
  0.18077224    
 -0.25131428    
  0.44774786    
 -0.71244049    
  0.66460508    
 -0.34497130    
  0.27343008    
 -0.51002836    
 -3.65150832E-02
  6.01383559E-02
 -0.78690195    
  0.47957298    
 -0.12975943    
  0.39334372    
  0.20840119    
  0.29753438    
 -4.51202281E-02
  0.23233196    
 -0.58170748    
  0.26376212    
 -8.44752863E-02
 -6.92101046E-02
  0.15368547    
  8.81745741E-02
 -0.34468985    
 -7.88400471E-02
 -0.10709809    
  0.12260251    
 -0.35119563    
 -7.95876011E-02
  0.39953023    
  0.25439632    
 -0.25837210    
 -0.26276287    
  0.65081298    
 -2.70636333E-03
 -5.28635979E-02
 -8.02808926E-02
  0.15193695    
 -0.30196798    
 -0.77559084    
   1.0257053    
 -0.34040135    
  3.92931327E-03
  3.51638398E-08
  3.46856453E-02
  0.27625331    
 -0.12210280    
 -7.41077513E-02
  3.43677811E-02
 -0.51987541    
 -8.90797824E-02
  0.80191785    
 -0.15647474    
  8.42932686E-02
 -0.58003235    
  0.23272328    
  0.31382045    
 -0.18666512    
 -0.54113078    
  0.15963000    
  0.21985945    
  0.19467209    
 -0.16869619    
  0.75326890    
 -0.42476463    
 -0.51082540    
  0.20346376    
  0.15474820    
 -0.40010312    
  0.91307694    
 -0.46743163    
 -0.28312615    
  0.17089282    
 -0.12644105    
  0.24209313    
  0.41339713    
 -0.33782768    
  3.15938238E-03
 -2.88020950E-02
 -0.76725495    
  0.10605977    
  0.88693303    
 -0.42244780    
 -6.53294697E-02
  0.37548435    
 -0.33821291    
  0.38631245    
  0.31291369    
 -0.64772975    
 -0.22895198    
  0.40869609    
 -0.21511129    
 -0.31197491    
  0.48424610    
 -0.21309316    
  0.39709669    
 -0.49324054    
 -0.33463886    
  0.73088759    
 -0.41476765    
 -0.11370245    
  0.65308821    
 -0.67425317    
 -2.16226093E-02
  0.66544473    
 -0.44998062    
 -0.21546401    
 -0.26784387    
  0.17034517    
  0.71695787    
 -0.49622676    
  0.20067078    
 -0.18153135    
  0.19331932    
 -0.14701460    
  9.90053639E-02
 -0.25542131    
 -1.12593824E-07
  0.23471630    
  2.88679637E-02
 -0.23233177    
 -7.45027363E-02
  0.26956299    
 -0.21056473    
  0.25995734    
 -0.32449597    
 -5.12932986E-02
  0.19587469    
  0.28647962    
  0.19309351    
 -6.45386204E-02
 -0.12855493    
  9.95676219E-02
 -0.20613238    
  0.39063007    
 -0.42744395    
 -0.14792007    
 -5.46039976E-02
  0.63808739    
 -0.24287891    
 -0.10880291    
  0.38872284    
 -0.41590890    
  0.26478404    
 -0.25304228    
  0.25906658    
 -0.44685012    
  0.39128038    
 -1.60003733E-02
  0.42674252    
 -0.37641761    
  0.14799671    
 -0.95128739    
  0.47171468    
  0.41397592    
 -0.56599224    
  0.21012378    
 -0.47647625    
  0.68989503    
 -5.00937514E-02
 -0.60784942    
  0.40336630    
 -0.18400353    
  3.96090597E-02
  6.57514781E-02
  0.30681619    
  0.15748946    
 -0.25951111    
  0.18540344    
 -0.84935117    
  0.75925833    
  0.13226807    
 -0.27692401    
 -3.56473960E-02
  3.56473327E-02
 -6.84371069E-02
 -0.37469333    
 -0.88643777    
   1.6182227    
 -2.65894327E-02
 -0.36872336    
  0.38062802    
  0.28842145    
 -0.30934903    
 -8.50907117E-02
 -0.32340005    
  4.44518104E-02
 -5.35840504E-02
  0.14493389    
  0.31411541    
  4.25596908E-02
 -0.16579239    
  7.87809938E-02
  2.09904872E-02
 -0.23283413    
 -0.21661076    
  0.82376754    
 -0.37729436    
 -0.31177965    
  7.06176534E-02
  0.21094808    
 -0.43978998    
  0.16228092    
 -0.56062829    
 -0.29479966    
  0.87942922    
  7.97386989E-02
  0.23619659    
  0.14712708    
 -0.28271937    
  3.56601812E-02
 -0.43618679    
  0.34278604    
 -8.38377625E-02
  0.16763879    
 -0.65219647    
 -0.54430145    
  0.62149107    
  8.74875858E-02
 -0.30351341    
 -0.35363993    
  0.48005399    
  0.26236442    
 -0.25613388    
 -0.30228105    
  0.91460878    
  0.31753504    
 -0.40914822    
  0.20902219    
 -0.15514897    
  2.07621865E-02
  0.16968508    
 -9.70457867E-02
 -0.39280653    
  0.79401654    
  9.74402949E-02
 -0.66079408    
  9.29237828E-02
  8.81484300E-02
 -1.57484598E-02
 -0.11421786    
 -0.12090195    
   1.1354101    
 -0.95576954    
 -0.33111763    
 -4.68365289E-03
  0.40702888    
  0.65004402    
 -0.78357548    
 -0.32158342    
  0.62168813    
  3.89155224E-02
 -9.60740000E-02
 -0.14439456    
 -0.13122231    
  0.13445345    
  7.15703666E-02
  6.67883679E-02
 -2.56060269E-02
 -0.28864297    
 -0.31893474    
  0.11483944    
  4.15765680E-02
  0.27859131    
 -0.13157634    
  0.25694087    
  0.24525397    
 -1.66867543E-02
 -0.42856628    
  0.41403833    
 -0.32579756    
 -2.04785876E-02
  3.44223157E-03
  0.24825513    
  -1.5148592    
  0.94513887    
  9.05594900E-02
  0.86568063    
 -0.55870545    
 -0.56760931    
  0.22089398    
  0.33066383    
  0.30929178    
 -0.54957128    
 -0.33976975    
 -0.34927070    
  0.57587606    
  0.30368257    
  3.39571177E-03
 -0.15358579    
 -1.19284792E-02
  0.23428115    
  0.14141165    
 -0.43756819    
  0.21029535    
  8.58611465E-02
  6.30936865E-03
  9.01510343E-02
  0.18088382    
 -0.49182263    
  0.21447852    
  0.30338082    
 -0.37895074    
  0.16626628    
 -4.73460071E-02
 -5.28892316E-02
 -0.93401885    
  0.50593567    
 -0.13633631    
  0.43861735    
  0.38348630    
 -0.53582704    
  0.22903335    
 -0.39877605    
 -0.11093133    
  0.35779166    
  0.14179803    
  1.22786162E-07
 -0.16952264    
 -1.79637311E-07
  0.22555047    
 -0.22957450    
  0.18030351    
 -0.17227113    
 -0.16487446    
  0.18859118    
  0.16855527    
 -0.10060462    
 -0.15780680    
 -3.92206125E-02
  0.10536060    
 -0.26396552    
  2.57082302E-02
  0.25413072    
 -0.34437734    
 -9.30904597E-02
  0.12588020    
  0.26731488    
 -0.22006167    
 -0.16101196    
 -0.36705562    
  0.43685156    
  0.42768824    
  7.07006454E-02
 -0.11949079    
  6.33360818E-02
  0.20198271    
 -0.45072162    
 -6.70108125E-02
  0.72001064    
 -0.16749208    
 -0.40546492    
  0.37656137    
 -0.33062410    
  0.19247405    
 -0.29105461    
  0.30774942    
  7.03165829E-02
 -1.86919328E-02
 -8.18789378E-02
 -0.32358617    
  -1.1224797    
   1.6238265    
 -0.30497372    
 -0.18232170    
  0.17453943    
 -0.10275982    
 -0.95378119    
  0.26495373    
  0.69314712    
  0.52197021    
 -0.33391809    
 -0.55338538    
  0.75340635    
 -0.45491362    
 -8.15799236E-02
  0.13976198    
 -0.11506934    
  0.35031319    
 -0.16799176    
  0.18502806    
  1.00842901E-02
 -9.83246043E-02
  0.18784156    
 -0.29279211    
  0.23940404    
  0.31786725    
 -0.45601729    
 -0.33573189    
 -0.29287684    
 -0.53899664    
   1.3375043    
 -2.85281725E-02
 -0.32814702    
  0.29878077    
 -0.14974520    
   1.1974127    
  -1.1859405    
  0.31948996    
 -0.36221525    
 -0.14035715    
  0.46600029    
  0.11873779    
 -0.58018196    
 -0.20067061    
  7.49011785E-02
  0.56402433    
  0.31015491    
 -0.46871424    
  0.16148746    
  3.44862901E-02
 -0.46212518    
  0.42763895    
 -8.81052390E-03
  0.18281327    
  0.26406404    
 -0.82183862    
  0.53792274    
 -0.10563917    
 -0.36989370    
 -0.14279085    
  0.11829983    
  0.43531811    
 -0.22381206    
 -0.37256747    
 -0.26528129    
 -0.13534132    
  0.28223231    
  0.40364203    
  0.16761549    
 -0.15672579    
  0.34469005    
 -0.33749580    
  0.18589923    
 -0.81989872    
  0.49995580    
  0.30495009    
 -0.55509430    
  9.53101963E-02
  9.13877636E-02
 -6.30841106E-02
  0.15879093    
 -0.89470017    
  0.97107309    
 -0.50593567    
  0.38907143    
  0.43798840    
 -0.37784994    
  0.13450384    
 -0.38027510    
  9.90128797E-03
 -0.61272550    
   1.2758704    
  0.16783464    
 -0.22798356    
 -0.41903400    
 -0.19386356    
  0.18563294    
  0.60010731    
 -0.55171043    
 -0.18074781    
 -0.44393140    
  0.16251896    
  0.72391897    
  1.20483600E-02
  2.98931333E-03
 -5.52289374E-02
  4.01909947E-02
 -0.61730897    
  0.58026803    
  0.21936293    
 -0.52609289    
  0.15048094    
 -0.28768206    
  9.79805067E-02
  0.23638879    
  0.29293156    
 -0.50300300    
 -0.10487947    
  0.32194391    
 -0.56573224    
  0.45920923    
 -0.18232170    
  0.67673433    
 -0.62683707    
  3.90506685E-02
  0.29298702    
 -0.41023836    
  0.24491455    
 -4.59850766E-02
  0.45767310    
 -0.31876412    
 -0.13499515    
 -0.16528033    
  0.11316419    
  4.82021384E-02
 -0.76214021    
  0.28347141    
  0.41804394    
  0.11034828    
  0.38027501    
 -0.14526163    
 -0.22019805    
  0.19329071    
 -1.83490552E-02
 -0.32970515    
  0.21884242    
  5.69667257E-02
 -9.56359878E-02
 -3.59060802E-03
  0.19837910    
 -0.12890662    
 -4.46043015E-02
  0.32892513    
 -0.62955606    
  2.34203395E-02
  0.47404629    
  0.12702601    
 -0.53393328    
 -7.17798173E-02
 -0.27688804    
  0.33997181    
  0.45515588    
 -5.40672243E-02
 -0.23269176    
 -6.47843778E-02
 -0.21432430    
 -0.10265400    
  0.21336620    
  0.19748975    
  0.32979342    
 -0.99119198    
  0.36772496    
  0.25344911    
 -0.11871649    
  4.11580130E-02
 -5.81074357E-02
  0.35880920    
  -1.0434458    
  0.17807540    
  0.59250367    
  7.81253539E-03
  0.17777157    
 -0.34235248    
  0.57908410    
 -3.66532058E-02
 -0.26049936    
  0.53813124    
  -1.2773041    
 -1.45988083E-02
  0.37054873    
  9.66933891E-02
  0.28306317    
 -0.32062620    
  0.36144832    
  -1.0886620    
  0.85714996    
  0.33587199    
 -0.23598844    
 -0.17399119    
  9.90053639E-02
  0.37494978    
 -0.24090603    
 -0.54361534    
 -8.36500302E-02
  0.36669159    
  0.26771674    
  0.29918158    
 -0.15371081    
  0.23476812    
 -0.30156556    
 -0.49128106    
  0.39827105    
 -0.17728022    
 -5.31097278E-02
  0.21217452    
  0.12104558    
 -0.31520185    
 -0.17520396    
  0.81329167    
 -0.20329458    
  8.63324665E-03
  9.92819480E-08
  0.12886439    
 -0.48267791    
  2.81707477E-02
  0.10892569    
  0.42076838    
 -0.53766221    
  0.10975084    
 -0.18879417    
  0.14483109    
 -0.88676822    
   1.2396909    
 -0.11712552    
 -0.25089186    
  0.15469362    
 -0.17001973    
 -5.14965467E-02
  8.56556669E-02
 -7.75582939E-02
 -1.62606817E-02
 -2.07049083E-02
  0.15474820    
 -8.60343203E-02
 -0.31943080    
  0.38005540    
 -0.23982620    
 -0.23607747    
  0.57388383    
 -0.28768197    
  0.45601758    
  0.14403936    
 -0.25725555    
 -0.53854579    
  3.19177359E-02
  7.56026655E-02
  0.16106169    
  0.13507999    
 -0.27215937    
  0.31110239    
 -3.89427654E-02
 -0.21684578    
 -8.41618031E-02
  0.40057516    
 -0.22232673    
  8.97289962E-02
  0.63949466    
 -0.41934043    
 -0.40846345    
  0.21409383    
 -0.29865110    
 -0.21217440    
  3.57180759E-02
  0.24740839    
 -0.23578003    
  0.22198687    
  0.11778314    
 -6.81113228E-02
  0.56150210    
 -0.42577019    
 -0.14014654    
  8.47965181E-02
 -6.72521815E-02
 -0.46826595    
  0.11778311    
  8.85535106E-02
  0.31278813    
  0.26045525    
  9.12485123E-02
 -0.77173728    
 -9.90908518E-02
  6.06246479E-02
  0.67998886    
 -0.33052990    
  0.25845742    
 -0.83433378    
 -1.63080429E-07
   1.2895488    
 -0.62550974    
  -1.4607269    
   1.5571872    
 -0.17544846    
 -0.77395129    
  0.99800766    
 -9.16670933E-02
  0.35065708    
  -1.0279305    
  0.96695393    
  0.21472503    
 -4.95151877E-02
  0.14614189    
 -0.54276276    
 -0.35398319    
  0.47134683    
  -1.0336542    
  0.69785327    
  0.54950446    
 -4.14996147E-02
 -0.20633638    
 -3.47847794E-03
 -0.43373558    
  0.22957464    
  0.59676808    
 -0.53062814    
  8.80108774E-02
  0.13992119    
 -0.35576534    
 -0.53381526    
  0.52925956    
 -0.22428587    
  0.72961700    
 -4.79639508E-02
 -7.18873814E-02
 -0.39005628    
  0.23227616    
 -0.54159725    
 -1.25789242E-02
 -0.57395852    
   1.1461531    
 -0.13353123    
  0.16516845    
 -0.11735061    
  0.31455517    
 -0.34217018    
  0.54232419    
 -0.49163115    
 -0.48455763    
  0.69005591    
 -0.17185026    
 -0.24450970    
  0.71405381    
 -0.49561599    
 -7.84714520E-02
 -0.14467175    
  -1.2134516    
   1.3249253    
  0.18091428    
 -7.68201947E-02
 -3.87644656E-02
 -8.23511258E-02
  0.55037630    
 -0.52077591    
 -0.26028293    
 -5.42004546E-03
  0.50537586    
 -0.19485869    
  6.17958643E-02
  0.35292259    
 -0.35667515    
  6.19504675E-02
 -4.70248461E-02
 -0.58114231    
  0.11851862    
  0.60720491    
  0.23080653    
 -0.20861854    
  0.28689811    
 -0.69079679    
  0.12350483    
  2.86317542E-02
  0.38646883    
 -0.32016733    
  3.70413959E-02
  4.96555604E-02
 -0.29578879    
  0.74745929    
 -0.76151073    
  0.46941394    
  8.81062634E-03
 -0.44573879    
  0.18687746    
  0.36947164    
 -0.19921719    
 -0.11141372    
 -4.38023992E-02
 -0.24387957    
 -0.40546525    
  0.50509489    
  0.21274462    
  5.75454496E-02
 -0.28330567    
 -0.18144844    
  0.47457421    
 -0.28876838    
  0.47000366    
 -0.63508320    
  0.31424925    
 -6.17955662E-02
 -7.87156522E-02
 -0.14343271    
 -0.14424968    
  7.20533654E-02
  7.71589801E-02
  4.83187586E-02
  8.58313441E-02
 -0.57488304    
  0.66189450    
 -0.80204117    
 -0.37067881    
  0.79658288    
  7.24550337E-02
   1.2992830    
  -1.2885876    
 -0.16126812    
  0.36724380    
  0.29415455    
 -0.13445333    
  5.38732111E-02
  3.09836678E-02
 -0.32099950    
  0.46883473    
 -9.18073654E-02
  0.17857522    
 -0.18500616    
 -0.44326738    
  0.66770041    
 -0.46794379    
  0.29995212    
 -9.92813483E-02
 -0.20479429    
  0.68484843    
  -1.7917595    
  0.72391897    
  0.12516320    
  0.50546366    
 -0.10895112    
 -0.40726513    
  0.20017926    
  0.88391358    
 -0.69497699    
  0.24846125    
  0.11077441    
 -0.15159655    
 -5.19200824E-02
 -4.81634401E-02
  0.24139687    
 -0.18387330    
  8.62348899E-02
 -0.42270687    
 -4.44516651E-02
 -9.13228840E-03
  5.79225570E-02
 -9.05595720E-02
 -0.38204479    
  0.73063046    
 -0.17499049    
  8.76752436E-02
 -0.17504875    
  0.37605101    
 -0.24197648    
  0.21167137    
 -0.27849367    
 -0.26888946    
 -0.85441530    
   1.3705459    
 -0.13944446    
  0.22751339    
 -0.20585220    
 -0.25029436    
 -0.10129146    
  0.49444854    
  0.18592685    
 -0.33595818    
 -0.18088382    
  0.56452984    
 -0.12516306    
 -0.23712961    
  0.43095893    
 -0.43448642    
  0.25718629    
 -0.96815932    
 -0.38059705    
  0.36610413    
  0.60547215    
 -7.01316297E-02
 -0.61903936    
  0.91629064    
  0.17701663    
 -8.02644417E-02
 -0.19683559    
  0.39960003    
 -0.17155595    
  0.15733790    
 -0.58254963    
  0.31923029    
 -0.51186150    
  0.15784490    
  0.32566842    
 -0.12943196    
  0.21803963    
  3.16572152E-02
  0.11241759    
 -0.86689818    
 -6.04220107E-03
 -0.45198524    
   1.2459372    
 -0.64240193    
  0.49189761    
 -6.58130646E-02
 -6.82576932E-03
  0.16097660    
 -0.77513558    
  0.42220196    
  1.23711303E-02
 -0.29316154    
  5.47932042E-03
  0.31197485    
 -1.61294024E-02
  2.80580316E-02
  0.16370399    
  3.30061913E-02
  0.21007146    
 -0.61229515    
  5.66190891E-02
  0.10856648    
 -0.16034259    
  0.21245867    
 -0.14249991    
  0.34032598    
 -0.28768188    
 -4.28275485E-03
 -0.32113990    
  0.37948972    
  0.34568369    
 -0.23467101    
 -5.20562716E-02
  6.64449632E-02
  4.87903170E-02
 -3.46053503E-02
 -0.35566932    
  0.67027438    
 -0.83368081    
 -0.23205869    
  0.54889750    
  4.63241711E-02
  0.29689893    
 -0.19897297    
  0.38027501    
 -0.13353144    
 -7.56788626E-02
  0.56230754    
 -0.79890585    
 -0.14555582    
  4.94482554E-02
  0.37277266    
  2.97641009E-02
 -7.29808807E-02
 -0.70265597    
  0.63411379    
  0.44520536    
 -0.75106961    
  0.30923721    
 -7.33312368E-02
 -0.19105525    
 -8.70113596E-02
  0.49539617    
 -0.39531282    
  0.42970029    
 -0.62509376    
 -0.36422205    
   1.1454765    
 -0.24753492    
 -0.39624825    
  0.49882719    
 -0.43658510    
  0.34627619    
 -0.25567916    
  0.56298465    
 -0.78219897    
  0.41522121    
  0.12173074    
 -4.69292589E-02
 -0.23598844    
  0.31672382    
 -0.14267454    
 -0.25314164    
  4.10662079E-03
  0.18300422    
  0.44451076    
 -0.36894131    
  0.11637578    
  0.24156448    
 -0.37388936    
 -0.21833190    
  0.16551456    
  6.75690547E-03
  8.08192492E-02
 -0.29391256    
  0.56909472    
 -0.64256173    
  0.12621780    
 -0.26038972    
  0.10689756    
  4.59790463E-03
 -0.17500906    
 -0.11573615    
 -0.14499016    
  0.31393018    
  8.44172239E-02
  0.13768947    
 -4.15795250E-03
 -8.36843438E-03
 -0.11097831    
  0.17209740    
 -0.10404388    
 -0.34794143    
  0.14970431    
  0.12074953    
  0.25761366    
  0.30942202    
 -0.35054925    
 -0.49944010    
  0.86068505    
 -0.37276113    
 -9.29961577E-02
  0.16737995    
  0.10858104    
 -0.36451444    
   1.0199834    
 -0.13376983    
 -0.68554246    
 -5.04960120E-02
  0.44325462    
  3.02290935E-02
  1.47787053E-02
 -0.33013523    
 -0.34124550    
  0.19500019    
 -0.20461541    
  0.10969883    
 -6.25205934E-02
 -2.35925711E-07
 -0.13815045    
  0.23471630    
  0.39283347    
 -0.27087486    
  0.40793142    
 -0.18924214    
 -0.12337890    
  0.36772501    
 -0.22372651    
 -0.40400842    
 -0.18669794    
  0.16014765    
  0.23118301    
  0.48194277    
 -0.54434824    
  0.30178651    
 -0.25371808    
 -0.16443184    
  0.45391765    
 -0.40411454    
  0.10373985    
 -4.09740619E-02
 -0.22029589    
  4.63047065E-02
  9.90053639E-02
 -0.40341821    
  0.51205188    
 -6.45384863E-02
  0.36136964    
  3.49029079E-02
 -0.53485864    
  0.40245739    
 -0.17751379    
 -0.25698322    
  0.40080294    
 -0.36876360    
 -5.55699728E-02
 -0.41263354    
  0.95717007    
 -0.25328943    
 -0.10496510    
  5.75977154E-02
  9.59884971E-02
 -0.25762975    
 -0.25886157    
  0.54654366    
 -0.10389952    
 -0.19702761    
  0.15605365    
  0.35743523    
 -4.34850380E-02
  0.25593337    
 -0.43825483    
  -1.0033020    
  0.35576543    
  0.31439209    
  0.79056919    
 -0.39288628    
 -7.79614002E-02
  1.67509504E-02
 -0.39884266    
  0.42830458    
 -0.41356233    
  0.25672007    
 -0.54929191    
  0.22183564    
  0.37893832    
 -0.17162612    
  0.15354267    
  0.12666471    
 -0.34163007    
  0.18533339    
 -7.54711684E-03
 -0.30809107    
  9.34341997E-02
 -0.12485008    
  0.95182192    
 -0.51494098    
  -1.1300284    
   1.1196657    
  0.42153889    
 -0.19839531    
 -5.57081308E-03
 -0.35507989    
  0.22075048    
 -0.15895438    
 -5.38590886E-02
  0.12957104    
  0.14518218    
 -0.13481933    
 -0.39011967    
 -0.68808377    
  0.87294018    
  0.11543595    
  0.25423411    
 -0.13394789    
 -0.53329843    
 -0.31067175    
   1.6681455    
  -1.3980594    
  0.53998214    
 -0.28080899    
  0.38858053    
 -0.23638874    
  6.08554222E-02
  0.11161390    
 -0.43052921    
  3.98062393E-02
  0.60124588    
 -0.29663461    
 -0.78343385    
  0.47882289    
 -5.00102155E-02
 -0.27578714    
  0.61955893    
 -0.27443683    
  0.19500019    
 -0.10361224    
  0.12310602    
 -3.93753462E-02
 -0.48050040    
  0.31963384    
  6.83638453E-02
  0.26540959    
 -0.25228009    
  0.27565342    
  3.56601812E-02
 -0.44112539    
  0.46005335    
 -3.82213183E-02
  0.17253341    
 -0.43036285    
  0.16251880    
  0.24574362    
 -0.41247296    
  0.37258136    
 -0.16388766    
 -0.11992578    
 -3.93753462E-02
  -1.5284688    
   1.4620544    
 -0.48819360    
  0.67194486    
  9.53100771E-02
 -0.15415059    
 -1.52672837E-02
  0.28286284    
 -0.44086689    
 -0.22652754    
 -0.38865793    
  0.70556980    
 -6.81113228E-02
  0.58876526    
 -0.53725183    
  0.25687766    
 -8.78944993E-02
 -7.32928514E-02
 -2.69765723E-02
  0.24171974    
 -0.26543638    
  0.16551456    
 -0.29790342    
 -0.35211924    
   1.2909840    
 -0.62415421    
  0.18509540    
 -0.31292877    
  0.51082569    
 -0.61031139    
 -4.19306336E-03
  0.51919395    
 -0.59783691
[truncated: 99,281 more chars]
