# Supplementary material for: Heavy-Tailed Fluctuations in the Spiking Output Intensity of Semiconductor Lasers with Optical Feedback
Source: PLoS One. 2016 Feb 22;11(2):e0150027. doi: 10.1371/journal.pone.0150027 (PMC4767187; doi:10.1371/journal.pone.0150027)
Supplement: S4 Dataset — (ZIP) [file pone.0150027.s006.zip › S4 Dataset/0.985.txt]

 -0.60263300    
   1.2389313    
 -0.17621198    
   1.0902721    
 -0.37738737    
 -0.38212404    
  0.16769645    
  0.14269735    
 -0.80504203    
   1.2636070    
 -0.44207850    
  0.27838767    
 -0.84860140    
 -0.39863896    
  0.85793132    
 -0.26236421    
 -0.35667509    
  0.98927581    
  -1.2817310    
 -0.76762342    
  0.38813388    
   1.0273693    
  0.44272625    
 -0.29521284    
 -0.49759462    
 -8.13756138E-02
 -8.22933838E-02
  0.38574624    
  0.27443704    
 -0.24915437    
  0.39664245    
 -0.12398220    
  0.29740244    
 -0.24997085    
 -0.52911860    
  0.39342713    
  4.62055095E-02
 -0.29209697    
 -0.31257141    
  0.89592355    
 -0.80723321    
  0.31138435    
 -4.84522097E-02
 -0.17131835    
  0.47063458    
 -3.31403390E-02
  0.11971336    
 -0.11321276    
 -0.11913374    
  0.10936699    
 -8.77056941E-02
 -0.35837710    
  0.36431167    
  0.25825915    
 -0.34344360    
  5.39315864E-02
 -0.42581746    
  0.45113504    
  0.22409570    
 -0.29692245    
  0.11364865    
 -6.85850009E-02
 -0.39028093    
  3.72711830E-02
  0.40662602    
 -0.27157101    
  0.39577842    
 -0.33238235    
 -0.27068436    
  0.61427414    
 -0.19887117    
 -0.57770163    
  9.04928297E-02
 -0.16833544    
  0.71667755    
 -0.13952936    
 -0.24067587    
  0.13353124    
  0.50275743    
 -8.74205083E-02
 -0.78140968    
  0.17117253    
  0.94164485    
  -1.0050987    
  0.63666880    
 -0.17076755    
  0.42344019    
 -0.26704669    
 -0.22004610    
 -0.31555855    
  0.65350235    
 -0.74405336    
  0.28864878    
  0.32606608    
 -0.10466360    
  4.43003625E-02
  0.17581902    
 -0.88013929    
  0.14803234    
  0.89513814    
 -0.30606055    
 -0.31751347    
 -0.77787846    
  0.58097547    
  5.59588112E-02
   1.1665465    
 -1.44041944E-02
 -0.94269764    
 -0.18757680    
  0.38699284    
  0.26279894    
 -0.39681464    
  0.45257223    
 -0.37074232    
 -8.83108377E-02
  4.69928645E-02
  0.42674264    
 -0.49078497    
 -0.23780070    
  0.45030594    
 -0.81709903    
  0.96680874    
 -0.75977486    
  0.87119454    
 -0.42964312    
  0.21653974    
 -3.84461917E-02
 -9.43573937E-02
 -0.49237075    
  0.75946987    
  9.10878852E-02
 -0.90135014    
  0.54199779    
  0.40856814    
 -0.75794375    
 -0.10260948    
  0.40546513    
  0.52969408    
 -0.80162764    
  0.54113120    
 -0.23676182    
 -6.97530061E-02
  6.14443161E-02
  0.15636198    
  8.12172424E-03
 -0.37607303    
  0.23747319    
  0.14665632    
 -0.28868574    
  0.22981484    
  9.91713181E-02
 -0.73244512    
 -0.43805471    
  0.72222358    
  0.75030583    
 -0.34534338    
  7.08689764E-02
 -0.58572680    
 -0.37072217    
   1.1470151    
 -0.26344934    
 -0.82667881    
  0.66273570    
 -0.43316102    
 -0.65364456    
   1.3968022    
 -0.72500825    
  0.50142914    
 -7.93165714E-02
 -0.39374143    
  7.24832863E-02
  0.43167686    
 -2.45871060E-02
 -0.15162858    
 -0.73954719    
  0.53789669    
  9.12396088E-02
  0.30545557    
  0.16225997    
 -0.82178199    
  0.53263032    
 -0.37533516    
   1.0319407    
 -0.25980514    
 -0.29509369    
 -0.47533107    
  9.14175361E-02
  0.69002241    
 -0.39728287    
  0.15098605    
 -0.80868036    
  0.80667657    
 -0.59847540    
  0.31246385    
  0.12296166    
  0.34837621    
 -0.31356993    
 -0.72913468    
  0.81433934    
 -0.60021955    
  0.65423167    
  0.41205728    
 -0.14542848    
 -0.19117503    
 -0.83844405    
 -5.69079779E-02
  0.30443302    
  0.44028917    
  0.23695143    
 -0.66896927    
  0.68487597    
 -0.85312879    
  0.85644531    
 -0.64309615    
 -6.33843318E-02
  0.34791183    
  0.14530994    
 -0.12304799    
 -0.26213273    
  0.38004425    
  0.22745985    
  -1.0726998    
   1.0751578    
 -1.23507567E-02
 -0.32970175    
 -0.50852418    
  0.90084642    
 -4.94518019E-02
 -0.77223629    
  0.19696295    
  0.37396654    
 -0.63111198    
  0.60476756    
  0.25507188    
  -1.1652212    
   1.3066765    
 -0.40270635    
 -0.25382650    
  0.37710375    
  0.27319407    
  -1.0531034    
  0.90909356    
  0.24693532    
 -0.96281052    
 -0.10554290    
   1.1303421    
 -0.98931158    
  0.28371221    
 -0.65108496    
  0.85738087    
  0.43919414    
 -0.11880053    
 -0.95875841    
  0.59267664    
  8.19172710E-02
  0.10479847    
 -0.89007771    
 -0.18684934    
  0.86134279    
 -0.53125596    
  0.70991004    
 -0.22248772    
  0.18595779    
 -0.78230584    
  0.52969396    
  0.47684368    
 -0.21250421    
  -1.1194558    
  0.18734549    
 -0.17370278    
  0.11748171    
  0.48197967    
  0.86624992    
  -1.0998648    
  2.96318792E-02
  0.28950509    
 -0.59436572    
  0.82404506    
  0.17122166    
 -7.89759532E-02
  0.18890040    
 -0.19286884    
  3.41996625E-02
 -0.17029053    
 -0.20257096    
  0.35346201    
  0.15485004    
 -0.30119562    
  0.31865996    
 -0.15772952    
 -0.72651631    
  0.59353644    
 -0.40161365    
  0.49421406    
 -0.10927664    
  0.25752351    
 -0.65405971    
  0.68393809    
 -0.72649777    
  0.41985378    
 -0.48450813    
  0.81607074    
 -0.17431431    
 -0.23690985    
 -0.40670356    
 -0.33461529    
  0.67082208    
 -0.34554368    
  0.66460097    
 -0.13629296    
  0.36175069    
 -0.42452082    
  0.37476721    
 -0.37594542    
 -0.38330680    
  0.70004368    
 -0.13010083    
  9.33513865E-02
 -0.85325760    
  0.87790656    
  0.29978237    
 -0.27402985    
 -0.68302906    
  0.85112572    
 -0.60149038    
  0.27980810    
 -0.22141591    
 -7.42590241E-03
 -0.25951111    
  0.88188940    
  -1.2061976    
  0.99465311    
 -0.42964312    
 -0.18892539    
  0.71806359    
  6.91419020E-02
 -0.18944512    
 -0.26194394    
 -8.19569752E-02
 -0.59492958    
  4.62264866E-02
  0.65974116    
 -0.82698202    
  0.89964813    
  8.42103511E-02
 -0.23869051    
 -0.41705251    
  0.49674103    
  0.32347026    
 -0.56134927    
  0.75337470    
 -0.86309350    
  0.30300072    
  0.16850743    
 -3.63676287E-02
 -0.98278046    
  0.49030402    
  0.37906983    
 -0.31423232    
  0.26385781    
  1.14764646E-03
  0.43187162    
  -1.0478030    
  0.35837224    
 -3.01225446E-02
  0.26095173    
  0.24250735    
 -0.10721055    
 -0.58778656    
  0.11860571    
  0.50057596    
  0.15571602    
 -0.13499515    
 -0.25943896    
  0.24765098    
 -0.20916072    
  0.43309453    
  9.84649956E-02
 -0.24265981    
  3.23186740E-02
 -0.35088646    
 -0.58502996    
  0.62920922    
  0.49826205    
 -0.35532141    
 -0.77666438    
  0.55117667    
 -0.43995118    
  0.10738289    
  0.27763188    
  0.22038475    
  0.18599826    
 -0.16522099    
  0.34677783    
 -0.83160907    
 -0.48594740    
 -0.27068436    
 -0.12766299    
 -0.33562168    
   1.3667597    
  0.70970112    
 -0.40920326    
  0.34843889    
 -0.89938450    
  0.85892582    
  0.11383002    
 -0.83121574    
  0.39126432    
 -0.10231403    
 -0.55708402    
  0.56340134    
  0.66634279    
  -1.0226579    
 -0.30950111    
  0.84624672    
  0.18739112    
 -0.15429585    
  0.36427560    
 -0.38483152    
 -0.86616623    
  0.92856085    
 -0.59916830    
  0.44664237    
  8.07419866E-02
 -4.50236984E-02
  0.12748240    
 -0.51340300    
 -0.16062310    
  0.24561653    
 -0.40546501    
  0.96486914    
 -0.20095311    
  0.50584447    
  -1.0091070    
  0.78393286    
 -0.40507406    
  0.26335594    
 -0.67528945    
  0.61876690    
 -6.19363561E-02
  0.30751458    
 -0.19628902    
 -0.17725290    
 -0.86662400    
  1.02566388E-02
  0.65280354    
  0.41471833    
 -0.17289256    
 -3.93458381E-02
 -0.18666933    
  0.40590054    
 -0.48333237    
  0.23549616    
  0.35511145    
 -0.33303526    
  0.33459905    
 -0.13980098    
 -0.61621952    
  0.32403508    
  9.52007696E-02
 -0.13072206    
 -0.19335470    
  0.23845680    
 -0.42047602    
  0.77667415    
 -0.40379697    
  0.48781306    
 -0.70317435    
  0.22034872    
 -9.99998394E-03
 -7.43011460E-02
 -1.77477580E-02
 -0.84454668    
  0.41397589    
  0.76467907    
  0.37271914    
 -0.34644029    
 -0.21453530    
  0.30098617    
 -2.04723906E-02
 -4.03723083E-02
 -0.18795523    
 -0.80670202    
  0.56214416    
 -0.53714281    
  0.53858483    
  0.25769797    
  0.48875749    
 -0.55790961    
  0.15141961    
  0.22744203    
 -0.10318419    
 -1.92050505E-02
 -6.18949644E-02
 -0.45634499    
  0.45339334    
 -3.30526754E-02
  2.91041415E-02
  8.80000517E-02
  7.66926259E-02
 -0.34760761    
  0.26090169    
 -5.35591021E-02
 -0.53954846    
 -0.29210684    
   1.0739198    
 -0.82408464    
  0.25073853    
  0.44327161    
 -0.22443840    
 -0.14501312    
 -0.66970378    
   1.2917156    
 -0.36958838    
 -7.55268037E-02
 -0.52416396    
  0.66900671    
 -9.18772891E-02
 -0.11110891    
  9.41000208E-02
  2.88434103E-02
 -0.52398390    
  0.90496856    
 -0.52295500    
 -0.46302256    
  0.41913542    
  0.23184247    
  0.47479072    
 -0.58871901    
 -0.10968357    
 -0.36473688    
 -5.72577491E-02
  0.32492623    
  0.36822081    
  5.21858782E-02
 -0.71716201    
 -0.53899664    
   1.0340737    
 -0.37114057    
 -0.49359247    
  0.55889761    
  2.83307396E-02
  0.29325318    
 -0.28907198    
  3.14878933E-02
  0.34528971    
 -0.35069504    
  0.38539124    
  3.53138782E-02
  4.18177769E-02
 -0.16674392    
  0.28944486    
 -0.73869729    
 -7.20443502E-02
  7.36225918E-02
  0.25603515    
 -6.42943159E-02
  0.42523387    
 -0.74825507    
  0.40186173    
 -0.24258544    
  2.12452821E-02
 -0.18052131    
  0.37007385    
 -6.41247109E-02
 -0.57227820    
  0.53448695    
  7.29282647E-02
  0.38217831    
  7.23611489E-02
 -0.38299236    
  3.56519502E-03
 -0.20463262    
  0.75317246    
 -0.34722215    
 -0.57698208    
  0.70431077    
 -0.61356461    
 -0.33395165    
  0.49796784    
  0.54478055    
 -0.78241986    
 -6.12612851E-02
 -8.86538327E-02
  0.52492702    
 -0.36655846    
  0.26727307    
  0.44339645    
 -0.20999612    
  0.15298383    
  7.85018317E-03
 -0.31260616    
  9.94045585E-02
 -0.28839922    
 -0.14985567    
  0.15842733    
 -0.29577532    
  0.82464516    
 -0.87765056    
  0.95426983    
 -0.31390300    
  0.17324758    
  0.21109630    
 -0.95840979    
  0.34050724    
  7.74579346E-02
 -6.94366768E-02
  0.44249815    
 -0.41104093    
 -0.53918076    
  8.68268907E-02
  0.61073530    
 -0.22645320    
 -0.90461898    
  0.52033645    
  0.44588128    
 -7.83124715E-02
  0.43498766    
  7.02043846E-02
 -0.37253845    
  0.20902221    
 -0.70924419    
 -0.15313683    
  0.20260303    
  0.25131461    
 -0.46580821    
  4.90179248E-02
  0.53156561    
  0.47567686    
 -0.53923422    
  0.26532269    
 -0.24415018    
 -8.14402178E-02
  0.21462262    
 -0.31160057    
  0.55171460    
  0.40225476    
  -1.0954018    
  0.10401364    
  0.42774552    
 -0.36071858    
  0.50660282    
 -0.25943896    
 -0.47355425    
 -1.22699915E-02
  0.43918380    
 -6.29481599E-02
 -0.13595569    
  0.44563955    
  9.10619795E-02
 -0.48314562    
  1.52209215E-02
  0.59147257    
 -0.49643689    
  0.11165951    
  0.41605589    
 -0.28714177    
  0.40474483    
  -1.1153218    
 -0.18276118    
   1.4377193    
 -0.41871041    
  5.19599020E-02
 -0.22178824    
 -0.32837868    
  0.79936934    
 -0.29168329    
 -0.90924001    
  0.52385533    
  0.83814168    
 -0.39324245    
  6.20282767E-03
  0.17537773    
 -0.82192457    
  0.39699784    
  0.22631329    
  0.17232625    
 -0.65141225    
  0.27741063    
 -0.62888515    
  0.81323296    
  3.87961417E-02
 -0.31337821    
 -7.67188817E-02
 -0.20052522    
  1.26984073E-02
  0.29318744    
  0.19207768    
 -0.45726973    
  0.33997181    
 -0.60341024    
  0.23069958    
  0.47533780    
  0.11262489    
  5.56413569E-02
 -0.66119039    
  0.50759453    
 -0.47584587    
  0.57027298    
 -0.25751746    
  0.12751333    
  0.17153263    
 -0.27309978    
 -0.12434686    
 -4.25047986E-02
 -0.22808982    
  0.51544303    
 -0.62540537    
  0.31677499    
  0.30961701    
 -0.45551363    
 -0.16903560    
  0.98702556    
 -0.62100214    
  0.68609810    
 -0.27765757    
  7.91281611E-02
 -0.27031749    
  0.13891256    
 -0.62737942    
  0.57975161    
 -0.33310068    
 -4.41545099E-02
  0.11122543    
  0.29469517    
 -0.26099798    
  0.10441338    
 -0.22101350    
  0.17296948    
 -0.37734076    
  0.62741143    
 -0.40068552    
  0.59412390    
 -0.58506256    
  0.39597023    
 -0.76412463    
  0.30567575    
  0.45758116    
 -0.28191179    
  -1.1218964    
   1.4709471    
 -8.02455992E-02
  8.99386927E-02
 -0.13675222    
  0.16762093    
 -0.47735709    
 -0.41429797    
  0.72863197    
 -0.64304709    
  0.85474938    
 -2.32831109E-02
 -0.41731316    
  0.12047052    
  0.23250657    
 -0.67229646    
  0.65100133    
 -0.78498667    
  0.14503466    
  0.52330619    
 -0.13952933    
  0.40153608    
 -0.59051061    
  0.36414039    
 -4.68618087E-02
  8.73248503E-02
 -0.46313053    
 -0.10536028    
  0.41806912    
 -7.27216229E-02
  6.46733418E-02
  2.78903395E-02
  3.47524546E-02
 -0.52419716    
  0.53081673    
 -0.31410411    
 -0.26094580    
 -0.10591925    
  0.81072307    
 -0.40339777    
  0.67438501    
 -0.40357292    
 -0.19105527    
  0.28223225    
 -0.22985289    
 -3.08733769E-02
 -0.10126297    
 -0.36896473    
  0.77401686    
 -0.47298321    
 -0.32644314    
 -0.42683125    
   1.0544593    
 -0.76959795    
  0.46973857    
  0.45415002    
 -0.35583413    
  0.14813006    
 -0.30930817    
  0.32369721    
  0.20751159    
  5.95510267E-02
 -0.39073032    
 -0.63048685    
  0.66454220    
 -0.21453111    
 -0.50347608    
 -0.60766268    
  0.24804097    
  0.17409121    
  0.64228880    
 -0.35048288    
  0.17854224    
  0.36028302    
 -0.67766130    
  0.54155415    
  0.28939995    
 -0.87443930    
 -0.10398949    
 -0.29042557    
   1.5380874    
 -4.34151739E-02
 -3.29208025E-03
 -0.39643756    
  0.22608043    
 -0.30908915    
  4.04490940E-02
 -0.23698568    
  0.66687304    
 -5.91178685E-02
 -0.26298240    
 -0.15894614    
 -0.53305358    
  0.55961579    
  0.48560861    
 -0.23633483    
 -0.50471574    
  0.45551670    
  0.59869522    
 -0.75391942    
  5.60439080E-02
 -0.64684248    
  0.87565720    
  0.34157559    
 -0.57871872    
 -0.40367460    
 -0.12767078    
  0.83766985    
 -0.28973621    
  0.34032598    
 -1.85659565E-02
  -1.0113878    
  7.00106286E-03
   1.2217215    
 -0.37575322    
 -0.62561888    
 -0.34396291    
   1.0125575    
 -0.58970058    
  0.50077528    
 -0.22785664    
  0.34784338    
 -0.35310653    
  0.46520999    
 -0.76083881    
  0.40191284    
 -0.12224137    
  0.40188408    
 -0.41266587    
  0.18502808    
 -0.25955281    
  0.44786274    
 -0.82454848    
   1.0879170    
 -0.20274353    
  8.17296207E-02
 -8.87780786E-02
 -0.27276316    
  0.34769183    
 -0.77784950    
  0.69937789    
 -9.29172933E-02
 -0.73999166    
 -0.34796649    
   1.2683307    
 -0.29148340    
  0.35906595    
 -0.32273728    
  0.15430063    
  0.15543467    
  -1.0081428    
  0.85180843    
 -0.13365988    
 -0.18851365    
 -0.21386969    
  0.27178738    
 -0.60029107    
 -0.10821370    
 -0.16532385    
  0.26495373    
  0.98378843    
 -0.21491796    
 -0.16941829    
 -0.51279986    
  0.60757214    
  6.46058023E-02
 -0.10861730    
  8.71987343E-02
  7.06409439E-02
 -0.18636423    
  2.73991320E-02
 -0.38044295    
  0.57896137    
 -0.28552967    
 -0.39022568    
  0.25774658    
  0.12508054    
  0.29937115    
  7.84890503E-02
  0.29085791    
 -0.42985654    
 -1.76997017E-02
 -0.81764901    
  0.23342767    
  0.37902129    
  0.57840443    
 -5.18685766E-02
 -0.38270465    
  0.25388944    
 -0.51383084    
  3.62699628E-02
  0.49540380    
 -4.60606478E-02
 -3.68665382E-02
 -0.23743720    
 -0.89492589    
  0.53014994    
  0.39638618    
 -0.42715797    
  0.43570516    
  0.25990644    
 -0.55470592    
 -4.82903607E-02
  0.12127535    
  0.22817725    
 -0.13807212    
  1.20629529E-02
  0.12812097    
 -0.88309252    
 -7.68266199E-03
   1.1130747    
 -0.57987869    
  0.78941697    
 -0.28676915    
 -8.76750126E-02
  2.84749623E-02
  0.20812348    
 -0.19753101    
 -6.42829388E-02
 -0.48461467    
  0.37914065    
 -0.73132396    
  0.65468091    
 -0.25394392    
  0.27935365    
  0.44795847    
 -0.51848829    
 -0.46897867    
  0.57702762    
  0.12428275    
 -0.12658693    
 -0.32568836    
  0.44308734    
  0.33133101    
 -0.39812833    
 -0.44402793    
  0.75447536    
  -1.0168396    
  0.37995729    
  0.78041166    
 -0.30926910    
 -0.54688889    
  0.62970102    
 -0.81464905    
  0.56271064    
 -0.15658793    
 -0.41603309    
   1.0811974    
 -0.96474296    
  0.55045521    
 -0.12047070    
  0.13064383    
 -0.43891323    
  0.55444413    
 -0.69766587    
  0.33931497    
  0.14396048    
 -0.50710797    
  0.25706980    
  0.57042021    
  -1.0191311    
  0.77715796    
  2.95187365E-02
 -0.11465354    
 -0.38486862    
  0.31740156    
 -0.25804162    
  0.46296963    
  0.60453039    
 -0.65892446    
  9.19164270E-02
  0.57181686    
  -1.1738691    
  0.75011390    
 -0.21948585    
 -0.10806857    
 -6.53675571E-02
  8.99223611E-02
 -0.53538030    
 -0.18119226    
  0.75655651    
 -0.23674192    
 -0.63449860    
  0.59339654    
  0.34740138    
 -0.26553145    
 -0.23090567    
  0.38025847    
 -0.18610223    
 -0.14043039    
  3.07200197E-03
 -0.46632931    
  0.85737622    
 -0.88967699    
  0.99212897    
 -0.77506435    
  0.72515011    
  0.33548754    
 -0.24340387    
 -0.13944785    
  0.19785209    
 -0.25738108    
 -0.11109699    
  9.00667012E-02
  0.26305249    
 -1.82217490E-02
 -0.71617746    
  0.70649862    
 -0.76936573    
 -0.32659760    
  0.81034219    
  0.41094023    
 -0.35378176    
 -0.86222351    
  0.48145103    
 -0.15822409    
  0.57714832    
  0.15430363    
 -0.19579393    
  0.70368212    
 -0.32038614    
  -1.1686368    
  0.73387158    
  0.12350484    
 -0.54673237    
  0.68865681    
  0.13296886    
 -0.82701617    
  0.53327435    
 -0.41129598    
  0.68754965    
 -0.32277322    
 -5.11186905E-02
  2.30424423E-02
 -4.66285273E-02
 -0.37664798    
  0.19671018    
  0.66047657    
 -0.18868858    
  3.67494337E-02
  0.21901120    
 -0.87837136    
  0.17481819    
  0.60955310    
 -0.74049777    
  0.34258568    
  0.25031090    
 -0.16179539    
 -1.03844274E-02
 -0.34128535    
  0.38918030    
 -0.10260031    
 -0.32550710    
 -0.51592767    
  0.20923662    
 -8.33361410E-03
 -0.14374471    
  0.67486531    
  0.10609835    
 -0.42670670    
  0.33404791    
 -0.40607220    
  0.76517141    
 -0.14571178    
 -0.71095175    
   1.0620227    
 -0.68148339    
  0.76993120    
 -0.54270333    
  0.29849297    
 -0.26640466    
 -0.13744877    
 -0.74775118    
   1.2216722    
  -1.0726368    
  0.89899921    
 -0.59280825    
  0.60966009    
 -0.43900293    
  0.17593464    
  4.80270125E-02
 -0.14528427    
  0.17641924    
  0.23114528    
 -0.41643095    
  4.11273129E-02
  0.26639464    
 -0.12859888    
  0.14529720    
 -2.13864278E-02
 -5.40673472E-02
  0.33349168    
  0.14895923    
 -0.72994596    
  0.11509695    
 -0.14737844    
  0.16199370    
  0.66656953    
 -0.46326435    
 -0.73214924    
  0.42298755    
  0.14632139    
 -8.38013366E-02
  0.51987529    
 -0.37778538    
 -0.38792530    
 -0.20432054    
  0.61424667    
 -4.96809557E-02
 -0.53396004    
  0.41604725    
 -4.30173613E-02
  0.41236022    
 -0.20472105    
  0.22314346    
 -0.80027306    
  0.62554157    
  9.20396224E-02
  0.32967561    
  0.10635216    
 -0.59753305    
  0.14936301    
 -0.12731776    
 -0.33192384    
  2.05066502E-02
 -0.53687227    
  0.48408228    
  0.37994003    
 -0.21827744    
 -0.56570202    
  0.58731192    
  0.18686365    
 -5.25906011E-02
  0.18956411    
 -0.15086280    
 -0.21543117    
  0.23912424    
  0.57798243    
 -0.11963199    
 -0.25193161    
 -0.53356898    
  0.28123391    
 -0.14247255    
 -0.66184008    
   1.0902059    
 -1.78091750E-02
 -0.80198616    
  0.19558981    
 -0.19907989    
  0.30372402    
  0.51648712    
 -6.27440065E-02
 -0.85085595    
 -0.50000799    
  0.86566341    
  0.63841385    
 -0.23161803    
 -0.16439804    
  5.19199334E-02
 -0.84729779    
  0.52871996    
  0.58444631    
 -0.22599931    
  0.31123498    
 -1.61917228E-02
  -1.1150707    
  0.72404999    
 -6.27913997E-02
 -5.27646318E-02
 -1.54305510E-02
  0.46280053    
  0.19256000    
 -0.60862315    
  0.22496817    
 -0.25040314    
  0.37051311    
 -0.16580541    
  0.14042529    
 -0.97257161    
 -0.75651693    
   1.3347553    
  0.53272408    
 -0.40042377    
 -0.94138771    
   1.2853744    
 -0.25536072    
 -0.33963314    
  0.65359396    
  -1.0031711    
 -0.12320033    
   1.2309395    
 -0.30228066    
 -0.33594540    
 -0.17839794    
  0.40888560    
 -0.34627625    
 -0.24757770    
  0.63588464    
 -0.24824543    
  0.68229729    
 -0.70411623    
 -0.26826382    
 -0.29196483    
   1.2024697    
 -0.64715463    
  0.10178255    
  5.30713461E-02
  7.80934095E-02
  0.23844053    
 -2.09718291E-02
 -0.96990031    
 -0.35401645    
  0.83968365    
 -6.44535720E-02
  0.45062545    
 -2.18825936E-02
 -0.83556736    
  0.77913779    
 -0.21428761    
  0.10871901    
  0.22957455    
  1.15133440E-02
 -0.81564277    
 -0.19534484    
  0.97519559    
  7.89991692E-02
 -0.43446395    
 -0.45822313    
  0.65017188    
  3.91440801E-02
  0.10382380    
 -0.28078559    
 -4.69017960E-02
 -0.12788808    
  0.23372874    
 -8.68151486E-02
 -0.37930831    
  0.20473062    
  0.43267435    
 -0.89959735    
  0.52150679    
  0.61083335    
  -1.1190065    
 -7.80212432E-02
   1.1299381    
 -0.38561696    
 -0.25569707    
 -0.25173271    
  0.25026762    
 -0.37229681    
  0.65961236    
  0.12884516    
 -0.43242103    
  1.03782592E-02
 -0.13902463    
  0.44642270    
 -0.37134644    
  8.72733220E-02
  0.14338915    
  0.30070558    
 -0.81069940    
  0.74381667    
 -8.93298350E-03
 -1.70945339E-02
 -0.76025832    
 -4.88986857E-02
  0.95340675    
 -0.51434356    
  0.23220646    
  1.50207011E-02
 -0.86542779    
  0.90146762    
  8.37799013E-02
 -9.15530697E-02
 -8.48854035E-02
 -0.58294398    
  4.46405895E-02
  0.52854711    
  0.37392712    
 -0.39999923    
  0.10498308    
 -0.48621607    
  0.47253257    
 -0.28959760    
  0.35190895    
 -0.52933460    
  0.27663231    
  0.32449588    
  0.35043079    
 -0.74243242    
 -0.12318408    
  0.46050486    
  0.50657463    
 -0.32037231    
 -7.68201873E-02
 -9.50796530E-04
 -0.19130589    
 -0.30628705    
 -0.10901859    
  0.30326667    
 -0.14836849    
  1.77783705E-02
 -0.11833369    
  0.43852153    
  0.35518128    
 -0.31444457    
  8.53038058E-02
 -0.47301552    
  0.51803941    
 -0.28978059    
 -0.24345672    
 -0.10996506    
  0.27347922    
  0.40503177    
 -6.91168532E-02
 -0.32427937    
  0.23591502    
 -0.52274048    
  0.45664427    
 -0.73523521    
  0.47395530    
  0.32636091    
 -0.21832801    
  0.53973383    
 -0.51230037    
 -1.23054883E-03
  0.52670884    
 -0.42159447    
  6.43997416E-02
  0.34328014    
 -8.46008137E-02
 -2.93179024E-02
 -0.85615236    
  0.30599594    
  0.39297113    
 -0.12445431    
 -0.20873512    
  0.18097128    
 -5.79536781E-02
 -6.15201332E-02
  0.36047494    
 -0.65665329    
 -4.71703261E-02
  0.53869820    
 -0.70364058    
  0.47605073    
 -0.72375488    
  0.22853439    
  0.91672087    
 -0.70265043    
  0.83079344    
 -0.33889574    
 -0.76807213    
  0.57034588    
  0.29284334    
 -0.56469637    
  0.73145330    
 -5.19814193E-02
 -0.10996093    
  3.49258818E-02
 -0.15523367    
  0.33631739    
 -0.55864865    
  0.33007252    
 -0.11099672    
 -8.26730207E-02
  0.37306875    
 -0.24783610    
 -8.02163482E-02
  6.76374286E-02
 -0.45078051    
  0.18535212    
  0.22999747    
  0.11644638    
  0.14128351    
 -0.19729790    
 -0.96855915    
 -0.14874506    
 -0.10256938    
  0.52672648    
  0.64897597    
 -0.24213983    
  0.32565093    
 -0.59792686    
  0.11698347    
  2.21530218E-02
 -7.30250105E-02
  0.43095124    
  0.17518471    
  0.28077143    
 -0.86855769    
  0.65266961    
  -1.0790123    
  0.24765098    
  0.61400992    
 -1.18345432E-02
 -0.40060672    
  0.70279366    
  6.65365458E-02
 -0.41978881    
 -7.44586512E-02
 -0.66055506    
   1.0680635    
 -0.62301189    
  0.50991178    
 -0.30799696    
  0.44529176    
 -0.72636205    
  0.56220150    
  0.21389888    
 -0.93465394    
   1.0203376    
 -0.27180347    
 -6.99717999E-02
  5.33967279E-02
 -0.19860949    
 -0.13823414    
  0.16063175    
  0.16312806    
 -0.14774299    
  0.25385562    
 -0.84842646    
 -2.19787732E-02
 -0.12691532    
  0.56874818    
 -4.78816815E-02
  0.43851879    
  0.18772577    
 -0.61675262    
  0.10373987    
  7.15847984E-02
 -0.45182323    
  0.46084273    
 -5.62748965E-03
  0.18213366    
  5.49085103E-02
  7.09860818E-03
  9.12023485E-02
 -0.51271063    
  0.14408876    
  6.00066967E-02
  0.33017302    
 -0.86135101    
  0.88477123    
  0.14618263    
 -0.48018873    
 -2.06867047E-02
 -0.47906548    
  0.75763035    
  4.63687330E-02
 -0.26411474    
  0.22024094    
 -0.31461987    
 -0.48536554    
  0.47392377    
  0.43009225    
 -0.54974699    
  0.14801742    
  0.52482128    
 -0.34792078    
 -0.17466600    
 -0.29815355    
  0.38572246    
  0.31192571    
 -0.17545888    
  7.11112050E-03
 -0.21894504    
 -0.35651726    
  0.69550675    
 -0.37262470    
 -4.19155098E-02
  0.38585263    
 -0.70371205    
  0.62117386    
 -0.37733105    
  0.48698401    
 -0.27232707    
 -0.58181274    
  0.45299301    
 -4.81441915E-02
  1.46883745E-02
  0.35606742    
 -0.12397223    
 -0.24678312    
 -0.70181620    
  0.68940902    
 -0.17858346    
 -0.24387954    
  0.21817866    
 -0.21437666    
  0.58820814    
  -1.1482984    
   1.2321435    
  0.43850502    
 -0.92098945    
 -5.81748001E-02
  0.68730634    
 -0.34656498    
 -5.47248311E-02
  7.34825805E-02
  0.30409700    
 -4.11077999E-02
 -0.13251127    
  0.39624858    
 -0.52093589    
 -0.30398023    
  0.29469940    
 -2.23934632E-02
  0.16851990    
  0.28238100    
 -0.78784996    
 -0.16085084    
  0.83801132    
 -0.59237754    
  0.30554321    
  1.01181502E-02
  3.19233127E-02
 -0.35373846    
  0.59172255    
 -1.11638056E-02
  0.34555998    
 -0.56482494    
  0.34259796    
 -0.73047674    
  6.88870475E-02
  0.24999841    
 -0.69084573    
   1.0130630    
 -0.81176549    
 -5.40673472E-02
  0.71084678    
 -0.33219287    
  0.38163283    
  4.00054045E-02
 -7.30118081E-02
  0.19770271    
 -0.43338883    
  0.51639265    
 -0.36050987    
 -0.49502861    
  0.63978958    
 -0.41222665    
  5.41384667E-02
  8.26099664E-02
  0.41917738    
  3.88338743E-03
 -0.82911789    
 -0.25793365    
  0.73479646    
 -0.26335710    
  0.43049616    
 -0.69688535    
  0.27211204    
  8.34388658E-02
 -0.28157642    
 -0.13976185    
 -0.19358483    
   1.5688180    
 -0.68609440    
 -0.11365002    
 -0.54205418    
  0.97452325    
 -0.49513423    
 -3.28697674E-02
  0.26768151    
  0.13695821    
 -0.17754370    
  0.24999842    
 -0.36815140    
 -0.18343194    
  0.51799977    
 -0.39519221    
 -0.57956582    
  0.93257856    
  7.42880814E-03
 -0.72489601    
 -2.57969983E-02
 -0.14002344    
  0.82266271    
 -0.24404699    
 -0.92192441    
   1.3077217    
 -0.55030119    
  0.55563432    
 -0.34501940    
 -0.53105742    
 -1.82668236E-03
 -5.49956085E-03
  0.69681692    
 -0.17793560    
 -0.57172394    
  0.52925956    
  4.13696542E-02
  0.67658126    
 -0.35365689    
 -0.30986640    
 -0.52534515    
  0.34583023    
  0.22907686    
 -0.56762111    
 -0.36893523    
  0.63645190    
  0.30523548    
 -0.78866196    
  0.87396592    
 -0.17520401    
 -0.41107979    
  0.71899283    
 -0.41913831    
  0.51407444    
 -0.27380654    
 -0.24780542    
  0.21376799    
 -0.65518057    
  0.36545995    
 -0.47082025    
  0.69749504    
 -0.60000849    
  0.70004040    
  2.03991514E-02
 -0.26737672    
 -0.13856925    
  2.00008657E-02
  0.65052623    
 -0.86767608    
  0.18553852    
  0.35301888    
  0.10965896    
  0.10875559    
 -0.76757228    
  0.51260042    
 -6.25546798E-02
 -0.28353834    
 -0.16650744    
  0.12505864    
  0.99348402    
 -0.39823672    
 -0.93109292    
  0.74652147    
 -0.85529917    
 -0.58436954    
   1.2376113    
 -0.37724102    
  0.16862269    
 -0.27007440    
 -0.15278266    
  0.80613422    
  0.17499419    
 -0.26667836    
  0.34513298    
 -0.62736583    
 -3.47587205E-02
  0.33784953    
  2.26766672E-02
 -0.41504005    
  0.82423484    
 -0.25568500    
 -8.21283311E-02
  0.59506691    
 -0.40632924    
 -0.75096673    
  0.48409796    
 -0.47135878    
  0.28587213    
  7.71122202E-02
 -0.61223388    
  0.72847855    
  0.21752889    
  0.12357206    
 -0.87038612    
  0.55580616    
 -0.26290950    
  0.73685855    
 -9.54969134E-03
 -0.37675172    
  0.14223485    
 -0.61483890    
  0.14448899    
  0.45814443    
 -0.41871023    
  0.41871035    
 -0.23527811    
  0.46471754    
 -0.43196365    
  0.19724712    
 -0.12575111    
  0.35417184    
 -0.25977132    
 -0.49786776    
  0.34477809    
  0.19409367    
 -0.22314353    
 -0.10584591    
 -0.35980040    
  0.69314724    
 -0.25967208    
 -0.79888374    
  0.16589670    
  0.78148460    
  2.30560098E-02
  8.28878805E-02
 -0.17015816    
 -0.53000653    
  0.30426902    
 -0.77992254    
   1.2771496    
 -0.18897864    
 -0.59853113    
  0.56159788    
 -0.20111091    
  0.28737918    
 -0.95188493    
  0.60848576    
  0.62355971    
 -0.21511120    
 -0.19379121    
  0.25965893    
 -0.35838395    
  6.40396178E-02
  4.39401455E-02
  0.18538764    
 -0.34724411    
 -0.60233235    
  0.74455023    
 -0.57327855    
  0.69776595    
 -0.94670218    
  0.89079022    
 -3.47084850E-02
 -0.18454407    
 -1.71361715E-02
  0.31056654    
  0.37700957    
 -0.52499551    
 -0.13218313    
 -3.16328518E-02
  0.18252750    
  6.28637746E-02
 -0.87276441    
   1.0955211    
 -0.70091730    
  0.31575531    
 -6.70444071E-02
  0.35813388    
 -0.77645475    
  0.27043638    
 -0.20601308    
  0.35632819    
 -0.48565966    
 -0.17642179    
  0.88522488    
 -0.17227511    
  0.16447781    
 -0.19373654    
  0.49333405    
 -0.21790010    
  0.13870266    
  9.35962722E-02
 -0.77892482    
  0.28534302    
 -0.29788241    
  0.16935664    
 -1.74618270E-02
  0.23553276    
  0.26548877    
 -5.13799191E-02
 -0.13786240    
  4.74666283E-02
 -0.62283075    
  0.67625034    
  0.43172404    
 -0.61638033    
 -0.48456433    
  0.36191511    
 -0.12727930    
 -0.24343118    
 -5.81980944E-02
 -0.11078534    
  0.62609506    
 -9.00668874E-02
  -2.2867987    
   2.4758294    
 -0.68206412    
  0.45942673    
  0.47552621    
 -9.83043760E-02
  0.19354302    
 -0.23882397    
 -0.66891974    
  0.51718819    
 -0.73856032    
  0.47799167    
  0.80894673    
  -1.2247535    
  0.60519058    
  2.90848911E-02
 -0.30585426    
  0.30143455    
 -3.72293778E-02
 -0.17956689    
  0.31882891    
 -0.45098582    
  0.51583654    
 -7.79362395E-02
  0.21847197    
 -0.60139668    
 -0.44331968    
  0.66139847    
 -0.30820179    
  0.49012518    
 -0.29300818    
 -0.27485833    
  0.52617288    
 -0.21977437    
  0.46041727    
  3.76498252E-02
 -0.22866181    
 -8.23511258E-02
 -0.63075691    
  0.91790241    
 -0.62770313    
  0.31115976    
  0.42912418    
 -0.21686831    
  -1.0387764    
  0.17131864    
  0.64632338    
 -0.42403108    
  0.26485106    
  0.43930870    
 -0.36380085    
  0.12409320    
 -0.50797451    
  0.54062617    
  0.76220930    
  -1.0889876    
  0.59113353    
 -0.12166883    
 -0.13443038    
 -9.47962925E-02
  0.17760244    
  0.22446737    
 -0.27491456    
  4.85532619E-02
 -7.17048272E-02
 -0.60545695    
  0.49351239    
 -0.21661572    
 -0.20840149    
  0.44195727    
 -0.51606506    
  0.55019057    
  0.38210621    
 -9.11828727E-02
 -0.28015906    
  0.12181965    
 -0.54619926    
  0.54430181    
  0.12901044    
  0.13488691    
  0.28549147    
 -0.38430884    
 -0.82369226    
  0.36362338    
  0.15996470    
 -0.51627535    
   1.0430597    
 -0.15672120    
 -0.65485078    
  0.15621291    
  0.27680728    
 -0.43013436    
  0.27863541    
  0.28385773    
 -0.85113645    
  0.80492944    
  7.93148130E-02
 -0.19881922    
  9.77738872E-02
 -0.24468304    
  0.21344438    
 -6.65352121E-02
 -0.91338789    
  0.58213478    
 -0.56062829    
  0.48641649    
  0.30354390    
  0.31571904    
 -0.79868150    
  0.31766281    
 -0.60360730    
  0.68850666    
 -0.45065701    
  0.50386721    
 -7.08059594E-02
  0.12655436    
  0.15429965    
 -0.34815788    
  0.26236427    
 -5.09347804E-02
  0.14207585    
 -0.40546501    
  0.24581778    
 -5.24464622E-02
 -0.42320395    
  0.45776463    
 -0.58270407    
  0.71291256    
 -0.15601631    
 -0.15396924    
  0.55579650    
 -0.27897361    
 -0.59416521    
  0.59223670    
  7.70682916E-02
  0.36068821    
 -0.56963456    
  0.49595797    
 -0.93730116    
  0.30844137    
 -0.36660743    
  0.12441574    
  0.63627166    
 -1.19455978E-02
 -0.72719675    
  0.40250060    
  0.32555413    
 -6.88480865E-03
 -0.54717219    
  0.23324181    
  0.19873445    
 -0.10406937    
 -0.42500973    
  0.22839305    
  0.18471827    
 -3.43142226E-02
  2.24987557E-03
 -0.10786041    
  0.42324507    
  3.38467248E-02
 -0.12026232    
  0.46977997    
 -0.53819871    
 -0.38509983    
 -0.31092227    
 -0.29474482    
   1.2091144    
 -0.68701196    
 -0.34538010    
  0.74573535    
 -0.24228065    
  0.35091424    
  8.37125778E-02
 -5.56181483E-02
 -0.51740074    
  0.53071636    
  -1.0520922    
  7.06750005E-02
  0.72099119    
  0.12057588    
  0.44262925    
  -1.1964012    
  0.55591434    
 -0.54519612    
  0.41042811    
  0.28697464    
 -3.19002033E-03
 -0.80456090    
   1.0679892    
 -0.68013877    
  0.70279366    
 -0.26292455    
 -0.41277564    
 -0.22275046    
   1.3395406    
  -1.2263521    
  0.50977230    
  0.48542678    
 -0.32422587    
 -0.50784063    
  0.49247637    
 -0.15006077    
 -0.28732929    
  0.62832654    
 -0.80194139    
  0.33958340    
 -0.16034269    
  0.39654297    
 -6.02710508E-02
 -6.41376004E-02
  0.13846035    
 -0.24073945    
  0.70139730    
 -0.46065786    
 -0.17214118    
 -9.49785188E-02
 -0.13788058    
  0.33467749    
  0.16858821    
 -0.29388437    
 -0.20243201    
 -0.62101990    
 -0.69314730    
   1.7478541    
 -0.34875551    
  0.13543807    
 -0.47267380    
  0.14262541    
  0.61104155    
 -0.18871784    
 -0.63891989    
  0.81497395    
 -0.62341845    
  0.61830741    
  2.27955841E-02
 -7.80966952E-02
 -0.26272514    
  0.19650050    
  0.25184995    
 -0.96742636    
  7.04382360E-02
  0.32245636    
  0.11199612    
  0.26419389    
 -0.42951795    
  0.84287417    
 -0.46879509    
 -0.11128226    
 -0.50472480    
 -0.11957360    
  0.69717115    
 -5.89320026E-02
 -0.47149587    
  0.82859641    
 -1.12401051E-02
 -0.35119945    
 -0.72800910    
  0.47055772    
  0.70073599    
 -0.91801029    
  0.28423369    
  0.32922924    
 -0.23415466    
  7.04835877E-02
  0.33144176    
 -0.61510688    
  0.46213767    
 -0.14607222    
  8.93995762E-02
 -0.14287664    
 -0.46731666    
   1.1978722    
 -0.76244855    
  0.30233103    
  6.05743788E-02
 -0.94861120    
  0.91587478    
 -6.62036687E-02
 -0.14207588    
 -0.42826381    
  5.05854711E-02
 -0.26161721    
  1.35006411E-02
  0.53691906    
  0.40359697    
 -0.28544095    
  7.28991330E-02
 -0.86095846    
 -0.12574674    
   1.1517650    
  -1.0260180    
 -6.58608554E-03
  0.42293274    
 -0.47492176    
  0.86926234    
 -0.67387867    
  0.70923865    
 -0.35065675    
  0.27358305    
 -0.11829005    
  0.34991714    
 -0.77091295    
 -0.20376723    
  0.37149006    
  0.38466218    
  4.97905761E-02
 -0.73595536    
  0.59724039    
 -0.68660402    
  0.56827408    
  0.23294757    
 -6.44736066E-02
 -1.46752680E-02
 -0.28803390    
  0.50885177    
  3.33088748E-02
  0.34323522    
 -0.66168892    
  0.36876360    
 -0.43030372    
 -4.90893833E-02
  0.23340534    
 -0.15947708    
 -6.51618615E-02
 -0.41990814    
  0.48973170    
 -0.24667419    
 -0.31381431    
   1.0794204    
 -0.15865898    
 -0.15118110    
 -0.66523814    
  0.33384776    
  0.46786612    
 -9.58040878E-02
 -0.16721864    
  0.24976650    
 -0.18650030    
  0.27732718    
 -0.15364309    
 -0.34934333    
 -3.85155380E-02
  9.24502760E-02
  0.50460094    
 -8.80599767E-02
 -0.81250489    
  0.44373050    
 -4.56109317E-03
 -0.72449023    
  0.95605534    
 -0.59726024    
  0.45422888    
 -0.59176946    
  2.24309284E-02
  0.56829220    
  0.20475547    
 -0.44373050    
 -0.20763956    
  0.54809314    
 -0.17647305    
 -0.20469190    
  0.16203395    
  0.21438922    
 -0.65399981    
  0.60330659    
  1.39027601E-02
 -0.27656713    
  0.42478332    
 -0.46457610    
  0.23096144    
  0.29143438    
 -0.33984858    
 -0.35490498    
  0.39360514    
  0.31390765    
 -0.22870559    
 -0.78052074    
  0.58415705    
 -0.23687395    
  0.33163288    
  0.39623505    
 -0.36583069    
  1.69673748E-02
 -0.22683065    
  0.16390327    
  0.46029815    
  -1.1749517    
  0.85446405    
 -0.73999166    
 -1.43888732E-02
  0.86226976    
 -0.96235299    
 -5.89099228E-02
  0.18353455    
  0.47126544    
  0.40504456    
 -0.79860127    
  0.34577453    
  0.25542104    
  0.44366059    
 -0.34426033    
  0.19186135    
 -0.42831203    
 -0.11046538    
 -0.46216038    
  0.46478182    
  0.26818720    
 -0.74554759    
  0.53582704    
 -7.56286457E-02
  3.66053097E-02
  0.51056904    
 -0.99687940    
  0.86444795    
 -0.17443699    
 -0.42877135    
 -0.46423253    
  0.72832680    
 -5.06438091E-02
  0.50116867    
 -0.41534865    
  7.12947175E-02
  0.29155889    
 -0.90065885    
  0.33647221    
 -9.63311568E-02
 -0.37308937    
  0.98779798    
  6.30727336E-02
  0.18882050    
 -0.99487245    
 -0.28525200    
  0.86856788    
 -0.12339982    
 -0.24999881    
 -2.39531249E-02
 -8.37110281E-02
  0.48309708    
 -0.37839559    
 -0.13991049    
  0.60675603    
 -5.44806570E-02
 -0.49587575    
 -0.61857849    
  0.16012098    
   1.1378003    
 -0.25154823    
 -0.53674573    
  0.16386706    
  0.28385794    
  0.42067477    
 -0.46894765    
  6.42370507E-02
  0.10513415    
 -5.87168671E-02
 -0.74637491    
  0.12005848    
  0.42083466    
 -0.28856653    
  0.16296113    
 -0.31770200    
  0.99033988    
 -0.29616001    
  6.87865838E-02
 -0.21881758    
  0.20230444    
 -0.40350816    
  0.78083038    
 -2.79216673E-02
 -7.90073574E-02
 -0.29518417    
 -0.43760270    
 -0.40702167    
 -7.03398138E-03
   1.0659270    
 -0.90541023    
  0.44796881    
  0.29215360    
 -6.41559511E-02
 -0.44126678    
  0.44228536    
  0.14038172    
  8.64211321E-02
 -0.44943723    
  0.28289950    
 -0.84283370    
  0.74204338    
 -0.51756430    
  0.62694657    
  0.10631086    
  0.25709081    
 -0.26223218    
 -0.20420896    
  0.13576828    
 -5.67796677E-02
 -0.43010902    
  0.57573843    
 -0.87749088    
  0.21092331    
  0.51213634    
 -0.80749792    
  0.62005532    
  7.30919912E-02
 -3.24596278E-02
  8.08299482E-02
 -0.58485276    
  0.89304698    
 -0.13606805    
 -0.45666564    
  0.70837235    
 -0.35491037    
  0.39595225    
 -0.85523975    
  0.39664066    
 -0.46066245    
  0.30894199    
 -6.38914853E-02
  5.53598367E-02
  8.10778439E-02
 -0.14684106    
  7.30805919E-02
  0.15293477    
 -3.60971466E-02
  0.22982378    
 -4.03209813E-02
 -0.23937465    
  0.54522717    
  -1.2777766    
  0.69196433    
  9.04573053E-02
  0.63242120    
 -0.98063803    
  0.58574271    
 -0.70256901    
  0.69228613    
  0.19004382    
  -1.0324724    
  0.36325321    
  0.17790742    
 -0.10161653    
  0.26849115    
 -0.10044646    
 -6.87593967E-02
 -0.12011950    
 -0.45953226    
  0.91712385    
 -0.37552628    
  0.30837551    
  1.41472155E-02
 -0.33226708    
  0.20411423    
  7.86600485E-02
  0.38370481    
  -1.1879692    
  0.62378585    
 -0.14352578    
  8.31777081E-02
  0.78824395    
 -0.55668539    
 -0.73303866    
  0.53835046    
  0.16635767    
 -0.26370624    
  0.42684737    
 -0.91751206    
 -3.94650437E-02
  0.69420588    
  4.85381261E-02
 -0.74486500    
  0.86354351    
 -0.34763545    
 -0.20151612    
  0.36700904    
  7.54881799E-02
  0.23187032    
 -0.20436379    
  2.77131591E-02
 -4.33383323E-02
 -0.63205940    
 -0.40824690    
   1.2224640    
  5.42828590E-02
 -0.79188228    
  0.73841882    
 -0.39364970    
 -0.41769004    
  0.70324343    
 -0.12534595    
 -0.73327935    
 -0.11401852    
 -0.20282024    
  0.96705133    
 -0.33804846    
 -9.76788402E-02
  2.06547547E-02
 -0.13865522    
  0.83943939    
 -0.16905390    
 -7.04954118E-02
 -0.17953292    
  0.56583959    
 -0.33910358    
 -2.27986947E-02
  0.29395172    
 -0.54931730    
  0.28937209    
  7.06717372E-03
  0.14229584    
  9.56274644E-02
 -0.71479130    
  0.81935841    
 -3.85924466E-02
 -0.61533415    
  5.47900088E-02
 -0.49448815    
  0.58041531    
 -0.21778777    
  0.28023598    
  0.31395957    
 -0.24991158    
 -0.58652562    
  0.44802478    
 -0.81637996    
 -0.62451851    
  9.25232321E-02
   1.1032528    
  0.34612569    
 -0.27754447    
  0.28190175    
  3.31402346E-02
 -0.18928592    
 -0.20676003    
  0.44928268    
 -0.58818573    
  0.26773581    
  0.23189639    
  0.17813687    
 -0.88223714    
  0.68651736    
 -0.38624951    
  0.12842041    
  0.49375099    
 -0.78670740    
  0.34875888    
  4.76911515E-02
 -1.69606246E-02
 -0.53749371    
  0.53485888    
 -0.26421306    
  0.56402433    
 -0.30510232    
  0.57503229    
 -3.49314064E-02
 -0.24580954    
  0.16538057    
 -0.20983207    
  0.32444632    
  -1.1016039    
  0.65419596    
  0.36736521    
 -0.76179320    
  0.40604275    
  7.87984058E-02
 -0.13949534    
 -0.56546086    
  0.99076909    
 -0.78813672    
  0.44183293    
 -0.36545974    
  0.63598871    
 -0.92585182    
   1.0478549    
 -0.17439005    
 -1.28442831E-02
  3.18063982E-02
  7.13013858E-03
 -0.26949456    
 -0.17352308    
 -9.57249701E-02
  0.38651443    
  3.35568786E-02
 -7.68808350E-02
 -0.53376514    
  0.51853067    
  0.26522776    
 -0.83089268    
  0.41315743    
  0.35437343    
  0.19183396    
 -0.47000375    
 -0.53477871    
  0.91021168    
  7.43985251E-02
 -0.80735183    
  0.45336854    
  0.16058157    
 -0.26713753    
 -0.31516978    
  0.57587612    
 -0.23706505    
 -1.76788922E-02
 -0.25915879    
 -0.43042740    
  0.68242645    
  7.16243312E-02
  0.12850209    
 -0.38077256    
 -0.27579695    
  0.58652550    
 -0.14334361    
  0.44356483    
 -0.87173760    
  0.35125995    
 -0.44489571    
  0.80248767    
 -0.61642390    
  0.51319969    
 -0.17988540    
 -2.21413579E-02
  0.16158557    
 -0.15786132    
  4.83769812E-02
 -0.17784505    
 -0.18203962    
 -0.18333732    
  0.64527130    
 -0.51760048    
  0.95178890    
  -1.0012953    
  0.31228283    
  0.20453961    
 -0.76518780    
  0.69915324    
 -3.90772335E-02
  0.47015932    
 -8.77899900E-02
 -0.75536597    
  0.45657745    
 -0.64506638    
  0.26169208    
  0.87055475    
 -0.19521232    
 -0.56712884    
  0.12196413    
 -0.40613303    
  0.53849542    
  0.43806651    
 -0.18066239    
 -0.51173002    
  0.45977035    
  1.23051694E-02
  0.26171279    
 -1.67946704E-02
  7.10527226E-02
  -1.0722150    
  0.61176765    
 -0.56862348    
  0.68544018    
  0.29586905    
  6.47631586E-02
  -1.0028731    
 -0.34570599    
  0.94142669    
 -0.78764731    
  0.54712951    
  0.35254276    
 -0.28768203    
  0.32676321    
 -0.19883367    
 -0.20315337    
  2.95081493E-02
  0.25817385    
  0.43307546    
  -1.0564487    
 -0.23045599    
  0.91353482    
 -0.89085799    
  0.46212527    
  0.21634066    
 -0.16405931    
  2.77609713E-02
  7.89387301E-02
  0.29159003    
  0.12585111    
 -0.77068007    
  0.71520066    
 -0.82380629    
  0.56043494    
  1.40924649E-02
 -0.60757196    
  0.50089508    
  6.82740733E-02
 -0.51157141    
  0.63850951    
  0.59596324    
 -0.55731112    
  0.12460522    
 -0.26152775    
 -0.20563455    
  0.30685630    
 -0.28050414    
  0.14049682    
  3.22429165E-02
  7.98745081E-02
 -1.52672371E-02
 -6.78946972E-02
 -0.55114472    
  0.72316825    
  5.30939959E-02
 -0.67663229    
 -0.20817000    
  0.79115582    
  0.17038006    
 -0.26626787    
  0.22990046    
 -0.65030706    
  1.75862014E-02
  0.39857417    
 -0.46575722    
  0.48368084    
 -0.40860462    
  0.53321475    
 -0.51452237    
  0.27954730    
 -0.60925239    
  0.36159840    
  0.17255828    
 -7.30440691E-02
  0.49884617    
 -0.43084621    
  0.10548678    
 -0.33465353    
  0.28807938    
 -0.42593533    
 -0.13040821    
  0.94861108    
  -1.0399789    
  0.74637502    
 -0.38356856    
  0.66989976    
 -0.46822107    
  0.28638589    
 -0.58798122    
 -9.35602039E-02
 -3.92206199E-02
   1.0986124    
 -6.11666478E-02
 -0.93669581    
  0.20378940    
 -0.36005199    
  0.87705314    
 -0.64088672    
  0.41377753    
 -4.05461304E-02
  0.46712586    
 -0.49038273    
 -0.27289003    
  0.41520643    
 -1.23203518E-02
 -0.13471256    
  0.69845217    
 -0.96353871    
  0.36082664    
 -0.69637483    
  0.56819957    
  0.63339996    
 -0.63096070    
  0.32386497    
  2.78035570E-02
  3.53573300E-02
 -0.26775491    
  0.35027617    
 -0.89593548    
  0.95076442    
  -1.0303406    
  0.32777655    
 -0.22059962    
  0.21476017    
 -0.16346681    
  0.57816213    
 -0.57300311    
  0.71938634    
 -0.74545211    
  0.46691769    
  0.47783691    
  -1.0702703    
  0.83264881    
 -2.01672986E-02
 -0.88920307    
   1.1456221    
  -1.0013722    
  0.57022023    
  4.21035150E-03
 -0.52884406    
  0.70202023    
 -0.31031573    
 -0.19639604    
  0.33877373    
 -0.53765392    
  3.16929705E-02
  0.40373057    
  0.16696508    
 -0.15774819    
 -0.45362452    
  8.80639255E-02
  0.33883062    
 -0.73524582    
  0.68574876    
 -9.87816826E-02
  0.38150105    
 -0.18605973    
 -0.48677287    
  0.61028224    
  0.18447079    
 -0.21984583    
 -0.68904054    
  0.22314341    
 -6.95783049E-02
 -0.19114758    
  0.79903954    
 -0.20771308    
  0.20099200    
  0.33150542    
 -0.30582610    
 -0.11532141    
 -0.73731148    
   1.0007292    
 -0.44552836    
  0.31234398    
 -0.33795342    
 -0.41524026    
  0.60595709    
  0.20475475    
 -0.37747616    
  0.38876584    
 -0.70182049    
  0.38433769    
  0.34893429    
 -0.34774897    
  0.28560638    
 -1.79701522E-02
 -0.16417335    
  0.20850725    
 -0.51488137    
 -0.20730463    
  0.80775058    
  4.89416160E-02
 -0.31978148    
 -0.45467293    
   1.0439663    
 -0.70070308    
  1.73517056E-02
 -0.56421357    
  0.68199676    
 -0.17076755    
 -0.24391392    
  0.38257131    
  0.21256162    
  0.11938924    
 -0.52655798    
  0.47144127    
  4.44865823E-02
 -0.27403533    
 -2.13095509E-02
  0.11789680    
 -0.13967057    
  0.22272418    
 -0.13545084    
 -7.06411004E-02
  4.04094644E-02
 -8.46739560E-02
  0.39244977    
 -0.69898647    
  0.32468998    
  0.24801674    
 -0.84729773    
   1.2171799    
 -0.69714844    
  0.26421300    
  5.72562777E-02
 -0.36358055    
 -0.47984886    
  0.51851791    
  0.14524409    
  0.31537670    
  9.27359462E-02
 -0.48451698    
 -0.15522441    
 -0.12107773    
  0.26442930    
  0.16018192    
 -8.39046016E-02
  0.13441133    
 -0.58094972    
  0.47137854    
 -0.86046880    
  0.72959769    
 -9.49744955E-02
 -2.46317289E-03
  0.31834161    
 -0.72875118    
  0.87686199    
 -0.94612008    
   1.1006023    
 -0.30979350    
 -0.51112700    
 -0.21228428    
  0.37329602    
  0.38473913    
  7.72196427E-02
 -1.21902581E-02
 -0.53677982    
 -0.32423949    
  0.59890002    
 -0.50658393    
  0.33293858    
  0.29461136    
 -0.58609331    
 -0.17121612    
  0.62780505    
 -0.51943690    
  0.13937014    
 -0.20643428    
 -0.42002141    
  0.71058941    
  0.37918606    
  0.34307179    
 -0.28651640    
 -0.12385936    
 -0.32056582    
  0.24043496    
  0.12449066    
 -2.02035089E-03
  9.35619771E-02
 -0.30689543    
  0.52301657    
 -0.20878151    
 -0.42391559    
  0.74618459    
  -1.0698898    
  0.52539104    
 -0.36683729    
  0.54228592    
  0.20301910    
 -0.73710150    
  0.79924250    
  0.14030485    
 -8.66632760E-02
  -1.0550085    
  0.73044312    
 -0.23574673    
 -0.39756966    
  0.83739698    
 -0.37262470    
 -0.11978063    
  0.37147507    
 -0.77053392    
  5.94973117E-02
  0.95800757    
 -0.28307590    
 -2.32458152E-02
 -0.12190748    
 -5.34770489E-02
  1.44686289E-02
 -0.57942408    
 -8.86265337E-02
  0.71868032    
  0.40896016    
 -0.68688607    
  0.21730112    
  0.22848637    
  9.96603817E-02
 -0.39626321    
 -0.50923395    
  0.40877289    
  0.23025160    
 -8.65345523E-02
 -0.27329352    
  0.27557927    
  0.31637594    
 -0.55215603    
 -0.25731933    
  0.86607921    
 -2.14550849E-02
 -0.33904567    
 -0.75475866    
  0.21495683    
  0.39052504    
  0.26718536    
  7.98402075E-03
 -0.80671459    
  0.98638189    
  0.30904689    
 -0.29257202    
 -0.52508825    
 -2.65934169E-02
  9.46652219E-02
  0.48282433    
 -0.69314718    
  0.50635719    
 -0.48430905    
  0.63873374    
 -2.92053558E-02
 -0.70250475    
  0.10073446    
 -0.63753557    
   1.2333612    
 -0.37361005    
 -0.35773620    
 -1.24667911E-02
  0.32592008    
 -0.23354673    
  0.49501517    
 -2.82848720E-02
 -0.12188975    
 -0.77010816    
  0.56104332    
  0.30290079    
 -0.32891381    
 -1.32645359E-02
 -9.48651060E-02
  0.63002163    
  1.73632917E-03
 -0.15951325    
  4.37881015E-02
  0.18118478    
 -0.18215908    
 -0.43213317    
  0.67496508    
 -2.47690883E-02
 -0.33474973    
  0.12638651    
  0.14778754    
 -0.60322559    
  7.58146541E-03
  0.27437633    
  0.24337377    
  0.17766042    
 -0.22370893    
 -0.10525563    
  0.37102190    
  0.16175997    
 -0.86215878    
  0.32728055    
  0.19656032    
 -0.33114153    
 -0.41693532    
  0.79440105    
 -0.76567352    
  0.37247860    
  0.24342440    
  0.15551530    
 -1.48393698E-02
 -0.38776574    
 -0.18207666    
 -0.29505146    
  0.53537405    
  7.77307674E-02
 -0.27917126    
  5.49589358E-02
  0.32571942    
 -0.14183953    
 -7.74504244E-02
  0.42293996    
 -0.30943945    
  0.31179896    
 -0.79476148    
  0.29072103    
 -1.57279093E-02
  3.50459069E-02
 -0.16462217    
 -0.50582570    
  0.50281370    
 -0.48796162    
  0.99788207    
  0.30184749    
 -0.33499962    
  0.33700719    
 -0.80926031    
  0.19574469    
  7.94726536E-02
 -6.86511630E-03
  0.47100773    
  0.14829636    
 -0.40145591    
 -0.17624576    
 -0.77098978    
 -0.56798422    
   1.2962224    
  0.57363838    
 -0.78535330    
 -0.19030802    
  0.90939415    
 -0.65579128    
 -0.35858142    
  0.55524409    
  0.23771368    
 -0.36609516    
  0.33718374    
 -0.83727443    
  0.64261031    
  0.15384218    
 -0.29015437    
  0.26007691    
  9.11374986E-02
 -0.72680831    
  0.37435549    
  0.27175659    
 -2.09933165E-02
  4.70898747E-02
 -0.80702811    
  5.41757494E-02
  0.73895693    
 -0.33871341    
 -0.34885201    
 -5.92339449E-02
  0.26780051    
 -0.28567621    
  0.39943489    
  0.47720191    
 -0.17650054    
 -0.71020716    
  0.41753781    
  0.68846953    
 -0.45841652    
 -0.56226766    
 -0.44721705    
  0.21379788    
  0.59324902    
  0.37160829    
 -2.81195715E-02
  9.47243720E-02
 -0.72979373    
  0.73646599    
 -0.19587953    
  0.10727963    
 -0.23433226    
 -8.75335783E-02
  0.73906881    
 -0.98984635    
  0.33601198    
 -0.20348747    
 -0.45238817    
  0.55676079    
 -0.69952071    
 -0.44724655    
   1.5286618    
 -0.91455770    
 -5.56317233E-02
  0.72800159    
 -0.17067689    
 -0.13897608    
  0.35078409    
 -0.16570523    
  0.40588200    
 -0.74712157    
 -0.38887817    
  0.15377943    
  0.30970943    
  0.30830148    
  0.14501965    
 -0.20055544    
  0.46299970    
 -0.75917792    
  0.74144965    
 -0.43768597    
  5.75080216E-02
 -0.74813956    
  0.54733670    
  3.70939597E-02
 -0.55228966    
  0.88816178    
 -0.38172513    
  0.28069305    
  0.22690170    
 -1.78098846E-02
 -0.56276560    
 -0.17540568    
  0.66744351    
  0.18521053    
 -0.23361474    
  8.53229687E-02
 -0.33721596    
  0.10262255    
  0.36428419    
  -1.1043427    
  0.38388750    
  0.47877359    
 -2.10091565E-02
 -0.49189755    
  0.56357628    
 -0.17327157    
 -0.51790130    
  0.79167974    
 -0.40278769    
 -0.63095087    
  0.70810997    
  7.96617493E-02
  2.28301436E-03
 -0.34035644    
  3.77404131E-02
  0.48170194    
 -0.17453477    
  0.24448082    
  3.83654945E-02
 -0.14718881    
 -0.45057046    
 -2.20133495E-02
  0.63673651    
 -0.36306298    
 -0.28005293    
 -0.40706623    
   1.3230368    
 -0.64076591    
  4.51381095E-02
 -0.14336891    
  0.19210385    
  0.23283109    
  0.12968980    
 -0.86490142    
  0.34064224    
 -0.33154288    
  0.59720284    
  0.20888479    
 -0.14984518    
  0.17066219    
 -0.48630065    
  0.13256441    
  0.22719859    
 -0.52471060    
  6.89930469E-02
  0.66436833    
 -0.76266134    
  0.36555550    
  0.16295330    
 -0.71553594    
  8.32307041E-02
  0.45953232    
 -0.25602487    
  7.63315111E-02
  0.29552528    
 -0.45758101    
 -0.43840924    
  0.38288358    
  0.76550585    
 -0.27911988    
  0.54939038    
  -1.0276526    
  7.32983947E-02
 -0.20083781    
  0.55223560    
 -0.81570345    
   1.1708961    
 -0.87844062    
  0.38501963    
  0.36116052    
 -0.67219985    
  0.34214190    
 -0.31595382    
  0.50531775    
 -0.41575190    
 -3.45637053E-02
  0.26682398    
  0.13864151    
 -0.25262570    
  0.28175899    
 -7.39466302E-08
 -0.50260884    
  0.45391729    
 -0.29533404    
  0.19825530    
 -0.26465806    
 -0.19191955    
 -4.24807854E-02
 -0.50455594    
   1.2607665    
  0.27070996    
 -0.87655050    
  0.32551280    
 -0.74487239    
  0.76230443    
  0.11521936    
  0.23498274    
 -0.83975089    
  0.48261192    
 -6.84131160E-02
  0.60217559    
  -1.0945389    
  0.73689175    
  0.33841610    
 -0.35015750    
 -0.54690152    
  0.38831201    
 -0.16516830    
 -0.38326436    
  0.52863032    
  2.89874543E-02
  5.66505566E-02
 -0.55611211    
  0.52985251    
 -0.46073386    
   1.1331580    
  -1.2041613    
  0.57087302    
  5.29442355E-02
  0.41452393    
  -1.1756536    
  0.74994463    
 -0.20842618    
  0.13745931    
 -0.68549263    
 -4.68310863E-02
  0.51356149    
  0.65698183    
 -0.44041738    
 -0.17246920    
  0.30902153    
 -0.34495339    
 -0.12389946    
 -0.34881803    
  0.91193348    
 -0.17622657    
 -0.60163206    
  0.35210180    
 -0.25093263    
  0.10742033    
  0.83331162    
 -4.52751853E-02
 -0.46064422    
 -9.31989253E-02
 -1.97295919E-02
 -0.11327909    
 -0.30787537    
  0.46262351    
 -0.61172676    
  0.71061480    
 -0.12675151    
 -0.25624064    
  0.64185369    
  -1.0425683    
 -7.37433359E-02
  0.99287379    
 -0.32950208    
  0.49225730    
 -0.27464834    
  0.47224751    
 -0.51434743    
 -0.63219827    
  0.57198721    
  0.33009544    
 -0.14757858    
 -0.36016557    
  0.37083983    
 -0.11657719    
 -0.33886096    
 -0.12984157    
 -0.10786706    
  0.76033682    
 -0.72804523    
  0.47000349    
  0.28826603    
 -7.64007419E-02
  0.27076295    
 -0.54157484    
 -0.22097737    
  0.36605883    
  0.24330322    
 -0.20544401    
  8.31341371E-02
  0.67009139    
 -0.76777840    
 -0.77493650    
  0.88957322    
  0.21733794    
  4.55290787E-02
 -0.29996118    
 -0.69121087    
  0.74497241    
 -0.27400190    
 -0.43301529    
  0.96321702    
 -0.50633425    
 -1.54488618E-02
  0.58111101    
 -0.47121006    
  0.12206593    
 -0.78561234    
  0.31693751    
  0.63133627    
 -0.66843468    
 -0.32022694    
  0.41625261    
 -0.49991709    
  8.79938081E-02
  0.15753910    
  0.49707857    
 -1.24224192E-02
  0.23847972    
  0.40993148    
 -0.57503408    
 -0.75747436    
 -0.67087442    
  0.87399924    
  6.58016130E-02
  0.72532618    
 -0.78562826    
  0.44313791    
 -0.26295117    
 -0.12506139    
  0.39502999    
  0.40546489    
 -0.92174459    
  0.52786684    
 -0.53374362    
  0.14427909    
 -3.99011001E-02
  0.27923930    
 -0.21083657    
  0.18507259    
  0.53175879    
 -0.51947218    
 -0.19735928    
  0.45752922    
  9.18810442E-02
 -0.59853113    
  0.27457577    
  0.54862458    
 -0.13440278    
 -0.82431501    
  0.91430086    
 -0.29755813    
 -8.38948190E-02
 -0.10704748    
  0.54879659    
 -0.31274962    
 -0.65787911    
  0.78665537    
 -0.45159885    
  0.70721233    
 -0.50409770    
 -0.13733707    
 -0.34499639    
  0.72175992    
 -0.56280535    
  0.18869090    
 -0.59976304    
  0.46244508    
  0.25215730    
 -1.54488618E-02
  9.80282351E-02
 -9.20582637E-02
 -1.07718678E-02
  0.17709325    
  0.20277637    
 -0.31127775    
 -0.68642837    
  0.56470472    
  8.51057693E-02
  0.39844775    
 -0.35734585    
 -0.63239098    
   1.2844362    
 -0.68155980    
 -0.55358577    
  0.64280260    
  0.43692815    
  0.25516438    
 -0.96964037    
  0.41882032    
 -0.14127281    
  0.13852440    
  0.18689846    
 -0.52539086    
  0.73288774    
  -1.1230266    
  0.45008230    
  1.56346802E-02
 -0.17423967    
  0.37859210    
  0.29736280    
 -0.91196477    
  0.20865065    
 -0.49873340    
  3.77403945E-02
  0.40700728    
  0.39773098    
 -0.54880488    
 -5.39066643E-03
 -0.26452857    
 -0.53297836    
   1.0838372    
  0.43085063    
 -0.84993976    
   1.1310040    
 -0.44094783    
  0.38073823    
 -0.56989419    
  0.13508883    
 -0.68447012    
  0.45119926    
  0.12645705    
  0.35957971    
 -0.39914000    
 -0.36227512    
  0.59320694    
  0.25486726    
  -1.0657973    
  0.82089061    
  0.19152892    
 -1.90012045E-02
 -0.10823749    
  0.23276274    
 -0.60576755    
  0.35802376    
 -0.34728506    
  0.47466579    
 -0.67667234    
  0.79260778    
 -0.74943560    
  0.47643825    
  0.13692711    
  0.30698597    
 -0.65522200    
 -4.04218435E-02
 -4.60438021E-02
 -7.33026117E-02
  0.16336367    
 -0.45386645    
  0.77275527    
 -0.76338285    
   1.0116007    
 -0.28271931    
  7.95578510E-02
 -0.66285425    
  0.21146247    
 -5.22558540E-02
  0.55310994    
 -0.59812462    
 -0.75701469    
   1.1188557    
  2.37635151E-02
  0.13780309    
 -0.70084953    
 -0.10880291    
  0.33125871    
  3.51389199E-02
  0.18165749    
  0.42339149    
 -0.22151309    
 -8.79166797E-02
 -0.11617843    
 -0.10400470    
 -9.01510864E-02
  0.20848133    
  0.24092768    
 -0.34945381    
 -3.72715071E-02
 -0.16326392    
  0.55427921    
  7.67584704E-03
  9.08979401E-02
 -0.92525238    
  0.48505595    
  0.14862759    
 -0.12481701    
 -0.46484035    
  0.42401853    
  0.39643764    
 -0.17722310    
  0.18051547    
 -0.11021090    
  0.20872806    
 -0.37394920    
  0.20655671    
 -8.92546698E-02
 -0.56419808    
  0.71158874    
 -0.26794466    
 -0.41693124    
  0.98780632    
  -1.0094558    
  5.40672578E-02
 -0.42235324    
  0.19801292    
  0.75974184    
 -0.92425883    
  0.17642169    
  0.43589815    
 -5.23680225E-02
  0.65618175    
  -1.0656874    
 -0.13875043    
  0.70929515    
 -4.68468927E-02
  0.62492472    
 -0.82173926    
  0.12987529    
  0.12855121    
 -0.54562169    
  0.14128351    
  0.84560740    
 -0.33039933    
 -0.13367556    
  0.30142784    
 -0.76568097    
  0.82208085    
 -0.31272414    
 -5.32101914E-02
 -0.22459807    
  0.65683371    
  9.01579857E-03
 -0.83343273    
 -0.15616073    
  0.50071430    
  0.50667048    
 -0.39814445    
  7.37953112E-02
 -0.43172124    
  0.20450471    
 -0.37469324    
  0.66014069    
 -0.10397642    
 -3.13371047E-02
  0.40290058    
 -0.25614735    
 -3.27581987E-02
 -7.94715583E-02
 -2.25210451E-02
 -0.27118823    
 -3.47355902E-02
  7.92495534E-02
  0.28256720    
  0.34377170    
 -0.28986630    
 -3.25956531E-02
  0.43253833    
 -0.94102389    
  0.97496909    
 -0.91976017    
  0.11901095    
  0.62345260    
 -0.44769782    
 -0.98949426    
  0.90483272    
  7.63919353E-02
 -1.07334759E-02
  0.26678190    
  8.78526419E-02
 -0.26852286    
 -0.43222243    
  0.17807543    
  0.83752364    
 -0.31065720    
 -0.23282182    
  0.27223578    
 -0.13054506    
 -9.52184349E-02
 -0.37809324    
 -0.13542682    
  0.66058195    
  0.17532852    
  -1.2575259    
  0.79799348    
  0.61054522    
  -1.1941738    
  0.20048197    
 -0.33579314    
   1.0306370    
  8.52443054E-02
 -0.69860935    
  0.84662700    
 -0.64212221    
  0.11664882    
 -0.28881767    
 -0.23265827    
  0.47857103    
  0.32489586    
 -0.20553426    
 -0.63295573    
   1.0623177    
 -0.46576902    
  0.18830147    
 -0.42323729    
  0.55269527    
  7.49014840E-02
 -0.32621557    
 -0.53318244    
  0.41527185    
  6.44668490E-02
  0.37375125    
 -0.28128278    
  0.29452807    
 -0.81093025    
  0.64600033    
 -0.29229027    
  0.22913039    
  0.23464744    
 -0.22006172    
 -0.39287502    
  0.75235128    
  0.10086518    
 -0.61358798    
 -0.40863478    
  0.11105862    
  0.34193620    
 -0.43101597    
  0.54080659    
 -0.60991031    
  0.41923562    
 -0.72878551    
  0.87225121    
 -0.64593786    
  0.75960511    
 -0.75419486    
  0.43616396    
  2.29896195E-02
 -0.21184386    
  0.46542847    
  0.18978921    
 -0.12574671    
 -0.10545243    
  0.29135180    
 -0.16462184    
 -0.99633348    
  0.55836201    
  0.31216061    
  0.22295968    
 -0.39051506    
  0.21769993    
 -0.67154783    
  0.33525062    
  0.24968302    
  4.37888205E-02
 -0.64249200    
 -0.31046993    
  0.59901828    
  0.50274128    
 -0.17278367    
 -0.69595206    
 -0.34815058    
  0.81299120    
  0.22173075    
 -0.26623586    
 -0.12844880    
  0.19506051    
 -1.04108667E-02
  0.49936473    
 -0.27994931    
 -0.56617320    
  0.26942441    
 -1.64665189E-02
 -0.36971334    
  0.67166096    
 -0.10441645    
 -0.45708969    
  7.80027211E-02
  0.33076790    
 -9.09195617E-02
  7.31609613E-02
  0.38776550    
  0.21336932    
 -0.58337659    
 -0.58580834    
  0.60972267    
  0.16498622    
  0.32324445    
 -0.43795815    
  0.19853278    
 -0.63301551    
  0.38098270    
 -0.88761097    
  0.20304789    
  0.67154807    
 -0.28332469    
  0.44802481    
 -0.98082912    
  0.44341862    
  0.60281688    
 -0.32508877    
  9.06063318E-02
 -0.75185490    
   1.1587809    
  -1.1495217    
  0.69429851    
 -0.22055776    
 -0.12679058    
  0.38793984    
 -0.19858569    
 -0.24116229    
  0.34233594    
  0.26302007    
 -0.19703612    
  3.69376205E-02
 -3.92207950E-02
 -0.38230667    
   1.1108209    
  -1.0794914    
  0.41408578    
  7.83905089E-02
  0.11954533    
 -0.12352114    
  0.20464674    
 -0.95097649    
  0.66437608    
 -0.27871352    
  0.47534645    
  9.80515331E-02
 -0.12141268    
  0.13897099    
 -0.19794954    
 -0.78499192    
  0.58142412    
 -0.75155813    
  0.94640905    
 -7.15670586E-02
 -0.12092257    
  5.05854562E-02
  0.28656051    
  0.22583355    
 -0.67914248    
 -0.22480077    
  0.57908845    
  0.34018272    
 -0.83198369    
  0.55045551    
 -0.22951783    
 -8.99223611E-02
  0.45679849    
 -0.86166060    
 -0.52846080    
  0.41158131    
  0.35687825    
  0.39065704    
  8.48435685E-02
 -0.42150822    
 -1.76753923E-02
  8.41494799E-02
 -1.39684780E-02
  0.15488100    
  0.24716793    
 -0.43983856    
 -0.30870706    
  0.42516151    
 -0.66747504    
  0.53630471    
  0.24816467    
  0.14827473    
 -0.43771097    
  0.55640042    
 -0.77884191    
 -3.57179567E-02
  0.50352633    
 -0.14267825    
  0.44318965    
 -0.83356011    
  0.41044632    
  0.22982919    
 -0.19563775    
  1.19984022E-03
 -0.35120860    
  9.11197439E-02
  0.63140422    
 -0.36892021    
 -0.61273670    
  0.37937337    
  0.72291130    
 -0.30344582    
 -0.16129290    
 -3.50658316E-03
  0.16081968    
 -0.60083240    
 -0.76474082    
   1.5671501    
  0.10364737    
 -0.64089936    
  0.31145599    
  0.29809731    
 -0.53694075    
  0.49117854    
  1.41848531E-02
 -0.28196028    
 -0.16545241    
  7.42829144E-02
 -9.65608507E-02
 -9.03161913E-02
  0.39721179    
 -0.36089343    
 -6.69190437E-02
  0.25319588    
  0.87556028    
 -0.87775546    
 -0.45387077    
  0.44504067    
  0.16140988    
 -0.11695793    
  0.18090674    
 -0.38358247    
  0.62183231    
 -0.44276306    
 -0.66004235    
  0.82575923    
 -0.88192922    
 -5.71583696E-02
  0.19013409    
  0.40286779    
  0.25160322    
 -0.16210285    
 -0.28570241    
  0.12618624    
  0.41425923    
  0.34564665    
  -1.0178170    
  7.13965595E-02
  0.70401222    
  3.91248912E-02
 -0.66555393    
 -0.14897983    
 -0.22585467    
  0.24196973    
  0.56644344    
 -0.61000735    
  0.26564142    
  0.54301888    
  0.38148847    
  -1.0215259    
 -0.21611503    
  0.40156651    
 -0.59405607    
 -0.19753104    
  0.98190635    
  0.16074142    
 -0.79434091    
  0.94468677    
 -0.42618293    
  5.40671945E-02
 -0.17593482    
  0.13267836    
 -0.12452603    
  0.46712410    
 -0.95652997    
  0.68650275    
  4.02885526E-02
  0.16943219    
 -0.31879169    
 -0.35826927    
 -1.42858950E-02
  0.44080454    
 -0.30323452    
  0.59265137    
 -0.11561900    
 -0.57752800    
  0.82298917    
 -0.68104434    
  0.48677951    
 -0.14923373    
  0.21884242    
  0.14275593    
 -0.55644464    
 -1.44455340E-02
 -1.06383460E-02
  0.34578711    
 -0.46641484    
 -0.17062552    
  0.57558775    
 -0.74900436    
  0.59602708    
  0.49832126    
 -0.68888259    
  0.13760108    
  0.12857480    
  0.12835507    
 -0.50067985    
 -0.34058160    
  0.15952112    
  0.12260249    
 -0.38723737    
  0.38052627    
  0.35245717    
  0.64527357    
 -0.46987936    
 -0.40001810    
 -0.32850397    
  0.60949719    
 -0.23467492    
  0.33262560    
 -0.82291853    
  0.60129511    
  0.37982261    
 -0.43713003    
  0.18209790    
 -7.41936937E-02
 -0.29614139    
 -0.29309040    
  0.49728537    
  0.32395557    
 -0.76843011    
  0.73938668    
  0.21485767    
 -7.91189075E-02
 -0.39437747    
 -0.31607091    
  0.21578661    
  0.40123689    
  8.22135359E-02
 -0.81964087    
 -0.21921426    
  0.78219891    
 -0.59906060    
  0.75736684    
  6.39401004E-02
 -0.20116965    
  0.26968372    
 -0.92724735    
  0.85152638    
 -0.78990489    
  0.40811744    
  0.72572356    
  -1.3685048    
  0.69691849    
 -0.31438434    
  0.24287881    
  0.13470985    
 -0.44144019    
  0.44614077    
  0.48180363    
 -0.73983955    
 -0.20100777    
  0.53357047    
  0.17248005    
 -0.65894032    
  0.22843945    
  0.76971698    
 -0.43626735    
  0.13919164    
 -0.11822203    
 -0.13522664    
  0.23394457    
 -3.36853825E-02
 -0.50620687    
 -0.49709532    
   1.2748829    
 -1.06421802E-02
 -0.12763883    
 -2.87732687E-02
  0.10519387    
 -0.21436101    
  0.11581744    
 -0.71916610    
 -0.18846306    
  0.67971015    
 -0.42066872    
 -1.75864138E-02
  0.47903535    
  5.97624620E-03
 -0.21031652    
  4.78558652E-02
 -0.37214771    
  2.34514531E-02
  0.79834205    
 -0.66522467    
  0.33957297    
 -0.70456415    
  0.83590019    
 -0.81115657    
 -0.41570053    
  0.80818278    
 -2.75485055E-03
 -5.53229265E-03
  5.39944023E-02
  0.16998118    
  0.33425239    
 -0.36236009    
 -7.57757127E-02
  0.31767052    
 -0.78989094    
  0.86986482    
 -0.68984681    
  0.61700964    
 -2.52040513E-02
 -0.63730639    
 -7.70302340E-02
 -0.13539527    
  0.94529063    
 -7.39167482E-02
 -7.69252330E-02
 -6.76666666E-03
 -0.60856348    
  0.24814041    
  0.81232017    
 -5.65050915E-02
  -1.1959491    
  0.54938143    
  0.21059647    
 -0.27231249    
  0.31773001    
  7.34872445E-02
  2.12964863E-02
 -0.35454491    
  6.42257780E-02
  0.39839813    
 -0.28636962    
 -0.53704983    
  0.70829231    
 -0.73559135    
  0.72671050    
 -8.66059810E-02
 -0.26080894    
  0.51460660    
 -0.66560531    
  0.39216101    
 -0.21499217    
  0.38181752    
 -0.63365930    
  0.32075247    
 -0.21713410    
 -0.11156131    
  0.34124568    
 -0.36709529    
  0.29420736    
 -7.20462874E-02
 -0.62354279    
  0.10217678    
  0.90071756    
  0.11668633    
 -0.19889873    
 -0.32639647    
  0.38868105    
 -0.20321539    
 -4.94070463E-02
 -0.33553037    
  0.35535622    
 -0.19300210    
 -0.50245732    
  2.96488479E-02
 -0.30506071    
 -0.30821660    
  0.13560398    
  3.98919795E-08
 -7.27268029E-03
  2.52266712E-02
 -8.92785862E-02
  0.14128351    
 -8.82404819E-02
 -1.48700187E-02
  6.17257617E-02
 -2.85733324E-02
   1.2371130    
 -7.30568543E-02
 -0.30748448    
  0.22621559    
 -0.70177335    
  0.85609901    
 -0.45063415    
  0.67230457    
 -0.67726743    
  6.26709685E-02
 -0.60095704    
  0.54159743    
  0.24763457    
 -3.01265754E-02
 -4.76606973E-02
 -8.40351544E-03
  0.74120033    
  -1.2030797    
   1.3013104    
 -0.32776189    
 -0.80924523    
  0.38247547    
  0.48967302    
 -0.98851228    
  0.27537265    
  0.30767497    
  0.26546550    
 -1.82307186E-03
 -0.53017229    
  0.14279068    
 -0.56940800    
 -0.39014366    
   1.1387324    
 -0.16582903    
  0.28236300    
 -6.82786927E-02
 -0.42601761    
   1.0377825    
 -0.44726771    
 -0.19825143    
 -0.45658335    
  8.21921676E-02
  0.58975273    
 -2.16614138E-02
 -0.57942766    
 -0.31297216    
  0.78358638    
  0.28488079    
  9.96825173E-02
  -1.0022951    
  0.63187385    
 -0.49952215    
  0.10651699    
  0.48585045    
  0.11391620    
 -0.89092201    
  0.42059177    
  0.39847827    
 -0.93934143    
  0.59424299    
  8.30844864E-02
 -0.25555378    
  0.21487428    
  0.33290732    
 -0.47957310    
  0.21763371    
 -0.22452563    
  0.23113355    
  0.70189035    
 -0.37439686    
 -0.77384961    
  0.77622008    
 -0.50977361    
 -0.57551032    
  0.58336335    
  0.33386111    
 -0.16620556    
  0.15493780    
  0.13329545    
  3.25233154E-02
 -1.61293708E-02
 -0.47620153    
  0.26718536    
 -0.76371586    
  0.15507172    
  0.73463184    
 -0.18905795    
  0.26719621    
 -0.32768723    
  7.53218457E-02
  0.20296223    
 -0.14773375    
 -0.59919471    
  0.82531887    
  8.69216584E-03
  0.27839458    
 -0.34676912    
  -1.1986512    
  0.96108270    
  0.44526073    
 -0.98242784    
  0.22497015    
 -0.44948566    
  0.56645727    
  0.38181105    
 -0.27010712    
  0.38077241    
 -0.54172146    
 -0.15301433    
  0.29164898    
 -0.70029855    
  0.66155291    
  0.54289830    
 -0.82483584    
 -0.48285171    
  0.75735384    
  0.38282275    
 -0.84588516    
  0.35687265    
  0.26140603    
 -0.73779273    
  0.87119091    
  0.14384608    
 -5.81560731E-02
 -0.66364640    
  0.20097271    
  0.20670465    
 -0.23007363    
  0.40314430    
 -0.52738053    
 -0.10798863    
 -0.32461309    
  0.58020681    
  0.20227531    
  5.40086478E-02
 -0.20594232    
  9.13089439E-02
 -5.57721183E-02
 -0.10785732    
 -0.21450035    
  0.81684124    
 -0.72954315    
  0.33579618    
  0.55622786    
  -1.1354828    
  0.60924053    
  0.18705128    
 -0.15158285    
  0.41840464    
 -0.46708918    
 -5.55846700E-03
  0.23621292    
 -0.23621255    
 -5.85363396E-02
 -0.39839774    
  0.62578791    
 -8.85532945E-02
 -0.13529672    
  0.58831012    
 -0.98497999    
 -5.58199771E-02
  0.62117350    
  8.21073353E-02
 -0.15859061    
 -0.57476753    
  0.69885600    
  8.28122348E-02
 -0.40984148    
  0.15677880    
  0.25567913    
 -0.57652640    
  0.56425607    
 -5.06435335E-02
 -0.86256534    
  2.17399728E-02
  0.64467955    
 -0.53674173    
  0.69988102    
  0.14022046    
 -0.41173449    
  0.29426408    
 -0.16246374    
 -8.03183839E-02
  0.13083982    
  0.13693212    
 -0.78699607    
  6.41620755E-02
  0.81947291    
 -0.71921003    
  0.54958773    
 -0.10132634    
 -0.43304545    
  0.45030594    
  0.14231642    
  7.33124837E-02
 -0.55789334    
 -0.10804148    
  0.29312038    
  5.47915585E-02
  6.75702170E-02
 -0.63193637    
  0.52324826    
  0.22067128    
  7.62275904E-02
 -0.12595870    
 -0.46937954    
  6.28732815E-02
  0.75744158    
 -0.32120463    
  9.43914801E-02
 -0.12412214    
 -0.62964976    
  0.95385742    
  -1.0784998    
   1.0986124    
 -0.73532188    
  0.43775865    
 -8.06220621E-02
  0.36107835    
  -1.2137730    
  0.62117350    
  0.38305408    
 -0.17109905    
  0.38438833    
 -0.42928937    
  0.35080233    
 -0.38466415    
 -0.37447762    
  0.45324031    
 -0.66821349    
 -9.42400470E-02
  0.44468600    
  0.35229126    
  0.40440413    
 -0.82860130    
  0.17907479    
  0.27644014    
 -0.11996948    
 -0.58247054    
  0.25980765    
 -0.31306827    
  0.46286678    
  0.23790994    
  0.16295330    
 -0.53794271    
   1.0539212    
 -0.73131120    
  0.44802472    
 -0.63769579    
 -0.18315163    
  0.24613300    
 -4.65198345E-02
  7.84718469E-02
 -0.31703973    
  0.91801631    
 -0.56030560    
 -7.27266073E-03
  0.24194394    
 -0.14574945    
  0.21136171    
 -0.48696232    
 -2.95443181E-02
  0.26340145    
 -0.59449124    
  0.50915420    
 -0.56055725    
  0.81798697    
  0.21241704    
 -0.50042242    
  6.14614449E-02
  5.67527786E-02
  0.36957976    
  -1.1292597    
  3.61921377E-02
  0.42734098    
  0.37353373    
 -4.90563735E-02
  0.45806101    
 -2.14296281E-02
 -0.36965203    
  0.22793865    
  4.71247882E-02
  6.45383820E-02
 -0.79817688    
 -7.90789947E-02
  0.43773556    
 -0.42705905    
  0.85686028    
 -0.41603929    
 -0.40432698    
 -0.19745271    
  0.82355529    
 -0.45263711    
 -0.10903364    
  0.38335574    
 -0.34413490    
  0.29725143    
  0.61780781    
 -0.44987479    
  0.23333320    
 -5.82840927E-02
 -0.23169601    
 -0.11931819    
 -4.71784994E-02
 -0.71512598    
 -0.60120952    
  0.44086710    
   1.2777082    
 -0.41683808    
  0.46262360    
 -0.17494145    
 -0.15798759    
  5.95475137E-02
 -0.75161898    
  0.67140722    
 -0.25241375    
  0.52737826    
 -2.79324763E-02
 -0.58043200    
 -0.50878257    
 -0.36179003    
   1.2862110    
 -0.72816598    
  0.85446000    
  0.46855313    
  -1.1661705    
  0.31158778    
  0.34412929    
  4.63508517E-02
 -0.34557202    
 -0.40045869    
  0.88122618    
  -1.1676607    
  0.92374408    
 -0.53082615    
  0.51082575    
 -2.35065073E-02
  0.10494655    
 -0.28211093    
  0.13275968    
 -3.18534821E-02
  0.16050799    
 -0.13625096    
 -0.46782726    
  0.77972370    
 -0.33503768    
  7.72087127E-02
  0.41129586    
 -0.78327245    
  0.70948029    
 -0.85592586    
  0.64340323    
  0.31463802    
 -0.69181812    
  6.42892644E-02
 -0.41736624    
  0.26715139    
  0.47667456    
  -1.0435524    
  0.99098170    
  0.10592851    
 -0.56238794    
  0.26155898    
  0.21273272    
  0.20531119    
 -0.70841444    
 -8.50551352E-02
  0.28642523    
  5.26759513E-02
  0.35320851    
 -0.69230920    
  0.25965464    
 -6.95468262E-02
 -0.14908513    
  0.75698227    
 -0.19415601    
  0.12951708    
 -0.25730881    
  0.28898180    
 -0.92450827    
  0.62401396    
 -0.15327404    
  0.42289907    
 -0.29305562    
 -0.22233589    
  0.36097267    
 -0.19174659    
 -0.10536040    
  0.24906741    
 -0.28114206    
  0.20339324    
  0.18320766    
  2.53619943E-02
  8.62975372E-04
 -1.21528814E-02
 -0.60221332    
  0.43014482    
 -5.65485246E-02
  0.40069711    
 -0.11109588    
  0.15848446    
 -0.20817904    
 -0.56981432    
  0.20122588    
  0.63664931    
 -0.55978078    
  0.66916239    
 -0.79463387    
  -1.1198053    
  0.95797998    
  0.58504361    
 -0.38717848    
 -4.92325686E-02
 -0.21389037    
 -8.25790130E-03
  0.29140642    
 -0.67230040    
   1.1374906    
 -0.14910504    
 -0.17530011    
  7.86338747E-02
 -0.17934105    
 -0.32322705    
  0.43357512    
  0.26203638    
 -0.11645107    
  0.24411991    
 -8.51094723E-02
 -3.43897678E-02
 -0.29067007    
 -0.12009818    
  0.42691022    
 -0.26108426    
 -0.80755728    
  0.64050364    
 -6.86419383E-02
 -0.70639229    
  0.81948626    
  0.18895832    
 -0.12522793    
 -9.23375413E-02
 -0.46013716    
  0.50967544    
  0.44125739    
  3.06145586E-02
 -0.20218714    
 -0.23130490    
  0.17155902    
  9.32445459E-04
 -0.28365180    
 -6.20756624E-03
  4.38559204E-02
  0.30305809    
  6.14525713E-02
 -0.46868011    
  0.22314347    
 -0.47616014    
  0.34640071    
  1.20432314E-03
  0.28497100    
  8.91205594E-02
  7.33983815E-02
 -0.23572232    
 -0.74818850    
  0.64358532    
  0.61152667    
 -0.15581366    
 -0.99393731    
 -0.22314349    
   1.0191480    
  0.45410949    
  -1.3678969    
  0.97848278    
 -7.73057640E-02
 -0.73108256    
   1.0401089    
 -0.50463355    
 -0.52846992    
  0.34984556    
  0.15151136    
 -7.91622177E-02
  0.52468777    
 -0.46043557    
  0.26598921    
 -0.16697934    
 -0.35017112    
  0.53184462    
 -0.84137291    
  0.28297165    
 -0.69031823    
  0.31485188    
  0.21610869    
  0.67131579    
  0.32353437    
 -0.89231759    
  0.39187998    
 -6.92100823E-02
 -0.56970984    
  0.50118220    
  0.21003471    
  0.21842000    
 -0.88827789    
  0.76164895    
 -0.41236770    
 -4.78816815E-02
  0.41720322    
 -0.45326820    
  0.20604908    
  0.50251526    
 -0.27158600    
 -5.92002049E-02
 -0.25686142    
  0.30320561    
 -9.18964520E-02
 -0.88095480    
  0.88600791    
  5.30056395E-02
 -0.13708867    
 -0.83170366    
  0.11638263    
 -0.31035855    
   1.4733694    
 -0.32310736    
 -0.40643379    
 -0.20763938    
  0.80234671    
 -0.48470616    
  3.58095504E-02
  0.12943994    
  0.33930665    
  -1.1009734    
  0.70372933    
  1.85404066E-02
 -0.52936614    
  0.78703880    
 -0.81470859    
  0.83838356    
 -0.13924199    
  0.31008831    
 -0.47073433    
  0.14862159    
 -7.64370486E-02
  0.13895744    
 -5.95006011E-02
 -0.48764598    
  0.41361502    
  0.33368531    
 -0.64472640    
  0.41380054    
  3.73788066E-02
  0.10780358    
 -0.65178478    
 -0.29147097    
   1.0906267    
 -0.33749297    
 -0.42662698    
  2.16337796E-07
  0.81941438    
 -0.23878244    
 -9.74140018E-02
 -0.93923527    
  0.61083853    
 -0.34562922    
  0.71747029    
 -7.38238469E-02
 -0.17222330    
 -3.61049920E-02
 -3.36480029E-02
 -0.27050874    
  0.31512609    
 -0.29051432    
  0.17636111    
  0.24889615    
 -0.16301765    
  0.62611187    
  -1.0290860    
  0.38154960    
 -0.14359090    
  8.18510279E-02
 -0.80182552    
   1.0668958    
 -2.84678433E-02
 -9.67208669E-03
 -0.40276888    
  0.43882808    
 -0.75991052    
   1.3063444    
 -0.96923596    
  0.49123919    
  0.37116098    
 -0.21478936    
  0.11833756    
 -0.24311252    
 -0.18477491    
  0.38407391    
 -0.25951099    
 -0.14286976    
 -0.11360586    
  0.52597570    
 -0.64975953    
  0.29896510    
  0.10013524    
 -0.14000741    
  0.32101837    
 -0.30532324    
 -0.41440359    
  0.58103001    
  0.23251547    
  6.08003289E-02
 -0.85105026    
  0.44100997    
  0.10345403    
 -0.59161079    
  0.59826797    
 -0.50295776    
 -0.30135921    
  0.23326169    
  9.89642143E-02
  0.49736160    
 -6.98513165E-02
 -0.51645744    
  0.53996480    
  7.54897892E-02
 -0.65613860    
  0.25112197    
  0.48767975    
 -0.27400193    
 -0.83290905    
  4.64063361E-02
   1.1151810    
  0.13450883    
 -0.36491698    
 -0.78707910    
  0.59066862    
  4.11096402E-02
 -0.40604076    
  0.75265348    
 -0.12185968    
 -0.16881037    
  0.16328043    
  9.23717744E-04
  2.01105382E-02
 -0.56346923    
  0.54796517    
 -0.12204313    
 -1.03914866E-03
  0.28638202    
 -0.66013080    
 -0.45739466    
   1.1603127    
 -0.42624810    
 -0.57957327    
  0.55873901    
 -0.20288226    
 -0.19558991    
  0.42159441    
 -0.36076507    
  0.29462516    
  0.63534212    
 -0.54660273    
 -0.23296808    
  0.22173226    
  0.29191032    
 -0.11715040    
 -0.92247683    
  0.79192299    
  0.26194829    
 -6.70929700E-02
 -0.26771677    
 -0.41657317    
  5.65704368E-02
 -0.25920239    
  0.70602292    
 -0.20649190    
  0.14719917    
 -0.36283478    
 -0.47097969    
 -0.32302138    
 -0.13868326    
  0.21484484    
 -9.79804173E-02
  5.01899645E-02
 -7.01739220E-03
 -3.22030187E-02
  4.61894311E-02
  4.91914456E-08
 -2.46057026E-02
  2.11273320E-02
  4.43003438E-02
 -0.12405244    
  8.32307041E-02
 -6.45384267E-02
  6.10600449E-02
 -8.35330263E-02
  7.65400827E-02
  2.42648181E-02
 -1.03271436E-02
 -2.45194733E-02
 -3.61050107E-02
  5.01899645E-02
 -1.05450330E-02
  1.75136309E-02
 -1.39860613E-02
 -1.06194597E-02
  2.46058591E-02
 -2.46057026E-02
  3.49684842E-02
 -1.73312370E-02
 -3.19740959E-02
  2.49569118E-02
 -3.22030187E-02
  8.70114639E-02
  3.27897891E-02
 -3.23108048E-03
 -0.44507414    
  0.42546570    
  9.85232368E-03
 -0.13259789    
  5.44597954E-02
  3.52752092E-03
  3.51494714E-03
  2.08339747E-02
 -3.14160511E-02
 -1.42858969E-02
  1.42861018E-02
  3.14160846E-02
 -4.57020923E-02
  2.48680711E-02
  5.06460163E-09
  5.06460163E-09
 -3.51476157E-03
 -7.06702285E-03
 -7.11760391E-03
  1.06571745E-02
  1.40351048E-02
 -1.75750013E-02
  2.79737953E-02
 -6.92039356E-03
 -3.47847794E-03
 -1.40354382E-02
  3.52752092E-03
 -3.52746085E-03
  1.05451336E-02
 -3.19740959E-02
  1.78897083E-02
  1.40849603E-02
  2.07621865E-02
 -3.43064778E-03
 -4.93055508E-02
  3.19745243E-02
 -2.12023444E-02
  7.11761182E-03
  7.06734788E-03
  1.80478935E-07
  3.11982054E-02
 -3.11981905E-02
 -3.58460546E-02
  3.23186703E-02
  1.05451336E-02
  6.96871849E-03
 -5.34886830E-02
  4.30173911E-02
 -1.05819656E-02
  1.75749306E-02
 -3.54644991E-02
  7.19425129E-03
 -1.80835966E-02
  3.23186703E-02
  1.05451336E-02
 -1.05450330E-02
 -1.42351398E-02
  2.12774035E-02
 -7.04240287E-03
  1.75136309E-02
 -3.89427654E-02
  1.43372724E-02
 -3.56520247E-03
  3.50912623E-02
 -3.86691652E-02
  2.47802492E-02
 -3.50262551E-03
  5.06460163E-09
  1.04713487E-02
 -3.89427654E-02
  7.30759799E-02
 -8.39653015E-02
  3.23186703E-02
  3.13071012E-02
 -5.99825829E-02
  1.44406604E-02
  2.12774035E-02
 -2.12774221E-02
  2.47802492E-02
 -3.50262551E-03
  5.06460163E-09
  5.06460163E-09
  2.08339747E-02
 -1.73312370E-02
 -7.01739220E-03
  2.77797598E-02
 -5.99825829E-02
  7.35884979E-02
 -1.70363002E-02
 -0.10116922    
  0.10116912    
  1.36522120E-02
 -9.22640562E-02
  5.77778071E-02
  1.39374780E-02
 -2.09799111E-02
  1.40351048E-02
 -1.75750013E-02
 -7.11760391E-03
  1.41848158E-02
  1.39862914E-02
 -2.10532658E-02
 -3.55229271E-03
  3.55254579E-03
  2.45195869E-02
  2.73055732E-02
 -5.89426719E-02
  1.41848158E-02
  1.05077643E-02
 -2.13501323E-07
  3.47831356E-03
 -6.96844887E-03
 -3.19740959E-02
  4.93056476E-02
 -3.14160511E-02
  3.53970635E-03
  1.40351048E-02
  2.06902269E-02
 -1.02917422E-02
 -5.67527376E-02
  1.80836506E-02
  2.12774035E-02
  3.50285089E-03
 -3.50262551E-03
 -2.12774221E-02
  4.55422178E-02
 -4.91326302E-02
  2.13533044E-02
 -3.52746085E-03
 -1.78257246E-02
  3.88055444E-02
 -6.06246293E-02
  2.89874002E-02
  3.56517523E-03
 -2.52264850E-02
  6.01950474E-02
 -4.93055508E-02
  4.58633602E-02
 -4.22597490E-02
  3.18608880E-02
 -1.40354382E-02
  1.40351048E-02
 -2.11274382E-02
 -1.43369539E-02
  7.19425129E-03
 -3.59060802E-03
  2.13533044E-02
  7.01779313E-03
 -7.01739220E-03
 -2.49565225E-02
  3.19745243E-02
 -7.01739220E-03
  1.05077643E-02
  1.03986515E-02
 -2.44341455E-02
 -3.53968260E-03
 -1.06953131E-02
  2.82702204E-02
 -3.49018467E-03
  1.73313431E-02
 -3.49684879E-02
 -1.43369539E-02
  2.49569118E-02
  7.01779313E-03
 -1.05450330E-02
 -1.78257246E-02
  3.53394151E-02
  5.07722385E-02
 -6.82860315E-02
  3.52752092E-03
 -1.41847711E-02
  4.19643931E-02
  6.82611950E-03
 -5.23680113E-02
  1.42349955E-02
  8.78943205E-02
  9.66209173E-03
 -9.05140042E-02
  3.50285089E-03
  5.11185937E-02
 -7.58985057E-02
  7.14299642E-03
  2.80719884E-02
  5.38849533E-02
 -4.01393324E-02
  3.35601121E-02
 -0.13400277    
  4.42878902E-02
  3.19745243E-02
  3.49019142E-03
 -2.46927496E-02
  1.06571745E-02
 -1.20299489E-07
 -1.20299489E-07
 -1.78257246E-02
  7.16835307E-03
 -1.07718874E-02
  1.43372724E-02
  1.76373608E-02
  3.49019142E-03
 -4.63540293E-02
  3.58463116E-02
 -1.06194597E-02
  1.08956051E-07
  7.09210802E-03
  3.52752092E-03
  1.05077643E-02
 -3.18610407E-02
 -3.60339833E-03
  3.54644954E-02
 -2.46927496E-02
  3.85335498E-02
 -4.57020923E-02
  1.42861018E-02
  2.79737953E-02
 -6.77619576E-02
  4.68555987E-02
 -2.85733324E-02
  2.50459109E-02
  7.04228785E-03
 -7.04240287E-03
 -1.78257246E-02
  1.78256631E-02
 -3.53968260E-03
  2.79737953E-02
 -2.44341455E-02
 -2.14291830E-02
  3.54644954E-02
 -1.40354382E-02
  1.05451336E-02
 -2.12023444E-02
  3.56517523E-03
  1.76373608E-02
  6.96871849E-03
 -2.46057026E-02
  2.11273320E-02
 -4.27109934E-02
  3.22033204E-02
 -2.85733324E-02
  7.66926184E-02
 -7.30757713E-02
  2.49569118E-02
  1.39862914E-02
 -2.46057026E-02
  3.55254579E-03
  3.53970635E-03
 -7.09211919E-03
 -1.43369539E-02
  1.07719610E-02
  2.12024283E-02
  1.38890566E-02
 -2.79737078E-02
  3.48469280E-02
 -2.42646169E-02
 -3.57179604E-02
  3.57180871E-02
  1.04713487E-02
 -7.19732717E-02
  4.73677963E-02
 -1.43369539E-02
  1.43372724E-02
  1.41345160E-02
 -7.04240287E-03
 -1.78257246E-02
  3.18608880E-02
  1.38409389E-02
 -3.49684879E-02
  2.80719884E-02
 -4.96554673E-02
  2.86756791E-02
  1.40351048E-02
 -4.63540293E-02
  4.28639241E-02
 -5.01897521E-02
  3.61051485E-02
  1.44180291E-07
 -2.87788864E-02
  3.93610783E-02
  1.39374780E-02
 -2.80719101E-02
 -1.07334955E-02
  2.13533044E-02
 -7.06702285E-03
 -2.87788864E-02
  4.28639241E-02
 -1.76370330E-02
 -1.79537646E-02
  8.67095366E-02
 -8.30925480E-02
  1.78897083E-02
  1.44180291E-07
 -1.42858969E-02
  2.48680711E-02
  3.50285089E-03
 -3.50262551E-03
 -1.41344024E-02
 -3.56520247E-03
  2.46923994E-02
  3.47831356E-03
 -1.39860613E-02
 -1.06194597E-02
 -2.15834491E-02
  4.96555604E-02
 -6.94468571E-03
 -5.00104167E-02
  3.24354209E-02
 -1.42858969E-02
  6.27384782E-02
 -3.78702693E-02
 -2.48680059E-02
  2.48680711E-02
  6.99282205E-03
 -3.49018467E-03
  2.20277556E-07
  3.43677811E-02
 -0.10686336    
  7.94642195E-02
 -2.46057026E-02
 -1.43369539E-02
  3.54644954E-02
 -2.46927496E-02
  2.46923994E-02
 -3.54644991E-02
  1.07719610E-02
  3.16370539E-02
 -2.94820612E-08
 -2.45194733E-02
 -3.55229271E-03
  2.11273320E-02
 -3.49018467E-03
 -1.05450330E-02
 -2.86756773E-02
  4.27109040E-02
  3.42500471E-02
 -3.42501365E-02
  1.38409389E-02
 -2.43488494E-02
 -2.85733324E-02
  4.25596647E-02
 -2.10532658E-02
  1.05821146E-02
  2.42648181E-02
 -6.72820061E-02
  2.88829822E-02
  4.86208089E-02
 -1.70944892E-02
 -3.15261446E-02
  3.55254579E-03
 -1.42858969E-02
  2.13533044E-02
  1.05077643E-02
  1.03986515E-02
 -5.59761268E-08
 -1.73917376E-02
 -3.51476157E-03
 -2.13530641E-02
  2.83709168E-02
  3.49019142E-03
 -2.46927496E-02
 -2.16614176E-02
  3.58463116E-02
 -4.31721807E-02
  6.40788004E-02
  2.38513388E-02
 -9.90208387E-02
  5.77778071E-02
  3.78704108E-02
 -3.43674235E-02
 -2.12023444E-02
  3.56517523E-03
  1.08956051E-07
  1.06197493E-02
 -3.22030187E-02
  3.22033204E-02
 -7.06702285E-03
  1.40849603E-02
  3.49019142E-03
 -1.75750013E-02
  1.44180291E-07
  1.05821146E-02
 -2.48680059E-02
  1.78256631E-02
  2.09797602E-02
 -1.04346573E-02
 -5.01897521E-02
  4.66871187E-02
 -2.48680059E-02
 -1.08498922E-02
  4.96555604E-02
 -3.46615887E-03
 -1.75137036E-02
 -3.59750986E-02
  5.69548644E-02
 -1.04346573E-02
  1.04348483E-02
 -1.39375031E-02
  5.06460163E-09
 -4.66871224E-02
  2.18191072E-02
  3.59064387E-03
  5.91478124E-02
 -5.91476969E-02
  2.82702204E-02
 -1.75750013E-02
  7.06734788E-03
 -2.85733324E-02
  3.20883207E-02
 -7.04240287E-03
  3.52752092E-03
  2.77797598E-02
 -4.91326302E-02
  2.48680711E-02
 -1.41344024E-02
  2.11273320E-02
 -3.90813090E-02
  2.50459109E-02
  2.78762560E-02
 -5.29223606E-02
  2.15063486E-02
  0.13883653    
  0.25473794    
 -1.68881211E-02
  0.45837936    
 -0.51854777    
  0.44845521    
  0.56291050    
 -0.80018020    
  0.48325229    
  9.23733711E-02
  0.29354721    
 -0.25999880    
  6.70951307E-02
 -0.41454872    
  0.72328430    
 -0.38957638    
 -2.68864725E-02
  0.25669765    
 -0.59459239    
  0.55151474    
 -0.35599178    
  5.70825115E-02
  0.41530895    
 -0.59273911    
  0.42025009    
 -0.43109453    
  0.33223519    
 -5.39428964E-02
 -0.55461675    
  0.52104020    
 -0.29420757    
  0.38951758    
  0.27541211    
 -0.53611457    
  0.24280509    
 -2.51441132E-02
  0.28507429    
 -0.16011545    
  9.44740251E-02
 -9.14145261E-02
 -0.56344187    
  0.43078279    
  0.10373150    
  0.17548488    
  0.13397127    
 -0.18262936    
  3.09113767E-02
 -0.65021485    
  0.23032165    
  0.17342643    
 -0.15720996    
  5.47723658E-02
 -0.40229762    
  0.55063003    
 -3.28780105E-03
  5.44713661E-02
 -0.43286389    
  2.06190981E-02
  1.55766504E-02
  0.41111612    
 -0.82433957    
  0.11048730    
  0.29185748    
 -3.33628207E-02
 -0.34133044    
  0.34133062    
  0.21958311    
  0.33238748    
 -0.46388304    
  0.36419091    
 -0.85936081    
  0.32285729    
   1.0676758    
 -0.59044892    
 -0.29461250    
 -0.37376201    
  0.92729396    
  0.13005318    
  -1.1603460    
  0.98112410    
 -0.69580311    
  0.56969655    
  0.31927401    
 -0.23468974    
  5.64411022E-02
 -0.32918188    
 -0.13873346    
  0.32789177    
  0.20820270    
 -0.72036517    
  6.94386289E-02
  0.51425213    
 -0.28271937    
  0.50586259    
 -0.41257975    
  0.27776828    
 -0.38350496    
 -0.11543627    
  0.14871110    
  0.60580504    
 -0.59375679    
 -6.17479794E-02
  0.44582847    
 -0.12402194    
 -0.19514568    
 -0.66111791    
  0.45494515    
  0.30849835    
 -0.67806393    
  0.57686001    
  1.12052588E-03
 -4.11485843E-02
  0.12694605    
 -0.29008305    
  0.53899670    
 -0.36656791    
 -0.36413464    
  0.69812626    
 -0.72169656    
  0.53072834    
 -0.12583126    
  0.11778317    
 -3.70410532E-02
 -1.15974136E-02
 -5.31628262E-03
  -1.2018428    
  9.46651921E-02
   1.1520004    
 -0.58778644    
  0.67835927    
 -0.15368532    
  0.57881922    
  -1.0980037    
  0.24765833    
  0.18184684    
 -0.47619843    
  0.86570179    
 -0.24798712    
  0.24395646    
 -0.35161057    
 -0.14027892    
  0.21011333    
  0.26958576    
 -1.64884925E-02
 -0.65802723    
  0.44994015    
 -4.07366529E-02
  0.23036675    
  0.21070422    
 -0.16680467    
  9.13238898E-02
  -1.0630108    
  0.95369780    
 -0.16562995    
 -0.48392677    
  0.70414495    
 -0.75269836    
 -0.34279415    
   1.0099005    
  -1.0029151    
  9.23790317E-03
   1.0263300    
 -0.23266171    
 -0.10397548    
 -2.57024858E-02
  0.40032372    
 -0.13659474    
 -0.10334241    
  8.03226791E-03
 -0.50252664    
  6.71178475E-02
  0.51237011    
 -0.22662202    
 -0.60111541    
  7.93906227E-02
  0.53671074    
 -0.32419112    
  0.34233221    
  0.35002342    
  -1.0121949    
  0.65314204    
  0.49712676    
 -0.88907814    
 -0.20403194    
  0.51205933    
 -0.22437727    
 -0.64494509    
   1.0956669    
 -0.22142446    
 -0.53357762    
  0.45710683    
 -0.33885926    
  0.70055479    
  0.79896897    
  -1.2682346    
 -0.54026163    
  0.59339654    
  0.65101314    
 -0.50670099    
  4.26606350E-02
 -0.65446222    
  0.48962006    
  0.25465280    
  0.37641522    
 -0.56875509    
  0.29886612    
 -0.18940112    
 -7.53495619E-02
 -0.62705719    
  0.58260524    
 -0.50650603    
  0.25871029    
  0.25297680    
 -0.69056666    
  0.39510238    
  0.30957609    
 -4.42781150E-02
  0.14478584    
  0.31719613    
 -0.57611036    
  0.57190681    
 -0.46714339    
  0.44327161    
 -0.64678407    
  0.31530380    
  6.17553480E-02
 -0.48847851    
  0.45749456    
 -0.30729842    
  0.25465471    
  0.30382845    
  0.25403050    
  -1.2195650    
  0.84218299    
 -4.61781062E-02
  0.26870593    
  -1.0319211    
  2.30145897E-03
  0.20129724    
  8.11989531E-02
 -0.23097306    
   1.0088181    
 -4.14524041E-02
 -0.82135761    
  0.52951789    
  0.26407203    
 -0.26852670    
  8.55220184E-02
 -5.25881425E-02
 -0.19099835    
  0.37583643    
  1.24891596E-02
 -0.49006161    
 -0.72999716    
  0.68561143    
  0.50109631    
 -0.21379215    
 -0.50441432    
  0.45913675    
 -0.62875724    
  2.42036525E-02
 -6.28008321E-02
  0.16205604    
  0.27080840    
  0.57113236    
  0.34515870    
 -0.40636662    
 -0.17066738    
 -0.40600005    
  0.66300243    
 -0.71404207    
  0.42883840    
 -0.53946787    
  0.17601225    
  1.56987719E-02
  0.42703757    
 -0.41004899    
 -4.06305492E-02
  0.76171452    
  1.03705721E-02
  2.33079083E-02
 -0.99801469    
 -4.59623151E-02
  0.83139640    
  0.29941171    
  -1.0297513    
  0.72139508    
 -0.73441839    
  0.38528791    
  0.37834933    
 -0.73229820    
  0.56246364    
  7.21258018E-03
 -0.18808769    
  0.49735254    
 -0.18036395    
 -0.47072580    
  0.30202973    
  1.48465252E-02
 -0.39655730    
  0.46569082    
  4.79479693E-02
 -7.08001554E-02
 -0.60012376    
 -0.64313698    
   1.7789013    
 -0.60319895    
  0.41757774    
  1.12675615E-02
 -0.52469367    
 -0.18682875    
  0.60678387    
 -0.37936988    
 -1.83490701E-02
  0.12903650    
 -7.16851726E-02
  0.25941741    
  0.13025895    
 -0.38531429    
 -0.55988795    
  0.60353506    
 -0.19870514    
  8.40419754E-02
 -0.61670560    
  0.66683000    
  0.11630069    
 -0.42949033    
  6.75735027E-02
 -0.53575510    
  0.64593357    
  0.19370709    
 -0.48393658    
  0.38831201    
  0.36585999    
 -0.52695501    
 -0.29039574    
  0.77902561    
  8.06178302E-02
  -1.1187522    
   1.1637375    
 -0.15171003    
 -0.56367701    
  0.29067606    
 -0.45134452    
 -0.45324355    
  0.98117530    
  0.24471605    
 -0.77617550    
 -0.23157132    
   1.0428938    
 -0.41413659    
 -0.61328721    
 -0.25037482    
  0.14159748    
   1.2182952    
 -0.39467761    
 -0.12559232    
  0.37248620    
 -0.72811872    
  0.38559300    
 -0.85282284    
  0.18876448    
  0.50852937    
  0.16375968    
 -0.21905360    
  0.64766783    
 -0.28387547    
  9.18965042E-02
  0.23818693    
 -0.12060931    
 -0.40710974    
  8.06122944E-02
  0.35564941    
 -0.49211401    
  0.57919145    
 -0.74648303    
  0.32293281    
  0.48662451    
 -0.76282692    
  0.24326390    
 -0.45760953    
 -0.14718001    
  0.30860320    
  0.37284788    
 -4.48407345E-02
  2.23447895E-03
  0.25131449    
 -0.25019878    
 -0.62944537    
  0.56140733    
  6.46876916E-02
  1.11772644E-03
  -1.0410817    
   1.1028227    
 -0.42562503    
  0.43190756    
 -0.47293055    
  9.99986753E-03
  0.57443070    
  0.21583399    
  6.55255392E-02
  -1.1308385    
  1.75459718E-08
  0.84479952    
  3.23053561E-02
 -0.58235186    
  0.26298952    
 -0.58878702    
  0.31270424    
  0.20351221    
  0.49538466    
 -0.98493266    
 -6.57086596E-02
  0.27827039    
  0.57967675    
 -0.35511577    
 -0.25333986    
  0.37080821    
  0.55275542    
 -0.44991678    
 -0.32945147    
  0.26491311    
  0.63256037    
 -0.57486349    
 -0.30849221    
 -0.15466990    
 -0.18086803    
 -4.68310863E-02
  0.39475366    
  0.23476814    
  0.25144967    
  0.28103742    
  0.13040151    
 -0.32363939    
 -0.31877881    
 -0.37784058    
  0.83404261    
 -0.94618946    
  0.46829987    
  0.12573625    
  0.36042747    
 -0.15265352    
 -0.50012094    
  0.19896898    
  0.33714598    
  0.39870846    
 -0.77677429    
  0.18559237    
  0.44022816    
 -0.44534284    
 -8.33814144E-02
 -0.32670957    
 -0.14798735    
  0.12768982    
  0.14509660    
  0.32154974    
  0.30532956    
 -0.48587230    
  6.20174520E-02
 -5.37577905E-02
 -0.33459362    
  0.77432609    
 -6.65087253E-02
  3.26332487E-02
 -0.17498729    
  0.24236082    
 -0.24703586    
 -0.73038298    
  0.29156542    
  0.23240264    
  0.20265889    
 -0.22596955    
  9.76659730E-02
  0.12642057    
  0.21538493    
 -0.10908227    
 -0.38616121    
 -0.48659953    
  0.84700811    
 -0.67761606    
  0.38819334    
 -3.18610221E-02
 -0.63040870    
 -0.22089371    
  0.26279652    
   1.1781566    
 -0.85754526    
  0.41792628    
 -0.12166075    
 -3.92205715E-02
  0.46468654    
 -0.37434715    
 -0.19907220    
 -0.10086615    
  0.30985591    
  3.02400421E-02
 -0.45563921    
  0.74225712    
  -1.0144002    
  0.12994586    
  0.36802214    
 -0.40345922    
 -0.25676885    
  0.84321868    
 -0.10202150    
 -0.37088478    
 -0.24621631    
 -0.28691962    
 -0.33342794    
   1.6128365    
 -0.22654186    
 -5.57826385E-02
  0.40733814    
 -0.24375102    
 -8.25928450E-02
 -0.12585489    
  0.21226124    
 -0.22171713    
  5.65645546E-02
  0.41773525    
 -0.14275976    
 -0.23106049    
 -0.50297970    
  0.72375727    
 -0.16338073    
 -0.16622458    
  0.39220387    
 -0.40911251    
  0.46190169    
 -0.33939293    
  0.20925467    
 -0.64535642    
 -7.79613554E-02
  0.68227738    
 -0.67688668    
  3.52148786E-02
  0.46479985    
  0.11294036    
  0.41512722    
 -0.35484532    
 -0.43939802    
  0.80698222    
  -1.1094300    
   1.1521741    
  -1.1016489    
  0.51155525    
 -3.67727354E-02
  0.21745178    
 -4.00612317E-02
 -0.65949917    
  0.38065004    
  0.17264329    
 -0.29404458    
  0.53104514    
 -0.55255151    
  0.44338423    
  0.32578409    
 -0.32299709    
  3.70379211E-03
 -0.74434322    
   1.0190020    
 -0.42496574    
 -0.51909441    
  0.31219837    
  0.51267320    
 -0.72857773    
 -1.65292155E-02
  0.25205478    
  0.24770963    
 -0.37607303    
  0.41474932    
 -0.62909508    
  9.72987041E-02
  0.47165802    
 -6.17874712E-02
  6.89931065E-02
 -0.45271802    
 -0.33389476    
  0.65058774    
  0.22337833    
  0.23658684    
 -0.53434443    
 -0.45542681    
  0.81601816    
 -0.86510754    
  5.10837808E-02
  0.55790681    
 -0.12881860    
  0.32865956    
 -0.46163526    
  0.47370064    
  0.21944681    
 -0.63697708    
  0.11122544    
 -0.28684685    
 -0.19475253    
  0.56106365    
  0.15116985    
  9.57625210E-02
 -0.20278247    
  0.28352037    
 -0.71592355    
  0.38940987    
  0.44808879    
 -0.48458496    
 -0.33599272    
  0.10804129    
  0.22434787    
 -0.36478734    
 -3.47214937E-03
 -0.18685333    
  0.66551518    
 -0.37156352    
  0.72694451    
 -5.35217039E-02
 -0.54871923    
 -0.67266846    
  0.70923346    
 -5.18535264E-02
 -0.19076030    
  0.48158896    
 -2.33062077E-02
 -7.45201781E-02
 -0.58594072    
  0.49787909    
  0.10068368    
 -0.40660581    
  0.13737650    
 -0.17934106    
  0.85289466    
  3.22005711E-02
  -1.1037840    
  0.72270596    
 -0.76352793    
  0.68617827    
 -0.26236415    
 -0.38521707    
 -8.35753754E-02
  0.33266011    
  0.41582781    
 -0.27516040    
  6.00034408E-02
  0.44810352    
 -8.32239538E-02
 -0.28440014    
  0.16179802    
  0.41176242    
 -0.62464684    
   1.0231948    
  -1.2091089    
  0.68815148    
 -0.41511089    
  9.63439047E-02
 -0.16299163    
  0.60638160    
 -0.99045551    
 -0.18232168    
  0.93328846    
 -0.21661076    
  0.39924419    
 -0.66697174    
  0.41152567    
 -0.55685002    
  0.40838978    
  0.13426146    
 -8.63616988E-02
  1.76604949E-02
  9.29202959E-02
  0.14714725    
 -0.11284675    
  0.15744843    
 -0.90605533    
  0.77616203    
 -5.68829291E-02
 -0.25386870    
  9.74006653E-02
 -0.21822535    
  0.53646797    
 -0.26735553    
 -0.68764967    
  0.50554848    
  0.18320312    
  0.10942709    
 -0.11163239    
 -0.22701426    
  0.14300862    
  0.31812632    
 -0.80483526    
   1.0574102    
 -0.48009509    
  0.37954709    
 -0.13987468    
 -0.62559342    
  0.37267539    
 -3.96651179E-02
  6.70644268E-02
  7.59593993E-02
 -0.29102769    
  0.19871901    
 -0.74501896    
  0.62365824    
  0.51132166    
 -0.45581880    
  8.22074041E-02
  9.87441093E-02
 -0.11180207    
  0.27583775    
 -0.84259850    
  5.44733629E-02
  0.29133156    
  0.15180622    
  5.03537282E-02
  7.83241615E-02
 -0.52015692    
  0.55464321    
 -0.60813183    
  0.86441898    
 -0.46017542    
 -0.36650312    
  0.34799519    
 -0.73511147    
   1.3107866    
  -1.0881630    
  0.80977470    
 -0.62089097    
  0.53497231    
  5.77744879E-02
  0.11152624    
 -0.16327029    
 -0.71748936    
  0.80291295    
  0.23065872    
 -0.21333048    
 -0.30531725    
 -0.32646102    
 -9.44603309E-02
  0.65310371    
 -0.16917896    
 -0.52202487    
  0.94349045    
 -0.10931568    
 -6.08354583E-02
 -0.16420700    
 -5.42430393E-02
 -0.56464511    
  0.89167649    
 -0.48621139    
  0.16916329    
 -7.75642321E-03
 -0.92916507    
 -0.63037091    
 -4.32501957E-02
  0.78038859    
 -0.51082575    
 -5.19596376E-02
 -0.10783281    
  0.12981166    
  8.33816975E-02
 -0.10092583    
 -3.14630568E-02
 -6.60617650E-02
  2.88481601E-02
  9.43422876E-03
  0.11097832    
 -5.17355874E-02
 -6.39485419E-02
  4.70608752E-03
  4.58795615E-02
 -4.11959141E-02
  0.11048730    
  3.69651355E-02
 -0.19041878    
  8.86359066E-02
 -5.97879142E-02
  4.17695083E-02
 -5.12932763E-02
  6.48374707E-02
 -1.35441283E-02
 -4.65201363E-02
  2.35303622E-02
  4.10078615E-02
 -2.71507930E-02
 -4.59794514E-03
  3.17485370E-02
 -7.89272040E-02
 -2.44511999E-02
  4.83187586E-02
  4.70608752E-03
  9.34572797E-03
  5.43120950E-02
 -4.96715456E-02
 -6.70108125E-02
  2.44511515E-02
  3.79191004E-02
  4.10078615E-02
 -1.80184077E-02
  3.13225761E-02
 -8.74117762E-02
  6.96336478E-02
  9.40866023E-02
 -0.14940007    
  0.11620189    
 -6.08884133E-02
 -7.44529217E-02
  5.17764650E-02
  9.19682533E-02
 -6.03630506E-02
 -1.34228664E-02
 -1.36054400E-02
  2.11559225E-07
 -1.37932571E-02
  1.37935337E-02
  3.14633586E-02
 -1.78574640E-02
 -3.67015265E-02
  6.77460060E-02
 -2.20761150E-02
  4.45445022E-03
 -5.01245447E-02
  4.66187857E-03
  4.64044465E-03
  6.52162271E-08
 -4.64051403E-03
 -9.34566557E-03
  5.03537245E-02
 -2.71507930E-02
 -9.21658985E-03
 -4.64051403E-03
  4.98970598E-02
 -6.39485419E-02
 -4.72813565E-03
  0.14120340    
 -0.13647498    
  1.86921991E-02
  1.37935337E-02
  2.11559225E-07
 -1.84338354E-02
  1.38572305E-02
  2.26766635E-02
 -6.48375005E-02
  2.83036418E-02
 -4.27619368E-02
  0.13595574    
 -4.32967171E-02
  7.66330659E-02
 -0.19386356    
  0.12604070    
 -4.02736887E-02
 -5.63528799E-02
  6.09088503E-02
 -2.76516899E-02
  8.50623474E-02
 -4.83609177E-02
 -1.36054400E-02
 -4.67374586E-02
  6.03432842E-02
  1.34231206E-02
 -1.34228664E-02
 -2.73989085E-02
  6.52162271E-08
  4.61870991E-03
  4.59790463E-03
 -1.38571691E-02
  4.54624742E-02
  3.92209105E-02
 -1.29034938E-02
 -0.11454162    
  2.87102871E-02
  3.70413698E-02
  0.11576090    
  1.10179883E-07
 -0.18151225    
  6.11957721E-02
 -2.30958723E-02
  4.56698760E-02
  2.20759679E-02
 -5.38248867E-02
  5.38246669E-02
 -6.77461475E-02
  9.30245779E-03
 -2.34202687E-02
  0.15753031    
 -0.16705407    
  0.18311884    
 -0.24224934    
  6.86544105E-02
  5.53135909E-02
 -5.05853146E-02
  0.11987704    
 -0.13892531    
  4.69571799E-02
  1.81824733E-02
  1.78577062E-02
 -5.45591414E-02
 -1.41178761E-02
  3.72138061E-02
 -6.11956380E-02
  9.66207311E-03
 -5.94232827E-02
  7.37434775E-02
 -9.52386297E-03
 -2.42142491E-02
  2.42142770E-02
 -4.79600951E-03
  8.74120444E-02
  2.60883439E-02
 -0.11831960    
  3.32570635E-02
  4.11957130E-02
  1.33633157E-02
  3.90506685E-02
 -4.79396246E-02
 -5.97879142E-02
  2.80389842E-02
  8.39345455E-02
 -0.18571702    
  0.10638060    
  4.57687862E-03
  1.36058060E-02
  4.49434435E-03
  8.92873015E-03
  6.45385757E-02
 -0.12405246    
  4.70608752E-03
  2.32030917E-02
 -9.21658985E-03
  7.14588836E-02
 -6.22421131E-02
  0.10856648    
  1.63270030E-02
 -0.16705407    
  3.29442210E-02
  3.18933204E-02
 -9.00893006E-03
 -6.54438511E-02
  0.10536057    
 -0.10054107    
  1.62638770E-07
  0.20372550    
 -0.18940541    
 -3.86519395E-02
  0.20424674    
 -0.22414798    
  0.10937271    
 -9.93727073E-02
  8.57670307E-02
 -3.72135900E-02
  9.43422876E-03
  0.70249289    
 -0.67015755    
 -5.12932763E-02
  2.36416049E-02
 -3.32571641E-02
 -4.95151915E-02
 -1.02039650E-02
  0.11607239    
  3.58783938E-02
 -7.78426081E-02
 -2.40975637E-02
  0.13657568    
 -0.19689545    
  0.17538917    
 -8.62211734E-02
  3.26371230E-02
  9.13258083E-03
  2.24729553E-02
  5.61700873E-02
 -9.69922021E-02
  2.73991283E-02
 -4.13850211E-02
  2.77797747E-02
  2.11559225E-07
 -5.15334867E-02
  1.62638770E-07
 -2.43318845E-02
  8.04216638E-02
  1.80183426E-02
 -8.86360854E-02
  6.60619587E-02
 -1.84338354E-02
 -1.40515715E-02
  4.15765680E-02
  9.07751545E-02
 -0.21593796    
  8.35869014E-02
  1.40516190E-02
 -1.87798887E-02
  4.17695083E-02
 -5.60893044E-02
  8.74120444E-02
 -8.26157480E-02
  4.77315858E-03
  9.47892573E-03
  3.70413698E-02
  1.80183426E-02
 -5.97879142E-02
  4.72832285E-03
  5.05854525E-02
 -4.58794087E-02
 -6.79872483E-02
  0.68304598    
  0.44851816    
 -0.23866031    
  1.22700753E-02
  0.41087052    
  0.23865606    
  0.13485767    
  9.71638784E-02
 -0.14271246    
 -0.30399567    
 -0.25999880    
  0.61969548    
  0.30339831    
 -0.48187050    
 -0.82058156    
  0.55138814    
  0.28768200    
 -0.72823864    
  0.32007584    
 -0.20031068    
  0.48596469    
  9.18717608E-02
 -0.69314706    
  0.60005677    
  0.29011822    
 -9.16670933E-02
 -0.31197491    
  0.57356966    
 -0.50494087    
  4.61141095E-02
  0.42037585    
 -0.18777645    
  0.20679423    
  0.19415598    
 -6.06246330E-02
  -1.0648479    
 -0.14325413    
  0.86293834    
 -8.81582201E-02
 -0.13111295    
  0.27308327    
  0.16095543    
  0.14132570    
 -0.99726820    
  0.77616054    
 -0.79287374    
 -0.27404246    
  0.64908719    
  0.79231071    
 -0.84924245    
  0.38156679    
 -6.43526167E-02
  0.12918174    
  6.17008880E-02
 -0.45245373    
 -0.21002115    
 -0.23755538    
 -0.14745289    
  0.98141319    
 -0.81399965    
   1.0853497    
  -1.1298012    
  0.48741305    
  2.01009475E-02
  6.73329905E-02
  9.53100771E-02
  0.32018223    
 -9.40830931E-02
 -0.37638101    
 -0.43856218    
 -0.16083965    
  0.72615337    
 -2.96560191E-02
  0.10469122    
 -2.01004441E-03
 -0.14480495    
  0.28185117    
 -0.11417102    
 -0.66694486    
  0.93074507    
 -0.39158922    
  1.55213093E-02
  0.34616894    
  0.19967988    
 -0.59430873    
  0.20872128    
  0.32380718    
 -0.78318292    
  0.50427604    
  0.14022921    
 -0.44114080    
  0.18715231    
  0.32826310    
 -0.23716018    
  0.25507563    
  7.10087188E-04
 -0.67277420    
 -0.31066090    
  0.85727781    
 -0.24718229    
  3.24572511E-02
 -0.82982010    
  0.72800159    
  5.69127165E-02
  3.68894339E-02
 -0.28033161    
 -0.12463050    
  0.63891238    
 -0.91708708    
  0.94069165    
 -0.73280352    
 -0.90502745    
   1.3423425    
 -0.30702496    
  0.32463273    
 -0.48782039    
  0.43728369    
 -0.15631273    
 -0.27098739    
  0.25186613    
  0.37541720    
 -7.24090636E-02
 -0.42030856    
  0.37360764    
 -0.16298756    
  0.32026407    
 -0.73396903    
  0.76249468    
  0.25745308    
 -0.70731354    
  0.45563367    
 -0.23638871    
 -1.46908145E-02
  0.36959305    
 -0.89211488    
 -7.58919045E-02
  0.58243054    
  0.39212903    
 -0.94612181    
  0.79775989    
 -0.52041137    
  0.57686794    
 -0.35656121    
 -2.64839120E-02
 -0.51902717    
  0.58560568    
 -6.77461401E-02
 -9.38955508E-03
  0.36699885    
 -0.43658158    
 -7.88846910E-02
  0.15551788    
 -0.66543186    
  0.86055177    
 -0.59941471    
  0.35263157    
  4.81442213E-02
  0.51059067    
 -0.63028514    
 -0.30955285    
  0.44902679    
 -0.56771302    
 -0.46513751    
  0.92979139    
 -0.31749633    
  0.45897818    
  0.10414030    
 -0.73914427    
 -0.47587848    
   1.0550276    
  0.25884125    
 -0.12516291    
  0.43610215    
 -0.86649078    
  0.41384202    
  0.47494450    
  -1.0022416    
  0.60356271    
 -0.71561998    
 -0.32938281    
   1.0949426    
  4.93154489E-02
 -9.25142989E-02
 -0.17925535    
 -0.20156394    
  2.22231261E-02
 -0.14141180    
  0.15369831    
 -0.29085320    
  0.64194953    
 -9.72222090E-02
  0.46472648    
 -0.65933383    
  0.69952059    
 -0.95120060    
  1.30719785E-02
  0.21401109    
 -0.20110749    
 -0.16327316    
  0.10044262    
  0.49880823    
 -0.14349946    
  0.25423434    
 -0.89836341    
 -0.68182188    
   1.3151275    
  1.32133709E-02
  0.32343146    
  3.22884507E-02
 -5.94232716E-02
 -0.19968542    
  0.37948975    
 -0.59507787    
  0.18701501    
  6.78774863E-02
 -0.73353523    
  0.62933159    
 -1.74931102E-02
  0.15044646    
 -0.25450075    
  0.25145936    
 -0.44533595    
  0.16204339    
 -4.83183786E-02
  0.28484938    
 -0.45731863    
  0.23017772    
  0.71624291    
 -0.71891683    
  0.29965815    
 -0.64096129    
 -7.02041239E-02
   1.1304241    
  -1.2852483    
  0.94603270    
 -0.20342159    
  4.82021794E-02
  0.24869640    
 -0.31616279    
  2.37431265E-02
  0.34442118    
 -6.71284124E-02
  7.97170475E-02
 -0.62880415    
 -0.45429182    
  0.37339365    
  0.97584879    
 -0.96164167    
  0.43227097    
 -0.55201519    
  4.99671698E-02
  0.68809253    
 -0.28430924    
  0.25517288    
  0.14165075    
 -0.45457625    
  8.10483098E-02
  0.34209535    
 -0.12158693    
  0.11612039    
 -0.36217162    
  0.18811655    
 -0.81279606    
  0.62916881    
  0.19566973    
 -0.57515973    
 -0.15934677    
  0.34954801    
 -0.68371952    
  0.71698952    
  0.64350569    
 -0.95950860    
 -0.28947893    
  0.61848551    
  0.50771987    
  0.18413432    
 -0.44673204    
 -9.09716189E-02
 -0.62157375    
  0.59577310    
  0.12883292    
 -7.14220554E-02
 -0.13783225    
 -0.10782649    
  0.57072365    
 -0.89899933    
  0.42992535    
 -0.33895355    
   1.2886335    
  -1.3240353    
 -0.42732412    
  0.29044083    
  2.24729888E-02
  0.94378817    
 -0.75978452    
  0.39702639    
 -0.75250137    
  0.70743328    
 -0.52991945    
  0.39605027    
  0.54326648    
 -0.36432904    
  0.31608835    
 -0.61551523    
 -0.16719249    
  0.38299245    
  0.28275606    
 -0.93262708    
   1.0421457    
 -0.25155154    
 -4.92171906E-02
 -7.32460469E-02
 -7.51290992E-02
  0.21557292    
 -0.37145880    
  0.20039411    
  0.30891013    
 -0.78390145    
   1.1811134    
 -0.28665942    
 -0.30666727    
 -0.10659589    
  0.17009206    
 -0.31624040    
 -0.19528063    
  0.56333548    
 -0.40596014    
 -9.66485664E-02
  0.46322945    
 -0.10296016    
 -0.39355019    
 -4.14568074E-02
 -1.95909478E-02
  0.67682749    
 -0.89057320    
 -9.82095078E-02
   1.0669959    
  0.14967264    
 -0.36586663    
  0.27368110    
 -4.40530181E-02
 -0.71592355    
  0.65310699    
 -0.69137239    
  0.46511570    
  0.38824260    
  -1.1944515    
  0.51032674    
 -0.44750401    
  0.74672139    
 -0.42677817    
  0.53899640    
 -0.39953053    
 -0.39150968    
  0.65068293    
 -0.65287328    
  0.13708876    
  0.29861650    
  0.28661746    
  0.16459347    
  8.23331028E-02
 -0.39470777    
  0.39387572    
 -0.67909133    
  0.15062594    
  0.58432829    
  0.16911146    
 -0.38832557    
 -8.91527757E-02
  0.16738360    
  9.34126601E-02
 -4.13036980E-02
 -0.33166444    
  0.39016065    
 -0.46482238    
  0.21848142    
 -0.22496235    
 -0.63382381    
  0.70168924    
 -5.49452417E-02
 -0.49680385    
  0.76340520    
 -0.24752891    
  0.29739526    
 -0.25788420    
  0.14091913    
  0.28452238    
 -0.21742405    
 -0.17000854    
  8.70115757E-02
  0.46357271    
 -0.70804268    
 -0.20690504    
  0.27289200    
 -0.43857434    
  0.49203625    
  0.13564770    
  0.16615905    
 -0.59191340    
  0.14299291    
  0.59523910    
 -0.62802869    
 -6.43452927E-02
 -0.14798735    
  5.91478124E-02
  0.42221609    
  0.34811130    
 -0.41686672    
  0.14444412    
 -0.78784156    
  0.76499510    
  0.12429792    
  0.22573777    
 -0.15501481    
 -0.56438082    
  0.15718551    
  0.53672117    
 -0.75339228    
  0.48699567    
 -0.74501455    
  0.95759714    
 -0.10464840    
 -0.20136297    
  0.18340915    
 -0.83917850    
  0.48276255    
 -0.41195440    
  0.46975949    
  0.12710050    
 -0.26991940    
 -9.91204083E-02
  0.49420294    
 -0.17363079    
 -0.42368889    
  0.69142145    
 -0.19483481    
 -0.25702721    
  0.68017322    
 -0.71327978    
 -0.60847622    
  0.33794391    
  1.45988408E-02
  0.54291397    
 -2.23531555E-02
  0.24591789    
 -0.23734318    
  0.24405482    
 -0.74461633    
  0.46138400    
  0.20409553    
 -0.28979570    
  0.18493816    
 -0.78024995    
  0.63676262    
  6.18521161E-02
 -0.40601072    
 -0.40382978    
  0.14571191    
  0.57523167    
 -0.47646052    
 -0.13545261    
  0.83720016    
  0.41901088    
 -0.72622907    
  0.44561434    
 -0.29349837    
  0.11531077    
 -0.69116884    
  0.34154138    
 -0.13032614    
 -0.10447204    
  0.35258147    
  0.30255237    
 -0.42596897    
 -0.60660684    
  0.94489324    
  0.32620519    
 -6.06700554E-02
  0.18425034    
 -0.30822977    
 -0.59974599    
  0.21290016    
  0.10844467    
 -7.42858723E-02
  0.14343238    
 -0.55263573    
  0.61629832    
 -2.35306323E-02
 -0.53280461    
  0.75387561    
 -0.28851214    
 -0.54805499    
  0.78549236    
 -0.27122444    
  0.14675990    
  0.10060143    
 -0.70213175    
  0.49957106    
 -0.17424931    
  0.26326632    
 -0.25289026    
  0.37267542    
 -0.93876350    
  0.56995165    
 -9.28708762E-02
  0.45365059    
 -0.16843988    
  0.13100955    
  6.04604632E-02
 -0.71081543    
 -0.16851370    
 -9.50990915E-02
  0.77550757    
  0.36772463    
 -0.20900600    
  0.13455658    
 -0.65331393    
 -2.79519279E-02
  0.67246217    
  8.62073079E-02
 -0.34224117    
 -0.14262164    
 -0.45078844    
  0.36974695    
 -0.56189114    
  0.78243393    
 -0.45183653    
  0.51049834    
 -0.90943807    
  0.52198267    
 -0.26904345    
  7.82929361E-02
  0.80409622    
 -0.24874260    
 -7.18682930E-02
 -0.45755461    
  0.29997811    
  4.45069410E-02
  3.79640795E-02
  0.14092526    
 -0.33142915    
  4.40842807E-02
 -0.50903034    
  0.28992173    
  0.89458036    
 -0.50149572    
  6.14900552E-02
 -0.46979070    
  1.70228432E-03
  0.16574493    
 -0.15896519    
  0.38153234    
 -0.49027681    
 -1.88480492E-03
  0.49791262    
  0.34803697    
 -3.79584804E-02
 -6.69523552E-02
 -0.25234264    
  0.11881120    
 -7.35546276E-02
 -0.23035994    
  0.10689148    
 -0.63127172    
  0.15650086    
  0.83544302    
  -1.0550717    
  0.75509769    
  0.14042749    
  0.18623737    
 -0.25727949    
 -0.20950077    
 -0.12236691    
 -5.34717739E-02
  0.51017910    
 -0.19187221    
  0.18701091    
 -0.17881916    
  1.61855239E-02
 -0.39066675    
  0.42004740    
 -0.36723006    
 -0.61285692    
  0.85825944    
  0.13290237    
  0.17993270    
 -0.16789083    
  0.21286243    
 -0.63423151    
 -0.35454485    
  0.90822047    
  7.26089701E-02
  0.12563244    
  0.16536862    
 -0.77385288    
  0.41784042    
 -2.10331939E-02
  2.00868510E-02
 -0.59577310    
 -7.12042972E-02
 -0.16621575    
  0.76663262    
  0.43995106    
  -1.0953581    
 -0.34312201    
  0.81580257    
  0.51905417    
  -1.2256570    
  0.74005914    
 -0.35449490    
  0.64423144    
 -0.95621532    
 -0.45591548    
   1.5251143    
 -0.19927531    
 -0.54297656    
  0.24984637    
  6.83072358E-02
 -0.12244594    
 -0.17125674    
  0.82284695    
 -0.31783512    
  4.18710522E-02
  0.16698222    
  -1.0954624    
  0.46645945    
 -0.12763183    
  0.44554743    
 -0.11872521    
  0.23447290    
  0.15017062    
 -0.21964321    
 -0.56141579    
  0.12516326    
  0.65672076    
 -0.47545949    
 -0.33753389    
  0.35332340    
 -0.48420310    
  0.51124918    
  0.10713806    
  0.21856710    
 -0.17610241    
 -0.37052488    
  0.43718082    
 -0.66788054    
  0.34300902    
 -0.47057018    
   1.0001980    
 -0.12984441    
 -5.96754588E-02
  0.23197550    
 -0.35291377    
 -0.62180579    
  1.68071780E-02
  0.59470707    
  0.14723012    
 -0.52884400    
 -0.12157809    
  0.81135273    
 -0.75050437    
  0.85163307    
 -0.49818313    
  0.38430461    
 -0.17431274    
 -0.59064209    
  0.65377951    
 -0.32204524    
  0.69116646    
 -0.54306495    
 -0.37025610    
  0.51411486    
 -0.15300201    
  6.98346049E-02
 -0.43755946    
  0.64560008    
 -2.73265056E-02
 -0.38555717    
  0.18756407    
  1.40619744E-02
 -0.11966458    
 -0.64124876    
  0.77900833    
  0.19316280    
 -3.54017429E-02
 -0.44685012    
  0.48312160    
  0.16832320    
 -0.11668240    
 -0.31783494    
 -0.10259277    
  0.18733416    
  0.27983910    
 -0.96675569    
   1.0166701    
 -0.22971946    
  0.18998906    
  5.82836382E-02
 -0.27695557    
 -0.58739859    
 -0.10284266    
  0.86835116    
  -1.0572711    
  0.51035815    
  0.32518858    
 -0.60867220    
 -0.35640883    
  0.85599864    
  0.56171191    
 -0.77922165    
  0.54669154    
 -0.27208614    
 -3.36441658E-02
  0.11949854    
 -0.53160810    
  0.67039019    
 -4.89182249E-02
 -0.47881573    
  0.16482840    
 -0.44101620    
  0.59621656    
 -0.85572773    
  0.66434109    
  0.17231835    
 -0.52338165    
  0.44440815    
 -0.38825315    
  0.44232020    
  0.13133620    
 -0.80279046    
  0.74132383    
  0.28075629    
 -0.21258165    
 -0.42572629    
  0.88178396    
 -0.92358118    
  0.71351761    
 -0.70895475    
  0.71787697    
 -6.57728240E-02
  2.36855983E-03
 -0.13308066    
  0.10184068    
 -0.69233382    
  0.13373472    
  0.23361501    
 -0.17962249    
  0.48571491    
 -0.60131049    
  0.35318905    
 -0.28732800    
  0.33404103    
 -0.83921683    
  0.76120061    
 -0.47175935    
  0.61456800    
 -6.17542118E-02
  0.33820423    
 -0.55529916    
 -0.59282434    
  0.79258120    
 -0.22391547    
  0.41952273    
 -0.55877030    
  0.83688861    
 -0.47269794    
 -0.23399365    
 -0.18648584    
  0.13724111    
  0.10726867    
  0.26537609    
  3.50911878E-02
  0.12120520    
 -0.92355162    
  0.85879862    
  1.78501643E-02
  0.33176771    
 -0.40154293    
  -1.0079942    
  0.93005693    
  7.97419772E-02
 -0.16002914    
  0.13538161    
 -0.13962355    
 -0.53158498    
  0.75536603    
 -0.10187349    
 -0.86853147    
  0.90908998    
 -0.10666607    
 -0.47302330    
  0.35360572    
 -5.46965636E-02
 -0.78059387    
  0.90209126    
 -6.22810312E-02
  0.17250267    
 -0.18156298    
  0.29786906    
 -0.65016544    
  8.52569938E-02
  0.17411578    
 -0.71459895    
  0.75736678    
 -0.40426967    
  0.14953183    
  0.75159079    
 -0.81860155    
  0.45796767    
  0.12908542    
 -7.22749382E-02
 -0.57777750    
  0.30250999    
  0.41494361    
 -0.21758437    
 -0.64527124    
  0.44920966    
  0.13336946    
 -0.17170838    
  0.31329441    
 -0.32823062    
  0.55314571    
 -0.27854502    
 -0.71841162    
  0.46680027    
  0.66878897    
 -0.49497008    
 -0.16318020    
  5.78197353E-02
  7.10713118E-02
  0.43600166    
 -0.44887513    
  0.16768827    
 -0.10713276    
  0.35312083    
 -0.80162776    
  0.53450161    
 -4.36662175E-02
 -0.49431396    
  0.29764965    
  0.45632696    
 -0.18593468    
  0.23316236    
 -1.73506085E-02
 -0.70193672    
  0.30833429    
 -0.20474082    
 -0.57456064    
  0.10946496    
  0.78866696    
 -0.52311736    
  0.81367481    
 -2.94022262E-02
 -0.73094940    
  0.71877921    
  0.13495894    
 -0.21656753    
 -4.71530184E-02
 -0.26050913    
 -9.68520716E-03
  0.62062895    
 -0.68597877    
  0.62322611    
 -0.49882713    
  0.26095173    
 -0.81513512    
  0.70898920    
 -0.13437358    
 -0.68419868    
 -5.96505478E-02
  0.82164210    
 -7.44277909E-02
  0.26245031    
 -0.32363522    
 -0.25796902    
  0.30448928    
 -0.23745002    
  0.55424923    
 -0.32822821    
  7.52567872E-02
 -1.06663373E-03
  4.48694564E-02
 -0.70546752    
 -6.17874749E-02
  0.67875862    
 -0.18701486    
 -9.73282233E-02
 -0.27054584    
  0.44418758    
  0.48022535    
 -0.60754901    
  0.29753420    
  0.34855396    
 -0.71185338    
 -2.44661104E-02
  0.53589576    
  3.38411778E-02
 -0.28244209    
 -0.87477225    
  0.76436597    
  0.24088432    
 -0.68603683    
  0.66647875    
 -0.86020106    
  0.77224463    
  2.79814899E-02
 -0.18763371    
  0.62067693    
 -0.30379796    
 -0.46131191    
  0.35713646    
  6.86341226E-02
 -1.51899988E-02
 -0.12020953    
 -2.09308472E-02
 -0.22431931    
 -9.88459364E-02
  0.39458361    
 -0.68010330    
   1.0491741    
 -3.22856195E-02
 -0.70730966    
 -0.29670304    
  0.30773550    
 -0.33804086    
  0.48229027    
 -0.20067091    
 -0.25558779    
  0.57870448    
  0.70389378    
 -0.24733521    
 -0.33890864    
  2.94447280E-02
  0.32005396    
 -0.19550037    
 -0.57505924    
  0.37184381    
 -0.57486588    
  0.70207137    
 -9.52115506E-02
  0.16939013    
 -0.28189355    
  0.41232705    
 -0.56992608    
  0.20737275    
  0.21174921    
 -1.87272893E-03
  8.18433091E-02
 -0.72117007    
  0.58343554    
  0.27094233    
 -0.72151262    
  0.59604675    
 -0.68376553    
  0.38545883    
  0.10096275    
 -0.37564290    
  0.22131820    
  0.21899368    
 -0.71891689    
  0.79428178    
 -5.31097762E-02
  0.21217446    
 -0.62436062    
  0.35912859    
  0.23537923    
  -1.0248461    
  0.47967872    
  0.14566500    
  7.99511075E-02
  0.25448072    
 -0.27108318    
 -0.75056809    
  0.95841664    
  0.27834585    
 -0.44358820    
  0.15154989    
 -0.25750494    
  0.17715579    
  0.19894901    
  0.46437567    
  -1.3888630    
  0.63052714    
  0.18905292    
 -3.50587144E-02
 -0.12166382    
 -0.32697347    
 -0.42177388    
  0.84280342    
 -0.31508115    
  2.09430568E-02
 -0.38368332    
  0.46093225    
  0.42446813    
 -0.80857986    
  0.42291754    
 -0.76610231    
   1.0589615    
 -0.33647239    
 -6.59853667E-02
  0.12901686    
  0.39485088    
 -0.61404282    
  0.33041784    
  3.38340960E-02
 -0.56821442    
 -0.14071237    
  0.48749393    
  0.26452211    
  0.16784661    
 -6.04264177E-02
 -0.76286161    
  0.65544152    
  0.28650993    
 -0.47014424    
  0.41666332    
 -0.83231556    
 -0.38938347    
  0.97260904    
 -0.64662707    
  0.52095616    
 -3.62875760E-02
  5.58336405E-03
 -0.16160214    
  0.18471827    
 -0.11276300    
 -0.45669410    
  0.19979639    
  0.25323746    
 -0.63612449    
  0.51267159    
  0.52728707    
  0.38262099    
 -0.63580334    
 -8.21477547E-02
 -0.49309948    
  0.39984167    
 -5.01067191E-02
  0.47049770    
 -0.29235685    
 -0.37079185    
 -0.55602813    
  0.51026851    
 -0.51305753    
  0.78515077    
  0.22084811    
 -6.32455871E-02
 -0.46198374    
  0.95789993    
 -0.13533166    
 -0.92812055    
  0.34003034    
 -0.23447813    
  0.55936897    
 -3.51620130E-02
 -0.50708359    
 -0.31930315    
  0.15548500    
  0.69514525    
  0.22194533    
 -0.49444047    
  0.19469549    
  0.36248347    
 -0.45865661    
  0.37328219    
  0.17644459    
 -0.41337854    
  2.35547107E-02
 -0.41104734    
 -0.48322046    
  0.99891937    
 -0.62190837    
 -8.68569538E-02
  0.18232164    
  0.51359946    
  6.08963259E-02
 -0.96616727    
  0.68627429    
 -0.57001454    
  0.99295044    
 -0.19566317    
 -0.55961561    
  0.25964850    
 -0.25964835    
  0.42136353    
  0.29318747    
 -0.15219206    
 -0.27587962    
  0.18011306    
 -0.34880912    
  0.27261183    
  0.31152776    
 -0.43611246    
 -0.16671924    
 -0.48786893    
  0.96022862    
 -0.31675845    
  0.16772258    
  0.24640018    
 -0.42411065    
  0.50301611    
 -0.29836121    
 -0.67490977    
  0.51683170    
 -0.22614188    
  0.32958478    
 -9.27217305E-02
 -1.79324057E-02
 -0.23253590    
  0.80940700    
 -0.29675674    
 -0.85186595    
  0.44731209    
  0.54070270    
  1.34334406E-02
  0.17193298    
 -0.40711868    
 -0.70212495    
  0.42071232    
  0.29912949    
 -0.58330870    
  0.75500512    
 -0.92205906    
  0.17054428    
 -6.84950054E-02
  0.52158856    
  8.08092728E-02
  0.12378044    
 -0.86827445    
  0.16969727    
  0.35522211    
 -0.25186002    
  0.49963406    
  0.22809662    
 -9.01063755E-02
 -0.23379710    
  0.12419832    
 -0.61697298    
  0.26552439    
 -0.15552318    
  0.92586011    
 -6.83127195E-02
  -1.2069229    
  0.47425613    
  0.40499374    
 -0.17817906    
 -0.53209478    
  0.50001872    
 -1.46044314E-07
  0.32509884    
 -8.96908119E-02
 -0.58429700    
  0.65787929    
 -0.70691657    
  0.76260203    
 -0.46243343    
  5.25120832E-02
 -0.31026551    
  3.90931591E-02
  0.22760653    
  0.20101748    
  6.64228126E-02
  9.11412314E-02
 -0.72291934    
  0.21505213    
  0.61162645    
 -0.35393125    
  0.21856710    
 -8.29101913E-03
 -0.81394136    
  0.28192461    
 -0.14917639    
  0.60230619    
  0.24316187    
  0.24703197    
 -0.24389675    
 -0.43766811    
  0.14107862    
 -8.79688114E-02
  8.69154558E-02
 -0.38615859    
  0.18747604    
  8.73325616E-02
 -1.00465400E-07
  0.32326069    
 -0.23321103    
 -0.66659200    
 -0.16362931    
  0.64639199    
  0.17518091    
 -0.12349948    
  0.39310381    
 -5.97955920E-02
 -0.47282439    
  0.21177971    
 -0.39919910    
  0.35956666    
 -0.55250663    
  0.74547303    
 -0.94362158    
  0.99520874    
 -0.70062375    
 -0.20778358    
  0.10720646    
  0.37313610    
  0.61595762    
 -0.42062560    
 -5.30885160E-02
  0.50111336    
  -1.2334317    
  0.54178464    
 -0.22052343    
  0.47466552    
 -4.76280563E-02
 -0.33427954    
  0.57002640    
 -0.61711442    
  0.58877838    
 -0.65331686    
 -0.15415058    
   1.0647107    
 -0.67718315    
  0.31115976    
 -4.17434610E-02
  0.18462300    
 -0.53735596    
  0.70617664    
 -0.40183073    
 -0.35133436    
  0.46656120    
 -0.45460567    
 -0.20255910    
   1.0979192    
 -0.58170247    
  4.96169068E-02
 -9.27162617E-02
  0.17430151    
 -0.54289013    
  0.56973040    
 -0.34284869    
  0.59274936    
  0.25369492    
 -0.37364650    
  2.78700888E-03
  0.19339199    
 -0.35188082    
 -6.16440251E-02
 -0.43122754    
  0.25328934    
 -0.42358419    
  0.91881931    
 -0.94014204    
  2.34302673E-02
 -0.28838393    
  0.22538818    
  0.90183681    
 -0.19865054    
 -0.77522689    
  0.80367500    
 -9.38010588E-02
 -0.41379356    
  0.59235620    
 -0.86462581    
  0.55456120    
  0.50486201    
 -1.89384744E-02
 -6.97055608E-02
 -0.30023807    
 -2.55954359E-02
  0.25090277    
 -0.47559077    
  0.47462988    
 -0.69122583    
  0.20258822    
 -4.16059718E-02
  0.64802694    
 -0.75484061    
  0.34552205    
  0.29057357    
 -7.90806487E-02
  0.34757096    
 -0.27913398    
  0.35900688    
 -0.57415724    
  0.18853468    
  0.39374167    
 -0.29308748    
 -2.19187550E-02
 -0.90527111    
  0.39935800    
  0.61016488    
 -0.83407456    
  0.42944092    
  0.25311366    
 -6.39578998E-02
  0.10474106    
 -0.53528601    
  0.95367801    
  -1.1059787    
  0.88893276    
 -6.10995740E-02
 -0.31331769    
  0.51060468    
 -0.94011348    
  8.61619785E-02
  0.55381334    
  0.18723327    
  0.13972987    
 -0.27379158    
  -1.0457073    
 -0.14813036    
  0.96814424    
  0.43412843    
 -8.10770392E-02
 -0.12566140    
 -0.16451490    
 -0.54918092    
 -0.63272619    
 -0.21341906    
   1.1761703    
  0.13586068    
  0.64533371    
 -0.26441628    
 -0.14332893    
 -0.82082492    
  0.66753006    
  0.36472610    
 -0.68006629    
  0.24077111    
 -1.08108642E-02
 -0.41584486    
 -1.32670263E-02
  0.37092990    
  0.16528010    
 -0.19569157    
  0.46539092    
 -0.19357009    
 -0.25299674    
 -0.29626584    
  0.18675277    
  0.44164714    
  5.45069538E-02
 -0.20587468    
  5.48858643E-02
 -0.29817265    
  0.57683623    
  -1.2774556    
  0.98954111    
  -1.0729228    
  0.98455858    
 -0.11158381    
  0.44660494    
 -0.63324922    
  0.39215308    
  0.48650274    
 -0.14660348    
 -0.24981165    
  5.42451367E-02
 -2.75768004E-02
 -0.56229216    
  0.63675255    
 -0.41968811    
 -0.36450356    
  0.81648892    
 -0.40214488    
 -0.96439046    
  0.96880060    
  0.33521408    
 -0.89758408    
  7.69229932E-03
 -2.32568253E-02
  9.75612551E-03
  0.76524204    
 -0.59759045    
  0.38164783    
 -7.44529217E-02
 -0.35254282    
  0.32932842    
 -3.13897580E-02
  8.66924748E-02
  0.26011232    
  7.71949589E-02
 -0.63635999    
  0.52149421    
 -0.56008422    
  0.53159225    
 -0.36858165    
  0.52107942    
 -4.82939556E-02
  0.14292723    
 -0.24616814    
 -0.72343785    
  0.36359537    
 -0.18591407    
  0.26542631    
  0.45637611    
  9.39149261E-02
 -0.39268896    
 -5.94011024E-02
 -2.45484188E-02
 -0.23954977    
  0.81409961    
 -0.14916630    
 -0.16529782    
 -0.70047325    
  9.63125154E-02
  0.98499411    
 -0.87297827    
  0.69463849    
 -0.44731244    
  7.84275532E-02
 -0.59275585    
  0.55206871    
 -1.12865930E-02
  0.12067959    
 -0.20223665    
  0.24072193    
  1.91762783E-02
 -0.49481034    
  0.12158332    
  0.13645837    
  0.15569662    
 -0.45183808    
  0.37256759    
 -4.91245277E-02
 -0.51160657    
  0.65735817    
 -0.13179767    
  3.45813576E-03
  0.10892145    
 -0.14048438    
  0.28619647    
 -0.57625669    
 -7.41077438E-02
 -0.28711247    
  0.71232408    
  0.50903630    
  2.78163049E-02
 -0.59079558    
  9.12281945E-02
  0.55607283    
 -0.55070484    
  0.35195270    
 -0.28167599    
  0.10954336    
  0.35595894    
 -0.59760922    
 -3.47657725E-02
  0.19830960    
 -0.41616040    
 -9.20896530E-02
  0.22378626    
  0.13897927    
 -0.40378854    
  0.70810997    
 -0.35714635    
  0.17185038    
 -0.56384504    
  0.17999187    
 -0.36756280    
  0.57008696    
 -6.01040088E-02
  0.20502844    
 -0.66973644    
 -0.10603141    
 -0.24177216    
  0.83129764    
  0.36063728    
  0.28421590    
  -1.0927701    
 -9.78375003E-02
  0.51424563    
  0.34067035    
 -0.31289113    
  0.30005863    
 -0.12147984    
 -0.48681062    
 -2.57524196E-02
  0.71038920    
 -0.61271024    
  0.41175443    
 -0.28733397    
  0.11188492    
  3.18653733E-02
  0.35643381    
  6.61736950E-02
 -0.25221813    
 -0.41980967    
  0.13449854    
  0.68294632    
 -0.82521504    
  0.52906698    
  0.27053213    
 -0.97849423    
  0.27548099    
  0.13741912    
  2.43912861E-02
  5.96321337E-02
  0.21653816    
  0.40119007    
 -0.94831580    
  0.69787550    
  -1.1009734    
  0.11804549    
  2.09885417E-03
  0.74323440    
 -3.03668194E-02
 -0.95880568    
  0.73771572    
  0.29247829    
 -6.11629002E-02
 -0.49367937    
  0.62057644    
 -0.73711014    
  0.68090022    
  0.45448115    
 -0.22209096    
 -5.79984672E-02
 -6.32653162E-02
 -0.14192711    
 -0.14264964    
  0.11690584    
 -0.13510889    
 -0.16029273    
  7.77592734E-02
  0.37422553    
 -0.33990884    
  0.36363870    
 -0.77514589    
 -0.20959938    
   1.1127129    
 -8.61409977E-02
 -0.97203273    
  0.60439730    
  0.33082166    
 -0.35074034    
  0.29769120    
 -1.75883109E-03
 -0.10967331    
  8.38137567E-02
 -0.67612934    
  0.31958339    
  0.14841986    
  2.74289530E-02
  0.22141066    
 -0.34939125    
 -0.43353063    
  0.89983743    
 -0.20195761    
 -0.17723522    
 -0.51685649    
 -0.16842982    
  7.53855854E-02
  0.36164194    
  0.40450108    
 -0.24581927    
  0.55023611    
 -0.98510587    
  0.92123067    
 -0.79103822    
 -0.12071354    
  0.28532097    
  0.26072615    
 -0.60431588    
  0.53999579    
 -0.40546489    
  0.23565219    
 -0.93230224    
   1.4630928    
 -6.45924956E-02
 -0.30222970    
  1.04958620E-02
 -0.49967369    
 -0.24586619    
   1.4080607    
 -0.26637933    
 -0.48716816    
  1.13710370E-02
  0.51558793    
 -0.82528615    
  0.53082961    
 -0.32426125    
  0.42568621    
 -0.89959735    
 -0.42580459    
   1.2329996    
  0.45479396    
 -0.74447370    
 -0.42771089    
  0.78118068    
 -0.30024514    
  0.41511098    
 -0.20905288    
 -0.13529672    
  0.18936385    
  0.45056632    
 -0.47723448    
 -0.24362211    
  0.33993289    
 -1.81996007E-03
  0.17424428    
 -0.31692487    
  0.11778289    
  0.22928700    
 -0.65741599    
  0.13388930    
  0.19827537    
 -0.14104760    
  0.50631845    
 -0.46006727    
  0.28768221    
 -0.34583795    
  0.30695635    
 -0.57761848    
 -8.17448571E-02
  0.75427294    
  7.70799592E-02
 -0.15365627    
 -0.42467979    
  2.64204596E-03
  0.50261265    
 -0.50129408    
 -5.83213754E-02
  0.68402743    
  -1.2637464    
   1.0008887    
  8.01131055E-02
 -0.30188286    
 -0.39126447    
 -0.15133439    
  0.81005496    
 -0.96519041    
  0.24542232    
 -0.59718317    
  0.28768209    
   1.0213571    
 -0.43957952    
  0.65830064    
  8.42887685E-02
 -0.10217880    
 -0.88781905    
  0.51712132    
  9.94856432E-02
 -0.55866945    
 -2.68470943E-02
  0.30287233    
  0.40042743    
 -0.96634424    
  0.78805506    
 -0.30732393    
 -0.35219020    
  0.62053442    
 -7.37860128E-02
 -8.45573768E-02
  0.33173418    
 -0.85820431    
  0.89870983    
 -4.49126735E-02
 -0.13000405    
 -0.71347332    
  0.76159215    
 -0.58338612    
  0.53928268    
  0.61176765    
 -0.76175207    
  0.31155095    
 -0.28512761    
  0.27398318    
 -0.64435679    
  0.26652408    
  0.29707170    
 -7.46833161E-02
 -3.69272791E-02
 -0.58153677    
  8.59202072E-02
  0.56230760    
 -0.38946483    
  0.37171263    
 -0.35596439    
 -0.21818440    
  0.63213623    
  0.17525457    
  9.41199344E-03
 -0.42916283    
  0.26769981    
 -0.81391644    
  0.55338514    
  6.78809881E-02
 -2.24982817E-02
  0.10057101    
 -0.55679071    
 -0.31375185    
  0.38811657    
  0.22314367    
  0.19775736    
 -0.47747135    
  0.44861260    
  4.94333878E-02
  0.30283970    
 -0.33773971    
 -0.41662583    
  0.14545500    
  0.52728325    
 -0.37250912    
  0.56636178    
 -0.41399381    
 -0.72358453    
  0.68316394    
 -0.58045560    
  6.36665002E-02
  0.59708917    
  0.38257131    
 -0.80202240    
  0.36338159    
  6.42666146E-02
 -0.46918756    
  0.72525269    
 -0.20436379    
 -0.12251820    
  0.15399443    
 -0.66811109    
 -0.28646183    
   1.1446886    
 -0.56643265    
 -0.12671489    
  0.12397513    
 -0.17167890    
  7.67802224E-02
 -0.37428221    
 -6.60087587E-03
  0.69865066    
 -8.47188309E-02
  0.18192339    
 -0.85496312    
 -0.30421147    
  0.21613492    
  0.71840096    
  0.27038899    
 -0.33742404    
 -0.21484458    
  0.32340017    
 -2.66680494E-02
  9.03842077E-02
  0.21253744    
 -0.21816505    
 -0.51951647    
  0.67011350    
  8.91127139E-02
 -9.49549824E-02
 -0.13800572    
 -0.18008189    
  4.01881197E-03
  0.35520321    
 -1.32075045E-02
  0.20144725    
 -6.74411356E-02
 -0.60572040    
 -9.07542780E-02
 -0.45150891    
   1.4649264    
 -0.64993250    
  3.08069270E-02
  4.48433263E-03
  5.54790683E-02
 -0.47616014    
  0.54564667    
 -0.47020105    
 -0.22195956    
  1.17648561E-02
  0.17808916    
  0.62828213    
 -0.45086691    
  0.34250388    
 -0.18019018    
  0.49608356    
 -0.26576450    
 -0.29261431    
 -0.17812781    
 -0.22425191    
  0.13144979    
  0.27709153    
 -2.36180238E-02
 -0.39794612    
  0.74514258    
 -0.21319328    
 -6.24137595E-02
  0.28621736    
  0.30663067    
  7.95945823E-02
  -1.3916882    
 -4.67489511E-02
  5.39346039E-02
   1.1383839    
  -1.1600974    
 -0.11900330    
  8.42604488E-02
  0.67273819    
 -0.15888704    
 -0.17449720    
 -0.15745348    
   1.0452857    
 -0.92074186    
  7.86117762E-02
 -1.21003306E-02
 -0.10632698    
  0.64865130    
  6.74413145E-02
 -0.27578112    
 -0.35685274    
  0.31488860    
  0.57763427    
 -0.16440728    
 -0.17923366    
 -0.12112867    
 -0.51508844    
  0.57584947    
  0.15446235    
 -0.13821955    
 -0.35774985    
 -0.41938660    
  0.57419521    
  0.40984154    
  0.22087006    
 -0.93075055    
  2.62942128E-02
  0.47990271    
 -0.15611538    
  0.19496547    
 -0.41529709    
  0.15169613    
  0.55539417    
 -0.80709147    
  6.99119046E-02
  8.91527236E-02
  0.28915170    
 -5.08297794E-02
  0.38162175    
 -0.52597153    
  0.51723081    
 -0.33201307    
 -7.98574984E-02
  8.09691697E-02
 -0.39551488    
  0.74146599    
 -0.65157062    
  0.17778651    
 -0.40546501    
  0.49594268    
 -0.54643869    
  0.40147319    
  0.45150006    
  -1.0578581    
   1.2153989    
 -0.63470060    
  8.14097524E-02
  0.11427402    
 -0.26067829    
 -0.45407283    
 -0.11176685    
  0.71224385    
 -0.57103014    
 -4.56701927E-02
  0.51315910    
  0.38996100    
  0.17105255    
 -0.44245380    
  0.87235820    
 -0.40235484    
 -0.29079261    
  1.85192805E-02
  0.23106313    
 -0.76352793    
  0.51290661    
  0.17327194    
 -0.23435141    
  0.20237714    
 -0.34081391    
 -0.14007914    
  0.48539555    
 -3.56693007E-02
 -0.14827083    
  0.27326986    
 -0.10380983    
 -0.88444251    
  0.70303184    
 -0.25225174    
 -4.16427702E-02
 -0.11157084    
  0.51996410    
 -0.35834739    
  0.41056612    
 -2.33982615E-02
 -0.62364948    
 -0.29596102    
 -1.43544832E-02
  0.82713014    
 -0.59774125    
  0.49109215    
  0.10875436    
 -3.09688244E-02
 -0.12335728    
  0.40832406    
 -0.88103050    
  0.39225501    
  0.16510881    
 -6.40123785E-02
 -2.67980825E-02
 -0.33228338    
  0.73114264    
 -6.41520768E-02
 -0.55323184    
  0.52727914    
  0.25121382    
  -1.1885771    
  0.63353497    
 -6.33924380E-02
  0.22627987    
  2.67781038E-02
  0.11416291    
 -0.19674991    
  0.19584255    
 -0.63326991    
  0.47533107    
  2.20711231E-02
  0.46661931    
 -0.73169017    
  0.57992697    
 -4.42103557E-02
  -1.0171676    
  0.77924442    
  0.12646437    
  9.94922221E-02
  0.23875137    
 -0.90654045    
 -0.96684289    
  0.86824095    
  0.39795294    
 -4.50848155E-02
  0.11993830    
  6.76284730E-02
 -0.48991871    
 -0.22973323    
  0.60576022    
 -0.68082219    
  0.39876115    
  0.52241755    
 -0.75155818    
 -7.41078630E-02
  0.48207629    
 -0.34425253    
  0.33420220    
 -0.27596653    
  0.45996991    
 -0.78092259    
  0.60070008    
  0.18441556    
 -7.49127790E-02
 -0.56924468    
 -0.37795863    
  0.83770066    
  0.35339904    
 -0.60363591    
 -0.53646129    
  0.71365380    
  0.41667855    
 -0.48818773    
  0.31527743    
  6.16845824E-02
 -0.60813183    
  0.61012363    
  0.21815613    
 -7.55861998E-02
 -2.09247787E-02
  0.14033617    
 -0.81515044    
  0.71876764    
 -0.21245059    
  8.77932534E-02
 -0.21671712    
  6.32029846E-02
  3.93065177E-02
 -0.54421031    
  3.26706469E-02
   1.1496676    
  -1.3227462    
  0.17129137    
  0.72397327    
 -3.80070433E-02
  0.33647221    
 -0.90445614    
 -0.42553794    
  0.42394695    
  0.57675648    
 -0.43174648    
 -1.37838779E-03
 -0.23180154    
  0.52498585    
 -0.35579339    
  0.63805974    
 -0.41403529    
  0.59713238    
 -0.23402274    
 -0.87628537    
  0.12689164    
  0.58855379    
 -0.63993806    
  0.70129550    
  5.52528203E-02
 -0.75110883    
  0.85090798    
  -1.1379876    
  0.83865482    
  0.31237465    
  0.22192332    
  -1.3899641    
   1.0017486    
 -0.61275822    
 -2.35303417E-02
 -4.87902984E-02
  0.23873554    
  0.39462364    
 -0.66051000    
  0.40729833    
 -0.57035685    
  0.62615794    
 -0.21709955    
  0.50333732    
 -0.32990244    
  7.88358971E-02
  0.38405579    
  1.65667199E-02
 -0.28892747    
  0.48681077    
 -0.50593567    
 -0.12658693    
 -0.50354719    
 -0.16341725    
   1.0789443    
 -0.19601309    
  0.23863642    
 -0.50790155    
  4.28634658E-02
 -3.07714920E-02
  0.30081671    
 -0.19810379    
  0.34434322    
 -0.91705948    
  0.76008672    
 -0.62703604    
  0.52884400    
 -5.08757904E-02
 -0.83656943    
  0.14966567    
  0.73081070    
 -4.80908900E-02
  0.33076546    
 -0.74095887    
 -1.91392638E-02
  0.25202999    
 -0.44895017    
 -7.74316415E-02
  0.67712986    
 -0.24793711    
  0.37890860    
  6.84260502E-02
 -0.91540921    
  0.48041165    
 -0.25462839    
  0.21997522    
  0.48973000    
 -0.38028786    
  0.24143305    
  0.15173592    
 -0.88231820    
  0.15267695    
  0.67438805    
  0.13161352    
 -0.77807653    
 -0.15014257    
  0.53415167    
  0.13162442    
  0.21716487    
 -0.86117923    
  0.24826576    
  0.64706337    
  3.99580970E-02
  7.65111484E-03
 -0.65721518    
  0.35623363    
  0.14365000    
 -0.68338245    
  0.37557638    
  0.48026651    
 -0.86115724    
  0.58936405    
  0.30791926    
 -0.38787985    
 -0.52732509    
  0.71903008    
 -0.18532167    
 -0.58376503    
  0.85028076    
 -0.12073196    
  1.45589653E-02
 -4.62188534E-02
  0.17963752    
  0.12050211    
 -0.61564124    
  0.11040594    
 -0.27651757    
 -0.67945886    
  0.33344644    
 -0.14160356    
  0.23454943    
  0.77999437    
 -0.46315560    
  0.43006414    
 -0.52652466    
  3.26875262E-02
 -5.99548519E-02
 -0.10085391    
 -0.29248995    
  0.26514083    
  0.78912932    
 -0.24521585    
 -2.60883272E-02
 -0.45513666    
  0.22591738    
 -0.50438267    
  0.63409823    
 -0.23016347    
  0.77824235    
 -0.51930010    
  0.37911624    
 -0.28660399    
 -1.19243450E-02
 -0.22943363    
  0.28045428    
  0.10421982    
 -4.67935018E-03
 -0.37315977    
  0.46196726    
 -0.31759554    
  0.33798712    
  0.28936279    
 -0.97496885    
 -0.21524508    
  0.37391695    
 -7.08258376E-02
  0.50438285    
  6.44295383E-03
 -0.19153811    
 -2.02025324E-02
 -0.61049157    
 -0.27454674    
  0.67792177    
  0.50831199    
  0.11479569    
 -0.68495327    
  0.64294648    
  6.27331063E-02
 -0.44012496    
  0.20685706    
 -0.66847694    
  0.43393680    
 -5.40671088E-02
  8.17505047E-02
  0.36325154    
  0.13451992    
  -1.0169748    
  0.75433409    
 -0.59718317    
 -0.15143105    
  0.69788885    
 -0.32070342    
  0.47065520    
 -0.15850314    
 -0.14009610    
  0.27303064    
 -2.88154464E-02
 -0.18663014    
 -0.58426964    
  0.36758178    
  5.63001446E-02
 -0.38380376    
  0.17934071    
  0.42809272    
  0.66102171    
 -0.44961992    
 -0.53204662    
 -0.27084494    
  0.61930966    
 -0.54973114    
  0.29217994    
  0.48879793    
 -0.78426200    
  0.51738304    
 -0.10209795    
 -0.11007651    
 -0.18014225    
 -0.25671974    
 -2.46924218E-02
  0.77967757    
 -0.12875566    
 -4.93421033E-02
 -0.12439073    
  0.19162557    
 -0.15300201    
  5.47317453E-02
 -6.39590696E-02
 -0.57215083    
  0.86963391    
  3.43619566E-03
  0.15610909    
 -0.74201053    
  0.30448928    
  0.19829188    
 -0.61691135    
  0.50040901    
  5.59941940E-02
 -5.39022237E-02
  0.29626560    
  -1.2068260    
  0.70090908    
 -1.03627518E-02
  0.53780228    
 -0.49199292    
  0.17315841    
  9.18810442E-02
 -0.43549147    
 -0.21469869    
 -3.72483321E-02
  0.66914219    
 -0.38383487    
 -0.52182245    
  0.76502055    
 -0.79181862    
  0.66306984    
  0.28481543    
  0.15237193    
 -0.17756701    
 -0.61484236    
 -1.81640557E-03
 -0.11347424    
  0.25086156    
 -2.56835856E-02
  0.25546122    
  1.74784977E-02
  0.52873361    
 -0.27728176    
 -0.12599760    
 -0.10221145    
 -0.31423071    
 -0.39230701    
  0.84519482    
 -0.60071182    
  0.42259231    
  0.16753791    
  0.29378048    
 -0.20623729    
 -0.79353857    
   1.0877780    
  2.50998195E-02
 -0.78661788    
  0.51206905    
 -0.40035245    
 -0.19604544    
 -0.79082882    
  0.55534244    
  7.02768788E-02
  0.66480500    
  0.43646502    
 -0.97928226    
  0.67711818    
  0.25111517    
 -0.35607648    
 -0.56161159    
  0.54957557    
 -4.54153940E-02
  2.91386135E-02
 -0.23215842    
  0.16864491    
  3.27337207E-03
  0.11122565    
 -0.65677977    
  0.85983968    
 -0.48233083    
 -4.61517647E-02
  0.36272967    
 -0.58891416    
  0.22887982    
 -0.49259874    
 -0.42773759    
   1.2303120    
 -0.24863867    
 -1.65926144E-02
  0.81933165    
 -0.30158064    
 -0.16921778    
  2.24526562E-02
  8.67152065E-02
 -0.27580938    
 -0.98800808    
  0.79316181    
  0.34407973    
 -0.43263283    
 -0.10030820    
  0.52458876    
 -0.34621188    
  0.66644347    
  -1.1309284    
  0.45255682    
 -0.41349733    
  0.25489229    
  0.32637694    
  0.19501796    
  0.11551305    
 -0.32758602    
 -4.81593981E-02
 -0.40006471    
 -9.01171416E-02
  0.51748329    
  0.23293176    
 -0.64250356    
 -2.86246277E-02
 -0.12552609    
  0.59143794    
  0.15869613    
  0.13268088    
 -0.66379482    
  0.72246522    
  -1.2007675    
  1.32452156E-02
  0.78845739    
  0.26162770    
 -0.37553090    
  7.23829195E-02
 -0.30529270    
  0.61942947    
 -0.21565783    
  2.89551262E-02
  0.42682350    
 -0.76593339    
  0.72797269    
 -0.48560062    
 -0.47363785    
  0.44915670    
  0.26226896    
 -0.29118344    
  0.35934988    
 -0.15682560    
  5.07722497E-02
 -0.40596014    
  0.26703942    
  0.46043000    
 -0.21190031    
 -0.22937426    
  4.36752625E-02
 -0.49072960    
  0.50557631    
  0.22019197    
 -0.55750644    
 -6.55220821E-02
  0.23969862    
 -6.52824044E-02
  0.59160078    
  9.35784578E-02
 -0.25188625    
 -0.14759707    
 -0.66183335    
  0.17458452    
  5.96722960E-02
  0.84686226    
 -0.55310100    
 -0.49206343    
  0.12723820    
  0.85591155    
 -0.52577215    
 -0.49526113    
  0.62732071    
  0.12029972    
 -4.67812605E-02
  1.89756900E-02
  0.13599566    
 -0.43882921    
 -0.29193199    
 -0.20332435    
 -5.14031649E-02
  0.49710560    
 -0.28412336    
  0.30266711    
  0.31869242    
  3.92943360E-02
  9.28051323E-02
 -0.45079118    
  5.73770553E-02
 -0.48272377    
 -2.85150390E-02
  7.55826384E-02
  6.84818774E-02
  0.74457455    
 -0.35050401    
  0.13413423    
 -0.13052189    
  3.77403982E-02
 -9.30254720E-03
  0.15348276    
  4.31440845E-02
  0.27512756    
 -0.73938948    
 -0.13374937    
  0.71728629    
 -0.18470958    
 -0.40649000    
  0.68154168    
 -0.27813002    
 -0.67179406    
  0.81961155    
 -0.64807880    
  0.99262393    
 -0.42097417    
 -0.43262476    
  0.65020287    
 -0.71572483    
 -0.12747553    
 -9.76386145E-02
  0.36179003    
  0.29623079    
 -9.75597426E-02
 -0.32750353    
  0.25995734    
  0.30500108    
 -0.85891008    
  0.47627327    
  6.67333975E-02
  8.51826891E-02
 -0.26774785    
  0.37578917    
 -0.34130305    
  0.52929795    
  8.98498744E-02
 -0.27884910    
  2.28525456E-02
 -7.44103491E-02
  3.12527791E-02
 -0.16948104    
 -0.31269860    
 -0.47333130    
  0.22793208    
  0.92600965    
 -0.24999346    
  0.14173195    
  2.80754804E-03
  0.48622644    
 -0.21384767    
 -0.53970850    
 -4.75091711E-02
  0.29787326    
 -1.82261299E-02
 -0.51373404    
 -0.47845370    
  0.67735744    
  4.15645353E-02
 -0.35159862    
  0.68679780    
 -6.09657131E-02
  0.10109634    
 -0.68965697    
  0.55712390    
 -8.86458978E-02
 -0.34106311    
 -0.29178068    
 -0.11291813    
  0.95374149    
  7.66987577E-02
  -1.0167410    
  0.57024926    
  2.28144825E-02
  0.14008884    
 -0.42526764    
  0.56246907    
  0.14392352    
 -0.14107850    
 -8.28875601E-02
 -0.19850101    
 -0.25113523    
  0.42463490    
  -1.6020809    
   1.3677999    
  0.36741698    
 -0.43641001    
 -0.11653387    
  0.74323601    
 -0.85521734    
 -0.14877908    
  0.95551163    
 -0.95135337    
 -0.14725868    
  0.71690148    
  0.27528164    
 -8.26458260E-02
 -0.32952663    
 -0.20052120    
  0.56149381    
  5.65329753E-02
 -0.22803149    
 -0.80870545    
  0.76662976    
 -5.82428277E-03
  0.57221967    
 -0.41873685    
 -0.21989216    
  6.99078292E-02
 -0.77941811    
  0.15704715    
  0.63624382    
  0.11279573    
 -0.12318206    
 -0.11416421    
  0.31145439    
 -0.29597053    
  6.92489147E-02
  3.29055749E-02
 -0.36247191    
 -0.13495621    
  0.59221268    
  0.18564589    
 -0.99815458    
 -0.19280289    
   1.0168117    
 -0.62873858    
  0.74629068    
 -7.98114911E-02
 -0.59502012    
  0.93890083    
 -0.57607400    
 -0.38670290    
  0.75617450    
 -0.20241722    
 -3.14729586E-02
  7.22952560E-02
 -6.67974949E-02
  6.57710880E-02
 -0.52878213    
  0.42159441    
 -0.13959034    
 -0.22940475    
 -0.24824937    
   1.1668516    
 -0.13089652    
 -0.41871041    
  0.35827389    
 -0.50313449    
  0.32049304    
  0.50717574    
 -0.90309846    
 -0.45810869    
 -0.16889843    
  0.51082575    
  0.63297236    
 -0.70769608    
 -0.14045197    
 -2.20671967E-02
  0.35199872    
  0.19390438    
 -0.75745094    
   1.4703772    
 -0.50279355    
 -0.92586005    
  0.81838101    
 -0.34927943    
  0.41295558    
  0.54486638    
 -0.52711451    
 -0.70198393    
  0.89677227    
 -0.72170907    
  0.44761065    
  3.84062901E-02
 -0.51456654    
  0.62713099    
  9.62198451E-02
 -0.23981078    
  0.38064986    
  3.17935161E-02
  -1.0444717    
  0.97089869    
 -0.21550080    
 -0.26533997    
 -0.25356540    
  0.60258383    
 -3.03445794E-02
 -6.26624152E-02
 -0.64110428    
 -0.34003723    
  0.68309695    
 -0.37745225    
 -0.30814809    
  0.98925239    
 -0.33442399    
  0.47097972    
 -0.69152260    
 -0.24116193    
  0.68067276    
  6.67588785E-02
  0.17790891    
 -0.64595723    
  0.82540804    
 -0.48448154    
 -0.13289680    
 -0.10282577    
  0.46330059    
 -0.13936365    
  0.18773237    
  0.27666035    
 -0.54045916    
 -0.39129603    
  0.52276695    
 -0.21499592    
  0.49008700    
 -0.31936789    
 -0.70937490    
  0.21781236    
  0.75840515    
 -8.26786384E-02
 -0.48467132    
  0.45235541    
  0.13407163    
 -0.87229902    
 -0.16475518    
  0.12227445    
 -1.71268266E-02
  0.54886448    
  7.47413859E-02
 -0.61025941    
  2.98529584E-02
  0.35132980    
 -0.40030384    
  0.61591572    
  0.13626471    
 -0.78754777    
  0.47623405    
 -4.70525101E-02
  0.65397841    
 -0.87127990    
  0.51470178    
 -0.40016013    
  0.58102983    
  0.12644428    
 -0.38888922    
  0.22293371    
 -0.32445425    
 -0.27498692    
  0.59691930    
 -0.35020244    
 -0.45694685    
 -0.18837765    
  0.71008724    
 -0.62080044    
  0.40128952    
  0.27505043    
  0.15475570    
 -0.98628867    
   1.2306219    
 -0.26728052    
 -0.89743531    
  0.74745411    
  0.17292829    
  7.00810999E-02
 -7.64537901E-02
  0.24070525    
  -1.0266091    
  0.63433683    
 -0.46174884    
  0.22818984    
  0.14354804    
  0.17746483    
 -0.50306606    
  1.75581742E-02
  0.20138966    
  0.26246357    
 -0.21447489    
  0.12719190    
 -0.45043525    
  0.41844127    
 -0.32266667    
 -0.18480164    
  0.79486966    
 -0.23286261    
 -0.22659968    
  4.42780964E-02
  9.93552506E-02
 -0.10062981    
 -0.16161905    
  0.21983998    
  0.22049259    
 -0.23016599    
  0.38954329    
 -0.75511014    
  0.59958696    
 -0.66845447    
  0.92264950    
 -0.82785124    
  0.40660223    
 -0.24323024    
 -1.01966178E-02
  0.25569737    
 -0.62945920    
 -0.11247810    
   1.2789477    
 -0.38773063    
 -0.16643284    
 -0.44247389    
  0.17270024    
  0.15630619    
 -0.17459929    
  0.10781882    
  7.32195675E-02
 -9.13387239E-02
  0.46241510    
  0.14640234    
  0.18461438    
  -1.2824615    
  5.57558127E-02
  0.71248198    
 -0.38129172    
 -0.39154401    
  0.68155932    
 -0.14795375    
  0.14678781    
 -8.39399546E-02
 -4.54326905E-02
  0.22817725    
 -0.23885833    
  0.52786064    
 -0.38083053    
  0.11067668    
  4.95801680E-02
 -0.52875429    
  2.80777179E-02
  0.54885566    
 -8.94944742E-02
 -0.39777890    
  0.38013437    
 -0.12355883    
  0.25302458    
  0.16421957    
 -0.92491466    
  0.99062365    
  0.48235416    
  -1.4989011    
  5.31097800E-02
 -7.14588612E-02
  5.01609854E-02
  0.58036613    
 -6.79761320E-02
 -0.55435401    
  0.84875458    
  3.60246152E-02
 -0.26464161    
 -0.61606419    
  0.70727444    
 -0.25031295    
  0.33757493    
  0.19388597    
 -1.60125960E-02
 -0.30917698    
  0.30300918    
 -0.79140073    
  0.68371707    
 -0.20585214    
 -0.12136086    
 -0.46833229    
  0.59707320    
 -0.43045968    
 -0.12731926    
 -0.42866778    
  0.19630787    
  8.21772292E-02
  7.39555880E-02
  0.72625631    
 -9.11999196E-02
 -0.17750651    
 -8.49630386E-02
  0.50205600    
 -0.76237589    
  0.45327151    
  0.21296835    
 -0.13926207    
 -0.45034456    
  0.41417015    
 -0.36304107    
  0.47175440    
 -0.24923421    
 -0.24935684    
  0.22793210    
 -0.39658734    
  0.70631754    
 -0.68384469    
  0.72324526    
 -0.60958576    
  0.51346701    
 -0.19486262    
 -0.23767169    
  0.27541205    
 -0.34157795    
  0.33344308    
  0.30875358    
 -8.39778483E-02
  0.41996053    
  -1.2844918    
  0.76361382    
 -0.67881739    
  0.70325851    
 -0.32526779    
  0.18162474    
  7.06174821E-02
 -0.84477574    
 -0.55459070    
  5.12933508E-02
   1.4120026    
 -6.50125518E-02
 -0.42240062    
  0.41587892    
 -3.27690970E-03
 -0.21795990    
  0.62415427    
 -0.36126712    
  0.10797239    
 -0.60597920    
  0.28552830    
 -0.27355194    
  0.42121330    
 -1.34832058E-02
 -0.39926276    
  0.86827600    
 -0.54416603    
  0.40383768    
 -6.82369247E-02
 -0.55115122    
  0.18206938    
  0.30332184    
 -0.71765351    
  0.34245214    
  0.13893700    
  0.20409554    
 -0.51082546    
  0.50213403    
  0.10049906    
 -0.53449535    
 -0.11404750    
  0.58797312    
 -0.27871320    
  9.17212814E-02
 -0.15265355    
  0.59127104    
 -3.61527689E-02
 -0.40134126    
 -0.44320521    
  0.56061435    
 -0.14126010    
  0.35437343    
 -0.46742633    
 -0.32929090    
  1.06763747E-02
  0.46334422    
 -3.74404229E-02
 -0.16558395    
  0.46590266    
 -0.53362924    
  0.70042002    
 -0.18667881    
 -8.37611705E-02
 -0.18403220    
  0.14233944    
 -0.19267185    
 -0.68955219    
  0.58858395    
 -0.32695609    
 -0.34386605    
  0.77658075    
  6.92319795E-02
  0.19487734    
 -0.52934480    
  0.66230237    
 -0.40546528    
 -0.37754506    
  0.46294901    
 -9.50888693E-02
  0.44365606    
 -0.23571236    
 -0.17327157    
  0.15028206    
 -0.13743892    
 -1.63744502E-02
  0.25927514    
  5.91781773E-02
 -3.43632232E-03
 -0.15515508    
 -3.06147281E-02
 -0.50051606    
  0.61680150    
 -0.55386668    
  0.67369741    
 -0.61146897    
  0.17778651    
  0.27912295    
 -0.22386014    
  4.43997346E-02
  0.26806250    
  0.12243436    
 -0.44450030    
 -0.28567368    
  0.30715412    
  0.40033573    
 -0.26990858    
 -0.13872632    
  0.16531265    
 -0.18454407    
  0.24142210    
 -0.44236228    
  0.60397553    
 -0.50114048    
  0.41744122    
 -0.32786760    
  5.12931645E-02
  0.20246635    
  0.13732266    
 -0.11850759    
 -3.02767307E-02
 -0.11060435    
  9.80376303E-02
 -0.23095608    
  0.55047035    
 -0.24007043    
  0.10805228    
 -0.43950561    
  0.20521174    
 -4.16295566E-02
 -0.21099639    
  0.59895200    
 -0.12665448    
 -0.90570849    
  0.99039853    
 -0.46430558    
 -0.37425849    
  0.30107030    
  0.10381506    
  0.43367878    
 -0.50707310    
 -4.86028939E-02
  0.18493940    
 -2.98528206E-02
 -0.16034254    
  0.18910562    
  5.72189428E-02
 -0.85973316    
 -0.30156556    
  0.91629070    
 -0.19237186    
  0.51559883    
 -0.68934500    
  0.27527133    
  0.12448494    
 -0.34439170    
 -6.29836768E-02
 -0.23130311    
 -0.25995749    
   1.0657878    
  0.14782581    
  0.41009700    
  -1.1674732    
  0.42830458    
 -0.37434149    
   1.0246488    
 -0.57573825    
 -0.47168154    
  0.33592382    
  0.43652785    
  5.01400530E-02
 -0.18570003    
 -9.68300498E-08
 -0.24365720    
 -0.25372279    
  0.59407347    
 -0.46871397    
  0.14378804    
  3.13898548E-02
 -0.35367730    
  0.47132319    
 -0.11764573    
  0.13183017    
 -0.21962848    
  0.57814372    
 -0.31609100    
 -0.38541806    
  0.26529610    
  4.67266887E-03
 -0.11081433    
 -0.21245858    
 -0.41030779    
  0.79351944    
 -0.36723721    
  0.32691795    
  0.57500690    
 -0.46372133    
  4.40071225E-02
 -9.21840444E-02
 -0.40439281    
  0.42772380    
  0.34348556    
 -0.50711495    
  0.17509376    
  0.31854811    
 -0.34586078    
 -5.24709076E-02
 -0.76647842    
 -8.30664039E-02
   1.3797109    
 -0.41976756    
  4.32711914E-02
 -1.84560455E-02
 -6.79430589E-02
  0.35046476    
 -0.23373170    
 -0.75377190    
  0.63177812    
  8.40318017E-03
 -0.13892530    
  6.85121268E-02
 -0.19656405    
 -0.40546528    
  0.18300422    
  0.73410589    
 -0.24362209    
 -7.03373030E-02
  0.27470586    
 -0.29509166    
 -0.50968218    
  0.37254849    
  0.15415068    
 -0.56950712    
  0.58513254    
  0.18269078    
 -6.97177351E-02
 -3.62575129E-02
  0.24042916    
 -7.88336098E-02
 -0.24609265    
 -0.16593854    
 -0.22347297    
  0.91596127    
 -0.97186077    
  0.23216179    
 -0.28768227    
  0.84016925    
 -0.16748798    
 -0.50054049    
 -0.48028910    
   1.0383532    
 -0.43976435    
  0.66945279    
 -0.32748592    
 -4.90424875E-03
 -1.88592598E-02
  9.18425098E-02
  0.19157200    
 -0.30365825    
 -9.24509764E-03
  0.27443692    
 -0.84442610    
  0.92138726    
 -0.78353113    
  0.40811121    
  0.45495978    
 -0.58216858    
 -0.26512897    
  0.31088516    
  0.10650655    
  0.41776028    
 -0.41056973    
  0.11857893    
  0.11899436    
 -0.14945370    
 -0.16910084    
 -7.84714967E-02
 -0.22675169    
  0.21224098    
 -0.30199429    
  0.59816647    
 -5.49230129E-02
 -0.67701000    
  0.51308310    
  0.18382373    
 -0.19516170    
 -0.35651216    
 -0.24205075    
  0.38308674    
  0.42922565    
  0.24680261    
 -0.26351586    
  1.48703139E-02
 -0.52071458    
 -0.25709882    
   1.0242985    
 -0.19874987    
 -2.49347147E-02
 -0.26597759    
  1.40190599E-02
  0.25466028    
 -0.75433391    
  0.46063861    
  0.89606327    
 -0.76934063    
  0.14790702    
 -0.41559869    
  0.59547287    
 -0.78952998    
 -0.17861854    
  0.59359401    
  2.52898894E-02
  1.07993288E-02
  0.10493097    
 -0.16354351    
  0.19120403    
 -0.56859279    
  0.13932863    
 -0.15439166    
  0.34582368    
  0.15653464    
 -0.44342119    
  0.38132870    
 -0.42686519    
 -4.07524891E-02
  0.54389495    
  0.22354603    
  0.20446649    
 -0.46073544    
 -0.43929499    
  0.16878936    
 -0.11234827    
  0.27541205    
 -7.94643685E-02
 -8.90638381E-02
 -0.56959701    
  3.56754474E-02
  0.98578197    
  6.25205711E-02
 -0.75131774    
  0.46390873    
  0.39227822    
 -0.24721421    
  0.51365465    
 -0.96402204    
  2.91992426E-02
 -0.39972630    
  0.84145629    
 -0.28122744    
  0.19329073    
 -6.07906189E-03
  0.34182927    
 -3.60200405E-02
 -0.44166657    
 -1.46044314E-07
  0.45135006    
  0.29451573    
  -1.2535914    
 -0.14772397    
   1.1030865    
 -0.36607280    
  0.27254668    
 -0.31082341    
  0.30014580    
  0.15780109    
 -0.25849330    
  4.29022349E-02
 -0.81883550    
   1.0301861    
 -0.39524850    
  0.19779857    
 -0.62559342    
 -0.31603721    
  0.51303542    
 -0.10609645    
  0.30483884    
 -2.19546147E-02
 -0.28141245    
  0.63486338    
 -8.03024098E-02
  3.32256779E-02
 -0.74340910    
  0.38813341    
 -0.31845355    
  0.85958451    
  -1.1558506    
  0.38367787    
 -0.11338746    
  0.28809306    
  0.33081949    
 -0.68520689    
 -0.16593625    
  0.58362871    
 -0.34320778    
  0.41034704    
  0.21182433    
  0.33784723    
  -1.0274979    
  1.73012335E-02
  0.80116296    
 -0.18185984    
  4.68978174E-02
 -0.53309810    
  0.55660838    
 -0.79259670    
  0.14651729    
  0.26021457    
 -8.17319080E-02
  0.53256559    
 -0.62007666    
  0.17303316    
  0.34615326    
 -0.86288112    
  0.94340408    
 -0.85639274    
  0.35512337    
  0.23502925    
 -0.44099751    
 -0.13568003    
  0.81707251    
  0.30981699    
 -0.45499903    
  6.15434833E-02
 -0.55366451    
  0.67785525    
 -0.15780675    
 -4.16929759E-02
  9.07997340E-02
 -0.33900723    
  0.14284694    
  0.49284309    
 -0.14823201    
 -0.45376843    
  0.37346584    
  2.25478634E-02
 -0.16968495    
 -0.34334514    
  0.61872101    
  -1.0521597    
  0.56022376    
 -0.13509490    
  0.22007890    
 -0.40602317    
  0.43354285    
 -0.18951328    
  6.10878021E-02
  0.14458142    
  0.41750070    
  -1.1565576    
   1.1551490    
 -0.91031843    
  0.53812027    
 -0.70136088    
 -0.25455961    
  0.69580328    
 -0.58752149    
  0.62270397    
 -0.15180612    
  0.60762489    
 -0.37705764    
 -2.39530969E-02
  0.23925558    
 -0.33857384    
 -0.12686031    
  0.45391744    
  0.10265394    
 -3.54644954E-02
 -0.12684944    
 -0.68701857    
  0.89363277    
 -0.99876684    
  0.55896914    
 -4.49810065E-02
 -0.46326053    
  0.77665806    
 -0.28012729    
 -0.15852343    
  0.22436981    
  0.64159584    
  -1.0544410    
  0.72144663    
 -0.57686526    
  0.39903420    
  6.75582737E-02
 -7.51136467E-02
  9.10662189E-02
 -0.14447142    
 -8.83627757E-02
  0.10648362    
  0.14884582    
 -0.17040043    
 -0.48107365    
  0.39739296    
 -0.17239580    
  0.48470986    
 -0.56970304    
 -0.41356233    
  0.69801331    
 -0.27163035    
  0.50347376    
 -0.57954365    
  0.13331641    
  0.12161856    
  0.37619013    
 -0.71532935    
 -2.45992057E-02
  0.72797436    
  0.11438527    
  -1.0455877    
  0.90305823    
 -0.28167415    
  0.44300318    
 -0.13318430    
  0.11438527    
  9.14019719E-02
 -0.31826562    
 -0.71406853    
  0.66744983    
  0.34970954    
 -0.90149236    
 -0.27334726    
  0.78077734    
  0.41972417    
 -0.56991446    
  0.38908204    
  -1.1322061    
  5.12932837E-02
  0.62085962    
  0.23467512    
  0.34316114    
  -1.1524149    
  0.95667040    
 -0.59573323    
  0.33722258    
 -0.36744684    
 -0.17083529    
   1.0585634    
 -0.59959447    
  0.48810685    
 -0.17768130    
 -0.25003970    
  0.21777871    
  8.16329475E-03
 -0.53725576    
  0.60976559    
 -0.80292839    
  0.70259607    
  2.08758842E-03
  0.32327691    
 -0.80228829    
  0.61163008    
  2.07870044E-02
 -0.43588734    
 -0.31053200    
  0.66443706    
 -0.79312855    
  0.67910039    
 -0.14746290    
 -0.74357796    
  0.61597401    
  0.24748670    
  1.22289862E-02
 -0.10843439    
  0.53251004    
 -0.89518446    
 -5.83041944E-02
  0.10667288    
  0.13395299    
 -0.36216819    
  0.79383576    
  0.14259000    
  7.67151341E-02
 -0.77485776    
  0.58295220    
 -0.28612992    
 -0.72337615    
  0.62570572    
 -0.35413760    
  0.59705687    
 -0.22260723    
 -0.34752512    
  0.74851173    
 -0.90424508    
  8.83009285E-03
  0.98220205    
 -0.14310060    
 -8.31339434E-02
 -0.54832798    
  0.41376385    
  3.13796550E-02
  0.49931809    
 -0.36065093    
 -3.23913917E-02
 -5.17267138E-02
 -0.44412246    
 -0.44861254    
   1.0663513    
  0.13205040    
 -0.84172672    
  0.52735484    
  0.23725116    
  -1.0040860    
  0.70018107    
  6.22723959E-02
 -0.11381162    
  0.60848111    
 -0.60234994    
 -0.35423315    
  0.47174433    
  0.51126009    
 -0.88200879    
 -0.12568834    
 -5.12935072E-02
  0.23658684    
 -7.22835287E-02
  0.32178310    
 -0.53028142    
  0.83572394    
  0.20630738    
 -0.22175853    
 -0.23379710    
 -0.17383301    
 -0.47548047    
 -0.13173985    
  0.29540870    
 -7.17878491E-02
  0.78602564    
 -0.17954294    
 -6.26290683E-03
 -7.95191079E-02
 -0.34444028    
  0.92995703    
 -0.14733495    
 -0.42466804    
  0.23691846    
 -0.84641552    
  0.38747177    
  0.37329602    
 -0.15350990    
  1.00392886E-02
  8.71040076E-02
 -0.48869213    
  0.17176321    
  0.41565490    
 -9.66937244E-02
 -0.53306782    
 -0.17130998    
  0.43712831    
 -0.26236433    
 -0.37909180    
  0.58694649    
  0.41197997    
 -0.25423411    
  0.28528693    
  8.69365409E-02
 -0.85087669    
  0.30822274    
 -0.22314340    
  0.57768834    
 -0.31696245    
  0.25751862    
 -0.14399476    
  0.14505003    
  7.12407827E-02
 -0.44555083    
 -0.11701651    
  0.49553674    
 -1.37497801E-02
  5.38990647E-02
  0.11430121    
  0.23903795    
 -0.65354514    
  0.49489573    
 -0.38410029    
  0.36311769    
 -0.15868460    
 -0.14180189    
 -0.52776873    
  0.40611213    
 -2.88734473E-02
  0.16869159    
  0.43538427    
 -0.23246618    
 -0.32733136    
  0.41265777    
 -0.68475068    
  0.40769213    
  0.41027388    
 -0.61851197    
  0.50284886    
 -0.73286515    
  0.81856388    
 -0.39826676    
  0.31173897    
 -0.19735929    
  0.15760769    
 -0.26296827    
 -0.72855937    
  0.25518310    
  0.56858462    
  3.41054685E-02
  0.10031829    
  0.58788592    
  -1.2963141    
  0.96714932    
 -0.26678166    
 -0.31564754    
  0.37330520    
 -0.45016778    
  3.53207104E-02
  0.14344342    
 -0.69092238    
  0.64185393    
  0.30421117    
  3.64291966E-02
 -0.75668770    
 -0.59526145    
   1.0148109    
  0.21893907    
 -0.60535610    
  0.61467576    
  5.94236441E-02
 -4.65200096E-02
 -1.47604877E-02
  0.22907393    
  -1.0446620    
 -0.75824612    
   1.0095606    
  0.58086348    
  0.35484532    
 -0.22715786    
 -0.43195948    
  0.13105005    
 -0.18974014    
  0.25902289    
 -0.41361198    
  0.55346185    
 -0.24116191    
  0.16420093    
  0.26382819    
 -0.50620335    
 -0.39340216    
  0.44772488    
  0.36560056    
 -0.11300989    
  0.46776903    
 -0.84897709    
 -0.22477907    
  0.58432561    
 -0.16423789    
 -0.68032646    
  0.63972855    
  0.50385863    
 -1.08846389E-02
 -0.44061774    
 -0.36536622    
 -9.46976840E-02
  0.67958748    
  8.65848809E-02
  0.15816663    
 -0.45370448    
  0.42042431    
 -0.20636532    
 -1.62607301E-02
 -0.27994654    
  3.80785242E-02
 -0.35197639    
  0.29430059    
 -2.33092601E-03
 -0.43087283    
  0.49307474    
  7.80162662E-02
  0.14424981    
  0.33169481    
 -0.63977665    
  0.32893419    
 -0.69573009    
  0.68187708    
  9.07822326E-02
 -0.32664824    
 -0.44256896    
 -3.67494747E-02
  0.30884701    
  9.48339850E-02
  0.14698207    
  0.16190231    
 -0.70369220    
 -0.29596102    
   1.1442683    
 -0.29832834    
 -0.14923596    
 -0.34074178    
  0.93377441    
 -0.95904958    
 -4.71703261E-02
  0.48509502    
  1.42155783E-02
  0.35765162    
 -0.42269710    
 -0.31469497    
  3.89155336E-02
  5.63946962E-02
 -0.80123717    
   1.0367140    
 -0.68068230    
  0.90724105    
  0.14370693    
 -0.13375643    
 -0.97753435    
 -0.27029034    
  7.54503980E-02
 -0.18815248    
   1.0296192    
  0.25131443    
 -0.23762415    
 -0.64135939    
  0.85631150    
  0.32125959    
 -0.84513086    
 -1.01522151E-02
  0.21219936    
  0.36952195    
 -0.10726355    
  0.30108395    
 -0.28846547    
 -0.75455570    
  0.68757594    
 -0.66777349    
  0.92626244    
 -0.78432441    
   1.0495386    
 -0.24050033    
  9.21643525E-03
 -0.34048340    
 -8.24002363E-03
  0.20645683    
  0.27120084    
  4.65531386E-02
 -0.50315732    
  0.36048704    
 -0.54003483    
 -7.47476518E-02
  0.42517018    
 -0.60094595    
  0.82311356    
 -6.87140971E-02
 -0.95033664    
  0.43951073    
  0.20484617    
  0.40090951    
  0.35979056    
 -0.76069951    
 -0.29223767    
  0.22648644    
  0.28798527    
 -0.39550561    
 -6.77950447E-03
 -6.75361678E-02
  0.55105358    
  7.90095404E-02
 -0.69625294    
  0.58224183    
 -0.68708402    
  5.86923547E-02
 -0.51463330    
   1.0329225    
 -6.09885119E-02
 -0.22314368    
 -7.76830986E-02
  0.19317231    
  0.67343652    
 -0.71206033    
 -1.80616714E-02
 -0.60370851    
  0.57536423    
  0.17290218    
 -0.58463687    
  0.36830494    
  0.37632394    
  0.22242640    
 -0.61454016    
  0.59424978    
 -0.10081565    
 -6.78366199E-02
 -0.61644298    
  0.49006599    
  0.16879237    
 -0.37439141    
 -0.34740108    
  0.36416841    
 -0.27744174    
  0.67734909    
 -0.21501589    
 -0.38833717    
 -0.21697614    
  0.71018046    
 -7.47235939E-02
 -0.11563019    
 -0.31015491    
 -0.11321115    
 -0.12768388    
  0.45638537    
  8.38543624E-02
  0.24294619    
  0.10663845    
 -0.89919615    
  0.73102677    
 -0.11111901    
 -0.17686513    
  5.29849268E-02
 -0.82014686    
  0.89948374    
 -5.33026643E-02
  0.34600380    
 -0.43841302    
  0.49002266    
 -0.42824537    
  7.43548945E-02
 -0.39800635    
 -0.16214418    
  0.66561806    
  2.09531151E-02
 -0.20887282    
 -0.19282933    
 -0.30951479    
 -0.24448286    
   1.1943679    
 -0.13151847    
 -0.24216329    
  0.28768203    
 -0.18523842    
 -0.46825266    
  0.31150183    
 -0.11068969    
  0.28863585    
 -0.24506947    
 -0.29870459    
  0.28891301    
  0.28120345    
 -0.81441796    
 -0.13203503    
  0.34464124    
 -0.13789928    
  0.17450905    
  0.18449786    
 -3.87859084E-02
 -0.40123689    
  0.55901277    
  0.36232847    
  0.22933774    
 -0.46813616    
  7.69215152E-02
  1.27515383E-02
 -0.57384920    
 -0.45694068    
  0.37963328    
  6.51224777E-02
  0.76412296    
 -2.47740075E-02
 -0.16016084    
 -6.06860518E-02
 -5.13483062E-02
 -0.62013733    
 -0.16853936    
  0.66745764    
 -6.39606118E-02
 -6.97481185E-02
 -0.23884688    
  0.57693678    
  0.16961493    
 -0.19830559    
 -0.37677449    
 -0.35235536    
  0.65133709    
 -0.14483103    
  0.48530808    
 -0.23601569    
  0.30772269    
 -0.87904656    
  0.63788462    
 -7.57116377E-02
  0.14166994    
 -0.10950598    
  0.16804288    
 -0.89847404    
  0.84082341    
  0.10739563    
  6.61778301E-02
  0.15744288    
 -0.60783374    
 -5.03098108E-02
 -0.48137024    
  0.51162046    
  0.46522468    
 -0.37306163    
 -0.16379876    
  0.47908521    
 -0.32951781    
  0.27156597    
 -0.41985384    
 -0.39655352    
 -0.12541674    
 -8.03329456E-08
 -0.45290908    
   1.3913661    
 -2.21663471E-02
 -0.28653342    
 -2.67611556E-02
 -0.46811849    
 -2.47868169E-02
  0.96746820    
 -0.78933805    
  0.64431673    
 -0.92395341    
 -3.25763635E-02
  0.52789766    
  0.31750634    
  0.52363449    
  -1.2723243    
  0.55473697    
  0.12833969    
 -0.50042093    
  0.37552804    
 -0.46634081    
  0.54567748    
  0.35847434    
  5.33267893E-02
 -0.40862796    
  0.20201354    
 -6.96708858E-02
  0.13318457    
 -8.26776996E-02
 -0.94710344    
 -0.65096551    
   1.5401344    
  0.24069600    
  0.14246562    
 -0.47688875    
  0.12582543    
 -9.55808386E-02
 -0.62501514    
  0.71788520    
 -0.12106878    
 -0.47635680    
  0.74678129    
 -0.36911124    
  0.26227775    
 -0.98169684    
  0.64937931    
  0.71586204    
 -0.70264846    
  0.83994049    
  -1.1252389    
   1.0548095    
 -0.72288293    
 -0.18460183    
 -5.05726486E-02
  0.55755514    
 -0.59723717    
  0.18307106    
 -0.21816237    
  0.43202433    
 -0.34010798    
  0.25162926    
  0.23104201    
 -0.44787288    
 -0.29179448    
  0.36306477    
 -0.38528773    
  0.31811300    
  0.35612991    
 -0.43549147    
  6.84028789E-02
 -0.40753350    
  0.68064725    
  0.17724250    
 -1.41470749E-02
  5.20500466E-02
  0.24073948    
 -0.20096619    
 -0.27932277    
 -0.25284997    
  0.24854431    
 -0.35960725    
 -0.14798735    
  0.59235620    
  0.11855377    
 -0.75300199    
  0.38086593    
  5.46722114E-02
  0.46074077    
 -0.31998062    
 -2.33804602E-02
 -0.27132893    
  3.87321748E-02
  4.63965386E-02
  0.48351324    
 -0.35371280    
  0.45250210    
 -0.91773891    
 -1.45988045E-02
   1.0412378    
 -0.36851811    
 -0.13326347    
  0.56648248    
  -1.0805286    
  0.77484274    
 -0.14456278    
 -0.97828805    
  0.74627912    
 -1.45456884E-02
  0.23600295    
 -0.60726136    
  0.83789837    
 -0.10145447    
 -0.73999012    
  0.60984278    
 -0.17693093    
  0.56813741    
  -1.2566869    
  0.74018830    
  5.53331301E-02
 -8.64468962E-02
  0.38417149    
 -0.68016487    
  0.13863952    
  0.76020080    
 -0.72388023    
  0.23705915    
 -0.23070991    
  0.10561360    
  4.45508435E-02
 -0.76307434    
  0.79100305    
  0.32994375    
 -0.31001657    
  0.30849206    
  0.14989184    
 -0.61063242    
  0.38551733    
  4.10852097E-02
 -0.87531078    
  0.63264096    
 -0.32666159    
 -0.51829171    
  0.99420559    
 -0.96194440    
   1.2121030    
 -0.79536378    
  0.28543755    
  0.47700134    
 -0.36648580    
  0.38923740    
 -0.17701881    
 -0.40343300    
  1.93009563E-02
 -0.28569269    
  0.62829077    
 -0.28570497    
  0.44021893    
 -0.16989914    
 -0.14628612    
 -3.13948803E-02
  0.14618264    
  -1.0020908    
 -0.62981993    
  0.82297862    
  0.75974184    
  0.39199147    
 -0.67377770    
  0.13306703    
  0.30086693    
  0.42479062    
 -0.28576142    
  -1.0589354    
  0.80081892    
 -0.26534984    
  0.26985636    
 -0.90689272    
  0.99217880    
 -0.83200127    
  0.50014251    
  0.33185855    
  0.14001316    
 -0.48577699    
  0.30359897    
 -0.17152749    
 -0.11014336    
 -0.10206821    
 -0.25330314    
 -5.86925521E-02
  0.51082551    
  9.29521620E-02
 -0.31092796    
  0.11548936    
 -0.12195359    
  0.14801742    
 -0.49491975    
  0.36871219    
 -1.26994040E-03
  0.15069570    
 -0.54416192    
  0.84163201    
 -0.28984889    
 -0.83009338    
  0.61558890    
  0.49292418    
  0.18122649    
 -0.27949643    
 -0.73005193    
  0.48954800    
 -0.69776607    
  0.94188648    
  5.40039409E-03
 -0.11901823    
  0.29623970    
 -0.70069426    
 -7.06175566E-02
  0.61100197    
 -0.21588852    
 -0.46585003    
  0.72153634    
 -0.63787544    
 -0.60266405    
  0.86267948    
  0.33717909    
 -0.14725459    
 -0.11829517    
 -0.36926198    
 -0.11840811    
  0.48420823    
  0.25477663    
  0.14489125    
 -0.68850672    
 -0.22006169    
  0.82282513    
 -0.11157355    
 -8.26426372E-02
  3.82339917E-02
  0.41561410    
 -0.40970856    
 -0.21605390    
 -2.46619992E-02
  0.10536067    
 -0.62370473    
  0.56707501    
  0.32502586    
 -0.40289128    
  0.28543028    
 -5.46039678E-02
  2.31982935E-02
 -0.24379389    
  7.23797008E-02
  0.20571457    
 -0.54645622    
 -4.77090664E-02
 -0.32260737    
  0.47451144    
  0.54906553    
  5.47503829E-02
 -0.32441390    
 -0.35247260    
  0.73500103    
 -0.98263532    
 -0.27945173    
   1.0101093    
 -0.40995285    
  0.18805210    
  0.23671567    
  0.19450192    
  4.95967269E-02
 -0.30368254    
  8.57099220E-02
 -0.62932527    
  0.52576733    
  0.25237331    
 -0.17102753    
 -0.56157064    
  0.15219183    
  0.31738380    
  1.48779433E-02
 -0.31911337    
  0.31276402    
 -0.15716313    
 -0.49439824    
  0.74860704    
  0.21268429    
 -6.10143133E-02
 -0.50230807    
  0.58717853    
 -0.40053412    
  0.55000281    
 -0.26374042    
 -0.89561939    
 -0.50527394    
  0.91698265    
 -0.44137183    
 -0.31899166    
  0.40743572    
  0.52877396    
 -6.22209124E-02
  0.32850420    
 -0.55473888    
 -0.29285532    
  0.46584564    
  0.40893129    
  9.32636037E-02
  7.58511424E-02
 -3.49347331E-02
 -0.51740307    
  0.55306804    
 -0.47029579    
  0.40779862    
  0.42724112    
 -0.78491563    
  0.28768215    
  7.69611299E-02
 -0.88664192    
  0.67233288    
 -0.72619188    
  0.84588534    
 -0.67050493    
  0.57068896    
 -0.19268425    
 -0.79850757    
   1.0180084    
 -0.65730089    
 -0.11558467    
 -2.40010396E-02
   1.0359613    
 -0.91234738    
  0.57054472    
  0.36733565    
 -0.55716771    
  0.22753489    
 -6.22691996E-02
 -0.91888487    
  0.14707558    
   1.0605268    
  0.11501870    
  -1.2645974    
   1.0414538    
 -8.85853991E-02
 -0.14411923    
 -0.35854813    
  6.50268048E-02
  0.27701056    
 -0.33736071    
  0.21345456    
  0.49818334    
 -0.36984766    
 -0.23285931    
  0.20598200    
 -0.69428277    
  0.58525813    
  2.52855499E-03
  0.30272019    
  0.12768386    
 -0.38353992    
 -0.36358327    
 -0.42030603    
  0.31629279    
  0.98682088    
 -0.14890766    
 -0.64920193    
  0.58566141    
 -0.20600399    
 -9.23733264E-02
 -0.44196558    
  0.42022556    
 -0.31282231    
  0.17421977    
 -1.12834452E-02
  0.26617593    
  8.23813006E-02
 -9.22120064E-02
  5.44713661E-02
 -0.63656634    
  0.84166867    
  8.98298100E-02
 -0.44131666    
  0.15156864    
 -0.41116911    
 -0.18638618    
  0.65580440    
 -0.20741414    
 -8.43894575E-03
 -0.33308801    
 -5.08055976E-03
  0.77462566    
 -0.20992924    
  0.22853419    
  0.14489153    
 -0.34394199    
 -9.32503417E-02
  0.24027978    
 -0.44381243    
  0.71002769    
  -1.0297433    
  0.13309722    
  0.33625501    
  0.25034896    
 -0.55224645    
  0.13829243    
 -0.33570528    
  0.33825970    
  0.17185034    
  0.10008344    
  0.14620589    
 -3.67722027E-02
  0.22384003    
 -0.12599912    
 -0.11276004    
  9.36208665E-02
 -0.38751116    
  4.18177955E-02
  3.40733258E-03
 -0.11269409    
 -0.12414850    
 -0.20499045    
  0.66542947    
 -0.30505773    
  0.48541325    
  5.01952656E-02
  -1.2574537    
 -0.69061863    
   1.6422278    
 -0.31576917    
 -2.85539739E-02
  0.64439154    
 -0.42705774    
 -0.49358687    
 -0.18962085    
  0.86903763    
  0.50731736    
 -0.84896404    
  0.10107137    
  0.39327690    
 -0.90958846    
  2.33021621E-02
  0.47646061    
 -0.11347158    
  0.48868671    
 -0.33434513    
 -0.40317920    
  0.47278234    
 -0.18853089    
 -0.29631007    
  0.46978682    
  0.23112902    
 -0.29026496    
  0.65328258    
 -5.40671088E-02
 -0.28264415    
 -0.20468032    
 -0.12928259    
 -0.30063102    
 -0.25402638    
  0.26189414    
  0.46725699    
 -0.62664598    
  0.46378040    
 -0.72009647    
   1.1951454    
 -0.28028059    
  2.81445850E-02
 -8.08909908E-02
 -0.29675001    
  0.58041203    
 -0.21486957    
 -0.27404246    
  0.13890480    
 -0.62981516    
  0.88564491    
 -0.43622389    
 -0.12713346    
 -2.21085921E-02
  0.12059392    
  0.49350339    
 -0.23429397    
 -0.53420234    
  0.32145318    
 -0.21123506    
  0.30505356    
  0.51996839    
  -1.1649271    
  0.77705383    
  0.36927128    
 -0.88412911    
  1.50376614E-02
 -0.37123176    
  0.72624701    
 -0.31758177    
  0.29761672    
 -0.34003723    
  0.51282364    
 -0.52119201    
 -6.59963265E-02
  0.24551280    
  0.14851679    
  0.26904717    
  0.33223453    
 -0.53115928    
  0.38109207    
 -0.34779280    
  3.74975391E-02
 -0.41497388    
  0.60236502    
  -1.1699742    
  0.10900558    
  0.69942474    
 -0.37891233    
  0.31027678    
 -0.12097169    
 -0.19296782    
  0.55987811    
  0.24839853    
 -0.42070764    
  0.22935082    
  0.31213325    
 -0.58735222    
  0.18622519    
  0.32355681    
 -0.24052140    
  0.31518856    
  -1.0083357    
  0.42518964    
 -4.66441773E-02
  0.14691338    
 -0.45992479    
  0.85948348    
 -0.68999243    
  0.56656569    
 -0.38031483    
 -0.60678953    
   1.1370336    
 -0.20126893    
 -0.29555249    
  0.31787911    
 -0.25539663    
 -0.42586160    
 -0.39371622    
  0.15453577    
  0.83801711    
  0.37263113    
  2.58166753E-02
 -0.36311528    
  5.89783788E-02
  0.55701506    
 -0.78357357    
 -0.60689652    
 -1.26316482E-02
  0.71411240    
  0.23469503    
 -0.67445499    
  0.49818572    
 -0.15187024    
  0.40089887    
 -0.16913654    
 -0.25015351    
  0.37563577    
  0.29284781    
 -0.17923468    
 -0.13862458    
  8.23026001E-02
 -0.55492401    
 -0.31289908    
 -7.82523379E-02
  0.71043861    
  1.51232770E-02
  4.31457721E-02
 -0.10906122    
 -0.10113873    
  1.86715368E-02
  0.27094883    
 -0.19754066    
  0.60162151    
 -0.39911419    
 -0.75884253    
 -0.26271686    
 -0.38728264    
   1.4532582    
 -9.08965766E-02
 -9.33222994E-02
 -0.27979922    
  0.10485802    
  0.11324801    
 -0.20438133    
  9.22641158E-02
  4.52867970E-02
 -0.16519049    
  0.31159785    
 -2.45525930E-02
 -0.61590278    
  0.85007536    
 -0.34102100    
 -2.04199180E-02
 -0.47632083    
  0.45879576    
 -0.13463706    
 -0.74904209    
  0.18721156    
  0.27709392    
  0.55937558    
  0.13545078    
 -0.87479782    
  0.61578369    
 -0.33213371    
  0.34616530    
 -2.16694567E-02
 -0.43661323    
 -0.32568300    
  0.81040829    
 -0.32381785    
  0.19593708    
  5.20049445E-02
  2.11707745E-02
 -7.31753632E-02
  0.14135946    
 -5.61290309E-02
 -0.32241052    
 -0.18442889    
  0.67028397    
 -0.62779939    
  0.38974446    
 -0.18373089    
  0.40499508    
 -1.23050250E-02
 -0.11599883    
  0.12358912    
 -0.13867566    
  0.13013260    
 -0.47708318    
 -0.14168380    
  8.47965479E-02
  0.54534483    
  0.59415430    
 -0.71843827    
  4.25961940E-03
  7.41124200E-03
 -0.71447003    
  0.49606219    
  7.09158927E-02
  0.61696827    
 -0.47053143    
 -0.69632000    
  0.99685490    
 -0.42880005    
  9.60737467E-02
 -0.48960552    
 -0.14735307    
  0.78376043    
 -0.82587183    
   1.1093078    
 -0.54693061    
  9.57555920E-02
  0.27309978    
 -0.36763084    
  0.14342716    
 -7.02815279E-02
  0.65310705    
 -0.87369394    
  0.61958474    
 -0.46725929    
 -0.14666747    
  0.50856650    
 -0.45635688    
  0.35654101    
 -0.82413775    
  0.34981367    
  0.65945321    
  0.13392054    
 -0.27594393    
 -0.11901823    
  0.22858891    
  3.24522555E-02
 -0.41132322    
 -0.31830677    
  0.27508268    
  0.31700259    
 -0.62326097    
 -0.10536042    
  0.70052731    
 -0.35483837    
  0.11032870    
  7.56995305E-02
  0.16512722    
  0.17165580    
 -5.34632020E-02
 -0.62656176    
  0.51113254    
 -0.74895364    
  0.75445843    
  0.23749563    
  0.11826413    
 -0.28001907    
  0.26581633    
 -0.14080277    
  -1.0948768    
  0.96048975    
 -0.96272928    
  0.39192101    
  0.32449591    
  5.84963374E-02
  6.78903013E-02
  9.47837457E-02
 -0.42855671    
  0.21611072    
  0.16479628    
 -7.55254775E-02
 -0.47858036    
 -1.29035078E-02
 -4.48208898E-02
  0.71414745    
 -0.33796984    
 -0.21791244    
 -2.04986837E-02
  0.19676335    
  4.62992080E-02
 -0.25197777    
  0.45968938    
  0.22971961    
 -0.15965873    
 -0.38416460    
 -0.33389473    
  0.24488753    
  0.31858218    
 -0.75338721    
  9.35259312E-02
  0.34550178    
  0.17950882    
  2.89203748E-02
  0.49797240    
  -1.0245043    
  0.96452898    
 -0.80432957    
  0.45048901    
 -0.70580554    
  0.94928598    
 -0.84647655    
  0.16882081    
  0.66857570    
 -0.15387413    
 -9.00052115E-02
 -6.55971393E-02
  0.17476001    
 -0.60250527    
  0.39792651    
 -4.28124927E-02
  0.54192853    
  -1.0362846    
  0.59264439    
 -0.27021444    
  1.44188653E-03
  0.27097264    
  1.41844898E-02
 -7.41912350E-02
 -0.23872511    
  0.40398276    
 -0.10525060    
 -1.32746547E-02
 -0.60169137    
  0.64313698    
  0.24846144    
 -0.18232146    
  0.17981824    
  1.66922959E-03
 -0.65630317    
 -5.62129878E-02
 -0.19257817    
  0.52759159    
  0.38746127    
 -0.23331076    
  0.36756411    
  8.97152424E-02
  -1.0446491    
  0.31998742    
  0.33880499    
 -3.75910290E-02
 -0.25723654    
 -0.86793542    
   1.3320545    
 -0.76978028    
 -1.24667911E-02
  0.26731488    
  0.33882105    
 -8.99481550E-02
  6.72088489E-02
 -0.24974433    
  0.19105521    
 -0.21838287    
  0.36691239    
  -1.1059520    
  0.43807676    
  0.98149735    
 -0.42878067    
  0.70537972    
  -1.0016456    
  0.43758723    
 -3.71924117E-02
 -8.98722783E-02
 -0.66818345    
  0.33251986    
  9.95442495E-02
 -0.26364541    
  0.55579907    
 -0.63737047    
  0.38782993    
  7.44584277E-02
  4.88986447E-02
 -0.86554003    
  0.53274858    
  0.40091616    
  0.13175675    
 -0.88009739    
  0.64713681    
  0.11228700    
 -0.10113873    
 -0.25068089    
  0.60380197    
 -0.20119013    
 -0.44926795    
  0.30065703    
  0.13904124    
 -0.45473605    
 -0.25979173    
  0.26583394    
  0.26906088    
 -0.57702786    
  0.67139608    
  0.12485521    
 -7.08431378E-02
 -0.15762913    
  0.55712396    
 -0.20779270    
 -0.79750705    
  5.99829033E-02
 -4.55420427E-02
  0.51511765    
 -0.84801185    
  0.79638058    
 -0.67416269    
  0.65135682    
  0.56076860    
 -0.60197490    
  0.18891017    
  6.26709759E-02
  0.15548502    
 -0.25877082    
 -0.22964153    
 -0.13670276    
 -4.11958955E-02
  0.50332105    
  0.22502483    
 -0.82990617    
  0.48497719    
 -0.13383482    
 -0.62739569    
  4.87900786E-02
  0.38062802    
  0.44699702    
 -0.40357485    
  0.52293336    
 -9.04521421E-02
 -0.18526697    
 -0.56655347    
  0.99173450    
 -0.98396724    
  0.29154319    
  0.30522931    
 -4.57594246E-02
  0.40657920    
 -0.34183180    
  0.16262341    
 -0.10476877    
 -0.20506349    
  6.33272380E-02
 -0.55933177    
  5.94658079E-03
  0.58029276    
  0.30386695    
 -0.29615337    
  0.19847284    
 -2.73738336E-02
 -3.10028605E-02
 -0.66492307    
  0.47762749    
  0.10374824    
 -0.11183588    
  0.31739870    
 -0.38829932    
 -0.30316040    
  0.36473694    
  0.14169469    
 -0.55480003    
 -0.13631666    
   1.0536689    
  -1.1360805    
  0.69534743    
  0.30861521    
 -0.13456970    
 -0.11951596    
  6.25203773E-02
 -0.19471453    
  0.26090169    
  0.12295409    
 -0.23925167    
 -2.81416122E-02
  4.54625078E-02
  0.43531814    
 -0.85451359    
 -0.12588046    
  0.62465215    
  5.18062003E-02
 -0.71553946    
  0.54501683    
  0.16341144    
  6.97656125E-02
 -0.65719563    
  0.45809501    
 -0.34156141    
  0.23337688    
 -1.71140190E-02
  0.44421378    
 -0.79482442    
  0.48500493    
 -7.41081163E-02
  0.33010611    
  -1.0135499    
  0.69314706    
 -0.63277489    
  0.58666384    
 -0.30353722    
  0.12301182    
  8.01461041E-02
 -0.39005625    
  0.70500302    
  -1.0370815    
  0.89926672    
 -0.39717495    
  0.40855640    
  0.34028634    
  -1.1581849    
   1.1404593    
 -0.40397605    
 -0.92582244    
  0.55437058    
  0.36921734    
 -0.12620781    
  0.46618927    
 -2.01053582E-02
  7.13189691E-02
 -0.27615017    
  0.26703176    
 -0.60830104    
  0.15914722    
  0.23456146    
 -0.32593194    
  0.94700670    
  -1.1990706    
  0.37753525    
  0.67682993    
 -0.38943657    
 -0.91455770    
  0.48450842    
  8.80108997E-02
  6.04090914E-02
 -0.35996440    
  0.46359921    
 -0.13160858    
 -0.26971990    
  0.42285675    
 -0.23693000    
  0.12319548    
 -8.53599459E-02
  0.48702994    
 -0.81340498    
  0.54753613    
  0.18099773    
 -0.24977848    
  0.37853837    
 -0.48851439    
 -3.74663956E-02
  0.29259607    
 -0.18195391    
  0.36840302    
 -0.51541281    
  0.25358245    
 -3.53039466E-02
 -4.94577773E-02
  0.26807353    
 -0.59573895    
  0.41736987    
 -4.64259647E-02
 -0.56349742    
 -0.38214552    
  0.96406710    
 -3.08986716E-02
 -2.64985487E-02
  2.85883825E-02
 -0.65827191    
  0.44886440    
  0.15580414    
 -0.17792596    
  0.59941483    
 -8.99056271E-02
 -0.32281101    
  3.74975391E-02
 -0.78216809    
  0.81220669    
  5.17012365E-02
 -0.26722112    
 -0.26845896    
  0.88193256    
 -0.80546218    
  0.36477068    
 -3.35709900E-02
 -0.52524650    
  0.49392390    
  0.22767888    
 -0.87637407    
  0.28876835    
  0.34273472    
 -0.14132391    
  3.27467434E-02
  0.13594471    
  0.15591669    
  9.18921754E-02
 -0.49112061    
 -0.36676890    
  0.10969912    
  0.29783460    
  0.19123474    
  0.57493722    
 -0.44997525    
 -0.62710398    
  0.57136178    
  0.30034068    
 -7.50759020E-02
 -0.32685745    
  8.12169611E-02
  0.38834557    
 -0.78948659    
 -0.25062138    
  0.58570558    
  0.22314365    
 -0.56472147    
  0.52119529    
 -7.11367652E-02
  6.23944998E-02
 -0.66904974    
  0.56423080    
  0.42442450    
 -0.29360554    
 -0.46620843    
 -0.11721504    
  0.60690975    
 -0.78345597    
  0.10596989    
  0.93977863    
 -0.11093150    
 -0.10775751    
 -0.41753757    
  0.12896647    
 -5.94889140E-03
  0.48495671    
  5.78115433E-02
 -0.20391203    
 -0.50742990    
 -0.11039531    
  0.35367376    
 -0.40546498    
  0.18315187    
 -0.23252335    
  0.20589271    
  0.26432905    
 -7.82266483E-02
  9.76659730E-02
 -7.89736882E-02
  0.40700728    
 -0.28819594    
  0.24971426    
 -0.20156066    
  0.19594052    
 -0.44865504    
  0.42585278    
 -0.66873598    
  0.61021990    
  0.29832417    
  -1.2411649    
  0.80543417    
  0.24259268    
 -0.12280730    
 -0.35224044    
  0.29083768    
  2.83149350E-03
 -0.29366925    
  0.18736592    
 -1.26583762E-02
  0.16860439    
 -0.98592424    
 -5.43344766E-02
  0.82381904    
  9.97244846E-03
 -0.29247135    
  8.82370677E-03
  0.29133570    
  0.51322985    
 -0.42130697    
 -0.70519537    
  0.47504151    
 -0.64891374    
  0.88404578    
 -0.26057851    
  3.91710922E-02
 -0.21943289    
  0.35698375    
 -0.52642566    
  0.20282869    
  0.11146142    
  0.28199163    
  4.81666960E-02
 -0.18385826    
  9.45758745E-02
 -0.11673408    
  0.23159808    
 -0.13607378    
 -0.70717865    
  0.26403528    
 -4.08914797E-02
  1.38169099E-02
  0.44525743    
  0.22094347    
  0.20840992    
 -0.75511366    
 -0.49621940    
 -0.10814231    
 -0.62063235    
   1.2460788    
  0.32963601    
  2.12096479E-02
  0.10546536    
 -0.52732855    
  0.28367388    
 -0.36879653    
  0.28985718    
  0.17862059    
 -6.06928729E-02
  0.36245194    
 -0.74954700    
  0.67766982    
 -0.57401687    
  0.23841117    
 -0.19919047    
  0.50578338    
 -0.71387810    
  0.66824949    
 -0.49477115    
  0.37066534    
  2.50534024E-02
 -0.73525870    
  0.63332891    
  6.83839098E-02
 -0.44848818    
  0.67970151    
  1.67788416E-02
  4.95027751E-02
 -0.14914870    
 -4.22401465E-02
 -7.15300366E-02
 -0.17391211    
 -0.23982619    
  0.67348468    
 -0.54092747    
  7.99377933E-02
  0.47126248    
 -0.35487965    
 -0.18546538    
  0.30075419    
 -4.49513942E-02
 -0.41649771    
 -0.12653750    
  0.40905577    
 -0.53541851    
  0.80775040    
 -0.13835257    
 -0.89509583    
 -0.31621838    
   1.4966426    
  0.42645329    
 -0.89850116    
  3.77133605E-03
  0.15540469    
 -0.57286114    
  0.74148357    
 -7.14589506E-02
  0.32709935    
 -0.53309083    
 -5.79337589E-02
 -0.36687911    
  0.42121363    
 -3.92206423E-02
 -0.20303480    
  0.15174130    
 -0.49343395    
 -0.34992418    
 -0.56960416    
  0.10752027    
  0.24807303    
 -0.32367554    
  0.20731224    
 -0.20209011    
  5.07722199E-02
   1.3936929    
  0.50441712    
 -0.45527580    
 -0.37607667    
 -6.32901415E-02
 -0.28586876    
  0.60745245    
 -0.35855627    
  0.14197029    
  0.55211830    
 -0.97488904    
  0.68060005    
  0.33484757    
 -8.67652744E-02
  0.21224715    
 -7.87156224E-02
 -0.49797732    
  0.56788939    
 -0.24160060    
 -9.21420828E-02
  0.17556491    
 -0.44287953    
  0.12006140    
  0.10132131    
  0.63881886    
 -0.51725662    
  0.36258876    
 -0.11335754    
 -2.04843301E-02
 -0.18597052    
  0.10226496    
  0.30286786    
 -0.55546892    
  0.62729442    
 -0.29596719    
 -0.28934726    
  0.14554225    
 -0.57461745    
  0.59364730    
 -8.86407197E-02
 -8.59818980E-02
  0.23141447    
 -0.54832608    
  0.33801189    
 -0.47661877    
  0.23405707    
 -6.21139258E-02
  0.28020278    
  0.17137592    
 -0.55181891    
  1.79596078E-02
   1.0322742    
 -0.86571795    
  0.72748256    
  -1.3141736    
 -0.25378063    
  6.45383745E-02
 -0.37037387    
  0.17728034    
 -2.55954564E-02
  0.10536060    
 -0.10907117    
  0.21343128    
 -3.67015079E-02
   1.0996503    
  0.15444715    
 -0.39221990    
 -0.45123339    
  0.59897292    
 -0.22570065    
  0.31884155    
  0.20835012    
 -0.32677978    
  0.27420411    
 -0.67908704    
  0.83146638    
 -0.77712351    
  0.65610570    
 -2.43065320E-02
 -0.22138764    
 -6.45384938E-02
  0.21962884    
 -0.22784926    
 -0.25064069    
  0.27510321    
  0.35229245    
 -0.72437388    
   1.0360380    
  -1.0821605    
  0.14612649    
 -0.17810066    
  0.46048185    
 -0.59349781    
  0.39371243    
  0.65847820    
 -0.73956418    
 -0.10318407    
  0.45228928    
  0.22229210    
 -0.20855716    
  0.19224066    
 -7.36418366E-02
 -0.40593144    
  0.18929030    
  0.31676871    
 -0.40251836    
  0.22892760    
 -3.05523332E-02
 -5.96557260E-02
 -4.03190926E-02
 -0.35912713    
 -0.17677231    
  0.81179810    
 -0.74020410    
  0.28722727    
  0.46418843    
  0.40145469    
 -0.45790729    
 -0.45094836    
 -0.64857173    
  0.98930818    
  0.44291779    
 -0.93401372    
  0.69480163    
  4.94639063E-03
 -0.78977400    
  0.56580788    
  0.25951108    
 -0.42834386    
  0.41797307    
 -0.31725144    
 -0.43963230    
  0.25907159    
  0.53248888    
 -0.54443324    
  0.53274643    
  -1.1088524    
  0.57877278    
  0.24135204    
 -0.65215802    
  0.30411273    
  0.19702780    
 -0.32149974    
 -0.17563248    
  0.56758416    
  0.16670531    
 -0.54698026    
 -0.40546533    
  0.65382695    
 -0.11358738    
 -0.27139038    
   1.0505824    
 -9.04019922E-02
  -1.0249724    
 -0.28430709    
   1.3092794    
  6.95748702E-02
 -0.34615904    
  0.17638601    
  7.29004443E-02
 -0.30148938    
 -0.73337948    
  0.71398115    
 -7.15733543E-02
  5.59889488E-02
  -2.2870004    
   1.8694204    
  0.34145653    
 -0.41911730    
  0.36693132    
  0.21164930    
 -0.42002141    
 -0.10340738    
  0.76980686    
 -0.75207871    
  4.98545133E-02
   1.1742029    
 -0.91817129    
  8.20164662E-03
 -2.24198513E-02
 -0.64651877    
   1.0113940    
 -0.79144460    
 -4.10506316E-02
  0.58248174    
 -0.40972933    
  0.61916226    
 -0.75086427    
  0.71305734    
 -0.36593440    
 -0.45716631    
  0.47255152    
  0.21548091    
 -0.47720885    
 -0.32072911    
  0.64053434    
  3.59499315E-03
  7.93061480E-02
 -0.60337704    
 -0.22567211    
 -4.39916812E-02
  0.83129728    
  0.21388412    
 -0.26955283    
  5.68199344E-02
 -0.30900487    
  0.51426792    
  0.21656172    
 -0.22882009    
 -0.36456737    
  0.11595998    
  0.27019414    
 -0.62930548    
  0.62651563    
  5.25958687E-02
 -0.21172488    
 -0.72419167    
  0.81392878    
 -0.13667293    
 -0.37781861    
  0.15295760    
 -0.46828595    
  0.61710119    
 -0.39992511    
  0.23958234    
  0.37903172    
 -0.14953196    
  1.37302941E-02
 -0.23027124    
  0.18375103    
 -6.51737452E-02
  0.26519480    
 -9.28764194E-02
  3.05448361E-02
 -0.17405693    
 -0.61025941    
  0.57890904    
  0.59272861    
 -0.95396352    
  0.38639334    
  0.58709610    
 -0.41937372    
  0.18372136    
 -0.64369130    
  0.31314555    
  0.18495379    
  0.38469157    
 -0.36269021    
 -0.16642500    
 -0.20405117    
  0.49406728    
 -0.79811931    
  0.44418758    
 -0.37118980    
  0.40426084    
  0.25305301    
 -0.56430405    
  4.92187776E-03
  6.64799586E-02
 -7.80031383E-02
  0.51214916    
 -0.93430912    
  0.97035801    
  0.34599596    
 -0.32142037    
 -0.16070810    
 -0.74029398    
  0.70343870    
  6.70951307E-02
 -0.76366073    
  0.49980614    
  0.44084302    
 -0.77096409    
  0.36950171    
  0.10482783    
 -0.72978157    
  0.84302449    
  6.62766993E-02
 -4.01606318E-03
 -0.16003656    
 -0.44091469    
  0.34690261    
 -0.69185114    
  0.64946067    
  1.61076803E-02
  0.75384992    
  0.29657108    
 -0.80281252    
  7.98829123E-02
  0.21117176    
 -0.50462890    
  0.20731734    
 -0.52593207    
  0.47991002    
  0.25143608    
 -0.92828751    
 -0.76460606    
   1.6626278    
 -0.24893406    
  7.90025368E-02
 -0.36219037    
  0.30104539    
  0.10192546    
 -7.78803378E-02
 -8.67679715E-03
 -0.36229271    
  0.62180400    
 -0.10910241    
 -9.01685432E-02
  0.27685428    
 -0.18387811    
 -6.56331470E-03
  0.16922259    
 -0.27113968    
  2.46925969E-02
 -0.43172124    
  0.34581825    
 -0.36477599    
 -0.20849843    
 -7.97151700E-02
  0.76695126    
 -5.79723492E-02
  0.40301862    
  4.11298648E-02
 -0.20831107    
 -0.73452079    
  0.53366607    
 -7.12343752E-02
  0.26960412    
 -6.59768358E-02
  7.66987577E-02
 -0.22952156    
 -0.15966992    
  0.41029587    
 -0.37462059    
  0.40156350    
 -0.50355476    
  0.95610857    
 -0.53651309    
 -1.70215045E-03
 -0.19293979    
  0.15208258    
  0.23741546    
 -0.45348570    
 -0.18320312    
  2.22376697E-02
 -0.21733904    
  0.34698191    
  2.27032276E-03
 -0.24260598    
  0.14752255    
  7.90828764E-02
  0.33135724    
 -0.69729125    
 -0.60724390    
 -0.33769229    
 -0.12260227    
  2.38676630E-02
  4.15765680E-02
  9.00902506E-03
  0.59424299    
   1.1594309    
 -5.42398989E-02
 -0.79124796    
  0.31003442    
  0.24673565    
 -0.35003528    
  0.26687911    
 -0.45214590    
 -0.11028898    
  0.52806717    
  0.38108325    
 -0.30050278    
  1.49416802E-02
  8.03686157E-02
  0.17118122    
 -0.24837683    
 -0.21735235    
  0.41850302    
 -0.83784354    
  0.67907673    
  0.33270562    
  -1.1416136    
 -0.14397515    
   1.0070570    
 -4.80526173E-03
  1.24465330E-02
 -0.20756604    
 -0.52735507    
  0.80296218    
 -0.13289677    
 -0.76795828    
  0.92370319    
 -0.76611978    
  0.24861084    
  0.67252773    
 -0.97686875    
 -1.79466382E-02
  0.38719034    
  1.76037326E-02
 -4.81190383E-02
 -0.20569113    
  0.39852044    
  0.30751878    
  8.03712830E-02
 -0.71465331    
  0.33716211    
 -0.16454938    
  6.42843246E-02
 -0.48201951    
  0.48328933    
 -8.47069100E-02
  0.14024237    
  0.34823620    
 -0.46797168    
 -0.24226987    
  0.62722820    
 -0.13169165    
  0.11497813    
 -0.28021941    
  0.56297344    
 -0.14969124    
 -0.40341818    
 -0.35930747    
  0.36298200    
 -0.37714136    
  0.66329437    
 -0.62654477    
  0.86770666    
 -0.14493425    
 -0.50860381    
  0.15276264    
 -7.92495012E-02
  0.12121379    
 -0.52732301    
  0.73944730    
 -0.19066675    
  0.55561757    
 -0.43473557    
 -0.38974768    
 -0.42763901    
  3.30791026E-02
   1.1214867    
 -0.17317638    
 -0.88119954    
  0.12205590    
  0.52544004    
  5.67455478E-02
 -0.56262916    
  0.63609236    
 -0.13766713    
 -0.23931639    
 -4.30321433E-02
  3.34760472E-02
 -0.33784473    
  0.48313826    
 -5.11058457E-02
  0.13306300    
 -0.38759291    
  0.44699535    
 -0.85246044    
   1.1002212    
 -0.31815252    
 -0.33250207    
  0.29535690    
 -0.14407186    
 -2.95721926E-02
  0.77873647    
  -1.3380113    
  3.74750718E-02
  0.47858760    
  1.41446367E-02
 -0.11602914    
 -7.36228824E-02
  0.60257947    
 -0.38522536    
 -0.27142158    
 -0.59101772    
  0.84868377    
 -0.59808880    
   1.5065932    
  -1.2120079    
  0.27967656    
  0.27913493    
  0.38377228    
 -0.43664789    
 -1.36674391E-02
 -4.93638888E-02
 -0.60995835    
  8.29382166E-02
  0.64185399    
 -0.21885625    
  0.92268711    
 -0.60861850    
 -0.12353704    
  0.21404153    
  0.14737372    
 -0.44792449    
  0.94620019    
  -1.2077215    
 -0.14998604    
  0.16705430    
 -0.18355300    
  0.77815396    
 -2.14506257E-02
 -5.25267348E-02
  0.11391620    
 -0.27525276    
 -9.81067717E-02
 -0.58117342    
  0.71825325    
  1.32419473E-07
 -7.84085840E-02
 -5.39428964E-02
 -0.13218480    
 -0.27564165    
  0.56466877    
 -0.50780588    
  5.01262769E-03
  0.58871228    
 -0.44750199    
  0.50589323    
 -0.77873164    
  0.37064552    
  0.40195963    
 -0.87669879    
  0.75748813    
 -0.23158671    
 -0.65883029    
  0.79718143    
 -0.16744907    
 -0.66904980    
  0.19930248    
 -1.44779598E-02
  0.50581318    
  0.22615395    
 -0.50882351    
  0.40324029    
 -0.27514040    
  0.27291059    
 -0.33491102    
  0.17553847    
  0.35719839    
 -0.49597931    
  0.14008884    
 -0.29599518    
  0.35808012    
 -1.23613290E-02
  0.19386315    
  0.18385728    
 -0.35314938    
 -0.43564898    
  0.76725495    
 -0.64884686    
  0.45953235    
  5.72753139E-02
  0.17383617    
 -0.20718974    
 -0.83775103    
   1.0365517    
 -0.71271408    
 -0.30036223    
  0.62473404    
  0.37988174    
 -0.19859609    
 -0.10248622    
  1.70749612E-02
 -6.79494208E-03
 -0.78347003    
  0.52564073    
  0.24869682    
 -0.41468170    
  0.43735844    
  7.45081455E-02
  0.19078384    
 -0.18663014    
  0.48542824    
 -0.51167619    
  9.53103676E-02
 -9.31847617E-02
  0.19253112    
  2.59304177E-02
 -0.10327689    
 -0.33118811    
 -7.80681595E-02
  0.10664151    
  0.13848090    
 -0.16442232    
  0.10233373    
 -0.26616752    
 -0.22082430    
 -0.32571939    
  0.87813908    
  0.14746152    
 -0.59897059    
  0.55286139    
 -0.15498751    
  0.44717762    
 -4.52357046E-02
  8.13089088E-02
 -0.73523515    
  0.34055772    
  0.16482297    
 -0.75411290    
 -0.23432761    
  0.72916567    
 -0.28297597    
 -0.17950846    
 -0.18007693    
  0.15543123    
  0.32071939    
  2.34011132E-02
  5.55698313E-02
 -7.75196170E-03
  0.37517980    
  0.24186189    
 -4.58204374E-02
 -5.41891716E-02
  -1.1657838    
  0.76725495    
 -3.16002294E-02
 -3.14037167E-02
  0.13414462    
  1.38520300E-02
  0.13630524    
 -0.30914789    
 -8.39288309E-02
 -7.82205462E-02
  0.30709299    
 -0.78780466    
  0.74216509    
  0.46515125    
 -0.16529997    
 -0.24123868    
 -0.36700907    
  0.14144552    
  0.16808870    
  5.67230908E-03
  0.32787052    
 -0.67297685    
 -0.63120770    
  0.18581885    
 -0.61868298    
 -7.19737336E-02
   1.8024814    
 -0.24093847    
  3.48752737E-02
 -0.62120157    
 -0.42631900    
   1.0605401    
 -0.14885780    
 -0.31183612    
 -0.45311230    
 -0.37131539    
 -0.15115780    
 -0.24535489    
  0.31796747    
 -0.39578438    
   1.6623484    
  1.30719962E-02
  0.10275976    
  1.26152225E-02
 -7.19591975E-02
 -0.21411714    
  0.29184523    
 -0.17334956    
  9.35463011E-02
  0.41613853    
 -0.14573886    
 -0.38003844    
 -0.71304238    
  0.73482007    
  0.48742455    
 -0.44090477    
 -4.08669375E-02
  0.20608822    
  0.33384776    
 -0.91104823    
  0.40328410    
 -0.27754447    
 -0.40043458    
  0.48732567    
  0.24276476    
  0.61392438    
 -0.82932627    
  0.22365744    
 -3.08811129E-03
 -0.33915624    
  0.30347586    
  0.12062808    
 -6.55492842E-02
 -9.54114497E-02
 -0.22620741    
 -0.27428982    
 -0.36324954    
 -0.17548463    
   1.0280459    
 -0.45504284    
  0.44940296    
  0.31391874    
  -1.1069111    
  4.40169051E-02
  3.52564044E-02
  0.67567456    
  0.35690990    
 -0.85721546    
  0.87595308    
 -0.20237595    
 -0.67940801    
  4.19907719E-02
  0.63246429    
 -0.46268213    
  0.48914129    
  0.12698193    
 -0.52714205    
  0.63062662    
 -0.78646255    
  0.62421453    
 -0.61581802    
  0.63372391    
 -0.11059937    
 -0.48860967    
 -0.39262381    
  5.58285899E-02
  0.68062556    
 -0.42454633    
  0.35457134    
  0.44559881    
 -0.24481641    
  8.47474411E-02
 -0.12055690    
 -0.50563091    
 -9.41020101E-02
 -0.10388573    
  0.70673847    
 -0.11312115    
  0.29405725    
 -0.13924199    
 -0.59097892    
  0.57491452    
  0.12450802    
 -8.77427980E-02
  0.14673664    
 -0.55709159    
 -2.08029542E-02
  0.39742488    
  0.45308542    
 -0.22571269    
 -0.57215363    
  0.26060936    
  1.30861923E-02
  0.21727595    
 -0.13815014    
 -0.76256925    
  0.86341512    
 -0.27063352    
  0.16978802    
 -3.87804955E-02
  0.31209552    
 -8.08681920E-02
 -0.27591568    
 -0.37439686    
  0.30687937    
  8.90463293E-02
 -0.46638942    
  0.53927934    
  8.26286525E-02
 -6.98396713E-02
 -0.23841093    
 -3.53573821E-02
 -8.02571028E-02
 -0.41526237    
   1.0613588    
 -0.62815273    
  0.37161094    
  5.14819361E-02
 -0.50873709    
  0.52561891    
 -0.14073168    
 -4.56510596E-02
  7.95526728E-02
 -0.51246113    
  0.75732785    
 -0.58075070    
  0.66179669    
  4.36206236E-02
 -0.19130468    
 -0.37357548    
 -0.28016192    
  0.73409539    
 -0.90574831    
  0.80047190    
  0.29250658    
 -0.89640170    
 -1.53949007E-03
 -0.19691119    
 -0.52277935    
   1.1873802    
 -0.57322127    
 -5.15012071E-03
  0.35546935    
 -0.13681084    
 -0.19149199    
 -0.22440040    
  0.90913749    
 -0.93032444    
  0.46973577    
 -0.58778685    
  0.59312707    
  0.27730888    
  1.00402916E-02
 -8.65573436E-02
  0.29986244    
 -0.23962218    
 -0.87855029    
   1.1116949    
 -0.35864988    
  5.43120988E-02
  0.11631357    
  0.24869685    
 -0.26450709    
 -0.17596707    
  0.48532510    
 -0.12190342    
 -0.71738583    
  0.47148311    
 -4.64696400E-02
  5.51566761E-03
 -0.13274580    
  0.40880975    
 -0.64110309    
  0.62765723    
 -1.10593894E-02
 -0.20849529    
  5.23465760E-02
  4.21010032E-02
  7.12273791E-02
 -0.66845477    
  0.49112061    
 -0.54848379    
 -0.21762356    
  0.55699128    
 -2.66326033E-02
  0.17305721    
 -0.31335905    
  0.16298470    
  0.12857202    
  0.17026152    
 -4.50300947E-02
  0.49452165    
 -0.53739244    
 -7.42724314E-02
  7.74721280E-02
 -0.85585427    
  8.40828866E-02
  0.42222095    
  0.26398987    
  0.14850010    
 -0.11316862    
 -7.07539767E-02
  0.12735240    
 -0.47786531    
  0.44996628    
 -0.61068016    
  0.61285388    
 -0.43689880    
  0.16251881    
  0.46642578    
  0.23028658    
 -0.20463262    
 -1.40723726E-02
  7.09395185E-02
  6.70107976E-02
 -0.27541199    
  8.28528255E-02
  4.12333496E-02
  5.16074486E-02
 -0.22037695    
 -0.14130425    
 -0.13756105    
  0.73171961    
  -1.1074351    
  0.15852338    
  0.29290405    
  0.71504122    
 -0.16364381    
  -1.1430981    
 -0.41729969    
   1.0830153    
  0.13865730    
  1.67017151E-02
 -0.15535893    
  0.51058364    
 -6.98744282E-02
  0.23720744    
  2.30591949E-02
 -0.43129072    
 -0.59222847    
  0.97244710    
  -1.1081270    
  3.93677764E-02
  0.60880613    
 -6.61396012E-02
  0.29486772    
 -0.42474273    
  2.40398441E-02
 -0.60021520    
  0.25635234    
  0.96436274    
 -0.94610500    
  0.12506625    
 -0.22532287    
  0.11657012    
  0.27669948    
 -0.22621553    
  0.64347196    
  0.13796799    
 -0.44386938    
  7.65454024E-03
  0.22792535    
  -1.0511858    
  0.16858014    
  0.17284273    
 -0.18126401    
  0.88056505    
 -0.17272700    
 -6.78772330E-02
  0.18101998    
 -6.23704046E-02
 -0.88461930    
  0.80102259    
  0.24507579    
 -0.71615636    
 -0.10727792    
  0.48003021    
 -0.67199492    
   1.0077881    
 -0.75802529    
  0.69405276    
 -0.91403085    
  0.37101841    
  0.26044545    
 -0.33479297    
  0.54512978    
 -0.58798122    
  0.55535364    
 -0.24601638    
 -0.63327903    
   1.1925272    
 -0.37329170    
  0.41713622    
 -0.37124690    
 -0.23829341    
  0.58245420    
  -1.1124357    
   1.0853376    
 -0.39549267    
 -0.32703489    
  9.05730501E-02
 -0.66831851    
  0.15609531    
 -0.13453078    
  0.71425593    
  0.36369967    
 -0.25144398    
  0.17019089    
 -0.73331338    
   1.0702070    
 -0.51059127    
  1.97106823E-02
  0.18595065    
 -0.57716656    
 -0.16983615    
  0.49337053    
  0.20978709    
  0.63575429    
 -0.52731097    
 -0.70664263    
  0.25171712    
  0.56323123    
 -0.72492194    
  0.35799864    
  0.14016445    
 -0.43403864    
 -0.25309053    
 -0.12329807    
  3.33734974E-02
  0.31944799    
  0.61720288    
 -5.73604070E-02
 -0.13184613    
  0.17015830    
 -0.13553120    
  2.76424419E-02
  0.11485768    
 -0.24021572    
 -5.67690842E-02
 -0.41014877    
  0.54134101    
  0.10679372    
 -0.67670840    
 -0.19325061    
  0.98712826    
 -0.44813135    
  7.29167163E-02
 -0.57100350    
  0.50829065    
 -0.46090806    
  0.57360220    
  0.32523364    
 -0.24886063    
 -0.50419492    
  9.29356366E-02
  0.27892762    
  0.61330420    
 -0.94762045    
  0.87630570    
 -1.05154254E-02
 -9.06697139E-02
 -0.49627152    
  0.19824794    
 -0.42806786    
 -0.14568038    
 -0.47222027    
 -0.53984231    
   1.3812054    
  0.41813961    
 -0.14620586    
 -0.15301754    
  0.13537025    
  4.82718870E-02
  0.19620511    
 -0.74971354    
  0.46692502    
  5.10877408E-02
 -0.13912724    
  0.46888080    
  9.76058394E-02
 -0.23515794    
  -1.1050795    
  6.59061447E-02
  0.73442453    
  0.51213634    
 -0.62297618    
  0.33420232    
 -0.41424489    
  0.68250883    
  -1.1749854    
  0.72404999    
 -0.63902479    
  0.87943691    
 -9.87816676E-02
 -0.90317118    
 -0.11918863    
 -0.24878609    
  0.97798431    
  0.13885882    
 -0.32485032    
  0.21487428    
  0.39393198    
 -0.97180355    
 -0.53147423    
   1.4871484    
 -0.75866175    
  0.20209031    
 -0.48745996    
  0.37339365    
 -9.84948874E-02
  0.47547102    
  0.17006961    
 -0.61956483    
  0.31798720    
  9.82458666E-02
  0.37377706    
 -0.44260880    
  7.66926408E-02
  6.91418871E-02
 -0.24211133    
 -0.33673847    
  0.13073422    
  0.52445793    
 -0.13546734    
  8.69189873E-02
 -0.10254440    
 -0.26653481    
  0.61926520    
 -4.94226329E-02
 -0.82052743    
  0.72654557    
  1.17913121E-02
 -0.71410483    
 -6.46612197E-02
  0.39028844    
  0.21994700    
  3.15151550E-02
 -0.73216110    
  0.83244133    
  8.42793509E-02
 -0.23656072    
  8.55579823E-02
 -0.24207154    
  0.14885905    
  8.81999657E-02
  4.51942757E-02
 -3.85004003E-03
  0.14765483    
 -0.20827968    
 -0.64318675    
  0.38378954    
 -8.59254077E-02
  0.29057217    
  0.15322247    
 -0.49121106    
 -4.97769564E-02
  0.68111330    
  8.06011558E-02
 -0.97021312    
 -5.24314977E-02
  0.53778827    
 -3.63423908E-03
 -0.20391233    
 -4.47430601E-03
  0.32616946    
 -0.38148311    
 -0.85575914    
 -0.20108373    
  0.50077546    
  0.99110663    
  0.28998023    
 -0.66077691    
  0.40200245    
 -3.12055293E-02
 -2.90476680E-02
  0.21256162    
 -0.21995717    
  3.33714224E-02
  2.63173543E-02
 -0.21667095    
  0.31189021    
 -0.63236207    
  0.24712728    
 -0.31429037    
  0.71484786    
 -0.24507286    
  0.16114657    
 -0.56375837    
 -0.16503598    
  0.49415535    
 -0.36037189    
  0.26629105    
  0.33743685    
 -7.09235072E-02
 -0.39005625    
 -0.48914602    
 -5.37901856E-02
 -0.48484993    
 -9.87346619E-02
   1.7862413    
 -0.25629556    
 -0.37181884    
  0.78845751    
 -0.37757477    
  0.49857005    
 -0.73705679    
  0.53764474    
 -0.36304191    
  3.19449119E-02
 -0.10131179    
 -0.72623622    
 -0.20532165    
  0.13067839    
  0.95358664    
  3.96653526E-02
  1.65291782E-02
 -7.36876801E-02
 -6.58464059E-02
 -0.70050412    
  7.32034445E-02
  0.20653585    
  0.49052528    
  5.69415279E-02
 -0.29014525    
  0.17489564    
 -3.26172262E-02
  9.67675075E-02
  2.87103169E-02
 -0.44246176    
  0.12282813    
 -7.97181875E-02
 -0.41393960    
 -0.25557885    
  0.70271683    
  0.81349677    
 -0.66109711    
  8.18384513E-02
 -3.84029448E-02
  0.48499158    
 -0.10750565    
  -1.0333073    
 -9.01509151E-02
   1.0527661    
 -0.95403087    
  2.32321825E-02
  0.41722572    
  0.37236962    
 -0.22908542    
 -0.10549314    
  0.37634784    
  7.78023079E-02
 -0.11673225    
 -4.24775742E-02
 -0.21235386    
 -2.59432867E-02
  0.19083749    
  0.10680717    
 -0.43135506    
  0.28768200    
 -0.52197462    
  6.13691024E-02
  0.73560065    
 -2.55893357E-02
 -0.51865989    
 -0.20160757    
  0.66791761    
 -2.58825850E-02
 -0.80192930    
  0.52563471    
 -0.43326145    
  2.72002164E-02
  0.69493437    
 -0.42530358    
  5.19078746E-02
 -0.19248961    
  0.70642346    
 -0.64247459    
  0.32566798    
 -0.44622064    
  0.12202636    
  0.49329442    
 -0.50962728    
  0.35217384    
  6.42094761E-02
 -0.45297292    
  0.19798502    
 -3.76424491E-02
 -0.57830775    
  0.74485320    
  1.00279627E-02
  0.22889188    
 -0.19939765    
  0.20992431    
 -0.84962732    
  0.92846125    
 -0.87096262    
  0.52801812    
 -0.17869176    
  0.75441074    
 -0.63904643    
  0.10669129    
 -9.58543494E-02
 -0.31069940    
 -4.17074859E-02
 -0.23298743    
  0.64693451    
 -0.79750711    
  0.11332852    
  0.83446056    
 -0.67205346    
  0.13967936    
  0.64237493    
 -3.80410627E-02
  0.28993395    
 -0.37850416    
  0.28001714    
 -0.93167275    
   1.0138326    
 -0.18149889    
 -0.10938886    
  6.99708313E-02
 -8.01140442E-02
 -0.28428939    
  7.01415390E-02
  0.77680433    
 -0.74516338    
 -0.56100720    
  0.73233032    
  0.12079852    
 -0.12455402    
 -0.12403513    
  4.27372605E-02
 -0.16131909    
  0.13338144    
 -0.51573426    
  0.11445782    
 -5.64213023E-02
  0.48767403    
 -2.26579625E-02
 -0.37166780    
  0.21769087    
 -0.57955813    
  6.10075109E-02
  0.69620389    
  2.80863289E-02
 -8.02900866E-02
 -0.35529763    
  0.58591628    
 -0.68890077    
 -2.57524196E-02
  0.10553463    
  0.33580133    
  0.29852918    
 -8.66340622E-02
 -0.80506498    
  0.35282147    
  0.23361501    
  5.26439324E-02
 -0.10464839    
 -0.35177267    
  0.38214865    
 -0.41297302    
  0.55038077    
 -0.12369294    
 -0.87026095    
  0.52855396    
  0.21092868    
 -0.29243660    
  0.74876374    
 -0.76448452    
 -0.18091422    
  0.45217693    
  0.53966761    
 -0.50018859    
  0.60625315    
 -0.23268934    
 -0.15845253    
 -0.15016951    
  0.33145019    
 -0.22379488    
  0.31420031    
 -0.28004548    
 -0.63505656    
  0.16903250    
  0.20627993    
  0.39314479    
  6.66023940E-02
 -6.11082204E-02
 -0.60157990    
  0.84012944    
  -1.1640147    
   1.2593248    
 -0.35602129    
  0.18294367    
 -0.11963145    
 -0.27924576    
  0.44966498    
 -0.99747366    
  0.76280773    
 -0.63858807    
  0.54150069    
 -0.50842530    
  0.25283548    
 -0.15193687    
  0.84108680    
 -0.52742898    
 -0.40433440    
  0.54054892    
 -0.13169961    
 -0.21389611    
 -0.77901816    
  0.20782943    
  0.17198001    
  0.86379319    
 -0.25746813    
  0.19415587    
 -0.29298702    
  0.22439443    
 -0.73605478    
  0.80277812    
 -0.51457423    
  0.45681068    
  8.17943886E-02
 -0.25092292    
 -0.50536329    
  0.28719568    
 -6.17202632E-02
  0.57283765    
 -0.46965361    
  0.57036191    
 -0.71313977    
 -0.29905501    
  0.63252264    
  3.46619822E-03
  0.60140610    
 -0.82541519    
 -0.20067079    
  0.40252152    
  5.17060235E-02
 -5.52500896E-02
 -0.29203096    
  0.51304179    
 -0.38527212    
  5.42872176E-02
  0.25512344    
  0.18283322    
 -0.37275788    
 -0.24567281    
  0.44679341    
 -0.17185009    
 -0.59914905    
   1.0353856    
 -0.34223863    
  0.44128561    
 -0.49177310    
  0.21087067    
 -0.30998561    
  0.11961689    
  6.54541552E-02
  1.57151707E-02
 -0.77770442    
  7.41077885E-02
  0.78347951    
 -0.73629129    
  0.75436103    
 -0.80154949    
  0.79682571    
 -0.17552653    
  0.30002117    
 -0.61593848    
  0.29539198    
 -0.11332869    
  0.16933441    
  0.18901639    
 -0.49059269    
  0.37910193    
 -0.70940787    
  0.82898122    
 -9.07588080E-02
 -0.12725493    
  0.27113900    
 -0.64593351    
  0.14018387    
  0.18793143    
 -4.52997684E-02
  6.94804117E-02
  1.13711087E-03
  0.37156352    
  1.70945916E-02
 -0.90137941    
  0.38178387    
  0.49621141    
 -0.94671744    
  0.70927668    
 -0.20089284    
 -0.36122596    
  0.44670820    
 -0.25855574    
  0.27082571    
 -0.30934903    
  0.43620628    
 -0.60175085    
  0.11758477    
  0.72050315    
 -0.22179526    
 -0.23549086    
  0.22289993    
 -0.65677977    
   1.3759024    
  -1.1786549    
 -0.47000352    
  0.78733456    
  0.17856899    
 -0.19671032    
 -0.18140653    
  0.45148623    
 -0.65796560    
  0.85186470    
 -0.38799277    
 -4.66714166E-02
  0.20430051    
 -0.13249679    
  0.20835012    
 -0.35033792    
  0.15125172    
  0.20411094    
 -0.79230756    
  0.45700422    
  0.14239964    
 -0.17686513    
  0.29611084    
 -3.47704254E-02
 -0.90610099    
  0.19605184    
  0.55744898    
 -8.71466100E-03
  0.30906010    
 -0.50548524    
  0.34650367    
  8.99888426E-02
 -7.59633929E-02
 -0.86383736    
  0.86383736    
 -0.92515051    
   1.1025077    
 -8.34829062E-02
 -0.71278083    
  0.61238569    
 -4.19908836E-02
  9.65500027E-02
 -0.14242017    
 -3.00386678E-02
 -0.56594485    
  0.55111420    
 -0.27882764    
 -0.25030744    
 -0.19325061    
  0.66641951    
  0.13592671    
  6.20725229E-02
 -0.44080439    
  0.35177097    
 -0.78865993    
  0.99135292    
 -0.12952502    
 -0.48727345    
 -9.46976840E-02
  0.50880349    
  0.38776553    
 -0.44933939    
 -0.43219176    
  0.27516630    
 -0.62029928    
  0.69665396    
  0.30446014    
 -0.17648686    
  0.23335816    
 -0.93268442    
 -0.85907495    
   1.6382861    
  0.20805410    
 -0.54395759    
  2.61793826E-02
  3.80271636E-02
  0.17733407    
 -0.78243393    
  0.98196739    
  5.39773293E-02
 -0.60277325    
  0.25426418    
  0.11050215    
 -0.28120732    
  0.46694186    
  7.63700157E-03
 -0.13655506    
 -0.34484068    
  0.37537700    
 -0.49281809    
  0.42577049    
  0.18148386    
 -2.63283774E-02
 -0.23570050    
 -0.25834173    
  0.33283865    
 -0.64865124    
  0.37602252    
 -0.45236474    
 -0.41912806    
   1.3621968    
 -0.76913309    
  0.96290636    
 -0.28567463    
  0.12311656    
 -0.40664798    
  0.16541420    
 -0.71238846    
  0.19955474    
 -7.83690289E-02
  0.80527836    
 -0.29119715    
 -0.54723322    
  0.45538440    
  0.44884896    
 -0.23573180    
 -0.44460902    
  0.24094823    
  0.28119045    
 -0.73485756    
  0.38046369    
  0.34815776    
 -0.13161801    
 -0.75084519    
   1.3018324    
 -0.64946204    
 -0.62258053    
  0.80133414    
 -0.34877706    
 -0.34908473    
 -9.30442512E-02
  0.55902296    
  0.25052321    
 -0.19739302    
 -4.72164154E-02
 -0.28768188    
  0.81232661    
 -0.50943112    
 -0.18441410    
  0.41381001    
 -0.38898140    
 -0.23375817    
  0.13803922    
  0.45755762    
  0.28030196    
 -0.86392260    
  0.11702696    
 -0.33043903    
   1.1565499    
 -0.50532216    
 -0.39944613    
  0.22084980    
 -0.72244340    
  0.90760440    
 -0.23631629    
 -0.20976660    
  0.55057049    
  2.33021639E-02
 -0.26428542    
  0.30195481    
 -0.58133787    
  0.58041352    
 -0.23220383    
 -0.75202316    
  0.80762422    
 -0.63942879    
 -9.65664312E-02
  0.79700875    
 -0.43070281    
  0.21994376    
  0.42073271    
 -7.78707191E-02
 -0.24638718    
  8.69143903E-02
 -0.15682217    
 -0.16083129    
  0.20479441    
  0.13710928    
 -0.13830465    
  0.44379619    
 -6.93108886E-03
 -0.73094702    
 -0.16355805    
  0.81658512    
  -1.1447741    
   1.1330097    
 -0.24062429    
  1.70578845E-02
 -0.32868013    
  0.30298293    
  0.11076881    
  0.32391113    
 -0.44668233    
  3.45233604E-02
 -0.60102320    
  0.60314196    
 -1.81532726E-02
  8.46737996E-02
  5.20848483E-02
  0.10686329    
 -0.57086980    
  0.62830973    
 -0.21342225    
  0.17604966    
 -7.65306652E-02
  5.47723845E-02
 -0.62924349    
  0.32162324    
  0.63449854    
 -0.29441589    
  2.90577188E-02
 -0.15362026    
  8.61608610E-02
  2.93523706E-02
 -0.26426682    
 -0.20739117    
  0.31640464    
  0.20757911    
  -1.0370191    
  0.77489054    
  9.70694944E-02
 -0.36556849    
 -0.29750812    
  0.74645835    
 -9.54802558E-02
 -0.43251309    
 -0.10969884    
  0.25702342    
 -2.01265644E-02
  6.51735291E-02
 -0.42712653    
 -2.77537499E-02
  0.25235617    
 -0.12896065    
  0.83081603    
  -1.1414231    
  0.66910470    
  6.50452673E-02
  0.37347117    
 -0.62804842    
  0.29187471    
  1.65979937E-02
 -0.58778656    
  0.79097950    
 -0.24414344    
  0.25250477    
  6.21420294E-02
 -0.76113439    
  0.44326746    
 -0.49482536    
  0.42928258    
 -0.26985511    
  0.34715587    
 -0.42857814    
  0.21099812    
 -0.39691514    
  0.98058373    
 -0.10151947    
 -1.23104369E-02
 -9.88674834E-02
  0.30686787    
 -0.17231128    
 -0.17834550    
 -0.54801667    
 -0.60943604    
  0.74912655    
  0.54850209    
 -1.92234199E-02
 -0.74599612    
  0.28590119    
  0.11718851    
 -0.47884148    
  0.21194853    
  0.40442929    
 -0.39978179    
 -7.75812939E-03
  0.13392054    
 -0.19162913    
  0.60433382    
 -0.60598534    
  0.22677343    
 -0.31664363    
  0.28722969    
  0.18073730    
 -0.21806002    
  0.11433432    
  0.60178673    
  -1.0237181    
  0.52452463    
  3.78243290E-02
  0.21084119    
 -0.24640027    
 -0.34830651    
  0.69074029    
 -0.12473503    
 -0.54068774    
 -0.54796499    
  0.94506186    
  0.23732835    
 -0.41003212    
 -0.20122559    
  0.53017914    
 -0.90556669    
 -0.46734038    
  0.93595421    
  0.20885558    
 -6.52914196E-02
 -0.25839633    
  0.51238436    
 -1.69655178E-02
 -5.06930202E-02
  4.59290519E-02
 -0.44342601    
 -0.57801306    
  0.26623350    
 -0.10490896    
  0.75018024    
  0.26449400    
 -0.76085490    
  0.38482141    
 -0.49584109    
  0.50296688    
 -4.72527929E-02
  0.25968847    
  0.37073809    
 -0.22165842    
 -0.10142936    
 -6.50252476E-02
  9.02519301E-02
 -0.18731630    
 -0.40761337    
  0.52205271    
 -0.49500269    
  0.40598804    
 -5.24400827E-03
 -0.54577941    
  0.18504034    
 -0.50781375    
  0.55062467    
  2.98954174E-02
 -0.52447611    
  0.89811707    
 -8.45575705E-02
 -0.10746354    
  0.29380372    
 -0.14417450    
 -0.65075547    
  0.65075535    
  6.71786740E-02
 -0.13811527    
 -0.57212621    
  0.46375793    
  0.18932517    
 -7.77191371E-02
  0.31610003    
  6.75780177E-02
 -0.38583505    
 -0.64055902    
  0.53471833    
  0.18571723    
 -0.58998245    
 -0.18304104    
 -0.26279619    
  0.99408352    
 -0.57006520    
  0.70593262    
  0.42700994    
  -1.0654216    
 -0.17206489    
  0.40000790    
 -0.40205115    
  0.85602409    
  0.12786834    
 -0.78937507    
  0.30396283    
 -3.54019478E-02
  0.27113673    
 -0.49203056    
  0.35779804    
 -7.57497326E-02
  0.12608854    
 -0.22260997    
  0.45911133    
  3.55850644E-02
 -0.95567417    
   1.1862696    
 -0.31893805    
  0.10126685    
 -0.38954121    
  0.34942102    
  -1.0836865    
   1.1149393    
 -0.33776841    
  0.46102497    
  -1.1553075    
 -0.67960298    
  4.81495410E-02
 -9.87346619E-02
  0.69550294    
  6.82082623E-02
  0.73721647    
 -0.64490813    
  0.49791703    
  3.47132869E-02
  0.47659928    
 -0.38235924    
  9.58981924E-03
 -0.40334657    
  0.18891372    
  0.51841849    
 -0.18138291    
 -0.29206932    
  0.30419073    
 -0.76918179    
  0.40279493    
  0.31991106    
 -1.94363599E-03
 -0.61280537    
 -0.13430135    
  0.19861533    
  0.29522908    
  0.65222055    
 -0.52418685    
 -0.42663568    
  0.76562512    
 -4.74556126E-02
 -0.25473306    
  0.25720096    
  0.12279177    
 -0.70190638    
  0.55415487    
  4.20681424E-02
 -0.25536147    
 -0.46729621    
  0.40046111    
 -0.22119455    
 -0.18594413    
 -0.28044975    
  0.47745898    
  0.17032893    
  0.13844980    
  5.31097800E-02
 -0.14398532    
 -5.33913635E-02
 -0.53086179    
  0.80739677    
 -0.29182041    
  9.43423249E-03
 -0.22402410    
  0.28988230    
  0.14405300    
  0.26652741    
 -4.85349074E-02
  1.29229529E-02
  0.18809550    
 -0.43531787    
 -0.38299209    
 -0.55678302    
  0.97773015    
  7.78916031E-02
 -0.15832244    
 -1.00945623E-03
  1.70260817E-02
 -0.68228281    
  0.90800482    
 -0.99626750    
   1.1296009    
  5.39944060E-02
 -0.38080436    
  4.32803184E-02
 -0.78166646    
  0.80532551    
 -0.11318486    
  0.39839071    
 -0.26033792    
 -0.34051561    
 -0.18207514    
  0.35903916    
 -0.76376474    
  0.42522433    
 -0.46595377    
  0.74490225    
  0.15132712    
 -0.58684450    
  0.56589139    
  0.22564262    
 -0.36815140    
 -0.18877967    
  0.10428762    
  0.25920063    
  0.17952161    
 -0.67310011    
  0.29755700    
  0.20252436    
  0.11860571    
 -0.67521673    
  0.46757755    
 -8.55401829E-02
  4.42119315E-02
 -0.59095633    
  0.76391637    
 -0.22825846    
 -0.55488902    
  0.27792591    
 -0.57145023    
  2.57082321E-02
  0.64771450    
 -0.48850042    
  0.63407701    
  0.14310063    
  0.24810293    
 -0.41678682    
 -0.31595382    
  0.56582791    
  0.42844081    
  -1.0767373    
  0.27710009    
  0.26072609    
 -0.78763789    
  0.71981543    
 -0.76120043    
 -0.27678707    
  0.41470999    
  0.53626615    
  0.11618664    
 -0.12338994    
 -0.33454627    
  0.49555838    
 -0.28939271    
  0.51765180    
 -0.41861230    
 -0.20287886    
 -0.55695969    
  0.18805225    
  1.52673852E-02
  0.90584701    
 -0.91018510    
  0.75632626    
  0.15298383    
 -0.63036156    
  0.43783042    
 -0.42475840    
  0.35894528    
  6.79342076E-02
 -0.25161734    
 -9.12315398E-02
  5.93946129E-02
  0.23015107    
 -7.85181765E-03
 -8.94711837E-02
  0.30174515    
 -8.75083283E-02
 -0.15913349    
 -0.12260222    
  0.37831029    
 -0.25454310    
  0.45799956    
 -0.83026153    
  8.41919407E-02
 -0.12557712    
  0.67448825    
 -0.36374667    
 -0.28296185    
 -0.13157634    
  0.15693714    
 -4.61223833E-02
  0.35894510    
 -7.21373335E-02
  0.69511384    
 -0.67948854    
 -3.01662721E-02
  0.18542381    
 -5.22254966E-02
  0.21047616    
 -0.12774763    
  3.16814482E-02
  8.08418319E-02
 -0.76364774    
 -2.50014253E-02
  0.57575977    
  0.10250963    
  0.32059255    
 -0.46922705    
  9.88900010E-03
 -3.37742083E-02
 -0.61486757    
  0.98581702    
 -2.75938828E-02
 -7.78639540E-02
 -0.63166189    
  0.48593116    
  0.26427269    
 -0.34657508    
  0.17185022    
  0.14660354    
  -1.0567211    
   1.0350988    
 -0.34451926    
  0.51646501    
 -0.18662520    
 -0.62872404    
  0.64703959    
 -0.24911322    
  2.18776204E-02
  0.31409544    
  0.13809673    
 -7.67869279E-02
  0.20705245    
 -0.58245742    
  0.23536916    
  2.66446639E-02
 -7.64702708E-02
 -0.32331410    
  0.58341986    
 -0.50187016    
 -0.59674233    
  0.41922855    
  0.52255493    
  -1.0167333    
  0.10936183    
  0.63661039    
 -1.12485681E-02
  0.42192045    
 -0.58098483    
  0.24049862    
  8.20459351E-02
 -0.61465746    
  0.22775124    
 -9.95043945E-03
  0.13102807    
 -0.17782040    
 -0.17635152    
  0.65306890    
 -0.24760397    
  0.22504652    
  0.54263353    
 -0.30289859    
 -0.48280004    
 -0.34206375    
  0.38361248    
  0.38510406    
 -0.24534239    
  0.17911467    
 -0.43593296    
 -0.54405111    
  0.68750066    
 -0.50668192    
  0.39538935    
  0.72980869    
 -0.74383062    
 -0.31237468    
  0.40780163    
 -0.33344308    
  0.17304982    
  6.23957962E-02
  0.27603146    
  0.10906460    
 -0.67923403    
  0.30692568    
  0.58169734    
  -1.1406778    
  0.69203532    
  0.20450577    
 -0.20117448    
 -0.37006804    
  0.98842472    
 -0.95527267    
 -0.41325918    
  0.30340311    
  0.85223740    
 -0.58071655    
 -9.41221267E-02
 -8.16160664E-02
  0.29278728    
  0.19863907    
 -0.50729930    
  0.43230164    
  0.23409069    
 -0.13906384    
  0.15939799    
 -0.19398348    
 -0.89024019    
  0.54867160    
  0.64957029    
  -1.0794016    
  0.50403726    
  0.21313187    
  5.22732325E-02
 -0.54672194    
  2.34125983E-02
  0.69727105    
 -0.52602994    
  0.61571252    
 -0.79026508    
  0.59476447    
 -0.54305631    
  0.57013386    
 -1.25451749E-02
 -0.68327731    
   1.3577665    
  -1.3649347    
  0.82442766    
 -0.61723822    
  0.31579208    
 -2.81099770E-02
 -1.88164879E-02
  6.80239424E-02
  0.18005741    
 -0.72054619    
  0.28229138    
  0.56038779    
 -7.36331046E-02
  0.34262338    
 -0.40252143    
 -0.21130905    
 -0.69970459    
  0.51476526    
  0.27747300    
  5.31784445E-02
  0.23995079    
 -0.74952161    
  0.24116227    
 -0.33992651    
  0.49266860    
  0.26900998    
 -0.15711680    
  1.59402229E-02
 -0.64857399    
 -0.40457571    
  9.40972492E-02
   1.1146640    
 -0.85529137    
  0.31538454    
  0.21546398    
 -0.58668602    
  0.41269961    
  3.09701189E-02
  0.19661941    
  0.19132745    
  0.20223707    
 -0.41466215    
 -1.61208604E-02
 -0.46805540    
  0.49583480    
  0.17012964    
 -0.83727443    
  0.12709405    
  0.49257675    
 -0.60742587    
  0.28565159    
  4.03341912E-02
  0.30761397    
 -0.18512431    
 -4.91138697E-02
 -5.30851446E-02
  0.18899482    
  0.29064679    
 -0.38785890    
 -0.26695570    
  0.16941808    
 -0.14576824    
  0.71216410    
 -0.13575676    
 -0.60348165    
 -0.18817067    
  0.38524851    
  5.21380603E-02
  0.32088143    
  0.14677992    
 -0.13616693    
 -0.20248495    
  0.15331092    
  6.06245436E-02
 -0.19993313    
 -5.81082841E-03
  0.17784381    
 -0.15025567    
 -0.41916400    
 -6.40788600E-02
  0.52976274    
 -0.45710000    
  0.27477860    
  0.50274128    
 -0.15795451    
 -0.14742689    
  0.35368544    
 -0.71127462    
 -0.53291756    
   1.1132234    
 -0.16372411    
 -0.32766712    
  0.57797599    
 -0.55454278    
 -0.25462839    
  0.36664268    
 -0.70663595    
  0.95075190    
 -2.70809196E-02
  0.12516312    
  7.65766874E-02
 -0.19684964    
 -3.47428136E-02
  2.98530012E-02
 -0.22928996    
 -0.60695803    
  0.33355919    
  0.63388926    
 -0.37414634    
 -1.25067425E-03
  0.26361525    
  0.13389178    
 -0.26632512    
 -0.41594803    
  0.65844196    
 -0.21328698    
 -0.43193144    
  0.30477643    
 -4.96378727E-02
  0.48609507    
 -0.15089585    
 -0.24058312    
 -0.62817472    
  0.64765978    
 -0.15832117    
  8.16780403E-02
  0.30770111    
 -0.78360444    
  0.81726539    
 -0.21274492    
 -2.95263119E-02
 -0.30673012    
  0.35652414    
  0.34113795    
 -0.30790502    
 -0.52006131    
  0.99108589    
  -1.0715584    
  0.54487634    
 -6.35311902E-02
 -0.35388431    
 -7.30997473E-02
  0.17287102    
 -4.86419462E-02
  0.27000317    
 -0.63876694    
 -7.23770484E-02
  0.74963278    
 -5.28602861E-02
  0.31944031    
 -0.33157626    
  0.36856988    
 -0.21389613    
  0.25849462    
 -7.19975606E-02
 -0.56461948    
  0.25942385    
 -0.51357758    
  0.38290280    
  0.44966415    
 -0.23867445    
  0.19133858    
 -0.55894297    
  0.26224357    
 -0.24358028    
  0.22898164    
  0.68205643    
 -0.98787600    
 -0.22065075    
  0.73976141    
 -0.52411467    
  5.84580228E-02
  0.24991161    
 -0.47938421    
  0.40148914    
 -0.24904042    
  0.86347198    
 -0.27625328    
  0.54104626    
 -0.68545908    
  0.21919726    
  2.17306446E-02
 -5.20628802E-02
  0.40546516    
 -0.46134561    
 -0.34146550    
  0.57755184    
 -0.30651706    
  0.20300376    
 -0.17763472    
 -6.41376004E-02
 -4.25594226E-02
  8.33818465E-02
 -9.23402309E-02
 -0.26213932    
  0.60852528    
  0.14214562    
 -0.76095784    
 -8.15207213E-02
 -0.22354442    
   1.2013644    
 -0.53770572    
 -0.61096340    
  0.58057880    
  0.13512579    
 -0.62837654    
  0.22939566    
  9.12727416E-02
  0.15541402    
 -0.20597562    
  0.57170069    
 -0.46341878    
 -0.33575633    
  0.24330632    
 -8.74875635E-02
 -0.59007514    
   1.0865120    
 -0.55527729    
  0.17089283    
  0.20795867    
  1.84999220E-02
  2.61320155E-02
 -0.84729779    
  0.78170067    
 -0.43830767    
  0.44674659    
  0.48615390    
 -1.21044209E-07
  -1.3068482    
 -5.14188185E-02
  0.75642884    
 -0.79745990    
  0.51604760    
 -5.95511943E-02
  0.65339541    
 -0.30421135    
 -3.45067717E-02
  0.35497847    
 -0.61952460    
  9.47363973E-02
  0.37388605    
  7.50946552E-02
  0.36687899    
 -0.39567816    
 -0.47170165    
 -0.35108000    
   1.0695828    
 -3.98100056E-02
 -0.81093025    
  0.71446985    
 -7.99022689E-02
  0.13570003    
 -0.30783600    
 -0.42188606    
  7.95333683E-02
  0.74455523    
 -6.06245361E-02
 -0.10742036    
  7.36783817E-02
  0.18125683    
  7.37752467E-02
 -6.51571974E-02
  -1.0828948    
  0.52245378    
 -0.41709313    
  3.95579413E-02
  0.44026557    
 -0.18558414    
  0.25276572    
 -0.58454335    
  0.67661798    
 -0.52324808    
  9.33127012E-03
 -0.41871029    
  0.95551163    
 -0.14588912    
  4.00258712E-02
 -0.13554573    
  0.18078446    
 -0.78576881    
 -0.48103487    
  0.33109456    
  0.57075787    
  0.24776879    
 -6.70640916E-02
  0.24487127    
 -0.24371560    
 -0.80030572    
  0.81861287    
  0.20344990    
  0.39648262    
 -0.33373779    
  0.21494310    
 -0.46427357    
  0.58119982    
 -0.58903414    
 -0.42303452    
 -0.25008988    
  0.62831509    
  2.78116763E-02
 -0.60670716    
  0.71183944    
 -1.45081440E-02
  2.57614870E-02
  0.10972514    
 -0.11584778    
 -0.82536364    
  0.90972739    
 -0.20035720    
 -0.12470344    
 -0.68021053    
 -0.33595818    
   1.1658450    
 -9.15055722E-02
  0.23826189    
 -0.83766383    
  0.56439829    
  0.19789086    
 -9.52059031E-02
  0.40278283    
 -0.16935898    
  8.14832095E-03
 -0.16746399    
 -0.53383154    
  0.67294466    
 -0.88703805    
  0.48481479    
  0.26524091    
  2.62481347E-02
 -0.41065988    
  0.21938662    
  0.22790015    
 -0.12769695    
  0.24714395    
 -0.98556840    
  0.69551969    
 -0.21165751    
  0.43100274    
 -2.99394261E-02
  0.15330987    
 -0.89055264    
  0.14296420    
  0.45117757    
 -2.28842255E-02
  0.65780789    
 -0.80064148    
  0.13819328    
  0.19483982    
  7.02043101E-02
 -0.65722555    
  0.54000008    
  0.28818327    
 -0.59034652    
 -0.65716714    
  0.70096982    
  0.21845715    
 -0.33105910    
  0.49441275    
 -0.41079840    
  0.51828438    
 -0.53990698    
 -0.17741551    
  0.21099812    
  0.41204864    
 -0.88867879    
 -0.22048745    
   1.2239314    
 -0.70097786    
  0.27581951    
  8.31838977E-03
 -0.10865320    
 -0.10126444    
 -2.96319854E-02
 -5.40673211E-02
 -0.31885061    
  0.46891120    
 -0.48653284    
  0.58531439    
 -1.00208105E-07
 -0.13920508    
  0.60781533    
 -0.19620529    
 -2.67448761E-02
 -0.15012524    
  0.43246889    
 -0.86645830    
  0.60802799    
 -0.34807059    
  3.16232033E-02
 -0.49070928    
  0.54128897    
  0.14548194    
  0.46345240    
 -0.33459613    
 -0.25118071    
  0.12125762    
 -0.18853089    
 -0.41778290    
  0.42548516    
 -4.98137437E-02
  0.15299793    
  9.56249163E-02
 -8.07416663E-02
  5.41869216E-02
 -2.83860248E-02
  4.86318283E-02
  1.04931574E-02
  0.13274801    
 -0.45224640    
  0.26258510    
  0.12646228    
 -0.98115396    
  0.25735655    
  0.52161056    
  0.15839855    
  0.28334919    
 -0.31120065    
 -0.30455995    
 -0.55678302    
 -0.56769288    
  5.93395382E-02
   1.1952931    
  0.18273665    
 -7.42677897E-02
  0.19619156    
 -0.17190774    
  0.14113608    
 -0.16877738    
  0.31149909    
 -8.29889774E-02
  0.18810324    
 -0.19886585    
 -9.05820634E-03
 -0.22109812    
  0.10751507    
  2.81426851E-02
 -5.39573394E-02
 -0.59176946    
  0.40861085    
 -6.21961541E-02
 -6.06245473E-02
  0.35097703    
  0.26159486    
 -0.35590541    
  2.71020085E-02
 -0.56578439    
  0.98786652    
 -8.40831250E-02
 -0.89814949    
 -2.08142735E-02
  8.25401396E-02
  0.69666213    
 -0.67748117    
  3.06147505E-02
  0.50982010    
 -1.01113254E-02
  8.75191540E-02
 -0.66017699    
  0.13465708    
  0.50387257    
  9.08892006E-02
  2.74225939E-02
 -0.37262091    
 -0.57196158    
  0.61400992    
  8.77953023E-02
 -0.52675635    
  0.81739765    
 -0.98810798    
  0.82002777    
 -0.24628827    
  0.35545492    
  2.11422332E-02
  0.35483244    
 -0.73754579    
  0.34432918    
 -0.39723817    
  0.40675783    
  2.55116373E-02
 -0.29357666    
  0.20404355    
 -0.25842363    
 -0.22136134    
 -0.20695475    
  0.20991762    
  2.77188569E-02
  0.23941335    
  2.90198270E-02
 -0.16206604    
  0.13869286    
  0.53353852    
 -0.61687154    
  0.18801716    
  0.22517003    
 -0.40465578    
  0.46055359    
 -0.30363294    
 -5.65485246E-02
 -0.44635594    
  0.33254409    
 -0.36213714    
 -8.09265375E-02
  0.90472978    
 -0.69314730    
  0.82648456    
  0.22069816    
 -0.74564368    
  0.45031568    
 -0.12438393    
  2.61452515E-02
  -1.0429335    
  0.70452404    
  0.26566568    
  8.87443796E-02
 -4.04912010E-02
  3.65153961E-02
  2.05056090E-02
 -6.19915314E-02
 -0.34699234    
  0.60217535    
 -0.55736589    
 -0.12681231    
  0.11209788    
  0.35118666    
  7.99365155E-03
 -9.77811739E-02
 -0.94886094    
  0.81970996    
 -0.26626819    
  0.82374072    
  -1.1153417    
  0.54479712    
  4.74396907E-02
 -0.12419847    
 -0.32517016    
  0.27588803    
 -1.38732009E-02
 -1.76164173E-02
  8.51335600E-02
 -0.22069842    
  0.18750934    
 -0.59161854    
 -8.03814083E-02
  0.70191920    
 -3.28062009E-03
 -0.51228726    
 -4.48672362E-02
  0.28289041    
  0.73684686    
 -0.36260369    
 -0.11210047    
 -0.86444330    
 -0.47633934    
  0.59060776    
 -0.56550151    
 -5.52157052E-02
 -9.61837620E-02
  5.60895652E-02
  4.87900749E-02
 -2.18826234E-02
  2.62022894E-02
 -4.40598354E-02
 -3.20394896E-02
  3.65336984E-02
 -4.58794087E-02
  0.12350483    
 -0.15207808    
  6.99587464E-02
 -1.81821231E-02
 -2.79086065E-02
 -1.90480314E-02
 -2.43318845E-02
  9.84399095E-02
 -1.34832105E-02
 -9.98452678E-02
  7.69611076E-02
  6.52162271E-08
 -9.30255093E-03
 -1.41178761E-02
  4.17695083E-02
  2.24729553E-02
 -5.48080392E-02
  1.96503706E-07
  6.36579543E-02
 -5.43121248E-02
 -2.83037573E-02
 -4.79600951E-03
  4.79619065E-03
  3.75628658E-02
  1.37302903E-02
 -1.37304291E-02
 -4.23591100E-02
  6.51394576E-02
 -3.20394896E-02
  2.75248140E-02
  4.85745892E-02
 -6.68402538E-02
 -1.39214965E-02
  2.76516285E-02
  0.10354052    
 -6.78226203E-02
 -4.02736887E-02
 -1.84338354E-02
  2.29896158E-02
  4.44518104E-02
 -8.14928561E-02
  5.05854525E-02
 -4.58794087E-02
  1.86049510E-02
 -2.80392151E-02
  0.21648645    
 -0.21648636    
  9.05594900E-02
 -9.05595720E-02
  1.87797602E-02
  3.20395082E-02
  1.54138462E-07
  1.78577062E-02
 -0.10732880    
  9.80398897E-03
   1.2863393    
 -0.31040001    
 -0.50898886    
   1.0344136    
  0.57624680    
  -1.1053544    
  0.58203000    
 -0.31626520    
  0.37919161    
 -0.83766383    
  0.73047304    
 -5.19738980E-02
  9.82982814E-02
 -0.25396338    
 -5.17119654E-02
  0.38000417    
 -0.66026485    
  0.53637463    
  0.27517146    
  0.24104476    
 -0.22314358    
 -0.48038009    
 -0.23891281    
  0.41862324    
 -9.23733264E-02
 -0.39123011    
 -0.29358876    
  0.74733925    
  0.27922884    
 -0.30078375    
 -1.14754774E-03
  0.49578753    
  -1.0730674    
  0.49723655    
 -0.24071002    
  0.43764243    
  8.79470780E-02
 -0.25909537    
  0.41391435    
 -0.18617517    
 -0.63684708    
  0.54066759    
 -1.60686970E-02
  0.22357532    
 -0.65918791    
  0.67546242    
 -0.62025368    
 -4.02955748E-02
  0.55679220    
 -9.79528725E-02
  0.26428157    
 -0.74810165    
  0.34701625    
  5.22464998E-02
  0.14113823    
 -0.27273217    
  0.17693090    
  0.31461352    
 -0.35994998    
 -0.44057640    
  0.48591349    
 -0.72277099    
   1.0684670    
  2.34415028E-02
 -0.95865536    
  3.26013714E-02
  0.20255587    
  0.18386140    
  0.15305111    
 -7.53780082E-02
 -0.18445908    
 -0.25908852    
  0.99140173    
  -1.3161134    
  0.53707647    
  0.21564147    
  0.54540187    
 -0.17425370    
  0.13363545    
 -0.93278962    
  0.33064613    
 -0.46075040    
 -0.18442915    
  4.45617475E-02
   1.2736434    
 -0.49692106    
 -0.50122082    
  0.85956478    
 -0.32225463    
 -5.18020689E-02
  7.41077885E-02
  6.89929128E-02
 -0.48183820    
  0.40122309    
  0.10482907    
  0.31714779    
  -1.1268828    
 -0.86392260    
   1.5052105    
 -0.21806002    
  9.78676975E-02
  0.21313187    
 -0.53767067    
  0.47154844    
  2.71902755E-02
 -0.78289324    
 -0.44863728    
 -5.28426245E-02
   1.2604851    
 -0.58099651    
  0.55200917    
  0.31474462    
 -0.50615698    
  0.27388883    
 -0.53010744    
 -0.23650682    
  0.61506456    
  0.45396677    
 -0.39626968    
 -0.46863177    
  0.87714320    
 -0.87531656    
  0.53105742    
 -3.49379480E-02
 -0.56017148    
  0.73692179    
 -9.36357826E-02
 -7.53671527E-02
 -0.53538030    
  0.42227232    
 -0.66875589    
   1.2258996    
 -0.87236196    
 -4.67616208E-02
  0.92546809    
 -0.23498416    
 -0.34845483    
  0.11862233    
  9.08260569E-02
  6.14053681E-02
 -4.82140146E-02
  0.37475628    
 -0.47653931    
  7.00338706E-02
  0.22043453    
 -0.93567592    
 -0.17131838    
  0.94516289    
 -8.06970000E-02
  0.19378057    
 -0.23283090    
 -0.44725552    
  0.37144420    
  0.65172809    
 -0.55403447    
  0.14950171    
 -0.68849796    
  0.93939847    
 -6.13048673E-02
 -0.85607451    
  0.27029026    
  0.20694676    
 -0.75588542    
  0.55032307    
 -0.15692082    
 -0.70946079    
   1.3621569    
 -5.89936785E-02
  0.10267592    
  7.00673759E-02
 -0.41414946    
 -0.18985859    
 -0.49085203    
  0.74674100    
 -7.17351288E-02
  0.32777163    
 -0.76049268    
  0.36405507    
  0.31488228    
  2.03638002E-02
  -1.0481957    
   1.1466085    
  0.15426391    
 -0.43062568    
  2.07263660E-02
  0.34231591    
  -1.0805678    
  0.72170532    
 -4.17957269E-03
  0.11557023    
 -0.33089089    
  0.15711491    
 -0.20772488    
  0.62678564    
 -0.62269533    
  0.64149588    
 -0.99719942    
  0.39177984    
  0.12214775    
  0.34110719    
 -0.18149620    
 -0.89911228    
 -0.62496555    
   1.5504595    
 -0.84601277    
  0.67957228    
  9.13676694E-02
  0.10919934    
 -0.10401531    
 -8.97412896E-02
 -0.13159403    
 -0.40481997    
  0.50071687    
 -0.48536137    
  0.45198527    
  7.92032704E-02
  9.60226804E-02
  0.23788705    
 -0.71832108    
  0.19105527    
 -0.20596835    
  0.38352317    
 -3.23726200E-02
  0.28797594    
 -0.68350208    
 -0.23941836    
  0.52053452    
 -0.53168285    
  0.76348442    
  7.05938265E-02
 -0.61003828    
  0.66220760    
 -0.36117402    
 -0.52507347    
  0.89361423    
 -0.19487692    
 -0.11319475    
  0.41251484    
 -0.77760726    
  0.87216574    
 -0.36747426    
 -5.35245724E-02
 -0.32304630    
 -0.37354341    
 -0.63292843    
  0.53393310    
  0.83599412    
  0.11325019    
  0.32645854    
 -0.23723957    
 -0.15519950    
  0.19828314    
 -0.20459880    
 -6.54539615E-02
 -0.25696740    
  0.41897866    
 -0.59897059    
 -0.21532091    
  0.67567962    
 -4.16025035E-02
  1.48152299E-02
 -7.51527324E-02
 -0.33257723    
  0.31907192    
  0.11324020    
 -0.51561993    
  0.83747965    
 -0.66320026    
  0.68925744    
 -4.78941686E-02
 -0.84566396    
  0.68741643    
 -8.38814229E-02
 -0.80547613    
  0.87488580    
 -9.72290582E-04
  0.32233715    
 -4.91071567E-02
  4.48700823E-02
 -9.80739221E-02
 -0.26682362    
  0.17704082    
 -0.73767674    
  0.46440777    
 -0.11652122    
  2.36773398E-02
 -7.41650444E-03
  0.29077920    
 -0.72328120    
   1.0142051    
  -1.0122945    
  0.95668519    
 -0.29553318    
 -0.60728574    
  0.53264731    
 -0.32297561    
  0.40056562    
 -0.14794865    
 -0.10308509    
  0.14763604    
  0.20689015    
 -0.61235523    
  0.80437279    
  2.02612877E-02
 -5.74721536E-03
 -0.20387800    
 -0.15961325    
 -0.42640838    
  0.44996300    
 -0.21608341    
 -0.38064995    
  0.34092665    
  0.11122566    
 -0.50305843    
  0.52389258    
  5.02618812E-02
 -0.68231291    
  0.61937088    
  0.73517478    
  -1.3523928    
   1.0273128    
 -0.87778080    
  0.50413668    
  0.49458697    
 -0.52872002    
 -1.39860418E-02
  0.38650724    
 -0.96448320    
  8.22932795E-02
  0.92511475    
 -0.73288739    
 -0.38500822    
 -0.57432622    
   1.1218535    
  0.48425978    
  5.66493422E-02
  -1.2670261    
  0.92629647    
 -0.69536197    
  0.55038738    
  0.43238020    
 -0.10489979    
 -0.70520085    
  0.50708747    
 -0.36959919    
  0.81615591    
 -1.66730937E-02
 -0.90394020    
  0.58959031    
  2.47170459E-02
 -0.60711288    
  0.73611736    
 -0.49099499    
  0.30160993    
  0.23797090    
 -0.84566396    
  0.51424825    
 -0.38740593    
  0.17220354    
  0.52010453    
 -0.16781755    
  0.37964642    
 -0.88749743    
  0.64150661    
  0.10074537    
 -0.62851030    
  0.36386555    
  0.18708661    
 -0.52910149    
  3.95530909E-02
 -0.31292877    
  0.46905622    
 -0.45775652    
  0.52088702    
 -0.10548416    
  0.32706925    
 -0.62261051    
  0.55151474    
 -0.14162965    
 -0.32856554    
  0.49942854    
  1.93285216E-02
  5.41150980E-02
  4.47520204E-02
 -0.41334063    
 -0.53312808    
  0.37960163    
  0.28986314    
  4.66658854E-08
 -0.26968950    
  0.58158588    
 -0.22633834    
  0.13889179    
 -0.66314048    
  0.51419842    
 -7.98743814E-02
  0.13298415    
  0.17366357    
 -0.52460760    
 -0.51765138    
   1.0103548    
 -1.42322322E-02
  0.21058598    
 -0.24751581    
 -0.13066080    
 -0.41548529    
  0.29145139    
  8.85152668E-02
 -0.56168401    
  0.73222834    
 -0.44047853    
  0.19487202    
  0.27648389    
 -0.35042033    
 -0.45903292    
  0.25782910    
  0.27625322    
 -7.74504244E-02
  0.35450906    
 -0.35691604    
 -0.18909137    
  0.11923746    
 -0.51384461    
  0.73956889    
 -0.40186319    
  0.36297241    
  1.06610563E-02
  0.22843167    
 -0.13148412    
 -0.14473110    
  0.30121645    
 -0.59075391    
  0.26247847    
  0.53699440    
 -0.27155793    
 -0.21311511    
  0.17105056    
  0.15074997    
  3.62832211E-02
  0.15425901    
  -1.1182981    
  0.22988027    
 -0.24591252    
  0.80755770    
  0.15337819    
 -0.61584282    
  0.45159477    
  0.13284814    
 -0.69155353    
  0.65418100    
 -0.82762498    
  0.39275846    
  0.59726143    
 -0.50918478    
 -0.80451047    
   1.2445017    
 -0.33662304    
  7.71956891E-02
 -0.58310556    
 -0.53624821    
  0.89081955    
 -0.14376239    
  0.24085826    
 -0.72601157    
  0.75674939    
 -0.32102472    
 -1.04871811E-02
 -8.97533447E-02
 -0.46049404    
 -0.11615251    
   1.0738707    
  0.11800561    
 -0.66418511    
  0.58836317    
  0.12448496    
 -0.10263144    
 -0.14759323    
  0.15880828    
 -0.18753965    
 -0.81458050    
  0.71443784    
  0.46596807    
  0.16255791    
 -0.18536653    
  0.15380953    
 -0.80871594    
  0.68777299    
 -0.52947414    
  0.34576613    
 -0.21370636    
 -0.33738908    
  2.69217007E-02
  0.11778311    
  0.26556405    
 -0.45122457    
  0.12112205    
 -0.12447202    
  0.53240299    
 -1.99010279E-02
  0.22815621    
 -0.61618602    
 -0.12951839    
  5.57521805E-02
  0.47774890    
  9.79144499E-02
  0.31182763    
  -1.0424395    
  0.37968564    
  0.50058222    
  3.86266597E-02
 -0.75442207    
  0.45327666    
 -5.15047871E-02
  0.25272265    
 -0.76460624    
  0.49911729    
  0.39253393    
 -2.11920403E-02
 -0.21596830    
  3.86564061E-02
  0.13121405    
  3.04667130E-02
 -0.32721305    
  7.25781079E-03
 -0.75713480    
  0.60212290    
  0.18352693    
 -0.12042207    
  0.13537025    
 -6.96289614E-02
 -0.58186579    
  0.38695183    
 -0.33518422    
  0.43446988    
 -7.63544291E-02
  0.14946178    
  6.48643076E-03
 -0.32874355    
  0.60640812    
 -0.85879213    
  0.46469080    
 -6.11544438E-02
 -0.29068950    
 -0.80792272    
  0.76214021    
  1.60862841E-02
  0.91841614    
 -0.84329551    
  6.55742921E-03
  0.24895146    
 -7.67275831E-03
  0.11735526    
 -5.99825606E-02
  0.25064102    
 -0.40782622    
  0.54347819    
 -0.17313813    
 -0.74852133    
  0.62126625    
 -1.11308973E-03
 -0.42004740    
  0.44533741    
 -3.08733769E-02
 -0.65902179    
  9.88458693E-02
  0.72877938    
 -0.10462514    
 -5.28423227E-02
  0.67357701    
 -0.60717165    
 -0.32104787    
  0.20235766    
  0.16029938    
  2.84194406E-02
 -0.25380221    
  0.49095324    
  -1.2157288    
  0.51952821    
  0.36595890    
 -1.38817085E-02
  0.15230559    
 -0.26727015    
  0.20635694    
 -0.18960994    
 -0.11157452    
 -0.60194486    
  0.84971613    
 -0.77060521    
  0.37133220    
  0.55253607    
 -2.60925461E-02
 -4.28368635E-02
 -0.23126389    
 -0.12093536    
 -0.27736127    
  0.77784956    
 -0.69068938    
  0.27698687    
  0.16227064    
  0.23988044    
 -0.68405998    
  5.90753220E-02
  5.87075986E-02
 -0.25131464    
  0.66067052    
 -0.52713925    
  9.85941514E-02
 -0.24727736    
  4.29569185E-02
  0.55621511    
 -5.25500299E-03
  0.14947306    
  0.16523777    
 -5.86073585E-02
 -0.96090931    
  0.41325289    
 -0.59259355    
  0.96020997    
 -7.60631338E-02
  0.52920139    
  -1.1620343    
  0.21197020    
  0.60511392    
 -0.32670394    
  6.01241477E-02
 -0.64839697    
  0.42353582    
  0.34035358    
  5.93645535E-02
  0.21832889    
 -0.42574644    
  4.16728705E-02
  0.10638063    
 -0.53943324    
 -0.14660336    
  0.68195117    
  0.28486350    
  9.11723524E-02
 -0.45038009    
 -0.15727943    
  0.32721281    
 -0.16773091    
 -0.51155907    
 -0.23700072    
  0.47000349    
  0.37696204    
  4.67468090E-02
 -0.21343829    
 -0.14011537    
 -0.31608534    
  3.71067272E-03
  0.75071728    
 -0.80983806    
  0.46705255    
  8.60874504E-02
 -0.11990390    
 -5.10880491E-03
  0.37996125    
 -0.90280914    
  0.91758555    
 -0.24959013    
  0.14796178    
  0.30190718    
 -0.21768510    
 -0.32494953    
 -0.19676329    
  0.42209134    
 -0.99024969    
  0.53964925    
 -8.24554041E-02
  0.34118381    
  0.28532901    
 -0.50232232    
  0.27519572    
 -0.76674366    
   1.2155995    
 -0.29122683    
  5.16720749E-02
  1.42861055E-02
 -0.53142631    
 -0.53835040    
  0.18576086    
  0.41684523    
  5.10103293E-02
  0.17354675    
  0.51892817    
 -0.29240048    
 -0.80957967    
  0.31661189    
  0.23778497    
  0.33231056    
 -0.64829659    
  0.24740796    
  0.26150158    
 -0.35544318    
 -0.37183732    
  0.11070334    
  0.80240774    
 -0.29942799    
 -0.25008765    
  0.75790119    
 -0.12736323    
 -0.35709465    
  3.30266394E-02
 -0.47427663    
  0.35357052    
  6.43238127E-02
 -7.12203085E-02
 -0.71059942    
  0.40389892    
  0.24362227    
  0.20879050    
 -0.37696210    
 -0.18464963    
  0.75992322    
 -0.56227678    
  0.45172399    
 -0.27708411    
  0.37695009    
  -1.0369185    
 -0.26236415    
  0.53950131    
  0.45822942    
  3.40507254E-02
 -0.49404839    
  7.99065828E-02
  0.40000346    
  5.46155684E-03
 -0.12146612    
  0.59839028    
 -0.69382340    
  0.47388661    
 -0.17242943    
 -0.11553316    
  0.39643589    
 -0.44477636    
  0.50277442    
 -0.36321735    
 -0.47061896    
  0.37827897    
 -4.83965874E-02
  0.21102805    
 -0.67420709    
  0.54040253    
  0.29990232    
 -0.82171714    
  0.84255105    
 -0.79753876    
  0.41248244    
  0.39374185    
 -8.35864916E-02
 -0.40162635    
 -0.33519605    
  0.51687849    
 -0.32272267    
  0.10727026    
  0.42939502    
 -0.18974389    
 -0.20333071    
  0.39650777    
 -5.82176708E-02
 -0.56942767    
  6.37354404E-02
  0.50296336    
 -0.86351836    
  0.58249301    
  0.24391550    
 -0.60802788    
  0.36652237    
 -0.29938293    
  0.22832479    
  0.29058492    
 -0.14981213    
  0.79850781    
 -0.40168414    
 -0.33060288    
 -0.67235631    
 -0.36020842    
 -0.18764533    
  0.99759209    
  0.15415068    
 -0.19705248    
  0.43427014    
 -0.13365826    
  0.25311604    
 -0.35892704    
  0.62068576    
 -6.89929500E-02
 -0.25447330    
 -0.83702123    
 -0.22701961    
  0.89668220    
  0.21079056    
 -0.60787463    
  9.81179997E-02
 -0.28368458    
  0.88897049    
 -3.86376753E-02
 -0.33420217    
 -0.32322702    
  0.17154264    
  1.34560885E-02
  0.10268378    
  0.17553709    
 -0.89310247    
  0.86227340    
 -0.35369739    
  0.35937423    
 -3.26011442E-02
 -0.56523609    
 -0.29976153    
  3.63674834E-02
  0.30866560    
  0.40327680    
 -0.82527125    
  0.81093031    
  0.21779595    
 -0.28678894    
  0.12621295    
 -2.76613776E-02
  0.39570901    
 -0.12763542    
 -0.13400277    
  6.58199517E-03
 -0.77820069    
  0.65040988    
 -0.10311483    
 -0.47639948    
  0.80966187    
 -0.19766723    
  6.16635755E-03
 -0.16807906    
 -0.32012162    
  0.90588635    
  -1.0531048    
  0.64459866    
  0.26197377    
 -8.04986507E-02
 -0.61264861    
  0.51301056    
 -0.13072892    
  0.40759522    
  1.05821444E-02
 -0.28092143    
  0.12313835    
  -1.1252584    
  0.87757623    
  0.23278095    
 -2.96256356E-02
 -0.72811568    
 -0.18731631    
  0.84238088    
 -0.37991610    
 -0.62271386    
  0.63078928    
  0.27994442    
  0.22172400    
 -0.60168135    
 -0.14481151    
  0.54978293    
  0.10763081    
 -0.76201332    
  0.49973774    
  0.24707650    
 -3.67014967E-02
 -4.49191406E-02
 -7.50860944E-02
 -0.53284371    
  0.41558728    
 -0.36483288    
  0.80979186    
 -0.13039067    
 -0.70183516    
  2.58413870E-02
  0.21219936    
  6.77998811E-02
 -0.17361896    
  0.31371614    
  1.88162550E-02
  0.11191796    
  3.84664908E-02
  0.16407415    
  0.17911370    
 -0.24189250    
 -0.44192740    
 -0.33197302    
 -0.85533994    
   1.1172776    
  0.31884155    
 -0.77837378    
  0.84051818    
 -0.14399816    
 -0.21170506    
  0.38915133    
 -0.41301224    
 -9.53101367E-02
  0.30126145    
 -0.34599718    
 -0.16868922    
  0.24419707    
  0.33755410    
  0.50518817    
 -0.76971668    
 -0.24990681    
  9.48168486E-02
 -0.52685267    
  0.13527092    
   1.1690642    
 -0.46142370    
  9.05023441E-02
  0.20969091    
 -0.26717141    
 -0.49967369    
  9.47886556E-02
  0.30364093    
  0.45513096    
  0.37738743    
  -1.0197300    
 -6.88825250E-02
  0.63247085    
 -1.33040985E-02
  0.33391798    
  -1.0597358    
 -0.27424273    
  0.32285729    
  0.40487930    
 -0.13135652    
  0.37101036    
 -0.89710313    
  0.20763937    
  0.27752018    
 -0.21171871    
  0.21450053    
 -0.22662203    
 -9.88003910E-02
  0.34331673    
 -0.31487909    
 -0.65824902    
  0.42807171    
  0.77119690    
  4.26048562E-02
 -0.15658674    
  9.86304209E-02
 -2.23471560E-02
 -0.50519168    
  0.61427414    
 -0.51624399    
  0.83681381    
 -0.15048072    
 -0.74759412    
  0.50285172    
  9.76891741E-02
 -0.16310175    
 -0.61903930    
   1.0252808    
 -0.80473822    
  0.65780789    
 -0.14075178    
 -0.58159459    
  0.96684325    
 -0.41786554    
 -4.93249111E-02
  0.30301347    
  4.38381210E-02
  0.35580105    
 -0.75809366    
  7.65650123E-02
  0.39625543    
 -0.27615243    
 -7.49339834E-02
 -3.64066735E-02
 -0.81722027    
 -0.53582704    
  0.19490039    
  1.03626745E-02
 -7.12042972E-02
  6.43078387E-02
 -6.80046380E-02
  3.63675095E-02
  5.55699877E-02
 -5.91476969E-02
  2.82702204E-02
 -6.99303020E-03
 -3.20882760E-02
  2.50459109E-02
 -2.86756773E-02
  3.92209329E-02
 -7.01739220E-03
  2.43489165E-02
 -6.38514683E-02
  8.08877945E-02
 -2.73989253E-02
 -4.25595753E-02
  4.25596647E-02
 -1.75137036E-02
 -3.96448374E-02
  3.25527117E-02
 -7.14291167E-03
  3.57768498E-03
  7.11761182E-03
 -3.55229271E-03
  1.08956051E-07
  3.83993275E-02
 -5.99825829E-02
  1.23494317E-07
  2.51361169E-02
  2.79737953E-02
  3.44223157E-03
 -1.73312370E-02
 -2.83706374E-02
  6.94723725E-02
 -6.94723129E-02
  6.01680057E-08
  4.57020402E-02
 -6.89660851E-03
 -1.39375031E-02
 -3.20882760E-02
  6.99587241E-02
  5.26439138E-02
 -0.11179143    
  7.14299642E-03
  7.53780529E-02
 -0.11161384    
  4.33279574E-02
  1.40351048E-02
 -1.75750013E-02
 -1.06953131E-02
  3.17487493E-02
 -1.39860613E-02
  1.80478935E-07
  2.09066290E-02
 -2.44341455E-02
  5.83356619E-02
  0.12516317    
  0.24640037    
 -0.16184287    
  0.79823750    
  0.10170422    
 -7.88531154E-02
 -0.43197268    
 -0.15201616    
 -9.85135511E-02
  0.16251902    
  0.55847228    
  0.40470216    
 -0.75941741    
  0.64639431    
 -0.37515998    
 -2.39155237E-02
  0.66012383    
  -1.0305413    
  0.68387908    
 -0.35507989    
 -0.38769561    
  0.35255674    
  0.36475787    
  0.21026242    
 -0.54121023    
  0.39117920    
 -0.35078281    
 -0.23019269    
  0.46375409    
  8.24507177E-02
 -0.97525811    
  0.79516900    
 -0.37580901    
  0.59783685    
  7.48094171E-02
 -0.40878472    
 -2.90976483E-02
  0.31459513    
 -8.19969848E-02
 -6.12244476E-03
 -0.19364449    
 -1.62807778E-02
 -0.39603984    
  0.91591561    
 -0.76633149    
  0.45433244    
 -5.48083819E-02
  5.48084714E-02
 -2.38726176E-02
 -0.30605716    
  0.38964891    
 -0.30358878    
  0.32934156    
 -0.16773926    
  4.57099639E-02
 -0.43406138    
 -0.13329673    
  0.57054484    
 -0.51224041    
  0.71416390    
 -0.29173404    
  8.98109898E-02
  7.06176534E-02
  0.41920432    
 -1.50575293E-02
  -1.2013378    
  0.96257162    
 -0.26832855    
 -0.11846794    
 -0.20906317    
  0.33516878    
 -0.39143366    
  0.20037833    
  0.26135159    
 -0.75263268    
  0.54756165    
 -0.57813191    
 -0.34941575    
   1.0458834    
  0.31493169    
 -0.85187817    
  0.37669995    
  0.10224296    
 -0.19173321    
  0.25634497    
 -0.43951809    
  0.29574153    
  0.31948999    
 -0.11812849    
  0.56507814    
 -0.75009787    
  7.33059943E-02
  0.25888196    
 -0.62737942    
  0.46979439    
  0.38963380    
  -1.0859274    
  0.37127382    
  0.41890103    
  0.34082082    
  0.11635081    
  -1.1249056    
  0.43115467    
 -0.55991787    
 -0.25919780    
   1.3648326    
 -0.55786771    
  0.14749205    
  3.01321726E-02
  0.16736892    
 -0.46568400    
  0.40776154    
  6.05165847E-02
 -0.70881331    
  0.57305908    
 -0.53687930    
  0.56130636    
 -0.11441044    
 -0.19539365    
 -0.15788557    
  0.46285167    
 -0.54135472    
 -0.27224627    
  0.19608496    
  0.69942242    
 -0.34942436    
  7.79934227E-02
  2.08823290E-02
 -0.68514264    
  0.55406851    
 -0.67756259    
  0.14601742    
  0.78764713    
 -0.60495430    
  0.33302090    
 -0.13353144    
  0.60087198    
 -9.33951437E-02
 -0.90763646    
  0.60798949    
  0.30147517    
 -8.87563229E-02
 -0.11965605    
 -1.01752272E-02
 -0.32629672    
  0.55397576    
 -0.33303910    
  0.20582257    
  0.16015232    
 -0.19041012    
 -2.14141794E-02
 -7.29432926E-02
 -0.14776817    
  0.55903733    
 -0.48117676    
  0.22488992    
  9.32231694E-02
 -3.98384891E-02
  0.37280133    
  -1.2433672    
  1.78975910E-02
  0.55676079    
  0.53219640    
 -0.32519266    
 -0.37544525    
  0.54686004    
 -0.17867300    
 -0.71099532    
  0.52136338    
  0.29332662    
 -0.36501825    
  1.66279818E-07
  8.54336470E-02
  9.46331918E-02
  2.67276634E-02
  0.20674612    
 -0.12349652    
  4.64280546E-02
  0.42395446    
 -0.33710402    
 -0.32801235    
  0.18047734    
 -0.48217988    
  0.38306776    
 -0.32498693    
 -7.14588389E-02
  0.79166615    
 -0.91134501    
  0.61933130    
 -0.73592883    
  0.80879599    
  0.10962509    
 -0.17943221    
  4.67514060E-02
 -0.53941298    
  0.52077585    
 -0.80402333    
  0.71719229    
  4.53903377E-02
  5.12933321E-02
 -0.72704881    
 -2.88086962E-02
  0.62735546    
 -8.97515267E-02
  0.21629094    
 -0.59944576    
  0.48399305    
  0.38654429    
 -8.59902576E-02
 -0.78097516    
  0.15032347    
  0.27572420    
  0.33846602    
 -0.24199237    
 -8.14529434E-02
 -8.49283114E-02
  0.17585056    
  0.31835857    
 -0.34273714    
 -3.82767618E-02
  6.26556426E-02
  0.14860074    
 -0.24527290    
  2.39329245E-02
  0.64587611    
 -0.18847995    
 -0.55925953    
  5.45920432E-02
  8.23064055E-03
  0.11491647    
 -0.52096713    
  8.09886232E-02
  0.96098191    
 -0.78870553    
 -3.32900546E-02
  0.64770138    
 -0.96351367    
  0.53187913    
  0.11778317    
  0.21625103    
 -0.61718094    
 -0.21825345    
  0.64707386    
  0.46025571    
 -0.89512748    
  0.81915814    
 -0.59086829    
 -0.35082620    
  0.26907086    
  0.13353159    
 -0.70468122    
  1.61110330E-02
  0.34750053    
  0.14953181    
  0.76869255    
  -1.0380254    
  0.91118681    
 -0.36675072    
 -0.30613530    
  0.34035358    
  6.89251348E-02
 -0.59619498    
  0.60377777    
 -0.12026509    
 -0.70062995    
  0.23083916    
 -0.17858079    
  0.90110481    
 -0.26344001    
 -9.95172560E-02
  0.38423473    
 -0.81072795    
  8.88312981E-02
  0.50480753    
 -8.50014612E-02
  0.16147791    
 -0.10194917    
 -0.89485031    
  0.50930941    
  0.63616711    
  8.09691846E-02
 -0.16644800    
 -0.79336858    
 -0.24415570    
   1.0171968    
  3.85335535E-02
  -1.1679736    
   1.2059047    
 -0.16607703    
  0.35060170    
 -0.33125892    
  6.66913539E-02
  -1.0487986    
  0.14938974    
  0.50197613    
 -0.58459175    
   1.0318384    
 -0.28060290    
  2.67276634E-02
  0.21120454    
 -0.10793389    
 -6.65887520E-02
  0.27193365    
 -6.76103234E-02
 -0.59925091    
  0.41069242    
  0.12436523    
 -0.15292378    
 -0.43045291    
  0.52654308    
  0.25272134    
 -0.54105324    
  0.39193687    
 -0.38804320    
  0.17864454    
 -2.96889804E-02
  0.45765099    
 -0.87716520    
  2.34907977E-02
   1.0481622    
  -1.2294894    
  0.87115186    
 -1.66519172E-03
  4.00215089E-02
 -5.26005514E-02
 -0.24446639    
  0.26286164    
 -6.32689744E-02
 -0.22468950    
 -0.48536986    
  0.35325798    
  3.95603068E-02
  0.11980119    
  7.85527080E-02
 -0.56285149    
  0.49711958    
  0.20816995    
 -0.33716208    
 -0.39824480    
  4.91328873E-02
  0.51356143    
 -0.64513797    
  0.31987336    
  0.13140124    
 -0.64696622    
  0.87705112    
 -8.12787190E-02
  0.16010420    
 -0.24857831    
 -8.29742923E-02
 -0.51209867    
 -2.36315541E-02
   1.0766335    
  -1.1008371    
  0.34344757    
  0.70414495    
 -0.86675686    
  0.36242050    
 -0.43767309    
  0.89235914    
 -3.00023556E-02
 -0.12032424    
 -0.25267830    
 -0.53234988    
  0.25363612    
  0.87857521    
 -0.91831559    
  0.72145855    
 -0.95649695    
  0.93743294    
 -0.81680506    
  0.62557375    
 -4.87900078E-02
  0.24503008    
 -0.92129934    
  0.52371287    
 -0.20868832    
  0.25824559    
  0.51129740    
 -0.55714351    
 -0.39808500    
  0.74943733    
 -7.85000529E-03
 -0.15196370    
 -1.64444502E-02
 -0.43437633    
  0.14149964    
  0.15890129    
 -0.56645203    
  0.32205331    
  0.70890719    
 -0.20689504    
 -0.29380560    
  0.22951145    
  8.75045732E-03
 -0.17518350    
  0.71764278    
 -6.57020360E-02
 -0.55736476    
 -0.30996424    
 -0.23973234    
 -5.99430725E-02
  8.33043680E-02
  0.24179600    
  0.68544650    
 -0.65657878    
  0.67537498    
 -0.28906253    
 -0.75977486    
  0.81703585    
 -0.43547621    
 -0.31862167    
  0.27746353    
 -0.30558175    
  0.27139044    
  0.38299233    
 -0.56531376    
  0.25767097    
  0.25593325    
  1.24095595E-02
 -0.15295231    
  0.28378206    
 -0.15475199    
 -4.30173688E-02
  0.42720509    
 -0.22583532    
 -0.56276560    
  0.30604535    
  0.13149671    
 -0.53696215    
  0.45530537    
 -2.46097483E-02
 -0.72186804    
  2.30424404E-02
  0.29222769    
  0.74775141    
 -0.62770313    
  0.20886390    
  0.45830753    
 -0.72140652    
  0.40970230    
 -0.34198436    
  0.52940214    
 -8.80278647E-03
 -0.10624495    
 -0.11557328    
 -0.55328912    
  0.26487127    
  0.28510159    
  0.27514520    
 -0.28740180    
  0.43998906    
 -0.66537738    
 -0.31232774    
 -4.31440882E-02
 -0.11004748    
  0.65204525    
  0.24390531    
 -0.67594457    
 -9.80068892E-02
 -0.29763231    
  0.95756066    
 -0.35215232    
  0.28768209    
  0.10852148    
 -0.24642941    
 -0.42827961    
  0.83541411    
  0.58165145    
 -0.82182854    
 -0.40971568    
 -6.43255785E-02
  0.85263777    
 -0.68952268    
  0.53003216    
  6.27269521E-02
  0.15323603    
 -0.94554085    
  0.53353393    
 -0.20136175    
  0.41680720    
 -0.19696444    
  0.32756773    
 -0.84656477    
 -5.14151016E-03
  0.20860519    
  0.12072303    
  0.24151511    
 -0.30399567    
  0.72805691    
  -1.0316545    
 -9.13962647E-02
  0.57621813    
 -0.19580378    
 -0.60992563    
 -0.59271270    
   1.6452338    
 -0.79223800    
  0.63965857    
 -0.59883636    
  0.60282433    
  0.26427582    
 -0.21005166    
 -0.57003742    
  0.37729415    
  0.58460706    
  -1.1603522    
 -0.16060783    
  0.64923757    
  0.10411301    
  0.51999682    
 -0.15582192    
 -0.38805327    
 -0.10676821    
 -0.10096002    
  0.46325293    
  0.11361510    
 -0.63820124    
  0.20613222    
  0.48021460    
  1.87762268E-02
 -0.13183226    
 -0.74900830    
  0.97993118    
 -0.13083981    
 -0.45385191    
  8.90247598E-02
  6.01039864E-02
 -0.52305263    
  0.50518584    
 -0.63445807    
  0.46373424    
 -0.37389350    
  0.21469860    
  0.15667592    
  0.12989949    
 -0.87082845    
 -0.36654961    
   1.0463811    
  0.53440619    
 -0.24840099    
 -0.60916144    
  0.79767382    
 -0.77569509    
   1.0790997    
 -0.23335578    
  0.11588033    
 -0.95620400    
  0.43563575    
 -0.41601014    
  0.78265846    
 -0.66134781    
 -3.82821783E-02
  0.39072275    
  7.11173341E-02
 -0.67487258    
 -4.31723557E-02
  0.56201392    
  0.20793872    
 -0.45839787    
  0.64831090    
 -0.72336608    
  6.57813773E-02
  0.35122523    
  0.26530254    
 -0.81892520    
 -0.19919299    
   1.1915995    
 -0.43769130    
  0.31088260    
 -0.29571426    
 -8.63934774E-03
 -0.41144845    
  0.76877385    
 -0.64573091    
 -0.52198267    
  0.70887661    
 -0.10629451    
  0.35105148    
 -0.86499763    
  0.69760162    
  0.30092725    
 -0.34638980    
  0.33480966    
 -0.26086769    
 -0.75782996    
  0.42824531    
  0.36355799    
  0.35186183    
 -0.47382867    
  8.14930871E-02
 -0.14729019    
 -0.50121635    
  0.83263808    
 -0.11080010    
 -0.77083576    
 -0.42977569    
   1.0918784    
 -0.74396640    
  0.67400789    
  0.33974510    
  6.16861470E-02
 -0.80147606    
 -6.13005720E-02
   1.0250936    
  -1.1342927    
  0.47293732    
  0.27427715    
 -0.13758838    
 -3.30607444E-02
 -0.11299264    
  0.17580409    
 -8.71137083E-02
  6.66119382E-02
 -0.18809183    
  0.55404478    
 -0.31875318    
 -0.34529269    
  1.84339322E-02
  0.41203904    
 -0.14511925    
 -0.27302718    
  6.10712077E-03
 -0.10417724    
  0.24188580    
 -6.65323995E-03
  0.12059750    
 -0.11129536    
  0.39304245    
 -0.19020952    
 -0.32658604    
  0.66429186    
 -0.57279950    
 -1.79192051E-02
  0.35361046    
  0.16110183    
 -0.58529621    
  0.52887082    
  -1.0297952    
   1.1285379    
 -0.71002179    
  0.19119599    
 -0.57105988    
  0.58831310    
  0.16126822    
  0.19105537    
 -2.90964656E-02
 -5.17946184E-02
  0.13490969    
 -0.79161727    
  0.60314196    
  0.42260161    
  -1.9704816    
   1.5531571    
 -8.68201107E-02
 -0.33349141    
  1.43200792E-02
  0.96470451    
 -0.47398487    
  0.20242758    
 -0.54783726    
 -0.61184418    
   1.2877674    
 -1.18841995E-02
 -0.26496944    
 -4.30777743E-02
  0.17431502    
 -0.31925783    
 -4.17903922E-02
 -4.84442823E-02
  0.53262037    
 -0.19735949    
  0.26800913    
 -0.84443206    
 -4.89443168E-02
  0.44148582    
  6.15423843E-02
 -0.40155885    
  3.44862938E-02
 -9.47455168E-02
  0.31562647    
 -0.81717825    
 -0.88474256    
   1.4001726    
  0.29720762    
 -0.26852670    
  9.50397030E-02
  0.22233117    
 -0.42405525    
  0.50717670    
 -0.69614261    
 -2.83993743E-02
  0.51820576    
 -0.22898148    
  0.24719730    
  7.53104612E-02
  0.29046854    
  0.33157128    
 -0.39000690    
 -0.62639892    
  0.60583478    
 -0.28317544    
  1.54672470E-02
  0.30928892    
 -9.73051190E-02
  0.53124630    
 -0.90290523    
  0.10757390    
  0.13259816    
  7.04441518E-02
 -0.66808331    
  0.22116129    
 -0.24116193    
  0.97779429    
 -1.68586243E-02
 -0.77357626    
  0.30264485    
  0.34422150    
  8.73036459E-02
 -0.98190171    
  0.73825204    
 -2.80830897E-02
 -0.52107489    
  0.61177158    
 -0.75678718    
 -0.18684934    
  0.77280891    
  8.43409672E-02
 -0.66620272    
  2.22457033E-02
 -0.36240569    
 -0.29924303    
   1.6384696    
 -0.37250537    
  0.14521158    
 -0.22954413    
  0.13025600    
 -0.43190777    
  8.47310126E-02
 -0.22610204    
  0.75594819    
  0.18449314    
 -0.32225701    
 -4.90893908E-02
 -0.32397202    
  1.86653826E-02
  0.31157646    
 -0.48681062    
 -0.31169689    
  0.66854149    
 -0.45283258    
 -0.14856936    
  0.59902662    
  0.10166770    
 -7.35296309E-02
  0.43320766    
 -0.31761080    
 -0.38155133    
 -0.16705401    
  0.80676228    
 -6.66089207E-02
 -0.41314778    
 -1.94684714E-02
 -0.12402771    
 -4.70855497E-02
  0.49325404    
 -0.46413302    
  0.20423500    
 -0.66162944    
   1.1795726    
 -0.70421308    
  8.11831728E-02
 -0.63083428    
  0.36792260    
  0.58124077    
 -0.55663508    
  0.57438713    
 -0.21148156    
  0.22120911    
 -0.49768230    
  0.71363640    
  6.12668283E-02
 -0.93517679    
 -0.11895192    
  0.69209385    
 -0.41605818    
  0.72768760    
 -0.22198668    
 -4.83568795E-02
 -0.16210285    
  0.18903714    
  0.11953133    
 -0.27696842    
  0.15743709    
 -6.19171262E-02
 -0.10710748    
  0.28768229    
 -0.22008874    
  2.04859246E-02
  6.40716851E-02
  0.12675162    
  7.06376135E-02
 -0.74111605    
  0.10622210    
  0.17323625    
  0.35236335    
 -0.37078458    
  0.48744696    
  4.23217490E-02
 -0.62587589    
  0.27332497    
 -4.08684351E-02
  0.11171332    
 -0.26143226    
  0.21693304    
 -0.30113426    
 -0.51522768    
   1.0603061    
 -5.22767194E-02
 -0.59119129    
 -0.26900998    
  0.51167095    
 -8.59751403E-02
  0.72575879    
 -0.82286590    
  0.41806912    
  3.15607563E-02
 -0.16423373    
 -0.44514373    
 -0.12540115    
  0.23201096    
  0.30597299    
  0.14805333    
 -0.44285274    
 -0.34092674    
  0.64044315    
 -5.31525128E-02
 -0.19229689    
  0.59527713    
 -0.30721924    
 -0.38427100    
  0.68816787    
 -0.79095608    
  0.44562650    
  0.16134325    
 -0.27443686    
  0.15226935    
 -6.41621128E-02
 -0.44102973    
  0.44343677    
  0.65392655    
 -0.68443531    
 -2.12908350E-02
  0.17703331    
  9.79099050E-02
 -4.32289094E-02
 -2.13095509E-02
 -0.14665723    
 -4.86714989E-02
  0.10073653    
 -5.92163466E-02
 -0.58874416    
  0.79645818    
 -9.72290582E-04
 -0.13297558    
 -0.50528562    
  0.77785379    
 -0.99046385    
   1.0614853    
 -0.28322679    
 -0.21896814    
 -0.48258254    
  0.64672744    
 -0.27705735    
  0.20490260    
  3.95862907E-02
 -0.39863899    
 -0.18846306    
  0.93701911    
 -0.40145048    
  0.20959060    
  4.38585430E-02
 -0.94900298    
  0.60372335    
  0.29555616    
  0.33577159    
 -0.10637342    
  0.19355996    
 -0.16664538    
 -0.12942116    
 -0.23443328    
  0.30687431    
 -0.44227901    
 -0.63017219    
  0.44835064    
  0.26570314    
  0.29026505    
 -0.66851747    
 -4.81190644E-02
 -0.11954528    
  0.64122713    
  0.22209787    
  3.04925777E-02
 -0.78133976    
  9.94922221E-02
 -6.44116430E-03
 -0.18199866    
  0.59550893    
 -0.26236418    
  5.40672131E-02
 -0.43687439    
  0.49687949    
  0.23717111    
 -0.59899282    
  0.23797952    
  0.37364095    
 -0.32438329    
  9.05653462E-02
 -0.26199865    
 -8.08355287E-02
  0.62286460    
 -0.31099293    
 -0.31187177    
  0.18888654    
  0.16727313    
  2.61299517E-02
  0.39010736    
 -0.84544766    
  0.10517558    
  0.42360249    
 -3.54804508E-02
 -0.22993852    
  6.06246740E-02
 -0.17805237    
  0.33372998    
  4.91170622E-02
  0.13909869    
 -0.14018866    
  0.12970725    
 -0.26870635    
  0.50630409    
  0.31982607    
  -1.0997100    
  0.78815794    
 -0.59817773    
  0.12532358    
  5.60895689E-02
 -6.21169992E-02
  0.54412246    
 -0.95200866    
  8.70114639E-02
  0.59883648    
  0.21579075    
 -0.50591785    
 -0.92181373    
   1.1784184    
  0.40420160    
 -0.35252962    
 -0.24427360    
  0.13310088    
 -6.04855362E-03
 -0.60883582    
  0.68942302    
 -0.89506221    
  0.54582238    
  9.45886448E-02
 -0.23799445    
  0.33865082    
  0.22423118    
  9.21431407E-02
 -0.20818850    
 -0.74938679    
  0.37753022    
  0.46681157    
  0.22633551    
 -0.51936066    
 -0.21868908    
 -0.31623399    
  0.53253937    
 -0.55931765    
  0.58523166    
  0.34721172    
 -7.59425163E-02
  2.10534614E-02
 -0.14249986    
 -4.60908860E-02
 -0.20651127    
  0.39336479    
 -6.00270443E-02
  1.73916128E-02
 -0.12449802    
  2.23587807E-02
 -0.20201147    
 -0.10905726    
  0.20626652    
 -0.26415172    
  0.35172066    
 -0.66293353    
  0.72536075    
 -0.63077217    
 -9.26063359E-02
 -6.75793439E-02
  0.44425115    
  0.32730773    
 -0.14747998    
 -8.27896893E-02
 -0.29967320    
  0.43981019    
 -0.37693697    
  0.11917119    
 -5.26812226E-02
  0.35242605    
 -0.48679316    
  0.29227036    
  0.59276789    
 -0.52169669    
 -0.21590246    
 -0.19364078    
  0.48671961    
 -0.59188545    
   1.0562220    
 -0.41600740    
  7.15374621E-03
 -0.61482918    
  0.25757229    
 -0.32979867    
  2.00406238E-02
  0.97784841    
 -0.22127984    
 -0.26862216    
 -7.58895651E-02
  6.85545877E-02
  3.73314098E-02
  0.32680053    
  0.14202024    
 -0.13437717    
 -0.38785470    
 -2.49681063E-03
 -2.50332546E-03
  0.44397858    
  -1.1497365    
  0.78868806    
 -0.68053961    
  0.80915684    
 -7.14589208E-02
 -0.17062564    
  0.38984001    
  0.14321730    
 -0.96205300    
  0.42640817    
  0.39853275    
 -0.75594801    
   1.0602309    
 -0.56508291    
  0.18495177    
  -1.0158314    
  0.92660034    
 -7.67147541E-02
 -6.52030334E-02
  0.31306618    
 -2.89365835E-02
  2.89364997E-02
 -0.50680035    
  0.70668501    
 -0.88356918    
  0.40317938    
  1.47647588E-02
 -2.16534995E-02
  0.61965919    
  -1.0668827    
  0.56346959    
  0.12787461    
 -0.84699702    
  0.61546993    
 -0.45621982    
  0.42619452    
 -0.31260899    
 -0.41028434    
  0.32676321    
  0.39260700    
  0.27763182    
 -0.64954847    
  0.48734412    
 -0.44720486    
  0.39558017    
 -0.44256896    
  0.80595434    
 -0.79569745    
  0.66380948    
  3.44267040E-02
 -4.23918758E-03
 -0.47767934    
  4.15890068E-02
 -0.33384734    
  0.50049710    
  0.29378113    
 -0.10757420    
 -7.17669204E-02
 -0.50719464    
  0.43201780    
 -0.49140731    
 -5.94232231E-02
  0.72239989    
 -0.43009025    
  0.34258738    
 -9.15807411E-02
 -0.20234831    
  1.18031865E-02
  0.33292699    
  0.13935553    
 -0.47358751    
 -0.54987216    
  0.51669085    
 -0.33701217    
  0.62671667    
 -0.23202120    
  0.52046061    
  -1.0746770    
  0.18931867    
   1.1269529    
  -1.1758348    
 -0.29866064    
  0.89050668    
 -7.64069036E-02
 -6.17042407E-02
  0.49104765    
 -0.15527469    
 -0.13866881    
 -7.61974975E-02
 -0.12090634    
 -0.31539842    
  0.34077740    
 -0.43575194    
  0.32747045    
 -0.51571357    
  6.25876114E-02
 -0.15589547    
  0.22265445    
  0.64401436    
  0.51533735    
 -0.46522683    
  5.88402934E-02
 -1.67290848E-02
  2.95495298E-02
 -0.59362715    
  3.08218133E-02
 -0.65860677    
  0.73396927    
  0.48562157    
 -5.04781790E-02
 -0.64907044    
  0.66900468    
  8.55219662E-02
 -0.70094275    
  0.82798201    
 -0.40015990    
 -0.28843814    
 -0.44166464    
  0.48749691    
  0.37811959    
  8.71762484E-02
 -0.19915928    
  9.90282670E-02
  5.36976382E-02
 -0.41741845    
  0.19830649    
  0.21530233    
 -0.65568960    
  0.43564224    
  0.47770292    
 -0.92072523    
  0.71512616    
 -0.69314712    
  0.39697507    
  3.58891673E-02
 -3.83280218E-02
  0.23407272    
 -0.28543034    
  8.73325616E-02
 -0.14282905    
  0.49549106    
 -0.83142012    
  0.49858379    
 -0.60478961    
 -0.40970239    
 -0.17344379    
  2.61698663E-02
  3.62359583E-02
 -3.56520247E-03
  3.85335498E-02
 -4.21115085E-02
  2.47802492E-02
  2.20277556E-07
  2.20277556E-07
 -1.76370330E-02
  3.83993275E-02
 -6.72820061E-02
  7.41081238E-02
 -4.16725539E-02
  1.05821146E-02
  2.42648181E-02
 -4.19643372E-02
  2.12024283E-02
  2.75881104E-02
 -3.46053503E-02
 -3.52746085E-03
  4.82853651E-02
  4.60606851E-02
  0.69795889    
  0.11760533    
 -0.51272386    
  0.87606263    
  0.11216234    
 -0.92606443    
 -0.51008195    
   1.6086940    
 -0.96508086    
 -0.14249991    
   1.0033771    
  0.36243862    
 -0.87546879    
  0.38455865    
 -0.58553576    
  0.22953118    
  0.53047037    
  -1.0010105    
   1.1474704    
 -0.58357209    
 -0.38551900    
  0.53178912    
 -0.30613530    
 -4.99371476E-02
 -1.21213943E-02
  0.45018193    
 -0.27576783    
  0.24817967    
 -0.24690004    
 -0.21772337    
  0.50955307    
 -0.60804784    
 -5.27714984E-03
  0.63785446    
 -0.87119097    
 -0.11057103    
  0.86316276    
 -6.83932826E-02
  8.19422379E-02
 -3.26172262E-02
  9.57973674E-03
  0.29743299    
 -0.44682801    
 -0.53531343    
  0.43309098    
  0.39358738    
 -0.39631605    
  0.58733118    
 -0.50728852    
  0.19319104    
 -1.67719815E-02
 -0.41609201    
  0.29367369    
  0.22481489    
 -0.87470567    
  0.79323053    
 -0.24116196    
 -0.22512187    
  0.18753329    
   1.0243289    
 -0.70301908    
  5.40670082E-02
 -7.61344135E-02
  5.81158586E-02
 -8.64977762E-03
 -0.16433766    
 -0.14152685    
 -0.25544211    
  0.38206899    
 -0.48724163    
  0.35667494    
  0.36427736    
 -0.48140308    
  0.36624464    
  0.24445319    
 -0.27570596    
 -3.77403125E-02
  0.34895277    
 -0.85794890    
  0.36631754    
 -0.72273153    
  0.11807324    
  0.78083479    
 -0.44834828    
  0.36066046    
  0.27248588    
 -0.79733050    
  0.88603359    
 -0.13203104    
 -0.21647772    
  0.23203841    
 -0.72170752    
  0.34973514    
  0.32263717    
 -9.58767161E-03
 -0.69894445    
  0.90694511    
 -0.54640126    
 -5.98648302E-02
  0.41735023    
  0.10318426    
  0.14865495    
 -0.15207119    
 -0.62455338    
 -0.82987857    
 -9.20190811E-02
   1.2418025    
  0.31992927    
 -0.12645565    
 -0.11111297    
 -6.51085749E-02
  0.20728293    
 -0.52545172    
  0.64580584    
 -0.65525484    
  1.58105337E-03
  0.19851401    
  0.17103183    
 -7.83157125E-02
  6.95437938E-02
  0.12800942    
  0.34625277    
 -5.27733006E-02
 -0.36267984    
  0.32588375    
 -0.64485699    
 -0.14255153    
  0.29833364    
 -0.17598474    
  2.59008035E-02
 -6.00032061E-02
  0.37015834    
 -0.30307764    
  0.27562106    
 -3.48618925E-02
 -0.90471697    
   1.3335578    
 -0.24412036    
 -0.23124096    
 -4.51380759E-02
  0.12222838    
  1.17583154E-02
  0.12472558    
 -0.56149375    
  5.28545044E-02
  0.31575531    
  0.32782111    
 -0.33696425    
  2.49446817E-02
  0.12014444    
 -0.83708847    
 -0.41468170    
   1.2897682    
  9.55685333E-04
 -0.25049627    
  0.31072742    
 -0.29128546    
  1.78897288E-02
  0.67405337    
 -0.62222832    
  0.44973817    
 -0.21743321    
 -0.15148532    
 -0.53633797    
  4.66810428E-02
  0.87279046    
 -0.42758524    
 -0.51516396    
 -0.40275142    
  0.66148567    
 -0.41954970    
  0.32884422    
  0.17257527    
  0.56035173    
 -0.88656777    
 -6.26355559E-02
  0.67006922    
 -9.73225397E-04
 -0.81190443    
  0.91541338    
 -0.24556139    
  0.26469246    
 -0.22185241    
  0.41047049    
 -0.20950653    
 -0.66282886    
  0.64059573    
  -1.0711159    
  0.65434617    
  0.10604224    
  5.83847240E-02
 -0.37133211    
  0.34077740    
 -0.52242810    
  4.52389754E-02
  0.73550624    
 -0.71081370    
  0.53821433    
 -4.48004194E-02
 -0.26914558    
  0.65650171    
 -0.89971036    
  0.30709085    
  0.89324224    
 -0.55717188    
 -7.29488060E-02
  0.45502728    
 -0.25396335    
 -0.97407335    
   1.1001722    
 -0.72240990    
 -0.22797064    
 -0.25073868    
  0.73251712    
  9.72330719E-02
  0.29022136    
 -0.61122072    
 -7.60270581E-02
  0.42488322    
 -4.26549762E-02
 -0.60958225    
  0.15052736    
  0.58394802    
 -0.70332038    
  4.59621511E-02
  0.82300949    
 -5.10222875E-02
 -0.39157274    
 -0.31429037    
 -0.19742604    
  0.83802831    
  7.87078217E-02
  0.44817299    
 -0.99804127    
  0.10257872    
  0.11312947    
  0.27264428    
 -0.14879885    
  0.20853187    
 -0.15296216    
 -0.25161141    
  0.18387991    
  0.16096053    
 -0.68748128    
  7.50459544E-03
 -2.45992057E-02
  0.42694420    
  0.24196537    
 -9.81749734E-04
  7.10864961E-02
 -0.25144508    
 -4.82019894E-02
 -0.71309793    
  0.97356129    
  0.26943851    
 -0.19607845    
 -0.16496649    
  5.67525849E-02
 -0.72619987    
  0.95032823    
 -0.85520297    
  0.80183566    
 -0.52392328    
 -0.22209220    
  5.78394048E-02
  0.37355629    
 -5.85648082E-02
 -0.48973852    
 -9.70833898E-02
   1.1996250    
 -0.48608011    
 -0.61843228    
  0.23918757    
 -0.14154926    
  0.76559258    
 -0.30052051    
 -0.51082546    
 -0.12766299    
  0.54306620    
 -1.36905145E-02
  0.42449740    
 -0.78224719    
  0.83337641    
 -0.60095704    
  0.38150606    
 -0.11065540    
  0.32698616    
  -1.0475926    
   1.0934018    
 -0.49846432    
 -0.73838121    
   1.1011800    
 -0.10156895    
 -0.35249415    
 -0.30624744    
  0.45828083    
 -0.42590365    
  0.81465971    
 -0.38644651    
 -0.66921425    
  0.12675157    
   1.1719168    
 -0.71993160    
 -0.34305942    
  9.17450115E-02
  0.33484736    
 -0.45730847    
 -4.12042290E-02
  0.70076621    
 -0.12731607    
 -2.17872448E-02
  3.67609151E-02
 -0.30409333    
  1.14451339E-02
 -5.85817397E-02
 -0.25455174    
  0.33841610    
  0.18785404    
  0.24272057    
  7.38504231E-02
  0.31616700    
 -0.42394969    
 -3.31943147E-02
  7.78892636E-02
 -0.49255747    
  0.55312979    
 -0.74218935    
  0.91734827    
  0.45249739    
  -1.3182880    
  0.56653130    
 -0.52390194    
 -9.24249142E-02
  0.26722783    
  0.31722784    
 -0.31992668    
 -0.40411454    
  0.32102692    
  0.42725241    
 -0.75845248    
  0.68802148    
 -0.16016400    
  0.16528934    
 -0.30764836    
  0.65559381    
 -0.70112109    
 -0.29988620    
   1.1941010    
 -0.43813574    
 -0.43590531    
 -0.10361863    
 -0.17412724    
  0.73915350    
 -0.58258432    
  0.58796555    
 -0.11054183    
  0.23328166    
 -8.15602690E-02
 -0.21992975    
 -0.76290411    
  0.55304116    
 -0.13089654    
  0.47562677    
 -0.33292735    
 -0.26067090    
  0.88361347    
 -0.41742444    
  0.20558025    
 -5.19915344E-03
 -0.20250638    
 -0.31063876    
  0.60758626    
 -0.76270473    
 -0.12245499    
  0.25110143    
  0.40397349    
  0.12164524    
 -1.06290421E-02
 -0.68163735    
   1.0051782    
 -0.31998503    
 -0.60569227    
 -0.51353931    
   1.2402630    
 -9.56247225E-02
 -0.80274582    
  0.16512151    
 -4.69100103E-02
   1.0660703    
 -0.97905862    
  0.25044033    
  7.08678067E-02
 -0.35163793    
 -0.44093272    
 -8.67824256E-02
   1.0235176    
  0.12684579    
 -0.36290541    
  0.35065705    
 -0.11954527    
 -0.10337842    
  4.20092866E-02
 -0.20278275    
  0.11346709    
  0.13367556    
  0.20625068    
 -0.25061107    
  0.41873825    
 -0.83374196    
  0.18205523    
 -0.21287684    
 -0.40711403    
   1.1602072    
 -0.49466512    
  0.32880938    
 -0.59550858    
  0.16500774    
  0.40734121    
 -0.17021139    
  0.38374957    
 -0.31817001    
  4.77489159E-02
  0.15669858    
 -0.20861851    
  2.08758842E-03
  0.10107603    
 -1.80697776E-02
 -0.11478839    
 -0.10907498    
 -0.25578344    
 -0.65512002    
  0.71820378    
 -0.13707253    
  0.44635409    
 -0.73905689    
  0.75705624    
  0.18703216    
 -0.46878597    
 -0.35330302    
  0.73389000    
 -0.86262369    
  0.75005549    
 -0.10417923    
  0.13868327    
  7.80643299E-02
 -0.98463869    
  2.76051648E-02
  0.29015437    
  0.55643618    
  0.22611143    
 -0.34788334    
 -0.14559405    
  0.22064374    
  0.23750052    
 -1.41343977E-02
 -0.34254062    
  0.11583166    
 -0.39602342    
  9.63647589E-02
  0.52369434    
 -0.88424915    
  0.66466779    
  0.18139516    
  7.66863376E-02
 -0.67359692    
  0.12486614    
  0.52966654    
 -0.60365987    
  0.48587716    
 -5.66952825E-02
 -0.75768560    
  0.93913901    
 -0.51750880    
  0.18207879    
  0.28555322    
  0.48698211    
 -0.31922564    
 -0.34843540    
  0.41345644    
 -0.35399103    
  0.15621032    
  -1.0647990    
  0.36988640    
  0.63494909    
  0.17244163    
  1.64129175E-02
 -0.29234421    
 -0.45005858    
  0.30263510    
 -0.17441060    
  0.50016749    
 -0.15574487    
  0.14877024    
 -0.29382494    
  0.12764569    
  6.59581572E-02
  3.98156121E-02
 -0.58074814    
  0.67385924    
  3.90251987E-02
 -0.24412784    
 -0.35430163    
  0.66154206    
 -0.99004579    
  0.22725020    
  0.69314706    
 -0.25542128    
  5.75698987E-02
  5.53808659E-02
 -0.17741868    
  0.53182268    
 -0.13315241    
 -0.94511116    
  0.78792572    
 -0.30436882    
  0.79694384    
  -1.1964175    
  0.56929731    
 -1.94579177E-02
  0.24381775    
 -0.64876598    
  0.33978879    
  6.61929101E-02
  0.27389967    
 -0.34451705    
 -0.44850680    
  0.55464321    
 -0.66464418    
  0.53040016    
 -0.10447416    
  0.86112583    
 -0.77855492    
 -0.19924712    
 -0.36709300    
  0.49007821    
 -0.18156697    
  0.39179769    
  0.13072419    
 -0.75780487    
  0.48960981    
  8.51578936E-02
 -1.84287149E-02
  0.18341492    
 -0.77470887    
  0.83136135    
 -0.37453687    
  0.10786067    
  7.04900399E-02
 -0.13787873    
 -0.48355657    
  0.50965548    
 -0.19742331    
  4.87222560E-02
  0.14282897    
  0.54555118    
 -0.71174920    
 -0.49336201    
  0.75497717    
  0.17623582    
 -0.29187980    
  0.42686909    
 -0.20468754    
  9.80190560E-02
 -0.22949013    
  0.26126611    
 -0.34121737    
 -0.16511029    
  0.20930333    
  5.67230908E-03
  3.38807213E-03
  0.12887016    
 -0.59414995    
  0.23563273    
  0.41440839    
 -0.29804474    
  0.57536423    
 -0.38195124    
  0.46111953    
 -0.31338146    
 -9.50409546E-02
 -0.12496571    
 -3.18207555E-02
 -0.67031515    
  0.18495177    
  0.68466866    
 -7.05484450E-02
  0.39833298    
 -0.30256143    
 -0.16839680    
 -0.27036569    
  0.28660864    
  0.33309087    
 -0.37476337    
 -0.33311835    
  0.52786690    
 -0.26190349    
 -0.23216625    
  0.50780004    
 -7.84529373E-02
  0.20628655    
 -0.85802162    
 -1.13852313E-02
  0.59707320    
  5.21858297E-02
 -6.70007914E-02
 -0.39803022    
  0.18628205    
 -0.23340692    
  0.47249642    
  6.62227422E-02
 -4.46725376E-02
  0.32846346    
 -0.35834742    
 -0.42660737    
  0.46759671    
 -8.37308764E-02
 -0.62561083    
  7.27950782E-02
  0.31620875    
  6.29812181E-02
  0.18232147    
 -3.30062769E-02
 -0.31719634    
  0.64757752    
 -0.20838174    
 -0.14119871    
 -0.24708804    
  3.44368108E-02
 -0.41966999    
  0.14738360    
  0.62117350    
 -0.70214289    
  0.26944429    
 -6.16795607E-02
 -0.51573175    
  0.99000823    
 -0.66413081    
  0.72326124    
  2.64416225E-02
 -0.56968492    
  0.71916485    
 -0.21893887    
 -9.75102931E-02
 -0.28036678    
  0.42089459    
 -0.38088936    
  0.69384700    
 -0.39779684    
 -6.26939349E-03
  0.44385216    
 -0.68311036    
  0.10722298    
  0.21930839    
 -0.36314589    
  0.52916455    
 -5.71216736E-03
 -0.59353131    
  0.34699881    
 -8.97758752E-02
 -3.44238034E-03
 -0.12340216    
  0.24551830    
  0.14992729    
 -0.36597490    
  0.11328375    
  0.28880897    
 -0.79625785    
  0.42401853    
  4.88997763E-03
 -0.33257723    
  0.10484997    
  0.68468881    
 -0.22314359    
 -0.54619271    
  0.41541538    
  0.49485725    
 -0.87587118    
  0.55523545    
  7.56250247E-02
  1.10782115E-02
 -3.53635475E-02
 -5.59714176E-02
 -0.58001769    
 -0.12903997    
  0.53505778    
 -0.56765908    
 -0.21925257    
  2.87102889E-02
  0.45305651    
 -0.20752390    
 -0.13617072    
 -5.43023162E-02
  0.87621242    
 -0.76839978    
  0.56047428    
  6.53247535E-02
 -0.49804598    
  0.47528067    
  0.25423428    
 -0.72073489    
  0.25751135    
  0.14562003    
  8.72062072E-02
 -0.41622958    
  0.36459818    
 -0.52064449    
  0.35153857    
  0.76213992    
 -0.39894450    
 -4.36502807E-02
 -8.49853456E-02
 -0.13549419    
 -0.49522856    
  0.91866863    
 -0.32670236    
  0.54109800    
  -1.3468277    
  0.92265862    
 -3.98459248E-02
  0.30879876    
  -1.1940715    
   1.3454468    
 -0.37545195    
 -0.97741139    
  0.77185309    
  0.22771998    
 -0.40546489    
  0.29348731    
 -1.85573604E-02
 -0.11804307    
 -1.77205577E-02
 -0.16694553    
 -0.34070662    
  0.79205126    
  0.21756743    
 -0.21220072    
 -0.36012167    
  0.13385105    
 -0.15582989    
  0.53714281    
 -0.29048693    
 -0.67392570    
  0.60303390    
 -0.24896766    
 -0.50754941    
  0.53255063    
 -0.40340984    
 -6.57713339E-02
  0.87235737    
  0.26215285    
 -0.33929718    
  2.63814181E-02
 -0.67120999    
  0.68557143    
  0.14240362    
 -0.21329917    
 -2.68886816E-02
 -0.73379445    
  0.69641685    
  7.03701302E-02
 -4.45900969E-02
  0.10174844    
 -0.55722386    
  0.29351777    
  0.55568922    
 -0.86947829    
  0.43571934    
 -0.10585137    
  0.40505582    
 -0.28604671    
  8.67705233E-03
  0.10934803    
 -0.46017811    
  0.63146764    
 -0.37217563    
  3.48871760E-02
  0.17563240    
 -8.18821713E-02
  9.42691490E-02
 -0.19490042    
  3.94863263E-02
  0.20348272    
 -3.39639448E-02
 -0.47656122    
  0.75155813    
 -0.64469463    
 -0.22992308    
  0.94842213    
 -0.77692974    
  0.60639632    
 -0.14701457    
 -0.67432100    
  0.15744399    
  0.37203416    
 -0.21118616    
  0.25518310    
 -0.15448456    
  0.33697256    
  3.12011428E-02
 -0.38942632    
 -3.76944877E-02
 -0.13229281    
  0.37044117    
 -0.26706263    
  0.90551865    
  -1.2068996    
  0.64818567    
 -0.13494942    
 -7.16500655E-02
 -3.61213461E-02
  0.59351724    
 -0.43249375    
 -0.31882092    
  0.56784946    
 -0.59513617    
  6.68698251E-02
  0.48221874    
  3.06746941E-02
 -4.27280925E-02
 -0.34052238    
  0.31597146    
 -0.27478585    
 -0.37856731    
  0.83401632    
 -6.72163069E-02
 -0.35393158    
  4.02740128E-02
 -0.18515956    
 -0.26798293    
  0.28608847    
 -7.06176534E-02
  0.51210874    
  -1.0068047    
 -0.29684684    
  0.32384720    
  0.90308934    
 -0.63820589    
  0.62482804    
  2.65795067E-02
 -0.80949700    
  0.75647622    
 -0.11336347    
  6.64727986E-02
 -0.60976547    
 -0.19642058    
  7.23680407E-02
 -9.49328244E-02
  0.71062857    
  0.25267243    
 -0.86648297    
  0.57853711    
  0.27198416    
 -5.11663854E-02
 -0.29760993    
  0.36947766    
 -4.18403707E-02
 -2.41174661E-02
 -0.54623783    
  0.21964915    
 -0.28884974    
 -0.14562000    
  0.33389491    
 -0.30197716    
  0.37294689    
  0.16372029    
 -0.13879283    
 -2.73340140E-02
 -0.14774530    
  9.20035765E-02
 -7.12704360E-02
  0.18323308    
  7.56525472E-02
 -0.37019151    
  0.28653452    
 -0.73655570    
  2.39523104E-03
   1.0727625    
 -0.62513655    
  0.56527925    
 -0.72941810    
 -0.16411000    
  0.90131712    
  0.32843488    
 -0.25131437    
 -0.98482746    
  0.53614348    
 -0.38750261    
 -0.27851599    
  0.46145114    
  0.18181019    
  0.31168842    
 -0.65277469    
 -0.19171804    
  0.55556160    
 -7.25707337E-02
 -2.58694086E-02
  0.52043438    
 -0.84511435    
  0.83771002    
 -0.70393997    
 -0.25753433    
  0.91844815    
 -3.33071277E-02
 -0.32830614    
  0.12326851    
  0.23834465    
  6.18409589E-02
 -0.78119034    
  0.43510973    
  0.30471841    
  0.10112872    
 -0.44795835    
 -0.44010830    
  0.48679134    
 -0.47023162    
  0.92428786    
 -0.40510321    
 -0.48863420    
  0.63858807    
 -7.66993836E-02
 -0.78061724    
  0.67536891    
 -0.25967744    
  0.51633388    
 -0.76598811    
  0.41782641    
  0.50367469    
 -0.18902551    
 -0.38724664    
 -0.43088454    
  0.31326672    
 -0.15911615    
  9.78410542E-02
  0.70959854    
 -0.11603615    
 -0.39246115    
 -0.42701352    
  0.56328672    
 -4.49641608E-02
 -0.24159080    
  6.25659749E-02
  0.30099213    
 -6.91419840E-02
  0.15319158    
 -0.39069924    
  0.19056195    
  0.68254012    
 -0.25351715    
 -5.89560270E-02
  0.13109936    
 -8.90797824E-02
  0.16627726    
  -1.3686987    
  0.57536399    
  0.55294925    
 -0.18701488    
 -0.82898527    
  0.20025073    
  0.60733801    
  0.14987510    
 -0.61802661    
 -0.31660512    
  0.43145990    
 -0.30642939    
  0.73317212    
  0.15810733    
 -0.31529281    
 -0.49747744    
  0.79129964    
 -0.30395156    
 -0.24487099    
  0.32212555    
  9.67370719E-02
  4.27971035E-02
  -1.0376664    
 -4.20009345E-02
  0.44317245    
 -0.27344072    
  0.64684260    
  5.08194081E-02
 -2.62420978E-02
  0.40044275    
  -1.0809532    
  0.20749685    
  0.61101502    
 -0.10167461    
  0.22113486    
 -0.70845604    
  0.50500095    
 -0.34748569    
 -9.34564602E-03
  0.66134810    
 -0.15711680    
 -0.61324972    
  0.58836812    
 -0.29156557    
  0.68206120    
 -0.30510056    
 -0.57575977    
  0.52652442    
 -0.29833043    
  6.57973588E-02
 -0.41494399    
  0.70380437    
 -0.68610489    
  0.50236893    
 -0.78888226    
  0.52151614    
  0.24046825    
 -0.22259864    
  0.44813803    
 -0.61049670    
  0.47659224    
  0.30470064    
 -0.69535059    
  0.46354917    
 -0.69407260    
  0.55324614    
  0.35411572    
 -0.29920819    
  0.43068212    
  -1.1137991    
 -0.12303635    
  2.23221630E-02
  0.63520938    
  6.78224787E-02
 -1.76411830E-02
  0.29874405    
 -0.66067654    
  0.68834329    
 -0.68994194    
 -0.39274633    
  0.52025986    
 -0.52739406    
  0.75671571    
 -1.92202739E-02
 -0.33601549    
  0.36968875    
  0.10569172    
 -0.12238632    
  0.32890812    
  0.30648622    
 -0.59686440    
  0.11513969    
 -0.95205265    
  7.45334849E-03
  0.96837556    
 -0.28143618    
 -9.80536789E-02
  0.28905487    
 -0.21367206    
 -0.57890892    
  0.67131960    
 -0.53750437    
 -0.12928015    
  0.36388889    
 -0.16362932    
  0.35222062    
 -0.16068217    
  0.80922961    
 -0.61903930    
  0.40504351    
  0.11909380    
 -0.39060590    
 -0.40823451    
  0.32041827    
  0.23180157    
 -0.44952491    
  0.13334388    
  0.21018189    
 -9.37139839E-02
 -0.20862958    
  0.26877251    
 -0.24738874    
 -0.51885021    
   1.1635952    
 -0.20735484    
 -0.21227372    
 -0.39873108    
  0.32392979    
  0.26961941    
 -0.33480552    
 -0.15977967    
  0.45295185    
 -0.53033823    
 -0.10736966    
  0.36123493    
 -0.32356212    
 -7.68201947E-02
  0.55143452    
 -0.12962736    
  0.19121781    
 -0.23975855    
  0.44314066    
 -0.30292383    
 -0.67176211    
 -0.19622624    
  0.68907404    
  4.65199389E-02
 -0.18024595    
 -2.20133495E-02
  0.36931336    
 -2.22229809E-02
 -0.38930449    
  0.26376656    
  0.56415510    
 -4.29376848E-02
 -0.74914926    
  0.81571877    
 -0.56387132    
 -0.84895778    
  0.93129379    
 -0.32304630    
 -0.23628344    
  7.15282932E-02
  0.47046971    
  0.21706462    
  9.47982073E-02
 -0.77675122    
  0.77930802    
  7.14294389E-02
 -0.13285226    
 -0.92082578    
  0.21033441    
  0.94925863    
 -0.64242423    
  0.63956928    
 -0.21442543    
 -0.63215780    
  0.27383670    
  0.21984294    
 -0.83851993    
  0.88035876    
 -0.40302894    
 -8.05295855E-02
  0.50955904    
  4.91523892E-02
  0.18983476    
  7.56573901E-02
 -0.26187882    
 -0.36742422    
  4.95338775E-02
  0.52118057    
 -0.19431370    
 -0.43955135    
 -7.93492943E-02
  0.59460372    
 -8.29057884E-04
 -0.30271980    
  6.62204251E-02
 -0.88985747    
   1.1255274    
 -4.99191089E-03
 -5.04596047E-02
  0.15113880    
 -0.72067195    
  8.46833065E-02
  0.14062856    
 -0.59873736    
  0.93149012    
 -0.68695533    
  0.54412735    
 -0.71487617    
  0.67307258    
  0.22378352    
  0.30250344    
 -0.91377163    
  0.14874527    
  0.29477072    
 -0.82797670    
  0.81783497    
 -0.51354766    
  0.20700023    
 -0.41241464    
  0.88483882    
 -0.32821617    
 -0.54621691    
  0.50584447    
  0.26973167    
  4.65631709E-02
 -0.83884114    
  0.70881319    
 -0.48693380    
  0.30936757    
  0.47555771    
 -0.10109594    
  0.16226357    
 -0.91412210    
 -0.21460608    
  0.41067174    
  0.42602369    
 -0.72065365    
 -0.18311867    
  0.89599037    
  0.22548439    
 -0.67998379    
  0.16290353    
  0.51395804    
 -0.25310320    
  0.20914882    
 -0.92161554    
 -0.87014413    
   1.2443242    
  0.33526099    
  7.95766264E-02
 -2.55091283E-02
 -0.63280386    
  0.46322411    
 -0.49247628    
  0.69685096    
  0.16883001    
  -1.1739820    
 -0.60151708    
  0.12949109    
  0.20763932    
 -9.66267958E-02
  1.79539118E-02
  1.41345160E-02
 -5.03702126E-02
  6.43078387E-02
  3.45417880E-03
 -2.09065042E-02
 -4.31721807E-02
  2.54096910E-02
  3.57768498E-03
  1.06571745E-02
 -3.53968260E-03
 -2.87788864E-02
  3.58463116E-02
 -3.22030187E-02
  2.51361169E-02
 -3.55229271E-03
  2.46058591E-02
 -4.61892597E-02
  3.57180871E-02
  5.06460163E-09
 -2.48680059E-02
  5.93543649E-02
 -7.02041388E-02
  4.61894311E-02
 -2.10532658E-02
  7.06734788E-03
  1.39862914E-02
 -2.81710140E-02
  1.76995825E-02
  3.50285089E-03
 -3.92205901E-02
  2.51361169E-02
 -7.11760391E-03
  3.50912623E-02
 -6.40788674E-02
  3.25527117E-02
 -2.52264850E-02
  2.87791081E-02
 -1.06953131E-02
  7.14299642E-03
  3.55254579E-03
  4.16728519E-02
 -1.36989001E-02
 -3.50914560E-02
 -1.36311343E-07
  2.12024283E-02
 -1.76370330E-02
  1.76373608E-02
 -2.47800536E-02
  1.06954332E-02
  3.53970635E-03
  1.75136309E-02
 -3.47847794E-03
  3.47831356E-03
 -3.17487232E-02
  2.12774035E-02
 -7.04240287E-03
  1.05451336E-02
  1.04348483E-02
  9.87643898E-02
 -0.10919907    
  3.49019142E-03
 -2.82704588E-02
  1.42349955E-02
  3.47255468E-02
 -4.18178290E-02
 -1.07334955E-02
 -2.55021453E-02
  5.73631823E-02
 -1.05077969E-02
  1.05077643E-02
  1.03986515E-02
  4.05458845E-02
 -8.28058422E-02
  1.42861018E-02
  2.79737953E-02
  0.12313265    
   1.1907763    
 -3.29752415E-02
 -0.56899887    
  0.35988462    
  1.05695268E-02
  0.38897452    
 -0.60600400    
 -0.57681668    
  0.59408319    
  0.12583445    
 -3.19516771E-02
  0.38711587    
  5.27706603E-03
 -0.14310072    
 -0.52749574    
  0.34961772    
  0.50549102    
 -0.88646984    
  0.49080336    
  1.18473507E-02
 -7.67467916E-02
 -8.12564418E-03
 -0.55816007    
  0.71729314    
  0.19695896    
 -0.73737651    
  0.99122745    
 -0.20370126    
 -0.36067596    
 -5.02387322E-02
  0.45718780    
 -0.36230361    
  0.28927827    
 -0.74050277    
  0.15891713    
  0.47834969    
  0.11984405    
 -0.22904342    
 -0.65256178    
  8.17895830E-02
  0.83903664    
 -0.22767861    
  6.50711954E-02
 -0.20620713    
 -8.29549655E-02
 -0.67436743    
  0.38352048    
  0.29203063    
  0.37217554    
 -0.31916755    
 -7.88722094E-03
  3.66503261E-02
 -0.55390698    
 -0.20341547    
  0.76384389    
  7.51136318E-02
 -0.53113067    
  0.98849225    
 -0.86483848    
 -0.23186739    
  0.79793584    
 -0.11532044    
 -0.37373167    
  0.24226023    
 -0.37041152    
  0.99777567    
 -0.64956218    
 -0.85217321    
  0.85441542    
  0.53712851    
 -0.52932012    
 -0.21898545    
  0.27830228    
  0.26115528    
 -0.45210031    
 -0.16647813    
  0.14210227    
 -0.27648935    
  0.16823883    
  0.31515932    
 -0.17119069    
  0.41378477    
  4.95879166E-03
 -0.19710483    
  1.79107822E-02
 -0.11593547    
 -0.20177872    
  0.30381155    
 -0.19601479    
  0.27482614    
  2.55490188E-02
 -0.23446876    
 -0.50100332    
 -0.59306359    
   1.1031371    
 -0.21443464    
  7.54058436E-02
 -2.49519199E-02
 -0.18658577    
  0.53081673    
 -3.54953147E-02
 -0.68536520    
  0.80227983    
 -0.24488099    
 -3.84662896E-02
 -0.40373659    
 -0.10555230    
  6.86088949E-02
  0.54361534    
 -0.46274579    
  0.51642960    
 -0.70505202    
  0.67705017    
 -7.36399740E-02
 -0.64207220    
  0.83146483    
  0.18202020    
 -9.55359489E-02
  8.25087540E-03
 -0.58943129    
  0.35013497    
 -0.45138896    
  0.58960664    
  8.61774758E-02
 -0.33114883    
  9.52046365E-02
 -0.84694570    
  4.91402578E-03
 -0.67372894    
   1.6218606    
 -0.61903930    
  0.12267008    
  0.63699764    
 -0.12554845    
 -0.37597007    
 -0.36999819    
  0.74596775    
  3.85368355E-02
 -0.28678229    
  0.51226336    
 -0.80877739    
 -0.15495732    
 -9.26769823E-02
  0.53571999    
 -0.44304255    
  0.53096068    
 -0.22925313    
 -0.13552299    
  0.18178992    
  0.73290455    
 -0.60220313    
 -0.15902464    
 -0.20249623    
  0.64247096    
  8.68646055E-02
 -0.61996263    
  0.70657033    
 -0.11113870    
 -4.57317494E-02
 -0.34412700    
 -0.59761465    
  0.11134253    
  0.44763798    
  0.15723170    
 -0.66214520    
  0.66323042    
 -0.34650084    
  0.65961581    
 -0.39677951    
  0.62986583    
 -0.32522908    
 -0.81310648    
  0.90048033    
 -0.44280702    
  0.67877638    
  -1.0867258    
 -0.13353135    
   1.0483284    
 -0.97635508    
  0.58425319    
  0.25450477    
 -0.22830272    
  0.20838015    
 -0.61654258    
  0.58544308    
  2.31945254E-02
 -0.66703618    
 -0.47759259    
  0.87616098    
  0.30398464    
 -0.11438446    
 -0.15893307    
 -0.54959917    
  0.61978424    
 -0.34526977    
 -7.33154491E-02
  0.40915614    
  0.27203420    
 -0.28049064    
  1.37062278E-02
 -0.18841346    
 -0.16155252    
  0.91062844    
 -0.88278764    
  0.62203610    
 -0.17783208    
 -0.17034535    
  6.89931065E-02
 -0.13837838    
  0.39242402    
 -2.57868934E-02
 -0.39773971    
  0.26897836    
 -0.30233538    
  0.11162243    
 -7.89626781E-03
 -0.29868984    
 -0.10790813    
 -4.70059738E-02
  0.55885178    
  0.16068244    
 -0.10420365    
  7.87078217E-02
 -0.10013015    
 -0.77516013    
  0.82132214    
 -0.18759844    
 -0.43305284    
 -0.64535642    
  0.37843665    
  0.70787835    
 -7.90500548E-03
 -0.55961591    
  0.64227140    
  4.88895178E-02
 -5.51724955E-02
  -1.4292195    
  0.95077705    
  0.44316351    
  0.10720866    
 -0.13143872    
 -5.14691360E-02
 -5.88587765E-03
  0.80157274    
  -1.2628773    
  0.13796917    
 -0.38767952    
  0.32542247    
  0.31971556    
 -0.35325813    
  0.87636596    
 -0.46077874    
  0.26854277    
 -0.20430036    
 -0.14695443    
 -0.10722115    
  0.19936763    
 -0.15180616    
  0.17386137    
 -0.32869539    
  0.89403540    
 -0.58622211    
  0.12853642    
 -0.35520324    
  0.73772669    
 -0.20450698    
 -8.64622295E-02
 -0.27925134    
  0.25833774    
 -0.48490769    
  0.42452329    
  0.37857646    
 -0.70651364    
  0.29894963    
  4.41778265E-02
  0.29693568    
 -0.99108833    
  0.79356575    
 -0.11664646    
  5.85773587E-02
  0.26968127    
 -0.27742559    
 -0.21491720    
 -0.73246449    
  0.12913589    
  0.90477097    
 -0.17062561    
 -7.34578148E-02
  0.14877304    
 -0.40693662    
 -4.05767635E-02
 -0.37525150    
  0.56089050    
 -0.49398324    
   1.0508655    
 -0.79123485    
  0.25951108    
  0.60285556    
 -0.64471328    
  1.79723520E-02
  0.16607486    
 -0.36378154    
  0.18232143    
  0.42085016    
  5.68758324E-02
 -0.20862609    
  0.32284161    
 -0.98393142    
  0.47262916    
  0.38255876    
 -0.10988759    
 -9.61271673E-02
  7.50351399E-02
 -0.19594483    
  0.27691427    
  7.41078705E-02
 -0.75367272    
  0.70321453    
 -6.02071993E-02
 -0.13049635    
 -0.68309677    
  0.55961573    
  0.18327372    
 -0.12770344    
  0.32560271    
 -0.21517403    
  7.54897892E-02
 -0.28350177    
  0.35953134    
 -0.34298238    
  0.54289645    
 -0.35240239    
 -0.22508349    
  0.25373882    
  0.14929642    
 -0.20945013    
  0.13540468    
 -0.53141445    
  0.31371462    
 -0.56015879    
  0.59221268    
 -0.86604947    
   1.1755735    
 -0.91899484    
   1.1826642    
 -0.33481371    
 -0.46785197    
  0.22842063    
 -0.50732279    
  0.18173860    
 -0.58545691    
  0.69052613    
  0.49974081    
 -0.35462952    
  0.21011946    
  0.65899199    
  -1.6194832    
  0.91050500    
 -0.57816201    
 -0.42022854    
  0.73302382    
  0.21478604    
 -6.08151890E-02
  0.33569974    
 -0.41556215    
 -0.45466504    
  0.73824042    
 -0.53071654    
  0.26109499    
 -0.44311655    
  0.63004643    
 -0.33074144    
  0.36834013    
 -0.25501141    
  7.34275579E-02
  0.33757791    
  2.36520427E-03
 -0.29031017    
 -0.24711274    
  0.16487457    
 -0.16487463    
  0.18523742    
 -0.45776072    
  0.55986845    
 -0.11450210    
  8.88993070E-02
 -0.23645775    
  0.43524092    
 -0.88985759    
  0.59077299    
 -0.80464250    
  0.40717289    
 -0.31888023    
  0.75459975    
  0.38614780    
 -0.83561349    
  0.94829893    
 -0.93968582    
  0.19284368    
  0.26551458    
 -0.17626618    
 -4.36286964E-02
  0.30609244    
  3.13442089E-02
 -0.11537522    
  0.18789759    
 -0.95282459    
  0.86082733    
 -0.42783725    
 -0.26826414    
  0.54571283    
  0.39281407    
 -0.33508435    
  -1.1248431    
   1.2711035    
 -0.45612094    
  0.47458890    
 -0.29472092    
  0.42332289    
  0.13734546    
 -0.61364418    
  0.34586561    
 -0.66334802    
  0.34053099    
  0.60313928    
 -0.37242946    
 -3.89393494E-02
  0.13744211    
 -0.13639796    
  0.28428400    
 -0.60665971    
  0.27972546    
  5.81865795E-02
 -0.56321919    
  0.40064022    
 -0.32924345    
  0.67619783    
 -0.22957446    
 -2.94618718E-02
  0.39991251    
 -0.27416337    
  0.29764226    
  -1.0532469    
  0.61535436    
  1.56079894E-02
 -0.67560279    
  0.39380318    
  0.40839338    
 -0.44573876    
  0.47834039    
 -0.58420825    
  0.87306869    
 -0.38068637    
 -0.22133547    
  0.27174950    
 -0.57722318    
 -0.59799623    
 -0.16589689    
 -0.33647224    
   1.7542214    
 -0.67688668    
  0.30368230    
  0.16430320    
  0.47238556    
 -0.63009661    
  0.40327281    
  0.20846197    
 -0.27657762    
 -0.86054301    
  4.98477034E-02
  0.57430637    
  0.37074220    
 -0.31968689    
 -0.45117745    
  0.72116995    
 -9.03140083E-02
 -0.68186897    
  0.69873893    
 -0.39207941    
  0.62041360    
 -0.77800912    
 -0.66614002    
  0.91816998    
  0.13337480    
 -0.82527125    
  0.48396832    
  0.68152350    
 -0.27144688    
 -0.12741536    
 -0.34136218    
  0.36432555    
 -4.05381024E-02
 -0.13522132    
  0.74650204    
 -0.43706885    
  0.25846064    
 -0.28972933    
 -0.41887441    
  0.42194352    
 -0.11574202    
 -0.37053183    
  0.30782667    
 -0.51164007    
  0.57204902    
  0.50181955    
 -0.47572622    
  1.33481799E-02
 -0.41100520    
 -6.54276907E-02
  0.44272196    
 -0.25507650    
  0.37044394    
 -0.28700361    
  0.49661380    
 -0.72588211    
 -0.28654495    
  0.94319832    
 -0.13327873    
  1.10610435E-02
  0.41541538    
 -0.15922409    
  0.44094795    
  -1.1006063    
  1.92742571E-02
 -0.29111421    
  0.94380671    
  0.22130702    
  -1.1209183    
  0.46150902    
  0.53632689    
  -1.0862156    
  0.25108647    
  0.68351626    
 -5.63998520E-02
 -0.12527673    
 -1.85463931E-02
 -5.57105467E-02
  0.34166723    
  5.05158342E-02
 -0.51387972    
  4.59852703E-02
  0.10749308    
  0.18467332    
 -0.16370392    
  2.95981159E-03
 -0.23056005    
  0.30001268    
  0.23119926    
  0.14693500    
 -0.41654631    
  6.73996210E-02
 -0.32652199    
 -0.60325205    
  2.23723873E-02
 -0.40989962    
  0.60795218    
  2.15448011E-02
  0.92724276    
 -0.37501311    
 -0.53987330    
  0.54293633    
 -0.69416690    
  0.35094422    
  0.41594642    
 -0.80431694    
  0.37971267    
  0.13280638    
  0.17425191    
 -0.11871619    
  0.13248026    
  0.33692297    
 -0.70523196    
  0.25603145    
 -8.26926250E-03
 -0.40368736    
  0.32216069    
  0.37364718    
  0.14410399    
 -0.30521747    
 -9.60389450E-02
 -3.14160325E-02
  0.26526946    
 -0.84669375    
  0.32248154    
 -0.41779205    
  0.88702953    
 -0.16184287    
  0.34112659    
  1.11463778E-02
 -0.42828870    
  0.34408069    
 -0.74893868    
  0.54308641    
  0.17524186    
 -8.52365643E-02
  3.51578668E-02
 -0.56125128    
  0.98918229    
 -0.22878921    
 -0.13407783    
  0.15227434    
 -0.89841968    
  0.38934579    
 -0.16841881    
  0.43653569    
  0.20966874    
 -3.79191563E-02
 -0.99108022    
  0.99429560    
  -1.0662365    
  0.10185790    
   1.2311783    
 -0.55287743    
  0.31923029    
 -0.81872433    
 -0.18726331    
  0.13485767    
  0.72059649    
 -0.37830999    
  0.39531288    
  3.65892947E-02
 -0.30813518    
  0.14193615    
  0.19735922    
 -0.73895669    
  0.34216028    
  0.80060184    
  -1.0389651    
 -9.17175040E-02
  0.40374827    
 -8.10934007E-02
  0.32127321    
 -0.18882924    
  5.40098473E-02
  7.44761452E-02
 -0.79479307    
  0.86410487    
 -0.78080809    
  0.57316875    
 -0.31969070    
  0.57185942    
 -0.61041462    
  0.80462092    
  0.17266406    
 -0.65597689    
  8.20578635E-02
 -0.50072259    
  6.21525645E-02
  0.42588511    
 -0.49849066    
  0.86416769    
 -0.13998348    
 -0.10272275    
 -0.59042430    
  0.11229742    
 -0.11229746    
  0.18401803    
 -0.25982511    
  0.47388792    
 -0.59856284    
  0.39153725    
  0.21157642    
  0.17453501    
 -0.47554824    
  0.34974936    
 -0.68560821    
  0.68127429    
  0.34696475    
  -1.0947821    
 -0.49414614    
   1.1930106    
 -4.31052186E-02
 -0.53899634    
  0.81680840    
 -0.86917657    
 -0.16315176    
  0.35439384    
  0.72976875    
 -0.34282807    
  0.61476177    
 -0.47957322    
 -9.73144844E-02
 -9.88003761E-02
  0.41904756    
 -0.22504243    
  3.16290860E-03
  3.61795612E-02
 -0.37202033    
 -0.20165282    
  0.54378957    
  0.15564372    
  0.10768539    
  0.18513098    
 -0.19239199    
  0.16941799    
 -0.87806958    
  0.76837057    
 -0.61046743    
  8.34938362E-02
  0.19217813    
 -0.40599817    
  0.40599835    
 -6.41722325E-03
  0.12301484    
 -5.70877129E-03
 -0.10557261    
 -0.23434070    
 -0.27084494    
 -9.97135863E-02
  0.50341982    
  0.36718294    
 -0.23644303    
 -2.71416232E-02
 -0.53763682    
  0.72435814    
 -0.40986469    
  0.20929135    
 -0.99669129    
 -0.20942990    
 -0.18879417    
  0.23775473    
 -0.25963753    
  0.79407316    
  0.45615825    
  0.29902413    
  0.16110829    
 -0.36585987    
 -0.63598871    
  0.82176453    
 -0.65739542    
  0.35556516    
  0.18188989    
  0.13136932    
  0.37469348    
 -0.27047011    
 -0.21740071    
 -0.69846344    
  0.71320063    
 -0.39455318    
 -0.55304825    
   1.2368498    
  9.90021005E-02
 -0.52342534    
  6.70771822E-02
 -0.37571093    
  8.42932686E-02
 -5.38177267E-02
  0.39327958    
  1.27120530E-02
  0.18757106    
 -7.89526328E-02
 -9.19166431E-02
 -9.55172926E-02
 -0.51044613    
 -0.25593337    
  0.17699672    
  0.59732366    
  0.15463462    
 -0.25686142    
 -0.67700756    
  0.67950797    
  8.14820975E-02
 -0.38046369    
  0.28261864    
  0.70575750    
 -0.54546183    
 -6.93791360E-02
  0.11378375    
  0.30358404    
 -0.67950046    
  0.88756877    
 -0.98559350    
  2.29894146E-02
  0.30418482    
  0.22625260    
 -0.24316108    
  0.34823516    
  0.14241277    
 -3.02824602E-02
 -0.18988281    
 -0.21251257    
  8.58611688E-02
 -0.23695147    
  0.26810652    
  0.39725143    
 -0.95661169    
  0.79348612    
 -0.75660759    
  0.36679596    
  0.38738155    
 -0.78748453    
 -7.97457024E-02
  0.70466369    
 -6.30129874E-02
  4.08220142E-02
 -0.77124071    
  0.11355484    
  0.49717343    
  5.13505004E-02
  0.12369006    
  2.93719303E-02
 -0.67923892    
  0.53915006    
 -4.72873747E-02
 -7.23770484E-02
 -0.13042314    
  0.43133447    
  5.49158864E-02
 -0.60472333    
  0.25010619    
  0.34009334    
  5.03460057E-02
  -1.1318934    
   1.0411552    
 -0.10875132    
 -0.87566847    
  0.78255373    
  0.11583184    
  2.60257907E-02
 -0.66223121    
 -0.38718304    
  0.90865278    
 -0.51778662    
  0.16874933    
  9.33321416E-02
  0.39456198    
 -0.21389195    
 -1.18117104E-03
  0.31220168    
 -0.26487592    
 -0.46169552    
  0.50903511    
 -0.78781223    
  0.55249852    
  2.28659548E-02
  0.55580914    
 -0.21535541    
 -0.26122943    
  0.21673508    
  1.66752264E-02
 -0.10233879    
 -0.20102985    
  0.69050848    
 -0.38422602    
  0.19899407    
 -0.11173999    
 -0.53633344    
 -0.58384329    
 -0.55350369    
  0.12460519    
 -0.21896815    
  0.18492225    
 -2.63172090E-02
 -3.62032838E-02
 -1.86049920E-02
  9.34572797E-03
  1.84339136E-02
  2.70287730E-02
 -4.08219285E-02
  2.28844341E-02
  1.79377999E-02
  8.84972047E-03
 -4.41493001E-03
  8.81060865E-03
  1.73916612E-02
 -1.73917636E-02
 -2.21739020E-02
  1.33633157E-02
 -4.98971045E-02
 -1.40515715E-02
  3.24856676E-02
  5.33458926E-02
 -6.71392381E-02
 -1.86919514E-02
  2.79089846E-02
  3.16054374E-02
 -6.89929947E-02
 -2.40975637E-02
  0.10633563    
 -7.27591738E-02
  9.38958209E-03
 -1.58240852E-07
  8.07612762E-02
 -0.17887935    
  0.74585712    
 -0.75621974    
  0.16745475    
 -0.23756398    
  0.75278544    
  0.56561279    
  7.34672323E-02
  9.53102857E-02
  0.18400346    
 -2.98530478E-02
  4.75524999E-02
 -0.21440987    
  0.47144127    
 -0.84358019    
  0.32232544    
 -1.21703530E-02
 -0.16371995    
  0.15963000    
 -1.65292248E-02
  0.50665003    
 -0.54487151    
 -4.33833338E-03
  0.32606608    
  0.14665104    
 -0.30132481    
  0.41397575    
 -0.52627951    
  0.41182026    
 -9.78472903E-02
 -0.11292978    
  5.11815771E-02
 -0.58080482    
  6.96252957E-02
  0.54561198    
 -0.64998937    
  0.52098995    
  7.09358007E-02
 -0.41091484    
  0.30796659    
 -0.22314374    
 -0.65764064    
  0.24840339    
  0.89010018    
 -0.11221193    
 -4.03880477E-02
  0.27677682    
 -0.46083549    
 -1.97503474E-02
  0.11423076    
 -0.32187021    
  0.77934009    
 -0.41679031    
  0.19402213    
  9.47982073E-02
  1.01869870E-02
  6.30065426E-02
 -0.64590645    
  0.32078892    
 -6.81306198E-02
 -0.56226337    
 -1.03627276E-02
  0.36145502    
  0.22169098    
 -0.18046297    
  0.73808324    
 -0.97949845    
  -1.0317496    
  0.20202661    
 -0.26358464    
   1.3621968    
  0.54675770    
  0.17707926    
  -1.0088122    
  0.60268992    
 -0.63752377    
  0.89821792    
  -1.1279125    
  0.91535109    
 -0.70829892    
  0.46594009    
 -6.68568090E-02
 -0.11235595    
  0.53851902    
  0.12629384    
 -0.21452226    
 -0.26510787    
 -0.25029433    
  0.45517704    
 -0.51179606    
  0.17202038    
  0.88361007    
 -0.64908725    
  5.75775318E-02
 -1.02251517E-02
 -0.23529303    
  0.38929710    
 -0.59503734    
  0.59415603    
 -0.14391527    
 -0.31730899    
 -5.75697310E-02
  0.24105608    
  0.13484034    
  0.59375966    
 -0.72163898    
 -0.58894336    
 -6.23187423E-02
   1.0807147    
 -0.94801521    
 -6.62227198E-02
  0.46584564    
 -0.17299029    
  0.12498087    
 -0.36726967    
 -0.15777317    
  0.52230704    
 -4.19643074E-02
 -0.16926442    
  0.54965580    
 -0.15382527    
 -1.26076266E-02
  0.30398464    
 -0.32261115    
  0.10794225    
  0.39769924    
 -0.62269092    
 -0.26978940    
  0.23620650    
  5.32039180E-02
  5.90995550E-02
 -0.63503981    
  0.64112592    
  0.26497453    
 -0.72917008    
 -0.13408332    
   1.0316670    
 -0.69078982    
  0.54720432    
 -0.90589970    
  0.60878819    
  4.18974087E-02
  0.14793463    
 -0.77639687    
  0.96392918    
  5.38465455E-02
 -0.40586239    
  9.75832269E-02
 -0.57981855    
  0.82329458    
 -0.48434341    
  5.74639589E-02
  0.25333253    
 -0.44452435    
 -0.34595087    
  0.30257091    
 -0.12024903    
  0.29184017    
  0.45625123    
  0.10158454    
 -0.42102504    
  0.33681673    
 -0.72021115    
  0.20995963    
  8.12558532E-02
  0.37684047    
 -0.13899101    
  0.22585097    
 -0.89326340    
   1.1293020    
 -0.35799009    
  4.59215902E-02
 -0.22112577    
 -0.48285189    
  0.35139787    
 -6.87194169E-02
 -0.33483189    
  0.14399253    
  0.78710204    
  -1.0315808    
  0.55142772    
  0.37705043    
 -0.50832242    
  0.43735847    
 -0.19441225    
 -5.25555126E-02
 -4.46082167E-02
 -0.28728187    
  0.12751353    
  0.35045835    
 -0.51214945    
 -0.14017603    
 -0.52360547    
  0.72945732    
  0.42643249    
 -0.60226333    
 -0.15138188    
   1.3518367    
  -1.3326666    
  0.85450494    
  9.08935890E-02
 -0.15387739    
 -0.20396890    
  1.97336283E-02
 -0.32436183    
  0.67631304    
  3.49520892E-02
 -0.73214942    
  7.65398890E-02
 -0.31563824    
  0.19427718    
  0.36681020    
  0.24040560    
  1.28675895E-02
 -0.26749158    
  1.53941764E-02
  0.38608566    
 -0.29838872    
 -0.33733359    
  4.13648300E-02
 -0.54168797    
 -0.32312894    
 -0.42629921    
   1.6756196    
  0.82149291    
 -0.61885339    
 -0.43072113    
  0.12217369    
 -9.29032713E-02
  0.68651456    
 -0.11801016    
 -0.62283921    
  0.21396434    
 -7.66331330E-02
 -0.43180457    
  0.98125505    
 -0.75913429    
  0.32451233    
 -0.18350568    
 -0.11408710    
 -0.27143604    
 -2.29084231E-02
 -0.37388366    
  0.94891346    
 -0.42624134    
 -0.59240556    
  0.72728020    
 -0.19338939    
  0.46755782    
 -0.57763416    
  0.34680808    
 -9.99480933E-02
  9.73740369E-02
 -0.11891139    
 -0.16534010    
  0.37061855    
  2.91225165E-02
  0.27613440    
  0.10099581    
 -0.10099581    
 -9.11376178E-02
 -0.14229384    
  0.20784563    
 -5.22813722E-02
 -0.23212896    
 -3.62794548E-02
 -0.62415433    
  0.38768336    
  0.79467815    
 -0.35899314    
  0.21605493    
 -0.50004387    
 -0.28322363    
  0.44043362    
  0.44843808    
 -0.43478605    
 -7.14171901E-02
 -0.15313967    
 -0.26208141    
  0.22754574    
 -0.18085849    
  0.83823442    
 -0.73973936    
  0.55255044    
 -0.63021117    
 -3.49684879E-02
  0.41608489    
  0.24909516    
 -1.83132943E-03
 -0.15430337    
  0.43393287    
 -0.54107779    
  0.31063116    
 -0.26070771    
  0.22427559    
 -6.93162158E-02
 -0.28155813    
  0.30740914    
  0.30965093    
 -0.80608773    
  0.14299712    
  0.53922063    
 -0.10501165    
 -0.21835987    
 -0.72398663    
  0.64150047    
 -0.33553037    
  0.92775679    
 -0.41167313    
 -0.16419780    
  3.86413634E-02
  0.38177556    
 -0.42273688    
  0.40585214    
 -0.92562205    
  0.63897133    
 -0.53870213    
 -0.63815033    
 -0.25802594    
  0.51600689    
   1.1796483    
 -0.19302183    
  0.27897370    
 -0.79915577    
  0.20317224    
 -0.71183932    
  9.50651243E-02
  0.22314359    
  0.85316283    
 -0.19290370    
  5.80587089E-02
 -0.55413377    
  0.61980671    
  0.12046510    
  2.37788842E-03
 -0.40427804    
 -0.14666592    
 -0.23419334    
 -0.39510244    
  0.71984947    
 -0.14706600    
  0.45554623    
 -0.44254991    
  0.30015749    
 -0.71789289    
  0.76764399    
 -0.43054977    
  0.51764518    
 -0.74351412    
 -0.26901388    
  0.88835299    
  1.56173157E-02
 -0.36200178    
  0.46218368    
 -0.21152891    
 -0.40258253    
  0.21516694    
 -4.18725470E-03
  0.31424928    
 -0.53216153    
  0.62384373    
 -0.12597127    
  4.21943283E-03
  0.26155427    
  -1.0154576    
  0.68528652    
  0.13479868    
 -0.73028159    
  0.62546808    
 -0.17144014    
 -0.19750126    
  0.27973923    
  0.44915393    
 -0.26205909    
  1.47713367E-02
 -0.57786560    
 -0.20629999    
  5.41798137E-02
 -0.20157252    
  0.59410822    
  0.40088868    
 -0.79952741    
  0.29631823    
  0.70820767    
 -0.68126011    
 -0.21872203    
  0.42368078    
  9.41059515E-02
 -6.09671064E-02
  9.43573415E-02
  9.48868319E-03
  0.14798588    
 -0.10687000    
 -6.01840578E-02
  0.22932775    
 -0.52022344    
  0.64027160    
  0.39688125    
 -0.83921683    
 -0.26907709    
 -5.68873659E-02
  0.64740133    
 -5.42090498E-02
 -0.82449913    
  0.39723477    
  0.51247704    
 -0.27131519    
 -0.83975083    
  0.95029241    
 -0.48720518    
  0.15189487    
  0.12228966    
 -0.14837210    
 -0.60915381    
 -0.47564602    
   1.3378130    
  1.50057971E-02
 -0.31792197    
  0.53080034    
  7.29404539E-02
  0.12882386    
 -0.44488263    
 -0.84693241    
  0.81800938    
 -0.74408388    
 -0.35227326    
  0.89994156    
  0.60788250    
 -0.46121648    
 -0.35684431    
  0.45183098    
 -0.22665553    
  0.44395697    
 -0.51111501    
  0.45762634    
 -0.18452168    
 -0.22231807    
 -0.30292860    
  0.35518384    
  0.52739787    
 -1.94481220E-02
 -4.91045155E-02
 -0.83282667    
 -0.19185455    
  0.59415191    
  0.41388977    
 -0.72035980    
 -0.11112409    
  0.59397614    
 -0.37353358    
  0.50213242    
 -0.11486406    
 -0.18505341    
  0.52137578    
 -0.11254937    
 -1.18145905E-02
 -0.82935011    
  0.27986956    
  0.48188117    
 -0.37990874    
  2.62138173E-02
  0.28216887    
 -0.18368815    
 -0.45349339    
  0.50043982    
  0.35499576    
 -0.79981560    
 -4.46103476E-02
 -0.25890294    
  2.33656596E-02
  0.84001315    
  0.30889139    
 -0.56291568    
  0.14566834    
  0.10335837    
  5.07920757E-02
 -0.64662707    
  0.54338086    
  8.41240864E-03
  0.21578662    
 -0.48035249    
  0.22722802    
 -0.66105884    
  0.97634554    
 -0.75615358    
  0.55768359    
  0.22584791    
 -0.80573553    
  0.38862887    
 -0.37661156    
 -0.10044257    
 -0.32223442    
  0.82358128    
  0.39204207    
 -3.53670232E-02
 -5.59357367E-02
 -0.66150439    
  0.50721252    
 -0.86858231    
 -0.48756880    
   1.6086712    
 -0.63940305    
  0.46380696    
  7.73671120E-02
 -0.62133801    
 -0.53742296    
   1.1904039    
  0.40655744    
 -0.82232141    
 -0.60406744    
  0.92353737    
 -0.11058881    
  0.29771227    
 -0.36872336    
  8.60189572E-02
 -0.26445186    
  0.41362476    
 -0.95911092    
  0.80894405    
 -0.51680762    
  0.22713575    
 -0.25931436    
  0.56769717    
  0.33507732    
 -0.51525521    
  0.19758591    
  0.14934522    
  3.08965985E-02
 -0.99887198    
  0.47677428    
  0.28260863    
 -1.43445479E-02
 -0.22728018    
  0.18834817    
 -0.46230802    
  0.12626502    
  0.58293694    
  0.19578189    
 -0.20758623    
 -0.41056716    
  0.20819855    
 -0.18669236    
  0.47359526    
 -0.82545441    
  0.89252293    
 -2.91970954E-03
 -0.17794514    
 -0.18986078    
 -6.35619136E-03
 -0.15238118    
 -1.23844633E-03
 -1.49813257E-02
 -0.35757375    
  0.72064358    
  0.14548942    
 -0.83079332    
  0.24240117    
  0.20832042    
 -0.21515551    
 -0.22692287    
  0.67403281    
 -0.11122560    
 -0.11962315    
  0.21493322    
  0.11995942    
  0.12469780    
  -1.2320440    
  0.82936621    
  0.17918527    
 -0.67242080    
 -0.47720885    
  0.42456546    
  0.93024701    
 -0.37501663    
 -0.12426716    
 -0.97537982    
   1.2755712    
 -0.33716610    
 -0.42882180    
 -0.63868737    
   1.3765296    
 -0.47806448    
  0.33441457    
 -9.31220502E-03
 -0.29953307    
  0.45338672    
 -0.80825990    
  0.94856417    
 -0.12088600    
 -5.11090904E-02
 -0.87528497    
  0.42224771    
  0.24631739    
  0.11425748    
 -6.07299013E-03
  7.80886635E-02
 -9.96387154E-02
 -0.24569885    
 -6.43615052E-02
  0.64608830    
 -0.46659935    
  0.33190268    
 -0.36311758    
  0.21432446    
 -0.37112075    
  0.28375149    
 -0.19246951    
 -0.45758101    
  0.46923169    
 -3.86859966E-03
  0.25518310    
  0.35306472    
 -0.17141066    
 -0.22147544    
 -0.12878078    
 -0.46150923    
  0.54555392    
 -0.45572704    
  2.04089973E-02
  0.13226807    
  0.24589168    
 -0.31299019    
  0.40019351    
  0.20047845    
  2.22420432E-02
 -0.79456723    
  6.17257617E-02
  0.99481553    
 -0.51910633    
 -0.45998812    
  0.54791087    
  0.25509247    
 -0.30018201    
  0.26461956    
 -0.21055207    
 -0.25287616    
  1.39684714E-02
 -9.93537977E-02
  0.64097393    
 -0.86481422    
  0.35423306    
  0.21676648    
 -9.38346982E-02
 -0.17693071    
 -0.11907434    
  0.28075394    
  4.50719520E-02
 -0.20933586    
  0.42552996    
 -2.22233348E-02
  1.62885599E-02
 -0.12001785    
 -0.47442359    
  0.48491493    
  0.31205073    
 -0.33314458    
 -1.85824838E-02
  7.14249164E-02
 -0.29506207    
  5.40672466E-02
  0.16858247    
 -0.12397806    
  0.13087131    
 -8.49613547E-02
 -8.12008753E-02
  0.23718110    
 -2.74582440E-03
 -0.69774085    
  0.56355458    
  0.45853874    
 -0.93232304    
  0.11290754    
  0.25365096    
  0.20310743    
 -0.59007514    
  0.16877069    
  0.29563317    
 -0.17543390    
  0.21979187    
  3.09432880E-03
 -3.09424871E-03
 -0.20827518    
 -0.63147533    
  0.53399992    
  0.43085283    
 -0.19461174    
  3.16101722E-02
 -0.14153394    
  0.26264951    
 -0.29531571    
  0.25358245    
  5.58911599E-02
 -9.01685432E-02
 -0.81632924    
  0.95676005    
 -0.70030302    
  0.71182281    
 -0.76908672    
  0.33047915    
 -0.15483393    
  0.44456294    
 -0.19964856    
 -0.43203196    
  7.23206550E-02
 -0.30512619    
  0.86448616    
 -0.32024449    
  7.46109188E-02
  0.60577923    
 -0.45331049    
 -0.41222176    
  0.43989384    
 -3.28062009E-03
 -0.35526767    
  0.77487141    
 -0.32558846    
  0.12627704    
 -9.77738053E-02
  3.98911051E-02
 -0.24693464    
  8.01343247E-02
  8.13111588E-02
 -0.35407028    
 -5.03810719E-02
  0.40850013    
 -0.59875572    
  0.85488462    
 -0.39922994    
  0.14813876    
 -0.19343841    
 -1.22699812E-02
 -5.84663227E-02
 -1.31753525E-02
  0.33210522    
 -0.20522715    
 -2.72366162E-02
  0.52702010    
 -0.12275622    
 -0.15762883    
  8.01869631E-02
 -0.54756743    
  0.22672990    
  0.29806945    
  0.29210088    
 -0.34951985    
 -0.22760952    
 -0.39491996    
  1.38890585E-02
  0.30265564    
  8.30760300E-02
  0.19436283    
  0.25356433    
 -0.40546495    
 -0.56864530    
  1.18344948E-02
  0.45643142    
  2.81709358E-02
  0.34317833    
 -0.10659900    
 -0.72118187    
  0.68230444    
 -8.47614929E-02
 -0.80367523    
  0.77077752    
  9.56141502E-02
 -0.57750517    
  0.69944501    
 -0.95748663    
  0.83351833    
  0.25884381    
  0.13196276    
 -0.23854305    
 -0.26498312    
  0.53329861    
 -0.92465913    
  0.29229340    
  0.44683897    
 -0.19329648    
  4.85659717E-03
 -0.36000267    
  0.34142026    
 -0.61257321    
 -5.04309013E-02
  0.54916185    
  0.60653794    
 -0.69314724    
 -0.47217709    
 -5.36373183E-02
 -0.30830127    
 -0.34092656    
   1.2117548    
  0.62456930    
  -1.0013793    
  0.28045237    
  6.08503819E-02
 -4.68642004E-02
  6.83194324E-02
  0.74876469    
 -0.96368754    
 -0.10959291    
  0.81147391    
 -0.42300934    
  8.17433298E-02
 -0.71478629    
  0.73895651    
 -0.50916880    
  0.58391601    
 -8.27394202E-02
 -0.42777818    
 -0.34574583    
  0.60811001    
 -0.23804678    
  0.41244763    
  0.17550558    
 -0.45592472    
 -0.22643854    
  0.15415087    
  0.63490647    
 -6.26412109E-02
 -0.13570017    
 -0.53612775    
 -0.52393192    
  7.88453687E-03
 -4.00589556E-02
  0.73189622    
 -0.56421375    
   1.1509802    
 -0.48350528    
 -0.37061816    
  0.68282002    
 -0.53949070    
  0.45843861    
 -0.58816183    
  0.62409413    
  0.12888257    
 -2.00891662E-02
 -0.50974381    
 -0.13121732    
  0.51666373    
 -0.93765688    
  0.57095307    
  0.13502224    
  5.74158728E-02
 -0.43263626    
  0.31676617    
 -0.27871349    
  3.97824198E-02
  0.36134428    
  5.29223010E-02
 -0.17288171    
  2.66037118E-02
  1.53941764E-02
  2.09309161E-02
 -6.41551837E-02
 -0.16504829    
 -5.35044707E-02
  0.56895030    
 -0.46465942    
  0.16567738    
  0.30501342    
 -0.50996697    
 -4.98638898E-02
  0.27100259    
  0.46122095    
 -0.25007579    
 -0.25570118    
 -0.38059703    
  0.41361904    
  0.35957113    
  7.41077885E-02
 -0.94876736    
  0.78757423    
  0.10394609    
 -0.89346409    
  0.61213112    
  0.40687072    
 -0.57786405    
 -5.13590686E-02
  0.15358602    
  0.30448928    
 -0.29661074    
 -0.12016825    
  0.41176644    
 -0.92596900    
  0.55020893    
 -0.39575624    
  0.88762289    
  0.14290194    
 -0.95215565    
  0.22548592    
  0.61605221    
 -0.52171493    
 -0.40182200    
  0.22387040    
  0.65235549    
 -0.48050541    
  0.27350596    
  0.15972163    
 -0.52682602    
  0.29671380    
 -0.86374944    
 -0.22492217    
   1.1692522    
 -0.10280344    
 -0.48130304    
  0.55511922    
 -0.20690973    
  0.15231521    
  0.25974020    
 -0.82337189    
  3.51494900E-03
  0.76096964    
  2.34922059E-02
 -0.21239297    
  4.93805157E-03
 -0.43495965    
 -0.55278993    
  0.72568071    
  0.24015546    
  2.97641214E-02
  0.28914741    
  7.88031816E-02
 -0.89487112    
  0.80206090    
  9.41623598E-02
 -0.36345464    
  0.12069414    
  0.25016534    
 -0.96860838    
  0.53870189    
 -0.63702023    
  0.13645126    
 -2.40977630E-02
  0.32445410    
  2.61044819E-02
  7.10356906E-02
 -0.42683467    
  0.40137053    
  0.14894553    
 -9.41995233E-02
 -0.24672683    
  3.21479589E-02
  0.15277417    
  0.21293826    
 -0.18844739    
  0.26554942    
 -0.79146540    
  0.79058170    
 -0.47265950    
  0.29298705    
 -0.18295678    
  0.16695632    
 -0.15432979    
 -4.49079275E-02
  0.16755886    
  0.36044136    
 -0.71032149    
 -3.36301662E-02
  0.53559768    
 -0.31964585    
 -0.10945158    
 -0.12292087    
  0.27350929    
  0.22364715    
  0.10415120    
 -0.13275398    
  1.03559881E-03
  0.44537580    
  -1.2547544    
   1.0246238    
 -0.54737884    
  0.50474638    
 -0.25455496    
  3.31522599E-02
 -0.39626831    
 -0.38785067    
  0.86349237    
 -0.28367394    
  0.61482537    
 -0.17013916    
  6.21316321E-02
 -0.27253643    
  0.28926313    
 -0.20242736    
 -0.22580652    
  9.69616398E-02
 -0.42715079    
  0.67442310    
  8.58674815E-04
  -1.1150557    
  6.82946593E-02
  0.65958273    
 -0.29487190    
  0.13924493    
 -0.11575429    
  0.13041714    
  0.61993462    
 -0.31493613    
 -0.11831960    
 -0.38041919    
  5.16465902E-02
  3.30061950E-02
  0.38579217    
 -0.62489051    
  0.28043929    
  0.16080414    
  0.40458065    
 -0.19156778    
 -0.78867155    
  0.79401654    
 -0.10086913    
  0.60635012    
 -0.54019171    
  0.21827535    
 -0.25537905    
  0.12576953    
  0.24906744    
 -0.10536030    
 -9.67052113E-03
  -1.6156408    
   1.0685350    
  0.53912365    
 -0.13620621    
 -0.15892394    
  0.29513028    
 -0.94382578    
  0.94915438    
 -8.98337588E-02
 -0.22629751    
  0.33194900    
 -0.24029057    
  0.14332250    
 -5.73278032E-02
 -0.22111115    
  6.98383972E-02
  0.24352632    
 -0.25662926    
 -0.11016838    
  0.45125470    
 -0.13000582    
 -0.39196450    
  0.18208212    
  0.71271473    
  -1.0120413    
 -0.12000696    
  0.21104896    
  0.50104344    
 -8.87188837E-02
 -0.18388508    
 -1.18062878E-02
  0.29153466    
 -0.25309071    
  0.35507384    
 -0.53078872    
  0.52757818    
 -0.20245847    
 -0.88575774    
  0.77776903    
 -0.21576931    
  2.02028193E-02
 -0.30652511    
  0.60118300    
  2.64593493E-02
 -0.44592458    
  0.58979887    
 -0.44518840    
  0.37583643    
 -0.17730729    
 -2.16694567E-02
  0.37394032    
 -0.50356752    
 -1.24749716E-03
  4.51571196E-02
  0.67629951    
 -0.94272953    
 -0.11021819    
 -0.43547621    
  0.16788097    
  0.78845751    
 -0.55266702    
 -0.46463218    
  0.80519950    
  0.24061438    
 -0.14449185    
 -0.11156688    
  0.15025188    
 -1.68825779E-02
 -0.37088278    
  0.53968138    
 -0.41027039    
  4.10534069E-02
  0.70005822    
 -0.63171273    
  0.17972744    
 -7.64418468E-02
 -0.49077860    
  0.54090321    
 -0.54472721    
  0.81220669    
 -2.93377247E-02
 -6.32548183E-02
 -0.14748742    
  0.18322201    
 -0.63969618    
  0.68026572    
 -0.62871665    
  5.82385436E-02
  0.52990842    
 -0.21395974    
 -0.60465032    
  0.67044228    
 -0.71637928    
  0.74518794    
 -0.18679391    
  0.32487881    
 -0.53950131    
  0.23997080    
 -0.59017330    
  0.52109528    
  8.79687965E-02
  0.27621320    
 -0.51556909    
 -0.12150466    
  0.54901314    
 -0.47934929    
  0.34803030    
  0.21493322    
 -0.64274544    
 -0.20217836    
   1.0797635    
 -0.44977292    
  0.31975871    
 -8.27885121E-02
 -0.13915198    
 -0.51551259    
  0.31539822    
  0.46139887    
 -0.71183914    
  9.15867910E-02
  0.78427500    
 -0.45067632    
  0.10525788    
 -9.60505977E-02
 -0.13382253    
  0.25001988    
  0.13861825    
  6.93612993E-02
 -0.24397784    
 -0.62415433    
 -4.30173799E-02
  0.61111832    
 -0.26216561    
 -0.38627064    
  0.80372238    
 -0.21889716    
  0.13828717    
  0.28329054    
  -1.1758790    
   1.0107814    
 -5.99590652E-02
  0.40401343    
  -1.3021923    
 -0.13231115    
  0.46541977    
  0.46923760    
 -0.49404529    
  0.95960885    
  -1.2873282    
  0.13625102    
  0.77435923    
 -0.20662870    
 -0.31980142    
  0.46218368    
 -0.13059868    
  4.17163521E-02
  4.98110726E-02
  0.22061346    
 -0.43915147    
 -4.83067296E-02
 -7.64533356E-02
 -0.30332875    
  0.52482718    
  0.27135837    
 -0.66753644    
  0.11832673    
  4.53334525E-02
 -5.26061952E-02
  0.41273797    
 -0.11452761    
  0.33631739    
  -1.1308603    
  0.79778820    
  4.64217365E-02
 -2.82298140E-02
  0.22165772    
  1.35025010E-02
 -0.43394738    
  0.37080479    
 -0.85987675    
  0.81139886    
  4.04094942E-02
 -3.29399519E-02
 -0.88650620    
 -0.10963346    
   1.1308331    
 -0.36016560    
  0.12783360    
 -0.10251546    
  1.12997107E-02
 -0.25452980    
  0.51256329    
 -0.36589378    
 -0.22189273    
  0.52046639    
 -0.41245329    
 -0.33115679    
  0.83917332    
 -0.94844782    
  0.52252156    
  0.22055614    
 -0.28457794    
  0.50085890    
 -0.20494635    
  0.24503358    
  3.77700180E-02
  -1.1165323    
  0.69432563    
 -3.84203009E-02
 -0.60308051    
  0.47391084    
  0.21923622    
 -0.13257311    
 -0.43265107    
  0.21046513    
  0.52507788    
 -0.56576657    
  0.27682605    
 -0.25708863    
  9.76761803E-02
  0.34717637    
 -0.13144600    
  0.25777519    
 -0.96049148    
  0.65016955    
  8.99349451E-02
 -0.39576462    
  0.43069789    
 -0.35209736    
  0.40388891    
 -0.39604583    
  0.59556872    
 -0.73626864    
  0.71976811    
 -0.69139719    
  0.70358205    
 -0.64090252    
  0.28644967    
 -0.43106759    
  0.16573946    
 -0.35989580    
 -2.56721936E-02
  0.62466067    
 -0.62229931    
  0.69785327    
  9.61634740E-02
  0.21069960    
 -0.88903201    
  0.84579593    
  5.95100224E-02
 -7.13015571E-02
 -0.68768781    
 -0.22495998    
  0.13182555    
  0.68011445    
 -0.51520777    
  0.13711466    
  0.31133240    
 -0.22395281    
  0.43078291    
 -0.18548439    
  0.22924952    
  3.46570499E-02
 -0.13992393    
 -0.36928058    
 -3.57183106E-02
  3.84132974E-02
  0.24996784    
 -0.56171441    
  0.54905605    
  2.51584258E-02
 -0.17736496    
 -0.68453175    
  0.72925234    
 -0.27905113    
  0.34757093    
  0.46405345    
 -9.07405317E-02
  0.44275516    
 -0.87400568    
  6.45385012E-02
  0.38776538    
 -0.15241589    
  2.31272597E-02
 -0.24000798    
 -0.41901198    
 -0.23508044    
  0.83209884    
  7.96267465E-02
 -1.67790223E-02
 -0.99503005    
  0.87375116    
 -0.56512296    
  0.60903436    
 -0.33191225    
  0.20020726    
 -0.51152098    
  0.57122523    
 -9.90499556E-02
 -0.20115279    
  3.77403013E-02
  0.24960992    
 -0.27286693    
  0.23948008    
 -0.86808860    
  0.88035870    
  5.34252971E-02
 -0.24186312    
  0.36753589    
 -0.92012131    
  0.53400904    
 -0.27279323    
  0.36240554    
 -0.44986495    
  0.68414640    
 -0.36211476    
 -0.50866324    
  0.69314736    
  0.21228573    
 -0.90112251    
  0.73422718    
  0.28613278    
 -0.12011110    
 -0.62392116    
 -0.28496689    
  0.18376686    
 -0.26979235    
  0.71072215    
  6.19218796E-02
 -9.61837545E-02
  0.41582793    
 -0.33837745    
  0.30121645    
  0.50388825    
  -1.2695615    
  0.22278941    
 -0.59090769    
   1.4542637    
  -1.1557708    
 -3.86896916E-02
  0.81987560    
  1.73632917E-03
 -0.59178424    
  0.56808853    
 -2.06380058E-02
 -0.70500302    
  0.81072640    
 -0.83863491    
 -3.06537431E-02
  0.39241028    
 -0.39241010    
  0.82850075    
  6.65544495E-02
 -0.21364963    
 -0.99670249    
 -0.64881122    
  0.21494688    
 -0.14120330    
  4.63047065E-02
  1.79377999E-02
 -4.08219285E-02
 -2.34202687E-02
  5.56201929E-09
  5.08194007E-02
 -4.60909270E-02
  9.01510119E-02
 -4.85745296E-02
  3.55593190E-02
 -4.00943607E-02
 -5.12932763E-02
  0.69314718    
  0.67625904    
  0.19401275    
  7.24605098E-02
  0.17483811    
 -0.44741276    
 -0.86499763    
 -0.36417833    
  0.52742362    
  0.59462178    
  2.42274255E-02
  0.34045374    
 -0.70360839    
  0.53164017    
 -0.60501271    
  5.40672354E-02
  0.74629068    
 -2.24308129E-02
 -5.83824776E-02
  0.36455950    
 -0.61487257    
  0.48580453    
 -0.61621547    
  0.11745691    
  0.44508672    
  0.19998676    
 -0.77433032    
  0.31005594    
  0.18702596    
  0.12855503    
 -0.43936643    
  0.28057548    
 -0.24310885    
  0.43775713    
  3.23946774E-02
 -0.27174842    
  0.26131630    
 -0.21940500    
 -0.78901744    
  0.47869277    
  0.17785846    
 -0.16773199    
 -0.25871846    
  0.22932345    
  0.44571641    
 -0.61797178    
  4.61164815E-03
  0.36477068    
  8.95817429E-02
  0.16397859    
 -0.23876078    
 -0.42667490    
  0.76149696    
 -0.51987535    
 -0.67067420    
   1.2389108    
 -0.78917271    
  0.63811702    
  0.13954489    
 -2.63943691E-02
 -0.44331968    
 -0.48117679    
 -6.37896955E-02
  0.55188709    
  1.36990184E-02
  0.31204289    
 -0.73812711    
  0.24240117    
 -0.47163984    
 -4.69360165E-02
  0.52129698    
  0.39545158    
 -0.29472092    
  9.59798917E-02
  0.10681041    
 -0.59665245    
  0.66824949    
 -0.79633152    
  0.78127944    
  6.69055358E-02
 -9.28309858E-02
 -0.11317301    
 -0.27397817    
  0.59776556    
 -0.79161435    
 -0.10632698    
  0.83029860    
 -4.04354110E-02
 -0.28797463    
  0.19896618    
 -0.29345688    
  0.40931889    
 -0.10441138    
  7.40403384E-02
 -0.79411209    
  0.67445517    
 -0.58679426    
  0.17635141    
  0.12110426    
 -5.31904958E-03
  0.41607535    
 -4.95819487E-02
 -8.38235989E-02
 -0.91629064    
  0.95859921    
  0.14918388    
 -0.67423999    
 -0.14711772    
  0.31879684    
  0.27421725    
 -0.59679472    
  0.75821841    
 -0.20076928    
 -0.25146958    
  0.50242209    
  8.95399079E-02
  -1.1244048    
  0.36918566    
  0.21754479    
  8.96499604E-02
 -0.68832773    
  0.60526150    
 -0.41138819    
  0.56666321    
 -0.25452980    
  0.31131369    
 -4.78353314E-02
  8.63617584E-02
  6.81073144E-02
 -0.18729582    
 -0.46655712    
  0.15283941    
   1.0682342    
 -0.99244028    
  0.59505951    
 -0.80912012    
  0.24142043    
 -0.10788910    
  0.49326739    
 -7.75948493E-03
  1.92871206E-02
  0.20793784    
 -0.54421896    
  0.47600180    
 -0.73903453    
  0.24550064    
  0.15938491    
 -0.67021024    
  0.40622061    
 -0.20554979    
  0.30058548    
  0.58824444    
 -0.12668993    
  0.24116224    
 -0.86007768    
  0.25042096    
 -0.25687253    
  0.30452961    
  0.25923821    
 -0.48148745    
  0.13891925    
  4.06661183E-02
  0.15752532    
  0.22314373    
 -0.89732295    
  0.40755069    
  4.48141880E-02
  0.54065531    
 -0.36901459    
  2.23447895E-03
  4.26061936E-02
 -0.51260990    
  0.40188727    
 -0.50923395    
  0.58291525    
  0.38188186    
 -0.41230667    
 -0.43095878    
  0.27126282    
  0.20881322    
 -0.37965721    
  0.21675396    
  0.11721298    
  0.29845610    
 -0.61193383    
  0.82247728    
 -0.57376605    
  0.40789518    
 -0.54456002    
 -1.97188612E-02
  6.87085092E-02
  0.25837249    
 -9.45923328E-02
  0.30056396    
 -0.30395156    
 -0.27717957    
  0.49578786    
 -0.63145339    
 -0.39019752    
   1.1333553    
 -0.10988759    
  4.78390343E-02
 -0.66752672    
  0.39699784    
  0.12756127    
 -0.32220313    
 -0.36497387    
  0.78139770    
 -0.51173419    
  0.26585448    
 -0.75420731    
   1.2650329    
 -0.17468518    
 -0.48623410    
  0.36084998    
 -0.30316663    
  0.18125919    
 -0.20445657    
  0.74892831    
 -0.50692856    
  0.19553998    
 -0.76829183    
  0.56246364    
  0.20076460    
 -0.91375601    
  0.26366174    
  0.53357941    
 -0.20384453    
  0.68554235    
  -1.0788443    
  0.34433642    
  0.35826471    
 -0.71476477    
  0.46869156    
  6.66561052E-02
 -0.37274119    
  0.14498103    
  5.12821972E-03
  0.39000082    
 -0.68024355    
  0.43189359    
 -0.42677817    
 -0.29450783    
  0.78158450    
  8.89253542E-02
  0.19561730    
 -0.23659828    
 -0.52150661    
  0.40992928    
  0.11257254    
  0.14601544    
 -0.70961893    
  0.55259824    
  0.18917274    
 -0.25572523    
 -3.23106069E-03
 -0.14734177    
 -0.33198255    
 -0.31475851    
   1.1406746    
 -0.86862707    
  0.51227915    
  0.26537615    
  0.23427612    
  -1.0913681    
  0.48490208    
 -0.23841080    
  0.44665644    
 -7.90530443E-03
 -0.68918669    
  0.44169149    
  0.62953985    
 -0.94166058    
 -0.23361488    
  0.62274361    
 -0.37704939    
  0.59500289    
 -2.87927650E-02
 -6.64229318E-02
 -0.44960940    
  0.33623892    
 -0.50656104    
  0.54205436    
  0.11965609    
 -0.95651001    
  0.82098049    
  0.32745209    
  0.27733234    
 -0.61396915    
  0.19150637    
 -0.51879370    
  0.42709601    
  4.09053564E-02
 -0.26326671    
 -0.56944251    
  0.92820096    
 -0.48209822    
 -0.25384605    
  7.50579983E-02
  0.37259713    
 -0.56022334    
 -7.73866996E-02
  0.57363838    
  0.39766252    
 -0.15400574    
 -0.47918281    
  0.47205055    
  0.19451696    
 -0.61388195    
  0.32507691    
  0.19349495    
 -0.80056751    
 -0.28699502    
  0.69452000    
  0.25100958    
 -0.89204067    
  0.74515635    
 -0.46531728    
  0.54716510    
  0.11803622    
 -1.52987298E-02
 -0.51735604    
  0.37156337    
  0.78888971    
 -0.65550703    
 -0.76765549    
  0.52507347    
  0.21515425    
 -0.64003748    
 -1.02692596E-07
  0.79617250    
 -1.83132943E-03
 -0.85712272    
  0.75694293    
 -0.78098780    
  0.41134748    
  0.42482662    
  5.13890423E-02
 -0.32164633    
  0.14259826    
  6.94284886E-02
  6.49194568E-02
 -0.21484479    
 -0.30235010    
  0.72922969    
 -0.58378869    
  0.21091440    
 -0.48215768    
  0.42104343    
 -0.43380564    
  0.51594996    
  0.13790308    
 -0.11945429    
 -0.24901296    
 -8.03876221E-02
  0.18007705    
 -0.46527085    
  0.58844894    
  0.10569172    
 -0.15663658    
 -0.40546530    
  0.30666474    
  0.31798765    
 -0.58704066    
  0.71308136    
 -0.70140511    
  0.21280840    
  0.74982166    
  -1.0241878    
 -0.51141369    
   1.0338120    
 -0.13054727    
  0.39387649    
 -0.12849149    
  3.76727991E-02
 -6.35998771E-02
 -0.65270030    
  0.41681212    
  0.58871007    
 -0.31598464    
 -0.81409961    
   1.1982423    
 -0.21792342    
 -0.26596949    
 -0.47100300    
 -0.42403638    
  0.76050866    
 -0.28198394    
  0.57337344    
 -9.86462608E-02
 -0.50862890    
  0.31930825    
 -0.25849921    
  0.11679947    
  0.62035054    
 -0.55065835    
  1.93946660E-02
 -8.25470686E-02
 -2.37476733E-02
  0.27896610    
  5.69340140E-02
 -9.71249640E-02
  0.33541998    
 -0.71904343    
  0.16336736    
  6.59299120E-02
  9.76831559E-03
  9.60829183E-02
  0.57495004    
 -0.10812486    
 -0.45694065    
  9.38185528E-02
 -0.45597336    
 -0.16150351    
  0.88251656    
 -0.12333286    
 -3.96352820E-02
 -2.17990614E-02
  0.16938226    
 -0.79592717    
  0.66350257    
  0.20203745    
 -0.41527459    
  4.28789668E-02
 -0.67340618    
  0.22067128    
  0.59162945    
 -0.25327325    
  0.12689166    
  0.12911740    
 -0.68769753    
  0.28359750    
  0.85583675    
 -0.36457339    
 -0.57963973    
  0.21265639    
  0.19726975    
  4.82718870E-02
 -0.21003488    
 -0.32238591    
  0.29647154    
 -0.54480940    
  0.42583236    
 -5.38430586E-02
  0.31600064    
  0.10587734    
  -1.0399047    
  1.04713328E-02
  6.30727112E-02
   1.0587069    
  4.23205690E-03
 -9.84400287E-02
 -0.39480445    
 -0.23602000    
  0.22908022    
  0.57344711    
  0.11900311    
 -0.43051499    
  0.12099355    
  -1.0113637    
  0.61582065    
  0.33081448    
 -0.46980098    
 -1.79891214E-02
  0.48576155    
 -2.57082954E-02
 -6.67633414E-02
  8.63617584E-02
  0.11106414    
 -8.98406059E-02
  -1.1363143    
   1.4009837    
  0.16255735    
 -0.56419224    
  0.23681135    
 -2.56660674E-02
 -0.82707655    
  0.65638638    
  0.38693917    
 -0.39356902    
 -0.51489878    
  6.11702986E-02
  0.46365705    
  8.51801559E-02
  0.17777485    
 -0.18994531    
 -0.23856814    
 -0.15371907    
 -0.54202229    
  0.99277061    
 -0.52764899    
  7.84102157E-02
 -0.24679978    
  0.16019960    
  0.42500970    
 -0.64077902    
  0.45716637    
  0.22469270    
 -0.90500265    
  0.60102046    
 -0.20409559    
  0.64662719    
 -0.92124462    
  0.14670609    
  0.11929800    
  0.94426918    
 -0.13065168    
 -0.79816693    
  0.10961054    
  0.47095740    
 -0.44533440    
  0.28432831    
  6.69630198E-03
 -0.81986874    
   1.0591222    
  0.27999067    
 -0.55548799    
 -0.41764975    
 -0.40721798    
   1.4388371    
 -9.07638818E-02
  -1.2917925    
  0.98641086    
  0.16783877    
 -0.30588621    
 -0.32125306    
 -0.36024749    
  0.69419909    
 -5.73441163E-02
 -0.20575678    
  0.39584285    
  0.24392061    
 -0.50554854    
  0.23077013    
  2.25360356E-02
  9.28272202E-04
 -7.41079226E-02
 -0.49038976    
  0.57189137    
  1.00777624E-02
 -0.25274774    
 -0.36407974    
  0.23121895    
  0.45429802    
 -0.50516778    
 -0.29097831    
  0.37869474    
  0.41574800    
 -0.73759890    
  0.80437285    
 -0.61938089    
  0.27087510    
  5.63397352E-03
  9.01896134E-02
 -7.79058859E-02
  0.19500415    
 -9.67724323E-02
 -0.27767181    
  0.35134858    
  1.85192730E-02
 -0.47331166    
  0.27731913    
  0.12273105    
  0.19002481    
 -0.68907386    
  0.30461121    
  3.18609066E-02
 -0.36617726    
  0.63005936    
 -0.29694265    
 -0.29209363    
  0.40224448    
 -5.18593900E-02
 -2.87213381E-02
 -2.47800332E-02
  6.92319795E-02
 -4.67856415E-02
  0.24349579    
 -0.94367695    
  0.69901234    
  0.40819028    
 -0.27071920    
 -6.85560778E-02
  0.18667890    
 -0.29131171    
  0.23830095    
  7.71733522E-02
 -0.23068753    
  0.21823156    
 -0.29336804    
 -0.36200559    
 -6.92039169E-03
  0.31719023    
 -0.63304335    
  0.82563627    
  0.34196892    
 -0.39441526    
 -0.52372885    
  0.64662713    
 -0.88425350    
  0.10488991    
  0.54005539    
 -0.33056390    
  0.13481940    
 -8.94711688E-02
  0.15203738    
  0.11825287    
 -8.76953155E-02
  0.45744210    
 -2.98791528E-02
  7.22585171E-02
 -0.44008246    
 -0.30851614    
  0.71483994    
 -0.96015745    
  0.56536478    
  0.49283031    
  -1.0426221    
  0.82142192    
 -0.23658280    
  0.33365697    
  0.21837439    
 -0.33209094    
 -0.58384567    
  3.64938937E-02
  0.22926791    
  0.72256118    
 -0.64680660    
  0.26863408    
 -0.87393171    
  0.77602172    
  0.17380187    
 -7.78168961E-02
 -0.52831876    
 -8.16778839E-02
  0.28901115    
  4.16185185E-02
  0.19183019    
 -0.17165296    
  0.10648362    
 -0.88426149    
  0.82531881    
 -0.62193453    
   1.0113993    
 -0.18264440    
 -0.66170090    
  0.43564904    
  0.17948572    
  0.21376933    
 -0.12641981    
 -0.29889733    
  0.53018600    
 -0.44495142    
 -9.24881455E-03
  0.13556175    
 -0.36569843    
  0.54446411    
 -0.40928924    
 -0.28131679    
  0.22348203    
  0.36637080    
  7.67179728E-02
 -4.16911393E-02
 -0.23820205    
 -0.42637160    
  0.93926448    
 -0.85651660    
  0.46574023    
 -0.58433378    
  0.58535057    
  0.43549725    
 -0.48871815    
 -1.62077639E-02
  0.17813687    
 -0.23069258    
  0.24247350    
 -0.13481933    
 -0.41270790    
 -0.12953390    
  5.18251918E-02
  0.57631075    
  0.29451761    
 -0.27114114    
  8.41726759E-08
 -0.62009615    
  0.44697416    
  0.17034532    
 -2.81973332E-02
 -0.11933324    
  0.30893669    
 -0.28663129    
 -1.16221327E-02
 -1.60686970E-02
 -0.74637491    
  0.25232643    
  0.38820803    
  0.26889956    
 -4.21607606E-02
 -0.23155208    
  0.39617389    
  0.25005093    
  -1.2683707    
  0.78333682    
 -0.20937847    
 -0.38417447    
  0.67343754    
 -0.17797086    
 -0.25683022    
  0.33206999    
  0.15983659    
 -0.78007716    
 -0.62519646    
   1.0702330    
 -0.72752368    
  0.99497736    
 -0.45554927    
  0.17803232    
  0.37769166    
 -0.11756641    
 -0.61806488    
  0.18292396    
  0.21831255    
  0.41749898    
 -0.82781833    
 -8.36991444E-02
  0.56976831    
  0.24819198    
 -0.22599362    
 -0.54355443    
 -3.07125729E-02
  0.82277250    
 -0.36354759    
  0.21721481    
 -0.50818622    
  0.62497759    
 -0.32542238    
 -0.38014743    
  0.69046485    
 -0.59515494    
  0.51890981    
 -9.73414481E-02
 -0.28237128    
  0.61228001    
 -0.35689375    
 -0.16367818    
 -0.15888704    
  0.31707948    
 -0.57989699    
  0.78326422    
 -0.11397520    
 -0.45760584    
  0.33009255    
  0.66885465    
 -0.58661640    
  2.80246902E-02
 -0.58370066    
  0.33384776    
 -0.26816303    
  0.32932842    
  0.20190616    
  2.29665190E-02
  5.19346781E-02
 -0.19268425    
 -0.65087163    
  0.43480545    
 -0.44355810    
  0.10623933    
  0.88334280    
  0.25213102    
 -0.66992670    
 -0.18779555    
  0.46738055    
 -0.28082645    
  4.61248085E-02
 -0.48121679    
 -0.26929793    
  0.64554989    
  0.80225575    
  -1.4303702    
   1.1483818    
 -0.17592093    
 -0.12940517    
 -0.88336396    
  0.93916351    
 -0.51250207    
  0.15367126    
 -0.45941249    
  0.87679666    
 -0.18936059    
 -0.32462987    
 -0.19155568    
  0.64195502    
 -0.29105458    
 -0.72611696    
  0.85643411    
  0.61419117    
 -0.50209194    
 -0.62252951    
  0.34013566    
 -7.29185194E-02
 -0.31996769    
  0.74292904    
 -0.15745962    
  0.31824270    
 -0.30441770    
 -0.23060849    
  0.72784084    
 -0.55250800    
  0.30862209    
 -0.56808853    
  0.39917561    
 -0.14820974    
  0.32243681    
 -0.64318001    
 -0.33882776    
  0.79188222    
 -0.84020072    
  0.55820024    
 -0.26434907    
  0.64978522    
 -0.43926704    
  0.12093351    
  0.38088304    
  5.71586415E-02
 -0.33613038    
 -2.54406705E-02
 -0.27831906    
  2.56014243E-02
  9.77487788E-02
  9.81713384E-02
  3.44642811E-02
 -0.39113891    
  0.67252797    
  0.15658292    
 -0.27507624    
  5.09200618E-02
  0.13353154    
 -0.13759217    
 -0.62911737    
 -0.10028449    
  0.71711910    
 -6.37836978E-02
  0.13435446    
 -0.10728154    
  0.36698505    
 -0.39625531    
  6.28871247E-02
  1.43591296E-02
 -0.54571068    
  0.48266479    
 -0.63010120    
  0.83706224    
 -0.61188424    
 -0.20901631    
   1.1487693    
 -0.69314730    
 -0.20519887    
  0.54908603    
 -0.43843490    
  0.34896350    
 -0.13592695    
  3.98282893E-02
 -0.64446020    
 -1.24744065E-02
  0.23064685    
  0.81351101    
 -0.23462325    
 -0.12058042    
 -0.57629842    
  0.46531999    
 -0.11163978    
  0.11515494    
 -7.15021864E-02
  0.21709500    
  0.16292319    
 -3.58587392E-02
 -0.61030012    
  0.67076766    
 -7.57246464E-03
 -1.27500072E-02
 -0.33407989    
 -0.25131464    
  0.62645555    
 -0.11747527    
 -0.18398483    
  0.48746935    
 -5.60762100E-02
 -0.36173472    
 -0.87422717    
  0.37096462    
  0.51356143    
  0.23778994    
 -0.12548628    
  8.08878019E-02
 -0.10686336    
 -0.36178991    
  0.22179331    
 -0.63947850    
  0.64808971    
  8.81718919E-02
 -0.42829508    
 -0.25023910    
  0.47699088    
 -0.65892541    
  0.61600029    
 -0.10424729    
  0.40592855    
 -0.11998658    
 -4.92606200E-02
  0.30509269    
 -0.19995171    
 -0.11064474    
 -0.33206671    
 -0.46815899    
   1.1067688    
 -0.10076775    
 -8.13913122E-02
  0.20782186    
 -0.84229589    
  0.39684963    
  4.47206050E-02
 -0.26971990    
  0.86352962    
  -1.0135610    
  0.71625954    
 -0.30839899    
  0.48881486    
 -0.42173764    
  4.37708087E-02
 -9.30641592E-02
  0.48920694    
 -0.34602791    
 -0.10626611    
  0.45445299    
 -0.48667669    
  0.41747859    
 -0.68241912    
 -0.18905166    
  0.29593545    
 -8.12990814E-02
  0.51379311    
 -4.63932641E-02
 -0.12163137    
 -0.24412982    
  0.42977574    
  1.55983428E-02
 -5.56925647E-02
 -0.10738265    
 -0.18637836    
  0.40057516    
 -0.29533669    
  0.49600732    
 -0.42913908    
 -0.21064495    
  0.30651525    
 -0.12292696    
 -0.78361666    
  0.13785230    
  4.57353710E-09
  0.51163006    
  0.23727745    
 -0.21697785    
 -0.25131446    
  0.30873531    
  0.19231589    
 -0.10168381    
  0.19061208    
 -0.13799416    
  -1.0010188    
  0.53987312    
  0.42370251    
 -7.07156062E-02
  7.77191296E-02
 -5.21859340E-02
 -0.51117581    
  0.37041569    
  9.34397951E-02
 -0.41598260    
 -0.14143260    
  0.52836341    
 -0.13191301    
 -0.13113165    
 -0.18764533    
  0.43238318    
 -0.41125572    
  0.35667494    
  0.16902207    
 -0.14373499    
  3.04473080E-02
 -0.40373659    
  0.49094000    
 -0.26745138    
  0.79359221    
 -0.75166613    
  0.13485509    
 -0.31903261    
  0.29679632    
  0.26008591    
 -0.24016705    
  5.08872457E-02
  3.57375816E-02
  1.06302637E-03
 -0.14498258    
  0.12675162    
  5.47503568E-02
 -0.70967644    
  0.63855892    
  0.52459186    
  -1.1123786    
  0.66808313    
 -0.14154014    
  9.47785601E-02
  0.11920039    
  0.18875352    
 -0.21071142    
 -0.60452849    
 -8.87310412E-03
  0.57703406    
 -0.63199264    
  0.67317498    
 -0.18289810    
 -0.40719652    
 -0.43091613    
 -0.67990196    
  0.29815340    
 -0.19331931    
 -2.88481656E-02
  3.82823832E-02
 -7.80885667E-02
  5.91305420E-02
 -2.91280560E-02
  0.13783239    
  2.12320350E-02
 -0.13955182    
  0.17666966    
 -0.30538166    
  0.18506525    
 -0.15262964    
  0.81093037    
 -2.87788678E-02
  5.90492263E-02
  0.41611168    
 -9.51589867E-02
  0.31920996    
  0.11090729    
 -5.44882677E-02
  5.34052029E-02
 -0.73405945    
 -0.27052402    
 -4.53936309E-02
   1.0913620    
 -0.46378583    
  0.33055177    
 -0.38140988    
  0.24550064    
  0.34998578    
 -0.57824439    
  7.56938308E-02
  0.41545182    
 -0.19707416    
  6.05497658E-02
 -0.12772457    
  0.52355081    
 -0.35127026    
  0.28193161    
 -0.36187890    
  6.14279434E-02
 -0.52573365    
  0.15527923    
 -0.18741046    
  0.72527856    
 -0.76270479    
   1.2113606    
 -0.63612902    
 -5.51272146E-02
 -5.05062798E-03
  0.28926313    
 -0.64052767    
  6.61111474E-02
 -0.18030345    
  0.77163786    
 -0.43718383    
  0.13856928    
 -0.45702305    
  0.35389316    
 -0.28120342    
  0.50043982    
  0.52680445    
  -1.0162351    
  0.82061535    
 -0.56162566    
  0.58229423    
  0.21318044    
 -0.19215985    
 -0.22932608    
 -0.21782841    
 -0.19346778    
  0.15164137    
  0.31341609    
 -0.94800979    
 -0.29561234    
 -0.22393990    
  0.10933653    
 -2.89875437E-02
  5.36799356E-02
 -5.36801554E-02
  5.01899645E-02
 -1.76370330E-02
 -2.88828723E-02
  3.24354209E-02
 -2.51358505E-02
  4.27109040E-02
  2.74932627E-02
 -2.74933539E-02
 -2.82704588E-02
  5.23681417E-02
  5.29924966E-02
   1.3584919    
 -0.51027322    
  0.30276135    
 -9.74553376E-02
 -7.95741081E-02
  0.12358572    
 -0.23016492    
  0.20288563    
  7.14970529E-02
  7.15298131E-02
 -0.65643710    
  0.44828138    
  0.31361192    
  0.12551859    
 -0.27107787    
 -0.22264476    
 -0.60717547    
  0.68856001    
  0.28249642    
 -0.38785678    
 -0.20322803    
 -0.32001999    
  0.52834362    
  6.99242577E-02
  0.44419956    
  5.30524459E-03
 -0.24550037    
 -0.54522699    
  0.25722274    
  3.54465172E-02
  0.31073499    
  0.36357906    
 -0.12398096    
 -0.42319685    
 -0.33976331    
  0.43377849    
 -0.12065355    
 -0.23331881    
  0.35596427    
 -7.99199659E-03
 -1.10945161E-02
  4.55974527E-02
  0.69411552    
 -0.56179637    
  2.92786490E-02
 -5.85655123E-02
 -0.44105601    
  0.33414033    
  0.27026463    
  0.16270436    
 -0.38826385    
 -8.64196867E-02
 -0.53062832    
 -0.24493080    
  0.61768305    
 -0.62209773    
   1.1928493    
 -4.11019027E-02
  5.17828576E-02
 -0.26882583    
 -0.87460023    
  0.87024695    
 -0.30944142    
 -3.75573002E-02
 -0.66394794    
  0.99688679    
 -0.15474069    
  0.44529498    
 -0.92359722    
  0.32810411    
  7.84717798E-02
  6.75861090E-02
 -0.53603691    
  0.92476523    
 -0.90371192    
  0.51394564    
 -7.32299089E-02
 -0.35747311    
  0.17671466    
  8.71227607E-02
  4.32241634E-02
 -0.34283814    
 -0.20916864    
  0.36662549    
  0.18185015    
 -0.47948247    
  0.57071054    
  5.03779352E-02
 -0.71070051    
  0.87373120    
 -0.80919260    
  0.50455618    
  5.95142320E-02
  0.34280118    
 -0.69789046    
  0.76277381    
 -0.50811905    
  0.28460619    
  0.19806251    
 -0.81815881    
  5.18945530E-02
 -0.40464967    
  0.48607171    
  7.66823813E-02
  0.12426171    
  0.34504527    
  3.92878354E-02
 -0.18232143    
  2.00808677E-03
  0.17443377    
 -0.10003935    
  0.13724877    
 -0.73796809    
  0.13331927    
  0.54615271    
 -0.94643056    
   1.1849461    
 -0.85866147    
  0.63212264    
 -0.28541693    
 -6.66521564E-02
  0.22047970    
 -1.46556767E-02
  4.89775538E-02
  0.44677442    
  -1.3602575    
   1.0132989    
 -9.51403305E-02
 -0.36121631    
  0.53620368    
 -7.14010894E-02
 -1.68336451E-03
  0.54004920    
  -1.4475329    
  0.65375936    
  0.21595185    
 -0.60365987    
 -0.48450840    
  0.93838257    
 -0.37100461    
  0.31133240    
 -0.10691980    
 -4.92104292E-02
 -3.20334546E-02
 -0.35407397    
   1.0261681    
 -0.64638555    
 -0.54700530    
  0.89948368    
  0.25665241    
 -0.50783932    
  0.25207874    
  4.95539419E-02
 -0.57113206    
 -0.17872459    
  0.56294423    
 -5.12570189E-03
 -0.55961573    
  0.69584137    
  7.43002743E-02
 -0.77194154    
  0.11557835    
  0.32470888    
  0.17416777    
 -0.86037874    
  0.56027389    
 -0.26170635    
 -0.10631062    
 -0.25158596    
   1.0612479    
 -0.88669932    
  0.70741868    
  9.54943821E-02
 -0.55342513    
 -0.37862861    
  0.68728906    
  0.15633073    
  8.47474411E-02
 -0.75700861    
  0.83683842    
  2.27570739E-02
 -0.87347072    
  0.69613653    
  0.21254042    
 -0.18409285    
 -0.32512504    
  0.23723395    
  0.21912293    
 -0.97885215    
  0.86106920    
  7.44486749E-02
 -0.10940363    
  7.14932308E-02
  1.00686112E-02
 -0.17361653    
  8.11255947E-02
  0.23249011    
 -0.93870950    
  0.39461005    
 -0.13880745    
  0.22502276    
  0.23434459    
 -0.20111091    
 -0.24424846    
  0.28109169    
 -0.62875456    
  0.48870087    
 -0.13180730    
  0.25420311    
  0.23682617    
  0.48673242    
 -0.42055535    
 -0.74906778    
  0.40855238    
 -0.48365986    
  0.68208611    
 -0.19350639    
  0.10915691    
 -0.10060460    
 -0.37491456    
  0.35401642    
 -9.64289978E-02
 -0.73648041    
  0.80007780    
  0.46243325    
  -1.1215078    
  0.70056403    
 -0.43419912    
  0.73685455    
 -0.32885808    
  6.01038076E-02
 -8.44174623E-02
 -3.82887125E-02
 -0.26155683    
  0.34542295    
  0.31935349    
 -0.64401430    
  0.48339817    
 -7.22412616E-02
  0.18118593    
  0.12533006    
 -0.88706464    
  0.82502925    
  5.95260970E-02
 -0.86845815    
  0.93016630    
  6.77320659E-02
  -1.0160257    
  0.93481731    
 -0.75317329    
  0.61013377    
 -0.81647032    
  5.66955209E-02
  0.87037057    
 -0.79457653    
  0.38580856    
  0.10250291    
 -0.42297450    
  0.60660195    
 -0.14088102    
  0.13621035    
 -0.27898106    
 -0.39745292    
  0.49747735    
  0.39759549    
 -5.41090928E-02
 -0.33235031    
 -0.13749440    
 -0.52834380    
 -0.19446380    
   1.0309273    
 -8.37065279E-02
 -9.91755500E-02
 -0.79205137    
  0.54823577    
  0.39057153    
  5.00338413E-02
 -0.83327740    
  0.51251900    
  0.29841125    
  0.31347671    
 -0.98796630    
  0.39119253    
 -0.32676929    
  0.67213076    
 -0.89224565    
  0.82829732    
 -0.17705229    
 -0.34325203    
  0.36000291    
 -0.40380558    
  6.61160797E-03
  0.49622202    
 -0.74777168    
  0.82123482    
  9.25102681E-02
 -0.20587644    
 -4.48313951E-02
 -0.12793253    
 -0.22749558    
  3.82016711E-02
  0.37450594    
 -0.60441887    
 -5.22868931E-02
  0.23460859    
 -8.01737681E-02
 -0.11162665    
 -0.47957286    
 -0.24649075    
   1.1308938    
  8.87040123E-02
  0.28360403    
 -0.10613917    
 -0.41230440    
  0.32803348    
 -0.53657806    
  6.65746182E-02
  0.28683436    
 -0.40165555    
  0.38885117    
 -0.31203091    
  0.90922374    
 -0.85441524    
  0.37957725    
  0.44824639    
  3.36589552E-02
 -0.37290266    
 -0.57196158    
  0.74950033    
 -0.72268897    
  0.27570572    
  0.15930112    
  0.46025297    
 -0.86400706    
  0.62506986    
 -0.75640565    
  0.49669123    
  0.15770306    
 -0.10908225    
  0.35089555    
 -8.28976780E-02
  0.17625313    
 -0.38822311    
  0.24929447    
 -0.45496306    
  0.49495241    
 -0.73230398    
 -5.64733334E-02
  0.32864493    
 -9.42969024E-02
  0.60436189    
 -8.49378183E-02
  0.15047471    
 -9.09716189E-02
 -0.46579728    
 -0.26635242    
  0.27625361    
 -0.20574643    
  0.73318201    
 -0.51519555    
  7.27281906E-03
 -5.97190261E-02
  0.68024373    
 -0.33465585    
 -0.43120158    
  0.19710946    
  6.22422323E-02
  0.18447439    
 -0.12791492    
 -2.03857012E-03
  0.39520854    
 -0.26257047    
  0.41583729    
 -0.49968511    
 -0.36686137    
 -9.40485448E-02
  0.57815284    
 -0.39557478    
  0.60040134    
 -0.54545569    
 -0.50035024    
  0.80400360    
  7.51323551E-02
 -0.15539940    
 -0.17824842    
  3.08773965E-02
 -0.13353141    
 -0.37317374    
 -0.19776739    
  0.48918098    
  0.39234424    
  0.28602955    
 -0.41043827    
  0.30042097    
 -0.51267350    
  0.65751296    
 -0.47894165    
 -0.59934491    
  0.79810524    
 -0.32083413    
  0.32805458    
 -0.29008287    
 -0.25613385    
 -0.31709591    
  0.56841046    
  5.52106500E-02
 -4.58201021E-03
 -0.38108072    
  0.68301183    
 -0.98026335    
  0.59704459    
  0.29450825    
 -0.18827610    
 -4.58268337E-02
  0.19725437    
  0.18728203    
 -0.36595291    
 -0.61248499    
  0.16591026    
 -0.10017818    
  8.75081494E-02
  0.69132411    
  6.96011409E-02
 -0.39446193    
 -0.12491072    
  7.57416934E-02
 -0.40480226    
 -0.18033558    
  0.91629064    
  0.36066714    
 -0.98215801    
  0.59152281    
 -0.59864038    
 -1.80183798E-02
  0.35703862    
  0.25568688    
 -0.40645099    
  0.40349087    
 -0.33489266    
  0.37555626    
 -0.67063195    
 -0.31590584    
  0.97700512    
 -0.12318568    
  0.14965233    
  2.48744395E-02
 -0.24522370    
  0.32729423    
 -0.31803495    
 -0.40834928    
  0.56677026    
 -2.58978531E-02
 -0.34763432    
 -0.43078291    
  6.57178275E-03
 -4.23698239E-02
  0.96127695    
 -1.93497855E-02
 -0.69137239    
  0.70460618    
 -0.10331763    
 -5.39050288E-02
  0.47511888    
 -0.60411823    
 -0.56107563    
  0.47204667    
 -0.53753984    
  0.78686810    
 -0.55070931    
 -0.24053532    
  0.90304565    
 -0.35604036    
  0.25314558    
 -0.42586875    
  0.25198475    
 -0.57081538    
  0.73777920    
 -0.11889995    
 -0.14913534    
  0.12767793    
  0.28080913    
 -0.76831681    
 -0.10784204    
  0.90420997    
 -0.32613212    
  0.49608356    
 -0.35849503    
 -0.69720399    
  0.43088433    
  0.57031518    
 -0.97512001    
   1.3032354    
  -1.5667888    
   1.1028985    
  0.18956646    
 -5.22994623E-02
 -0.23232026    
  0.21880698    
 -0.39643556    
 -3.31271514E-02
 -0.13668890    
  0.62210745    
 -0.57782924    
  0.22492555    
 -0.28802142    
 -0.24474545    
  0.63057107    
 -0.64805394    
  0.67445505    
  3.53083871E-02
 -0.74202418    
 -0.14689124    
  0.38126457    
  0.31188241    
  0.30338085    
  3.06771826E-02
 -0.24336155    
  0.21112551    
 -0.15402086    
 -0.10041874    
 -8.93921778E-02
 -2.78878883E-02
 -0.65977371    
 -0.34085798    
  0.34740135    
  2.36316230E-02
  0.80738544    
 -0.62718904    
 -0.22358689    
  0.32628444    
 -0.16110837    
  0.63510394    
 -0.12842211    
 -0.38806343    
  0.23805682    
  0.22524641    
 -9.81504321E-02
  0.35760155    
 -0.26366183    
  0.19750106    
 -0.48518330    
  3.59152704E-02
  0.20202665    
 -3.72714773E-02
 -0.22920330    
  0.79095411    
 -0.14294939    
 -8.03579837E-02
 -0.97891694    
 -0.64207220    
  0.44212919    
  9.40972492E-02
  0.67601103    
 -0.17788686    
  8.81062821E-03
  0.35550451    
 -6.78226128E-02
 -0.77538538    
   1.3381289    
 -0.38720664    
 -0.23192148    
  0.47058359    
 -0.20163719    
 -0.88187206    
   1.0106269    
 -0.31320637    
 -0.24933667    
  0.42488319    
 -3.64337042E-02
 -0.28830078    
  0.16400279    
  5.41775785E-02
 -0.20100233    
 -4.35122475E-02
 -0.19742881    
  9.86818671E-02
  0.61666292    
 -0.60689300    
  0.69384152    
 -2.38774698E-02
 -0.76763815    
  0.70683551    
 -0.80998665    
  0.30493486    
  0.47826111    
 -0.70171732    
  0.75607038    
 -7.94918090E-02
 -0.34077743    
  0.18901064    
 -0.31268349    
  0.62978923    
 -0.39506736    
 -0.11665754    
  8.61673355E-02
 -0.49107030    
  0.53052890    
 -0.60580504    
  0.60778725    
  1.57174319E-02
 -6.75320476E-02
 -0.67352879    
 -2.04724283E-03
  0.83166105    
 -0.48964208    
 -0.31772611    
 -5.76290153E-02
  0.60227644    
  0.13440098    
 -0.60023701    
  0.52768809    
 -0.45463714    
  0.48999155    
  1.46293808E-02
 -0.38951439    
  0.47592047    
  9.86778587E-02
 -0.45630461    
  0.55552596    
  0.13898103    
  -1.2375932    
  0.88922989    
 -0.62165505    
 -0.45506194    
   1.3370806    
 -0.56258750    
 -0.25691029    
  1.83492955E-02
  0.77102631    
  -1.1288822    
  0.51224297    
  0.51619375    
  -1.0166858    
 -0.79126519    
   1.4475254    
  0.55701506    
 -0.16497271    
  2.18722597E-02
 -0.14088422    
 -0.94104081    
  0.55385798    
  9.08537135E-02
  0.30093154    
  0.11359088    
 -1.07127549E-02
 -0.35419258    
  0.24486585    
 -2.33763810E-02
  0.11935863    
 -0.14523454    
  0.32951349    
 -0.26285338    
 -0.48041171    
 -0.16225994    
 -0.10939847    
  0.82136595    
 -0.38491523    
  0.12618805    
 -0.68114483    
  0.62817478    
 -0.40373033    
  0.34411830    
 -0.29673174    
  0.47925821    
 -0.84661579    
  0.95330614    
 -0.64729625    
 -5.28647425E-03
  0.67891204    
  0.17693089    
 -0.21715528    
  0.24965452    
 -0.22660175    
 -0.67239779    
 -0.38776556    
  0.53987312    
  0.11300020    
  0.23024152    
  0.31000990    
 -0.31000990    
  0.15119261    
 -0.20139857    
 -0.65278292    
  0.60353518    
  0.15346353    
 -0.57284749    
  0.35099152    
  0.12220619    
  0.75336975    
 -0.89638281    
  0.39179343    
  7.77172893E-02
 -0.17169619    
 -0.71185780    
  0.73404878    
  0.42624006    
 -0.34034264    
  0.14029504    
 -0.57148194    
  0.47989368    
 -0.71251607    
   1.0060192    
 -0.99923968    
  0.45810905    
 -0.29196480    
  2.26315726E-02
  0.23011233    
 -4.43004519E-02
  0.42045099    
 -0.45711994    
  0.42298156    
 -0.60626733    
  0.16627455    
  0.13399078    
  0.39937299    
 -0.42433357    
  0.16009857    
 -0.51677358    
  5.34885414E-02
 -0.24305788    
 -0.15795286    
   1.2393399    
 -0.58239603    
 -0.21225810    
  0.49184296    
 -0.65553594    
  0.60369253    
 -0.36193109    
  0.41551551    
 -0.18475954    
 -0.16325735    
  0.11394428    
 -0.55961561    
 -0.42782861    
   1.1447302    
  0.20781539    
 -0.38844824    
  0.30081272    
 -0.38894925    
 -0.35807970    
  0.26141760    
 -0.43151176    
  5.27506471E-02
  0.65178972    
 -5.17812297E-02
  0.25851920    
 -0.87045610    
 -0.10758533    
  0.70091188    
 -0.21078938    
 -0.25855175    
  0.42644489    
 -0.15434314    
  0.99070626    
  -1.3437347    
  0.83324236    
  0.10427727    
 -0.70446372    
  0.54893690    
  0.14117108    
 -0.59742188    
 -6.42618239E-02
  0.38057578    
 -0.16513163    
 -0.16370887    
  0.32984763    
  9.68651250E-02
 -0.32177278    
  0.20456074    
 -0.72340500    
  0.20086347    
   1.0669196    
 -0.42351627    
  4.27874289E-02
 -1.67182349E-02
 -0.35781655    
  4.95151244E-02
 -0.33045191    
  7.91371688E-02
  0.37498459    
 -0.53094858    
  7.23348698E-03
  0.50104827    
  0.20106746    
 -0.26415169    
  0.21285807    
  0.26149634    
 -0.27760267    
  0.37343895    
 -0.87507451    
  0.36905843    
  0.20354167    
 -4.83011082E-02
  0.25493893    
 -0.58749723    
 -0.26366708    
 -0.13789928    
  0.86027622    
 -5.77818323E-03
 -0.29878113    
  0.32734284    
 -0.72005445    
  0.80114907    
 -0.21888712    
 -0.90527111    
  0.90157104    
  0.12527223    
  0.13587958    
 -0.71991187    
  0.35740805    
 -0.59830308    
  0.42394996    
  0.57054472    
 -0.68421566    
  0.12218124    
 -0.17412288    
  0.23289435    
 -0.40034130    
  0.19024035    
  0.41201660    
 -4.67515970E-03
 -0.70350987    
 -0.22172394    
  0.94747800    
  0.38165826    
  -1.0886496    
   1.0458177    
 -0.93010241    
  0.25443676    
  0.39902583    
 -0.69919455    
  0.68269414    
 -0.39025736    
  0.63659716    
 -0.43252203    
 -0.21056473    
  0.25593331    
 -0.50446135    
 -0.23828252    
  0.64207709    
 -3.74830253E-02
  8.06910731E-03
  0.12299956    
 -0.29005393    
  0.48665506    
 -0.16266607    
 -0.70598692    
  0.41797775    
  0.48992839    
 -0.20093800    
 -0.58896393    
 -0.79341662    
   1.1394343    
  0.15164764    
  0.21125802    
 -5.08355312E-02
 -4.39527407E-02
 -0.61767423    
  0.56668293    
 -0.22591400    
 -0.75424480    
  5.22313006E-02
   1.3320504    
 -0.80307007    
  0.26799959    
  0.41535494    
 -0.19865413    
 -2.05231402E-02
 -6.12140037E-02
 -0.10335841    
 -1.34228626E-02
  0.32579771    
 -0.67541885    
  0.64989257    
 -0.21815179    
 -0.30301327    
  0.58026803    
 -2.70932075E-02
 -0.30451670    
  0.53762662    
 -0.77233726    
 -0.13789377    
  0.53501379    
 -0.74277568    
  0.16554739    
  0.25352314    
  0.22185563    
  0.15532817    
 -2.95586754E-02
 -0.82927930    
   1.0243974    
 -0.13171677    
  2.44429875E-02
  0.14182343    
 -0.95046651    
 -6.56606033E-02
  8.41799155E-02
 -0.19822718    
  8.15901905E-02
  0.41026440    
  0.46949035    
 -2.68761255E-02
 -0.15973164    
  0.25679770    
 -0.68046850    
  0.39650127    
 -0.71889961    
  0.71995836    
  0.11389533    
 -0.61071020    
 -0.54923528    
   1.0762761    
 -0.65883517    
 -9.13497284E-02
  0.49813658    
  8.35931748E-02
 -6.52678087E-02
  0.37517980    
 -2.71019228E-02
  0.38448954    
 -0.13033018    
  9.19063576E-03
 -0.64037699    
 -0.92164552    
  0.26133108    
   1.3035024    
  -1.1549044    
  0.13520038    
  0.66852760    
 -0.88006538    
   1.5115281    
 -0.65364075    
 -0.58412385    
  0.69040138    
 -0.21720344    
  9.55171064E-02
  0.10131489    
 -0.44360131    
 -0.75013405    
  0.29918966    
   1.0723357    
 -0.42723510    
  9.49827433E-02
 -0.19462393    
  0.71024138    
 -0.93040538    
  0.89726800    
 -0.37788391    
 -3.91029045E-02
  0.28998023    
  0.19662829    
 -0.38370469    
  2.09957696E-02
  0.17218305    
 -0.30326554    
 -0.57754046    
 -2.03898102E-02
  0.10648361    
  0.36888945    
 -4.40284275E-02
 -3.33980545E-02
  0.34719634    
  0.25378048    
 -0.40512040    
  0.34544367    
 -0.43858421    
 -0.42494991    
  0.17622666    
  0.40982249    
 -0.43936673    
  8.95540696E-03
  0.27497160    
 -5.68928830E-02
  6.36420175E-02
 -0.80952984    
  0.94165897    
 -0.13549796    
 -0.23331881    
  8.83127004E-02
  5.07079028E-02
  0.31991336    
  0.16283305    
 -0.25000763    
 -0.84860468    
 -1.15075400E-02
  0.65420443    
  0.23676895    
 -0.34601426    
  0.53810120    
 -0.99450636    
 -0.23808517    
  8.03228188E-03
  0.41695464    
  0.63340116    
 -0.15399529    
  0.22336096    
  0.10326937    
 -9.02993158E-02
  -1.1624638    
 -0.65540695    
  0.26764143    
  4.74396870E-02
 -0.14965634    
 -0.12396817    
  1.51137039E-02
  0.12221772    
  0.64092213    
  0.97028422    
  -1.0010558    
  0.91340178    
  8.50003362E-02
  6.26544729E-02
 -0.48104629    
  0.24576595    
 -0.41871020    
 -9.03624296E-02
  7.74798542E-02
  0.46980098    
 -5.41234314E-02
 -0.19936459    
  0.55998874    
 -0.26677367    
 -0.36631918    
  0.41292775    
  1.20095490E-02
 -0.67404681    
  0.46095389    
  6.16937689E-02
 -0.68675739    
  0.54587317    
  0.22584598    
  6.09131455E-02
 -0.68121487    
  0.81416899    
 -0.11013229    
 -0.82616305    
  0.24718226    
 -7.00287074E-02
  0.48882380    
 -0.20373572    
  0.33461514    
 -7.72586614E-02
  0.22555047    
 -1.45280901E-02
 -7.51089975E-02
 -0.38808861    
  0.21744239    
  8.56245086E-02
 -4.98880409E-02
 -0.14781851    
 -9.34566185E-03
 -0.27988794    
  0.23426184    
  0.26876995    
  1.30598424E-02
 -0.17917542    
 -0.56433868    
  0.66747952    
  0.26620302    
 -0.51210356    
  0.60147476    
  -1.0407535    
  0.38946474    
  0.38372514    
  0.22898722    
  0.19881484    
 -0.30150864    
 -4.87900376E-02
 -0.34703624    
 -1.44929085E-02
 -9.43373665E-02
  0.48838335    
 -0.73076135    
  0.53173018    
 -0.19745044    
 -0.11900330    
  0.21542166    
  0.31472173    
 -0.35195121    
 -0.12861732    
 -0.28550571    
  0.52601391    
 -0.15056002    
  4.43997346E-02
 -8.46248493E-02
  0.10834099    
 -0.19399659    
  0.90484333    
  -1.2190714    
  0.84358042    
 -0.60387701    
  9.46465582E-02
  0.19157475    
  3.87143902E-02
 -0.65181887    
  0.39461005    
  0.15978655    
 -0.40954316    
  0.35457134    
 -0.59271270    
  0.69425786    
 -4.07756120E-02
  0.65003455    
 -0.59384006    
 -2.88268290E-02
  3.10101528E-02
  0.70561022    
 -0.41439000    
 -4.75681908E-02
  4.26458148E-03
  2.60407366E-02
 -0.41546509    
 -0.47706357    
  0.23521626    
  0.24560940    
 -0.43919408    
  0.87465948    
 -0.33890423    
  8.17895979E-02
 -7.38662034E-02
 -0.72405988    
  0.43298995    
 -7.35281333E-02
 -0.19473611    
  0.41527876    
  2.44384166E-02
  0.42600670    
 -0.23777284    
 -0.33731458    
  0.18649159    
  0.15607241    
  0.12300508    
  9.52870067E-08
 -0.60629022    
  0.75167215    
 -0.17545955    
 -0.35476819    
  0.11065263    
  0.37955382    
  0.19748363    
 -0.22451228    
 -0.87273294    
   1.1748646    
 -0.46949732    
 -0.42179191    
  0.54986817    
 -0.57803923    
  0.71123636    
 -0.53955334    
  7.59206340E-02
 -2.25573145E-02
 -0.48455760    
  0.62723601    
 -0.79728746    
  0.94513893    
 -0.11116978    
 -5.31091215E-03
 -0.25451446    
  0.27454662    
  0.38862264    
 -0.90433115    
 -0.25106457    
  0.74033087    
 -0.80531889    
   1.1065742    
  -1.0393414    
  0.57676452    
 -0.13173386    
 -0.23180157    
  0.51840550    
 -0.51118523    
  0.56064278    
 -0.14207481    
 -0.68489707    
  0.64259499    
  0.14029847    
  0.19617358    
 -8.07777345E-02
  0.16528760    
 -0.37631556    
  0.30581659    
 -0.11312000    
 -8.85171816E-02
 -0.13779578    
  0.44653133    
 -0.98919767    
  0.47706872    
  0.21186759    
  0.29556215    
 -6.98902085E-02
 -0.11305939    
 -0.14042190    
  0.22270967    
 -0.31347460    
 -3.62794548E-02
  7.24351257E-02
 -4.33069207E-02
  0.24116184    
  3.32749151E-02
  4.35816124E-02
 -0.41201374    
  0.11997051    
 -0.42666745    
  0.44970974    
  6.71686605E-02
 -0.76488233    
  0.74008322    
 -0.80142307    
  9.72987190E-02
   1.2052963    
 -5.15719540E-02
 -0.45397678    
 -2.55427528E-02
  0.31814671    
 -0.65619534    
  4.72051185E-03
  0.80445558    
 -0.38909709    
 -0.44240865    
  0.30487201    
  0.22954398    
 -0.44351432    
  7.78877065E-02
  0.44027451    
 -0.16561984    
 -0.31213295    
  0.50543612    
 -0.21422450    
 -0.29973468    
  0.17970274    
  0.13991730    
 -0.16526565    
  0.11751138    
  4.77543399E-02
 -0.24012622    
 -0.45613471    
  0.58222705    
 -0.39334363    
  0.43095505    
  8.67319331E-02
 -4.40323390E-02
 -0.22100218    
 -3.95416692E-02
  0.50720304    
 -0.69147336    
  0.73890704    
 -0.87674737    
  0.60700762    
  0.48904204    
 -0.43806258    
  -1.1055946    
   1.2951795    
 -0.19157460    
 -2.72606257E-02
 -0.64226341    
  0.37250233    
 -0.26558638    
  0.50626969    
  0.31471097    
 -0.74687266    
  0.31608954    
  0.45884690    
 -0.41033843    
 -0.83460170    
  0.18232147    
  0.88908428    
 -0.76506746    
  0.48565492    
  0.43101841    
 -0.35514715    
 -0.29168853    
  0.49966872    
 -0.77525854    
  0.58992118    
  0.44312626    
 -0.51608682    
 -0.50169307    
  0.38891467    
  0.15543357    
  0.16009857    
 -0.17560276    
  3.40131111E-02
  0.11598345    
  0.13880104    
 -0.54859811    
  0.86613941    
  -1.0889210    
  0.43924585    
 -0.62773490    
 -0.15816163    
  0.68801880    
  0.13337071    
 -0.51722002    
  4.78913486E-02
 -0.39651245    
  0.76160532    
  0.26591125    
 -0.85369772    
  0.70875520    
  1.97158772E-02
 -7.31072277E-02
  0.21916826    
 -0.17243631    
  0.32992828    
 -0.64699095    
 -8.11903700E-02
  0.52367806    
  0.11494121    
 -0.11101960    
  0.16885902    
  0.11833397    
 -0.25826108    
 -0.29403922    
  3.81912896E-03
  0.41348019    
 -0.78092259    
  0.59792876    
 -0.56721258    
  0.65321457    
  0.19459161    
 -6.77957833E-02
 -0.18199532    
 -0.56994295    
 -4.78391908E-02
  0.64576280    
 -0.58077025    
  0.70414084    
 -0.32277358    
 -0.68966883    
  0.15613277    
  0.46379605    
  0.26914290    
 -0.30721831    
  0.59964657    
 -0.40404549    
  0.14437643    
 -0.47702616    
  0.36715385    
 -2.81416122E-02
 -0.45865163    
  9.40934941E-02
  0.47739625    
 -0.67722183    
  0.67722172    
 -0.54021126    
  0.57819659    
  0.14763607    
  0.16251904    
 -0.97462642    
  0.32581508    
 -0.37283978    
 -0.36197987    
  0.70241272    
  0.49488887    
 -0.82061547    
  0.41755733    
 -0.15997680    
  0.20002949    
  1.15405861E-03
  0.23984288    
 -0.38614285    
 -0.53880584    
 -0.14503911    
  0.96784866    
 -0.49256790    
  4.92187776E-03
  0.28440359    
 -0.21333958    
 -0.18721154    
 -0.25631618    
  0.51981139    
 -0.14244926    
  0.37571087    
 -9.00668874E-02
  0.26321152    
  8.73248503E-02
 -0.19866139    
  0.24827226    
 -0.21925430    
  0.35912341    
 -0.71916008    
 -1.62366610E-02
  0.27419886    
 -0.42315468    
  1.88201834E-02
  0.39752400    
  0.30574125    
  9.13362578E-02
 -0.49011251    
  0.22613914    
 -0.35824290    
  0.56874466    
 -0.48399439    
 -0.22379921    
 -0.17123570    
  0.67943478    
 -0.23829713    
 -0.16568984    
  0.75333720    
 -0.36025769    
 -0.45712557    
  0.37508699    
  0.28768197    
 -0.34560451    
  9.82248411E-02
 -7.66698793E-02
 -7.33312145E-02
 -0.26538795    
  0.29981300    
  0.27298889    
 -0.15845253    
 -6.33598641E-02
 -0.68651724    
  0.81532586    
 -0.88133383    
  0.58909279    
 -0.10594104    
 -0.14668003    
 -0.14051835    
  0.45881957    
  0.27600062    
 -0.83225995    
  0.36559016    
  0.74643546    
 -0.22296815    
 -0.96201789    
   1.1701505    
 -0.50138032    
 -0.44746289    
  0.28030205    
  0.38014755    
  2.16071568E-02
 -0.23459347    
  0.38448682    
 -0.74908292    
  0.64904153    
 -0.20757142    
  0.74405950    
 -0.29912287    
 -0.26515743    
 -0.62463939    
 -0.22569333    
  0.25084129    
  0.58021575    
 -0.71091276    
   1.1459038    
 -0.49318561    
 -0.49265519    
 -0.24879131    
  0.66809356    
 -0.63563645    
 -1.40704717E-02
 -3.08350399E-02
 -0.49837744    
   1.0408472    
 -0.43190390    
  0.31351364    
  0.46211752    
 -6.39647394E-02
  0.19447969    
  9.84634683E-02
 -0.21530315    
 -0.66469347    
  0.86412853    
 -0.38039929    
 -0.61021316    
  0.46601644    
 -8.71179998E-02
  3.65049541E-02
  0.43269727    
 -2.76439339E-02
  -1.0255059    
  0.63029283    
  1.33741191E-02
  0.12046343    
 -5.05045354E-02
  0.60552138    
 -0.26119709    
 -0.49342006    
  0.16251904    
  5.93167394E-02
  9.29276198E-02
  0.25544080    
 -5.15656061E-02
 -0.20196864    
 -3.68615091E-02
 -0.54465908    
  0.87985992    
  -1.2146302    
 -0.18805230    
  8.79687592E-02
  0.70751715    
 -0.30029914    
  0.62989235    
  8.83319303E-02
 -0.63912499    
  0.58292049    
  6.47077709E-02
 -0.50463545    
  8.59589130E-02
  0.31903836    
 -0.13607378    
  0.26491684    
 -0.20460752    
  1.50227631E-02
 -0.57868296    
 -0.67209375    
 -0.30637401    
  0.53781670    
  8.19479525E-02
 -4.94247749E-02
  0.49306881    
  0.66674316    
  8.49186704E-02
 -0.27294227    
  0.10161973    
 -0.33465073    
  1.76773351E-02
  0.27793515    
 -0.63873094    
  0.22278436    
 -0.34687096    
  0.19845103    
  0.42961559    
  0.32101396    
 -0.25187647    
  2.30127517E-02
 -0.10525060    
 -0.40326977    
  0.27693364    
 -0.26711378    
  0.19874419    
  0.30783811    
  0.21940762    
 -0.64319450    
 -0.17664059    
  0.79186678    
 -4.13622484E-02
 -0.82282484    
  0.47718924    
  0.32859942    
  7.12813213E-02
 -0.13421714    
 -0.13183382    
 -0.53869832    
  0.92944193    
 -0.91171062    
  0.41537496    
 -0.28074583    
 -0.12240193    
 -2.63866875E-02
 -4.55865189E-02
   1.0088837    
 -0.20544416    
  0.14226514    
 -0.14059584    
 -0.13747095    
  0.12572579    
 -0.49270687    
 -0.12020323    
  0.74475181    
 -0.11843030    
  1.56961847E-02
 -0.45632708    
 -0.49118376    
  0.64329946    
  0.30830154    
 -0.47212821    
 -0.32864937    
  0.71473086    
  0.18985522    
 -0.57724637    
 -0.37195680    
  0.86799479    
 -0.86230749    
  0.10913423    
  0.65866101    
 -0.61878872    
  0.38017502    
  0.37455404    
 -0.84500331    
  0.85718018    
  -1.0513362    
  0.56762308    
  0.43963939    
 -0.38473308    
  9.09717530E-02
  0.23180148    
 -0.52125275    
  0.48004523    
 -0.14701881    
  0.34369794    
 -0.33158851    
 -0.10904498    
  0.42100385    
  -1.0854830    
  0.93438679    
  9.60086808E-02
  -1.0816889    
  0.78282452    
  0.12933852    
 -0.15583706    
  0.32225475    
 -0.87624741    
  0.74504793    
 -0.12658390    
 -0.11627346    
 -0.62959898    
  0.16591026    
  0.53989559    
 -0.53630471    
  0.92129612    
 -0.51225328    
 -0.28609622    
  0.53833610    
 -0.17549931    
 -0.22535127    
  0.21203211    
 -0.27767631    
  0.27543938    
 -0.40434590    
  0.43086672    
  0.12586871    
  6.78383857E-02
 -0.37493846    
 -0.41136497    
 -0.20748773    
  0.65479988    
  0.51861382    
 -0.52240402    
  0.23971450    
 -0.11046442    
  7.91009367E-02
 -0.84251320    
 -3.39837447E-02
  0.78957903    
  0.13702865    
 -0.34570357    
  0.18255165    
  0.13137142    
 -0.31807518    
  0.22397541    
 -0.37328336    
  0.26446781    
 -0.28727010    
  0.30077553    
  0.49707317    
 -0.50318933    
  0.48295623    
 -0.62652916    
  0.44708005    
 -0.11710401    
 -9.20733996E-03
  6.46671131E-02
  0.17781557    
 -0.25073865    
  0.14537802    
 -0.58456612    
  2.85281278E-02
  0.92065626    
  -1.2574410    
   1.0934935    
 -0.28572893    
  2.78997608E-02
 -0.61120850    
  -1.0710242    
   1.8866059    
  8.09346810E-02
 -0.50868797    
  0.35975420    
 -0.14017603    
  0.14513054    
 -0.29153344    
 -0.38527340    
  0.27463153    
  0.40217564    
 -0.92788982    
  0.76255661    
 -0.13172819    
 -0.50199556    
  0.44026184    
 -0.40428668    
  0.46712863    
 -0.58712226    
  5.80431558E-02
  0.49184969    
 -6.40788451E-02
  0.36715889    
 -0.97125447    
  0.98892397    
 -0.71421838    
  0.47721764    
 -0.43551025    
 -0.44038150    
   1.0606769    
 -0.15664364    
 -0.17842352    
  1.22100897E-02
 -0.12524422    
 -2.36612987E-02
  0.32330772    
 -0.14451337    
 -0.19870959    
  3.11197601E-02
  7.12188184E-02
  0.43402007    
  4.51820716E-02
  8.02281797E-02
 -0.87739789    
  0.25920540    
  2.71385480E-02
 -0.48919597    
  0.82967615    
  0.26382819    
 -0.34307787    
 -0.63897145    
  0.33675101    
  3.56199965E-02
  0.11793259    
  0.14246275    
  0.23551472    
 -0.35316813    
  0.23681839    
  0.39373285    
 -0.22236741    
 -0.60911411    
  0.21942757    
  3.48938964E-02
 -0.12597457    
  0.38304913    
 -0.63579863    
  0.51017910    
 -0.16177759    
 -6.96445405E-02
  8.32348987E-02
 -0.11301374    
  2.24171001E-02
  0.29992220    
  4.28639278E-02
 -0.20173956    
  0.10642966    
 -0.14347057    
  0.62482804    
 -0.92105573    
  0.46439099    
 -0.27586973    
 -0.25325873    
  0.32134485    
  0.16269219    
 -8.49613547E-02
  4.38940153E-02
  0.30365831    
 -0.77243543    
  0.69151163    
 -0.38561413    
  0.10932373    
  0.13501354    
  6.12344407E-02
  3.39900553E-02
 -0.34438673    
  0.34009334    
 -0.15314712    
  0.21326548    
  0.15299229    
 -0.96473318    
 -0.14506809    
  0.19316280    
  0.35004434    
  1.58057343E-02
 -1.33577054E-02
  0.19286072    
  0.10787768    
 -0.22201283    
  0.28598562    
  0.32230508    
 -0.75662023    
 -0.29866406    
  0.99834287    
  -1.0416708    
  0.50043982    
 -0.41727969    
  0.27572620    
  5.02618477E-02
 -0.45637131    
 -5.15988395E-02
  3.20667289E-02
  5.89975901E-03
  0.21921447    
  1.56252030E-02
  0.36808240    
  0.29196492    
 -0.23159248    
 -0.13961063    
 -8.10110122E-02
 -9.92221534E-02
  0.42064804    
 -0.58998084    
 -0.61551523    
   1.0873704    
 -0.25234282    
  0.36497390    
 -7.13570863E-02
  0.38151202    
  -1.1461910    
 -2.79287305E-02
  0.54424769    
  0.59352964    
 -0.51105857    
  4.10545804E-02
  0.24108244    
 -0.12416866    
 -0.48240620    
  0.14653023    
  0.74332708    
 -0.78739989    
  0.19483979    
 -0.35360381    
  0.36549470    
 -0.36209327    
  0.17122449    
  0.18731634    
 -4.75632166E-03
 -0.21158941    
 -0.54935914    
   1.4724017    
 -0.39094266    
 -0.16721156    
  0.38549882    
 -2.46406067E-02
 -0.59092772    
  0.29537436    
 -0.70277172    
  0.32283992    
 -0.12675159    
  0.32665837    
 -0.44643047    
  0.54776907    
 -8.88029039E-02
 -0.58281612    
  0.31123629    
  0.23231375    
 -0.41790971    
  4.03208621E-02
 -0.24397765    
  0.68101263    
  0.25094429    
 -7.99709335E-02
  0.34472352    
 -0.43984655    
  0.19982873    
 -0.40462288    
 -3.73033397E-02
 -0.34939954    
  0.36629385    
  0.47113073    
  -1.1851119    
  0.93815517    
 -0.30604416    
  0.28733230    
 -0.29999977    
 -0.23167859    
  0.81172359    
  6.44889101E-02
 -0.39290482    
 -0.64582670    
   1.2098377    
  -1.1506975    
  1.97832147E-03
  0.56468493    
 -6.49879798E-02
  4.22597714E-02
 -0.12080482    
 -9.12044942E-03
 -0.38281760    
 -4.91741709E-02
   1.0071926    
 -9.81863216E-02
  0.14353405    
 -0.98812765    
 -0.20488021    
  0.86438668    
  0.30728343    
 -0.90805721    
  5.71585372E-02
  0.39644587    
  0.28739882    
 -0.38361558    
 -0.54077923    
  0.67913067    
  7.52705708E-02
 -0.24529034    
  9.56611410E-02
 -0.27105710    
  0.33669117    
  0.38219532    
 -0.24811652    
 -0.13079838    
  0.16098930    
 -0.40732533    
  0.27750468    
 -0.61677414    
  0.39627269    
  0.21944287    
 -3.12022157E-02
 -1.54186450E-02
  3.16793174E-02
 -0.20979215    
  0.66421801    
 -0.57544005    
  2.87102908E-02
 -5.57721183E-02
 -0.43327960    
 -1.16055487E-02
  0.66553211    
 -0.13811341    
 -1.15476660E-02
  0.30238181    
 -0.80857235    
  0.54715216    
 -0.53565770    
  0.21817866    
  0.19927767    
  0.27569067    
  0.39717665    
  -1.2829845    
 -0.44672000    
  0.54140019    
 -0.32187337    
  0.19193703    
  0.12149765    
  0.53881991    
  0.72657484    
 -0.13823883    
 -0.45650572    
 -0.42405525    
  0.56527644    
 -0.57192063    
  0.42853031    
 -0.61285406    
  0.89399993    
 -8.01793486E-02
  0.15744399    
 -0.72867197    
 -4.17397395E-02
 -3.33362967E-02
  0.33283389    
 -0.47854543    
  0.64494520    
 -0.57490718    
  0.54036647    
 -0.60453963    
  0.99893904    
 -8.61631185E-02
 -0.61057973    
 -0.57632500    
  0.85713929    
 -0.40818936    
  0.30149773    
 -0.32467756    
  7.42274448E-02
  0.63388234    
 -4.13378375E-03
 -6.85785562E-02
 -0.18890938    
  0.42702430    
 -0.35567641    
 -0.56411690    
  0.48739529    
  8.96119252E-02
 -0.29064202    
  0.57140362    
  -1.0317050    
  0.74203670    
  9.83781293E-02
 -0.34134895    
  2.50325538E-02
  0.41408059    
 -0.22744176    
 -0.70242095    
  3.05832457E-02
  0.58174449    
 -2.24719080E-03
  0.27209425    
 -0.64873278    
   1.0798582    
 -0.98753321    
 -0.19586566    
  9.69616249E-02
 -0.31105527    
  0.63519353    
 -0.52646023    
  0.82629979    
 -0.33629552    
  0.35988751    
 -9.41020027E-02
  9.15078372E-02
  -1.0235772    
  1.90938208E-02
  0.72456330    
 -0.47114953    
  0.82369256    
 -9.09718722E-02
 -6.84262216E-02
  2.82899057E-03
  0.56257069    
 -0.30136594    
 -0.72632390    
  7.36793727E-02
  0.26193556    
 -6.85536392E-08
 -0.10738713    
  0.24346063    
 -0.19228669    
 -0.30368263    
  5.67314848E-02
  0.43078312    
  5.64453332E-03
  0.13083088    
 -0.56580770    
  0.62725502    
 -0.39775521    
  0.76482463    
 -0.74091911    
 -0.13080311    
  0.21903250    
 -9.27386805E-02
 -0.11102615    
  0.19963704    
 -0.46731859    
  0.35469285    
  0.15613277    
 -0.52411467    
  6.16080090E-02
  0.80109853    
 -0.53849232    
 -0.26891544    
  0.62353265    
 -0.61722314    
  0.46349689    
 -9.64977816E-02
  0.12188964    
 -0.51114720    
  0.23528805    
  0.18928565    
 -3.09688244E-02
 -8.83927196E-02
  0.40309238    
 -0.18089747    
 -0.90356356    
  0.14372505    
  0.61403358    
  0.17109905    
 -5.80838732E-02
 -4.82020006E-02
 -6.37158304E-02
 -0.14360715    
  0.31175697    
  0.26043746    
 -0.90034688    
  0.87209439    
 -0.41580507    
  0.14776695    
 -0.20270067    
  0.26597744    
  7.30126202E-02
 -0.62588817    
 -2.26941559E-08
  0.24730060    
  0.17679861    
  0.24926114    
 -0.49575177    
  0.52800006    
  0.10218234    
 -0.21861148    
 -0.69837803    
  0.70703626    
  0.11086268    
 -0.82667869    
  0.42121354    
  0.36531788    
 -0.15710035    
 -0.16628525    
 -8.91859923E-03
 -0.36971751    
  0.34706643    
  3.82069610E-02
 -0.15727943    
  0.33739328    
 -0.72116011    
  0.66530097    
 -0.11328983    
  0.31934538    
  0.16338998    
  3.24423648E-02
  -1.1624995    
  0.80442768    
 -0.54688257    
 -0.51782793    
   1.4704863    
  -1.0850402    
  0.41157389    
  0.20420791    
 -0.18252026    
  0.20121233    
 -0.45645043    
  0.49281809    
 -0.13460609    
 -8.52532536E-02
  0.10863366    
 -0.54140013    
  0.36117765    
 -0.46774220    
  0.73059016    
  0.28792399    
 -0.39070874    
  0.30521244    
 -0.10045764    
  8.37307423E-02
 -0.88856620    
 -7.50098079E-02
  0.84699726    
 -0.20569733    
  0.11999800    
  0.33239043    
 -0.59642780    
  0.80679584    
 -0.74594551    
  0.52208740    
 -0.45792520    
  5.81623539E-02
 -0.15415092    
 -0.32657123    
  0.41575664    
 -5.25514148E-02
 -0.27734414    
  0.59252250    
  0.16124937    
 -0.36855236    
  0.33677968    
 -0.41047388    
  7.79904425E-02
 -0.10977656    
  0.10548022    
  7.86338747E-02
 -0.47659227    
  0.36067313    
 -0.24431585    
 -0.20336868    
  0.36866590    
  0.14599869    
 -0.81643105    
  0.79637784    
 -0.51581329    
  0.34662470    
  0.49555838    
 -0.28973559    
 -0.35535443    
  0.16083145    
 -0.26099190    
 -5.49678430E-02
 -0.10080461    
  0.31015500    
 -0.17402260    
  0.53692836    
  0.16690549    
 -8.88714194E-02
 -0.56342125    
 -0.60456723    
   1.1175879    
  0.13435343    
 -0.15909290    
  4.88821380E-02
 -7.72178322E-02
  6.05665483E-02
  0.30065703    
 -0.54334706    
  0.22195369    
 -0.63398039    
  0.80673248    
 -0.28554755    
 -8.56556371E-02
 -0.69897145    
  0.49907479    
  0.31185549    
 -0.56560481    
  0.58208305    
  0.31090373    
 -0.34730908    
 -0.11078968    
  0.32113966    
  0.37614101    
 -0.86853921    
 -0.45883024    
  0.64652121    
 -0.45865980    
  0.60059577    
  0.11531080    
 -0.28080514    
 -0.28016192    
  0.60842735    
 -0.57736880    
  0.15546057    
  0.87404978    
 -0.53440374    
 -0.44152209    
  0.29956776    
 -0.28660861    
 -0.25070149    
  0.78275919    
 -8.04630890E-02
 -0.44873774    
 -3.63149755E-02
  0.88625842    
 -0.65839243    
 -0.53345931    
  4.00811527E-03
  0.56984913    
 -0.69995773    
  0.17699236    
  0.27809438    
  0.77563250    
 -0.20452207    
  1.69975311E-02
 -0.64000946    
 -0.16153455    
  0.49277449    
 -8.79059955E-02
  0.14936587    
  8.46961811E-02
 -0.76052243    
  0.65505707    
  2.48717722E-02
 -2.69727483E-02
  0.35478052    
  1.46413948E-02
 -0.88481444    
  0.27661771    
  0.63685238    
 -0.50448978    
  9.26485285E-02
  0.18445162    
 -0.32378706    
  0.50935411    
 -0.19805604    
 -0.86938304    
 -0.28554282    
 -2.30558161E-02
 -0.26178125    
 -0.14660349    
 -3.57179865E-02
  3.13225761E-02
 -6.83635622E-02
  0.58883446    
 -0.68792522    
 -1.04713123E-02
 -1.28648319E-08
  2.59756912E-02
  5.48765324E-02
  0.74286169    
  0.84696782    
 -0.66387659    
  0.67861909    
 -0.56083584    
 -0.17924954    
  0.62983495    
 -0.10077186    
 -0.64149255    
  0.81473684    
 -0.56673342    
  0.74787223    
 -0.88140333    
   1.1431824    
 -0.16439620    
 -9.31651145E-02
  0.14836182    
 -0.55889046    
 -0.12558615    
  0.28588209    
  0.19929381    
 -0.60098219    
  0.53980404    
 -0.50176466    
 -0.26563564    
  0.57142627    
  2.26511024E-02
 -0.47561827    
   1.0562875    
 -0.89674634    
  0.56115079    
 -0.26658002    
 -0.27630523    
  0.29444662    
 -0.62790662    
  0.96035814    
 -0.20993549    
 -0.60381895    
  0.25252593    
  0.32204258    
  0.24400952    
 -0.36808133    
 -0.22082862    
  0.23692094    
 -0.48679122    
  0.63391322    
 -0.76031381    
 -0.38876340    
  0.89874631    
  0.55436462    
 -0.49545187    
  0.28619093    
 -0.14834851    
 -0.42751324    
  0.22186899    
  0.10867133    
 -0.43625453    
 -6.39485121E-02
  0.42292187    
 -0.12912659    
  0.62022865    
 -0.12556688    
 -0.59363580    
  0.20686278    
  0.31385195    
 -0.72883159    
  0.72790873    
 -0.10916383    
  2.05749995E-03
 -0.12461530    
  3.65756489E-02
 -0.46619496    
 -0.23483945    
  0.76515210    
 -0.40283677    
  0.52645081    
  7.86823183E-02
 -0.14701070    
 -0.10050281    
  7.63083622E-02
 -0.35959464    
  0.21492290    
 -6.20258376E-02
  0.49845326    
 -0.95474964    
 -0.20353515    
  0.97290987    
 -2.79085767E-02
 -0.50611949    
 -0.21962859    
  0.74721432    
 -5.01762144E-02
 -0.56912714    
 -0.36183381    
  0.56031919    
  0.29399145    
 -0.85677648    
  0.65924561    
 -3.24492753E-02
 -0.55304092    
  0.10856649    
   1.0999833    
 -0.40170503    
  0.43802360    
 -0.47344416    
 -8.51812586E-02
 -2.69178227E-02
 -0.11689364    
  0.44211829    
 -0.55342257    
 -0.20981990    
  0.89323282    
 -0.15077019    
 -0.61816478    
  0.65256202    
 -0.86923301    
  0.56191725    
 -0.51466423    
  0.51696080    
  0.15774842    
 -0.15431401    
 -0.49382791    
  0.95378125    
 -0.63703161    
  0.15161404    
  4.58271094E-02
 -3.18569355E-02
 -0.22603785    
  0.10839946    
  0.35341844    
 -5.44226132E-02
 -0.54882544    
 -0.35978013    
  0.68473864    
 -0.28888899    
  3.32570821E-02
  0.41887411    
  0.21573909    
  -1.1027499    
 -0.29600835    
  0.48782033    
   1.0151412    
 -0.96118224    
  0.49474382    
 -0.11556136    
 -0.16778044    
  0.35209772    
 -0.36637196    
  8.86075422E-02
  0.13133621    
  0.70841479    
 -0.57648695    
 -6.25928268E-02
  0.21352817    
 -8.46427977E-02
 -0.50140637    
  0.59278971    
 -0.48430905    
  0.59502923    
 -0.25278819    
  0.33044919    
 -0.94901454    
  8.08322504E-02
  0.85538208    
 -0.25027981    
 -0.42847878    
  0.66904962    
 -0.71617460    
  0.69895405    
 -0.90928495    
  0.52833056    
  0.22749226    
  6.44181371E-02
 -0.69314700    
  0.45657745    
  0.31647339    
 -0.34082204    
 -1.18062878E-02
  5.43172210E-02
  0.16740036    
  4.64765914E-02
 -0.40546530    
 -0.52546471    
  0.49503350    
  0.33466494    
 -0.50748098    
  0.84538811    
 -0.14392853    
 -0.49549124    
  0.49714568    
 -0.75449497    
  0.25734970    
 -0.33592889    
  0.37195683    
 -0.48878953    
  0.58968419    
 -0.12611149    
  0.23596425    
 -0.53808689    
  2.69075688E-02
  5.50914966E-02
  0.24402964    
  0.13941975    
 -0.12250306    
  0.60695648    
  -1.0098444    
  0.36475036    
  0.50975275    
 -5.71583919E-02
 -0.34348723    
 -0.34032565    
 -0.20349012    
  0.87010610    
 -0.34816197    
  8.58847722E-02
  0.24477926    
 -0.28386453    
  8.17271136E-03
  0.57412803    
 -0.18428792    
 -0.20075825    
 -0.10868127    
 -0.80185133    
  0.45978406    
  0.46223205    
 -0.61361670    
  0.95117593    
  -1.0240680    
 -0.55067676    
   1.0284480    
  1.85834970E-02
 -0.10804900    
  0.14198896    
 -0.34451357    
 -0.23816939    
  0.36757150    
  0.21511123    
  0.40583596    
 -0.15008198    
 -0.28281319    
  0.26280394    
 -0.11438395    
 -0.72823834    
 -9.85806733E-02
  0.68976325    
 -0.57298172    
 -6.84205517E-02
  0.81140697    
 -0.15876910    
 -0.10722468    
  0.15734363    
 -6.13553524E-02
  0.13211790    
  0.44366974    
 -0.29747161    
 -0.17126241    
 -0.58819306    
  0.49794605    
  0.30010471    
 -0.25981605    
 -0.10928151    
  0.11778295    
  0.28131285    
 -0.22374272    
 -0.49529594    
  0.10421215    
  0.50786716    
 -0.27560699    
  0.26847044    
 -0.53682488    
  0.23864296    
  0.16119093    
  0.33603215    
 -0.39415738    
 -0.27077824    
 -0.15891697    
  0.30467719    
  0.15608633    
 -0.73846257    
   1.0021241    
 -0.74982923    
  0.55248427    
 -0.65157515    
  0.14926872    
 -3.48581597E-02
  0.35227361    
  0.16595720    
 -0.13209534    
 -0.70121634    
  9.69920829E-02
  0.72823840    
 -0.40749559    
  0.60807413    
 -0.30977765    
 -0.54808748    
  0.84953165    
 -0.41513512    
  0.23298076    
 -0.12610072    
  0.15187021    
  0.15805675    
 -0.81469649    
  0.72197318    
  0.22844571    
 -0.29573774    
  0.51552063    
  -1.0578841    
  0.99068773    
 -0.39394760    
 -0.68482554    
  0.49073583    
 -0.49998650    
  0.34414333    
  0.37197217    
 -0.27654237    
 -0.66597456    
  0.72413087    
  6.55971989E-02
  0.25705901    
 -0.70632714    
 -0.33580896    
  0.15448202    
  0.63270897    
  9.45858937E-03
 -0.67039561    
  0.29532176    
  0.33886123    
 -8.01329464E-02
  0.23552242    
 -0.35257161    
 -0.13712330    
  0.52705681    
 -0.83721161    
  0.39577639    
 -0.29372698    
  0.42272830    
  0.47092021    
 -0.48818338    
  0.18872714    
  0.10731549    
 -0.33795342    
  0.23986436    
 -0.52625018
[truncated: 1,212,645 more chars]
