# Supplementary material for: Heavy-Tailed Fluctuations in the Spiking Output Intensity of Semiconductor Lasers with Optical Feedback
Source: PLoS One. 2016 Feb 22;11(2):e0150027. doi: 10.1371/journal.pone.0150027 (PMC4767187; doi:10.1371/journal.pone.0150027)
Supplement: S4 Dataset — (ZIP) [file pone.0150027.s006.zip › S4 Dataset/0.990.txt]

  0.11325596    
 -0.46097004    
  0.17871818    
  0.16797946    
 -0.45445856    
 -0.29411298    
  0.71020508    
 -0.91207135    
   1.1590304    
 -0.89869267    
  0.63144433    
 -2.51241121E-02
  0.18158397    
 -0.74813730    
 -0.16723154    
  0.11521936    
  0.26220632    
  1.57835637E-03
  0.47942287    
 -0.85842752    
  0.42674232    
  0.17603616    
 -0.62608957    
   1.0098841    
 -0.47759259    
  0.28177825    
 -0.73040533    
  0.79904985    
 -0.28475949    
 -0.75881052    
  0.63321483    
 -2.08029542E-02
 -0.29673177    
 -8.64604563E-02
  0.23974524    
 -0.13130552    
  0.57251936    
 -0.84321862    
  0.34494865    
 -0.37385964    
   1.2569448    
 -0.52329582    
  0.37293124    
 -0.47247562    
  0.45378372    
 -0.52409077    
  0.18761881    
  0.58288312    
 -0.84940660    
 -0.48222899    
 -0.50463903    
  0.55393565    
  0.73891914    
 -0.38452509    
  0.12034558    
  0.46704647    
 -0.67650467    
 -0.17112260    
  0.35828662    
 -0.24718229    
  0.71959817    
 -0.63654679    
  0.71287531    
 -3.21389288E-02
 -0.57803589    
 -0.14336424    
 -0.14203732    
 -2.07143370E-02
  0.16472565    
  0.40743575    
 -7.91681260E-02
  8.17895681E-02
  0.54606116    
 -0.89677066    
  0.36371320    
 -0.62570584    
  1.20049100E-02
 -0.27581933    
  0.12127086    
  5.42138517E-02
  0.33345225    
  0.44196799    
  9.27665159E-02
 -0.40214857    
 -0.30549976    
  0.84697694    
  0.43020451    
 -0.43213338    
 -1.45845776E-02
 -0.73209381    
 -0.40343055    
   1.2448926    
 -0.83739692    
 -6.49443716E-02
  0.70069450    
 -8.63279402E-02
 -5.53692356E-02
 -0.51869500    
  0.69626075    
 -0.67568409    
  7.64330849E-02
  0.48289177    
  0.25724682    
 -0.29521087    
 -0.73386836    
  0.55420351    
  0.67341709    
 -0.92184097    
  0.21307440    
 -0.41374499    
  0.36458033    
  0.65788716    
 -0.27417940    
  5.22584021E-02
 -0.69927609    
 -0.37023225    
 -0.35625103    
  8.43868405E-03
 -0.20958060    
 -3.69435586E-02
  4.72530909E-02
 -0.22314337    
  0.26335019    
   2.0026777    
 -0.55662811    
 -0.22401415    
 -0.16534010    
  0.78236789    
 -0.43084332    
  0.61940986    
 -0.49708554    
 -5.34481648E-03
 -0.56364304    
 -6.01538271E-02
  0.32353172    
 -0.23552084    
 -3.73177491E-02
  0.16924526    
 -0.23810248    
 -0.21502981    
  0.64530337    
 -0.42014188    
 -8.18925500E-02
  0.53844929    
 -0.11062482    
 -0.35810232    
  0.82578534    
 -0.59208536    
 -0.15522806    
 -2.09729951E-02
  0.64479029    
 -0.64479029    
 -0.13380657    
  0.48449051    
 -0.52036875    
  0.89599490    
 -0.44879481    
  0.12215291    
 -0.61370099    
  0.55380291    
 -0.40340984    
  0.52711940    
  0.43845049    
 -0.56904262    
 -0.26043245    
 -0.24671651    
   1.0917079    
 -0.47108209    
  9.40765142E-02
 -0.41902480    
  0.50087863    
 -0.62615544    
  0.68245190    
 -0.74428606    
   1.0097286    
 -0.57054478    
 -0.43918365    
  0.92856085    
 -0.25725555    
 -4.21492150E-03
 -8.48059207E-02
 -1.03989011E-02
 -0.68045205    
   1.0588410    
  8.16936344E-02
 -0.48954821    
 -0.12468479    
  3.98459435E-02
  0.12240175    
  0.40853238    
 -1.38785532E-02
 -0.19482151    
 -8.35864842E-02
 -0.39932990    
 -0.40546492    
  0.33417627    
  0.44674659    
 -0.53959674    
  0.18232173    
 -0.18774158    
  0.31051734    
 -0.18951875    
  0.20532937    
 -0.59014219    
  0.78222007    
  0.42434356    
  -1.3482143    
  0.87183905    
  0.24294625    
 -8.45836923E-02
 -9.45344865E-02
 -0.69528145    
  0.12629385    
  0.73555005    
 -0.86184335    
  0.47824928    
  0.22340852    
 -0.64961708    
 -5.20406812E-02
  0.18481131    
 -0.27884009    
   1.0017359    
 -0.73002583    
 -0.33718824    
 -0.52090138    
  1.25788394E-02
  0.63525301    
  0.41934901    
  6.59888759E-02
 -5.44447638E-02
  0.17704719    
 -0.64618999    
  0.13496371    
 -0.12356105    
 -9.25930217E-02
  0.93501973    
 -1.97243504E-02
 -0.68126565    
  0.33759660    
  0.22538818    
 -0.84543139    
  0.26055503    
 -0.74053001    
   1.6261748    
 -0.78613651    
  0.53351724    
  0.14031906    
  1.01617472E-02
 -0.23168182    
 -0.30051002    
 -0.36407974    
  0.88052338    
 -0.87155497    
  3.72441597E-02
  0.43164301    
 -0.31218839    
  6.46577775E-02
  0.41318703    
 -0.20119680    
  0.21879244    
 -0.53634226    
  0.73500246    
 -0.40451238    
 -9.90315601E-02
 -7.87293315E-02
 -0.21422450    
 -0.24829875    
  5.53503036E-02
 -0.73503810    
   1.9328380    
 -0.87981230    
  0.44688392    
 -0.14346793    
 -0.43694720    
   1.0594769    
 -0.59938377    
  0.32370117    
 -0.68056822    
  3.03055756E-02
 -0.11871649    
  0.50281030    
 -7.93019310E-02
  0.44193110    
 -0.52208847    
  0.52385509    
 -0.95040512    
  0.66771245    
  0.17958561    
 -0.26894185    
  0.19588685    
  3.31292339E-02
  2.03457288E-03
 -0.16180183    
 -0.62726545    
   1.0130234    
  -1.0107890    
  0.44199213    
 -0.20819145    
 -0.22712672    
  0.50057364    
  0.69917721    
  -1.2853523    
  0.17261273    
  0.43615481    
  7.10055307E-02
 -0.10849354    
 -0.69451249    
  0.74635112    
 -0.29287684    
  0.48122507    
  0.25191012    
 -0.72621512    
 -0.43610197    
   1.0094167    
 -0.29516080    
 -0.58909297    
  0.17642169    
  0.77091157    
 -4.95661870E-02
  0.16328555    
 -0.24205074    
 -0.36680311    
  0.22074559    
  1.78471785E-02
 -0.43843204    
 -0.11208650    
 -1.80972677E-07
  0.68390208    
 -0.28733829    
 -0.44045797    
  4.18469496E-02
 -0.18890063    
 -0.41791877    
  5.84109053E-02
  1.05821146E-02
  0.86074114    
  0.38548443    
  3.27572897E-02
  0.21214582    
 -0.25300834    
 -0.19728550    
 -0.34768730    
 -0.16976929    
 -9.13679078E-02
  0.64173406    
  7.61614665E-02
 -0.12405242    
  0.19895385    
 -0.13088380    
 -0.19676146    
 -0.29967552    
  0.39120671    
  0.27751327    
 -0.24792887    
  0.15794566    
  0.25802603    
 -0.76957303    
  2.49569137E-02
  0.30945033    
  0.21744239    
 -0.62873858    
  0.20544387    
 -0.24927579    
  0.49066439    
 -0.15768966    
 -0.21406068    
  0.46456400    
 -0.52034032    
  0.46904716    
 -6.93344846E-02
 -0.67787957    
  0.87715065    
 -0.52173918    
  0.19986594    
  0.39380318    
 -0.15057276    
 -0.75647438    
   1.1792134    
 -0.74589175    
  0.35005981    
 -0.12974587    
 -0.44267270    
 -4.40954790E-02
 -0.79215258    
   1.1016241    
  0.30593568    
 -0.36159119    
  0.35045540    
 -9.26260203E-02
  0.44244692    
 -0.58620918    
  0.19173354    
 -0.33811268    
  8.04216862E-02
  0.55179322    
 -0.58256465    
 -0.15336986    
 -0.16391289    
  0.54541337    
 -0.47099900    
 -8.73735771E-02
  0.19849448    
  0.33723599    
 -0.63147533    
  0.41182426    
 -0.17820948    
 -0.39416543    
  0.15815558    
  0.62235409    
 -0.65402555    
  1.96083952E-02
  2.42416421E-03
 -0.79233891    
  0.58600241    
 -0.28372160    
 -5.27505092E-02
  0.82563645    
  0.11534699    
  0.34226274    
  0.19170773    
  2.38974032E-08
 -2.99973246E-02
  9.81894089E-04
 -0.10656065    
  4.16951366E-02
 -0.83584529    
  0.65498883    
  0.13038981    
 -0.17398633    
  0.17947771    
 -0.58036625    
 -0.45871732    
   1.0158138    
  0.28571841    
 -0.71099746    
  0.63214707    
 -0.62530965    
 -0.17046693    
  0.58778679    
  0.14884582    
 -0.56276399    
  0.54026926    
 -0.61241984    
  0.88289267    
  -1.0557697    
  0.28333426    
  0.35749152    
  0.16309015    
 -0.67773253    
  0.13065921    
 -8.21423531E-02
  0.55256546    
 -8.30171332E-02
  0.20149846    
 -0.26618886    
 -0.19233491    
 -0.35310441    
 -1.47836413E-02
  0.67272729    
 -0.35931548    
  0.56736165    
 -0.31328639    
 -9.61547568E-02
 -0.64517957    
 -0.20744479    
  0.32438359    
  0.69427270    
 -0.35876608    
 -5.63062876E-02
  0.55546999    
 -0.23965262    
 -0.67468512    
 -0.10265399    
  0.66852206    
 -0.48845538    
  0.67031527    
 -0.26259506    
 -0.13826162    
  0.13525385    
  0.22434787    
  0.47854114    
 -0.61776155    
  0.21787366    
  9.03428495E-02
 -0.21454240    
  2.51582381E-03
 -0.35524026    
 -0.17802955    
  0.10557475    
 -0.19044672    
  0.78654838    
 -0.83919191    
  0.34729454    
 -0.15762897    
  2.60796361E-02
   1.0067285    
  0.21821117    
  -1.2409080    
  4.57353710E-09
  9.21959952E-02
  0.21688531    
  0.56655532    
 -0.33899003    
  0.25782925    
 -0.80255640    
   1.2146658    
  -1.0521470    
 -0.19132763    
  2.08556582E-03
  0.77607018    
 -0.51852530    
 -0.21472494    
  0.62714392    
 -0.52118486    
  0.49745116    
 -8.06798711E-02
 -0.62344468    
  0.19038324    
  0.38083324    
  8.25332701E-02
 -0.33029136    
 -0.24494481    
  0.45457906    
 -0.35003531    
  0.28030205    
 -0.74736875    
  0.75979137    
  0.23595536    
 -0.66011250    
 -0.12488344    
   1.0970275    
 -0.82430220    
  3.61029455E-03
 -9.63919759E-02
  0.11601769    
 -1.76823058E-03
 -3.60397138E-02
  0.41580892    
 -0.39402971    
  8.76096040E-02
  0.22577187    
 -0.61249906    
  0.95009559    
 -0.30531487    
 -0.15203534    
 -0.34867635    
  0.24758027    
 -0.21661825    
 -0.22721674    
  0.68160117    
 -5.02753295E-02
  0.45272475    
 -0.85075498    
  0.12872185    
  0.20196150    
 -0.28141227    
  0.26973361    
  0.13829243    
 -0.35012007    
  0.46020067    
 -5.89791276E-02
  9.71863195E-02
  0.11937434    
 -0.49818560    
 -0.34911194    
  0.51492667    
 -0.37456957    
   1.0539802    
 -0.90323681    
  0.19616158    
  4.39028256E-02
  2.64916699E-02
 -0.18310636    
  0.66851360    
 -0.62549621    
 -0.16828509    
 -0.42614019    
 -8.23161155E-02
  0.27951270    
 -0.47854087    
   1.4931881    
 -0.23682153    
 -0.68802178    
 -1.23459715E-02
  0.19500814    
 -6.32901415E-02
  0.23073708    
 -0.13394316    
 -0.29706144    
  0.34373143    
 -0.18610218    
  0.34428796    
  0.30035308    
 -0.42149740    
  0.55004656    
 -0.19215991    
 -0.56226766    
  0.31879181    
  0.24029271    
 -0.90940690    
  0.22788146    
 -0.13955182    
  0.31977040    
 -0.39239311    
  0.79668802    
  0.30538145    
 -0.37948963    
 -0.20967866    
  0.24193938    
  0.18252519    
 -0.78805053    
  0.53338814    
 -0.63949472    
 -0.44737601    
 -0.19721794    
  5.53135909E-02
  0.55383343    
 -1.28746805E-07
  6.96800873E-02
  5.15338629E-02
  0.53518414    
  9.31458920E-03
 -0.33514851    
  0.71331275    
 -0.80437291    
 -1.01939272E-02
  0.76622993    
 -0.14530095    
 -0.55934036    
  0.46226656    
 -0.12662037    
 -0.53311050    
  0.52481192    
 -0.19912855    
 -0.27087486    
  0.31399927    
  0.55496681    
 -0.63257736    
  0.75273943    
 -0.33218417    
 -6.54604360E-02
  0.81733292    
  -1.0707585    
 -0.32262248    
  4.49271090E-02
  0.83436322    
  6.16391338E-02
 -0.26767311    
 -0.75056809    
  6.63100928E-02
  0.61255133    
 -0.48595753    
  0.42795229    
  0.32478705    
 -0.30466062    
 -0.23472951    
 -8.20129290E-02
  0.86184335    
 -0.36132741    
 -0.60872996    
  0.15333405    
 -0.42777106    
   1.0040538    
  1.91003550E-02
 -0.91179639    
  0.16688152    
  0.50129265    
 -5.06883040E-02
  0.31834385    
  0.13934141    
 -0.64753181    
 -0.61175585    
  0.12880325    
  0.47266579    
  0.15436156    
 -0.77213538    
  0.61925006    
  7.66330883E-02
 -0.52504265    
  0.40160859    
  0.39562798    
 -8.69165733E-02
 -0.49319914    
  0.32686704    
  0.25636578    
 -4.23793085E-02
  0.33909693    
 -0.73165864    
  0.41609210    
 -0.94960940    
  0.34347329    
 -0.36000267    
  0.69730526    
 -0.47638646    
  0.38218200    
 -2.15063579E-02
 -0.30228105    
  0.28978091    
 -9.56247225E-02
 -0.37061265    
  0.79096061    
 -9.40607935E-02
  0.58792561    
 -0.81701684    
 -0.17077179    
  0.44382596    
 -0.27148581    
  0.21874520    
 -0.31061313    
 -0.12230360    
  0.58994192    
 -1.95659678E-02
  0.16553293    
 -0.10691224    
 -2.94138342E-02
  0.57322985    
 -0.81439191    
  0.42738515    
 -0.26840007    
 -0.48305124    
 -6.39132336E-02
 -0.26396552    
  0.87155491    
 -0.44547027    
  0.53998822    
 -0.69215667    
  0.53817123    
  0.13396467    
 -0.63711274    
 -0.78731096    
  2.89877001E-02
 -2.47948933E-02
 -0.15345359    
  3.35764773E-02
 -8.87282491E-02
  7.92492479E-02
  5.55700064E-02
 -6.03431128E-02
  1.42522044E-02
 -1.42520042E-02
  1.42522044E-02
 -2.38674246E-02
 -2.94141211E-02
  1.48150949E-02
  3.84664610E-02
  6.39488101E-02
 -8.78161490E-02
 -1.95125975E-02
  2.16789516E-07
  3.39014307E-02
 -6.39039278E-02
  3.49162742E-02
  4.88997390E-03
 -3.98063771E-02
  5.43345138E-02
  1.62638770E-07
 -4.92709428E-02
  6.83194250E-02
  5.50596155E-02
 -8.96851625E-03
 -0.10937246    
  5.85533157E-02
  2.34203395E-02
  6.52162271E-08
 -1.39860455E-02
 -0.11426811    
  8.08520168E-02
 -3.45712490E-02
  8.65922943E-02
 -3.75630818E-02
 -9.61540267E-03
  3.79191004E-02
 -7.23205954E-02
  4.98730550E-03
  6.73329830E-02
 -5.25180250E-02
  3.37381437E-02
 -1.91392843E-02
 -4.84270230E-03
  1.44581012E-02
 -2.42142491E-02
 -4.00051996E-02
  4.00053449E-02
 -1.48153212E-02
  5.32815494E-02
 -9.47886426E-03
  4.75060847E-03
 -2.39820424E-02
 -8.61292630E-02
  3.63677815E-02
 -1.02566304E-02
  3.54465134E-02
 -5.62808476E-02
  8.08520168E-02
 -4.46725674E-02
 -1.53457001E-02
 -1.30651458E-07
  5.51518090E-02
 -8.12630802E-02
  4.65201214E-02
 -3.07716280E-02
  2.57082302E-02
 -5.08893328E-03
  1.01524768E-02
  0.16277133    
 -0.16277131    
 -4.12429720E-02
  1.04713310E-02
  8.96120369E-02
 -0.12675154    
  5.77589720E-02
  3.50915380E-02
 -5.57105765E-02
 -3.71393859E-02
  0.16413943    
  1.95542214E-07
 -0.12699966    
  2.57082302E-02
  8.74341652E-02
 -5.25180250E-02
  8.90236596E-09
  8.90236596E-09
  1.94182489E-02
  1.90483760E-02
 -2.38674246E-02
  5.63531481E-02
 -8.57670605E-02
  3.42333354E-02
 -2.43318845E-02
 -4.93838545E-03
  5.77081591E-02
 -3.32571641E-02
 -7.00287223E-02
  7.48480558E-02
  4.69571799E-02
 -6.63750619E-02
 -0.12516306    
  0.20067079    
 -0.16788091    
  0.66035742    
  0.13491924    
  0.56238598    
  0.60575873    
 -0.99476218    
  0.73804253    
 -0.61889982    
  0.37356046    
 -0.72610343    
  0.46061695    
 -3.30610201E-02
  0.20721896    
 -0.37122217    
  0.28569975    
 -0.38776556    
  0.64023685    
  0.13699354    
 -0.79493004    
  2.86048241E-02
  0.29954195    
  0.45461264    
  0.13353126    
  0.16202770    
 -0.53283268    
 -0.61479759    
  0.65037966    
 -0.18307097    
  0.22583859    
 -0.42418000    
  0.67283279    
 -0.59885526    
  0.70496166    
  -1.0383825    
  0.88841772    
  5.40671498E-02
 -0.61076313    
  0.49540105    
 -0.58241236    
  0.43170998    
  0.35522825    
 -0.26320919    
 -0.18012618    
 -0.22974445    
  0.18672684    
 -0.37769508    
  0.43508229    
  0.28962567    
 -0.25145298    
 -6.44553453E-02
  2.36854050E-02
 -0.52919906    
  0.99806386    
 -0.69559109    
  0.48236567    
 -0.91931635    
   1.0730354    
 -0.16689692    
  0.18317144    
 -0.98850501    
  0.10398982    
  0.71048558    
 -0.83991015    
  0.12942471    
  0.40820464    
 -0.45452899    
  0.71657747    
 -0.25251815    
 -0.12236691    
  0.78105140    
  -1.1335783    
 -9.35687572E-02
  0.49975970    
 -0.54127991    
  0.53837287    
  0.17697003    
  0.22994946    
  0.10565124    
  -1.0634907    
 -1.78350341E-02
  0.72103244    
 -0.14792006    
 -0.19281094    
 -0.13730456    
 -8.18925500E-02
  0.23142432    
  0.18636422    
  0.26767054    
  3.14732268E-02
 -0.52445060    
  0.18262216    
 -0.14194460    
  0.15982884    
  0.18306001    
 -0.25501138    
  0.31931916    
 -0.35651016    
 -0.11510943    
  0.61633402    
 -0.56411690    
 -0.11515474    
   1.0300409    
 -0.33787894    
 -0.57700753    
  0.22103596    
  0.25552499    
 -0.38765091    
  0.71615499    
 -0.32198948    
 -0.67173296    
  0.41949043    
 -0.22558370    
  0.54175586    
 -0.63114989    
  0.86218131    
 -0.55278999    
  0.11622556    
 -0.50709212    
  0.37676176    
 -0.30680314    
  0.38070819    
  0.28603175    
 -0.62514579    
  8.68569389E-02
 -0.34055531    
  0.94961923    
 -0.58061033    
  2.92705651E-02
 -6.62491918E-02
  0.46850416    
 -2.27652285E-02
 -0.15891363    
  0.61079866    
 -0.44969487    
  8.29000399E-02
 -0.80716091    
  0.81917286    
  3.99859287E-02
 -0.14148416    
 -9.22311619E-02
 -0.19251817    
 -3.42549086E-02
  0.56565821    
 -0.66765726    
  0.18483496    
  0.20711640    
  6.26231954E-02
 -0.15646099    
 -0.38025638    
  0.53351724    
 -0.21755008    
  7.04967305E-02
  0.26768151    
 -0.69504297    
 -7.07565174E-02
  0.35606375    
  0.21483515    
 -3.03760376E-02
  0.14854254    
  0.19535810    
 -0.58258593    
  0.48179367    
 -0.21503697    
  0.66744471    
 -0.89145386    
 -0.29880673    
  0.58432198    
  5.38387448E-02
 -0.61889231    
  0.51158869    
 -0.14901498    
 -0.36448365    
 -0.13489808    
  0.23834465    
  0.46568388    
 -0.33798847    
 -0.46970025    
  0.24046843    
  0.56179440    
  0.32033151    
 -0.90920687    
  0.47489360    
 -2.44189054E-03
 -8.27969387E-02
 -0.47346240    
  0.41466242    
  1.67600811E-02
 -0.39581642    
  0.31056651    
 -0.17780669    
  0.28361958    
  0.37189084    
 -0.21754666    
 -0.53634226    
  0.30003113    
  0.15394038    
 -0.31671894    
  4.90376353E-02
 -0.44073305    
 -0.20095566    
  0.18805215    
  0.51445526    
  0.34134039    
 -0.59443110    
  0.64080060    
  1.56825669E-02
  8.26461241E-03
 -0.90554607    
   1.0219566    
  -1.0477314    
  7.05583245E-02
 -3.71788964E-02
  0.82098067    
  9.93424505E-02
 -1.52053768E-02
 -0.55147725    
 -0.10851750    
 -0.15349238    
  0.66154695    
 -0.61649436    
 -5.66400401E-02
   1.2722194    
  -1.2244287    
  0.55516160    
 -0.29279694    
  0.26302171    
  3.35947908E-02
 -0.62322295    
  0.13914348    
  0.67546594    
 -0.26383454    
  0.46383700    
 -0.17308579    
 -0.57479697    
  0.42641771    
 -4.73103411E-02
 -0.52123177    
   1.1936691    
  -1.0176432    
  0.61281204    
 -0.59026146    
  0.41852975    
  0.46604538    
 -0.69456446    
  0.15960711    
  0.13760397    
 -0.62689793    
  0.56831253    
 -2.25999132E-02
 -0.52231985    
  0.62125981    
 -0.57054484    
  0.95297241    
 -0.85367429    
 -5.45279756E-02
  0.75839710    
 -0.60449630    
 -0.49987489    
  0.13198318    
  0.78727341    
 -0.57503515    
  0.31493855    
  0.36851239    
 -0.42649987    
  9.69126672E-02
 -0.28276804    
  0.17768100    
 -0.13294524    
  0.46510890    
 -0.30650371    
  0.27662098    
 -0.63139307    
  0.47166586    
 -1.19331982E-02
 -0.21180332    
 -0.51181531    
  0.38546458    
 -0.24054992    
  1.69855617E-02
  0.61433172    
 -0.65296322    
  0.10579824    
  7.76168704E-02
  0.62239635    
  0.13083936    
 -0.68972230    
  0.34012866    
 -0.41095439    
  0.44091487    
 -0.65039068    
  9.28389058E-02
  0.22107972    
  0.29673210    
  0.44638559    
  1.25000123E-02
 -0.82402009    
  0.52802193    
 -0.68690360    
  0.67429835    
 -0.59649241    
  0.40610471    
  5.83653487E-02
 -0.25719076    
  5.31634577E-02
  0.14310105    
 -0.32779196    
 -0.19810380    
  0.83639240    
  0.35403994    
 -0.83462566    
 -0.28061491    
  0.64681864    
 -0.81753790    
   1.1699891    
 -0.97934902    
  0.67623985    
  2.18263213E-02
 -0.65558857    
  0.66243464    
 -0.50209188    
  0.42091140    
  0.22102727    
 -0.34225166    
  0.10524126    
 -0.18468753    
 -0.27144921    
 -0.23379314    
  0.42735115    
 -0.18511891    
  0.24080165    
  0.24276476    
  9.86022055E-02
 -0.15289952    
  0.17885111    
 -0.71068364    
  0.41596246    
 -0.58386308    
  0.32920849    
 -2.73110308E-02
  0.11524620    
 -0.29301801    
  0.32444906    
  6.13688380E-02
 -0.44802487    
  0.50833786    
 -6.56182617E-02
  0.17296948    
  0.19914438    
 -0.97869283    
  0.76148939    
 -0.37905174    
 -0.15248831    
  5.28424755E-02
 -5.67259826E-02
  0.74249315    
 -0.95163000    
   1.0578238    
  -1.0650438    
  0.63854319    
 -7.27351680E-02
  0.13455975    
 -0.67179388    
 -0.77632457    
  0.53002799    
   1.0753199    
 -0.25542131    
  0.17101468    
 -0.60261184    
  0.37443867    
  0.30020839    
 -7.31510371E-02
 -0.42803922    
  0.15805693    
 -0.58253717    
   1.1346060    
 -0.25565279    
 -0.66951555    
  0.56052542    
 -0.21259341    
 -4.60205786E-02
 -0.65465134    
 -0.24529035    
   1.1377339    
 -0.50424683    
  3.42429467E-02
  0.47247592    
 -0.14738359    
 -0.38213402    
  0.20067047    
 -1.90479737E-02
 -0.36268690    
  0.44487914    
 -0.13606493    
  0.34460989    
 -0.11045689    
 -0.28719556    
  0.13109636    
 -5.61548918E-02
 -5.37665151E-02
  0.79965007    
 -0.76226217    
 -3.16894203E-02
  0.36553726    
 -0.38272935    
 -0.11417662    
  2.97896545E-02
  0.19205736    
  0.69832420    
 -0.19305028    
  0.15712869    
 -0.79346555    
  0.26221260    
  0.55330950    
 -0.68966275    
 -0.15386097    
  0.89289558    
 -0.50035989    
 -0.53158736    
 -4.04336452E-02
  0.84068817    
 -0.83343297    
  0.84073573    
 -0.49058837    
  0.58854091    
  0.11390063    
 -0.78744853    
 -0.21120015    
  0.68857074    
 -1.15340147E-02
 -6.22209124E-02
  0.20972072    
 -0.86174947    
  6.20174482E-02
  0.97384489    
 -0.83864462    
  2.49772053E-02
 -4.26421948E-02
 -9.11603719E-02
  0.68443251    
 -0.38972521    
 -0.27750245    
  0.61674029    
 -0.51351410    
  0.15305109    
  0.60162538    
 -0.65587598    
 -0.35121462    
 -2.50640940E-02
 -2.05136593E-02
  0.88042200    
 -0.87783474    
  0.37129629    
 -0.50077528    
  0.57793427    
  0.42399445    
 -0.81960708    
  0.74914742    
  0.26334420    
 -0.96697479    
  0.37776247    
  0.45606273    
 -0.48372921    
 -0.56333548    
  0.16772276    
 -7.63730928E-02
 -0.54126656    
  0.42050275    
  0.82835603    
 -5.08129485E-02
  0.30400908    
  5.89562617E-02
 -0.53139198    
  0.76592100    
 -3.61158848E-02
 -0.94647574    
  0.33733600    
  0.34669742    
 -0.50036848    
 -0.17763472    
  0.15042195    
  0.47537702    
  0.15277188    
 -0.58760291    
  0.18259743    
 -0.24934581    
  0.66986954    
 -0.63679403    
  3.36730070E-02
 -0.24447891    
  0.78499162    
 -0.63963860    
  0.54461747    
 -1.60346292E-02
 -0.38572606    
 -0.15388650    
  0.36330709    
 -0.42624488    
 -0.15054828    
  0.67699909    
 -0.13419594    
  0.11066545    
  0.16632116    
 -0.27036005    
  0.10878925    
 -0.47285128    
  0.34134912    
  0.35464591    
 -0.70939201    
  0.30912697    
  0.21433564    
  0.34102795    
 -0.28336248    
  2.97259502E-02
 -0.51712155    
  0.63257742    
 -0.29485270    
  0.13337480    
 -0.73451674    
  0.13837120    
  0.92144626    
 -0.69949639    
 -9.60016064E-03
  0.32399216    
  0.15779863    
 -0.66282690    
  0.14001335    
  0.18315852    
 -0.33479998    
  0.44183254    
  0.16164140    
 -0.20387407    
  0.17904812    
 -0.79305804    
  0.39086634    
  0.32496837    
  0.17004676    
 -0.12615952    
  1.68072227E-02
 -0.41888800    
  0.42221609    
  -1.0499805    
  0.12758003    
 -0.39026085    
  0.38747177    
 -0.45118737    
 -0.11613943    
 -1.99010596E-02
  0.10937271    
  0.40245739    
   1.3825223    
 -0.73088771    
  0.26465589    
 -0.34469861    
 -0.35570368    
 -0.16309030    
   1.0214227    
 -0.85590827    
 -0.26139602    
 -5.49409762E-02
 -2.69378219E-02
  0.89490300    
  0.10577895    
  0.11261141    
 -0.15883259    
  0.66516417    
  -1.2763499    
 -0.11808594    
  0.36562660    
  0.44439510    
  1.43328407E-07
 -0.51893938    
  3.60039733E-02
  0.85093981    
 -0.23750782    
 -0.21783862    
 -0.27019894    
  0.59105510    
 -0.15431057    
 -2.95476131E-02
  0.19625710    
  0.11704544    
 -0.39623317    
  7.48236626E-02
 -0.48028910    
  9.35437810E-03
  0.23462321    
  0.36284131    
  0.59300977    
 -0.73831987    
  0.13501121    
  0.12351786    
 -0.63710767    
 -0.11540702    
  0.56044763    
 -0.81065321    
  0.70922649    
 -0.19292991    
  0.41729960    
 -0.72502226    
  0.50065243    
  0.37515336    
 -0.34971294    
 -0.39180276    
  0.55072701    
 -0.16251881    
 -0.27772796    
  0.24725610    
 -8.38662162E-02
  6.70698564E-03
 -0.50372070    
  0.54689276    
 -0.10237718    
  0.28768224    
 -0.59783679    
  0.49719352    
 -0.72178882    
 -0.20336445    
  0.32195446    
 -0.87417936    
  7.92492479E-02
 -4.38028574E-02
  6.73329830E-02
 -0.16663136    
  7.41081089E-02
  0.11095728    
 -8.57670605E-02
 -2.35817865E-07
 -5.62808476E-02
  8.08520168E-02
 -8.08521062E-02
  5.12933619E-02
  0.12663275    
 -4.96715456E-02
 -7.19737336E-02
  4.85532321E-02
  5.08194007E-02
 -0.15565333    
  2.59756912E-02
 -5.14153019E-03
 -5.16809197E-03
  0.10794771    
 -7.23205954E-02
  4.98730550E-03
  8.11903477E-02
  5.79225570E-02
 -0.11454162    
 -3.45712490E-02
  4.42334190E-02
 -8.00426751E-02
  5.07722199E-02
  4.83187586E-02
 -3.84662710E-02
  1.94182489E-02
  4.79619065E-03
  0.15483381    
 -0.25542131    
  8.12629536E-02
  2.40974315E-02
  9.47892573E-03
  1.81626817E-07
 -1.42520042E-02
  2.83036418E-02
 -1.87798887E-02
 -8.40001032E-02
  3.04592736E-02
 -4.08219621E-02
  6.06246293E-02
  8.00428465E-02
 -5.10552898E-02
 -1.20286558E-07
 -2.40975637E-02
  9.70887020E-03
  4.81944904E-03
 -4.81923064E-03
  9.61547717E-03
 -9.61540267E-03
 -4.95151915E-02
  9.66933891E-02
 -8.65924358E-02
  2.97051426E-02
 -2.97050588E-02
  2.97051426E-02
 -1.97053067E-02
 -4.58095036E-02
  5.07722199E-02
  1.96083933E-02
 -2.45714970E-02
 -3.54468785E-02
  6.00179322E-02
 -3.45712490E-02
  2.48151775E-02
  1.94182489E-02
  6.06247634E-02
 -0.13030468    
  3.04592736E-02
  6.58555308E-08
  9.95022710E-03
  0.12107791    
 -6.80532679E-02
 -2.37539243E-02
 -5.43344766E-02
 -1.02039650E-02
  3.03051136E-02
  4.38025035E-02
 -1.92314405E-02
 -6.51860982E-02
  7.48480558E-02
 -3.92206460E-02
  2.46926006E-02
  3.82823832E-02
 -1.89578962E-02
 -4.79600951E-03
  1.62638770E-07
  9.56933107E-03
 -8.96121264E-02
  3.58095467E-02
  0.13604078    
 -7.74874911E-02
 -3.86519395E-02
 -1.99010596E-02
 -3.06147579E-02
  5.54298125E-02
  1.45988557E-02
 -1.45987906E-02
  2.42142770E-02
 -4.79600951E-03
 -1.94180775E-02
 -1.48153212E-02
 -4.98747546E-03
 -2.53176037E-02
  8.82928073E-02
  5.92429228E-02
 -0.15267697    
  5.14160423E-03
  6.93347156E-02
 -4.79600951E-03
 -5.94232827E-02
  1.36454304E-07
  4.48953100E-02
 -9.80378315E-03
 -4.93838545E-03
  8.08042437E-02
 -3.24852727E-02
 -8.35865140E-02
  5.00104092E-02
 -3.47428434E-02
  7.77088255E-02
 -4.29660454E-02
  3.35764773E-02
  5.95142283E-02
 -0.10289421    
 -4.02062163E-02
 -6.35135472E-02
  0.10863385    
 -3.49163935E-02
  4.95151207E-02
  2.38676630E-02
 -8.35865140E-02
  0.10689756    
 -5.68873845E-02
  1.93242915E-02
 -2.91280560E-02
  0.12051604    
 -0.20261334    
  6.72088191E-02
  9.07545760E-02
 -5.15334867E-02
  4.79619065E-03
 -9.61540267E-03
  3.79191004E-02
 -4.76280600E-02
 -2.97050588E-02
  1.49627691E-02
 -4.96302499E-03
  8.57670307E-02
 -5.63528799E-02
  2.38676630E-02
 -4.33800779E-02
  8.49568620E-02
 -6.06244579E-02
 -6.96800500E-02
  5.14160423E-03
  3.03051136E-02
 -9.99998767E-03
  6.79875389E-02
 -4.31721620E-02
  1.45988557E-02
 -2.94141211E-02
 -2.01013070E-02
  0.11042392    
 -1.37304291E-02
 -4.71785031E-02
 -1.95125975E-02
  2.16789516E-07
  9.80398897E-03
 -4.88997623E-03
 -4.91379807E-03
 -1.48885464E-02
  5.82690910E-02
  7.71357417E-02
 -7.24296421E-02
 -7.30250329E-02
  3.96090597E-02
 -4.86620096E-03
  1.93242915E-02
 -3.90295796E-02
  3.90293635E-02
 -2.42142491E-02
  2.89874170E-02
 -0.10008347    
 -1.05819833E-02
  7.18256310E-02
  7.62275606E-02
  6.22422248E-02
 -0.10919913    
  1.43200597E-02
 -4.75072302E-03
 -2.89875288E-02
  2.42142770E-02
  1.42522044E-02
 -1.90480314E-02
  5.60895652E-02
 -0.11551275    
  1.01524768E-02
  2.49391645E-02
  4.91402391E-03
  4.31723669E-02
 -7.80885667E-02
 -5.08893328E-03
  8.31777006E-02
 -2.37539243E-02
 -4.81923064E-03
 -9.70882550E-03
 -6.55145794E-02
  0.10379699    
  4.68369108E-03
 -8.27724114E-02
  8.74341652E-02
  5.87075800E-02
 -0.15634586    
 -5.14153019E-03
 -1.03627555E-02
 -3.17487419E-02
  0.11658759    
 -2.42142491E-02
 -2.98528578E-02
  7.77088255E-02
 -5.27698174E-02
  2.16789516E-07
 -3.00023779E-02
  0.11042392    
  4.44518104E-02
 -0.20697065    
  0.10161024    
  5.59167610E-08
  3.79191004E-02
 -8.74344260E-02
  3.49162742E-02
  9.75609757E-03
 -7.77861615E-08
 -5.48764057E-02
  2.04925030E-07
  4.51204441E-02
  8.90517309E-02
 -4.58794087E-02
 -6.29747361E-02
  4.98730550E-03
  5.32815494E-02
 -9.47886426E-03
 -1.92314405E-02
  1.44581012E-02
  3.75628658E-02
 -7.65926838E-02
 -2.01013070E-02
  7.33827278E-02
  2.79089846E-02
 -9.21658985E-03
 -4.74023148E-02
  1.92312412E-02
 -1.92314405E-02
 -4.86620096E-03
  7.51528591E-02
 -5.58284298E-02
  4.77315858E-03
 -1.92314405E-02
  4.84268041E-03
 -4.84270230E-03
  2.39819698E-02
 -8.40001032E-02
  0.13481937    
 -9.04973783E-03
 -0.12062778    
  9.76383388E-02
 -1.34450900E-07
 -0.12361397    
  8.56947750E-02
  1.91393457E-02
  4.63047065E-02
 -2.28842292E-02
 -7.19737336E-02
  2.94139404E-02
  3.79191004E-02
 -3.30997854E-02
 -4.92709428E-02
 -3.59934717E-02
  5.10312431E-02
  0.10386682    
 -0.10386710    
  1.97050590E-02
 -4.88997623E-03
  4.31723669E-02
 -7.30250329E-02
  8.23708624E-02
 -0.11314262    
  6.55145943E-02
 -1.97053067E-02
 -3.03051453E-02
  8.35869014E-02
 -0.11483938    
  4.14565876E-02
  5.06340666E-03
  2.49391645E-02
 -3.00023779E-02
  0.12396800    
 -0.14967637    
 -1.57484692E-02
 -1.12593824E-07
  5.65704182E-02
  2.95587238E-02
 -4.97613735E-02
  0.62451851    
 -0.60431588    
 -8.88313577E-02
  3.22607495E-02
  3.63677815E-02
  1.01524768E-02
  2.98529714E-02
 -8.16779062E-02
  6.68627098E-02
  8.57670307E-02
 -3.72135900E-02
  1.87797602E-02
  4.64044465E-03
 -7.69609734E-02
 -3.04593388E-02
  7.44761080E-02
  4.67376895E-02
 -0.11095694    
  1.36454304E-07
  5.08894259E-03
 -8.47069100E-02
  0.11470916    
  8.49568620E-02
 -0.12516294    
  3.03051136E-02
  2.45711822E-02
  0.18151228    
 -0.26764143    
  6.65205792E-02
  4.83187586E-02
  4.60912623E-02
 -3.67015265E-02
 -5.77084199E-02
  4.93849861E-03
  3.39014307E-02
 -9.56928823E-03
  1.43200597E-02
 -2.88481656E-02
  3.35764773E-02
 -7.33826756E-02
  0.13289677    
 -8.82243142E-02
 -7.03807622E-02
  4.08220589E-02
 -1.00502307E-02
  0.10080491    
 -8.57670605E-02
 -9.99998767E-03
  2.97051426E-02
  2.88481601E-02
  4.72832285E-03
 -5.82688414E-02
  1.98026355E-02
  1.45988557E-02
  9.61547717E-03
  1.85124840E-08
  2.83036418E-02
 -6.73333555E-02
 -9.99998767E-03
  1.49627691E-02
  4.35904413E-02
  1.87797602E-02
 -4.27619368E-02
 -1.46699734E-02
  3.86521593E-02
  0.59617662    
 -0.70628810    
  0.70367372    
 -0.66730583    
  1.01524768E-02
  1.50376419E-02
 -7.75582790E-02
  0.11658759    
  1.89581104E-02
 -4.80859689E-02
 -0.10919931    
  0.10426091    
 -4.04096693E-02
  5.14160423E-03
  1.02040432E-02
  2.50638649E-02
 -4.96302499E-03
  4.85532321E-02
  3.72138061E-02
  4.55591362E-03
 -6.57514557E-02
  3.34161930E-02
  3.23354788E-02
 -0.17327155    
  0.10752027    
  7.02866763E-02
 -8.49565044E-02
  0.69806123    
 -0.75377178    
  6.06246293E-02
 -1.98025610E-02
  3.92208770E-02
  2.84377765E-02
 -5.77084199E-02
  2.44511515E-02
 -9.70882550E-03
  1.45282634E-02
  8.29970092E-02
 -0.12723008    
  0.10937271    
 -6.51391372E-02
 -9.66198836E-03
 -1.96085759E-02
  1.47422701E-02
 -5.00102155E-02
  2.03053616E-02
 -5.03768912E-03
  1.00504020E-02
  4.98730550E-03
 -2.35817865E-07
  8.57670307E-02
  2.25741602E-02
 -0.11332862    
  5.82690910E-02
 -7.84714818E-02
  2.02027727E-02
  8.61778930E-02
  8.35649520E-02
 -9.74222496E-02
 -0.12889113    
  8.61290768E-02
  4.74023037E-02
 -4.74023148E-02
  4.84268041E-03
 -4.44516577E-02
  6.83194250E-02
 -3.84662710E-02
 -7.63730928E-02
  3.12527493E-02
  5.11523709E-03
 -2.58411001E-02
  1.31523677E-07
  0.14135422    
  9.72328422E-08
 -9.53101143E-02
  4.40169051E-02
  1.85124840E-08
 -8.48388523E-02
 -2.10532825E-02
 -3.79451439E-02
  0.18140009    
 -2.80392151E-02
 -6.86545298E-02
  1.51137039E-02
  6.29749969E-02
  0.13996620    
 -0.30276141    
  0.14383724    
  0.49539617    
  0.72894186    
 -0.45742476    
  0.89654124    
 -0.97510362    
  0.56646031    
 -0.69724810    
   1.1876762    
  -1.0053545    
  0.72792363    
 -0.52228397    
  0.81216854    
 -0.82150561    
  0.93745339    
 -0.56053466    
 -0.16168644    
  0.34892946    
 -0.88425869    
  0.64008415    
  0.21053009    
 -0.59043902    
  0.72065371    
 -0.68350375    
  0.54664481    
 -0.58578861    
 -0.43278071    
  0.99382138    
 -0.44614464    
 -1.25335539E-02
 -1.63491331E-02
  0.52717495    
 -0.85598403    
  2.01517232E-02
  0.76297081    
  0.25066841    
 -0.89835292    
  0.36309871    
  6.86836392E-02
 -0.92062908    
   1.2712250    
  8.47220272E-02
 -0.69221365    
  0.69780040    
 -0.31752551    
 -0.69570148    
  0.24389839    
 -0.87027180    
 -4.79600951E-03
 -4.92709428E-02
 -5.06342901E-03
  5.91305420E-02
 -2.42142491E-02
  4.31723669E-02
  1.96503706E-07
 -4.70570941E-03
 -7.84714818E-02
 -2.58411001E-02
  7.56026655E-02
 -7.56026059E-02
  8.52648169E-02
 -9.66198836E-03
 -2.95587368E-02
  4.98730550E-03
  9.90128797E-03
 -2.49388441E-02
  9.62282270E-02
  1.81824733E-02
 -6.51391372E-02
 -2.92704869E-02
 -9.95026529E-03
  4.87900451E-02
  5.10553122E-02
 -9.98452678E-02
  4.98730550E-03
  1.97050590E-02
  3.35764773E-02
 -5.82688414E-02
  9.53102782E-02
 -3.70410904E-02
 -7.33826756E-02
  3.00024673E-02
 -4.53479514E-02
  6.00179322E-02
 -9.75616649E-03
 -4.91379807E-03
  2.16789516E-07
 -2.49388441E-02
  7.77088255E-02
 -4.78560105E-02
  4.31723669E-02
 -2.37539243E-02
 -6.45383149E-02
  3.52680348E-02
  9.85230505E-03
  0.17081787    
 -0.20067059    
 -1.52672669E-02
  3.52680348E-02
 -1.49627775E-02
 -5.03768912E-03
  2.49391645E-02
  0.64003730    
 -0.64993864    
  4.85532321E-02
  1.87797602E-02
 -0.18325199    
  8.04722235E-02
  3.04592736E-02
  9.07545760E-02
 -5.15334867E-02
  3.30998152E-02
 -1.87798887E-02
 -2.88481656E-02
 -3.98063771E-02
 -1.53457001E-02
  6.48606867E-02
 -4.84270230E-03
 -6.00181408E-02
  1.02566369E-02
  5.94235845E-02
 -4.42331582E-02
 -6.21961579E-02
  0.10161024    
  8.78162980E-02
 -3.14630568E-02
 -7.58655369E-02
  2.43322626E-02
  1.90483760E-02
 -0.18043643    
  0.72921193    
   1.0511835    
 -0.25951108    
 -0.32371461    
  0.79448920    
 -0.40161771    
  0.32887244    
 -0.55547833    
 -0.68165290    
 -0.48729527    
  0.23516403    
 -0.23516417    
  0.19770657    
  4.84267175E-02
 -6.38116524E-02
 -1.56251434E-02
  5.36529385E-02
 -4.58095223E-02
  3.83186489E-02
 -2.15031704E-07
 -2.66682860E-02
  5.63001223E-02
 -5.63000850E-02
 -3.96963635E-08
  3.41591425E-02
  5.09202331E-02
 -3.61050107E-02
 -2.60720327E-02
  3.76626779E-03
  2.23057512E-02
 -1.85532644E-02
 -1.50946137E-02
 -3.80943902E-03
 -1.53850615E-02
  3.80276218E-02
  8.91854614E-02
 -1.37459505E-02
  4.73060310E-02
  0.75241178    
 -0.28405967    
  0.78393948    
 -0.37985256    
 -6.11419939E-02
  0.42578506    
 -0.17544846    
 -0.24012497    
 -0.17221323    
 -0.33716208    
  0.91629082    
  2.57526301E-02
 -0.84322584    
  0.55867767    
  8.62809271E-02
 -0.24607955    
 -0.46912277    
 -0.12751321    
  0.63974631    
 -0.54080641    
  0.73222834    
 -2.94658691E-02
 -0.53422308    
  0.66939801    
 -0.92100382    
  0.15527506    
  0.71756572    
  0.27443692    
  -1.1394342    
  0.50455624    
 -0.25671986    
  0.68600798    
 -0.53534746    
 -9.53099877E-02
  0.55631369    
  0.10160501    
 -0.61096126    
  0.12570260    
  0.38255066    
  0.21738748    
 -0.79594517    
  0.24031800    
  3.34886946E-02
 -0.21271893    
  0.67822134    
  4.41248678E-02
 -0.83804840    
  0.12124186    
 -8.65094215E-02
  6.97959065E-02
  0.50292933    
 -0.41685486    
  6.80760220E-02
  0.48117679    
 -0.49410117    
  0.35943556    
 -0.25749519    
 -0.54467666    
  0.61552751    
  0.22778398    
 -0.16162248    
 -0.41640830    
  0.77154535    
 -0.46749321    
 -0.23467101    
 -8.70112926E-02
 -7.59338513E-02
 -3.03053372E-02
  0.72024918    
  7.21960887E-02
 -0.55663508    
 -9.27094892E-02
  0.57928503    
 -0.51296228    
  0.14878853    
  0.18462302    
 -9.92770493E-02
  0.33384955    
 -0.60984647    
  0.47718042    
 -0.14496566    
 -8.62845257E-02
  0.19603522    
  0.18092680    
 -0.63787359    
  0.48869583    
 -8.44892785E-02
 -0.44267270    
  0.59104925    
 -0.16616590    
 -8.42182934E-02
  0.46195200    
 -0.41828850    
  2.37475894E-02
 -0.29509759    
  5.45277707E-02
  0.29140642    
  0.11350578    
 -0.19478837    
  0.42146537    
 -0.80302489    
  0.31773776    
  0.43464383    
 -0.69129354    
  0.41161880    
 -0.31462687    
  0.33286414    
 -6.08507879E-02
  0.43614602    
 -3.31660849E-03
 -0.63663518    
  7.99220130E-02
 -0.16850464    
 -9.71987247E-02
  0.68078381    
 -9.32073072E-02
 -0.62024039    
  3.83186527E-02
 -8.42811838E-02
  0.48093539    
 -0.25656566    
 -0.15715072    
  0.36713609    
 -0.21654290    
  0.24139687    
  0.15967262    
  5.36032803E-02
 -0.52448857    
  0.85857189    
 -0.47871116    
  2.14804932E-02
 -0.45570284    
  0.68379235    
 -0.77538514    
 -6.75361902E-02
  0.59576082    
 -3.05459592E-02
 -0.81155050    
  0.58249640    
 -1.57237779E-02
 -0.42871255    
   1.0614334    
 -0.59386575    
  0.38077256    
  0.43690974    
  -1.1575139    
  0.12465920    
 -0.10137793    
   1.3011830    
 -0.56604296    
 -0.56262916    
 -0.14567739    
 -0.12801847    
  0.81606108    
 -0.35360906    
  0.34744880    
  0.24211782    
 -0.73356491    
  0.50372994    
 -0.23645672    
 -0.37750924    
  0.12693051    
  0.66459781    
 -0.35764888    
 -0.37016389    
 -5.43614365E-02
  0.86705375    
 -0.41608456    
 -0.41260803    
  0.56726694    
 -0.39636043    
  0.28805965    
  2.35042516E-02
  0.31764898    
  -1.0377034    
 -9.03228745E-02
  7.65922144E-02
  0.70232177    
  0.17449018    
  -1.0833884    
  0.16181029    
 -0.12019556    
  0.53126764    
 -0.39909577    
  0.58910835    
  7.38246888E-02
  0.18640311    
  0.17345706    
 -0.73332721    
  0.49138647    
  0.42169037    
 -0.23791607    
  2.42055543E-02
 -0.98171520    
  5.07022589E-02
  0.43134466    
 -0.20505990    
 -0.28172591    
  0.56401753    
  8.29488486E-02
 -0.12152123    
  0.63755715    
 -0.42798865    
 -0.41980416    
  0.41294736    
 -7.25214854E-02
 -0.26051629    
 -4.75109816E-02
  0.27161407    
 -0.38897753    
 -0.13083962    
  0.48202801    
  2.87977979E-02
  0.26780844    
 -0.64968306    
 -0.11189315    
  0.31633750    
 -0.19691119    
  0.43686211    
 -0.43874010    
 -0.16075155    
  0.87436420    
 -0.72116011    
  5.66586992E-03
 -4.23139185E-02
  0.22902021    
 -0.24486203    
  0.22911362    
  0.34550181    
 -0.45262751    
  0.73212993    
 -0.82850087    
 -0.16000414    
  0.51901126    
 -9.24610868E-02
  0.60681283    
 -0.97569764    
  0.76285833    
 -9.03977081E-02
 -0.70755202    
  0.70974952    
  0.21454464    
  8.85465939E-04
 -0.41123378    
  0.23982587    
 -0.73607224    
  0.34830663    
 -0.29909903    
  0.69001091    
 -0.15729697    
  0.31219530    
 -0.31097081    
  0.13062027    
 -0.64594406    
  0.74310762    
 -0.90755701    
  0.43247229    
  0.31588551    
 -0.82618910    
  0.12731101    
   1.1523166    
 -0.44207472    
  0.47844234    
 -0.97803229    
  0.49050879    
 -0.16850623    
 -0.15595184    
  0.36029607    
 -0.50789648    
 -0.44081756    
  0.15496214    
  0.67596877    
 -0.46408042    
  0.36393183    
  0.21793157    
 -0.47906548    
  0.30790231    
  0.50243545    
  -1.0365949    
 -0.29289258    
  0.36381364    
 -0.14007322    
  0.40307567    
  0.64076191    
 -0.19008270    
 -0.59451675    
  0.34798175    
  0.26066217    
  1.98420063E-02
  9.19109285E-02
 -2.69176601E-03
 -0.71954823    
  0.33409706    
 -0.26978940    
  0.38448521    
  0.10712566    
 -0.15168437    
  2.43322663E-02
 -0.68596154    
 -0.49269345    
 -0.26197383    
   1.4584969    
 -0.14047055    
  0.37698367    
  -1.0120668    
  0.38996097    
  3.41330096E-02
 -8.76216888E-02
 -0.32120466    
  0.69692814    
 -0.40735364    
  3.89299728E-02
  5.13840988E-02
  0.50771177    
 -0.10397548    
 -1.51076410E-02
 -0.54335535    
 -0.15448672    
  0.46558195    
  0.22048123    
 -0.30843306    
 -0.48168471    
  0.62564540    
 -5.01177348E-02
 -0.18320310    
 -4.69399430E-02
  0.72677141    
 -0.66930485    
 -0.11060986    
 -0.26646614    
  0.32880938    
  0.24703169    
 -0.50701767    
   1.1374371    
 -0.96346372    
  0.33875087    
 -0.33875075    
  0.58021742    
 -0.36227724    
  0.14747854    
 -8.34473781E-03
 -2.11722888E-02
 -0.21745349    
  0.25111738    
 -6.26092255E-02
 -0.15024269    
  0.52640325    
  9.69585851E-02
 -0.63021117    
  0.59671962    
 -0.20625773    
 -0.33531010    
 -0.33484745    
 -0.63145339    
  0.95649737    
 -0.74885774    
  0.23967271    
  6.60742298E-02
 -5.25054932E-02
   1.1854739    
 -8.41698498E-02
 -0.74462891    
  0.63986564    
 -0.36739323    
 -0.45630461    
 -0.26009923    
   1.0575862    
 -0.14247255    
 -0.40723333    
  0.50050700    
 -0.27488860    
  0.34029877    
  0.41844571    
 -0.19751559    
 -0.79039317    
  0.35008141    
 -0.44308507    
  6.41727597E-02
 -0.14746971    
  0.82309687    
  0.11912574    
 -0.62840229    
 -9.91874337E-02
 -9.49685723E-02
  0.43021896    
 -0.45495832    
  1.27606810E-07
  0.46831620    
  0.16835254    
 -0.66798234    
  0.18793863    
  0.26981354    
 -0.28978086    
  0.82151824    
 -0.94477838    
  6.97531849E-02
  0.61384308    
 -0.16557203    
  1.13200617E-03
 -0.33556780    
 -0.58810294    
  0.98189712    
 -0.37965390    
 -0.29132897    
  0.68370807    
  0.17809759    
 -0.71273816    
 -7.66014457E-02
  0.34062427    
 -6.93008350E-03
  0.64031547    
 -0.50279331    
 -6.07905351E-03
 -0.48871422    
  0.42968887    
 -0.34766006    
  0.32938290    
 -0.68396699    
  0.12960745    
 -0.45002106    
  0.43616396    
  0.88702953    
 -0.21622328    
 -0.34939736    
  0.44026557    
 -0.42354307    
  9.33482870E-02
 -6.87771589E-02
  0.40977091    
 -8.86725485E-02
 -0.55727130    
  0.38615403    
 -0.32071939    
  0.13281120    
  0.38108048    
 -4.10133414E-02
  0.43995145    
 -0.92635661    
  0.40676117    
 -0.73548138    
  0.74707192    
 -0.46209645    
  0.74174356    
 -0.79603690    
  0.70699918    
 -0.37114057    
  0.15590219    
 -0.34623078    
 -0.14983110    
  0.27521220    
  0.27450207    
 -0.21262670    
 -0.12260225    
  4.25597019E-02
  0.42090091    
  0.10874652    
  0.19951016    
 -0.83451802    
  0.49175605    
 -0.12019254    
 -0.52109528    
  0.18589924    
  0.57881820    
 -0.42517787    
  0.20926502    
  0.11598717    
  0.16296110    
 -0.21635267    
  3.10192890E-02
  9.00902878E-03
 -0.43216375    
  0.45433751    
 -0.57341671    
  0.33424616    
  0.35304722    
 -0.79395199    
 -0.29783449    
   1.2236037    
  0.29813313    
 -0.42021382    
 -0.57106698    
  0.24653840    
  0.20419835    
 -5.61944209E-02
 -0.10600314    
 -0.47878233    
 -4.45460565E-02
  0.84294987    
 -4.97709811E-02
 -0.22093815    
 -0.51532388    
  0.29431996    
 -0.11816490    
  2.20908020E-02
 -0.49968353    
  0.98428571    
 -0.27738345    
 -0.26784387    
 -0.31666961    
  0.10903025    
  0.26489687    
 -0.21977673    
  9.41637084E-02
 -6.11027665E-02
  0.40952203    
  0.38133442    
 -0.48205778    
 -0.22875617    
 -0.16042411    
  0.45278561    
 -0.34434623    
  0.51398283    
 -0.41436988    
 -0.29066801    
  0.26346782    
  0.92798662    
 -0.92066067    
  0.46106777    
 -0.44298419    
  8.74595419E-02
  0.70457578    
  2.56422944E-02
 -0.39562431    
 -0.54996812    
  0.66001785    
 -0.72741175    
  0.52510220    
  0.10742032    
 -0.79031080    
  0.25527492    
  0.11558493    
  0.79833144    
 -0.79131383    
  0.40196249    
 -0.55059242    
  0.48535195    
 -0.62207586    
  0.94200361    
  3.03595290E-02
 -0.70286888    
  0.71075344    
 -0.23389038    
 -0.51487631    
 -2.42775362E-02
  0.30129388    
  6.96874689E-03
 -0.37469330    
  0.50839865    
 -0.32103896    
  0.44003642    
 -0.20921712    
 -0.31646097    
  0.34658775    
  3.92208062E-02
 -0.45963565    
  0.62190634    
 -0.48616755    
 -0.50455594    
  0.16945513    
   1.1168305    
  0.13558988    
 -0.54735404    
 -0.56645203    
 -4.48313951E-02
  6.54931217E-02
 -0.18600911    
  0.84694600    
 -0.91049951    
  0.99645442    
 -0.10730042    
  7.58018121E-02
 -6.72086701E-02
 -1.72604732E-02
 -0.45167404    
  0.52911878    
 -0.69013077    
  0.51202995    
 -0.42552066    
  0.43748218    
  7.44474530E-02
 -0.71321458    
 -0.20972046    
  0.77447087    
 -0.46209645    
  0.37938258    
 -0.43153197    
  0.57509625    
 -0.57724017    
  0.52911222    
  0.29461136    
 -0.11250053    
 -8.00424889E-02
 -4.91326079E-02
 -0.45524493    
  0.63676697    
 -0.54128492    
 -6.56844303E-02
  0.49155879    
 -7.57497326E-02
 -0.56386191    
  0.27859846    
 -0.18135588    
  4.71338853E-02
  0.42311078    
  0.20831770    
 -0.44696090    
 -0.11854908    
  0.37037367    
  0.16025436    
  0.29626599    
 -0.50281364    
  1.11593287E-02
 -0.29469407    
 -0.11571571    
  0.44910854    
  0.22527660    
 -0.86416900    
  0.60878819    
  0.39810288    
 -0.40669751    
  7.02251196E-02
 -0.72348791    
  0.80193758    
 -0.49780393    
  0.47087738    
 -0.76557684    
  0.90590829    
 -0.69694954    
  0.63733232    
 -0.41456991    
  6.91961870E-02
 -2.84901448E-03
  0.27186584    
 -0.59586281    
  0.67423189    
 -2.64781658E-02
  0.11030193    
  1.64991263E-02
  9.08502087E-04
 -0.11846465    
 -0.54691571    
  0.25307977    
  0.53762400    
 -0.43349868    
  0.29353616    
  9.32133496E-02
 -0.77809995    
 -0.44937679    
  0.45120344    
  0.49833927    
  0.16329482    
  0.18043675    
 -0.25977305    
 -3.63299884E-02
 -0.21760903    
 -0.39435750    
  0.61407852    
 -0.30470383    
 -0.61211449    
  0.97221714    
 -0.24025531    
 -2.31076516E-02
  0.49247637    
 -0.45300588    
 -0.36329588    
 -0.10197513    
  0.42319959    
 -0.59641737    
  8.81926268E-02
  3.19518186E-02
 -0.32687500    
 -0.33938327    
  0.56947964    
 -3.52562740E-02
 -6.16717152E-02
   1.3696166    
 -0.73542547    
  0.15703835    
  0.44504070    
 -0.49469611    
 -0.61282480    
  0.66708326    
 -0.31759319    
 -0.29719085    
 -1.28207020E-02
 -0.34294462    
  0.42941821    
  0.32113966    
  0.18375103    
  2.00361032E-02
 -0.90411323    
  0.71170610    
 -0.23130970    
  0.73759896    
 -0.44858071    
  0.12884775    
  8.54451284E-02
 -0.72156435    
  0.42667249    
  0.37659121    
  0.24611486    
  -1.1064063    
  0.72661847    
 -0.44955567    
  0.68331254    
 -0.27547786    
 -2.15317179E-02
 -0.63787150    
  0.58829498    
  0.38276139    
 -0.15227491    
 -0.12907265    
  0.16378106    
 -0.59836864    
 -0.71465337    
  0.86117607    
 -0.21817896    
  0.31585303    
  0.45865497    
 -0.85788947    
  0.74459589    
 -0.17585266    
 -0.30145386    
  0.33261615    
 -5.60893007E-02
 -0.63478738    
  0.98591822    
 -0.80020106    
 -0.15007864    
 -0.36894131    
  0.34681639    
   1.0267391    
 -0.17179996    
 -9.57858711E-02
 -1.79613400E-02
 -0.22101350    
  9.26555321E-03
 -0.41340151    
  0.68112296    
 -0.65555626    
  0.23741002    
  0.47971895    
 -0.42896172    
 -1.17129926E-02
  0.50580567    
 -0.34934333    
  0.32689050    
 -0.30817527    
  0.12966104    
 -0.47457418    
  0.78161210    
 -0.17690492    
 -0.87565947    
  0.50070620    
  5.26792854E-02
 -0.25999880    
  0.76713306    
  -1.0334303    
  0.81857240    
 -0.24348679    
 -3.31241637E-02
 -1.56661253E-02
 -0.46580172    
 -0.21427323    
  0.37290612    
  0.12432098    
  8.91156420E-02
 -0.30910432    
  3.92931513E-03
 -0.15676829    
  0.18384953    
 -0.29278412    
 -0.33749580    
 -0.23304895    
 -0.28016886    
  0.19521238    
 -0.17154242    
  0.85229778    
 -0.42561683    
 -0.22123709    
 -0.10008347    
  0.13747118    
 -8.11903924E-02
 -7.75582790E-02
  5.23681231E-02
  4.97614332E-02
 -1.46699734E-02
 -9.82702002E-02
  4.77543101E-02
  7.48480558E-02
  5.15338629E-02
 -0.13157633    
  0.14066747    
 -9.09075979E-03
 -9.07543004E-02
  0.18232161    
 -0.22836536    
  9.48339850E-02
 -2.40975637E-02
  7.06176609E-02
  4.00944725E-02
 -0.16072224    
  0.14753553    
 -0.21652833    
  0.74141407    
 -0.63221443    
 -3.00023779E-02
 -5.74570969E-02
  0.38005540    
 -0.39086628    
  0.74864340    
  0.17198546    
  0.70818514    
 -0.39327949    
 -5.52086569E-02
  5.04581220E-02
 -0.25745592    
  0.23660494    
  0.22022203    
  1.03493612E-02
  0.15138911    
 -5.45591377E-02
  0.45113501    
 -0.73260605    
  0.24458402    
 -0.53536689    
  0.43202433    
 -0.50057369    
  0.49788192    
 -0.34785748    
  0.50585139    
 -1.27392625E-02
  5.81050105E-03
 -0.54981482    
  0.47401172    
 -0.62082666    
  6.30839914E-02
  0.70400524    
  -1.0167439    
  0.49031806    
  0.63577348    
  5.55436946E-02
 -0.57903385    
 -0.16868922    
  0.80640668    
 -0.22465573    
 -3.18534821E-02
 -0.27879301    
  0.69829619    
 -0.41504857    
 -0.49977580    
 -0.29135180    
   1.0551996    
 -0.79170483    
  0.22201313    
 -0.59141332    
  1.88940000E-02
 -8.36142972E-02
   1.0580729    
 -0.26671267    
  0.46057186    
  7.21468180E-02
  4.31396142E-02
 -0.46027315    
 -0.15454178    
  7.77218193E-02
 -0.14134738    
  0.29821026    
  0.40582594    
  -1.0472467    
  0.85956776    
 -0.72680831    
  0.10102671    
  0.37571087    
 -9.37452093E-02
 -0.13107757    
  0.41197997    
  6.47230865E-03
  7.02822506E-02
 -8.60744640E-02
 -0.68012369    
 -0.11755220    
  8.18002746E-02
  0.63497394    
  -1.0261737    
   1.1879815    
 -0.90171683    
 -0.10772737    
  0.92760086    
 -0.95644909    
   1.0049267    
 -0.14792027    
 -0.34813416    
  0.32615519    
 -0.58019644    
 -1.14068659E-02
  0.13568030    
  0.50546902    
 -0.60731131    
 -0.28215209    
  0.82284164    
 -8.06707442E-02
 -0.25515595    
  0.23749809    
 -0.31091094    
  0.35618880    
  0.15431282    
 -0.12412596    
 -3.93089168E-02
 -5.53408600E-02
  0.12181036    
 -0.22502096    
 -0.29441592    
 -9.04572606E-02
  0.33110413    
  0.35610810    
 -0.30907309    
 -0.54752713    
 -0.63858813    
 -0.16303959    
 -7.01093376E-02
  0.20624183    
 -6.57514557E-02
 -3.96090336E-02
  4.92712110E-02
  2.84377765E-02
  1.39211025E-02
 -5.68873845E-02
 -8.12630802E-02
  3.63677815E-02
 -4.70059924E-02
  2.11649425E-02
  1.04166390E-02
  3.56272422E-02
 -1.00502307E-02
 -4.65201288E-02
  4.14565876E-02
  0.10586821    
 -7.09517300E-02
 -4.91379807E-03
  7.58659616E-02
  0.56935287    
  9.83594581E-02
  5.91079220E-02
  0.32982761    
 -0.26777562    
  0.52032381    
 -0.51000416    
 -0.40752053    
  0.11641034    
  0.93587780    
 -4.18101139E-02
 -0.64489204    
  0.31200901    
  0.57074928    
 -0.13441755    
 -0.32238773    
  9.97502878E-02
 -0.11667597    
  0.27227220    
 -0.42903438    
  3.91568355E-02
 -6.61395788E-02
  0.24177240    
 -0.45852610    
 -8.52869079E-03
  0.57990420    
 -0.49575177    
  0.57524127    
 -9.03390273E-02
  0.28949848    
 -0.58814967    
 -0.42028043    
  0.84195304    
 -0.38320643    
  0.14738914    
 -0.44985503    
  0.35155550    
 -0.26012132    
  1.92312691E-02
 -5.48082329E-02
  0.41812754    
  0.12438375    
 -0.81356525    
  0.74832493    
 -0.43588576    
  3.78832445E-02
  0.52887720    
 -0.10865177    
  0.13673118    
 -0.61827874    
  0.28520879    
  0.68942559    
 -0.91517299    
  0.17703129    
 -4.62971441E-02
  0.27410987    
 -1.88094452E-02
  0.32006347    
 -0.16446733    
  0.29684910    
 -0.59798330    
  0.33311999    
 -0.53525597    
  0.35774943    
 -0.26048633    
 -0.13748787    
 -0.25344872    
 -0.66004735    
   1.6619862    
 -0.78264904    
  8.15267190E-02
  2.63405964E-02
 -0.22444421    
  0.15259983    
  0.49278665    
 -0.22200647    
 -0.25599232    
  0.30180192    
  0.55903417    
 -0.21176572    
  0.15428764    
 -0.85610104    
  0.35046595    
 -0.43099234    
  0.31099293    
  0.35989550    
 -0.63992649    
  0.11143969    
  0.54020798    
  0.30760917    
 -0.83158600    
  0.36593437    
 -0.23688498    
 -0.54169542    
   1.1799017    
 -0.22960123    
  5.21087181E-03
 -0.39204186    
 -0.43671778    
  0.72593677    
 -0.22660565    
 -8.43871906E-02
 -0.22078779    
  0.46754983    
  0.37215635    
 -0.29079163    
 -0.15793276    
  0.52452427    
 -0.38487786    
  6.69145510E-02
  0.23961969    
 -0.78557551    
 -0.29203677    
   1.0063728    
 -0.19129534    
 -0.30325526    
  0.29103944    
  6.68170257E-03
  0.17377631    
 -0.66011643    
 -0.15595749    
  0.50829065    
  3.49162780E-02
 -0.39449596    
 -7.94366524E-02
  0.24495143    
 -1.70944557E-02
  0.22377011    
 -0.55088204    
  0.35188109    
 -0.57774568    
 -0.34853384    
  0.35125491    
 -1.36799570E-02
  4.83967327E-02
  0.79772013    
 -0.23026116    
  0.20512518    
 -2.95222756E-02
 -0.31424889    
  0.36297965    
 -0.36984080    
  0.55394471    
 -0.37047601    
 -0.51034820    
  0.59676260    
  0.28108996    
 -0.63720191    
  0.49570239    
 -6.00534305E-02
  8.48855227E-02
 -0.30530196    
 -0.20218460    
 -0.12195864    
  0.77254605    
 -0.57740587    
  2.54899133E-02
  0.47042322    
 -9.44721922E-02
 -0.48954844    
  0.33808210    
  0.17199133    
 -1.24931466E-02
 -0.80296189    
 -0.46593031    
 -0.24783613    
  8.48388970E-02
 -5.40671162E-02
   1.6104475    
 -0.52198744    
  0.21219936    
  6.39365464E-02
  0.37089586    
 -0.68516499    
  1.40351066E-02
 -0.24338171    
  8.84972233E-03
 -0.11421002    
  0.81394351    
  3.01747229E-02
 -0.11579464    
  0.16751234    
  0.24468416    
  -1.0485824    
  0.44664732    
  9.60959643E-02
 -0.30351338    
  0.31780878    
 -0.69185781    
  0.46871412    
  0.55869383    
 -0.53007489    
 -0.22589019    
  0.50688845    
 -1.67066026E-02
 -0.52618575    
 -1.22953393E-02
 -0.14627801    
  0.56877941    
 -0.12967761    
 -0.16161419    
 -0.27987656    
  0.80185127    
 -0.74828774    
 -0.15415078    
 -7.96805974E-03
  0.76639760    
 -0.61110455    
 -0.10840919    
  4.23475392E-02
  0.75233603    
 -0.49184993    
 -0.93910527    
   1.6508752    
 -0.18935713    
 -0.27402622    
 -0.42471075    
  0.52108663    
 -1.61076095E-02
  0.25326693    
  0.19329053    
 -0.69055325    
 -0.68454850    
   1.2759750    
 -0.10791339    
 -0.46130872    
  0.40995947    
 -0.51682287    
 -0.49899122    
   1.2558541    
 -0.89794171    
  0.94698375    
  0.17162947    
  -1.0415719    
  0.52317417    
 -0.35565734    
  0.40546525    
 -0.66309488    
  0.44838998    
 -0.11254470    
  0.58132219    
 -0.28272811    
  0.37156379    
 -0.29116321    
 -0.54391342    
  0.45416746    
 -0.45972803    
 -0.20792539    
  0.36101338    
  0.45877650    
 -0.75768572    
 -0.12588026    
  0.54628706    
  0.40074599    
  4.80237938E-02
 -0.85000676    
  0.15595758    
  0.50612140    
 -0.58691651    
  0.11451628    
  0.34984556    
 -0.14537413    
 -0.18374482    
  0.32418704    
 -0.41540292    
  0.53414690    
 -0.61403382    
  0.45235386    
 -0.18983364    
 -3.33100073E-02
 -0.22921041    
  0.78513277    
 -0.19442020    
 -0.18592343    
 -0.73036706    
 -0.13513790    
  0.87224811    
  0.41616055    
 -1.33870551E-02
 -0.39074895    
  6.55338094E-02
  0.49730182    
  -1.0578507    
  0.70182425    
 -0.25719383    
 -0.31985116    
  0.47957295    
  1.06571941E-02
 -0.51554835    
  0.41136488    
 -0.55310100    
  0.96508086    
 -0.51952130    
  0.21759704    
 -0.75099456    
  0.45153388    
  4.02531885E-02
 -0.17175524    
  0.74322337    
  3.28725316E-02
 -0.21983215    
 -0.70353162    
  0.62064397    
  0.16229454    
 -0.73603857    
  0.45343271    
 -0.40863478    
  9.47895367E-03
  0.54276299    
 -0.56181097    
  0.80062073    
 -0.10172091    
 -0.27312937    
 -0.18282403    
 -0.50781375    
  0.43428543    
  0.50038183    
  6.38615489E-02
 -0.56100184    
  3.02810092E-02
 -0.14141150    
  0.30471531    
  0.19227183    
  5.35458848E-02
 -0.15293464    
  2.28240378E-02
 -4.86714989E-02
 -0.59806359    
  0.64792222    
 -0.23118292    
 -1.05185760E-02
 -4.54194611E-03
 -0.39715376    
   1.0309086    
 -0.48591033    
 -0.23499380    
  0.31664589    
 -0.85943371    
  0.45276186    
 -0.20430036    
  1.98026728E-02
   1.0964313    
 -0.99697059    
  0.46728787    
 -0.10001855    
 -0.47548309    
  0.65049219    
  0.12489339    
  -1.0292147    
  0.14724721    
  0.78310835    
  4.15814146E-02
 -0.63789612    
  0.80980289    
 -0.33322838    
 -0.47454783    
  0.60318720    
 -0.44269451    
  0.19941610    
 -0.26717794    
 -5.10991514E-02
  0.48685116    
 -0.56770331    
   1.0258532    
 -9.90908146E-02
 -0.66683000    
  0.17798318    
 -0.22110745    
  0.20051682    
 -8.08522850E-02
 -0.48607177    
  0.56275427    
  0.23035988    
 -0.54533756    
  0.42436942    
  0.35991541    
 -0.80550075    
  0.80550051    
  0.10414007    
 -0.98449916    
  0.60077363    
 -8.03306028E-02
  6.28987998E-02
 -0.10236911    
 -0.48518333    
  0.55053318    
 -0.25969163    
  3.86746563E-02
  0.20011862    
 -0.36648333    
 -6.66914210E-02
  6.31007701E-02
  0.32821614    
  0.23447788    
 -0.20637910    
  0.14293292    
 -0.51923037    
  0.20947240    
 -0.38338915    
  0.59335089    
 -0.30348784    
 -0.42277095    
  0.60726869    
 -0.45704457    
  0.21365681    
 -0.41504270    
  0.66520137    
 -0.48113143    
  0.77587366    
 -0.80466831    
  0.74674100    
 -0.26973987    
  1.65980104E-02
 -0.64625299    
  0.78440344    
 -0.51521587    
  5.25923707E-02
  0.61318344    
 -0.69006884    
  0.76336890    
 -8.63301754E-03
  4.79642265E-02
 -0.17847236    
  9.32124779E-02
 -0.36384335    
  0.40881690    
 -0.24708976    
  1.81935132E-02
  0.17185037    
  8.81072208E-02
 -0.26236442    
 -0.49094409    
  0.56634206    
 -0.77580047    
 -1.71361733E-02
  0.63859951    
  3.58555429E-02
 -0.42451310    
 -0.30058557    
  0.67875856    
 -0.37242022    
  0.64215577    
 -0.50981998    
 -0.51979911    
  0.78460854    
  9.32048112E-02
  0.39131370    
 -0.43805718    
 -0.31968135    
  0.34272686    
 -0.91509241    
 -0.51282358    
   1.5861694    
 -0.36977383    
  0.21152079    
  1.19191017E-02
 -1.43198874E-02
 -0.11313660    
  8.26275647E-02
 -0.37075859    
  0.47202143    
 -0.44021645    
  0.46891603    
 -0.19392306    
  0.19826584    
  0.50343120    
  -1.0302743    
  0.26588655    
  0.18325891    
 -8.93562809E-02
 -7.02741146E-02
 -6.89173862E-03
 -0.76332611    
 -0.12298945    
  0.84104633    
  0.52061844    
 -0.91028965    
  0.67699164    
 -0.28298816    
  3.39974612E-02
 -0.46057764    
  0.58483917    
  0.21697442    
 -0.59334666    
  0.86857510    
 -0.50957316    
 -0.54996288    
  0.62120581    
  0.44582057    
 -0.52334142    
 -0.40609500    
  0.45764020    
  0.28618577    
 -0.45378348    
  0.95322388    
  -1.3363105    
 -4.15795064E-03
  0.37443310    
 -0.32366076    
  3.31091136E-02
 -0.34146553    
   1.0712881    
 -5.79734556E-02
 -0.42522857    
 -0.38619086    
  0.68095887    
  0.30426615    
 -0.68822533    
  0.68327886    
 -0.46505722    
  0.15790318    
 -6.61877021E-02
 -0.16400278    
  1.26497345E-02
 -0.26923156    
  0.37640598    
 -0.22251642    
 -0.21029523    
  0.12698191    
 -0.12312081    
 -1.92867871E-03
  0.16675706    
 -0.20412633    
  0.85044229    
 -0.74950010    
 -0.29010054    
  0.82985157    
 -0.31226915    
  0.30803627    
 -0.85012960    
   1.2111431    
  -1.1532955    
  0.53076613    
 -0.30341563    
 -0.30778337    
  0.29652631    
 -0.10326651    
 -0.43303847    
  0.89014524    
 -0.60569447    
  5.20209521E-02
  0.59263921    
 -0.45107552    
  0.63127196    
 -0.36277232    
 -5.17761931E-02
 -4.78243083E-02
 -0.19935785    
  0.27262059    
 -0.30616683    
  0.60049874    
 -0.34422156    
  0.64584106    
  4.23431136E-02
  -1.0037544    
  0.69653523    
  7.86081329E-03
  0.20371677    
 -0.24016705    
 -0.24454246    
  0.48379672    
 -0.74468064    
  0.30578631    
 -0.30386505    
  0.59754908    
  7.71956891E-02
 -0.57786560    
 -0.60642600    
  0.64067626    
  0.68299496    
 -0.51736623    
  0.18089388    
 -0.24267828    
 -5.29717654E-02
 -0.14989316    
  6.82491511E-02
  0.34953123    
  0.49776629    
  0.11712155    
 -0.32293117    
 -2.59272624E-02
 -0.70257223    
  0.18137416    
  0.39647248    
  0.19008470    
 -0.65860152    
  0.31737268    
  0.27774426    
 -6.47881925E-02
 -0.12090965    
 -0.56526881    
  0.58646286    
 -0.61463374    
  0.40274018    
 -0.55451262    
  0.94393373    
 -0.72316831    
  0.40228549    
 -0.41377971    
  0.52231991    
 -0.38230667    
  0.34267437    
  4.53303494E-02
  4.77071814E-02
 -0.51408112    
  0.55338532    
 -0.55157512    
 -0.39646420    
  0.78183740    
 -0.35509473    
  0.40195036    
  0.20609780    
 -0.15574396    
 -5.03536873E-02
 -0.58637935    
  0.81139886    
  0.15829270    
 -0.81193054    
 -0.14310104    
  0.35937387    
 -0.27374950    
 -0.15669861    
  0.67512876    
 -0.23027124    
 -0.67753273    
  0.98644704    
 -0.56329888    
  0.46746364    
  0.14402546    
 -0.32472974    
  0.23031989    
 -0.61793953    
  0.27794093    
  0.71304083    
 -0.93348300    
 -8.22933838E-02
  0.44377351    
 -0.25727651    
 -0.71420044    
  0.37911621    
  0.77914661    
 -0.68870270    
  0.39132264    
  0.25762457    
 -0.26666078    
 -0.38007158    
  0.42590389    
 -0.23696698    
  0.41518593    
  8.12513605E-02
 -0.62526971    
  0.34683520    
  0.36386555    
 -0.46775433    
  0.22965816    
 -0.42779025    
 -8.73735771E-02
  7.53493831E-02
 -5.59731089E-02
 -4.27336572E-03
  0.42034307    
 -0.55295718    
 -0.49626243    
  0.31442958    
  0.29934406    
 -0.25069326    
  0.21529174    
  0.67725581    
 -0.41177800    
 -6.41933531E-02
  0.19513063    
  0.14763606    
 -0.51738304    
  0.54319096    
 -0.95195103    
  0.94556135    
 -0.31893471    
  0.65815008    
 -0.37046838    
  0.23784961    
  0.14170972    
 -0.41045505    
  6.21484257E-02
 -0.33314446    
 -8.19826201E-02
 -1.17187994E-02
  0.46335086    
 -0.50753504    
 -0.10833096    
  0.77758074    
 -0.70904559    
 -3.03709898E-02
  0.87215912    
  9.89864320E-02
 -0.76309371    
 -0.11554957    
  0.71597701    
 -0.61484236    
  0.38529956    
 -0.67358673    
 -0.47827014    
  0.48310092    
  8.09691623E-02
  0.40101060    
 -0.16286913    
 -7.82928318E-02
  0.98720086    
 -0.56669819    
  0.24284863    
 -0.61528301    
  0.36243460    
 -3.97232957E-02
 -0.33725685    
  0.52933455    
 -0.70727021    
  0.48061466    
  0.18704665    
  5.88404164E-02
 -0.41343316    
 -4.08219099E-02
  0.25464210    
 -0.45309317    
  0.79269838    
 -0.43014601    
 -0.30720165    
  0.34195155    
 -0.22587933    
 -0.54095536    
  0.75584555    
  0.65943599    
  -1.0196692    
  0.39817801    
 -0.15970694    
  0.52261251    
 -2.43457370E-02
 -0.55276722    
 -0.20195292    
  7.19456077E-02
  0.54802382    
 -0.14318417    
  0.13227902    
 -0.51302099    
 -0.53742790    
   1.2074151    
 -0.71111447    
  0.34920415    
  0.14623621    
 -0.40082467    
  0.41697270    
  0.27269599    
  0.23147133    
 -0.54028064    
 -0.73307979    
  0.25760472    
  0.19370708    
 -0.23460844    
  0.49358028    
  1.08632306E-02
 -1.81711931E-02
 -0.61781728    
  0.68860167    
 -0.61433178    
  3.71942669E-02
  0.68704355    
  0.24494521    
 -0.29302096    
 -0.42765793    
 -0.15606809    
  0.56862366    
 -0.83290905    
  0.30564457    
  0.87608224    
 -0.90789050    
  0.43296671    
  1.59024019E-02
 -0.33235461    
 -8.47068876E-02
  0.53051978    
  0.23370489    
 -0.74236608    
  0.33904284    
 -0.20754060    
 -2.23650672E-02
  0.13433893    
 -0.19769323    
  0.23919307    
 -0.25830746    
 -2.48680040E-02
 -0.65434164    
  0.66150999    
 -0.11533083    
  0.45307764    
  9.70459282E-02
 -0.37753519    
  0.30191413    
 -6.30432069E-02
  0.37990874    
  -1.0352665    
 -0.48806858    
  0.56673342    
  0.49653974    
 -0.22855368    
  0.54635352    
 -0.56460220    
 -0.58668250    
  0.77114987    
  0.18283203    
 -9.21267048E-02
 -0.13613199    
 -0.17656881    
  0.80773842    
 -0.69400024    
  0.38825306    
 -0.62168831    
  0.69314712    
 -0.10201367    
  4.43482064E-02
 -0.53119922    
 -0.14834218    
  0.89810866    
 -0.11870076    
 -0.16349159    
 -6.66493401E-02
 -0.42053261    
  0.20516102    
 -0.25801900    
  0.97428405    
 -0.46387607    
 -0.51040810    
 -9.63546038E-02
  0.27029034    
  0.53987312    
 -0.15449160    
  9.55271348E-02
 -0.25706384    
 -0.75237042    
  0.21597514    
  0.51513296    
  0.31244478    
 -0.39607552    
 -2.52376981E-02
  0.36858439    
 -0.56182832    
  0.91318500    
  2.07780190E-02
  -1.0358844    
  0.63118064    
  0.17544863    
 -0.80021197    
  0.15384583    
 -8.98406133E-02
 -2.02025436E-02
 -0.36252290    
  0.26843643    
 -0.84282357    
   1.1738358    
 -0.39107648    
  0.39268529    
  0.27024785    
  0.12444098    
 -0.27512136    
 -5.87539785E-02
 -0.15692799    
  0.22278941    
  0.24610747    
 -0.28216013    
 -0.36446702    
  0.41598025    
 -0.49972984    
  0.53669494    
  0.57712692    
 -0.72926307    
 -0.36183003    
  0.84117955    
  8.68306588E-03
 -0.15335041    
  9.90696698E-02
 -0.11600982    
  0.66484588    
 -0.66598582    
 -4.66829278E-02
  0.26319122    
  5.36319502E-02
 -0.30141088    
 -0.69079679    
   1.1869271    
  -1.2155002    
 -6.22867942E-02
  0.66710407    
  0.28305390    
  8.90631042E-03
 -0.28276801    
 -0.62860864    
  0.45643139    
 -0.29183164    
  0.40477210    
 -0.61705995    
  0.43667823    
  0.28934160    
  8.66866764E-03
  0.19132316    
 -0.45344076    
  0.49238747    
 -0.11180207    
 -9.17021185E-02
  0.29515707    
 -0.68513632    
 -0.16544375    
  0.24712157    
 -4.34126556E-02
 -0.10992162    
 -7.51343668E-02
  0.62298036    
 -0.53648221    
 -9.06132311E-02
  0.54328287    
 -4.40706722E-02
 -1.51327960E-02
 -0.54354489    
  0.13298415    
  0.41563028    
  0.23944464    
  0.42874125    
  -1.1110022    
  0.79238671    
 -0.57873672    
  0.66329443    
 -0.60463548    
 -0.11087282    
  0.35918438    
 -0.10211704    
 -1.43510085E-02
 -9.24092066E-03
  0.25909430    
 -0.89052534    
   1.0100125    
 -0.80346507    
  0.66329420    
  0.18197298    
 -0.67587543    
  0.22996970    
  0.27845591    
 -0.70245939    
 -0.16460009    
  0.68453169    
 -0.50753504    
  0.87990785    
 -0.72253561    
  0.90854168    
 -0.84235936    
  0.51867652    
  3.92956920E-02
 -0.12604067    
 -0.48244756    
  0.12485828    
  0.41255376    
  6.82525709E-02
 -6.82525933E-02
  0.17030908    
 -0.96423036    
  0.16050799    
  0.41052198    
 -0.54459667    
 -0.17798324    
  0.17580692    
  0.33397919    
 -0.12443550    
  0.79470193    
 -0.68916458    
  0.37479270    
 -0.67473853    
  0.77252948    
 -0.73050630    
  0.18026172    
  9.65589359E-02
  0.49160951    
 -0.13899890    
  0.29014632    
 -0.78322107    
  0.61959153    
 -0.12981167    
 -0.68766171    
  0.16317509    
  0.29278082    
  0.46426606    
 -0.11050790    
 -0.51115036    
 -0.14285098    
  0.59998810    
 -0.84729779    
  0.57356411    
 -0.64822561    
  9.83594581E-02
  0.46530882    
 -0.27986953    
 -0.24577141    
  3.18262614E-02
  0.64375430    
  0.58778656    
 -0.57771122    
 -1.38804484E-02
 -0.52619088    
  0.57697582    
  5.17764688E-02
  5.24966344E-02
 -0.21798807    
  7.80631304E-02
 -0.36259258    
  0.23173958    
 -0.34794998    
  0.59449828    
 -0.47111923    
 -0.32652202    
  0.85188425    
  7.03297108E-02
 -0.74361211    
  0.80005920    
 -0.74175131    
  0.51976967    
 -0.41421384    
  0.35315391    
 -0.76478899    
  0.44957072    
  1.51137235E-02
  0.38978729    
 -0.23993160    
 -0.12191635    
 -0.23250672    
  0.48974591    
 -0.20053168    
 -0.26297686    
 -6.37420043E-02
  0.43818668    
  0.42982364    
 -0.69136614    
 -0.12694396    
 -0.38447464    
   1.2658184    
 -0.95903224    
  0.54642868    
 -0.54207140    
  0.75326020    
  0.14371493    
 -0.68081224    
 -0.28128099    
  0.12215580    
  0.12709405    
  0.53476828    
 -0.50098693    
 -3.19740921E-02
  0.74502683    
 -0.14944902    
 -0.76000994    
  0.40688244    
  0.22030677    
  6.91443533E-02
 -0.13247159    
 -0.38331518    
  0.66157055    
 -0.56836158    
  0.53480762    
 -9.43626985E-02
 -0.22967523    
 -0.28288791    
 -0.22531979    
  0.53024393    
  0.44731209    
 -0.14720739    
  -1.1333983    
  0.83968365    
  0.29086164    
 -0.10960254    
  7.47148991E-02
 -3.92204784E-02
 -0.65787911    
  0.13154928    
  8.80237147E-02
  0.30930674    
  0.11245306    
 -4.47836891E-02
 -0.21580943    
  0.30943310    
 -0.12126480    
  0.12819190    
 -0.76256287    
  2.11181049E-03
  0.86344182    
 -0.28649652    
 -9.69705507E-02
  1.03895813E-02
  0.19111145    
 -0.57928509    
 -0.14750633    
  0.58360845    
 -0.53618550    
  0.57246542    
  0.20347379    
  8.27225223E-02
 -0.64695162    
  0.65759945    
 -0.30999425    
 -0.40186143    
  0.50360543    
 -0.13851257    
 -0.44558510    
  0.30363607    
 -0.37430134    
  0.30582213    
 -0.23906311    
   1.2258453    
 -0.78261566    
 -0.20108975    
 -0.12937044    
  0.61215711    
 -0.67716163    
  0.36614490    
 -0.23846054    
 -6.09323978E-02
  0.32241216    
 -0.64021164    
  0.60417181    
 -0.66344833    
  0.56577647    
 -0.14599504    
 -0.52147275    
 -0.61462241    
  4.08220589E-02
  0.10885436    
   1.3214569    
 -0.41508052    
  0.47991803    
 -0.75321156    
  0.81831014    
 -4.62200083E-02
 -0.64692742    
  0.92299110    
 -0.78762275    
 -6.24611527E-02
  0.35472015    
  0.18460201    
  0.34036964    
 -0.94007200    
  0.93682534    
 -0.70788956    
  4.83187772E-02
 -7.84714594E-02
  0.14976802    
 -0.16692102    
  0.13266608    
  0.47189581    
 -0.99287361    
  0.88835299    
 -0.56804568    
  0.40422973    
  0.28891751    
  -1.0498222    
 -0.29298699    
 -0.13251862    
  0.24318419    
 -0.15045367    
 -6.47843778E-02
  6.10877834E-02
  5.05524613E-02
 -0.12352115    
  0.11645427    
 -5.09198643E-02
  1.48150790E-02
  3.66973155E-03
 -3.35226022E-02
  1.50381019E-02
  2.24994508E-07
  2.24994508E-07
 -2.64666211E-02
  5.22508137E-02
 -5.60892783E-02
 -5.94232567E-02
  5.94236106E-02
  1.52675612E-02
  0.12449464    
   1.1293503    
  0.11814328    
 -0.67505985    
 -0.15038422    
  0.50687027    
 -0.33409709    
  0.43813577    
 -0.59136450    
 -0.40869617    
  9.85412002E-02
   1.2138939    
 -0.13303396    
 -0.58124083    
  0.97166836    
 -0.20149407    
 -0.35526368    
  0.16831890    
 -0.90346372    
  0.64674377    
 -0.54654366    
  0.44673064    
  6.71946332E-02
 -0.29033798    
 -0.18019614    
 -2.14600377E-02
  0.91672468    
  3.32653299E-02
 -0.89512396    
  0.49509692    
 -0.22502269    
  0.42614838    
 -0.46286437    
  8.41617659E-02
  0.18132445    
 -0.17536315    
 -4.09458838E-02
  0.31139272    
 -0.13710099    
 -0.20574036    
 -0.37324214    
 -7.21467584E-02
  0.88023698    
 -0.14198786    
  0.36946529    
  4.98094708E-02
 -0.94088554    
  0.58174449    
 -0.10898338    
 -2.66345851E-02
  0.13449509    
  0.24580637    
 -0.63345361    
  0.36950615    
 -0.11892799    
  0.28800428    
 -0.16223469    
 -0.52225435    
  0.36639780    
  0.27060479    
  6.94656074E-02
  0.34440711    
 -0.68447739    
  6.05465695E-02
  8.71188473E-03
  0.25076336    
 -0.58971709    
 -0.39336482    
  0.55222499    
 -0.20331171    
  0.49580443    
 -9.64182243E-02
  0.12048959    
 -0.15271024    
 -0.18332955    
  0.24321325    
  0.27514851    
 -0.58239585    
  0.20096394    
  0.36873916    
  7.04518184E-02
 -0.14821608    
 -0.60811007    
  0.39940837    
  0.19479917    
  0.19227180    
 -0.69645315    
  0.42621973    
  5.97974807E-02
 -0.80509198    
  0.94192737    
 -0.80782652    
  0.40679231    
 -0.10624497    
 -0.44150484    
 -0.18048839    
  5.86833805E-02
   1.0463184    
 -0.26637572    
 -0.80353475    
  0.17254789    
  0.20875485    
  0.11778311    
  0.26199254    
 -3.72463115E-03
  0.16580939    
 -0.59201062    
 -0.22791681    
  0.79214764    
  0.11645780    
  2.94559598E-02
  9.54805911E-02
 -0.86446553    
 -8.20649713E-02
  0.12167404    
 -1.94363785E-03
  0.81222630    
 -0.87443316    
 -0.19105543    
  0.42940357    
 -0.46512169    
  0.44867364    
  0.24577120    
 -0.47807786    
 -3.83841917E-02
  0.46318680    
 -0.11130589    
  2.56616846E-02
 -0.15788327    
  0.13679853    
  0.15219188    
  0.24050814    
 -0.55244744    
 -0.23662676    
 -1.59638897E-02
 -7.64093772E-02
 -2.48470716E-03
 -2.01013051E-02
  3.98062393E-02
  0.34168530    
 -0.27334291    
  0.91583484    
 -0.43789026    
 -0.52218950    
  0.20972049    
  4.89739999E-02
  0.41400719    
  0.44400001    
 -0.87095851    
 -1.69017203E-02
  0.19704828    
  0.15526088    
 -0.38308102    
  0.82129288    
 -0.84500945    
  5.63803650E-02
  0.46360305    
 -0.55457515    
  0.95327938    
 -0.51055950    
 -0.40613019    
  0.66377789    
 -0.16500056    
  0.11764827    
  0.14051144    
 -0.84885967    
 -0.24136116    
   1.3953065    
 -0.23111165    
 -0.65727657    
  0.74941969    
 -0.79753876    
 -0.38628417    
  0.80689228    
 -0.12154756    
 -0.18441270    
 -0.51923341    
  2.63503660E-03
  0.79679585    
 -0.40014112    
  0.96903431    
  -1.0443683    
  0.64325917    
 -0.28734773    
  0.16592222    
 -0.57473516    
  0.52003860    
 -0.66717148    
  0.50380826    
  5.08000553E-02
 -0.10283486    
  0.52555346    
 -0.10244083    
 -0.32161716    
 -4.80532758E-02
 -0.38665593    
  0.93556535    
 -0.52116883    
 -0.41439694    
  0.65945995    
 -0.63088644    
 -0.67916107    
   1.3003649    
 -0.46849138    
  0.39911214    
  0.32129374    
 -0.37852064    
 -9.51873586E-02
  1.34049766E-02
 -0.49891287    
  0.73080635    
 -0.63072294    
 -0.21130909    
  0.88137436    
 -0.47427663    
 -0.15496677    
  0.38039151    
 -0.45347449    
 -0.48987165    
 -0.29776603    
 -6.03431128E-02
 -0.16618441    
   1.4676400    
  -1.3110709    
 -4.95151915E-02
 -2.05136612E-02
  6.51859045E-02
 -1.96085759E-02
 -1.49627775E-02
  7.73330703E-02
 -7.73331076E-02
  5.01260767E-03
  1.98026355E-02
  4.88997390E-03
 -4.88997623E-03
 -4.51202318E-02
  1.02040432E-02
  3.49162742E-02
  0.14994003    
 -0.17475522    
  5.01260767E-03
  3.92208770E-02
 -4.81923064E-03
  9.61547717E-03
 -3.90295796E-02
  3.42333354E-02
  8.74120444E-02
 -0.13164510    
  3.45712677E-02
  4.84268041E-03
 -3.44013609E-02
  6.29749969E-02
  2.32030917E-02
  9.13258083E-03
 -6.57514557E-02
  4.84268041E-03
 -3.94138731E-02
 -1.01012224E-02
  3.49162742E-02
  1.45988557E-02
  2.38676630E-02
  0.15280217    
 -0.26764143    
  0.12889087    
 -4.27619368E-02
  4.27617244E-02
 -2.83037573E-02
 -2.91280560E-02
  4.91402391E-03
 -1.98025610E-02
  3.44014838E-02
 -2.94141211E-02
  3.42333354E-02
  3.30998152E-02
 -4.66217147E-03
 -5.27698174E-02
  8.94715562E-02
 -0.11947378    
 -1.26900829E-07
  3.49162742E-02
 -4.91379807E-03
 -4.02062163E-02
  2.04925030E-07
  1.02040432E-02
  1.51137039E-02
  8.15797523E-02
 -3.27899419E-02
 -2.40975637E-02
 -3.98063771E-02
  2.01009437E-02
  6.73329830E-02
  1.84339136E-02
  4.90076281E-02
 -0.11995931    
 -3.49163935E-02
 -1.02039650E-02
  2.03053616E-02
  3.94140258E-02
 -9.62767005E-02
  1.26250868E-07
  7.67642334E-02
 -3.00023779E-02
  0.10586821    
 -4.19643186E-02
  1.88683253E-02
 -0.15104024    
  7.33313784E-02
  1.04925583E-07
  4.92712110E-02
 -9.66198836E-03
  2.87102871E-02
 -3.84662710E-02
 -3.49163935E-02
  6.86544105E-02
  7.74874762E-02
 -8.22382197E-02
  4.75060847E-03
  3.26371230E-02
 -3.73876542E-02
  1.41848316E-02
 -6.29747361E-02
  2.46926006E-02
  2.88481601E-02
 -0.20436382    
  0.22314341    
 -0.15570225    
  5.42022986E-03
  1.62470499E-07
  0.21336620    
 -0.17103194    
  7.00286627E-02
  1.43886171E-02
  9.47892573E-03
 -7.84714818E-02
  4.97614332E-02
  1.44581012E-02
  6.03432842E-02
 -7.48012885E-02
  4.27617244E-02
 -5.74318320E-02
 -1.48885464E-02
  1.98026355E-02
  8.90236596E-09
  8.90236596E-09
  1.94182489E-02
 -5.94232827E-02
  2.51900125E-02
 -5.62808476E-02
  1.04713310E-02
 -5.22181252E-03
  5.10312431E-02
  1.97050590E-02
  7.06176609E-02
  4.53529553E-03
 -6.54438511E-02
 -1.45987906E-02
  7.09519461E-02
 -3.72135900E-02
 -4.75072302E-03
  9.47892573E-03
 -4.33800779E-02
  2.43322626E-02
 -2.43318845E-02
 -3.50911841E-02
  6.89927489E-02
  1.88683253E-02
 -1.58240852E-07
 -1.58240852E-07
 -4.78560105E-02
 -1.48153212E-02
  5.32815494E-02
 -3.84662710E-02
 -2.48150732E-02
  4.90294471E-02
  1.42522044E-02
 -5.82688414E-02
  9.95022710E-03
  3.88397127E-02
  6.00641966E-02
 -5.53136319E-02
  4.72832285E-03
  4.70608752E-03
  9.34572797E-03
 -7.23205954E-02
 -1.51137644E-02
  2.50638649E-02
  5.77081591E-02
  9.30245779E-03
 -8.70112702E-02
  6.35911077E-02
 -5.85532151E-02
 -5.68627343E-02
  7.18256310E-02
  9.85230505E-03
 -5.54299280E-02
  7.00286627E-02
  2.85735689E-02
 -5.79874925E-02
 -4.98747546E-03
 -1.00502307E-02
  5.40672392E-02
  1.89581104E-02
 -2.37539243E-02
  6.51394576E-02
 -6.03431128E-02
 -9.61540267E-03
  9.61547717E-03
 -3.90295796E-02
  6.73329830E-02
 -4.66217147E-03
 -6.26713410E-02
  1.97050590E-02
 -4.88997623E-03
  1.94182489E-02
  1.90483760E-02
 -3.84662710E-02
 -4.91379807E-03
 -5.05159125E-02
  7.96440840E-02
  9.52388719E-03
  4.72832285E-03
 -9.47886426E-03
 -9.56928823E-03
  1.90483760E-02
  4.70608752E-03
 -3.34160738E-02
 -4.86620096E-03
 -9.80378315E-03
  2.43322626E-02
  1.62638770E-07
  3.30998152E-02
 -7.23205954E-02
 -1.51137644E-02
 -4.14568260E-02
  6.65205792E-02
  8.08042437E-02
 -1.37932571E-02
 -6.70108125E-02
  9.85230505E-03
 -1.98025610E-02
  2.46926006E-02
  4.76279147E-02
 -4.76280600E-02
 -4.88997623E-03
  8.00428465E-02
 -7.02866092E-02
 -1.46699734E-02
  2.43322626E-02
  9.56933107E-03
  4.75060847E-03
 -2.88481656E-02
 -5.00102155E-02
 -4.72529270E-02
  8.74595195E-02
  3.39014307E-02
 -1.20286558E-07
  4.75060847E-03
 -2.39820424E-02
  0.10584585    
 -0.13041733    
  3.90293635E-02
  1.85124840E-08
  6.03432842E-02
 -6.51391372E-02
  6.96336478E-02
 -8.90517682E-02
  1.45988557E-02
 -2.94141211E-02
  9.90128797E-03
  2.43322626E-02
  4.79619065E-03
 -2.42142491E-02
  4.88997390E-03
 -2.46925466E-02
  2.46926006E-02
 -6.03199117E-02
 -3.15815248E-02
  7.71589801E-02
  3.40665728E-02
 -9.61540267E-03
 -9.70882550E-03
  1.45282634E-02
 -4.92709428E-02
  7.77088255E-02
  0.76958877    
  0.62716478    
  0.42417160    
 -0.42532820    
 -0.24095146    
  0.65103549    
 -0.42524454    
 -0.95951498    
  0.53207093    
  6.79113269E-02
  9.31650475E-02
  0.19955473    
 -0.22755040    
  0.70646507    
 -0.93792391    
  0.18463844    
  0.15296952    
 -2.29566749E-02
 -0.52888787    
  0.27404281    
  0.42033544    
  0.10830801    
 -0.39558047    
  0.32824171    
 -4.09694165E-02
 -0.56516629    
  8.70112479E-02
 -0.35894501    
  8.17895681E-02
  0.59416544    
 -0.23513736    
 -9.18265060E-03
 -0.21533284    
  0.65821934    
  7.52921179E-02
 -0.43162870    
 -0.38536417    
  0.35617709    
  0.33945444    
 -0.56303346    
  0.66329437    
 -0.45198521    
  0.49697343    
 -6.99897707E-02
  0.27494326    
 -0.51286721    
  0.57390320    
 -0.14582446    
 -0.30851293    
 -0.47728407    
  0.73305023    
 -0.83170646    
  0.36949563    
 -0.12177181    
  0.11698347    
  0.39528000    
  1.28482990E-02
  0.13698307    
 -0.26505783    
 -0.79622626    
  0.88414431    
  0.26500145    
 -0.72860253    
  0.33873338    
  0.50982153    
 -0.38384658    
 -0.69980657    
  0.27309978    
  0.16378939    
  6.00319803E-02
 -0.40546513    
  0.63239574    
 -7.86040127E-02
  8.39889869E-02
  9.03178155E-02
 -0.15923399    
 -0.58732659    
  0.23508011    
  0.13168840    
  0.13406938    
 -0.28893745    
  0.48743880    
 -0.45448676    
 -0.34493586    
  0.59083319    
 -0.36814734    
  0.16663122    
  0.39559734    
  0.34892070    
 -0.98525745    
  0.47344956    
 -0.18133907    
  0.23631114    
 -0.52448428    
  0.34957704    
 -0.37343511    
  0.58487606    
 -9.76672620E-02
 -0.68453175    
 -0.50187874    
 -0.17666949    
 -1.45987906E-02
  0.59538317    
 -0.63538820    
 -2.58411001E-02
  4.10314910E-02
 -5.03768912E-03
 -5.06342901E-03
 -0.12991203    
  0.15991460    
  1.46701122E-02
 -0.11839016    
  6.35136142E-02
  1.52675770E-02
 -2.55769640E-02
 -5.19478554E-03
  7.03807175E-02
 -9.75616649E-03
  4.31723669E-02
 -3.82821970E-02
  2.40974315E-02
 -3.88399363E-02
 -5.59941381E-02
  7.07365423E-02
 -0.18721153    
  8.99481922E-02
  0.68504995    
  0.67399454    
  0.15217569    
  0.23282351    
 -0.38499948    
 -0.35234329    
  0.74203068    
  0.10301905    
 -0.68390715    
  0.13290423    
 -0.17038715    
 -0.26028293    
  0.71211022    
 -0.27851599    
  0.33124506    
 -0.63215280    
  0.48687252    
  0.12409320    
  0.15720525    
 -0.75057489    
  0.24005400    
 -0.53291756    
  0.40459910    
 -6.62730336E-02
 -0.36197987    
  0.61863005    
  0.47197160    
 -0.46341228    
  0.18374117    
 -0.10195144    
  7.43886381E-02
 -0.40668082    
  0.41394481    
 -0.69435412    
  0.78317314    
  0.25143701    
 -0.75237805    
 -0.19885075    
  0.89835322    
 -0.93455631    
 -7.41078779E-02
  0.73921597    
 -0.73921585    
  0.86277497    
  8.33398551E-02
 -0.11094224    
 -0.21938315    
 -0.42851686    
  0.52309573    
 -0.54388666    
  0.20448333    
  0.55471152    
 -0.66694486    
  0.88436884    
 -0.35871139    
  0.34034777    
 -0.86027461    
  0.75500333    
 -0.48026198    
  0.32252407    
 -0.94716048    
  0.44952506    
  0.39970154    
 -0.22748838    
 -0.10713591    
  0.41564474    
 -0.46362728    
 -0.36152923    
  0.45991620    
 -0.36482736    
  0.52880442    
  0.33386111    
 -0.97493327    
  0.68069351    
 -0.26537630    
  7.85332024E-02
  0.37478775    
 -0.13190091    
 -0.22640704    
  0.22759116    
 -0.40605703    
 -0.17630054    
  0.81375134    
 -0.33085418    
 -0.58075279    
  0.77606136    
  0.24062441    
 -0.19132219    
 -0.67388678    
  0.35607225    
 -0.38665593    
  0.51578224    
  2.92348433E-02
  0.36920130    
 -0.42982569    
 -8.79395977E-02
  0.12549099    
  0.19169588    
 -0.26959094    
  0.15699261    
 -0.47113922    
  0.27349102    
  0.32434615    
 -0.93904769    
  0.13385105    
  0.74968386    
 -0.43551025    
  0.51669073    
 -0.43213317    
  0.30110520    
  0.38374957    
 -7.95383006E-02
 -0.13681568    
 -0.64185405    
  0.31975159    
 -0.33959004    
  0.35631073    
  4.97614369E-02
 -0.71275574    
 -1.74785685E-02
  0.87462854    
  0.28741962    
 -0.87499601    
  0.90831953    
 -0.75768572    
 -9.36856195E-02
 -2.16614157E-02
  0.16607101    
 -0.33678150    
   1.0445050    
 -0.98566431    
  9.53103751E-02
  0.33302090    
 -0.55199850    
 -9.94757488E-02
 -0.30483517    
   1.3582225    
 -0.67376316    
  0.92912263    
 -0.26071161    
 -0.84135246    
 -0.18898289    
  0.27062014    
 -0.60009944    
  0.79098821    
 -0.20436379    
  0.59550893    
 -0.57251912    
 -0.12276688    
  0.58945096    
 -0.30767465    
  0.54356343    
 -0.70257223    
  0.80840170    
 -0.20744476    
  0.16168773    
 -0.45666564    
 -0.54198956    
  0.71215016    
 -0.41908687    
  0.60140848    
 -0.74547285    
  0.55606759    
  1.41177271E-02
 -0.54368037    
 -0.23988247    
  0.51286936    
  0.18283203    
 -0.45180306    
  0.65432727    
 -0.48681062    
 -0.15161169    
  0.54913557    
 -0.70230061    
 -0.26420501    
  0.99347353    
 -0.65614605    
 -0.15201645    
 -3.80275212E-02
  0.10768353    
  0.11804070    
 -0.27878723    
  0.29108217    
  0.50674379    
 -8.44489858E-02
 -0.36876377    
  0.15525337    
 -9.71301422E-02
  0.64271629    
 -0.11778311    
 -0.11764821    
 -0.33526072    
  0.23191845    
 -0.32604316    
 -0.14827083    
  0.92017096    
 -0.38839996    
 -6.96274117E-02
  0.43363589    
  0.11247817    
 -0.71143800    
  0.68103546    
 -0.76121199    
 -0.16816132    
  0.69314730    
 -0.19724740    
 -0.29186794    
  1.16763134E-02
  0.71203876    
 -0.28092447    
 -0.53776556    
  5.52001689E-03
  0.76397347    
 -0.62062764    
  6.61269426E-02
 -0.20216003    
 -0.43880141    
  0.58747256    
  0.34673578    
 -0.88730317    
  0.71051550    
 -0.20998544    
 -0.26826379    
 -7.08258525E-02
 -0.48665503    
   1.2506287    
 -0.20173959    
  0.47814041    
 -0.24485250    
 -0.47290623    
 -0.16584668    
 -0.21338746    
  4.97144908E-02
  5.17550632E-02
  0.23534964    
 -0.56178457    
 -0.21256165    
   1.2054756    
 -8.82404670E-02
 -0.51041585    
  0.17271264    
 -0.48249489    
 -0.47785544    
   1.4899641    
 -0.97106326    
  0.11390303    
 -0.38650700    
 -0.36070710    
  0.16277133    
 -0.27488860    
  0.23549616    
  8.96123201E-02
 -0.45140204    
  0.32542247    
  0.93099695    
 -2.40086708E-02
  3.30914147E-02
 -8.29098970E-02
  0.99084765    
  -1.1926103    
  0.40866536    
  0.46540046    
 -0.72680658    
 -0.61726230    
   1.6247056    
 -0.14397514    
 -0.80308700    
  0.69314718    
 -0.66998005    
  0.28385791    
  2.13226639E-02
  3.18364054E-02
 -0.64008445    
  4.29900810E-02
   1.0953063    
  8.71494114E-02
 -0.50552839    
  0.27534223    
 -0.73309410    
 -0.59657246    
   1.1153190    
 -0.48166910    
  0.42819351    
 -4.72930223E-02
 -0.11942039    
 -0.10405052    
  0.39283779    
 -0.52941340    
  0.88310063    
 -0.68004507    
 -9.30158794E-02
 -2.38105431E-02
  0.94312203    
 -0.45351839    
 -0.58525813    
 -2.88204234E-02
  5.83077921E-03
 -0.21302046    
  0.86865097    
 -6.76283762E-02
  0.25763330    
 -0.84563547    
  0.52123630    
 -0.84576470    
  0.72870064    
  0.32793474    
 -0.42143533    
  0.22314365    
 -0.48097268    
  0.23629189    
  2.89854920E-03
  3.55405770E-02
  0.22202563    
 -0.41051146    
  0.68382919    
 -0.75005513    
  0.96448010    
 -0.95194626    
  3.32490131E-02
  3.05110086E-02
 -0.26186353    
  0.50386000    
 -1.31128065E-03
 -0.22084980    
 -0.50430030    
  0.60982466    
  0.63321275    
 -0.20493644    
 -0.65178812    
  2.36590356E-02
  0.27501208    
 -4.10666317E-03
 -0.22692287    
  0.19344722    
  0.35851735    
 -0.54681385    
  4.84640189E-02
  0.32451588    
 -0.17339927    
  0.14711328    
 -9.78556424E-02
 -9.37093273E-02
 -0.29651880    
  0.78720129    
 -0.75231427    
 -0.40261182    
  0.69172168    
  0.24766205    
  8.53394195E-02
 -0.21601170    
  3.24624740E-02
  0.30473492    
 -5.58805019E-02
 -2.81711072E-02
  0.23742510    
  0.17033602    
 -0.65963888    
 -0.66935152    
 -9.87816900E-02
   1.0337094    
  1.54294772E-02
 -0.98562521    
  0.15195057    
 -0.18320312    
  0.73078954    
 -7.81335533E-02
  0.12419048    
 -0.22405614    
 -0.16511893    
 -0.19788186    
  0.57604790    
 -5.17466776E-02
  0.29413784    
  0.23313233    
 -0.73371434    
  0.28728390    
  0.26959848    
 -0.77883238    
 -6.99873492E-02
 -0.99731106    
  0.28912604    
 -9.05595720E-02
  2.34203395E-02
 -0.10742038    
  0.76282728    
 -0.68835098    
  5.58285899E-02
  2.23723855E-02
 -0.17351094    
  3.61795314E-02
  8.27721283E-02
  4.66187857E-03
  1.38572305E-02
 -4.21607941E-02
 -2.91280560E-02
 -3.50911841E-02
  4.00053449E-02
  6.17771223E-02
 -3.75630818E-02
 -3.90295796E-02
  3.90293635E-02
  8.70113522E-02
 -6.33697733E-02
 -0.14022939    
  3.17487307E-02
  4.58092988E-02
 -4.98747546E-03
  4.98730550E-03
 -4.98747546E-03
  0.13976198    
 -4.44516651E-02
 -1.83490738E-02
 -4.64051403E-03
 -5.74318320E-02
 -6.09324202E-02
  2.58413684E-02
  5.08894259E-03
 -1.26900829E-07
  1.51137039E-02
  4.40169051E-02
 -2.42142491E-02
  9.79805067E-02
 -2.24727578E-02
 -3.70410904E-02
  4.70608752E-03
 -2.37539243E-02
 -9.05140191E-02
  8.56947750E-02
 -1.45987906E-02
  2.42142770E-02
 -3.40666585E-02
 -5.07722944E-02
  2.57082302E-02
  3.98062393E-02
 -2.97050588E-02
 -2.03050617E-02
  6.93347156E-02
 -7.96441883E-02
  2.55769473E-02
 -1.01522347E-02
  4.00053449E-02
  0.10683013    
 -0.22645320    
  0.29044083    
 -0.22107969    
  0.74585712    
 -0.70544755    
 -1.04017417E-07
  7.16294199E-02
 -7.65926838E-02
  1.97050590E-02
 -1.97053067E-02
 -4.06148396E-02
  6.03197776E-02
  4.76279147E-02
 -4.76280600E-02
 -1.47423856E-02
  3.88397127E-02
 -9.56928823E-03
  9.56933107E-03
 -2.89875288E-02
  1.94182489E-02
  3.30998152E-02
  1.84339136E-02
 -7.09517300E-02
  9.75609757E-03
  2.87102871E-02
  0.11147374    
 -0.13052189    
 -6.96800500E-02
  1.02566369E-02
  0.16862263    
 -5.76654300E-02
 -0.10586813    
  5.06340666E-03
  2.00005621E-02
  2.92705446E-02
 -3.92206460E-02
  1.48888296E-02
  9.80398897E-03
 -2.46925466E-02
  6.58555308E-08
  9.07545760E-02
 -7.09517300E-02
  1.94182489E-02
 -9.66198836E-03
 -1.46699734E-02
 -6.61819205E-02
 -5.27716987E-03
  9.57912281E-02
  5.15338629E-02
 -1.84338354E-02
 -4.76280600E-02
  0.11940764    
 -5.33457696E-02
 -9.57668126E-02
  9.99984797E-03
 -5.62808476E-02
  7.10959285E-02
  3.84664610E-02
 -2.87101828E-02
 -3.96090336E-02
  2.49391645E-02
 -9.90130659E-03
 -2.01013070E-02
  7.33827278E-02
  1.81626817E-07
  6.39488101E-02
 -7.82007277E-02
  1.85124840E-08
  1.85124840E-08
 -4.90293317E-02
  0.10937271    
 -6.51391372E-02
  1.43200597E-02
 -8.40001032E-02
  3.54465134E-02
  2.94139404E-02
 -2.94141211E-02
  5.79874553E-02
 -4.80859689E-02
  2.43322626E-02
 -4.81923064E-03
  5.63531481E-02
 -6.60617650E-02
 -4.48951833E-02
  5.08894259E-03
  5.43345138E-02
  6.96336478E-02
 -1.80998296E-02
 -9.07543004E-02
  9.53102782E-02
 -7.06175789E-02
  1.45282634E-02
 -0.13904126    
  0.11962297    
  8.90517309E-02
 -3.65338773E-02
 -4.76280600E-02
  4.86611202E-03
  9.66207311E-03
  6.06247634E-02
 -9.09075979E-03
 -8.57670605E-02
 -3.03051453E-02
  8.82928073E-02
  3.68706770E-02
 -0.10989556    
 -1.01522347E-02
  1.36454304E-07
  6.89927489E-02
 -3.39013338E-02
 -9.90130659E-03
  6.73329830E-02
  2.29896158E-02
 -5.12932763E-02
 -2.42142491E-02
  8.90517309E-02
 -3.18932980E-02
 -9.30255093E-03
 -7.77088776E-02
 -3.59934717E-02
  0.12762369    
 -5.20212613E-02
  0.10584585    
 -0.12545441    
  3.88397127E-02
 -9.56928823E-03
  6.51394576E-02
 -8.94711837E-02
 -9.90130659E-03
  0.16052699    
 -0.20114174    
  3.06147318E-02
  0.10937271    
 -6.03431128E-02
  3.75628658E-02
 -2.33108979E-02
 -5.82688414E-02
 -4.60438058E-02
 -5.24936896E-03
  6.12435229E-02
  4.35904413E-02
 -9.95845720E-02
 -5.24936896E-03
  2.08339561E-02
 -5.83721511E-02
  0.11838994    
 -9.75616649E-03
 -1.98025610E-02
  2.95587238E-02
 -1.96085759E-02
  9.85230505E-03
  2.42142770E-02
  9.52388719E-03
 -1.43198911E-02
 -1.45281116E-02
 -2.46925466E-02
  0.66526181    
 -0.66027468    
 -2.35817865E-07
 -2.35817865E-07
  2.94139404E-02
 -0.12323278    
  0.14237198    
 -0.13150215    
  9.77641791E-02
 -9.85240005E-03
  8.08042437E-02
 -4.57647163E-03
 -5.17762154E-02
  4.81944904E-03
 -4.42331582E-02
 -4.10312638E-02
  0.10431303    
 -1.42520042E-02
 -8.48388523E-02
  0.78513771    
 -0.70991397    
 -1.95125975E-02
 -9.90130659E-03
 -1.50377722E-02
 -1.01522347E-02
  5.46041913E-02
  5.59167610E-08
  5.59167610E-08
 -9.70882550E-03
  1.93242915E-02
  4.77315858E-03
 -2.40975637E-02
  1.93242915E-02
  5.12933917E-02
  1.80183426E-02
 -9.84398574E-02
 -3.00023779E-02
  0.70575750    
 -0.75251931    
  1.26250868E-07
 -2.15061828E-02
  7.83691630E-02
  5.38025871E-02
  4.75060847E-03
  1.87797602E-02
 -9.34566557E-03
 -5.79874925E-02
  8.57670307E-02
 -0.14732483    
  4.14565876E-02
 -4.14568260E-02
  4.14565876E-02
  6.39036819E-02
 -0.18232167    
  0.12348116    
  1.04925583E-07
  1.00504020E-02
  9.98454764E-02
 -0.10485778    
  9.11904350E-02
 -1.85192060E-02
 -9.38955881E-03
 -6.83191419E-02
 -2.04090029E-02
  0.10742031    
 -9.20748040E-02
 -5.20950630E-02
 -5.49587719E-02
  6.55971691E-02
  0.69049823    
 -0.43098682    
 -0.12597974    
 -0.13353151    
  0.64157522    
  4.62668836E-02
  0.50495732    
 -0.39429194    
  0.49062288    
 -0.26178125    
  0.92684090    
 -0.44483572    
 -0.39847228    
 -3.18610407E-02
 -0.28528684    
  0.92391729    
 -0.31430745    
  0.56720358    
 -0.13987245    
 -0.45501888    
  0.64662701    
 -0.90445632    
  0.23757169    
 -6.84466492E-03
  0.38324213    
 -8.59902799E-02
 -0.39682895    
  0.32710704    
 -0.59724045    
  0.59724039    
 -0.53369617    
   1.1029561    
  -1.0035834    
 -0.22441135    
  0.31170407    
  0.63580650    
 -0.66565955    
  0.43014482    
  0.12650450    
 -0.53300780    
 -0.30760923    
  0.51758254    
 -0.31153333    
  2.72125658E-02
  0.35734606    
  8.18224903E-03
 -0.50193989    
  0.10401364    
  0.31165570    
 -0.31861222    
  0.34614864    
 -5.97761944E-02
 -0.33280942    
  0.37640598    
 -0.40233314    
  1.85877029E-02
  0.69682389    
 -0.80157065    
 -0.24432772    
 -9.87102836E-02
  0.16683237    
  0.62763262    
 -0.65232509    
  0.54667526    
 -0.14622259    
 -0.15164125    
 -2.76698917E-02
  0.18265566    
  0.61595219    
 -0.25195858    
  2.06667371E-02
 -0.38633099    
  0.11069744    
  0.22314361    
 -0.28171200    
 -0.25131425    
  0.76023358    
 -0.64836347    
 -0.12625878    
  0.80284631    
 -0.23410301    
 -4.06754427E-02
  0.16921189    
 -0.19769679    
  0.42290029    
 -0.58040655    
 -0.63598871    
  0.71648365    
  5.67062348E-02
 -0.32069996    
  0.19519460    
  0.45277771    
 -0.55684704    
  0.28202102    
 -0.33331433    
  0.16115989    
  0.31371319    
  0.10704856    
 -0.29977283    
 -0.50359607    
  0.64430392    
 -0.48411813    
  0.57649159    
 -5.31097464E-02
  0.13393219    
  6.51815459E-02
 -0.79743707    
  0.82850075    
 -0.67046654    
 -0.36717114    
  0.65402228    
 -0.50916445    
  0.10057742    
 -4.21518162E-02
  0.77844477    
 -0.68509340    
  0.28500468    
  0.14336871    
 -0.58639401    
  0.96079719    
 -0.51643252    
 -0.17193381    
  0.59815514    
 -0.70723176    
  0.26209131    
  0.48959240    
 -1.43159069E-02
 -5.76075241E-02
 -0.82860565    
 -0.18479384    
  0.68693960    
  0.39921883    
 -0.26537627    
 -0.46262354    
  0.25515172    
  0.42581081    
 -9.06801075E-02
 -0.57312936    
  0.65147465    
 -4.53384817E-02
 -8.92064944E-02
 -0.33829936    
 -0.14189807    
  0.69314706    
 -0.69807732    
  1.30934855E-02
 -7.07364008E-02
  0.41990390    
  0.10856649    
 -0.31409064    
 -0.84167981    
   1.4602857    
 -0.45643893    
 -0.32385772    
  0.16309813    
  0.29921854    
 -3.50166336E-02
 -0.17543390    
 -0.16017486    
 -0.28265959    
  0.81204307    
 -0.55230272    
  0.11106302    
  8.60887468E-02
 -0.14740527    
 -0.29358193    
  0.13279137    
  0.16519250    
 -0.32598579    
  0.91993511    
  -1.0067621    
  0.64208663    
 -0.44585052    
 -7.29929795E-03
  0.37320423    
 -0.37503719    
  0.61988568    
 -0.74688536    
 -0.20252413    
  0.87886441    
 -0.28909531    
  0.19123955    
 -0.66096038    
  3.99166569E-02
 -2.64334176E-02
  1.76995583E-02
  0.61328745    
  6.21602386E-02
  0.16145833    
 -0.61727691    
  0.45358437    
  0.28432086    
 -0.85546815    
 -0.36092719    
 -0.34217018    
   1.1171070    
  0.34799877    
 -0.82535928    
  0.82535923    
 -0.18528357    
  0.22247586    
 -0.85624224    
 -0.17355515    
  0.48761550    
  0.37277725    
 -0.24635375    
 -6.12152703E-02
 -0.37508494    
  0.37795007    
 -0.59640747    
  0.84915155    
 -0.12153997    
  7.14155436E-02
  0.19374356    
 -0.19374377    
 -0.41014877    
  8.92097354E-02
 -0.82185930    
  0.93444014    
  0.26512727    
  3.04372795E-02
 -0.29844651    
 -0.22206171    
  0.49995583    
 -0.14058173    
  3.76628758E-03
 -0.51249808    
  0.45046258    
 -0.16487443    
  0.20665619    
  0.25287628    
 -0.55862319    
 -0.19490047    
  0.37112701    
  0.15352681    
 -0.70697528    
 -2.82431785E-02
  0.90159994    
 -0.11646233    
  0.74295497    
 -0.66529024    
 -0.59484434    
  0.57486600    
 -0.72042185    
  0.28479791    
  0.39091748    
  7.77856931E-02
 -0.61996937    
  0.70317739    
 -0.48488423    
  0.46675685    
 -0.64165068    
  0.28961083    
  0.29989064    
 -0.49911723    
  0.30212727    
 -0.47497010    
  0.60784984    
 -0.53314281    
  2.68731099E-02
 -7.60450820E-03
  0.26500329    
 -0.22754562    
  0.19933271    
 -0.11646624    
  0.58609331    
 -0.81517637    
  0.59014815    
  -1.5011337    
  0.75470483    
 -0.74942803    
 -5.27716987E-03
  0.61618602    
 -0.28577912    
  0.16441824    
  0.29170606    
  0.96840316    
 -0.39545134    
  6.31790385E-02
 -6.31788746E-02
 -0.25384089    
  0.29770184    
  0.31620511    
 -0.10588738    
 -0.70267594    
  3.14160921E-02
 -8.15902799E-02
  0.39421657    
  0.36807266    
  0.30680883    
 -0.99578977    
 -0.15000124    
  0.28586870    
  0.90717494    
 -0.90355152    
  0.79042834    
 -0.47774485    
  0.45869672    
 -0.87212974    
  0.58667481    
 -0.62126654    
 -0.22937407    
  0.92768389    
  0.13648790    
 -0.16045997    
 -0.22103608    
 -0.12753440    
 -8.25371966E-02
 -0.19868861    
  0.32366076    
  6.91839308E-02
  0.50061327    
 -0.66596740    
  0.16535407    
  0.26605946    
 -0.28223243    
 -0.44213483    
  0.26577368    
 -8.62750635E-02
  0.46046197    
 -0.35333616    
  0.33647242    
 -0.55171043    
  2.71860939E-02
 -4.10614461E-02
  0.38598159    
  0.50155622    
 -0.38513088    
 -0.27647299    
 -0.47383261    
  0.18402529    
   1.1196657    
 -0.84752935    
  0.33901599    
  0.45795071    
  -1.2130225    
 -0.21885280    
   1.2696574    
 -0.80964243    
 -0.30980399    
 -0.43078279    
  0.40411484    
  0.48008794    
  0.21305960    
 -0.74018222    
 -0.35707960    
 -6.26510456E-02
 -6.22421131E-02
 -0.18599825    
  7.96177611E-02
  0.69569504    
  4.47837003E-02
  0.47516069    
  0.56929451    
 -3.13070193E-02
 -0.24502432    
 -0.47135878    
  0.50901574    
  0.12931065    
 -0.23951375    
 -0.68589216    
  0.79935056    
 -0.48374858    
  0.55483413    
 -0.52710247    
  0.38299203    
 -0.11865735    
 -0.14068107    
  6.85900897E-02
 -0.42612827    
  0.68881816    
 -0.45493314    
 -6.16934448E-02
  0.77430832    
 -0.40588409    
  3.94627936E-02
  0.15639374    
 -0.65162235    
 -0.39363062    
 -0.55083084    
   1.5929767    
 -3.37585695E-02
 -0.50405318    
 -0.22848655    
  0.43334660    
 -0.60324574    
 -0.38193476    
  6.38116375E-02
  0.95130694    
  0.25520813    
 -0.31750208    
 -6.48374781E-02
 -0.20457692    
  0.37835601    
  0.32839680    
 -5.45497313E-02
  5.08379424E-03
  4.07408662E-02
 -3.26599963E-02
 -0.57380056    
  0.30010447    
  0.44353187    
 -8.13170522E-02
 -0.55571002    
 -0.21594624    
 -1.20242490E-02
  0.62213606    
  0.17162219    
 -0.34232351    
  3.84369818E-03
 -0.46949244    
  5.95415197E-02
 -3.33036110E-02
  0.31373420    
  0.44494727    
  0.27901578    
 -0.85438025    
  0.12017562    
 -0.25869462    
 -0.37452039    
  0.71506584    
  2.67395973E-02
 -0.45273921    
  0.44079500    
 -0.30519089    
 -0.36812732    
  0.95732224    
 -0.71447885    
  0.45552564    
 -8.70113000E-02
 -0.19202749    
 -2.26291548E-02
  0.21323556    
  0.46125278    
 -0.82220411    
  0.16689698    
 -0.24762021    
  0.58704913    
 -0.38718301    
  0.24464993    
 -0.22314340    
  0.45391765    
 -5.43802604E-02
  6.78032041E-02
 -2.81709582E-02
 -0.68744904    
 -0.24904431    
  0.65147442    
 -0.28666931    
  0.13782370    
  0.64343059    
 -8.37616622E-03
 -0.34869635    
  7.76966214E-02
 -0.34657192    
  0.33051223    
  0.35829237    
  3.08506805E-02
 -0.74244368    
 -0.21037087    
  0.55365896    
 -5.03008477E-02
  0.18430366    
  0.22380346    
 -0.70642751    
  0.34231192    
 -0.50871813    
  0.40616658    
  0.63985866    
  -1.0251914    
  0.87030065    
 -0.16894017    
  0.25573522    
 -0.13273978    
 -0.39512095    
  0.33934453    
 -0.76857984    
 -0.31768093    
  0.34413186    
  0.43449098    
 -0.57666534    
  0.50385672    
 -0.56346917    
 -0.21579961    
  7.06176385E-02
   1.0167528    
 -0.57046568    
  0.30882084    
  0.40055767    
 -0.86020136    
  0.54776704    
  0.21479571    
 -0.18944755    
 -0.31384569    
  0.46714455    
 -0.72430247    
  0.39272630    
 -0.32739666    
  2.53673419E-02
 -9.70457718E-02
  0.82242346    
 -0.27041888    
 -0.43587387    
 -0.11189315    
  0.45696965    
 -0.52249545    
  0.93285704    
 -0.66512442    
  0.60848796    
 -0.46550247    
  0.14986423    
  0.37138593    
  0.27425921    
 -0.63156921    
 -0.17750464    
  0.16600282    
 -5.27826995E-02
  0.11748171    
 -0.27570599    
  0.40757933    
  0.34712559    
 -0.89780593    
  1.63493212E-02
  0.22638148    
  0.46134561    
 -2.56895591E-02
 -0.52738053    
  0.67887276    
 -0.81894946    
  0.44454625    
  0.34851152    
 -0.69643128    
  0.42930171    
 -0.17762169    
  7.98459053E-02
 -0.49365765    
 -0.19125873    
  0.93162930    
 -0.87916547    
  0.15605365    
  0.10801841    
 -0.20790212    
 -6.95931390E-02
 -6.51391372E-02
 -2.43318826E-02
  0.72347093    
 -0.44568968    
 -0.17711140    
  0.67743433    
 -0.78552043    
 -0.45375910    
 -4.39190716E-02
   1.2416226    
  0.35135430    
 -0.69066083    
 -0.23815653    
  0.52914411    
 -0.59873736    
 -0.40546498    
 -0.11820541    
  0.90942287    
  0.41309288    
 -0.46173003    
  0.21992293    
 -0.14111757    
  0.53054106    
 -2.03097016E-02
 -0.26272100    
 -0.25946841    
  0.36506063    
 -1.36629334E-02
 -0.53221661    
  0.30774945    
 -0.33700198    
 -0.16503219    
  2.59194262E-02
 -6.83836415E-02
 -6.60617575E-02
  9.97347757E-02
  0.52789766    
  0.12470344    
 -0.44772485    
  0.27774054    
 -0.14488383    
 -5.17080165E-02
  6.11121878E-02
 -0.30182225    
  0.57457292    
  8.42363685E-02
 -0.33843943    
 -0.33739159    
  0.30786315    
  0.30604535    
 -0.82584924    
  0.71024138    
 -0.54666209    
 -0.29673180    
  0.69163096    
 -0.17536537    
 -7.31347352E-02
  0.16795158    
  0.28809306    
 -0.33008111    
 -1.90479737E-02
  0.54856610    
  0.21217455    
 -0.89927953    
  0.22555047    
 -0.23970634    
  0.32417718    
  0.74200743    
  -1.3198290    
  0.71264094    
  0.51390982    
 -0.46738946    
 -0.80206281    
  0.12596868    
   1.0207810    
 -0.63155049    
  0.21294431    
 -0.59255993    
  0.52978373    
 -0.62509370    
 -0.46370792    
   1.1581700    
  0.37838238    
 -0.63799101    
  5.09784184E-03
  0.49407589    
  0.15400308    
 -0.17384705    
 -1.70217771E-02
 -0.79232746    
  0.69077492    
 -0.32560515    
  0.40656087    
 -0.52887738    
  0.18448775    
 -0.21659611    
  0.63282263    
 -0.33037448    
 -0.33760768    
 -0.16380602    
  0.38734737    
 -0.10200965    
 -3.03867422E-02
 -8.12531859E-02
 -0.13465673    
  0.40396228    
  0.19105510    
 -8.73387512E-03
  7.48236626E-02
 -0.61489499    
  0.43721390    
  0.31135806    
  0.12240662    
 -0.18972974    
 -0.39034611    
 -0.53853709    
 -1.10805957E-02
  0.82963401    
 -0.74937701    
 -0.32167214    
 -0.10064349    
  2.70810481E-02
  1.51515901E-02
 -7.54711684E-03
  1.50381019E-02
  2.94139255E-02
 -4.82468195E-02
  8.03351551E-02
 -0.16355133    
  8.32163170E-02
 -4.27250750E-02
  3.89155038E-02
 -0.10028449    
  0.21891534    
 -0.12629354    
 -1.16055505E-02
  2.68731080E-02
 -4.25595343E-02
  9.42316875E-02
 -7.22020818E-03
 -2.56895628E-02
 -3.01910210E-02
  3.01908962E-02
  3.65003794E-02
 -5.52625880E-02
 -3.79505800E-03
  2.62680184E-02
  9.14777019E-08
 -3.00773662E-02
  1.89042985E-02
  2.58795265E-02
 -1.47060556E-02
 -1.49258655E-02
 -3.76627501E-03
  3.33983600E-02
  2.87791081E-02
 -0.13251862    
  0.12896644    
 -3.56520247E-03
 -7.79615790E-02
 -3.96963635E-08
  3.78832407E-02
 -4.56352979E-02
  7.75193702E-03
  3.41591425E-02
  2.24994508E-07
 -1.88329350E-02
 -1.91945899E-02
  2.67704483E-02
  1.12573793E-02
 -4.19109017E-02
  4.56352197E-02
  7.40758935E-03
  3.68323829E-03
  5.36799356E-02
  0.98430753    
 -0.34852359    
  0.48919120    
 -0.48550782    
 -0.29506207    
  0.39470780    
  0.40268794    
  0.41322121    
  -1.0789396    
 -1.74675863E-02
  7.42651075E-02
 -4.17596735E-02
 -0.14178939    
  0.17120333    
  4.13213484E-03
  0.42114916    
  0.60256207    
 -0.80428588    
  0.76037246    
 -0.29805571    
 -0.81851876    
  0.68602961    
 -0.43261588    
  0.60396504    
 -0.50782102    
 -0.42057887    
 -5.47725037E-02
  0.51617336    
 -0.21319330    
  0.80806583    
 -0.35428193    
 -0.54494405    
  0.86602449    
 -0.21383467    
 -0.43995127    
  0.38059711    
  6.38638362E-02
 -0.62678242    
  0.35287812    
  0.16089042    
  2.36478169E-02
 -0.55869371    
  0.24987982    
  0.46874678    
 -9.10217986E-02
 -6.64540380E-02
 -0.30127114    
 -0.15001318    
  0.83483422    
 -0.36651784    
 -0.56324106    
 -0.14326371    
  0.76734269    
  0.37277624    
 -0.93922561    
  0.48119077    
  0.63526148    
 -0.68207586    
  0.50641191    
 -0.78037149    
 -0.51139355    
  0.76837069    
  0.37650356    
 -0.72810918    
  0.12977901    
 -0.23430780    
  0.47699577    
 -0.41649342    
 -8.15114751E-02
 -5.67836575E-02
  0.46436992    
  0.46131480    
 -0.71566063    
  0.17500913    
 -0.27653149    
  0.49292463    
 -0.23959567    
 -0.35065678    
  0.75560009    
 -0.69733107    
 -0.23527123    
  0.32350498    
  0.46205488    
  0.14285919    
 -0.35189465    
  0.24816312    
  0.79687870    
  -1.6930244    
  0.74315763    
 -0.58292055    
   1.1567591    
 -0.50955427    
  0.15287913    
 -0.55011898    
 -0.37383458    
 -0.29503489    
 -0.29881415    
  0.13911271    
   1.4948963    
 -0.93589932    
  0.64367616    
  0.41280708    
 -0.85334003    
  0.74817097    
 -0.32866326    
  0.27262896    
  9.05880425E-03
 -0.62348664    
 -4.98186462E-02
  4.79479693E-02
  0.61730921    
 -0.34377131    
 -0.13068654    
 -0.32292804    
  0.18007703    
  0.16214433    
  0.22822618    
  0.63307673    
 -0.47838327    
 -5.46704121E-02
 -0.47184017    
  0.15467596    
  4.91649769E-02
  0.17555229    
  0.19792245    
 -0.41635993    
  0.36664078    
 -0.16341256    
  0.12019250    
 -0.46255684    
 -0.46283525    
  0.67148578    
  0.42522013    
  0.20465288    
 -0.77073067    
 -0.42498222    
 -0.21737592    
   1.3177006    
  0.13875708    
 -0.33364692    
 -9.82248262E-02
  0.29738256    
 -0.64817715    
  0.46857777    
 -0.10751463    
 -0.32743242    
  4.46569584E-02
 -0.22352000    
  4.60063368E-02
  0.46255690    
  0.10626601    
 -0.82580626    
   1.0861315    
 -0.60600489    
  1.85323637E-02
 -0.23987901    
 -0.26578107    
 -0.18185316    
  0.93741429    
  3.24701592E-02
 -0.16773199    
 -0.43097684    
  0.57390964    
 -0.59744024    
  0.38677299    
  0.20629074    
 -5.40671535E-02
 -0.79286522    
  0.80437279    
 -0.49643710    
  0.38393143    
  0.24517798    
  0.14783226    
 -0.32615396    
 -0.37654585    
 -0.40546498    
  0.61419451    
 -0.34500703    
  0.71978915    
 -0.88230801    
  0.83239752    
 -0.34924552    
 -0.39320388    
  0.48468018    
 -0.30235881    
  0.26456735    
  0.34449658    
 -0.19645594    
 -1.43369343E-02
 -0.29938293    
 -0.24116193    
  0.78488219    
 -0.34822801    
  5.96033596E-02
 -3.06537263E-02
  6.40521199E-02
 -7.71068558E-02
 -0.28200418    
  1.55575546E-02
 -0.23262239    
  0.58102983    
  4.49780636E-02
  0.42077929    
 -0.79547268    
 -2.55769435E-02
 -0.18960200    
  0.76755321    
 -0.34210840    
  0.32746682    
 -0.60744750    
  1.80360931E-03
  0.10265416    
  0.29133415    
 -0.17337014    
  0.11970817    
  0.47080442    
  0.15266259    
 -0.57957321    
  0.37177497    
 -0.39536393    
  0.23015414    
 -0.85531372    
 -0.25232103    
   1.0823683    
 -0.72750759    
  0.11589823    
  0.86281037    
 -0.56340504    
  7.92892054E-02
 -0.23483956    
 -0.18822142    
  0.51790130    
 -0.35115036    
  0.40602130    
 -0.44865385    
  0.84704900    
  -1.1428941    
  8.74015316E-02
  0.68018806    
  0.13502507    
 -0.82817197    
 -0.18580575    
  2.32869536E-02
 -7.15537071E-02
  0.19189118    
  0.60303897    
  0.23547420    
 -0.24670310    
 -0.31782663    
 -8.63848254E-02
  0.27729014    
  0.35681745    
 -0.62475294    
 -0.19242834    
 -9.46331173E-02
  0.46565160    
 -0.50875103    
  0.18834817    
   1.0754565    
 -0.73806512    
 -0.17712852    
  0.46174267    
 -0.15954137    
  0.53933448    
 -0.80562526    
  0.23052350    
  0.14450057    
  0.24686018    
  0.17662343    
 -0.43322811    
 -0.42337248    
  0.47350204    
 -0.11982217    
 -0.27291849    
 -0.17887932    
  0.75219381    
 -4.57334705E-02
 -0.92190158    
 -0.24512243    
  0.78667307    
 -0.34064785    
  0.50747275    
  9.59968865E-02
 -2.66870295E-08
  0.29849288    
 -0.86097348    
  0.39469796    
 -0.37678707    
  0.21083960    
  2.33910882E-07
 -0.26764989    
 -0.29116738    
  0.77619338    
 -5.54963797E-02
 -0.17474172    
 -0.41033131    
  0.29376125    
  0.59483254    
 -0.46221060    
  0.53006601    
  4.84775789E-02
 -0.22649731    
  1.33481799E-02
 -0.82904929    
  0.61962306    
  0.20721368    
 -0.47600159    
  0.26195294    
 -0.53255069    
  0.67902929    
  4.40397374E-02
 -0.31139261    
 -3.14488970E-02
  0.17938876    
  0.33685365    
 -0.38470981    
 -0.43965644    
  0.68878990    
  4.27413173E-02
 -0.28350663    
 -0.14149944    
  0.58511651    
  -1.0067109    
 -0.56941986    
  0.92487472    
 -0.40290427    
 -0.16357279    
  0.52814466    
  0.22349881    
 -0.41689387    
   1.0971745    
 -1.23056462E-02
  -1.0121474    
  0.80040967    
 -0.13160472    
 -0.73937392    
  9.23733562E-02
 -0.10318419    
  2.78687980E-02
  0.58731687    
 -0.32478985    
 -5.51519319E-02
 -4.03209850E-02
  0.62848949    
 -6.30129874E-02
 -0.45387414    
 -0.25566661    
  0.89372408    
 -0.33057246    
 -0.79459375    
  0.40719989    
  1.03446841E-02
  0.68712544    
 -0.45680401    
 -0.50043458    
  0.70654029    
 -0.75017500    
  0.96127290    
  0.26084408    
  -1.2628411    
  0.84379876    
 -0.51892012    
  0.96052730    
 -0.77850014    
  0.38010949    
 -0.87970740    
  0.95532459    
  0.33152470    
 -0.39612532    
 -0.69314700    
  0.31081882    
  0.69314730    
 -0.17504872    
 -0.87581676    
  0.82954490    
 -0.30668366    
 -0.44651899    
  0.27845210    
  0.17423642    
  0.15888374    
 -0.11437850    
 -0.52863020    
  0.42196181    
  0.33684602    
 -0.23844685    
  0.18172850    
 -0.41890836    
  0.32022935    
 -0.87984514    
  0.87765932    
 -0.17404081    
 -0.50390524    
  0.51940960    
  0.16399214    
 -9.58543494E-02
  9.53536201E-03
 -0.55488193    
  0.45123351    
 -0.44505453    
  0.93701911    
 -8.82552564E-02
 -0.69314694    
  0.35068151    
  1.71784349E-02
 -0.27558985    
  0.65475959    
 -0.82751167    
  0.44955817    
 -5.11014573E-02
 -2.45966874E-02
  9.49526057E-02
 -0.64999157    
  0.18876955    
 -0.35748526    
  0.92382973    
 -0.34357890    
  0.62426239    
  7.26703694E-03
 -0.21552977    
  0.15927033    
 -0.49814063    
  0.40266019    
 -0.39707360    
  0.19775423    
 -3.37043628E-02
 -0.59418994    
  0.19226471    
 -9.44272280E-02
  0.79986614    
 -0.73411447    
  7.18976334E-02
 -0.24408875    
 -0.14376572    
  0.59771240    
  1.19004525E-07
 -9.64082479E-02
  0.13012688    
  0.12687786    
 -0.44235197    
 -8.73421356E-02
 -0.14723028    
  0.73809856    
  0.30294943    
  -1.1349798    
 -0.49661720    
   1.0832812    
 -0.28768194    
  0.60101521    
 -0.27341056    
  2.92574279E-02
 -0.63832140    
  2.20867116E-02
 -2.95587350E-02
  8.38814452E-02
  0.43936679    
 -0.48402727    
  0.80126828    
 -0.56855541    
  0.30608311    
 -0.47140700    
  0.19349495    
 -0.15384188    
  0.39751408    
  0.17771515    
  0.13822864    
 -0.82290655    
   1.0122579    
 -0.67750835    
  0.71108860    
 -0.34548819    
 -0.61053133    
   1.1203996    
 -0.85499007    
 -0.12775646    
  0.39452901    
 -1.69606246E-02
 -0.26684809    
 -0.59191906    
   1.3394045    
 -0.30161110    
 -5.89070991E-02
  0.30446014    
 -0.53286827    
  0.16456938    
 -0.42050290    
  1.89218065E-03
  7.46479332E-02
 -0.49056435    
  0.61572754    
 -8.22382569E-02
  0.46156487    
 -0.53839147    
  0.59602058    
  0.24529657    
  -1.1920464    
  0.71481788    
  0.31351185    
 -0.27153036    
 -0.56933618    
  0.99356812    
 -7.38645941E-02
 -8.71663317E-02
  2.47830618E-02
 -0.40591833    
 -0.19629651    
 -0.19901630    
 -8.86658281E-02
  0.53179628    
 -0.30029914    
  0.70792341    
 -0.23857710    
 -0.10743155    
 -0.59783697    
  0.57813168    
  0.22115159    
 -0.11616413    
 -0.51231998    
  7.55757019E-02
  0.42887467    
 -0.58215904    
  0.23479284    
  0.23647285    
 -0.52949381    
  0.18517271    
  0.31877720    
 -0.63412189    
  0.20641898    
  0.74155939    
 -0.23192498    
 -0.65227753    
  4.69360054E-02
  0.85599375    
 -0.12745409    
 -0.14488567    
 -0.70170975    
  0.79246968    
 -0.10424867    
  0.23638879    
 -0.38807341    
 -0.22458130    
 -0.25466007    
  0.49208990    
  0.32526463    
 -0.12188975    
 -0.70244974    
 -2.84377709E-02
  0.46458024    
  0.43229240    
 -0.78337234    
  0.43506566    
 -4.40100841E-02
 -0.25110689    
 -0.10618998    
  0.30056530    
  0.29685667    
  0.40012380    
  -1.0058792    
 -5.59284613E-02
 -8.78161490E-02
  0.56443506    
  9.68074650E-02
  0.19018736    
 -0.76361382    
  0.80896151    
 -0.32549834    
  8.37090984E-02
 -0.66226137    
  0.10609017    
  0.11948346    
  0.30834097    
  0.51054049    
 -3.57334986E-02
 -0.93148983    
  0.41443363    
  0.25247130    
  0.14101757    
 -7.93735385E-02
 -0.28768200    
  0.86941200    
  -1.1389029    
  0.48038617    
 -4.56259623E-02
  0.31285402    
 -0.15205666    
 -4.49273512E-02
 -0.36420536    
 -0.51608878    
   1.0591455    
 -5.45246974E-02
  0.17261276    
 -0.34168911    
 -0.15969613    
  3.17068398E-02
  0.10132131    
 -0.12234673    
 -0.10050280    
 -4.19853851E-02
 -0.29126188    
  0.58390838    
 -0.32850417    
  0.47987548    
 -0.91187996    
  0.79089940    
  0.18748191    
  2.98800431E-02
 -0.72119039    
  0.46078706    
 -1.98721197E-02
 -0.44459158    
  0.28075200    
 -1.25961788E-02
  0.43961689    
 -0.77243388    
  0.43068466    
 -0.33519605    
 -3.63675505E-02
  0.11531077    
 -5.42508028E-02
 -0.15822384    
  0.54374713    
 -0.57905722    
  0.32858887    
 -0.27107787    
  0.60885388    
 -8.49405155E-02
 -0.46012336    
  0.58131564    
 -0.62534171    
 -8.57667699E-02
 -0.30705827    
   1.1168033    
 -0.78240353    
  0.40130717    
  3.94879170E-02
 -0.42026028    
  0.34255120    
  0.41074222    
 -0.65466303    
 -0.21717615    
  0.41382071    
 -0.40470880    
  0.98676413    
 -0.80293167    
  0.50931525    
  4.52488195E-03
 -0.43757772    
  0.39962074    
 -4.43451814E-02
  8.11734349E-02
 -7.50645176E-02
  0.73547840    
 -0.99395269    
 -0.27410477    
 -0.35489839    
  0.23841126    
  4.33361530E-02
  0.59593803    
 -6.08552210E-02
 -0.51738304    
  0.63443947    
  0.23516403    
 -0.47442532    
  0.14801247    
 -0.40610215    
  0.43991908    
 -0.35737875    
 -8.63712430E-02
  0.71685612    
  -1.0298067    
  0.31102961    
  0.12119599    
  0.93016338    
 -0.82055289    
 -0.28412616    
  0.47405234    
  0.11328375    
  0.35102192    
 -0.74862635    
  0.60644102    
 -0.76423341    
  0.76788622    
 -0.16622563    
 -8.65220129E-02
 -0.58637935    
  0.60958230    
  2.49163713E-02
 -0.94926691    
  0.20329486    
  0.20024174    
 -0.60806805    
  0.29033819    
 -5.17119691E-02
  0.15733790    
 -7.17239752E-02
 -8.28244984E-02
  0.12794480    
  0.88441563    
  5.89562617E-02
 -0.61604488    
  0.63961971    
 -0.12597127    
  0.17595901    
 -0.59687030    
  0.38759288    
 -0.64931357    
  0.73914409    
  7.68871754E-02
 -6.89266697E-02
 -9.12550613E-02
 -7.08561763E-02
 -0.10951304    
  0.28148612    
 -0.98640579    
  0.78726053    
 -0.18640180    
 -0.44746023    
  0.32316256    
 -0.11778304    
  0.11286926    
  0.14921260    
 -0.57709438    
  0.18984988    
 -0.11000103    
 -0.37005293    
 -0.18840063    
 -0.13935567    
 -2.36417446E-02
  1.89581104E-02
 -4.31721620E-02
 -4.00051996E-02
  6.42196089E-02
   1.0428600    
  0.26766863    
  -1.4488564    
  0.10919951    
  9.80398897E-03
  0.12372731    
 -0.19446382    
 -7.61235803E-02
  7.61238262E-02
  4.10314910E-02
  6.32816330E-02
 -5.82688414E-02
  8.15797523E-02
  2.27801818E-02
 -0.11947378    
 -1.53457001E-02
  9.34341997E-02
 -3.34160738E-02
 -1.46699734E-02
 -9.90130659E-03
 -9.99998767E-03
  3.45712677E-02
  4.74023037E-02
  1.37935337E-02
 -4.67374586E-02
  1.89581104E-02
  4.68369108E-03
 -6.76585808E-02
  6.58555308E-08
  1.98026355E-02
 -5.02619669E-02
  4.04094346E-02
 -2.50640959E-02
   1.0212449    
  0.35356215    
 -0.20912179    
 -0.13897099    
 -0.29376113    
   1.0672307    
 -0.36800432    
  0.31104341    
  0.17920826    
  -1.0423204    
  0.38490441    
 -0.21849813    
  0.33723599    
  0.14977895    
 -0.38863054    
 -0.48007050    
 -0.40677142    
   1.3493457    
 -0.34957919    
  0.22400896    
  0.13669823    
 -0.94849396    
 -0.43579063    
  0.10656482    
   1.4226296    
 -0.74953812    
 -0.21033449    
  0.53463089    
 -0.19330029    
  0.55197054    
 -0.65213931    
  0.72218597    
 -0.43808153    
 -1.48954773E-02
 -0.30003658    
  0.10977058    
  0.88545698    
 -0.96261621    
  0.33468825    
 -0.12916790    
 -0.24924341    
 -1.50096305E-02
 -0.28705212    
  8.91080201E-02
 -0.14079928    
  0.64839417    
  0.23937725    
 -0.51923037    
  0.80500054    
 -0.84429437    
  0.52748024    
 -0.16889842    
  0.38117230    
  0.12323271    
  -1.1107630    
  0.70166838    
 -0.41827425    
  0.37618858    
  0.39827529    
 -0.74542391    
  0.18410872    
  0.10312591    
  0.30531123    
 -0.59433627    
  2.65269056E-02
  0.28243271    
  7.59859011E-02
 -0.26835775    
  0.75424057    
  -1.0510018    
  0.78042686    
 -0.81093013    
  0.45860013    
 -0.24078058    
  0.51224816    
  1.69139411E-02
 -0.63610530    
  0.42959395    
 -0.43157637    
  0.71182096    
  0.14141180    
 -0.37139449    
  0.20733310    
 -0.75688916    
 -0.12899207    
  0.76197916    
 -4.85084914E-02
  5.89976925E-03
 -0.48183817    
 -3.09501607E-02
  0.28226480    
 -8.82242918E-02
  0.35001844    
 -0.66282475    
  0.38007173    
 -0.31166881    
  0.27154028    
  0.21840784    
 -0.24878609    
 -0.11151229    
  0.21914278    
  0.28804633    
 -0.11696350    
 -0.15088014    
 -0.25581419    
  0.50379008    
 -0.52053434    
 -0.20547712    
  0.83270860    
 -0.65771019    
  0.11153097    
 -0.26149943    
  0.83826846    
 -0.28219035    
 -1.29705742E-02
 -0.32582402    
 -0.15415080    
 -8.58613253E-02
 -1.62229910E-02
  0.78675681    
  5.68629876E-02
 -0.73104227    
  0.67630470    
 -0.70167589    
 -9.89569202E-02
  1.40849780E-02
  0.25209117    
 -2.01286860E-02
 -0.22731104    
  0.47636381    
 -0.31002387    
 -4.41841222E-02
   1.0099194    
 -0.25892976    
 -0.67776215    
 -0.18384925    
  0.19145413    
 -0.29528657    
 -0.37909830    
   1.4001387    
 -0.62323791    
  5.32572120E-02
  0.18448022    
  2.69175344E-03
 -9.58481207E-02
 -0.31163517    
  0.59002888    
 -0.66553634    
  0.42203003    
 -0.18805228    
  9.21706632E-02
  0.86334103    
  -1.0104412    
  0.42768180    
 -0.36075521    
  3.67936827E-02
  0.16186213    
  0.17975783    
  8.28214437E-02
 -0.58628410    
  0.75490659    
  -1.0009948    
  0.16781341    
  0.13091838    
  0.48183823    
  3.38807213E-03
 -0.38592800    
  0.14773348    
 -0.55071408    
  9.01084840E-02
  0.37554330    
  0.16080414    
 -0.36009115    
 -0.18308209    
  0.55109954    
 -0.40283680    
 -0.16902429    
  0.94160867    
 -0.65043628    
  0.29894236    
  0.42845476    
 -0.84757841    
  0.85512549    
 -0.85906285    
   1.0820392    
 -0.72991079    
  0.10522197    
 -0.22909148    
 -0.31473225    
  0.81355524    
 -0.98178291    
  0.66344845    
  0.11501219    
 -1.29338857E-02
  0.19018017    
 -0.94306469    
  0.11386690    
  0.86002868    
 -0.10388573    
 -0.50732279    
 -0.50849748    
  0.88198835    
 -0.26116157    
  0.32072404    
 -0.53028804    
  5.98307922E-02
  0.50280797    
 -0.11504234    
 -0.73335338    
  0.76606387    
 -5.01023047E-02
 -0.59079856    
  0.19095674    
  0.40608776    
  1.60596538E-02
  0.40791321    
 -0.13318239    
 -0.26984096    
  0.14188050    
 -0.35591945    
 -1.36886360E-02
  6.08947575E-02
  0.29914370    
  -1.0009739    
  0.11519559    
  0.10794771    
 -0.23190273    
  0.82226992    
 -0.27064574    
  0.47505823    
 -0.10396117    
 -0.41248250    
  0.16962403    
 -0.31530130    
  0.62247980    
  2.58911885E-02
  1.79422032E-02
 -0.69314742    
  0.81417918    
 -0.35839751    
 -0.34687084    
 -0.14947116    
  0.50558335    
  2.97758020E-02
 -9.21267048E-02
  0.42805171    
 -0.43789026    
 -0.53416574    
  0.88645250    
 -0.47219074    
  0.41286850    
 -0.76183903    
  0.53049564    
 -0.19112521    
  0.28001633    
 -0.13927580    
  0.32705045    
 -5.80473505E-02
  0.16943219    
 -0.20860988    
 -0.48995718    
 -0.17151065    
  3.59067768E-02
  0.49028403    
 -0.38970670    
  0.12173616    
 -7.23207965E-02
  0.54211652    
  0.13754737    
 -0.61568338    
 -0.42065513    
 -0.62415445    
   1.0858325    
  3.00892927E-02
 -0.23847111    
  0.40083399    
 -5.59109934E-02
 -0.18260197    
  0.49760735    
  0.19047645    
 -0.31454861    
 -0.43964633    
  0.24590403    
 -8.66280645E-02
 -0.24563380    
 -5.02619371E-02
  0.24718226    
 -0.39107648    
  4.75061033E-03
   1.0475683    
 -0.38205057    
 -0.20473908    
  0.17757699    
 -0.56306350    
  0.42935324    
 -3.64204198E-02
 -0.39733818    
  0.54724056    
  0.33263347    
 -0.74965954    
  0.17551552    
 -7.95006678E-02
  0.10041875    
 -2.58078557E-02
  6.02402985E-02
  1.52675891E-02
  0.50444186    
 -0.71441489    
  0.42703760    
  0.14715765    
 -0.47803590    
  0.34900558    
 -0.68956083    
 -0.10562567    
   1.0347220    
 -0.19847396    
 -0.53998238    
  0.28471932    
  0.21898052    
 -0.38833004    
  3.62422280E-02
  0.61472762    
 -8.90968516E-02
 -0.55312407    
 -2.82704569E-02
  0.10858104    
  0.50145715    
 -6.53829500E-02
 -0.65841454    
  5.27980924E-02
  0.51196802    
 -0.86728311    
  0.89097309    
 -0.32825643    
  0.59907478    
 -0.14920266    
  3.49211283E-02
 -0.69984245    
  0.77333748    
 -0.39708570    
  0.12493048    
  1.84339173E-02
 -0.48379686    
  0.80680668    
 -0.43141875    
  2.01517250E-02
  8.71151984E-02
 -0.35912713    
 -0.26449415    
  0.24131446    
 -0.55127561    
 -0.27612129    
   1.1912484    
 -0.22052780    
 -0.36982360    
 -0.18400353    
  0.77318966    
 -0.75566745    
  0.33611783    
 -0.18232140    
  0.50399369    
 -0.21259515    
 -5.72518110E-02
 -0.56679618    
  0.45090553    
  0.78518683    
  1.72276050E-03
  -1.0968927    
  3.29559930E-02
  0.98982847    
 -0.67569166    
  0.29041040    
  8.35993737E-02
  0.24642925    
 -0.33002898    
 -1.93775648E-07
  0.38805750    
 -0.11340276    
 -0.62899697    
  0.16929193    
  0.32350814    
 -0.61009777    
  0.28986314    
  0.73396921    
 -0.48629230    
 -0.24278675    
  0.58597851    
 -0.54145604    
 -5.26859015E-02
  0.60762489    
 -0.50489104    
  0.20884068    
 -0.50643337    
  0.34243074    
 -0.59232312    
  0.38043165    
  0.55360389    
 -0.28801715    
  0.44917822    
  -1.0926419    
  0.57121003    
 -0.42217454    
  0.52349234    
  7.76358023E-02
 -0.88661498    
   1.0310802    
 -9.62492004E-02
 -7.75581449E-02
 -0.25433198    
  6.80323839E-02
  0.46024033    
 -8.15375149E-02
 -0.18868777    
  0.43269727    
 -0.41797280    
  0.27048257    
 -0.32556540    
  0.28961083    
 -0.82695377    
  0.83080018    
 -0.48742899    
  0.40024331    
  0.32896486    
 -0.26508075    
 -0.13549796    
  0.36295462    
 -0.66994405    
  7.79235139E-02
  5.10103293E-02
  0.16103931    
  1.14342885E-03
 -0.51847368    
  0.15442480    
  0.58650678    
 -8.59306231E-02
 -0.37696210    
 -0.15197293    
  0.85380304    
  -1.0535342    
  0.61919796    
 -0.35556331    
 -0.41744146    
  0.73676044    
 -6.94466615E-03
 -0.21130915    
  0.59683222    
 -0.96775055    
  0.20255880    
  0.57334602    
 -0.59914297    
  0.11506918    
 -0.26922002    
  0.67984772    
 -0.34308535    
 -0.41934934    
  0.15320425    
  0.88395560    
 -0.87078500    
  0.50670516    
  5.15748635E-02
 -0.42055169    
 -0.28443012    
 -3.07718199E-02
  4.36752625E-02
  0.37802669    
 -0.46737182    
  0.19085202    
  0.17651315    
  0.72185749    
 -0.83298761    
 -0.22404797    
  0.28030220    
 -1.89826619E-02
 -0.13203928    
  0.94798988    
  7.27864876E-02
 -0.97606504    
  0.56880760    
 -0.20210686    
 -7.09709153E-02
  0.15435286    
 -0.58851421    
  0.11923744    
 -0.23729338    
   1.0421765    
 -0.26879722    
 -0.65096551    
  6.52175471E-02
  0.15269509    
  0.79368854    
 -0.17022122    
 -0.37546068    
 -0.61320937    
  0.56714392    
  0.46821630    
 -0.73143816    
  0.58115572    
 -7.55483583E-02
 -0.27727321    
  0.15963013    
 -0.52522039    
 -0.11991734    
  0.35787600    
  0.44015059    
 -0.73740202    
  0.68291390    
  0.13052694    
 -0.38118833    
  0.21340477    
 -0.72815359    
  0.63106269    
 -0.55310100    
  0.66081202    
  2.77797803E-02
 -0.34726074    
 -4.45984975E-02
 -0.32672247    
  0.81637967    
 -9.89400297E-02
 -0.69887787    
  0.69429582    
  0.37318555    
 -0.59174716    
 -0.24480496    
 -0.14506809    
  0.61072814    
 -0.54935944    
  0.74815404    
 -0.58891416    
  0.72478998    
 -0.84320796    
  0.16954175    
 -0.28661069    
  0.22528282    
 -0.22528245    
  0.90725625    
 -0.16195984    
 -0.54950428    
 -9.98981595E-02
 -3.76653709E-02
  0.40748322    
  0.38920447    
 -0.75707877    
  0.27202600    
 -0.21724384    
  6.92377016E-02
  9.95113850E-02
  0.36317572    
  5.97350299E-02
 -0.79703939    
  0.63864088    
 -0.30572230    
  7.63015151E-02
 -0.30228096    
 -4.14138883E-02
  0.46364108    
 -3.24352868E-02
  0.41639423    
 -0.62826914    
  0.45568264    
 -0.56123149    
  0.55475211    
 -0.80176318    
  0.14583451    
  0.59102905    
 -0.41010031    
 -0.51781869    
  0.79982281    
  0.20055121    
 -3.83610837E-02
  0.29989746    
 -0.16622660    
  0.24652387    
  0.32902324    
 -0.39697999    
 -0.55655426    
 -0.29484034    
  0.32988256    
  8.70114863E-02
 -0.37929523    
  0.87869233    
 -6.32620007E-02
  1.53910657E-02
 -0.14973935    
 -0.64306843    
  0.25702140    
 -9.66168568E-03
  0.20268606    
 -0.53915834    
  0.24046846    
  0.43603623    
 -3.31187658E-02
 -0.96062642    
 -0.29930484    
  0.76429611    
 -0.78244531    
 -7.60822296E-02
   1.4448243    
 -0.60831255    
 -0.50911456    
  0.51933646    
 -0.55707681    
 -0.70505208    
  0.16520979    
  0.97828805    
  0.66016638    
 -0.31500784    
  0.16299169    
 -0.12846003    
 -0.45086694    
  0.55020410    
 -8.76563340E-02
 -0.36129379    
  0.14297733    
 -0.22797064    
  0.70117944    
  1.58735290E-02
 -0.15398675    
 -0.59794152    
 -0.46459019    
 -0.32261500    
 -0.18599825    
  3.26116346E-02
  0.72472864    
 -0.60872996    
  0.65677965    
 -0.13176908    
  0.49606916    
  0.28079724    
 -4.09837961E-02
  0.17758717    
  9.58234295E-02
  0.15385748    
  -1.0388167    
  0.77548337    
  0.37562361    
 -0.32101405    
 -4.09574360E-02
 -0.23880228    
  5.44447340E-02
  0.47963765    
 -0.37034476    
 -3.34396176E-02
 -0.38922498    
  0.76139635    
 -0.41857141    
 -0.39235875    
  0.11256124    
  0.75572032    
 -0.39122260    
  1.92080978E-02
 -0.47884148    
  0.47407404    
  9.51241981E-03
 -6.22531362E-02
  0.13416103    
 -3.58780734E-02
 -0.13287953    
  0.14873482    
 -0.29444632    
 -0.53319579    
  0.51799756    
  0.26130369    
  6.06247857E-02
  1.63076479E-07
 -0.37863621    
 -8.98146257E-02
  0.39953724    
 -0.36469048    
  0.29578277    
  0.52348423    
  -1.0910933    
  0.93101329    
 -0.47800735    
 -0.48034251    
  0.81169999    
 -0.17313313    
 -0.44020796    
 -0.16877738    
  0.25925490    
  0.63252258    
 -0.33152151    
  1.65083427E-02
 -0.67073005    
  0.77470469    
 -0.11664847    
 -0.45380911    
  6.97959065E-02
  0.52199900    
 -0.61207950    
  6.73521385E-02
 -0.54393488    
   1.2579359    
 -7.49744177E-02
 -0.55457270    
 -0.12751323    
 -0.47160473    
  0.45547551    
  0.80640316    
 -0.50059378    
  0.10909607    
  0.16540053    
 -0.36368814    
  0.19425230    
  0.10117389    
  0.11385062    
 -0.22042985    
 -0.13779926    
 -0.11875550    
  0.37283087    
  0.17950290    
 -6.99291751E-02
  0.15028210    
 -0.58648503    
 -5.02950512E-03
  0.44554743    
 -0.17738238    
 -0.46232095    
  0.32768744    
  0.33857110    
  0.13967060    
 -0.64944857    
 -0.40546498    
  0.55586922    
 -0.25324661    
  1.93232996E-03
 -0.23138194    
  0.60414326    
 -0.29479969    
  0.45538840    
  0.10013723    
  3.02747115E-02
 -2.98648467E-03
 -0.64165443    
  0.81008828    
 -0.81769264    
  0.31358394    
  0.13178661    
 -0.42086446    
  0.67340064    
  5.18152677E-02
 -0.63960189    
  8.98563713E-02
 -0.20956416    
   1.1220981    
  -1.0954803    
 -0.31237447    
  7.17241466E-02
 -2.66037341E-02
  0.46724224    
  0.29342583    
 -0.74125016    
  0.61959380    
 -0.15350389    
  0.11122576    
 -0.54654348    
  0.86413836    
 -0.88296217    
  0.72815681    
 -0.33784941    
  0.54060310    
  4.48586047E-02
 -0.70485371    
 -0.12118573    
 -7.20650554E-02
  0.40032387    
  0.18256682    
 -0.17376916    
 -0.13415708    
 -9.99954492E-02
  0.33012643    
 -0.33939451    
 -7.33921379E-02
  0.89153802    
 -0.26359749    
 -0.73575348    
  0.40546498    
 -0.12844244    
  0.43162858    
  0.33882427    
 -1.97710693E-02
 -0.32566810    
 -0.48606101    
 -1.63196903E-02
  0.34583023    
 -0.23846054    
  0.26526523    
  0.30855849    
 -4.54195552E-02
 -8.48138034E-02
 -0.15837444    
 -0.73860967    
  0.38896453    
  0.46054554    
 -5.44969477E-02
 -0.30930653    
 -0.39204204    
  0.28296524    
  4.33718227E-02
  0.41727960    
 -0.52282858    
  0.66831326    
  3.04786656E-02
 -0.95551145    
 -0.19015695    
   1.0706941    
 -0.70637906    
  0.60762483    
 -2.71507893E-02
  0.41535494    
 -0.37489980    
 -0.45167053    
 -0.15098384    
  0.52600145    
 -0.58398885    
  3.97124775E-02
  0.24262460    
  9.60007589E-03
  0.23202133    
 -0.30637443    
  0.30131078    
  8.51057693E-02
  0.13702178    
 -0.70131063    
  0.80086166    
 -0.37645128    
 -0.23799850    
 -9.82054099E-02
 -0.17149866    
 -5.72892502E-02
  0.31845349    
 -8.61334521E-03
 -0.55745554    
 -0.45501095    
   1.4966425    
 -8.33353475E-02
 -0.65339196    
  0.50636137    
  8.48837197E-02
 -0.20451415    
 -0.34956831    
  0.36904469    
 -0.38636091    
 -0.18406962    
  0.62808341    
 -0.40546530    
  0.51292449    
  0.22037242    
 -0.64681053    
  0.66083872    
 -0.66469973    
 -0.50183946    
  0.39368129    
  0.20047466    
 -6.18377663E-02
  0.35873663    
  0.14832975    
 -2.98188683E-02
  0.12974057    
 -0.58289069    
  0.53685760    
 -0.55347860    
  0.54595542    
  0.41512725    
 -0.41620615    
 -0.64466554    
  0.86996663    
 -0.12080484    
 -0.15091324    
  0.16635767    
 -0.11563019    
  0.28687525    
 -0.66529042    
 -0.20872660    
 -0.32914907    
  0.68910688    
 -0.53957498    
 -0.49247640    
  0.32941255    
 -0.53938597    
  0.11882099    
 -0.24305002    
  0.72696054    
 -0.64083147    
  4.84268041E-03
 -0.11778301    
  8.33816752E-02
 -3.04593388E-02
  1.53454430E-02
  1.01011917E-02
 -5.03768912E-03
  5.03788935E-03
  0.60932839    
 -0.61942971    
  6.86544105E-02
  0.13293886    
  0.13560398    
  0.70036751    
 -0.90466779    
  7.28374496E-02
 -0.15139948    
 -0.13904126    
  0.19057491    
  0.50533128    
  0.27101484    
 -0.19160813    
  0.70829880    
 -0.21752043    
  0.80433166    
 -0.76164263    
 -0.51581311    
  0.43178231    
  0.44368640    
 -0.15762895    
  3.35764810E-02
  0.18271464    
 -0.11105242    
  9.12102386E-02
 -0.60496724    
  0.47572112    
 -0.25588569    
  0.33794373    
 -0.14804190    
  0.15953018    
  0.30160320    
 -0.23240301    
 -0.77593911    
  0.41593650    
 -0.22488110    
  6.72522336E-02
  0.35488462    
 -0.11721286    
  0.61379886    
 -0.21347508    
  -1.0706564    
  0.38776568    
  0.55961579    
 -0.76673222    
  0.91209769    
 -0.33764949    
 -7.45612159E-02
  0.14833248    
 -0.60723066    
  4.89814878E-02
  0.54281342    
 -0.55822790    
  3.87615967E-03
  0.35860747    
 -0.31508094    
  0.11860571    
  6.37158975E-02
 -0.26731482    
  0.49661201    
 -0.13370673    
 -0.30418020    
  0.14979555    
  0.31472710    
 -0.62950516    
  0.93934149    
 -0.44251481    
 -0.22553363    
  0.35101819    
  0.10065626    
 -0.18865258    
  0.55528897    
 -0.57519656    
 -1.21379001E-02
  0.40410739    
 -0.30966088    
 -0.32200944    
  0.48459002    
 -0.43962008    
 -0.14335166    
  0.22764471    
 -0.40621373    
  0.93189877    
 -0.95233047    
  0.55435961    
 -0.27069941    
  0.17683734    
  0.14896870    
  0.32500687    
  0.12595767    
 -0.87277180    
  0.26848745    
  0.24726899    
 -0.39924172    
 -0.38785470    
  0.71899498    
 -4.59992997E-02
 -0.33723581    
  0.40843159    
 -0.34959126    
 -8.59424248E-02
  0.37948942    
  0.16057472    
 -0.37033698    
  0.54605532    
 -0.21046704    
 -0.55410594    
  0.66782922    
 -0.92024338    
  0.13846959    
  0.18268053    
  0.25668606    
  0.35514602    
  0.16727878    
 -0.74210215    
 -0.25478080    
  0.15669854    
 -0.23080626    
  0.95957106    
  -1.0767534    
   1.1682054    
 -0.60166425    
  0.39518765    
  0.15915598    
  2.00616289E-02
 -0.39772329    
  7.66752511E-02
 -0.45488036    
 -0.38411844    
 -0.20404324    
  0.24717678    
  0.29097465    
  0.40612254    
  7.58897737E-02
 -0.65140009    
   1.0301198    
 -0.71592355    
  0.69229347    
 -0.80986321    
  0.34275880    
  0.18820791    
 -0.68639803    
  0.84953731    
 -0.25777262    
  0.50759470    
 -0.73197979    
  0.46181807    
 -0.17607878    
  0.35398778    
  -1.0071065    
  0.72731012    
  0.33554301    
  -1.1568190    
  0.17985557    
 -0.50945461    
   1.4249222    
 -0.77911091    
  0.40246853    
 -0.12925327    
  0.22095524    
 -0.75527871    
  0.70127273    
  0.58778679    
 -0.96195495    
  0.52318603    
 -0.63510400    
 -0.47452518    
  0.25232118    
  0.18583651    
  6.41727597E-02
  0.29542187    
  0.17663640    
 -0.48679122    
  0.46372244    
 -2.96053104E-02
 -0.38347322    
 -0.26271686    
  0.83211106    
 -0.17992921    
 -9.60398186E-03
  0.22963613    
 -0.23811597    
  2.28510890E-02
 -0.66848344    
  0.52556574    
 -0.31879652    
 -0.16585425    
  0.95173538    
 -0.20124425    
 -1.37640629E-02
 -0.70386547    
  9.84400883E-02
  0.53131723    
 -0.52741873    
 -1.94740563E-03
  0.43302202    
  0.13463679    
 -0.57156533    
  0.27982333    
 -5.31636924E-02
 -0.39229161    
  0.68270028    
 -0.71318334    
 -0.25951111    
  0.85520321    
 -0.26604536    
 -7.09517449E-02
  0.34092665    
  4.47359644E-02
  0.16551454    
 -8.39346871E-02
 -0.62630725    
 -0.54146248    
  0.16989908    
   1.1533370    
  0.22590098    
 -0.57527697    
  0.18232132    
 -0.57665992    
  0.38308674    
 -0.22952871    
  0.75523627    
 -0.95333987    
  0.67232466    
 -0.41213164    
  0.31936568    
 -0.11036850    
  0.24222736    
  0.18249919    
  6.94066584E-02
 -0.99192828    
  0.52589017    
 -2.64211814E-03
 -0.39755976    
 -0.20220309    
  0.71930820    
 -0.72413903    
  0.95848697    
 -0.17399992    
 -0.30215091    
 -0.37455752    
 -8.85934308E-02
 -0.45538405    
 -0.10660968    
 -0.14310068    
 -0.13904126    
  0.76764989    
   1.0378273    
 -0.38523501    
  0.26164499    
 -0.68394005    
  0.53576648    
 -0.77896744    
 -2.36540623E-02
   1.0986124    
 -0.40280899    
 -0.28503317    
  0.65723646    
  -1.0949628    
  0.95593154    
 -0.32914609    
 -0.22863282    
  0.67742801    
 -0.40313813    
  0.28348902    
 -4.95259203E-02
  1.53344162E-02
 -0.40600866    
  0.10959298    
 -0.10308886    
 -0.27213618    
  0.50013036    
 -4.21671905E-02
  0.44720200    
 -0.17034520    
 -0.16131909    
 -0.31935349    
 -0.14921245    
  0.64104694    
  7.29541853E-02
 -0.25386369    
 -0.13855341    
  0.11778314    
  0.48759472    
 -0.82505530    
 -2.45194715E-02
  0.19436470    
  0.35096514    
 -6.80390522E-02
 -0.22893578    
 -7.31510222E-02
  0.29657111    
 -0.89332616    
  0.75218076    
 -8.22744071E-02
 -0.39514533    
  0.58938241    
 -0.85606819    
 -0.33808231    
  0.57771087    
  0.52590120    
 -4.59266603E-02
 -0.64971757    
   1.0411597    
 -0.55104733    
 -0.31196663    
  0.12010504    
  0.72868603    
 -0.48752421    
  0.37887570    
 -0.83211082    
 -0.26650122    
  0.95620203    
 -0.68284374    
  0.38630003    
  0.30228084    
 -7.11198151E-02
 -0.19617634    
  0.18877789    
 -0.43881187    
  0.38150802    
  2.71511301E-02
  0.33227268    
  0.11808797    
 -0.69967270    
 -0.51519936    
  0.14273570    
 -0.24657513    
   1.0750337    
 -0.58509344    
  0.58716559    
  0.22107111    
 -0.32574168    
 -0.63944298    
   1.0216513    
 -0.20854467    
 -0.62138838    
  0.60482699    
  5.44806384E-02
 -0.18885432    
 -6.73888549E-02
 -2.55645048E-02
 -0.62984240    
  7.36118034E-02
  5.03249019E-02
  0.40750819    
 -0.61593419    
  0.76365042    
 -0.47470930    
  0.43642733    
 -0.59341240    
  0.52136594    
  0.36580756    
 -0.22769915    
 -0.50248885    
 -0.15038422    
  0.14849566    
  0.53362614    
 -7.59858862E-02
 -0.15076731    
 -0.56414610    
  0.17864715    
  0.84817392    
  6.60696179E-02
 -0.88402998    
  0.82145679    
 -0.90199548    
  5.44066280E-02
 -4.79756333E-02
  0.27802011    
  0.28525203    
 -0.30321160    
  0.48512745    
 -5.41797690E-02
 -8.60199519E-03
 -0.66966707    
 -0.44089568    
  0.37325796    
 -0.10210516    
  0.99787050    
 -0.73550624    
  0.52949637    
 -0.20685577    
 -0.45617214    
  0.23581029    
  0.35927588    
 -0.24768481    
  0.82735759    
  -1.1150399    
  7.18873590E-02
  0.68541014    
 -0.26149088    
 -2.55441759E-02
 -6.13527335E-02
 -0.67272443    
 -0.14476109    
  0.96671140    
 -0.48048496    
 -0.65554863    
  0.42615953    
  1.19760726E-02
 -0.27193367    
  0.88454205    
  0.15396643    
 -0.51340997    
  0.53529269    
  0.12210266    
 -0.33341172    
  0.16138178    
 -0.59052098    
 -2.70569231E-02
  0.74354351    
 -0.72888368    
 -0.22003002    
  0.73748624    
 -0.18306547    
  0.18554053    
 -9.32112187E-02
  0.36154777    
 -0.17179105    
  0.23851314    
 -0.21961299    
 -0.28328645    
  0.27887154    
  8.17433298E-02
  4.19223271E-02
  6.06823154E-02
 -9.54940766E-02
 -0.75364530    
 -0.36129379    
  0.27369604    
   1.0289485    
  -1.0126500    
 -2.10040901E-02
  0.65099782    
  0.12689798    
  0.28469834    
 -0.60953748    
 -0.35432154    
  1.90484133E-02
 -0.15380122    
  0.71371663    
 -0.69674629    
  0.68227118    
 -0.72399497    
  0.88936502    
 -0.12956673    
  0.54221505    
  -1.1403719    
  5.79872616E-02
  0.38582325    
  0.75481731    
 -0.45557457    
  5.23575731E-02
 -0.88222891    
   1.0829872    
 -0.19022682    
 -0.17889890    
  0.21628661    
  0.40178847    
 -0.49902743    
 -0.50477707    
  0.86860526    
 -0.94878793    
 -4.26384360E-02
 -0.27015963    
  0.41123828    
 -0.19957498    
  0.66152793    
 -0.57134211    
  0.93699241    
 -0.23289633    
 -0.74530041    
  0.50776160    
 -7.15442523E-02
 -0.29388192    
 -5.27779832E-02
  9.02116150E-02
 -0.16647315    
  0.49676487    
  0.31290665    
 -0.51728338    
 -0.18853787    
  0.25263610    
  0.26935130    
 -0.48198223    
  0.82535028    
 -0.38351750    
 -0.21607846    
  0.32542253    
 -0.36667904    
 -0.32270858    
  0.31040490    
 -0.65403241    
  0.48347080    
 -0.18985409    
  0.74877059    
 -0.30778337    
 -0.44098723    
  0.39555439    
  0.30054730    
  0.14441121    
 -0.85641748    
 -4.09056172E-02
  0.62064397    
  2.00006012E-02
 -0.50606972    
  0.27019414    
 -0.38410726    
  6.53050542E-02
 -0.21029525    
  0.82371920    
 -0.30864710    
  0.20489895    
 -0.68512398    
 -0.42622688    
  0.44208261    
  0.68751353    
 -0.13789925    
  0.28280643    
  0.13169672    
 -0.12196937    
  -1.0966780    
  0.63342816    
 -0.41784933    
   1.2984332    
 -0.90393102    
  7.14046583E-02
 -0.31042147    
  0.52945101    
 -0.20158730    
  0.45329419    
 -0.53586149    
  4.13853899E-02
 -0.18412477    
  0.11738178    
 -0.36612087    
  0.16205604    
  0.26175851    
  0.33104622    
 -0.46717840    
  0.16303973    
 -0.18586768    
  0.93004990    
 -0.38089192    
 -0.59086823    
 -0.15384188    
  0.17037126    
 -0.24664128    
  0.53158784    
 -0.29409528    
  0.46724224    
  2.16534194E-02
 -0.47068009    
 -1.82154458E-02
 -0.28523397    
  0.77750647    
 -0.78733426    
 -0.49449861    
  0.35990870    
  0.46752894    
  0.14628184    
 -0.37385967    
  0.52538598    
  6.85545877E-02
  0.48974591    
 -0.91441268    
  0.21371853    
  0.47472727    
  -1.0163245    
  0.71376663    
  0.26314893    
 -0.16946359    
 -0.51392764    
  0.79198164    
 -0.74457926    
  0.58469546    
 -0.51669079    
 -0.44068006    
  0.69583172    
  0.39106321    
 -0.76551318    
 -2.56676525E-02
  0.36741695    
  0.50554842    
  5.36711812E-02
 -0.50924325    
  0.60649502    
 -0.45290905    
 -0.64140213    
  0.52277124    
 -0.66802013    
  0.65392649    
 -0.60312939    
  0.13853043    
   1.1932375    
 -0.72606158    
 -2.60772910E-02
  5.39977998E-02
  6.77405447E-02
  0.16561368    
 -8.04556534E-02
  0.12693080    
 -0.62283075    
  0.15641585    
  0.45403972    
 -0.67041880    
  0.57921898    
 -0.51047570    
  0.10133146    
  0.31917146    
  0.32542220    
 -0.75118375    
  0.81385493    
  2.91656088E-02
 -0.33465856    
 -0.10348282    
  5.14103957E-02
 -0.53107369    
  0.43286428    
  0.32179853    
 -0.76992995    
 -0.16932945    
  0.37852997    
 -0.31456095    
  0.69421500    
 -0.14072272    
  0.42573330    
 -0.68834311    
  0.21480203    
 -0.24233402    
  0.37489867    
 -0.42024660    
  4.20583561E-02
 -0.30373573    
   1.3300546    
  -1.4235806    
  0.11341620    
 -1.76606290E-02
  0.34660232    
 -0.48491743    
  0.63388014    
 -0.27286690    
  0.54137045    
 -0.32287210    
  0.34543714    
  4.94660325E-02
 -0.26226762    
 -0.48441064    
  0.31381407    
 -0.17875639    
 -0.46220481    
   1.4189473    
 -0.30816856    
 -0.21503697    
 -0.74159145    
  7.23771229E-02
  4.19026986E-02
  0.63535327    
 -0.46316198    
 -0.10132825    
   1.0139761    
 -0.68297994    
 -0.23513736    
  0.45015505    
 -0.36604285    
 -0.12136094    
  8.19386616E-02
 -0.26009396    
  0.68860167    
  9.65518430E-02
 -0.47893673    
 -0.26186353    
  0.62933159    
 -0.38770470    
  1.18546244E-02
  8.38244520E-03
  0.36977738    
 -0.33531952    
 -0.17205194    
  0.77407354    
  0.20603693    
 -0.78888893    
 -0.24635376    
  0.19272625    
  0.88887328    
 -0.20158619    
 -6.14647381E-02
 -0.34022915    
 -0.46424854    
 -0.32220313    
  0.69038832    
  0.30886486    
 -0.28565559    
 -0.60411346    
  0.65283930    
 -9.42823142E-02
  0.26192963    
 -0.81802028    
  0.53178668    
 -0.44006538    
 -0.29595599    
   1.4399642    
 -0.57894969    
  0.48678395    
 -0.24216147    
 -0.18512526    
  1.67066958E-02
  9.90685076E-02
 -0.35989577    
  0.11179139    
  0.49140739    
 -0.28042570    
 -0.52463979    
 -0.35774967    
  0.90439218    
 -0.50072104    
  0.53494865    
 -0.28243843    
  0.20370892    
 -2.27799686E-03
 -0.11082324    
  0.33556178    
 -9.95084122E-02
  2.00987514E-03
 -0.50183028    
  0.45243719    
 -0.52641785    
 -0.14585175    
 -0.15139948    
  9.18075293E-02
 -0.27894834    
   1.3804804    
 -0.78787428    
 -0.19978076    
  0.11101963    
  1.21846311E-02
  0.45387074    
 -0.25100040    
  0.26518500    
 -0.33387533    
  0.12231118    
  0.30657849    
  0.32514882    
 -0.70676267    
 -0.33849436    
  0.27750885    
  3.61483507E-02
  0.23490842    
  0.16660407    
 -0.36092716    
 -0.15652077    
  0.54575646    
 -0.78691870    
  0.47553816    
  7.10055307E-02
  1.81935132E-02
 -0.72738057    
  0.62495351    
 -0.64505488    
  0.82826364    
 -3.61213461E-02
 -0.15779737    
 -0.45796320    
 -0.22580656    
  0.67430413    
  0.20227531    
 -8.69105607E-02
 -0.32635412    
  0.31049061    
 -0.31891519    
 -0.25932324    
 -0.16406824    
  0.95729864    
  8.82505104E-02
  0.21346933    
 -0.83901733    
 -0.27363312    
  0.52192432    
 -1.60219111E-02
  0.22448853    
 -0.38946486    
 -0.39598617    
  0.39915580    
 -0.12812103    
  0.21447283    
  0.20409521    
 -0.28886619    
 -0.27252623    
  8.54540542E-02
  0.50624359    
 -0.44170532    
  0.47223315    
 -0.44406235    
  0.30574709    
  0.41056728    
 -0.68891513    
  0.54307044    
 -1.96451112E-03
 -0.26275766    
  0.18827152    
 -0.63752019    
 -0.36040369    
  0.69458288    
 -0.54289824    
  0.11641037    
  0.17127182    
  0.52844727    
 -0.12051580    
 -0.38958195    
  0.37594283    
 -0.64799005    
  0.79516071    
  0.12541668    
 -0.23221491    
 -0.18232147    
 -0.66337866    
  0.93839097    
  0.10568846    
 -0.53269517    
  0.39140809    
 -0.47522688    
 -5.42694405E-02
 -0.14014654    
 -0.35163060    
  0.97254008    
  2.35026516E-02
 -0.11040612    
  0.21297552    
 -0.55987763    
  3.07161659E-02
 -0.19161738    
 -0.39049158    
   1.1258392    
 -0.24851452    
  0.66493827    
 -0.15836020    
 -0.83067697    
  0.53685760    
 -0.46615681    
 -0.50968856    
  0.94209152    
 -0.39719376    
 -0.36589575    
   1.0238340    
 -0.38686767    
 -0.43932334    
  0.12102653    
  0.31325904    
 -5.84963672E-02
  0.53776866    
 -0.25209659    
 -0.36215115    
 -0.10825480    
  0.41241893    
 -0.85729784    
  0.62424386    
 -0.47296879    
  0.38142034    
  8.47965404E-02
 -8.47964287E-02
  0.49746239    
 -0.40456870    
 -0.41559699    
  1.21459030E-02
  0.51884174    
 -0.34730905    
 -0.24023807    
  0.50390524    
  0.29643252    
 -1.93807203E-03
 -0.53305584    
  0.46170488    
 -0.74006408    
 -5.15231900E-02
   1.1724467    
 -0.91629064    
 -0.12090195    
 -8.37308764E-02
   1.1434436    
 -0.96403754    
 -2.96320114E-02
  0.44357660    
 -0.26974970    
  0.22787192    
 -0.57131934    
  0.85142553    
 -0.18995522    
 -8.07861146E-03
 -0.40604457    
 -0.20804064    
 -0.13997588    
 -2.74675097E-02
 -5.19596301E-02
  0.76267302    
 -8.43012258E-02
  5.27130403E-02
  0.16418639    
  5.30348308E-02
 -0.60046995    
  0.27345717    
  0.21681987    
  0.14271639    
 -0.49102297    
 -0.44547030    
  0.75497162    
 -0.41995803    
  0.44832858    
  0.13803744    
  1.81092247E-02
 -0.68223995    
 -3.41054462E-02
  0.93489236    
 -0.33135730    
 -0.23267524    
 -0.36678627    
 -0.18232156    
  0.92599964    
 -6.38302863E-02
  0.23887914    
 -0.25235784    
 -0.21715939    
 -0.29505917    
 -8.54289234E-02
  0.46857968    
 -0.18899466    
 -0.19067770    
  0.17476992    
  0.12584873    
 -0.35045114    
 -0.18378250    
 -0.13855650    
  0.75540018    
  0.20475040    
 -0.16530246    
  0.41038308    
 -0.39234424    
 -0.58622384    
  0.71302873    
 -6.82199597E-02
  3.11230309E-02
 -0.84152633    
  0.37661695    
  0.56955481    
 -0.83844405    
 -0.15628085    
  0.80148816    
  0.34013256    
 -0.68760258    
  0.51838017    
 -0.83762383    
  0.33336169    
  0.23491226    
 -0.37156370    
  0.70380437    
 -0.35717976    
  0.14981233    
 -9.93399099E-02
 -0.19707572    
 -0.81093025    
  0.15790316    
  0.80466855    
 -0.24505271    
 -0.13376050    
  0.53008866    
 -0.14251974    
  0.55157781    
 -0.85305315    
 -2.21284572E-02
  0.59843934    
 -0.65874135    
 -1.28795691E-02
  0.28071317    
 -0.12339329    
 -6.36950955E-02
  0.79182422    
 -0.22812140    
 -0.73229110    
 -0.61080402    
  0.72925234    
  7.34745562E-02
  0.46670341    
 -0.47000349    
 -1.16375312E-02
  1.16378609E-02
 -0.55302602    
  0.49518675    
  0.49422646    
 -0.66574842    
  7.79617354E-02
  0.59311408    
 -0.66692662    
 -0.93299258    
   1.3419023    
 -9.67518799E-03
  0.46040925    
 -0.75180185    
 -4.95339185E-02
  0.10731174    
  0.47219419    
 -0.22478582    
 -0.41925836    
 -2.31832862E-02
  0.46813637    
 -0.21516499    
  0.51314098    
 -0.23711574    
 -0.18735923    
  0.26352894    
  0.18057379    
 -0.17941047    
  8.25441927E-02
 -4.93791997E-02
 -0.81121159    
 -0.76394999    
   1.5232167    
 -3.98845561E-02
  9.29535627E-02
  7.36261979E-02
 -0.79410994    
  0.98802054    
 -0.43602169    
 -0.28591049    
 -0.53773296    
  0.19984400    
  0.58447278    
  0.22452554    
  0.34119684    
  -1.0465730    
  0.53338814    
 -0.39762190    
  0.24478294    
  0.68547273    
 -0.26182494    
 -0.48026639    
 -0.68028504    
 -5.58435991E-02
 -0.38209185    
   1.5721163    
  8.18861090E-03
 -0.48831487    
 -0.22024092    
 -6.23049028E-03
  0.17185026    
  0.31877279    
  0.14352573    
 -0.48536986    
  0.56192142    
 -0.62299490    
  0.29812345    
  1.12675596E-02
  0.11747153    
  8.24349076E-02
 -0.29844311    
  0.34548426    
 -0.59129381    
 -0.31033459    
  0.37351370    
 -5.72674684E-02
  0.88475758    
 -0.48916423    
  0.20821799    
 -0.61368316    
  0.25900066    
 -2.16724593E-02
 -7.13432059E-02
  8.68714675E-02
 -9.53100547E-02
 -0.12437236    
  0.78215611    
 -0.28446797    
  1.04471026E-02
  0.10616838    
 -0.19423020    
 -0.13913156    
  0.29093748    
 -0.56804764    
  0.35648355    
  4.96185608E-02
  6.41403496E-02
 -3.52621116E-02
  0.36762944    
 -0.18902794    
 -0.29948342    
  0.40918279    
 -0.72137100    
  6.10733926E-02
  0.18620379    
  0.34979573    
 -0.29753417    
 -2.28908453E-02
  0.37161350    
 -0.59801859    
 -0.31279814    
   1.4938236    
  -1.3003980    
 -3.53834070E-02
  4.55566421E-02
  0.36272967    
  0.24156448    
 -0.70875490    
  0.14996877    
  0.30731410    
  0.20273742    
  0.13047819    
 -0.18293357    
 -8.42334926E-02
  0.36052889    
 -0.17399992    
  3.36807333E-02
 -0.28341749    
  0.46467036    
 -0.78259224    
  0.75273943    
 -9.93588716E-02
 -0.80008662    
  0.55541468    
 -0.40094149    
  0.55435199    
 -3.39015871E-02
 -0.21029523    
 -0.24827939    
  0.70489609    
 -0.84102821    
  0.52817446    
 -0.45779350    
  0.72185749    
 -0.50611949    
 -0.28611830    
  0.47649294    
  0.39375401    
 -0.33229241    
  0.28585538    
 -0.41557094    
 -0.32053337    
  0.38489875    
  0.16485398    
  0.22049676    
 -0.68085539    
  0.57569140    
 -0.22954267    
  3.87459919E-02
 -0.84137702    
  0.38411871    
 -7.19455555E-02
  0.51364416    
  0.22386688    
 -0.55720776    
 -0.19451702    
  0.60557777    
 -0.42975345    
  0.31517386    
  0.28454840    
 -0.91817558    
 -8.10258910E-02
 -0.32326078    
 -0.23380101    
  0.38744673    
  0.46810782    
  0.43966189    
 -0.67377603    
  4.45562191E-02
 -0.15874843    
 -0.24557070    
 -8.23360607E-02
  0.65317988    
  0.32531446    
  0.52059549    
 -0.21278086    
 -0.69314730    
  0.14735307    
  4.69242260E-02
  0.21735419    
  0.14473902    
 -0.13117011    
  0.36699867    
  -1.0441028    
  0.76848608    
  0.19899194    
 -0.39543492    
  0.20623496    
 -0.51407909    
  0.58574808    
  8.78612325E-02
 -0.74537003    
  0.32103634    
 -3.06230597E-02
  0.49265841    
 -0.39600983    
  0.41874945    
 -0.23222683    
 -0.16447937    
 -0.79721659    
   1.0238423    
  0.15926924    
 -0.78195661    
  0.59924001    
  6.54279068E-02
 -1.45496288E-02
  4.51866724E-02
  5.55409603E-02
 -0.27922320    
 -9.46364328E-02
  0.24801695    
 -5.58670573E-02
 -0.35947311    
  0.36799431    
 -0.47121653    
  0.52547497    
 -0.47437581    
  0.81215972    
  -1.0743392    
  0.67132813    
 -0.46413851    
  0.71531677    
  0.11852410    
 -0.22081767    
 -0.15873714    
  0.32115021    
  0.23350270    
 -0.42592901    
 -0.43472487    
  0.54095536    
 -0.33647200    
 -0.13784577    
  8.87133703E-02
  0.60600477    
 -0.99718398    
  0.32731166    
 -9.31651145E-02
 -0.24699485    
 -4.18101177E-02
  0.53787249    
 -0.43341091    
  0.48581898    
  4.02739197E-02
 -0.16055058    
 -0.27281177    
  0.19393888    
 -0.26464659    
  0.50884336    
 -0.43629277    
  0.60059577    
  0.21217455    
 -0.57463831    
  -1.2725512    
  0.15784490    
   1.3514005    
  0.62439954    
  -1.2586080    
  0.75694293    
 -0.89821821    
 -0.57591701    
  0.39657602    
  0.87868774    
  0.61274379    
 -0.73486239    
 -0.22804379    
  0.57602167    
 -0.41288915    
  0.40496817    
 -0.83839136    
 -0.14575677    
  0.89478457    
  0.38792092    
 -0.52145231    
 -0.32094109    
  5.33458777E-02
 -0.27051410    
  0.86028308    
 -0.78253418    
  0.45162696    
  0.24250393    
 -0.63489664    
  0.61403149    
 -0.55986661    
 -0.36246613    
  0.48317397    
  0.39607558    
 -0.39296511    
  0.33247122    
 -0.81623375    
  0.27181390    
  0.72711289    
 -0.11177138    
 -0.62498468    
  0.36727747    
 -0.44796655    
  0.88122922    
 -0.75507802    
  0.31643161    
  0.13251890    
  9.89572257E-02
 -0.84551513    
 -6.17161728E-02
  0.13849266    
  0.61387408    
  0.24098356    
 -0.35751715    
 -0.18119846    
  0.23319399    
 -0.23487890    
  0.13983525    
  0.42098427    
 -0.52439171    
  0.28768206    
 -0.48871422    
 -0.52014643    
 -0.37256747    
   1.3185142    
 -0.37919006    
  4.99643497E-02
  0.25930473    
 -0.33230272    
  0.15940709    
 -5.96935451E-02
  0.70797515    
 -0.76772124    
  0.46930385    
 -0.47679463    
 -0.13675901    
  0.49474898    
 -0.28899699    
 -8.22381899E-02
 -0.24237499    
  0.77914661    
 -0.30793011    
  0.33863461    
  3.91790569E-02
 -0.65544522    
  0.20701417    
 -8.83426592E-02
 -0.24650480    
   1.2264458    
 -0.70657003    
 -0.15302499    
  0.50387257    
 -0.73492122    
 -0.12225736    
  0.51842016    
 -0.52516925    
  0.19428872    
 -0.17196663    
  0.76037246    
 -0.26288036    
  7.86996186E-02
 -0.72850454    
  0.34996873    
  2.15063505E-02
 -0.38181099    
  0.73261780    
 -0.31083617    
 -0.47239164    
  0.73200023    
  0.16553658    
 -0.47760499    
 -0.48775449    
  0.44371080    
  0.35348046    
 -0.54522693    
  5.74108176E-02
  0.15108052    
  0.19089475    
 -4.68101837E-02
 -0.12399221    
 -0.23085864    
  0.16354364    
   1.0436132    
 -0.22946472    
 -0.57146800    
 -0.10216229    
  0.34006724    
 -2.39513069E-03
 -0.28051367    
  0.30888405    
 -0.41954970    
 -0.29004893    
  0.92572498    
  3.77752669E-02
  0.15853278    
 -0.58778661    
  0.23638876    
 -0.69314718    
  0.24397753    
  0.53526676    
 -0.20841360    
  0.51897091    
 -0.62888515    
  0.13318548    
 -0.31302080    
  0.44972494    
 -0.52536243    
  0.45084795    
  4.88441922E-02
 -0.46632686    
 -0.23880969    
  0.42429253    
  0.11506933    
 -0.24675798    
  0.28070191    
 -0.38770059    
  0.68307865    
 -0.92043906    
  0.70234263    
 -0.55647421    
  0.48535445    
 -0.36160114    
  0.10852996    
  0.37221798    
 -0.20504245    
 -0.47187963    
  0.31258383    
  0.31287223    
 -0.12065755    
 -0.36485016    
  0.38789868    
 -6.94452450E-02
 -0.44138068    
  0.23070991    
  0.25965464    
 -0.83744156    
  0.57778668    
  3.34465108E-03
  0.26274937    
 -0.47799453    
  0.48311600    
 -0.33519605    
  0.13976179    
 -0.16507974    
  0.34247208    
 -2.23545153E-02
 -0.19301687    
 -0.31603721    
 -3.60397398E-02
  0.77036303    
  0.22864868    
 -0.83054721    
  0.45462450    
 -0.38537294    
 -0.45172676    
   1.0259601    
  -1.0259601    
  8.70114118E-02
  0.43623689    
  0.27752984    
 -0.40865883    
  0.63485920    
 -0.56088817    
  0.34610230    
 -5.44176213E-02
  9.88144353E-02
 -0.10817916    
  0.11058899    
 -0.47652316    
  0.56072271    
  0.45017347    
 -0.52122247    
  9.72516388E-02
 -0.27767476    
 -0.31508103    
  0.79938459    
  -1.0633096    
  0.46299970    
  0.15915847    
  0.24524097    
 -0.51760048    
  0.36095905    
  0.38616124    
 -0.20737875    
 -0.36160287    
  4.96454462E-02
 -0.53048587    
  0.43332186    
  0.40912133    
 -0.59869063    
 -3.86896916E-02
  0.46975693    
  0.19741476    
 -0.61341608    
  0.32842910    
  0.62059098    
 -3.01160831E-02
 -0.84680074    
 -1.40108299E-02
 -2.50011422E-02
  0.31268325    
 -0.37613738    
  0.13329042    
 -0.27594671    
  0.63833916    
 -0.45416716    
 -0.33758202    
  0.51650894    
 -8.21056217E-02
  0.41548204    
 -0.53096038    
  0.46693861    
 -0.41019875    
 -0.19377460    
  0.53935641    
 -0.36534879    
 -0.23869051    
  0.49222064    
 -0.35265902    
  0.43896565    
 -0.62088645    
  0.74468106    
  0.10707162    
 -0.13250613    
 -0.46207270    
  0.35462803    
  4.83553521E-02
 -0.51705611    
  0.29080206    
 -0.33336177    
 -0.11506934    
   1.1760249    
 -0.85535622    
  0.64789069    
 -0.74834669    
  0.15219165    
 -0.61090916    
  0.84641308    
 -0.44612104    
  0.31732136    
  0.79639047    
 -0.99454707    
  0.32828313    
  0.13037641    
 -0.19191328    
  7.07780123E-02
  0.46126002    
 -0.15277083    
 -7.09944144E-02
 -0.15917167    
 -0.47073293    
  0.45727730    
 -0.60593057    
 -0.49885845    
 -2.63667870E-02
   1.4292513    
 -0.65020674    
  0.96649742    
  -1.1718495    
  3.79791111E-02
 -0.22677340    
  0.54804653    
 -0.53002769    
  0.73437703    
 -0.40485308    
 -0.28219247    
  0.37332401    
  0.50881350    
 -0.84864146    
   1.0160828    
 -0.66957712    
  0.38925019    
 -0.65661842    
  6.92825839E-02
  0.59071243    
  2.98859254E-02
 -0.22669420    
 -0.15346688    
  0.87626606    
 -0.83716804    
 -0.50369376    
   1.2925690    
  -1.0972197    
  3.68894339E-02
  3.16858329E-02
  0.48114967    
 -0.39706677    
  8.92064720E-03
  0.52633524    
 -0.72838837    
  0.57073408    
  0.21277066    
 -0.17185007    
 -0.45502216    
  0.42994636    
  0.36976883    
 -0.10656804    
 -0.44721705    
 -0.50551051    
  0.16203673    
  0.34056219    
  0.14242025    
 -3.60399149E-02
 -6.77766576E-02
 -0.27421528    
  0.30324283    
 -0.32563183    
  0.25215265    
  0.12265873    
 -0.14340018    
 -6.17480054E-02
 -0.12537527    
 -4.61762212E-02
  0.73661238    
 -0.74993306    
  0.20223708    
 -8.31773505E-02
  0.41897884    
 -0.53421402    
 -0.42376128    
 -0.22825865    
  0.32277346    
   1.0079771    
  -1.0294259    
  0.31771421    
  0.49652275    
 -0.54501712    
  0.89579237    
 -0.69908178    
 -0.16211876    
  0.67701781    
 -0.36806348    
 -0.42324340    
  0.50497907    
 -0.38470781    
  0.35029262    
  4.51820642E-02
  0.42271838    
 -0.97035789    
  0.58830076    
 -0.40675130    
  0.63553423    
 -0.24694175    
 -0.55179298    
  0.91719925    
 -0.16449755    
  0.15811935    
 -0.23950167    
  9.52046365E-02
 -0.56544060    
  6.30273074E-02
  0.49392954    
 -0.76031613    
  0.27852863    
  0.41005224    
  0.39626977    
 -0.99348295    
  0.61535436    
 -0.51269990    
 -8.00427273E-02
  0.41758630    
  0.14781983    
 -0.33255374    
  0.34745368    
 -0.65191567    
  0.87710476    
 -0.35628575    
 -0.55411863    
  0.67377329    
  0.44199696    
 -0.28374496    
 -0.15940371    
  9.34231356E-02
  0.20685190    
 -0.68973988    
 -0.36791357    
  0.63106269    
 -8.87956098E-02
 -0.25581419    
  5.56198657E-02
  0.82613295    
  -1.0074083    
  5.09793833E-02
 -0.12702042    
 -3.91302258E-02
  0.11934682    
  0.56673342    
  0.20933692    
 -0.12222736    
 -0.24007908    
  0.21595541    
 -0.57696849    
 -0.52609295    
 -0.18299086    
  0.48396188    
 -0.61691964    
  0.75106972    
 -4.33835154E-03
  0.45769984    
  0.12402995    
  1.56724341E-02
 -0.45198533    
 -0.12391064    
  0.34705415    
  0.20217352    
  0.46353313    
 -0.29440212    
 -0.61726230    
 -7.58846253E-02
  0.88852268    
 -0.36205259    
 -0.41099501    
 -0.20437422    
 -0.51689082    
  2.25572716E-02
  0.34545985    
 -0.43483973    
  0.42691371    
  0.10800941    
  0.57312953    
 -0.12114426    
  0.30010474    
 -0.43277058    
 -0.12124923    
  0.69021320    
  -1.0123358    
  0.90817165    
 -0.61578363    
  0.74890757    
 -4.37600724E-02
 -0.57868296    
 -0.13861021    
  0.23970643    
  0.21024007    
 -0.30779657    
   1.0041851    
 -0.95253849    
  0.76281118    
 -0.33960703    
 -9.68499035E-02
 -0.65747172    
  0.55022603    
 -0.21743201    
 -0.38310373    
  0.59105748    
 -8.36775824E-02
  0.36829361    
 -0.53360081    
  0.52227801    
 -0.97053063    
   1.0867018    
 -0.72023886    
  0.38763008    
  3.53573114E-02
 -0.34294453    
  0.32668421    
 -0.33546400    
  0.37623540    
 -0.31302080    
  7.33983815E-02
 -0.52893758    
  0.41499305    
  0.29754680    
  0.10906672    
 -2.20552497E-02
  6.14525899E-02
 -0.81010264    
   1.0372120    
 -0.20527405    
 -0.10344246    
 -0.54741520    
  0.11340271    
  0.54926401    
 -0.83632988    
  0.46134540    
 -0.18543211    
  0.89932525    
 -0.68180507    
  0.15436535    
  0.53953350    
  -1.0844381    
  0.84825003    
 -0.38242173    
 -0.49057648    
 -0.70922095    
   1.3616887    
 -0.68723333    
  0.63112134    
  0.37013495    
 -0.77434617    
  0.63709378    
  0.22433561    
 -0.79068381    
  0.92083359    
 -0.89832187    
 -0.23001651    
  0.73844188    
 -0.75583369    
  3.23653035E-02
  3.34057994E-02
  0.47869277    
 -0.41891372    
  0.34910268    
 -0.54741204    
  0.81302422    
  8.70983675E-02
 -0.73125619    
 -0.13638100    
  0.25460693    
  0.75574791    
 -0.44618326    
 -8.11253339E-02
  0.22258016    
 -0.39091524    
  0.34003744    
 -0.29921520    
  3.14985514E-02
  0.17323625    
  3.71124856E-02
 -0.49339047    
  9.60579962E-02
  0.29280889    
 -0.35448572    
  0.40877289    
  2.60770768E-02
  0.17435358    
  8.69214088E-02
 -0.31820619    
 -0.15915842    
 -0.24903512    
  0.87101871    
 -0.37672257    
 -0.14358179    
  0.33832592    
 -0.48409405    
  7.39886016E-02
  0.50896347    
 -0.98925251    
  0.75862533    
  7.13374242E-02
 -0.49098742    
  0.17784725    
  0.21924970    
 -0.18544757    
 -0.31899583    
  0.74920028    
  3.05435937E-02
 -0.77577609    
 -2.00005341E-02
  0.56623185    
 -0.61169416    
 -0.13564788    
  0.72413915    
 -0.42143705    
 -0.25772381    
  0.91998774    
 -0.62711078    
 -0.27908334    
  8.94815698E-02
  0.44436443    
  6.85466155E-02
 -0.67579836    
  0.88990134    
 -3.17811891E-02
  0.19440085    
 -0.74236608    
  0.66203755    
 -0.98704439    
 -0.55154383    
  0.74994463    
  0.67561179    
 -0.16356005    
 -0.18970154    
 -0.14652574    
  0.98297095    
 -0.20281228    
 -0.34817579    
 -0.55600321    
  0.58020681    
 -4.55889180E-02
 -0.62392676    
  0.47318318    
 -0.51214945    
  0.15130834    
 -0.11446770    
  0.62945956    
 -2.75881924E-02
  0.10080457    
  0.22629963    
  -1.1181294    
  0.87589723    
 -0.32328352    
 -0.28178230    
  0.82003886    
 -0.26773271    
 -8.84490162E-02
  1.95368547E-02
 -8.05466399E-02
 -0.31828973    
  0.78023356    
 -8.43873695E-02
 -0.63808727    
  0.11095730    
 -0.32016730    
  0.98240018    
 -9.20187905E-02
 -0.80599391    
 -0.32497776    
  0.59516680    
  0.38065007    
 -0.49421394    
  0.41475725    
 -0.37281567    
  0.22156242    
 -0.29191029    
  0.36039698    
 -6.21770173E-02
 -0.35577703    
  0.18022473    
  0.28166717    
 -0.42661461    
  0.30784148    
  0.26871350    
 -0.80099916    
  0.76430702    
 -0.84797132    
  5.05854525E-02
  0.55383343    
  8.99065658E-02
  0.14349355    
  0.31510848    
 -0.65587586    
 -0.32818514    
  0.37444463    
 -5.92558533E-02
  0.47381195    
 -0.38220817    
 -0.26236433    
 -0.12861735    
 -0.29423949    
  0.25627279    
  5.35310768E-02
  0.40030381    
 -0.51905251    
 -0.27329344    
  0.62211120    
  0.42671040    
 -0.25389177    
  0.21822834    
  9.02047902E-02
 -0.91629070    
  0.26127005    
 -0.36085454    
  4.10314947E-02
  0.65863907    
  0.17492542    
 -0.11315391    
 -0.50432670    
  0.64546978    
 -0.45776460    
 -0.49583769    
 -0.47830233    
 -0.30411282    
  0.16101198    
  3.52680348E-02
 -2.50640959E-02
  6.86544105E-02
 -1.43198911E-02
  1.43200597E-02
  7.74874762E-02
 -0.18759872    
  3.12527493E-02
 -2.59754993E-02
  1.56659950E-02
  0.12180507    
 -2.79086065E-02
 -0.12547761    
  8.70113894E-02
 -9.85240005E-03
 -7.18256086E-02
  2.10534409E-02
  6.55145943E-02
  9.70887020E-03
 -1.45987906E-02
  3.37381437E-02
 -0.12074947    
  4.70061786E-02
 -3.63677554E-02
 -5.30492608E-03
  2.10534409E-02
  0.66676050    
  0.87256771    
  0.22247292    
 -0.23823883    
 -0.31802824    
  0.16368811    
 -0.30415267    
  7.10256845E-02
  0.26313561    
 -0.61409348    
  0.90722346    
  6.94401935E-02
 -0.65972281    
  0.16984507    
  0.25050318    
 -0.21324958    
 -0.27695668    
  0.34754249    
 -0.43270013    
  0.70519555    
 -0.74433559    
  0.27712232    
  0.48403692    
 -0.36979860    
 -0.10000889    
 -0.43574637    
 -0.80066735    
  0.75599498    
   1.2097934    
 -0.84755033    
  0.27075517    
 -0.50903034    
  9.81597453E-02
  0.80549526    
 -0.11948746    
  -1.2043142    
   1.1898807    
  7.78836012E-02
 -0.26082855    
  3.91248763E-02
  0.21688898    
  4.34441194E-02
  0.26973066    
 -0.92479527    
 -5.29803112E-02
  0.93818820    
 -0.38799751    
 -0.52426344    
  0.14285688    
 -0.27978915    
  0.17987274    
  0.30547380    
 -4.35137786E-02
  0.30637407    
 -0.70914757    
  0.43068212    
 -1.18655944E-02
 -0.32828325    
  0.60563356    
 -0.24344862    
 -0.11970785    
 -0.19219674    
  0.32337713    
  1.26651220E-03
 -5.07604377E-03
 -0.21806754    
 -5.52984662E-02
 -0.31365758    
  0.87375116    
 -0.22745073    
 -0.28051367    
  6.89929947E-02
  0.26861250    
  0.44868517    
 -0.55744880    
  3.71791013E-02
 -0.65965116    
 -0.22020669    
   1.3497095    
 -0.93161672    
  0.43837926    
  6.62491471E-02
 -0.57045531    
  0.42250147    
  0.40546530    
 -0.78163368    
  0.46408051    
  0.28737250    
 -0.10257877    
  0.17076693    
  -1.0737717    
  0.63971412    
 -0.23763911    
 -0.18606387    
  0.99906665    
  0.20490579    
  -1.2826530    
  0.57716000    
 -0.42935050    
  0.11523542    
  0.21357408    
  0.18048857    
  0.39393112    
 -0.27309451    
 -0.69518185    
  0.82642400    
 -0.98978180    
  0.76485401    
  0.37601790    
 -0.33234265    
  9.56936833E-03
 -0.40071449    
 -0.26632163    
  7.73428828E-02
 -0.55106485    
 -0.27234766    
 -0.19105525    
  1.04713310E-02
 -1.57484692E-02
  0.20929134    
  0.39828625    
 -0.49273834    
 -7.84714818E-02
 -1.54245915E-02
 -1.04166297E-02
  1.04166390E-02
  3.56272422E-02
 -4.60438058E-02
  5.59941642E-02
  4.83187586E-02
  4.70608752E-03
 -4.70570941E-03
  0.11568421    
 -0.23052377    
   1.7837914    
 -0.33345449    
  0.44519481    
  0.37150872    
  -1.1269712    
 -0.55877030    
  0.89475900    
 -0.54193759    
  0.12858133    
  0.48226812    
  0.11401366    
 -0.34111553    
  0.83549249    
  -1.2595427    
   1.1157802    
 -0.68186361    
  0.12878652    
  5.28334379E-02
 -0.50112629    
  0.71793407    
  0.11547865    
  -1.0894265    
  0.19635382    
  1.82746239E-02
  0.18667173    
  0.49737996    
 -0.30647001    
 -2.23160069E-02
 -3.44365798E-02
 -5.39859645E-02
 -3.60821113E-02
  0.75057197    
 -0.83034831    
  0.63344145    
  0.14585178    
 -0.22215186    
 -3.63310538E-02
 -0.61698592    
  0.82751167    
  0.23818411    
 -0.48427847    
  0.11553217    
 -0.75781208    
  0.39733517    
 -0.41572171    
  0.59121740    
 -0.35700110    
  0.26123434    
 -1.13710361E-02
  0.28450051    
 -0.31941023    
 -0.24307777    
 -0.25467587    
  0.45473614    
  0.54059792    
  6.05303086E-02
 -0.33076543    
  0.10912678    
 -0.91770148    
  0.82107455    
 -0.55419552    
 -3.48337255E-02
  0.36355424    
  0.31550172    
 -0.10567608    
 -0.18548124    
  0.14360702    
 -0.51853085    
 -0.20353957    
  0.50630093    
  6.96274713E-02
  0.23725688    
  -1.1167943    
   1.3878224    
 -0.62527454    
 -0.13904907    
 -6.08297735E-02
  3.42500471E-02
  0.46641982    
 -0.19016643    
 -0.69187069    
  0.97763550    
  0.33180013    
 -0.60487396    
  1.00378888E-02
 -0.78870708    
  0.39995527    
  0.25110990    
 -0.25664988    
 -0.12405243    
  0.57063603    
 -0.65821934    
  0.73351145    
 -0.25100040    
  0.59217131    
 -0.85016674    
  0.35612610    
 -0.53370595    
  0.32202008    
  0.16717564    
  0.40323147    
 -1.80511549E-02
 -8.35400894E-02
 -0.16426761    
 -0.49577036    
  0.55137151    
  9.97155160E-02
  7.31797665E-02
 -0.17732014    
 -6.52780309E-02
 -0.11261906    
  0.20846683    
 -0.83129740    
  0.15309201    
  0.89747059    
 -7.99709335E-02
 -0.23869868    
 -0.35396409    
  0.35633647    
 -0.15474318    
  0.15592727    
  5.74868731E-02
 -0.23296808    
 -0.23949659    
  0.11977241    
  0.36490786    
 -0.15876026    
 -0.19823027    
 -9.07465816E-02
  0.44109240    
 -0.73165691    
   1.0016843    
 -3.45157310E-02
  0.14368603    
 -0.22219320    
 -0.90495896    
  0.64135951    
  0.27399155    
 -0.64722562    
  0.34311852    
 -0.70210457    
  0.92601186    
 -9.05352533E-02
 -0.84841329    
  8.48388970E-02
  0.78453493    
 -0.86417913    
 -0.12983716    
  0.84856141    
  0.30272019    
 -0.42620111    
 -7.10359737E-02
  0.64684612    
 -0.61217803    
  7.83320665E-02
  0.37486482    
 -0.15007864    
 -0.58931971    
  0.71171129    
  4.17120792E-02
 -0.30863678    
 -0.53341347    
   1.1753339    
 -0.70721763    
  0.34089673    
 -0.71841562    
  0.62703246    
 -5.40086403E-02
 -0.39168677    
 -0.47692418    
  0.80798662    
 -0.27829248    
 -8.78612027E-02
  0.33379617    
  0.45264915    
 -0.99565566    
 -0.21167924    
   1.1491278    
 -0.78419709    
  0.45116717    
  0.40965644    
  -1.0701246    
  0.94986677    
 -0.24569440    
  8.10541958E-02
 -0.23483959    
  0.48963070    
 -0.30135921    
 -0.39178792    
  0.13744208    
 -0.79064572    
  0.29068974    
 -0.52747995    
   1.4791728    
 -0.62427038    
  0.46021548    
 -0.51356143    
  0.34911224    
 -0.61199039    
  0.10958325    
  0.50240713    
 -0.31709617    
  0.73615575    
  3.28153893E-02
 -5.20620905E-02
 -0.28795180    
 -0.59842616    
   1.0046111    
 -0.91989410    
  0.14742348    
  0.19213806    
 -0.61409348    
   1.0745728    
  -1.0327061    
  0.81824344    
 -0.92639196    
  0.50675666    
 -0.16413906    
  0.75684088    
 -0.89994180    
  0.83354169    
 -0.29281422    
 -0.55749947    
  0.55020893    
 -0.25883389    
 -6.02297522E-02
 -0.16766453    
  1.57483742E-02
  0.56850481    
 -0.37388936    
  0.48079720    
 -0.56810099    
 -0.25886154    
 -2.06665006E-02
  0.86926234    
 -0.57579660    
  0.43501279    
 -0.83616203    
  0.74107587    
 -5.70137687E-02
 -0.79316211    
   1.0473694    
 -0.22592798    
 -0.37919709    
  0.43705949    
  0.31627658    
 -0.98112005    
   1.0221161    
 -3.57787274E-02
 -0.65152764    
  0.45258990    
 -0.31885061    
 -0.49924800    
   1.0325271    
 -0.57945263    
 -3.09620239E-02
  0.28413793    
 -9.81546789E-02
  0.58938098    
 -0.53847933    
 -0.40608588    
 -8.34624618E-02
  0.89584029    
 -0.13235123    
 -0.44099453    
 -0.35961199    
  0.76703006    
 -0.16740893    
 -0.45512056    
 -5.22507355E-02
  0.28624433    
 -0.49182263    
  0.85766417    
 -0.30175254    
  0.28057206    
 -0.11549211    
  0.33516356    
 -0.32945940    
  9.85110700E-02
 -0.63897145    
 -0.14249991    
  0.41294447    
  0.28917113    
 -0.41951433    
  0.26796424    
  0.28312626    
 -0.64351892    
  0.30017352    
  0.51715040    
 -0.94846398    
  0.73879814    
 -0.48677644    
  0.46628371    
 -0.52053463    
  0.36032704    
  3.81452926E-02
 -4.54625823E-02
 -0.27430794    
 -5.63062876E-02
  0.59476566    
 -0.20244762    
  0.54320711    
 -0.90037531    
 -0.41123822    
  0.40794334    
 -0.54894692    
  0.71992815    
  0.31579489    
 -0.20033275    
  9.90208983E-02
  7.25032315E-02
 -9.40581560E-02
 -0.37053183    
  0.37966457    
 -0.85566604    
  0.17606311    
  0.36737964    
  0.34684405    
 -0.24226059    
  0.34145474    
 -0.88305193    
  0.20959060    
  0.39960003    
  2.19789110E-02
  0.18082857    
 -0.49704692    
 -0.20359898    
  0.11754416    
  0.55386317    
 -0.19604157    
  0.14878851    
 -0.58617520    
  0.16912256    
  0.29465076    
  3.32937576E-02
 -0.43097684    
  0.67555130    
  0.12672839    
 -0.63985759    
  0.52878523    
  -1.1443005    
 -0.48474601    
  0.73198688    
 -1.68071985E-02
  0.86001486    
 -0.25409952    
 -0.26806086    
 -0.18543540    
  0.60745794    
 -0.56472492    
  0.65559834    
 -0.71721941    
  1.88880954E-02
  7.02393577E-02
  0.41957697    
 -0.42735907    
 -4.18805890E-02
   1.1254057    
 -0.13722076    
 -0.43119115    
  0.28884849    
 -0.20067050    
 -0.80374461    
  0.64674085    
 -7.66109750E-02
 -0.25363052    
  0.21791227    
  0.29047513    
  0.28322673    
 -0.69078571    
  0.27581951    
 -9.24501792E-02
  0.23044647    
 -0.68075055    
 -0.29386115    
  0.25406566    
  0.56448811    
 -0.48444533    
   1.1542352    
 -0.47399163    
 -0.63776630    
  0.70535952    
 -0.97493327    
  5.06743379E-02
  0.69549757    
  0.16714449    
 -0.58679426    
  0.22171389    
  0.13120405    
  0.10133755    
  9.71638486E-02
 -0.17739524    
  0.61724204    
 -0.60867935    
  0.31767848    
 -0.36890730    
 -0.45271805    
  1.40141882E-02
  0.35029262    
  0.24036153    
  0.21073209    
 -0.37299198    
  0.47226799    
 -0.79510301    
 -0.14820530    
  0.46584564    
 -0.71154445    
  0.77094275    
  0.18843777    
 -0.23747350    
  1.28781027E-03
 -0.40161136    
  1.71596520E-02
 -0.48102805    
  0.83808112    
  0.40634668    
 -0.74096859    
 -0.56657165    
   1.2753080    
 -0.10748594    
  2.20451057E-02
 -0.78331697    
  0.48132753    
 -0.39016724    
  0.32079116    
  8.26916099E-02
  0.34174907    
 -0.66351533    
  0.10389956    
  0.63560146    
 -0.60962605    
  4.08222117E-02
  3.47730890E-02
 -0.30920970    
  0.71318781    
 -0.43414652    
  0.24345663    
 -0.42792451    
  0.47023374    
 -0.46289453    
  3.06055956E-02
  0.14037862    
 -0.13507351    
  0.42813388    
 -0.46039489    
  0.50204408    
 -2.34255120E-02
  0.30917645    
 -0.78779489    
  0.28904712    
  0.13148293    
 -0.33003375    
 -0.45579538    
  0.89667720    
  0.11133829    
 -0.36188844    
 -0.10429113    
 -0.10790813    
  0.24600950    
  0.55045521    
  -1.0098770    
  0.81954813    
 -0.44617108    
  0.16894729    
 -0.53185296    
  0.37012583    
 -0.66058964    
  0.54154664    
 -0.11859366    
  0.21434601    
  9.54438969E-02
  5.34041645E-03
 -0.55066782    
 -2.81046722E-02
 -5.36716133E-02
  0.73366863    
  0.43899226    
 -0.93508524    
  0.72043949    
  0.14476605    
 -0.18498714    
 -0.76687032    
  0.43239775    
 -5.61021734E-03
 -0.40335763    
  0.73439026    
 -0.75351942    
  0.39972630    
  0.14444265    
  0.11958005    
 -0.24407929    
 -0.28721225    
 -0.11122582    
  0.41660720    
 -0.35746679    
  0.48961201    
  0.26590532    
 -0.33628619    
 -0.48893163    
  0.80548954    
  8.45574588E-02
 -0.41818756    
  0.51768953    
 -0.86964500    
  5.31746298E-02
  0.46328482    
 -0.66217119    
  0.14571194    
  0.41979992    
 -0.62151778    
 -0.59240556    
   1.3272958    
  0.20327884    
 -0.65684384    
  0.31258687    
  0.22059594    
 -0.61845618    
 -3.07716411E-02
  0.34922555    
  0.24440351    
 -0.27233842    
 -0.57316315    
  2.48151794E-02
 -3.23815234E-02
  0.35970819    
  0.43905246    
 -0.15890746    
  0.30587354    
  0.38927424    
 -0.84618825    
 -0.22937408    
 -4.39190678E-02
  0.56832427    
  0.12073293    
 -0.58635348    
  3.61702889E-02
  0.28812596    
  0.11793084    
  -1.3874785    
   1.2788253    
 -0.62432998    
  0.58394790    
 -0.80955744    
  0.17509374    
  0.86744869    
 -0.52250010    
 -8.01956803E-02
  0.97609657    
 -0.59003621    
 -0.27692920    
  0.41433817    
 -0.18020354    
 -0.31774890    
  3.24147716E-02
  0.46317923    
  0.13559528    
 -0.57284749    
  9.08129588E-02
  0.33097190    
 -8.11423436E-02
  7.99427927E-02
 -2.43023653E-02
 -0.80632812    
 -1.10805957E-02
 -9.03088152E-02
  0.28233239    
  0.69199699    
 -0.77838188    
  0.66776496    
  0.40203175    
  0.13567887    
 -0.36572486    
 -9.05595645E-02
  0.20013191    
 -0.21325073    
 -0.43531787    
  9.37912017E-02
  0.16184296    
 -5.76359313E-03
  0.44698060    
  -1.0703644    
  1.07240733E-02
  0.20430051    
  0.49681479    
  0.11011112    
 -0.63335943    
   1.2360424    
 -0.12780379    
 -0.60233581    
  3.82883884E-02
  0.17212284    
 -0.23631629    
 -0.12332317    
 -0.27731940    
 -0.28699502    
  0.71219540    
 -0.44183254    
  0.70149779    
 -0.77996939    
  0.77161902    
 -0.91262889    
  0.61582065    
  0.25068724    
  0.25957382    
  4.71357219E-02
 -0.32442895    
 -0.68980098    
  0.23333633    
  0.40134135    
 -0.63467795    
  3.71626541E-02
 -0.11350021    
 -1.69699937E-02
 -0.67138088    
  0.23361494    
 -0.24323025    
  0.59952646    
  0.21835764    
  0.48927313    
  0.23121554    
  0.24367817    
 -6.11839183E-02
  6.03179215E-03
 -5.56436665E-02
 -0.68320578    
  0.21447283    
 -0.37192646    
  0.76326227    
 -0.46043247    
  0.48179230    
 -0.52957207    
 -0.41695017    
   1.0016507    
 -0.42938507    
  0.38761592    
 -0.62624162    
  9.46651995E-02
  0.30843303    
  0.27125645    
 -0.49617860    
 -9.97712836E-02
  0.40873849    
 -0.75841230    
  0.41164768    
 -2.65434608E-02
  0.14415537    
 -0.38445449    
  0.57019472    
 -0.77243149    
  2.19251905E-02
  0.54819089    
  0.16641125    
 -3.35763022E-02
  4.87899706E-02
 -0.11821862    
  8.75559375E-02
 -0.66364664    
  0.68262708    
 -0.84925830    
  0.53256559    
 -0.23124078    
 -0.23489954    
 -0.54747885    
   1.1932489    
 -0.26196003    
 -0.17152213    
 -0.30093640    
  0.75575268    
 -0.63672203    
  0.56423652    
 -5.39096072E-02
 -0.22576663    
 -0.19402206    
  0.43021339    
 -0.18677604    
  6.23038858E-02
  0.49219704    
 -0.14903569    
 -0.64209187    
  0.94219649    
 -0.82090056    
  0.17931113    
  7.88823292E-02
  0.24579519    
 -0.23043402    
  0.18079612    
  0.29717886    
 -0.49954745    
 -0.37327829    
  0.80031598    
 -0.56368923    
  0.58877838    
 -0.10767590    
 -3.82496826E-02
 -0.83589536    
  0.54974115    
 -0.33190238    
  0.25579610    
  0.44371367    
 -0.16638146    
 -0.48535189    
 -0.24986659    
   1.0059028    
 -0.61090910    
  0.66827917    
 -0.83389896    
  0.50709188    
 -0.28685102    
  0.59916508    
 -0.17613640    
 -6.55037770E-03
  0.28987011    
 -0.16155495    
 -5.54598458E-02
 -0.69111264    
  0.51082563    
 -0.62252951    
  0.53463089    
  0.14938398    
  0.22130699    
 -6.45384789E-02
 -9.02251825E-02
 -0.12802848    
 -0.50879526    
  0.76834142    
 -0.23663974    
  0.39226764    
 -0.52460760    
  0.67668599    
 -0.98129028    
  0.56014270    
 -0.59391701    
 -0.56775939    
   1.4467207    
 -0.34810847    
 -2.50013825E-02
  0.14041226    
 -0.13926211    
  0.41916415    
 -0.22352152    
 -0.18194339    
  0.15123099    
 -0.50370359    
 -1.95446312E-02
  0.34326312    
  5.89071102E-02
 -7.73055013E-03
 -0.55078554    
  0.38604707    
  0.22705752    
 -0.32734722    
  0.71033967    
 -0.48951092    
 -0.38029203    
  0.19634688    
 -0.56031239    
  0.72790194    
 -0.36733207    
  0.35786453    
 -0.54632777    
 -5.92138693E-02
  0.18811469    
 -0.13922051    
  0.24692495    
  0.97207981    
 -0.77023101    
  6.41244054E-02
 -0.68695509    
  0.82265818    
  0.35047343    
 -0.13385880    
 -0.49207968    
  4.60652225E-02
 -0.78900301    
  0.76832694    
  5.28934896E-02
 -0.21918841    
  0.18833396    
  0.22041492    
  9.67992619E-02
 -0.67350018    
  0.30599594    
  0.19936763    
 -0.40019730    
 -0.11297844    
  0.73161370    
 -0.13731220    
  0.29496089    
 -0.82288677    
 -0.19153811    
   1.2315880    
 -0.96410847    
  0.75736684    
 -0.26611945    
 -0.83249295    
  4.67376895E-02
  4.90076281E-02
  0.35035044    
  0.92513347    
 -0.68408072    
 -0.57416129    
 -0.13475303    
  0.65069401    
  0.15669836    
 -7.00059757E-02
 -0.13637587    
 -0.41218996    
 -9.32878330E-02
  0.93128884    
 -0.86259222    
  0.58939892    
 -0.46839389    
  0.55751276    
 -0.66819811    
  0.72248673    
 -0.50883383    
  0.40491226    
 -4.40997146E-02
 -5.70906214E-02
 -0.27430794    
 -0.46775189    
  0.73098260    
 -0.10014877    
 -0.31777018    
  5.30774854E-02
 -0.13531534    
  0.46616954    
 -0.48055863    
  0.33913073    
  0.14398538    
 -0.55166531    
  0.81314516    
 -0.63304317    
 -0.12615147    
  1.87309347E-02
  4.11500223E-03
  0.49509692    
 -0.41996276    
  0.25722304    
 -9.89988521E-02
 -6.37798235E-02
 -0.16343671    
  0.78845757    
 -0.74063951    
  0.66352987    
 -0.22615398    
 -0.17680921    
  0.31613392    
 -0.15069592    
  0.25540057    
 -0.42836314    
  0.47640318    
  0.23322403    
 -0.38706195    
 -0.24136116    
 -0.50342524    
 -0.34945941    
  0.26286700    
  0.11834107    
  0.56343490    
  0.20078601    
 -0.16460009    
  0.57006502    
  -1.0903307    
  0.32013932    
 -0.12078140    
  7.01185688E-02
 -5.50301410E-02
  0.22281067    
 -0.38308102    
 -0.31674621    
  0.89076662    
 -0.55659491    
  0.66492140    
 -0.78944498    
   1.1779857    
 -0.44227901    
 -0.16374534    
 -0.84240168    
   1.0726368    
 -0.77010822    
  0.18582441    
  0.59591222    
  -1.0729331    
  0.31614611    
 -0.20181201    
  0.68684590    
 -0.51420265    
 -0.11884080    
  0.64934433    
 -0.56930184    
  0.83529520    
  3.83405909E-02
  0.33581662    
  -1.1834203    
  0.44397178    
  0.19415615    
  0.21130911    
 -0.17356873    
 -0.56261581    
  0.37242040    
 -0.10404386    
 -2.81710643E-02
  0.11627799    
  3.93751450E-02
  7.55777135E-02
  0.10952850    
 -0.26268521    
  0.39098924    
 -0.25710988    
 -0.45983639    
  0.48030674    
 -0.63638598    
  0.48203674    
 -0.39991719    
  0.42599970    
 -0.39334393    
  0.33331186    
  0.79627520    
  -1.3714793    
   1.0674410    
 -0.80370039    
 -0.16402236    
   1.1548702    
 -0.88293648    
  0.74218929    
  -1.0281091    
  0.34581825    
  0.34262338    
 -0.46061403    
  0.20236860    
 -0.39786041    
  0.21767388    
  0.58310395    
  0.14947526    
  2.51638722E-02
 -0.27434650    
 -0.49998650    
  0.29831308    
  2.75466056E-03
  0.16217501    
 -8.79688039E-02
 -0.45857480    
  0.37469351    
  0.19382913    
 -0.72807503    
  0.67762470    
 -0.42921042    
  0.47161970    
 -0.79377699    
 -0.54191625    
  0.95416117    
  0.42553249    
 -0.65206021    
  0.58943331    
  0.35361496    
 -0.47995386    
 -0.24846113    
  0.45926261    
 -0.29708555    
  0.14077266    
  0.11778318    
  0.13226810    
 -0.14582765    
  0.24229893    
 -0.78275931    
  0.44878390    
 -0.50502360    
  0.52721941    
 -0.70788956    
  0.57505453    
  0.21137556    
 -0.33107552    
 -0.71376628    
  0.75527877    
  8.51271600E-02
 -0.27896062    
 -4.29570265E-02
  9.63507593E-02
 -6.07331395E-02
 -1.85877830E-02
  0.56522858    
 -7.18144849E-02
  7.18144476E-02
  0.24465899    
 -0.42527610    
  0.19332930    
 -0.89288282    
  0.75059110    
  9.26589221E-02
  0.18066081    
  3.44862230E-02
 -0.73970979    
  0.24422823    
 -0.24985158    
  0.64600015    
 -0.60007882    
  0.46640667    
  8.72928277E-02
 -0.72566181    
  0.83873230    
 -0.10587284    
  0.16752703    
 -0.64741546    
 -0.15167019    
  0.11970819    
  0.30924296    
 -0.78645170    
  0.51247704    
 -0.21656474    
 -2.27986984E-02
  0.17811988    
  0.26640463    
 -0.27168182    
  0.47528067    
  0.41419885    
 -0.42411608    
 -0.47600159    
  0.14262541    
 -0.50108433    
  0.11778321    
  0.50536841    
  0.50147992    
 -0.74850398    
  0.40371227    
 -0.41782185    
  0.58739185    
 -0.92421967    
  0.66540265    
 -0.31973314    
  0.35737914    
 -5.31099029E-02
 -0.22314365    
 -0.13724910    
  0.90165925    
 -0.13580160    
 -0.45881087    
  0.24536060    
 -0.24262483    
 -0.21735443    
  0.31613576    
  1.71784349E-02
 -4.09740433E-02
  2.87342407E-02
 -0.33992651    
  0.31624934    
 -0.48346090    
  4.40071188E-02
  0.47780088    
 -0.37911612    
  0.46622863    
  0.29791865    
 -0.98995405    
  0.46443281    
  0.18325210    
 -0.33044398    
  8.22805762E-02
 -0.84928715    
   1.0679495    
  9.03988406E-02
 -0.16625883    
 -0.44097197    
 -6.21315837E-02
  0.53739280    
  0.45379940    
 -0.13750455    
 -0.49189776    
 -0.23738113    
  0.58147740    
 -0.13534129    
 -0.71759838    
   1.0356129    
 -0.25143984    
  1.45822996E-02
 -0.30038321    
  0.40396005    
  0.17627937    
 -0.27763164    
  0.10636006    
 -0.16469570    
 -0.29043397    
  0.50767106    
 -0.28169677    
 -0.36424103    
  0.45886579    
 -0.23175199    
 -0.57632500    
   1.0761397    
  7.41078705E-02
 -0.90579426    
  0.82202417    
 -0.99714279    
  0.60177660    
  0.14266397    
 -0.63145339    
 -0.65130025    
  0.90971166    
  9.14019719E-02
 -8.31853896E-02
 -9.79320630E-02
 -0.27929381    
 -0.54893309    
   1.1377798    
 -0.20347089    
  0.44472733    
 -0.18963207    
  0.29332662    
 -0.27340066    
 -0.23367989    
  0.55560243    
 -3.17773744E-02
 -0.86592036    
  0.35601661    
  0.70079827    
  7.06176460E-02
 -0.35525551    
 -0.40091613    
 -0.48003858    
  0.28155100    
  9.18260310E-03
  0.40119007    
 -0.39209101    
  0.19223599    
 -0.17963460    
  0.27372122    
 -0.53376228    
  0.96297944    
 -0.62882996    
 -0.10499129    
  0.45232072    
  0.46618196    
 -0.51180774    
 -0.39568499    
  0.67473036    
 -0.24998768    
 -0.31102327    
 -0.12472878    
  0.60445708    
 -0.61186463    
 -0.10164984    
  0.58343327    
 -0.78068078    
  0.53899652    
 -0.13269615    
 -0.20905288    
   1.1402570    
 -0.46475410    
 -0.64311105    
  0.75025052    
 -0.78676534    
  0.13146318    
   1.1417503    
 -0.43421465    
 -0.45722830    
 -0.52598464    
 -0.14346793    
  0.11931244    
  0.69436896    
 -0.17574975    
  0.16222766    
 -0.39929590    
 -0.23148093    
  0.78103006    
  6.79271370E-02
 -0.67833203    
  0.20653585    
  0.30546573    
 -0.58943307    
  0.39552888    
 -0.22994281    
  0.71972114    
 -1.23131415E-02
 -0.24778068    
  0.20252436    
 -0.23595658    
 -0.84339792    
 -0.47163984    
  2.58636624E-02
  0.73889321    
 -0.18232156    
  0.29739094    
  0.32108548    
  0.20055121    
  0.29250908    
 -0.90115696    
  0.31015500    
  0.38200384    
  5.01553938E-02
 -0.10295940    
 -0.51675189    
  0.17442344    
 -0.22829616    
  0.30867782    
 -0.47926044    
  0.53204298    
  0.13111861    
 -0.22257981    
  2.64088809E-02
 -0.38308370    
  0.63941526    
  0.27001098    
  -1.0542312    
  0.49157178    
 -0.57142061    
  0.15594819    
  0.11778299    
  0.30194753    
  0.14602365    
 -0.44988891    
 -0.15767561    
 -0.13964972    
  0.80314815    
 -8.70112702E-02
 -0.31325901    
  0.66512430    
 -0.36201766    
 -0.24604402    
  0.15810448    
  0.33527789    
 -0.20978674    
 -0.48336008    
   1.1795741    
 -0.11954527    
 -0.87505496    
 -0.12693092    
 -0.16517612    
   1.1990829    
  -1.1346831    
 -0.16705389    
  0.71981543    
 -3.65447775E-02
 -0.35172454    
  0.34425250    
 -0.53828233    
 -3.04373242E-02
 -6.64444081E-03
  0.50413668    
 -0.36340901    
  0.69024700    
 -0.44194052    
 -0.16145630    
 -0.13631666    
  9.47569758E-02
  0.99229449    
 -0.55296916    
  8.54247212E-02
 -3.28062009E-03
 -0.68550932    
  0.23696046    
  0.31517386    
  2.95954831E-02
 -0.57739139    
  0.55527729    
  0.21290481    
 -0.87546891    
  0.63485414    
  0.14148185    
 -2.92482134E-02
 -0.60366559    
  0.44034040    
  0.17918058    
  0.26925483    
 -0.63560730    
 -0.17296502    
  0.48149788    
  8.77054930E-02
  0.26060095    
  -1.0017754    
  0.26570317    
  0.45118713    
  0.17108561    
 -0.68191135    
  0.25791383    
 -0.52046436    
  0.62424082    
 -0.43909833    
  0.63195658    
 -0.11311475    
 -3.59911751E-03
 -0.28288585    
  0.31946805    
  6.06926978E-02
 -0.13275298    
 -5.24079651E-02
  0.29063055    
 -0.91776365    
  0.21177693    
  0.39681286    
 -0.39086622    
  0.41855440    
 -0.19620171    
  0.32875714    
  4.45508435E-02
  0.37822729    
 -0.19191955    
 -0.27510342    
  0.12200677    
 -0.22209038    
  2.98142340E-02
  0.14811179    
 -0.17136849    
 -0.27340549    
  0.35133445    
 -0.29943970    
 -0.10481685    
  0.36981300    
  1.49069913E-02
 -0.35614645    
  0.40193766    
 -0.44327316    
  0.44562650    
  1.16821826E-02
 -0.35286587    
 -0.35313925    
 -0.59676784    
   1.6187956    
  1.92879532E-02
 -0.29658112    
 -0.35907194    
  0.10472023    
 -0.23073728    
  0.32289875    
 -0.34677488    
 -0.35296446    
   1.3464917    
 -0.53497338    
 -2.37821043E-02
 -0.62231088    
 -0.34141734    
  0.91313106    
  0.13590181    
 -0.17198819    
 -0.63949472    
  0.72497344    
 -0.33454627    
 -0.26658189    
  0.32542229    
  0.17435350    
  0.19666255    
 -0.50681746    
 -0.20067060    
   1.1198665    
 -0.42671901    
 -8.21746737E-02
  0.20045131    
  0.44703719    
 -0.77878225    
 -0.51588219    
  0.45928979    
 -0.28043029    
  0.41886246    
  0.28100589    
 -0.14494272    
 -0.25717869    
 -0.16783483    
 -0.55581582    
 -0.42783725    
  0.13522686    
  0.66711956    
 -0.63598883    
 -1.54443271E-02
  5.67259751E-02
 -4.51202467E-02
 -7.72218872E-03
  0.11346707    
 -0.34341672    
   1.2686639    
  0.26584017    
 -0.70691127    
  0.37149006    
  8.78479239E-03
 -6.78482428E-02
  0.13138382    
  0.55707198    
 -0.95912313    
  0.65458041    
 -0.24843431    
 -0.41230032    
 -4.12358670E-03
  0.56784642    
 -0.21179137    
  0.32357168    
 -0.20370038    
 -0.37201318    
 -0.21988986    
 -2.58534979E-02
  0.59569204    
 -0.36495808    
 -0.25483128    
  0.21432446    
  0.51475495    
  0.13205962    
 -0.65670598    
  0.49962991    
 -0.61766154    
 -0.47134683    
   1.4326921    
 -9.78795663E-02
 -0.49677399    
  0.60317171    
 -0.76432359    
  0.17041099    
 -8.82689729E-02
  0.40434599    
 -0.77113909    
   1.0012015    
 -0.35896528    
 -0.49189755    
  0.27351958    
  0.30962640    
 -0.61920512    
  0.65011805    
 -0.53209478    
 -7.98829645E-02
  0.47828513    
 -0.75151932    
  0.99406087    
 -0.16806570    
 -0.47479960    
 -1.74592026E-02
  0.41907075    
  5.38639836E-02
 -0.36718273    
  0.69138497    
 -0.93543208    
  0.90771455    
 -0.13885568    
 -0.38688892    
 -0.35974714    
  0.77132845    
 -0.20701410    
  2.10271571E-02
 -0.54443192    
 -8.35648775E-02
  0.24492283    
  0.95191413    
 -0.87588471    
  0.45786706    
 -0.56674623    
  6.81268722E-02
 -0.10979921    
  0.42904061    
  6.57973588E-02
  0.39994687    
  -1.2185715    
 -0.13429542    
   1.0537899    
 -0.78696579    
  0.71743977    
 -0.28958854    
  0.17465889    
  0.13192770    
 -0.38599285    
 -0.38663515    
  0.25050315    
  0.38891467    
 -0.79722458    
  0.74586415    
  7.42046088E-02
  0.10586226    
 -0.11215545    
 -8.15166309E-02
  0.43338227    
 -0.37485507    
  0.58404720    
 -0.86914879    
 -4.57020923E-02
 -9.22574401E-02
 -0.10821357    
  0.89989328    
 -0.13980673    
 -0.48512232    
  0.36977738    
 -0.38322306    
 -0.30647004    
  0.55269521    
  1.96470134E-02
 -0.42511222    
 -0.18948998    
  0.92631251    
 -0.66413236    
 -0.12984833    
 -0.20958060    
  0.36132753    
  8.14301670E-02
  0.30948916    
 -0.62130928    
  0.78015864    
  0.28768212    
 -0.47000355    
 -0.12925474    
 -0.29195872    
  0.92274606    
 -0.59721798    
 -0.23108403    
  0.31545562    
 -0.58198792    
  0.44393125    
 -0.64913714    
  0.15415056    
  0.58778656    
 -0.79909575    
 -0.24544953    
   1.3332188    
 -0.64572656    
  0.50094706    
 -0.49153957    
  0.17480293    
  0.14738914    
 -0.33728665    
 -0.12757395    
 -5.55079319E-02
 -0.36519125    
  3.55448350E-02
  0.81690872    
  0.12011762    
 -0.45911765    
  0.51827830    
 -0.71567327    
 -0.31277457    
   1.1518162    
 -0.54956305    
  0.32382521    
  7.86432475E-02
 -0.52858961    
  0.52015054    
  6.44630641E-02
 -0.80979562    
  0.59118235    
  0.86529458    
 -0.23555678    
 -0.49022150    
 -0.52609330    
  0.60632497    
 -0.33014327    
  0.67804939    
 -0.43677491    
  4.12678160E-02
 -0.44302243    
  0.34043273    
  0.10496531    
 -0.49669111    
 -9.82384533E-02
  0.80877733    
 -0.13189082    
  7.37174824E-02
 -0.52961361    
  6.34602979E-02
  0.45697397    
 -0.55018300    
  0.41548011    
 -0.34684256    
  0.48052052    
 -0.86141419    
  0.80335039    
 -0.59586281    
  0.31827435    
 -0.24599940    
  0.24743341    
 -0.47057667    
   1.1594169    
 -0.52531850    
 -0.26760903    
  0.17860520    
 -0.19948946    
 -7.06177801E-02
  0.28593853    
 -0.36380562    
 -0.32672727    
  0.97559381    
 -0.84369546    
 -0.16373113    
  0.70520353    
 -0.30424076    
  0.52658534    
 -0.45518869    
  0.54680902    
 -0.10018587    
 -0.21911956    
  0.47067294    
 -0.28323251    
  0.25008026    
  -1.0823238    
 -0.10763059    
  0.86977059    
 -0.24724114    
 -0.40394166    
  0.75081277    
 -0.73720700    
 -0.11188825    
  2.73309052E-02
  0.87730551    
 -0.55351806    
  0.41721597    
 -4.66314889E-02
 -0.51123357    
  0.57638425    
 -0.39576462    
 -0.18061927    
  0.74484843    
 -0.56764185    
  0.20067047    
 -8.76471922E-02
  0.13276780    
 -0.59395546    
  2.62860451E-02
   1.1625612    
 -7.18416050E-02
 -0.75189179    
  0.41826805    
 -0.53395212    
  0.82549882    
 -0.52469522    
 -0.41882205    
  2.92906947E-02
  0.48661748    
  0.23798850    
 -0.28601831    
  3.52746360E-02
 -0.51597363    
  0.84821892    
 -0.30065745    
 -0.22501111    
 -3.16482969E-02
  0.38816729    
 -0.13649568    
  0.18127926    
 -0.45571622    
 -0.49128106    
  0.45100734    
  0.77371663    
 -0.12432095    
  4.97269556E-02
  0.32792538    
 -0.68399215    
 -0.27200961    
 -0.15681215    
 -3.41589563E-02
  0.74487489    
  -1.0573138    
  0.64587313    
  2.99750250E-02
  8.48837197E-02
  0.19943702    
 -0.52780378    
  0.56449622    
 -0.76061106    
  0.63414866    
 -0.72800177    
  0.59209967    
 -0.12668335    
 -0.26870638    
  0.11861827    
  0.35349816    
 -0.44431093    
 -0.22222967    
  0.55765700    
 -0.12368292    
  0.42982087    
 -0.74753529    
  0.32508370    
 -0.23756444    
  0.10256316    
 -0.42241445    
 -0.53242475    
  0.66659689    
  0.16117282    
 -0.31345692    
  0.26857114    
  0.41802743    
 -0.37123519    
  0.73602426    
 -5.53354397E-02
 -1.26153836E-02
  4.76732440E-02
 -0.94845986    
  0.87105197    
 -0.66341257    
  0.45623735    
  0.23886098    
 -0.13995694    
  4.81495447E-02
 -0.28341749    
 -0.10142834    
  0.50452644    
 -0.54456371    
  0.19665197    
  0.32295850    
 -0.45323518    
 -8.45124945E-02
  0.24258702    
  0.16010071    
 -1.45660965E-02
  0.10490893    
 -0.50980997    
 -3.38994246E-03
  0.16115989    
  0.13749753    
  8.33311379E-02
 -0.12709627    
 -0.10098410    
 -0.29400966    
 -2.57186722E-02
  0.49791703    
 -0.35615298    
  0.49257287    
 -0.16233134    
  0.42771584    
 -0.75448501    
  0.41752404    
 -0.13549021    
 -0.39959997    
 -0.10471104    
  0.60849422    
 -0.30311260    
 -0.33169886    
  1.54357972E-02
  0.98927259    
 -0.81133711    
  0.36941385    
 -0.51930010    
  0.63961190    
 -0.22426638    
 -0.57911670    
  0.33360365    
 -0.34875551    
   1.0832273    
 -0.39135325    
 -0.35940835    
 -0.10576621    
 -2.46420931E-02
  0.47957307    
  0.39468238    
 -0.59492373    
  0.49081537    
 -0.16155678    
 -0.23480639    
 -0.23248585    
 -0.46496227    
  2.55331341E-02
  0.88035852    
 -0.45181912    
  0.22896583    
  0.73437536    
  -1.0430800    
  0.60000855    
 -0.64652872    
  0.43067917    
 -0.64454907    
  0.21593830    
  0.40684140    
 -0.58751172    
  0.90333593    
 -0.31857914    
  0.21844289    
 -0.44850680    
  9.11980197E-02
  0.72818404    
 -0.35875398    
 -0.50681746    
 -6.57514259E-02
  0.22663255    
 -1.71743017E-02
 -1.42743941E-02
 -0.13856435    
  0.19749616    
 -0.42063972    
  9.82248411E-02
  0.28090221    
  0.21779184    
 -0.38114202    
   1.2246448    
 -0.78585356    
  0.18053190    
 -0.28074095    
  0.46967420    
  6.61330372E-02
 -0.93536109    
 -0.22609463    
  0.66314483    
 -0.36504948    
  0.87562114    
 -0.87562126    
  6.37381449E-02
 -6.37385845E-02
 -0.21994944    
 -0.22942740    
  0.81948960    
 -0.21779193    
 -0.62782401    
  0.26236442    
  0.59205115    
  0.25589287    
 -0.52252162    
 -0.14574382    
  2.97975857E-02
  0.88004565    
 -0.86366630    
  0.60350680    
 -0.75315481    
  0.93168521    
 -7.81179145E-02
 -0.49899113    
 -0.12017582    
 -7.39805475E-02
 -0.13557447    
 -0.56115073    
 -0.10975077    
 -0.18874207    
 -4.44516577E-02
 -5.06342901E-03
 -1.02039650E-02
  0.67764300    
 -0.53454202    
  0.53973687    
 -0.70356381    
  6.09327666E-02
  0.12921165    
 -0.10487947    
 -2.92704869E-02
  4.93849861E-03
 -5.57105765E-02
 -7.01093376E-02
  7.53042623E-02
  5.54298125E-02
 -9.85240005E-03
  4.83187586E-02
 -2.38674246E-02
 -0.10161012    
  7.21960589E-02
 -1.50377722E-02
  1.04925583E-07
 -1.01522347E-02
 -7.41079897E-02
  5.34887165E-02
  6.55145943E-02
  5.22684939E-02
 -4.25595567E-02
  1.91393457E-02
 -4.75072302E-03
 -3.39013338E-02
  9.80398897E-03
  2.40974315E-02
 -7.92495012E-02
  3.04592736E-02
  2.95587238E-02
  3.80996875E-02
  2.76516285E-02
 -5.60893044E-02
 -8.52645189E-02
  4.60440032E-02
  3.92208770E-02
 -4.42331582E-02
 -2.54467968E-02
  8.87282938E-02
  9.38958209E-03
 -3.80999222E-02
 -8.08521062E-02
  9.05141681E-02
  9.56933107E-03
  3.27895880E-02
 -2.33108979E-02
  5.05854525E-02
 -0.10885434    
 -5.65704629E-02
  0.72439992    
  0.57199305    
  0.45303726    
 -0.23076229    
 -0.22517356    
  0.29347071    
 -0.49721012    
 -5.67396954E-02
 -0.20865379    
 -3.30217890E-02
  0.23979099    
 -0.10117653    
  0.84759605    
 -0.26819515    
 -0.45583531    
  0.38934579    
  0.67485577    
 -0.60137331    
 -0.13137694    
 -0.38644189    
 -6.23316616E-02
  0.54227597    
 -6.86484054E-02
 -0.10478652    
 -0.33417946    
  0.52791345    
 -0.56257516    
  0.47878224    
  0.21953805    
 -0.13338380    
 -2.02506110E-02
 -0.10790420    
 -0.65630102    
   1.1660537    
 -0.93007272    
  0.71335000    
  0.12927255    
 -2.13153530E-02
 -0.83569592    
  0.63999975    
 -0.19462393    
 -0.28856653    
  0.10730565    
 -0.57201326    
  0.70990723    
 -4.16382961E-03
 -4.84424122E-02
  0.33229268    
 -3.73376198E-02
 -0.34126610    
 -0.41006306    
  4.50527705E-02
  0.35887539    
  0.45352241    
 -8.67447630E-02
 -0.24660440    
  0.37920222    
 -0.31449333    
 -0.45125484    
  0.45762807    
  0.12186899    
 -0.11806440    
  0.15342700    
 -0.12719209    
 -0.48566210    
  0.41939577    
 -0.50077522    
  8.13794658E-02
 -7.05687031E-02
  0.23977850    
  0.34441745    
  0.56132704    
 -0.98128527    
  0.33490667    
 -0.51868939    
  0.55584955    
 -0.19218136    
  0.34255120    
 -0.50614697    
 -0.26110807    
  0.44432712    
  0.41784474    
 -0.11790591    
 -0.45483670    
  0.62078303    
 -0.25628507    
 -0.53536689    
  0.14792000    
 -0.34400049    
  0.21046928    
  0.59343976    
 -6.28112257E-02
 -0.38820779    
  0.35897315    
 -0.50139338    
  0.54018611    
 -1.79969631E-02
  8.35751742E-02
  0.28573120    
 -0.46316501    
 -0.42833078    
 -7.41079599E-02
 -0.10658215    
  0.77412999    
 -0.39928374    
  0.36487660    
 -0.43266955    
 -0.36234373    
 -0.15028203    
   1.1194154    
 -0.65656942    
  0.64572674    
 -0.24089181    
  0.24780558    
 -0.23030502    
  0.32597297    
 -0.79672050    
  0.26662862    
  0.23342510    
 -4.68065850E-02
 -0.26072645    
  0.31113651    
  0.37296829    
 -6.92287162E-02
 -0.63973224    
 -0.10424280    
  0.25791383    
 -0.41268530    
 -0.12981172    
   1.1640786    
 -0.17431639    
 -0.61785728    
   1.0900434    
 -0.70992506    
 -0.83454412    
 -0.43825486    
  0.71580511    
  0.86916912    
  -1.0325271    
 -0.82360023    
   1.4132503    
 -0.67731559    
  0.95026219    
 -0.40041721    
  0.67715925    
 -0.43783310    
 -0.92644900    
  0.27863234    
   1.1786548    
 -0.39226604    
 -0.56506550    
  0.67939174    
 -0.20756824    
 -0.62931907    
  0.79444844    
 -6.36399910E-02
 -0.57513595    
  0.43069181    
  0.38751137    
 -0.24615185    
 -8.93545672E-02
 -1.81821194E-02
 -0.25607660    
  6.59266710E-02
 -0.59418702    
   1.0274636    
 -0.27576298    
 -1.91392805E-02
  0.27675301    
 -0.36376429    
  2.60091815E-02
  0.11048213    
 -0.62860876    
 -0.22099073    
  0.98585695    
  0.33230835    
 -0.22584525    
 -0.85635585    
 -7.49249309E-02
  0.29338643    
 -0.30953470    
 -7.00105587E-03
  0.10653081    
  0.60287666    
 -0.50852418    
 -0.14177565    
  0.38989192    
 -0.33408359    
   1.0789350    
 -0.52800548    
 -0.23342492    
 -0.70230776    
  0.86208707    
  0.12065732    
  0.27526322    
 -0.89217228    
  0.55900782    
  0.16349183    
 -0.43110073    
  0.23295224    
 -0.64880508    
  0.36865121    
 -3.56272794E-02
 -0.10939847    
  0.32177651    
 -0.63350892    
 -0.17498018    
  0.31474206    
  0.23180148    
  0.25212085    
  0.11322796    
 -0.51587623    
  0.48777711    
 -9.64766741E-02
 -0.15391304    
 -0.17008407    
  0.41527876    
  0.23659423    
 -8.35605785E-02
  0.12581994    
 -0.49453855    
  0.64261872    
 -0.75898945    
  0.91810405    
 -0.47407001    
 -0.13970390    
 -7.50352517E-02
  2.56423261E-02
 -6.98972791E-02
 -0.25455174    
 -0.23586988    
  0.89940000    
  0.19014011    
 -0.31483540    
 -0.45133665    
  0.67697436    
 -0.93595737    
 -0.14114846    
  0.91309416    
  5.40109016E-02
 -0.20213237    
 -0.73872483    
  0.85760725    
 -0.24677227    
 -0.29191029    
 -3.05951703E-02
  0.51276535    
 -0.20015396    
  0.60794216    
 -0.32738766    
 -0.14897832    
  0.17753626    
 -0.77684605    
  0.52030438    
  0.15222360    
 -0.50199121    
  0.44972286    
 -0.75087976    
  0.57681644    
 -0.48315206    
  0.84258085    
  0.31836173    
 -0.74378145    
 -0.35115302    
  0.63650668    
  9.97502804E-02
 -0.75403559    
  0.34381244    
  0.53873169    
  0.10387536    
 -5.94232716E-02
 -0.22159180    
  0.38495365    
 -0.80886012    
  0.78135622    
 -0.17291608    
 -0.73835248    
  0.66381943    
 -0.34344113    
 -0.31653237    
  8.63715559E-02
  0.36229295    
  7.89108425E-02
  0.40735102    
 -0.21526223    
 -0.72350991    
  0.42265761    
 -0.45596111    
 -0.18791470    
  0.69554824    
 -0.40726510    
  0.34671563    
 -0.25880381    
  0.57040161    
 -0.10308290    
 -0.67571980    
  0.49732015    
  0.55483669    
 -0.68819129    
 -0.38657701    
 -0.37073249    
  0.84125549    
 -0.49153242    
  0.45718291    
 -7.67999068E-02
  0.35231146    
 -0.16012080    
  0.32528931    
 -0.27052882    
 -0.65750867    
  0.94943333    
 -0.63476622    
  0.13293195    
 -0.33200669    
  0.14154007    
  0.21396436    
 -0.15642990    
  0.37957358    
 -0.68552601    
  0.66899681    
  5.82691282E-02
 -0.15380122    
 -0.45881927    
  0.30303735    
  0.41116321    
 -0.99866426    
  5.98681718E-02
   1.0864319    
 -0.35994813    
 -0.46207270    
  3.29097956E-02
  0.49047619    
 -8.38126019E-02
  0.28016907    
  5.88661954E-02
 -0.23128240    
 -0.78781223    
  0.60161227    
 -7.39089251E-02
  0.14995793    
 -0.58946884    
 -0.22476825    
  0.65868473    
  2.80089397E-03
 -0.55125928    
  0.68216461    
 -0.70922679    
   1.0535558    
 -0.18685333    
  3.90593819E-02
 -0.72385603    
 -6.43999055E-02
  0.66161299    
 -0.48522189    
  0.68287176    
 -0.46944022    
  0.33604306    
 -1.84088647E-02
 -0.32365859    
  0.39839071    
 -0.94562161    
  0.61723018    
  0.57835269    
 -0.96567345    
  0.93111807    
 -0.35913080    
 -0.16375956    
 -0.24053529    
  0.50130653    
 -0.41883779    
 -7.54760876E-02
  0.41010025    
  0.12277999    
 -0.15210789    
 -0.50489104    
  0.57277191    
  0.25919327    
 -0.58350378    
 -0.24452426    
  0.19404039    
 -0.34426934    
 -6.87291753E-03
  0.25615594    
  0.30706608    
 -0.70103157    
  0.11219744    
  0.33208245    
  0.61577976    
 -0.27136251    
  0.13652427    
 -0.21636747    
 -0.45402822    
 -0.16167706    
  0.54159707    
  0.38044620    
 -0.67985141    
 -0.11801890    
  0.49800494    
 -0.19923782    
  0.32288191    
  0.12724009    
 -0.29439801    
 -0.16204356    
 -0.11225147    
  0.67976010    
 -0.53630495    
 -0.21130918    
  0.91591114    
  -1.0389261    
 -0.37899455    
   1.1445622    
 -0.16216655    
  0.24542876    
 -0.66151315    
  0.48523390    
  0.23425375    
 -0.20086318    
 -0.11553469    
 -0.58612317    
  0.32387802    
  0.13565446    
  0.25893271    
 -0.50735945    
  0.46044251    
 -0.65249968    
 -0.19880892    
  0.74667597    
  0.47151771    
 -0.53146070    
  2.16431413E-02
 -0.41750190    
  0.44728097    
 -0.59097040    
  0.30735475    
  0.26510754    
  0.17230918    
 -0.35487965    
  0.27186248    
 -0.18323331    
 -0.31027907    
  7.88938850E-02
  0.42142910    
 -0.59619319    
  0.53195596    
 -6.99411109E-02
 -0.40223598    
 -5.56805655E-02
 -0.44615906    
 -0.34804034    
   1.0427839    
 -0.46459576    
  0.65696752    
  3.10907271E-02
 -0.31526980    
  0.47414705    
  2.89563481E-02
 -0.50660622    
  0.46119308    
 -0.20153132    
 -8.46766233E-02
 -0.49234277    
  0.86639148    
 -0.68809420    
  9.60430503E-02
  0.63469505    
 -0.30399567    
  -1.0238466    
  0.24846125    
  0.25574911    
  0.28989181    
  0.51413137    
 -0.62613636    
 -9.92068276E-02
  0.15502673    
  0.42683458    
 -0.66943079    
  0.77353317    
 -0.15089470    
 -0.18208213    
 -0.17716271    
  0.47021794    
  1.27796438E-02
 -0.15786132    
  0.36801046    
 -0.51311517    
 -0.20785989    
 -0.21786651    
  0.28603598    
  0.35881424    
  9.01707783E-02
 -0.50662822    
  0.43808618    
 -0.48635277    
  0.66529036    
 -0.19711958    
 -2.90887747E-02
 -0.73288733    
  0.53509873    
 -0.40402737    
 -0.11643704    
  0.12928526    
  0.32884422    
 -0.21627590    
  0.43788671    
 -0.33843726    
  0.47365439    
 -0.62780529    
  0.62243158    
 -4.51865979E-02
 -0.62874967    
 -0.32428464    
  0.87571239    
 -0.34577224    
  0.39682209    
  7.14588836E-02
 -0.70398146    
  0.20954375    
  0.42066133    
 -0.68390930    
 -1.38888741E-02
  0.86413836    
 -0.70898908    
  0.13776402    
  0.36222467    
 -0.23962219    
 -0.24846150    
 -0.11261907    
  0.95142776    
 -0.87495756    
 -0.20089787    
  0.93805224    
  0.16885902    
 -0.79942638    
 -0.23982620    
  0.73209840    
 -0.44208226    
 -0.20710160    
  0.55252457    
  0.10672083    
 -0.29849306    
  8.47601146E-02
  0.17402282    
 -0.14149944    
 -0.64626348    
 -0.17471685    
  0.47189581    
  0.78518683    
 -0.15746075    
 -4.01496813E-02
 -0.56514567    
  0.70051390    
  5.48957521E-03
 -0.32738963    
  0.19177043    
 -0.79769516    
   1.0470339    
 -0.86703551    
  3.24147716E-02
 -0.40078580    
   1.1334780    
 -0.48912117    
 -0.37576339    
  1.90884136E-02
  0.52914411    
 -0.47000369    
  0.35746661    
  1.10196192E-02
  0.24963878    
 -0.15059945    
 -0.30520430    
  0.27241480    
 -0.35484532    
 -0.15171595    
  0.35454479    
 -0.56185699    
 -0.41599166    
  0.40281618    
 -2.14485452E-02
   1.0196981    
  3.90245463E-03
 -0.85675478    
  0.11062165    
  0.97413325    
 -0.96799195    
  0.61242408    
  3.31315678E-03
 -0.36125320    
 -0.17224611    
  1.49257435E-02
  0.27791223    
  0.40124887    
 -0.49993062    
  0.44492382    
 -0.49572861    
  0.42268839    
 -1.07297571E-02
 -8.20222273E-02
  0.14575163    
 -0.52236307    
 -0.22913425    
  0.67035711    
 -0.42766345    
 -8.24307129E-02
  0.90192872    
 -0.82456136    
 -0.12606584    
  0.33455101    
 -0.55243015    
  0.44523665    
  0.54331946    
 -0.57280159    
  4.16404866E-02
 -1.52211906E-02
  0.56486064    
 -0.10759109    
 -0.64759833    
 -0.12850837    
 -0.15485394    
  0.86266112    
 -0.30234212    
  6.92743212E-02
  0.75299948    
  -1.1763401    
  0.36941895    
 -0.19346389    
  0.53703386    
  9.45955217E-02
 -0.70302582    
  2.14292724E-02
  0.66628778    
  0.35776317    
  -1.1951286    
  0.63153958    
 -0.24085788    
 -0.26293164    
 -0.16403946    
  0.50209194    
  0.13287304    
 -0.29849315    
 -0.13619676    
  0.21097003    
  0.30659428    
 -0.57054472    
 -2.46924218E-02
  0.35686702    
 -0.18420765    
 -0.17458445    
  0.59822237    
 -0.51684654    
  9.96603817E-02
 -0.14694223    
  1.66208856E-02
  1.27391862E-02
  -1.0423583    
  0.19083235    
   1.0329434    
 -0.35258946    
  0.62315738    
 -0.10421046    
 -0.47486880    
 -4.40785810E-02
 -5.51405847E-02
 -0.56758386    
  0.90664446    
  7.46847019E-02
 -0.52898031    
  0.77024949    
 -5.69506697E-02
  0.37935820    
 -0.92228144    
  0.62774980    
 -0.31673679    
 -0.20715550    
  0.58066911    
  0.21532097    
  3.76755334E-02
 -0.76816052    
  0.67946726    
 -0.24777873    
 -0.19701715    
  0.39200315    
  0.18827370    
 -0.98216653    
 -0.24096760    
  0.75007850    
  0.15028237    
 -0.20994218    
 -0.66619122    
  0.39297593    
  0.56498748    
 -0.44820195    
 -0.21281362    
  0.43403825    
 -0.16078830    
 -0.23069067    
  0.43654260    
  1.93946660E-02
 -0.15836132    
 -0.21578656    
  0.64944857    
 -0.73123807    
  0.31431302    
 -0.29183999    
  0.43106088    
 -0.27215934    
 -0.35239598    
  0.66234034    
 -0.34041986    
 -0.21543704    
  0.67067444    
 -0.34289777    
 -0.42977569    
  0.72181511    
 -0.31560463    
  0.18082990    
  0.13694596    
 -0.39682576    
 -0.22112945    
  0.53546906    
 -0.79602444    
  8.50513130E-02
  0.29306325    
 -0.21246721    
  0.73644412    
 -0.68891895    
 -1.27388276E-02
  0.55594605    
  9.35259014E-02
 -0.51008195    
 -0.15013130    
  0.54312772    
  8.30303431E-02
  0.40930665    
  -1.1943061    
  0.60590541    
 -0.23565218    
  3.60553116E-02
  0.50846183    
 -0.22669946    
  7.35627338E-02
 -0.41258270    
 -0.13149275    
  0.33443347    
  0.63538831    
 -0.84370089    
  0.77166969    
  -1.1593407    
  0.41599166    
  0.41990390    
 -0.69085628    
  0.65584707    
  2.23142970E-02
  6.08294457E-02
 -0.15324032    
  0.14666131    
 -0.51707894    
  0.44170108    
  0.30181658    
 -0.22095297    
  0.15383814    
 -2.27712430E-02
 -0.22386347    
 -0.55124748    
   1.1062222    
  -1.0794991    
  0.49899140    
  0.16743301    
 -0.76661438    
  0.31641337    
 -0.47131154    
  0.26918757    
  0.10255680    
  0.40064022    
 -0.27845410    
  0.33601594    
 -0.70925784    
   1.0510975    
 -6.10302724E-02
 -0.63130623    
 -0.30457160    
 -0.39671230    
   1.0732384    
 -0.24860452    
  0.66775572    
 -0.95448321    
 -0.20940247    
  4.14805859E-02
  0.49673128    
  0.48804045    
 -0.41904745    
  9.53099430E-02
  0.17197299    
  -1.0801382    
  0.63666880    
  0.37124702    
  1.05416623E-03
 -2.77797095E-02
 -0.73631918    
  0.38412300    
  0.29306045    
 -0.51274306    
  0.66096509    
 -0.53828895    
 -6.85077831E-02
  0.57559121    
 -0.69314736    
  0.14623147    
  2.09797621E-02
  0.47345778    
  2.02674083E-02
  0.13141732    
 -0.44802466    
  0.26903111    
 -0.59914666    
  0.61015981    
  0.10195957    
 -0.97852397    
  6.61821291E-02
   1.1132824    
 -0.50491005    
  0.25428867    
  3.47326323E-02
 -2.54208408E-02
 -0.70871598    
  0.28243804    
  0.36359102    
 -0.54087782    
  0.42842591    
 -0.51492423    
  0.56866813    
 -0.11575045    
 -0.17038272    
  0.37720579    
 -0.64344740    
 -0.33526075    
  0.90834963    
  0.33059734    
 -0.33745453    
  0.10237428    
 -0.18356480    
 -0.43193173    
  0.47929949    
 -0.20317827    
 -0.46536317    
 -0.30952400    
  0.26212150    
 -0.57428604    
 -0.27058753    
  0.18043673    
  1.40516190E-02
 -0.21158279    
  0.10363477    
  5.54298125E-02
  0.11122561    
 -0.21440984    
  0.17869188    
  0.62739575    
  0.25185385    
   1.3108795    
 -0.69518363    
 -0.31489205    
  0.36460423    
 -0.30628261    
  0.21600352    
  0.14867641    
 -0.30211952    
  0.25625268    
 -0.22099070    
 -0.49345446    
  0.67138577    
 -4.91904244E-02
 -0.14560860    
 -0.65617204    
  0.49999443    
  0.67739874    
  6.47252053E-03
 -0.36955833    
  4.56238501E-02
  0.11059964    
 -0.59437454    
  0.30876055    
  0.36162132    
  -1.0302777    
  0.32555032    
  0.69480985    
 -0.62260520    
 -0.11817032    
  0.28855255    
 -9.01019424E-02
 -0.13271533    
 -0.51573175    
  0.29584536    
 -0.19212534    
  0.38890859    
 -0.29494268    
  0.99059099    
 -0.54987991    
  0.67641348    
 -0.96940035    
  0.18489712    
 -1.45750912E-02
 -0.25505012    
  0.35583261    
  0.39558375    
 -0.11011635    
 -0.45897815    
  0.30593538    
  0.21431911    
 -0.57989323    
 -0.29703689    
  0.25131443    
 -0.12659357    
  0.76978028    
 -0.69931382    
  0.94514883    
 -5.77242933E-02
 -0.81774437    
 -0.15575437    
  0.41069475    
  0.36128417    
 -0.58033764    
  0.19644518    
  0.55612558    
 -0.40896773    
 -0.13052846    
  0.65494531    
  -1.3287898    
  0.10859063    
 -0.60481733    
  0.52235323    
 -0.53206193    
 -0.14686014    
  0.13211787    
  7.16294199E-02
 -5.68873845E-02
  0.10194014    
 -0.12663259    
 -1.51137644E-02
 -5.08893328E-03
  3.01529337E-02
  2.92705446E-02
 -2.43318845E-02
  5.74319139E-02
 -1.34450900E-07
 -1.40515715E-02
 -0.12014419    
  0.10589231    
 -4.40168194E-02
  9.95022710E-03
 -5.59941381E-02
  4.10314910E-02
  1.99013706E-02
  1.46701122E-02
 -7.77861615E-08
 -2.95587368E-02
 -3.56272981E-02
  3.56272422E-02
  4.98730550E-03
 -6.15580045E-02
  4.14565876E-02
 -5.08893328E-03
  4.48953100E-02
  1.45282634E-02
 -3.92206460E-02
  4.87900451E-02
  8.22380781E-02
 -8.70113596E-02
  2.36416049E-02
 -2.36417446E-02
  3.75628658E-02
  4.94482554E-02
 -0.10633566    
 -4.48951833E-02
  6.89927489E-02
  5.55700064E-02
 -0.17156872    
  0.10161024    
 -4.84270230E-03
 -6.51860982E-02
  5.54298125E-02
  7.55076483E-02
 -0.10032263    
  9.54720392E-08
 -2.54467968E-02
  5.14160423E-03
  0.67503518    
 -0.50129771    
  2.55331174E-02
 -0.14926070    
 -1.97053067E-02
 -4.58095036E-02
  8.00428689E-02
  2.84377765E-02
 -7.77088776E-02
  1.50376419E-02
  8.57670307E-02
 -3.72135900E-02
 -6.35909960E-02
  5.40672392E-02
  2.83036418E-02
 -1.34450900E-07
 -1.87798887E-02
 -1.43198911E-02
  4.79619065E-03
  5.58285899E-02
 -2.28842292E-02
 -8.70112702E-02
  1.50376419E-02
  4.38025035E-02
  3.73877287E-02
 -3.26369256E-02
 -1.91392843E-02
  0.11831957    
 -0.11350021    
  5.15338629E-02
 -4.19643186E-02
 -1.20286558E-07
 -4.77326009E-03
 -5.40671162E-02
 -1.01522347E-02
  9.25232321E-02
  1.84339136E-02
 -6.11956380E-02
 -6.00181408E-02
  4.04094346E-02
 -9.95026529E-03
  2.46926006E-02
  3.82823832E-02
 -7.80885667E-02
  3.98062393E-02
 -3.47428434E-02
 -5.18249422E-02
  8.65680054E-02
 -6.55145794E-02
 -1.57484692E-02
  6.65205792E-02
 -2.50640959E-02
  2.50638649E-02
  4.93849861E-03
  2.16789516E-07
  4.91402391E-03
  8.90236596E-09
 -6.06245920E-02
  6.55145943E-02
  3.35764773E-02
 -3.84662710E-02
  8.90236596E-09
  4.88997390E-03
 -0.16395475    
  9.84401032E-02
  5.57108223E-02
 -0.11470916    
  4.32498716E-02
  5.27704414E-03
  3.61795314E-02
  3.49162742E-02
 -0.12516306    
  8.00429136E-02
  5.97192906E-02
 -0.16793293    
  0.16309011    
 -4.86620096E-03
  2.40974315E-02
 -4.87900972E-02
  5.35407737E-02
 -0.17007446    
  0.13633645    
 -1.48153212E-02
  0.14773345    
 -0.24703178    
  9.92979854E-02
  5.79874553E-02
 -8.82924050E-02
  2.53178738E-02
  5.82690910E-02
  0.10724562    
 -0.13111296    
 -2.94141211E-02
  4.85532321E-02
  5.56201929E-09
 -6.86545298E-02
  1.51137039E-02
  2.95587238E-02
 -2.95587368E-02
  3.92208770E-02
  9.56933107E-03
 -0.15972149    
  0.10088133    
 -0.10648336    
  0.11653388    
  3.44014838E-02
  2.38676630E-02
 -2.87101828E-02
 -3.96090336E-02
  4.92712110E-02
 -6.45383149E-02
  1.02040432E-02
  5.43345138E-02
  4.79619065E-03
  3.29442210E-02
  3.18933204E-02
 -5.05853146E-02
  1.81626817E-07
 -2.87101828E-02
 -1.96085759E-02
  1.96083933E-02
  1.92312412E-02
 -1.20286558E-07
 -1.92314405E-02
  0.11020319    
 -6.28008395E-02
 -8.19734856E-02
  8.65922943E-02
 -4.71785031E-02
 -4.95151915E-02
  3.49162742E-02
   1.3911843    
  -1.4109869    
   1.5953389    
 -0.56750691    
 -0.10954333    
 -0.17635150    
  0.63556850    
 -0.35685492    
 -0.22539836    
 -0.19093658    
   1.3235759    
 -0.62497884    
 -0.28226182    
 -0.21417505    
  8.96123201E-02
  0.37927502    
  0.30773091    
 -0.31755567    
 -0.50707138    
  0.42172542    
 -6.66911379E-02
  0.12051606    
  0.12181810    
  0.47273815    
 -0.68913907    
  0.49956238    
  0.24958701    
 -0.44048876    
  9.94679034E-02
 -0.22314343    
  0.10349716    
  0.52298170    
 -0.91416067    
  0.27429500    
  0.46730471    
 -0.36979136    
 -0.47049272    
  0.65931320    
 -0.11689795    
  0.46329769    
 -0.92672420    
  0.68040818    
 -0.19004345    
  0.31310382    
 -0.90622032    
  0.80669057    
 -0.35872173    
 -0.69442821    
 -0.26905325    
 -0.20815563    
  0.67226946    
  8.68357420E-02
  0.63131303    
 -0.64298618    
  0.77484417    
 -0.22788879    
 -0.59300995    
 -2.07049064E-02
   1.0074079    
 -0.11140550    
 -0.87325108    
  0.28921443    
  0.22894600    
 -0.32701632    
 -0.25228009    
  0.66111809    
 -0.43450198    
 -0.18614179    
  8.02034140E-02
  0.32595742    
  0.10424704    
 -0.11403055    
  0.37020648    
 -0.53802687    
  0.42194000    
  4.26502712E-02
 -0.60526621    
  0.36448392    
 -0.48850042    
  0.46566525    
 -0.27508065    
 -8.19826201E-02
  0.36383384    
 -0.65735805    
  0.83607441    
 -0.56414080    
  0.37183702    
 -0.23138541    
 -0.23615891    
  0.26001027    
 -6.07298575E-02
  0.29525614    
 -0.19815879    
 -0.19079886    
   1.1365224    
 -0.94086504    
 -0.26058856    
   1.0845373    
 -0.84352517    
 -0.13754033    
   1.0730844    
 -0.33285907    
  2.31740773E-02
 -0.11668240    
 -0.80181366    
  0.78584510    
 -0.19365311    
  0.27755788    
 -0.36957678    
  7.97336921E-02
 -7.57256001E-02
 -0.66423595    
  0.30183017    
 -7.35187978E-02
  0.29128399    
  5.25251999E-02
 -0.15463829    
  0.35769829    
 -0.84769589    
  0.36278424    
  0.11692128    
 -9.01508853E-02
 -0.18383196    
  0.63238066    
 -0.17177503    
 -0.62807232    
  0.47701645    
  0.55126137    
 -0.75954121    
  0.85022098    
 -0.22599362    
 -0.26775753    
  0.48407215    
 -0.33012620    
  8.14611241E-02
 -0.73955899    
  0.57877278    
  0.10841841    
 -0.41808939    
  0.12601696    
  0.17159760    
  0.12047482    
  7.14588091E-02
 -0.52652091    
  0.60870039    
 -0.27007833    
  9.71389115E-02
 -0.48004147    
 -0.25667173    
 -0.48074806    
  1.63270030E-02
 -0.32200229    
  0.15015243    
 -0.12260230    
  0.13217165    
 -0.10008347    
  3.10907234E-02
  1.51902614E-02
  0.10485802    
 -2.75248084E-02
 -5.25180250E-02
  9.75609757E-03
 -9.75616649E-03
  4.78558615E-02
 -2.84377728E-02
 -5.43344766E-02
  3.49162742E-02
  8.90236596E-09
  1.45988557E-02
  4.25596796E-02
 -3.77401635E-02
  1.62638770E-07
  4.79619065E-03
 -4.79600951E-03
 -2.43318845E-02
  9.80398897E-03
 -3.47428434E-02
 -2.04090029E-02
  2.04089768E-02
  8.23708624E-02
  1.84339136E-02
 -8.57670605E-02
  2.94139404E-02
  9.61547717E-03
 -2.42142491E-02
  3.84664610E-02
 -1.42520042E-02
  4.67376895E-02
 -1.84338354E-02
 -4.66217147E-03
 -7.26710930E-02
  9.54720392E-08
 -1.01012224E-02
  1.51137039E-02
  5.35407737E-02
  1.41177233E-02
 -4.68365289E-03
  2.77797747E-02
 -4.19643186E-02
 -5.38026094E-02
  8.19736496E-02
 -1.86919514E-02
 -2.87101828E-02
 -2.45714970E-02
  0.70304847    
 -0.72314954    
  5.91305420E-02
 -4.90293317E-02
  1.49627691E-02
  4.93849861E-03
 -5.05159125E-02
  4.55774032E-02
 -3.52679342E-02
  5.97192906E-02
 -9.70882550E-03
 -4.88997623E-03
 -1.98025610E-02
  6.76584914E-02
 -1.41178761E-02
 -5.85532151E-02
  4.42334190E-02
  3.30998152E-02
  4.64044465E-03
 -3.77401635E-02
 -2.92704869E-02
 -1.49627775E-02
  4.90294471E-02
  9.52388719E-03
 -3.37381326E-02
  3.84664610E-02
 -4.72813565E-03
 -8.91680643E-02
  3.06147318E-02
  7.26710334E-02
  7.21033439E-02
 -0.10054107    
 -5.94232827E-02
  4.48953100E-02
  2.88481601E-02
  4.72832285E-03
  1.81626817E-07
 -2.38674246E-02
 -1.95125975E-02
  6.66911379E-02
 -0.21511149    
  0.15333402    
  0.11995936    
 -8.62211734E-02
 -5.85532151E-02
  3.94140258E-02
  9.22313333E-02
 -5.89741617E-02
 -7.77088776E-02
  8.23708624E-02
 -0.16663136    
  0.10919951    
  4.80863824E-02
 -9.34341401E-02
  5.51518090E-02
 -1.47423856E-02
  4.35904413E-02
 -5.35407029E-02
 -1.00502307E-02
  0.12337886    
  6.06244355E-02
 -0.17896575    
 -5.15579209E-02
  2.09430531E-02
  4.06144820E-02
 -2.51901131E-02
  5.46041913E-02
  4.71783243E-02
 -6.17773496E-02
  1.45988557E-02
 -3.44013609E-02
 -4.08219621E-02
  0.10379699    
 -4.70570941E-03
 -1.42520042E-02
  9.52388719E-03
 -1.43198911E-02
  3.77403945E-02
 -3.77401635E-02
  6.96336478E-02
 -0.16542487    
  2.09430531E-02
  0.10328567    
  6.33695945E-02
 -0.11613943    
  2.91282907E-02
 -4.79600951E-03
 -4.81923064E-03
  4.81944904E-03
 -5.43344766E-02
  2.01009437E-02
  2.94139404E-02
  3.32570635E-02
 -8.27724114E-02
  2.50638649E-02
 -9.95026529E-03
 -3.56272981E-02
 -2.09432859E-02
  3.63677815E-02
  6.89927489E-02
  4.19644117E-02
 -0.11095694    
  5.94235845E-02
  1.43200597E-02
 -4.85534631E-02
  1.97050590E-02
 -0.10265400    
  8.29488486E-02
  4.85532321E-02
  4.72832285E-03
 -6.83191419E-02
  5.03788935E-03
  5.01260767E-03
  1.48888296E-02
 -3.50911841E-02
  0.12456287    
 -1.81821231E-02
 -0.13222151    
 -5.24936896E-03
  7.59858936E-02
  3.82823832E-02
 -0.10901861    
  0.23666443    
 -0.20067059    
  8.70114416E-02
 -7.69609734E-02
  6.29749969E-02
  1.96503706E-07
  1.96503706E-07
 -8.82924050E-02
  6.45386875E-02
  1.90483760E-02
 -0.13083965    
  2.12773848E-02
  8.56947750E-02
  2.38676630E-02
 -1.42520042E-02
 -4.40168194E-02
  4.40169051E-02
  9.52388719E-03
 -1.91392843E-02
 -8.56947303E-02
  6.61821216E-02
  4.91402391E-03
 -3.49163935E-02
  5.43345138E-02
  3.77403945E-02
 -6.70108125E-02
  0.16400279    
 -0.16896600    
  1.97050590E-02
  9.30905193E-02
 -0.10783281    
  2.92705446E-02
  2.84377765E-02
  9.30245779E-03
 -4.74023148E-02
  2.39819698E-02
  3.26371230E-02
  1.81824733E-02
 -0.10435995    
  9.53102782E-02
 -4.55560489E-03
 -7.58655369E-02
  4.91402391E-03
  9.75609757E-03
  9.66207311E-03
  4.79619065E-03
  4.77315858E-03
 -1.43886814E-02
 -2.44511999E-02
  2.92705446E-02
  2.84377765E-02
 -6.26713410E-02
 -2.51901131E-02
  6.42196089E-02
 -5.91306500E-02
  5.91305420E-02
 -2.91280560E-02
 -1.99010596E-02
  5.38025871E-02
 -1.20286558E-07
 -2.40975637E-02
 -4.88997623E-03
  7.09519461E-02
 -7.58655369E-02
 -3.00023779E-02
  4.46723625E-02
 -9.75616649E-03
 -6.06245920E-02
  4.08220589E-02
  6.29749969E-02
  2.32030917E-02
 -2.32027005E-02
 -4.80859689E-02
 -9.90130659E-03
  7.19735622E-02
 -1.86919514E-02
 -9.47886426E-03
  2.81709414E-02
 -1.39860455E-02
 -8.31773728E-02
  0.10178246    
 -9.25945956E-03
 -4.76280600E-02
  9.75251049E-02
 -0.13733140    
  6.39036819E-02
  2.35303622E-02
 -9.34566557E-03
  1.39863072E-02
 -2.81709973E-02
 -2.89875288E-02
 -2.98528578E-02
  3.96090597E-02
  7.92955607E-02
 -7.92956799E-02
  4.84268041E-03
  5.59167610E-08
  4.81944904E-03
  4.79619065E-03
  9.52388719E-03
 -0.20436382    
  0.18522437    
  0.14792019    
 -0.15276283    
  9.66207311E-03
 -9.66198836E-03
 -2.45714970E-02
 -2.51901131E-02
 -3.10906004E-02
  9.05141681E-02
 -1.94180775E-02
  6.63752630E-02
  9.13258083E-03
 -0.11551275    
  7.84717947E-02
 -4.33800779E-02
  9.80398897E-03
  5.22684939E-02
 -6.20722100E-02
 -6.61819205E-02
 -1.59154069E-02
  2.11649425E-02
  8.52648169E-02
 -4.42331582E-02
  2.97051426E-02
 -4.48951833E-02
  5.94235845E-02
  6.06247634E-02
 -4.63045612E-02
 -4.35905419E-02
  9.85230505E-03
  3.84664610E-02
 -9.47886426E-03
  4.65201139E-02
 -5.60893044E-02
 -9.66198836E-03
  4.84268041E-03
  2.85735689E-02
  2.32030917E-02
 -0.11663704    
  6.48606867E-02
 -6.48607612E-02
  5.02618439E-02
  1.45988557E-02
 -7.00287223E-02
  5.05160056E-02
 -1.48885464E-02
  6.58555308E-08
 -6.18752763E-02
  0.68245184    
  6.25204667E-02
 -0.39791811    
  0.20646408    
   1.1703875    
 -0.42801341    
 -0.22971532    
 -0.32626820    
  0.74988258    
  0.13022859    
 -0.76741695    
  0.63358516    
 -0.36478734    
 -0.44704562    
 -0.19048500    
  0.62882745    
 -0.20710160    
 -4.84676510E-02
 -4.38361317E-02
  0.68604678    
  0.36259580    
 -0.20269282    
 -0.19372213    
 -0.38299206    
  0.22494382    
  0.54949290    
  -1.2017606    
   1.0629947    
 -0.80403602    
  0.66503721    
  0.31044719    
 -0.77694803    
  0.34789535    
  4.46664020E-02
 -0.46882349    
  0.32563183    
  0.25373343    
 -0.75641787    
  0.69988126    
  8.87809023E-02
  8.62436518E-02
 -9.75663811E-02
  0.28923357    
 -0.91823065    
 -4.16312702E-02
   1.0373970    
 -0.72967440    
  0.26738819    
 -0.54716498    
 -0.10143119    
  0.32771927    
  0.55263931    
  -1.1013260    
  0.31051734    
  0.25065008    
  0.13197982    
  7.58533701E-02
  0.10850433    
  0.20190254    
 -7.47476295E-02
 -3.98799498E-03
 -0.69214863    
 -0.33607289    
  0.57623649    
  0.60026723    
 -3.23878378E-02
 -0.14838445    
 -0.64775378    
 -0.24962536    
  0.52540243    
 -0.24089000    
 -3.09501607E-02
  3.28532122E-02
  0.86639738    
 -0.82178009    
  0.69949067    
 -0.57646894    
  0.41293994    
 -0.61934310    
  0.73000866    
 -1.34230563E-02
 -0.55120522    
 -0.10405863    
  0.82772344    
 -0.86947548    
 -0.18232168    
 -0.25264418    
 -0.28967997    
 -0.17435351    
 -1.20286558E-07
  3.73877287E-02
 -0.11149530    
  0.72345227    
 -0.76001000    
  4.16728333E-02
  2.51900125E-02
  3.42333354E-02
 -6.45383149E-02
  5.11523709E-03
  3.01529337E-02
  2.44511515E-02
  4.81944904E-03
 -4.92709428E-02
 -5.06342901E-03
  3.00024673E-02
 -0.14842011    
  0.17754829    
 -9.61540267E-03
  4.81944904E-03
  3.30998152E-02
  4.64044465E-03
 -2.81709973E-02
 -5.38026094E-02
  1.49627691E-02
  2.92705446E-02
 -3.42334062E-02
 -2.35817865E-07
  4.38025035E-02
  9.47892573E-03
 -2.38674246E-02
  1.43886171E-02
 -3.88399363E-02
 -1.04017417E-07
  4.93849861E-03
  5.27698770E-02
 -5.27698174E-02
 -1.48885464E-02
  5.82690910E-02
  1.81626817E-07
  1.86921991E-02
 -7.19737336E-02
 -3.03051453E-02
  6.45386875E-02
  9.18075293E-02
 -0.14107849    
  1.04925583E-07
  3.47429365E-02
  1.45282634E-02
  1.90483760E-02
 -2.38674246E-02
 -2.44511999E-02
  8.08042437E-02
 -9.07543004E-02
  2.46926006E-02
 -8.65678936E-02
  2.62481049E-02
  4.06144820E-02
 -2.51901131E-02
 -2.58411001E-02
 -5.24936896E-03
  8.08520168E-02
 -6.51860982E-02
 -4.23342027E-02
  7.29490966E-02
  9.99984797E-03
 -4.98747546E-03
 -2.02025715E-02
  0.16862263    
 -0.21029529    
  8.65680054E-02
  9.75251049E-02
 -0.15267697    
  0.13481937    
 -0.15565333    
  7.59858936E-02
  2.40974315E-02
 -2.89875288E-02
  9.75609757E-03
 -9.75616649E-03
  4.88997390E-03
 -3.98063771E-02
  3.00024673E-02
 -7.14590773E-02
  5.65704182E-02
  3.92208770E-02
  0.56235951    
  0.11381792    
  0.79089940    
 -0.77874851    
  0.44027859    
  0.19314940    
  0.25344869    
 -0.89171952    
 -0.10752018    
 -0.16729958    
 -0.37092471    
  0.55164772    
 -0.53785408    
   1.2494962    
 -1.71621870E-02
  3.40346806E-02
  0.78294325    
  -1.0200186    
  0.31265312    
 -0.28212884    
 -0.28979412    
  0.73961914    
  5.78308180E-02
 -0.14971599    
  0.28740558    
 -0.76808536    
  0.67418480    
 -0.76788634    
 -1.78398248E-02
  0.18730888    
  8.88064131E-02
  0.19388826    
 -0.10120242    
 -0.29183999    
 -4.15939353E-02
  0.46903798    
 -0.67400783    
  0.33172178    
  0.54788560    
  0.42139781    
  -1.3347430    
 -0.34830666    
  0.91490084    
 -0.16604285    
 -0.44311070    
  0.58094311    
  9.80376452E-02
 -0.62182236    
  0.34403521    
  3.41864303E-03
 -0.48444191    
  0.12727919    
  0.47304773    
 -0.13483481    
  0.32648477    
 -7.82669783E-02
  0.52189046    
 -0.13238184    
 -0.41145706    
 -0.32873511    
  0.43270791    
 -0.39304250    
  0.81994307    
 -0.23627989    
 -0.56168401    
 -0.24976297    
  0.74082935    
 -0.61225224    
  0.84904939    
 -0.70105243    
 -9.03840959E-02
  0.39120671    
  0.36006331    
 -0.15749562    
 -0.41403049    
  3.79790962E-02
  2.15061568E-02
  0.43245310    
  0.28546080    
  -1.1983055    
  0.86951321    
 -0.12023216    
 -0.58639401    
  0.59679258    
 -0.41065076    
 -0.23534948    
 -1.92922176E-08
  0.61090899    
 -0.61971962    
  7.04666078E-02
  0.60707271    
 -0.45616707    
  0.66345513    
 -0.96302819    
  0.53540134    
  0.62129909    
  -1.1519275    
  0.62160003    
 -0.29366779    
  0.40030599    
 -0.20746234    
  0.45557901    
 -0.73247528    
  0.37644076    
  3.89254093E-02
  0.23781370    
  0.13000579    
 -0.34709975    
 -0.41394478    
  9.23195705E-02
  0.29596701    
 -0.41229543    
 -1.88685767E-02
 -0.41407356    
 -0.29636535    
 -0.10622229    
 -0.21029529    
  4.67616394E-02
 -4.67616394E-02
  5.30493958E-03
  2.09430531E-02
   1.1972145    
 -0.19270398    
 -0.18726738    
 -0.12409595    
  0.67484605    
 -0.87494129    
  0.40757260    
  0.55569839    
 -0.54940265    
  0.56498075    
  0.23237544    
 -0.92196184    
  0.18350555    
  0.15330490    
  0.50164640    
 -7.55278245E-02
 -0.62791842    
  0.77938211    
 -0.67526412    
  0.76598859    
 -0.58397794    
  0.46727833    
 -0.25759980    
 -6.91728666E-02
  0.35179824    
 -0.66687918    
  0.61518586    
 -0.30960923    
  0.27186856    
 -0.58861846    
 -6.97959363E-02
  0.54283792    
 -0.79243273    
  4.53480370E-02
  0.99671245    
 -0.87838209    
  0.43351460    
  0.33139342    
 -0.54395497    
  0.52337790    
  0.30187398    
  -1.0705695    
  2.87313033E-02
  0.16251902    
  0.56278527    
 -0.44582570    
  0.59180546    
 -0.77974433    
  0.46277088    
 -0.59886158    
  0.30909151    
  8.18421170E-02
  0.42328182    
 -0.91226244    
 -0.48519364    
  0.47000375    
  0.79492962    
 -0.51814866    
 -5.15988395E-02
  1.21459030E-02
 -0.26316929    
  0.71771204    
 -0.12934402    
  0.15953477    
 -0.47871548    
  0.33361110    
  2.82503180E-02
  2.74742562E-02
 -0.35203981    
  0.74843037    
 -0.38293144    
 -0.63851732    
  0.14798343    
 -0.15560721    
  2.26994939E-02
   1.1959609    
 -0.80136091    
  0.50408012    
 -0.31200227    
 -0.30965066    
  0.75632626    
 -0.43290123    
  0.18664438    
  0.33289835    
 -0.33176389    
 -0.65969926    
   1.1044431    
 -0.53485221    
 -0.25273314    
  0.28327966    
 -0.23494555    
 -0.11436439    
 -0.53558940    
 -0.17130379    
   1.0219278    
 -0.47374651    
  0.59773695    
 -0.33845431    
  0.45170459    
 -0.95178550    
  0.46554101    
 -9.54697207E-02
 -0.22358300    
  7.41081387E-02
 -6.97220117E-02
  0.21743821    
 -0.33576804    
  0.43139860    
 -4.24898863E-02
 -0.31304246    
  0.33451340    
  0.57628298    
 -8.29870719E-03
 -0.60459363    
 -2.92366687E-02
 -3.91510390E-02
 -0.22268976    
 -0.21974784    
  0.97870839    
 -0.38497588    
 -0.19963129    
  0.16147080    
  0.58904654    
 -0.67355627    
  0.73460376    
 -0.47918284    
  0.23940407    
  -1.7982321    
   1.7257770    
 -9.45013538E-02
 -0.20052968    
  0.55961591    
  0.11155239    
 -0.90838540    
 -4.63326573E-02
  8.11523348E-02
  0.61405468    
  0.51575196    
  -1.0851891    
  0.55805600    
 -0.37422049    
 -0.22845261    
  0.43911314    
 -4.91379434E-03
 -0.79413867    
 -0.44577619    
  0.93233174    
  0.61296475    
 -0.72636044    
 -0.22408187    
  0.33244011    
  0.46112597    
 -9.22364965E-02
 -8.75407755E-02
  9.21863541E-02
 -0.52600396    
  0.34345058    
 -5.42989261E-02
 -0.65426528    
 -0.30861509    
  0.36890763    
  0.84349120    
 -0.54259872    
   1.0536534    
 -9.04487967E-02
 -0.81866103    
 -0.41144565    
  0.50100881    
 -0.15648998    
  0.84103334    
 -0.45209724    
 -0.47644413    
  1.77344717E-02
 -9.84401554E-02
  5.04306927E-02
 -3.97125892E-02
 -0.35150999    
   1.1545917    
 -0.23708951    
 -0.36048707    
  5.07722422E-02
 -1.83187369E-02
  0.22750361    
 -0.93248528    
  0.36142555    
 -8.40001032E-02
  8.16277191E-02
 -0.22850253    
  0.85916734    
 -0.33117637    
  0.89709347    
 -0.10991724    
  -1.1328456    
  1.72631778E-02
  0.34758723    
  0.13848437    
  0.53548175    
 -0.74000245    
  0.60546464    
 -0.40697676    
  0.39073282    
  0.31966260    
 -0.43450743    
  2.38241144E-02
 -0.18277030    
 -0.79061288    
 -0.28669336    
  0.54654366    
   1.2286096    
 -0.81933790    
 -1.52068143E-03
  0.25990272    
  9.50967893E-02
 -0.26065823    
 -0.15553674    
 -0.34198910    
   1.0302701    
 -0.52446842    
 -0.28585243    
  2.17006616E-02
  0.55217695    
 -0.28391320    
  0.26310045    
 -7.41888657E-02
 -0.54695559    
 -9.83283948E-03
  0.58360583    
 -0.53162092    
  0.62723172    
 -0.90930140    
  0.79701400    
  0.13507171    
 -0.50854301    
  8.57891068E-02
  0.14578769    
 -0.12654221    
 -0.11650085    
 -0.21005009    
  0.14540194    
  0.27218458    
 -0.43812099    
  0.39573628    
 -0.55752301    
  0.60124588    
  0.13135678    
  0.15999527    
  8.70113820E-02
 -0.49297619    
  0.32375520    
  0.10590269    
 -0.88981485    
  0.84389901    
 -0.52350360    
  0.24226993    
 -0.24399555    
  0.34311190    
 -0.35004425    
  1.73767097E-03
 -6.96844701E-03
  0.53432345    
 -0.96456879    
 -0.35437348    
  0.10880275    
 -4.93055508E-02
 -0.12275913    
  9.71638411E-02
  1.83492620E-02
  0.11332858    
 -0.33647215    
  0.24472724    
 -5.48585765E-02
 -6.60435930E-02
  9.20189023E-02
 -8.00428391E-02
  0.11247813    
 -5.09198643E-02
 -2.26423871E-02
 -7.66268373E-03
  3.40296738E-02
 -3.01910210E-02
 -1.93429478E-02
  7.15937763E-02
 -5.22507392E-02
  3.01908962E-02
 -1.12152854E-02
 -3.05368658E-02
  7.72223482E-03
  4.51204292E-02
 -2.98528746E-02
 -7.06175864E-02
  8.93797651E-02
 -3.01910210E-02
 -3.50914486E-02
  5.40670045E-02
 -3.83188501E-02
  1.16505772E-02
  3.78832407E-02
 -5.73769361E-02
  3.92931327E-03
  0.41716102    
  0.32570970    
  0.14558528    
  0.77888101    
 -0.52649194    
  0.60476762    
 -0.46467897    
  0.36923176    
 -0.45921868    
 -0.30734164    
  7.03964606E-02
  0.76103157    
 -0.47523940    
 -0.76734233    
  0.43833363    
  0.39170104    
 -0.10915846    
  0.25842363    
 -0.75273925    
  0.79499292    
 -0.31746370    
 -0.62875962    
   1.1608807    
  -1.2534736    
  6.26709536E-02
  0.36898217    
  0.13856705    
  5.34008890E-02
  0.14149964    
  4.08220999E-02
  6.55795187E-02
  8.85709450E-02
 -0.61795151    
  0.73636901    
 -0.21325170    
 -0.16344340    
 -0.45604479    
 -2.56171245E-02
  0.30548671    
 -5.12933508E-02
  0.19996685    
 -0.44028470    
  0.51827830    
  6.13829680E-02
 -0.59154218    
  0.76704186    
 -0.61917150    
 -0.55234015    
   1.1779659    
 -0.18085194    
  0.24234115    
 -0.88188523    
  1.86146498E-02
 -7.88480416E-02
  0.45801404    
 -0.30989987    
  0.36581096    
 -0.41479248    
 -0.42370290    
  0.77695829    
  0.51617110    
 -0.52041137    
 -1.57033037E-02
 -0.44808713    
  0.69652003    
 -0.64174163    
 -0.19476552    
  0.94690549    
  0.23691761    
 -0.70672035    
  0.81911367    
 -0.55873036    
 -0.12665135    
 -0.24590407    
  0.33595806    
 -0.53642911    
  0.12774564    
  0.23046654    
  0.33822611    
 -0.75761282    
  0.87039357    
 -0.71291065    
  0.60667998    
  4.98775765E-02
 -0.38700306    
 -0.37691310    
 -6.89929873E-02
  4.87903357E-02
  0.35826081    
  0.25710851    
  0.13613226    
  7.45876553E-03
 -0.24541758    
  0.11521702    
  0.22917148    
 -0.43523055    
  0.27497160    
 -0.77790356    
 -0.39204195    
  0.18534720    
  0.78818268    
 -0.34807777    
 -6.63561821E-02
  0.88030797    
 -0.95585638    
  0.32455012    
  3.03297415E-02
  0.13784620    
  0.46743178    
 -0.81436974    
  0.84729803    
 -0.94067180    
  0.45526806    
 -0.50992620    
  0.61852044    
  0.44735184    
 -0.10175519    
 -0.97769225    
  0.85378498    
 -0.24248561    
 -0.35897306    
  0.44423211    
 -0.70571160    
  0.52724165    
 -0.64675063    
   1.1499490    
 -0.25671986    
  0.59576702    
 -0.68906450    
 -0.16546789    
  0.45982170    
 -2.19209399E-02
  -1.1228398    
  0.13727121    
  0.28708813    
  1.76683161E-02
  0.28197384    
 -0.49379843    
 -0.21936283    
  0.29037380    
  0.64672321    
 -6.43271953E-02
  2.00673733E-02
 -5.91079704E-02
 -0.22636876    
  0.23336995    
 -1.87798850E-02
 -0.13285445    
  0.16089356    
 -0.45445704    
  8.18561167E-02
 -2.88398918E-02
  0.29068959    
 -0.43883422    
  0.17363457    
 -0.10610628    
  7.37082809E-02
  0.28854817    
  0.15489237    
 -0.58667487    
  0.79299271    
 -0.75377160    
 -0.12260227    
 -0.17798324    
  4.56933193E-02
  0.84906876    
 -0.46112582    
  0.30644429    
  0.62255996    
  -1.1174048    
 -0.50474644    
  0.81949818    
  5.91728510E-03
 -0.48127639    
  0.25739524    
  0.42976776    
  0.18071949    
  0.15729509    
  -1.1046236    
  0.39941776    
 -0.49421102    
   1.3545457    
  -1.1382437    
  0.62325478    
 -0.43598765    
 -0.17137583    
 -2.25480692E-03
  0.32967710    
 -0.39979944    
  4.49780636E-02
  0.41925865    
 -0.16153455    
  0.16457413    
  0.35728177    
 -0.77957964    
  0.71035916    
 -0.49651828    
  4.02983315E-02
 -0.14254873    
  0.84195983    
 -0.22180648    
 -0.12560856    
  0.48628438    
 -0.82048672    
  0.48726979    
 -0.56613743    
  0.41054115    
 -0.13969862    
 -0.15560719    
 -0.46052489    
 -0.20909166    
  0.24613298    
  0.25534669    
   1.0234203    
  9.24797356E-02
 -0.69512689    
  0.34791833    
 -0.63515973    
  0.37568349    
 -0.34961775    
 -0.52754569    
  0.61140710    
  0.23005944    
 -0.41680738    
  0.50777912    
 -0.25985005    
 -6.59244284E-02
  0.24849302    
 -0.63434178    
 -0.14256310    
   1.1172547    
 -0.96541065    
  0.97503865    
 -0.62741160    
 -0.54062933    
  0.73832923    
 -5.50343208E-02
 -0.65294772    
 -0.56097555    
  0.80987155    
  6.36111274E-02
  0.83385938    
 -0.22141801    
 -0.33324489    
 -0.59988946    
   1.2261899    
 -0.39387664    
 -0.21011789    
  0.31738380    
  3.16149294E-02
 -0.88213009    
  0.73727208    
 -0.13182013    
 -3.33825946E-02
 -0.42980412    
  0.20559935    
 -0.27536857    
  0.72864032    
 -8.81366730E-02
  9.78012756E-03
 -0.19702758    
 -0.14652574    
 -0.30207896    
  0.69662154    
 -0.73204410    
  0.54578418    
 -0.21171871    
 -0.23135270    
  0.36035585    
  0.31969076    
  0.42289495    
 -0.11025216    
 -0.28768215    
  2.33063009E-02
  0.21999709    
 -4.82021943E-02
 -0.22226200    
 -0.63537729    
  0.66574842    
 -0.87546855    
  0.65125626    
  2.50835940E-02
 -0.28811669    
  0.82722193    
 -0.78133434    
  0.51248515    
 -8.40308368E-02
 -0.26768121    
 -0.23130970    
  0.30753714    
  0.22025587    
 -0.24412982    
 -0.25901410    
  -1.1782202    
   1.1954623    
 -0.12356879    
  0.13715142    
 -0.26709709    
   1.1332480    
 -0.15877134    
 -0.67257887    
  0.37571087    
 -0.53612423    
 -0.21932687    
  0.95459545    
 -0.45815831    
  0.36303145    
 -0.48626429    
 -0.19286884    
  0.49236625    
 -8.75637606E-02
 -2.00943258E-02
 -0.55792558    
  0.51507205    
 -0.31440103    
  0.59143370    
 -0.43259653    
  0.47555771    
 -0.56346917    
  0.40966052    
 -0.84530640    
 -1.40253613E-02
  0.81781161    
 -0.25416860    
  0.28244343    
  7.58382306E-02
 -0.23871359    
 -0.12117673    
 -0.51782793    
  0.72375506    
  5.10964617E-02
 -0.23472951    
  0.83803099    
  -1.2232306    
  0.72616106    
 -0.61043781    
  0.45048466    
  0.35008305    
 -0.22662202    
 -0.27805012    
 -0.63360566    
  0.84191573    
  0.23527409    
 -0.26049596    
 -0.18308833    
  0.61086541    
 -0.39017853    
  0.24624507    
 -0.70280915    
  0.43794149    
 -0.37401029    
  0.46383703    
 -0.90546763    
 -0.22456084    
  0.27967134    
  0.47867918    
  -1.0249790    
  0.19687563    
   1.1036692    
  0.14963673    
 -0.11371955    
  8.06041732E-02
 -0.39374956    
  0.23472349    
  0.26337576    
 -0.22087112    
 -0.43554735    
 -0.23638867    
 -0.46655262    
  0.60685128    
 -0.44040307    
 -9.43106785E-02
 -0.20679426    
  0.69089240    
  0.11502026    
  0.43259192    
 -0.77188516    
  0.52596486    
  0.81555670    
 -0.51501960    
 -0.47919276    
 -4.07390222E-02
  0.40338403    
 -0.47222844    
  0.38370073    
 -0.17175524    
  0.56346959    
 -0.85898995    
  0.77001852    
 -0.11638264    
 -0.10900542    
  0.57948124    
 -0.85229313    
  0.66413277    
 -0.89329028    
  0.82957470    
  7.06016505E-03
 -0.79794967    
   1.1192316    
 -0.56601387    
 -0.59190279    
 -0.21966921    
 -0.28961074    
  0.93237680    
 -0.69924456    
   1.2012169    
 -0.34219244    
 -0.34270918    
  0.33229265    
 -0.38090023    
  0.51883930    
 -0.17663631    
  0.28666133    
  7.85486177E-02
 -0.54508549    
  0.28073636    
 -0.23458655    
 -0.31767622    
  0.61426133    
 -3.05188708E-02
  1.42015703E-02
 -0.11441025    
  0.41812095    
  -1.0891173    
   1.0393289    
 -0.29960319    
  0.35458153    
 -0.85683417    
  0.64420462    
  7.50222504E-02
 -0.43766123    
 -0.26144430    
  0.32674947    
  0.41784042    
 -0.79777229    
  0.55600768    
  2.38106959E-02
 -0.66759390    
  0.78092259    
  0.28030187    
 -0.45175847    
  0.15450707    
  0.55287760    
 -0.29529142    
  2.47424375E-03
 -0.81010675    
 -0.18454638    
  0.91406095    
 -0.69136298    
  0.37469345    
 -0.23206805    
 -0.25175619    
  0.71185774    
 -0.24783610    
 -2.50332546E-03
  3.81114930E-02
 -0.61097246    
  0.60613596    
 -0.32682213    
 -0.39460006    
  0.90070856    
 -0.72296959    
  0.17218006    
  0.42115852    
  0.27286720    
 -5.96921779E-02
 -0.59639782    
 -5.92509396E-02
 -0.28231063    
 -8.18301439E-02
 -0.18387330    
 -0.31923023    
 -0.23496513    
  4.75022048E-02
  0.61546409    
  0.83930761    
 -0.74374413    
  0.32190025    
 -0.35014319    
  0.71885544    
  0.32809770    
 -0.98143882    
  0.34687090    
  2.55331453E-02
  0.22750361    
  7.72584304E-02
 -0.11964327    
 -1.12359570E-02
 -0.28017747    
 -0.10432256    
  0.34855086    
 -0.32598579    
   1.0508360    
  -1.0208634    
 -3.40374112E-02
  0.85886848    
 -0.82090211    
 -9.66834649E-02
 -9.03547108E-02
 -0.53394347    
   1.4141293    
 -2.78348532E-02
 -0.57715803    
  0.33029780    
 -0.51513577    
  0.60515374    
 -0.60948259    
  0.94494343    
 -0.56659615    
 -0.49558818    
  0.61188412    
  5.78197353E-02
 -0.80812532    
   1.1180304    
 -0.22154236    
 -0.59627968    
  7.00989440E-02
  0.41381186    
  1.39684714E-02
 -2.94327829E-02
 -0.41590890    
  0.13598889    
  -1.0098840    
  0.89916390    
  0.80386746    
 -0.44892180    
  0.12745646    
 -0.43920326    
  0.21279621    
 -0.33380115    
  5.64666502E-02
  0.47000363    
 -2.60720123E-02
 -1.90479867E-02
 -0.49808672    
  0.79247701    
 -9.30203199E-02
  0.40406629    
 -0.68965453    
  0.16780499    
 -0.71701461    
  0.20264488    
 -0.17877737    
  0.81719989    
 -4.14733291E-02
 -0.52101141    
  5.85792474E-02
  0.66782945    
 -7.24090636E-02
 -0.18422459    
  0.29479972    
  -1.1341293    
  0.98182094    
 -0.66288602    
  0.51925153    
 -0.82765961    
  0.63660443    
  0.10133591    
  0.26841128    
 -0.30668110    
 -0.30121031    
 -0.32772329    
  0.52631474    
  0.18495981    
  8.16073939E-02
 -0.10585137    
  3.96927074E-02
  0.26652831    
 -0.60418034    
  0.43103090    
  0.16862258    
 -0.77047122    
  0.40807584    
 -0.32712865    
  1.07914619E-02
 -5.32722585E-02
  0.24627039    
  0.42300951    
 -0.40982237    
  0.17085364    
  0.13521703    
 -9.08184722E-02
 -0.10771064    
 -0.21338743    
  1.76429171E-02
  0.39855206    
  4.07791473E-02
 -1.57366458E-07
 -0.13587587    
 -0.49568251    
  0.83733904    
 -0.90922666    
 -2.30375696E-02
  5.96271530E-02
 -7.02767000E-02
 -2.82319523E-02
  0.17161857    
  4.00054045E-02
  0.47156197    
 -0.38618627    
  0.62806302    
  0.24508433    
 -0.81589812    
  0.11520387    
 -0.46286663    
  0.28219652    
 -0.17639837    
  0.19923800    
  0.42463490    
  0.20612180    
 -0.75055796    
  0.42586195    
  5.88066429E-02
  0.50046974    
 -0.56642777    
  3.52564082E-02
 -0.69314706    
  0.56652033    
  0.14606716    
 -0.53528214    
 -0.21735746    
  2.84377784E-02
  0.49052748    
  0.40594190    
 -0.56367540    
  0.44003642    
 -0.42013505    
 -0.90242982    
  0.47454798    
 -0.38551423    
 -0.33573189    
  0.80109489    
  0.71954000    
 -1.13297033E-03
  5.65307867E-03
 -0.59958106    
  0.62408090    
 -6.94642738E-02
  2.21583322E-02
  0.24256180    
 -0.16919549    
 -0.62179905    
 -1.40704717E-02
  0.85277712    
  -1.2059882    
  0.23972027    
   1.0514079    
 -0.41062897    
 -0.55812359    
  0.58871400    
 -0.87709248    
   1.1580895    
  -1.0107262    
 -2.18718797E-02
  0.23535366    
  0.19677968    
  0.24491458    
 -0.60136157    
  0.52215093    
  0.29910296    
 -5.56270108E-02
 -0.48709813    
  0.34505600    
 -3.60512510E-02
 -0.61994374    
 -0.14945598    
  0.71343172    
 -0.14217441    
  7.86171779E-02
  0.59583807    
  -1.0684125    
 -7.60460198E-02
  0.46381152    
  0.45395932    
  -1.0000798    
 -0.60345840    
   1.1995511    
  0.32927161    
 -0.29872394    
  0.16595136    
 -0.24958237    
  0.78249252    
 -0.58906960    
 -0.59190279    
  0.71834910    
 -4.15762402E-02
 -0.59014779    
  0.76000994    
 -0.35880920    
  0.36278173    
 -0.65331686    
  0.20894805    
  0.55939484    
 -0.66527092    
  0.70679939    
 -0.75791156    
  0.22133367    
  0.12899216    
 -0.22473714    
  0.46980432    
 -9.40150470E-02
 -4.39085253E-03
 -0.55085331    
  0.52748024    
 -9.56481323E-02
 -0.72717673    
  0.38822338    
 -0.25405112    
  9.61250812E-02
  0.57434547    
 -0.46269110    
  0.39016950    
 -0.39199269    
 -0.26364222    
  0.39511892    
  0.68430817    
  -1.2276568    
 -0.24895605    
  4.82853651E-02
 -0.14077270    
  3.42892185E-02
 -3.81725766E-02
 -4.57295402E-09
  2.30779611E-02
  3.79515998E-03
 -7.60451006E-03
  3.37744653E-02
  1.10093644E-02
 -4.09740619E-02
 -4.27250750E-02
  4.65201028E-02
  2.98529565E-02
 -1.10907629E-02
 -2.25573350E-02
 -3.87644656E-02
  1.17879706E-02
  7.78199779E-03
  2.29896065E-02
 -5.44880927E-02
  7.32503831E-02
  3.71067086E-03
 -1.86919253E-02
 -2.29018033E-02
  2.66680326E-02
 -1.13422638E-02
  3.79515998E-03
  1.12996986E-02
  3.73854721E-03
  2.21412051E-02
 -2.96320133E-02
 -3.76627501E-03
 -3.78063391E-03
  8.89008049E-08
  1.87622011E-02
  2.56895255E-02
 -6.74414262E-02
  6.74413219E-02
 -1.82818975E-02
 -1.11316154E-02
 -2.64666211E-02
 -3.11308391E-02
  6.13218136E-02
 -0.10164984    
  0.12006674    
 -5.63000850E-02
  1.53259831E-02
  4.82468717E-02
 -5.97190447E-02
 -1.16055505E-02
  6.76951334E-02
 -2.95222960E-02
 -7.38199726E-02
  8.49933028E-02
 -4.93458770E-02
  7.85450861E-02
 -5.54670691E-02
 -2.69765723E-02
  3.83186489E-02
 -1.51517158E-02
  4.47836816E-02
 -2.96320133E-02
 -2.28144880E-02
  3.40296738E-02
 -2.63667870E-02
  1.51515901E-02
 -7.54711684E-03
  0.75555283    
  0.46420395    
 -0.54766273    
  0.48654860    
 -0.20225734    
  8.23912993E-02
  9.33979917E-03
  0.29857844    
  0.15822388    
 -0.82896388    
  0.64983332    
  3.94530371E-02
 -0.62042171    
  3.88055481E-02
  0.64076042    
 -0.92498845    
  0.80811638    
 -0.26739755    
  0.42184100    
 -0.22666147    
 -0.47796476    
  0.82289696    
 -0.54817587    
  0.15241398    
 -0.27577934    
 -0.51082551    
   1.0535051    
 -0.56272638    
  0.43513474    
 -0.25463206    
  0.25865611    
 -0.71343201    
   1.1569842    
  -1.1508557    
  0.81115663    
  1.80833682E-03
 -0.72901297    
  0.48001876    
 -0.29116449    
 -0.36893141    
  0.60041231    
 -0.12984832    
  0.44930774    
 -0.75679255    
  0.38429013    
 -0.18778370    
  0.27230617    
 -7.17694638E-03
  2.48976927E-02
 -8.67985263E-02
 -8.94522965E-02
 -0.47112155    
  0.73477411    
 -0.12437639    
  0.58074164    
 -0.61158931    
  0.38521126    
  0.16757871    
 -0.21113953    
 -0.15266758    
 -0.77752155    
  0.78989267    
 -0.53958195    
  0.36542389    
  5.57346269E-02
 -9.68108252E-02
 -5.08252196E-02
 -0.11761612    
 -0.23258658    
  0.38695183    
 -0.26559126    
 -0.10442702    
  0.57232785    
 -0.53749371    
 -0.26452857    
  4.13853712E-02
 -6.77951472E-03
  0.81269234    
 -0.84964800    
  0.79697710    
 -0.45882562    
 -0.28099298    
  0.42599353    
  0.55733240    
 -0.48998600    
 -0.66241664    
  0.20829724    
  0.85459727    
 -0.22428070    
 -8.79427493E-02
  0.20585191    
 -0.16210285    
  0.24362212    
 -0.38928744    
  0.25907883    
 -0.21600340    
 -0.67875850    
  0.26336280    
 -0.24279638    
 -0.71111953    
  0.31325901    
   1.1550690    
 -0.24333385    
 -1.07114390E-02
  0.23233198    
 -2.34432295E-02
  0.58584279    
 -0.94734478    
 -5.52625880E-02
  0.48667249    
 -2.95354389E-02
 -0.41268530    
  0.46181825    
  0.43397400    
 -0.86898106    
  5.27706416E-03
  0.42515326    
 -0.18599825    
 -6.93008350E-03
  0.43154758    
 -0.89572668    
  0.33678827    
 -0.23987052    
  0.24144870    
  0.77633935    
 -0.91303027    
  0.61219996    
 -0.57318777    
  0.33149108    
 -0.61743528    
 -0.21622317    
   1.2802953    
 -0.89027429    
 -9.58938599E-02
  7.82290921E-02
  0.58227104    
 -0.71325958    
  4.19950336E-02
  0.70284027    
 -0.43317658    
  0.78544778    
 -0.88805705    
 -0.20006037    
  0.76541567    
  5.46692535E-02
 -0.12693809    
  0.44709209    
 -0.38949877    
  0.33435827    
 -0.94349033    
  0.60807556    
 -0.74077523    
  4.55117449E-02
  0.15475570    
  0.73578250    
 -0.92283386    
  0.98437881    
 -0.21034759    
  -1.0070705    
 -0.53035188    
  8.54451209E-02
   1.4170660    
 -6.92167357E-02
 -0.52738613    
 -0.13815029    
   1.0698810    
 -0.51682281    
 -0.63237494    
  0.80988139    
 -4.20623505E-03
  0.11906993    
 -9.39864945E-03
  0.13659564    
 -0.41956756    
  0.32277325    
 -0.51415837    
 -0.42229787    
  6.06246665E-02
  0.98164612    
 -0.53005677    
 -8.68852288E-02
 -0.45827240    
  0.55481958    
 -0.63705778    
  6.29138127E-02
 -0.24160577    
  0.42189249    
  0.80115163    
 -0.35902807    
  0.10666861    
 -0.44078773    
  0.59728843    
 -0.62134123    
  0.48117700    
 -0.19349472    
 -0.93686616    
  0.32462546    
  0.58519256    
 -0.53961521    
  0.94652212    
 -0.88881403    
  0.95118886    
 -0.64384151    
  0.69314706    
 -0.57804072    
 -0.57894397    
   1.3329858    
 -0.62626988    
 -0.41903400    
  0.52748948    
 -0.39883640    
  0.18830937    
 -0.28668761    
  0.53401369    
 -0.77825332    
  0.21805465    
  4.07330785E-03
  0.42691371    
 -0.39294428    
  0.28964481    
  0.13077022    
  1.28936395E-03
  0.33056390    
 -7.99654946E-02
 -0.66642612    
 -4.39190678E-02
  0.48519391    
 -0.72117460    
 -0.26133120    
  0.21098948    
  0.76014519    
 -6.02274947E-02
 -0.35033309    
  0.83573717    
 -0.99308574    
  1.55729810E-02
  0.20667295    
  0.32900652    
 -0.37117589    
  0.38401332    
 -0.32935461    
 -0.26200995    
  0.48088908    
 -0.16369273    
 -0.18973160    
  0.61513078    
 -0.48770335    
  8.55220407E-02
 -6.95783049E-02
  0.27485868    
  9.54314694E-02
 -0.45458895    
 -0.21694840    
  0.93278098    
 -0.28830540    
 -0.14032325    
  0.42488331    
 -0.52912843    
 -9.60016064E-03
 -0.13032112    
 -0.11230373    
  0.33764252    
  0.19105530    
 -0.74266237    
   1.0230716    
 -0.41601315    
 -4.09373380E-02
  0.19568054    
  0.40467501    
 -0.62663448    
  0.92219049    
 -0.66073698    
 -0.40603453    
  0.60005689    
  7.67179728E-02
 -0.96388704    
  0.55798715    
 -0.11015248    
  2.15993281E-02
  0.65318561    
  -1.2333091    
  0.69314730    
 -0.36250818    
  0.43843201    
 -7.71968886E-02
  0.53175163    
 -0.81731272    
  0.30947649    
  0.14450955    
 -0.52966011    
  0.84546787    
 -0.77489203    
  0.24237821    
 -0.17327160    
 -0.13239658    
 -0.23869051    
 -0.14878869    
  0.17830281    
  0.53469944    
  9.61437449E-02
  0.16025436    
 -0.30886516    
  0.41097477    
  -1.0958686    
  0.36350080    
  0.42495623    
 -0.34976074    
  0.51364839    
 -0.44536266    
 -0.10977086    
  0.56040460    
 -0.47908798    
  0.40829074    
 -0.79525232    
 -2.53176019E-02
  0.23029730    
  0.62792957    
 -0.13726516    
  9.39492285E-02
  0.21379253    
  0.13924378    
 -0.29141042    
 -0.42106101    
  0.20509531    
 -0.78607625    
   1.1034454    
 -0.98824996    
  0.13773239    
  0.33453560    
  0.71155506    
 -0.16051528    
 -0.39989400    
  0.46565399    
 -0.75890726    
 -0.19922327    
  0.59030879    
  0.10850433    
 -0.68526876    
  0.76765531    
 -0.16356005    
  0.22216274    
 -0.68241018    
 -8.71878192E-02
  0.43880138    
  0.33275732    
  0.12245181    
  -1.0012558    
  0.20409554    
  0.50310344    
  2.18523629E-02
  8.71060789E-02
  8.49236473E-02
 -2.42376775E-02
 -0.70598692    
   1.0859413    
  -1.1060224    
  0.38979188    
 -8.90112072E-02
 -0.37223941    
  0.75952250    
 -0.71478629    
  0.36000258    
 -0.30527797    
 -0.67943490    
  0.58648872    
  0.50300306    
 -0.47315010    
  0.73531276    
 -0.17090660    
 -0.50328732    
  0.70786053    
 -0.69998646    
  0.12861732    
  0.51735586    
  4.10259329E-03
  0.38094285    
 -0.35467887    
 -0.64925903    
  0.37445506    
  0.86292332    
 -0.89357167    
  0.38771737    
 -0.18177064    
  7.52874538E-02
 -8.52487609E-02
 -0.49500766    
  0.41635475    
 -0.81726813    
 -0.32563183    
 -1.90480053E-02
  0.47957295    
  0.49788511    
  0.23035336    
 -0.30546382    
 -0.53610331    
 -0.43386447    
 -0.36909762    
  0.27871355    
  0.63040894    
  0.52084738    
  8.33246484E-02
  0.10089447    
  0.43042755    
 -0.38299212    
 -0.49032149    
  0.68666857    
 -0.38615429    
  8.50742832E-02
 -0.21315610    
  0.14970431    
  0.21455055    
  0.25645539    
 -0.73056632    
 -3.70739102E-02
  0.79724795    
  -1.1265516    
   1.1992117    
 -0.91215450    
 -4.80398014E-02
   1.0208637    
 -0.12445433    
 -0.85024756    
  0.53349900    
 -0.21846861    
  8.03591013E-02
 -0.28683865    
  0.44568005    
 -0.65085775    
  0.10037933    
  0.66754115    
  0.15373892    
 -0.93836117    
  0.93340635    
 -0.13353130    
 -0.37563983    
  9.70617831E-02
 -0.69314712    
   1.2960960    
  -1.1606914    
  0.46754411    
 -0.38985556    
  0.95395625    
 -5.68380095E-02
  1.47180716E-02
 -0.87417090    
  0.17123556    
 -0.30421126    
  0.17301904    
  0.59811723    
 -0.20835125    
 -0.21056473    
  0.78275925    
  -1.1283356    
  0.41352683    
  0.42997992    
 -0.87035346    
  0.13749188    
 -0.12621777    
  0.60409540    
  0.40219164    
 -0.74013579    
  0.18460979    
  0.42806470    
 -0.68942952    
 -0.17382364    
 -8.04106742E-02
  0.98827744    
 -0.37866789    
 -0.33517256    
  0.40060484    
 -0.62147808    
  0.93738192    
 -0.70386171    
  8.93672090E-03
 -0.11489571    
  0.38190272    
 -0.48261711    
  0.64568073    
 -0.19490044    
 -0.45964968    
  0.75468862    
 -4.60713692E-02
 -0.50754166    
  0.58149278    
  0.16399422    
 -0.92890233    
   1.1898694    
 -0.38015562    
 -0.26616907    
 -0.24335919    
  0.40492490    
 -0.55127221    
 -0.16042411    
  0.51784956    
 -0.22248773    
  0.28850162    
 -0.12270907    
  0.41559896    
 -0.69223100    
  0.22094345    
  0.25749552    
  1.01639926E-02
  0.37040058    
 -0.73837513    
 -0.49100170    
  0.41864067    
  0.58253735    
 -0.70491219    
   1.1051654    
 -0.44002014    
 -0.96673024    
 -0.20334090    
  0.26286700    
  0.56890500    
  0.16847572    
 -0.61680967    
  0.32912767    
 -8.04501399E-03
  0.28848943    
  0.42306557    
 -0.78529024    
  0.61636025    
 -0.58891416    
  9.66934115E-02
 -0.18879388    
  0.77845639    
 -0.11927464    
 -0.80256784    
  0.34135500    
  0.13238931    
 -0.40746725    
  0.66365850    
 -0.65170628    
  0.53817123    
 -0.45281109    
  0.26655114    
 -0.37393394    
  1.00704357E-02
  0.76839960    
 -0.11720236    
  5.29117547E-02
  0.28743422    
 -0.75367886    
  0.10060980    
 -0.13108550    
  0.24057998    
 -0.25534654    
  1.31365433E-02
  0.25619656    
 -0.10648335    
  0.18302359    
 -0.74474812    
  0.34627602    
 -0.38136742    
  0.50262892    
 -0.18417493    
  5.24060316E-02
  0.64444512    
 -0.40315714    
  0.42419156    
 -0.51384670    
 -0.17118876    
  0.84524375    
 -0.97749394    
  0.39861092    
 -0.28447786    
  0.22497015    
 -0.18378247    
  0.54395485    
 -0.21755847    
 -0.20123351    
 -8.22382569E-02
 -0.28153864    
  0.29985702    
  0.35584965    
 -0.63367927    
  0.59116989    
 -0.82857615    
  0.43092087    
  0.65657979    
 -0.51455712    
  2.46165805E-02
  7.74673969E-02
 -0.28440583    
  0.58153665    
 -5.25589027E-02
 -0.17792596    
  0.13747118    
 -0.44822434    
 -1.08305635E-02
  0.96965110    
 -0.77560163    
 -0.25967744    
   1.0400852    
 -0.51311135    
 -0.46863177    
  0.36758402    
  2.52855499E-03
 -0.24807300    
  0.14439434    
  0.12861760    
  9.73231643E-02
  0.13854672    
 -0.31263399    
  7.05872849E-02
 -0.19956976    
 -0.32623714    
  0.65031409    
  0.33287096    
 -0.88920969    
  0.72044289    
 -0.71663344    
  0.57738209    
 -0.12608859    
  2.98175029E-02
  0.19284168    
 -9.73715354E-03
  0.33870605    
 -0.68897176    
 -0.45456782    
  0.68545914    
 -0.86734289    
  0.84278840    
 -0.34304747    
  0.42126322    
 -0.54303503    
 -0.13661951    
  0.17022122    
 -0.22097199    
  0.33585215    
 -0.14310086    
 -0.35488749    
  0.59259379    
 -4.17627059E-02
  0.26009944    
 -0.15547448    
  0.14521772    
 -0.44578609    
  0.69938898    
 -0.70476997    
  0.90762001    
 -0.26898971    
 -0.37460732    
  0.62010121    
 -7.43263983E-04
 -0.73025852    
 -0.52324814    
  6.30727112E-02
  7.53298923E-02
 -0.24840337    
  0.64856321    
 -0.62273699    
  1.96360499E-02
  0.79850775    
  0.27288586    
  0.13091157    
 -0.82310754    
 -0.28388691    
  1.75224412E-02
 -6.14003241E-02
  0.59042174    
  0.34001637    
 -0.34294474    
  0.24461222    
  1.59458108E-02
 -0.55510604    
  0.66216010    
 -3.72329727E-02
 -0.62887204    
  0.16034277    
  0.44183266    
 -0.62415415    
  0.51807225    
  2.96404269E-02
 -0.47187439    
  0.47769848    
 -0.27805012    
 -0.39782545    
  0.38858053    
  0.36545986    
 -0.46293965    
  0.81961423    
 -0.45834273    
 -0.38895530    
 -0.30300331    
  0.63319039    
  0.34615326    
  5.12934215E-02
 -0.24239528    
 -0.52277595    
  0.34734190    
  0.14917420    
  0.22800973    
 -0.72452593    
  0.33958995    
  0.30312636    
  2.73990184E-02
  0.39453271    
  -1.0719603    
  3.07161659E-02
  0.46755421    
  3.39757912E-02
 -0.55638844    
 -0.61716151    
  0.24860075    
   1.0645232    
 -0.68660837    
  0.12088181    
  4.51687910E-02
  9.90312696E-02
 -5.27983792E-02
 -0.13181181    
 -0.13010083    
  0.70578718    
 -0.60710233    
  0.28768221    
 -0.48069894    
  0.22614954    
  0.72022176    
 -0.64427739    
  0.48146403    
 -0.19100371    
 -0.20517272    
 -0.36190212    
  0.60097671    
  2.29641167E-03
 -0.22400407    
 -0.33017927    
  0.81070858    
 -0.20620713    
 -0.40274248    
  0.66166168    
 -0.95534313    
  1.95021518E-02
  0.24605504    
  0.34077740    
 -6.78854361E-02
  0.24562213    
 -0.55961555    
  0.42964575    
 -0.32673612    
 -5.17913662E-02
 -0.21817240    
 -0.28768194    
 -6.84026182E-02
  0.55072701    
  0.60798949    
 -0.60969150    
  0.66988039    
 -0.45460409    
  1.49969943E-02
 -0.41908920    
  0.58915770    
 -0.10080459    
 -0.52609289    
  0.46625730    
 -0.26908922    
  0.32004738    
 -0.49816701    
 -2.76320186E-02
  0.69098991    
 -5.89387715E-02
 -0.36836156    
 -3.88233364E-02
  0.46070921    
 -0.16616590    
 -0.53899646    
  0.54538631    
  3.25842202E-02
 -0.15579617    
  0.24537317    
 -2.62721442E-02
 -5.83848245E-02
 -2.35888287E-02
 -0.44322959    
  0.32748607    
  0.41155827    
 -0.19662918    
 -9.66764987E-02
  2.50319997E-03
 -7.52624795E-02
 -3.98678705E-02
 -0.64255530    
  0.16664372    
  0.36633492    
  0.19424795    
  0.15488659    
  0.45569068    
  -1.1014154    
  0.60517836    
 -0.52432638    
  0.57147306    
 -4.71468158E-02
 -0.53016859    
 -3.98459248E-02
  0.77506447    
 -0.61743534    
 -7.01097921E-02
 -0.24099277    
  0.11197377    
 -0.28204814    
   1.0496818    
 -0.13676727    
 -0.65879470    
  6.94284886E-02
  0.19176196    
 -0.29893064    
 -0.65758789    
   1.0913076    
 -0.58485842    
  0.40721798    
  0.78988934    
 -0.77252758    
 -0.38333642    
  0.91426861    
  0.26283133    
 -0.42154691    
 -0.58210886    
  0.95909786    
  8.42274278E-02
  0.11836477    
 -0.18725045    
 -0.38406116    
  0.28650481    
  -1.0278541    
  1.95604470E-02
  0.62812418    
  5.03886901E-02
 -0.46168450    
  0.53850889    
 -0.41921106    
 -0.38576415    
  0.73305285    
  0.15902865    
 -0.69002402    
 -0.50598639    
  0.94216007    
 -9.73282233E-02
 -0.27443683    
  0.59059858    
 -0.67177898    
  0.54898870    
 -0.46586081    
  0.68238926    
 -0.51279390    
 -0.21130919    
  0.41822997    
 -0.55961597    
  0.51315910    
  0.43350625    
 -0.77727818    
  0.32399687    
 -0.31809711    
  0.45891288    
 -0.55128628    
  0.95798969    
 -0.93251044    
  0.82824969    
 -0.66604519    
  0.37714154    
 -0.52684581    
 -3.36872526E-02
  0.39181057    
  0.42694044    
 -0.73263222    
  7.01709613E-02
  0.67372894    
 -0.67007267    
  0.22021969    
 -0.26691329    
  0.29435214    
  0.24957202    
 -0.68540794    
  0.87583601    
 -0.36193109    
  0.39264736    
 -6.52502850E-02
 -0.64404035    
  0.23142736    
 -0.13332659    
  0.13332640    
  7.86070228E-02
 -0.38902277    
  0.61587286    
  8.21546540E-02
 -0.64653873    
  0.21941893    
  0.51826072    
 -0.31623399    
 -0.80122137    
   1.1049328    
 -0.91719109    
  0.88145703    
 -0.26311088    
 -0.47194725    
 -4.37445678E-02
  0.94197416    
 -0.92384690    
 -0.38472363    
 -4.76876150E-10
   1.1054316    
 -0.26275259    
 -0.28768194    
 -0.22567213    
  0.25715768    
 -0.19777483    
 -2.61846147E-02
 -0.22059567    
   1.3178464    
 -0.49706954    
 -0.31300965    
 -5.67080677E-02
  0.29776099    
 -0.38935018    
  0.47133490    
 -0.57610369    
 -0.67555153    
  0.57390964    
  8.17208439E-02
  0.68201923    
 -0.55732954    
  0.73147964    
 -0.26458907    
 -0.50306094    
  0.40362197    
  1.58635862E-02
 -4.70968075E-02
  1.88564025E-02
  0.31471089    
 -0.48687255    
  0.63215286    
 -0.23361471    
 -8.38564485E-02
 -0.38833407    
  0.67709541    
 -0.30619103    
 -0.51082563    
  0.43434811    
  0.28679192    
 -0.63016802    
  0.11666744    
  0.27193388    
 -4.16725315E-02
  0.27519292    
 -0.74661607    
  0.38118276    
  0.12622786    
 -4.66829278E-02
 -0.29849291    
  0.42196807    
 -0.43493408    
  0.33972937    
  0.24132805    
 -0.16746894    
 -0.46548322    
  0.14527501    
  6.19350709E-02
  5.83217107E-02
  0.28074083    
 -0.64744157    
 -0.18765877    
  0.60946625    
 -7.64127672E-02
  0.19391850    
 -0.34002635    
  0.61375320    
 -0.16759071    
 -0.49729195    
 -0.13306297    
  0.27638260    
  0.32463273    
 -0.93076873    
  0.59757668    
  0.18160497    
  0.27505779    
 -0.90232337    
  0.60796452    
  1.93009563E-02
 -0.33289433    
  0.56436640    
 -0.43920323    
  9.53102335E-02
  0.13952929    
  9.84762758E-02
 -0.18972506    
  0.52875328    
 -0.90657836    
  0.61085600    
 -0.75024605    
  0.77712697    
 -0.65649885    
 -8.90797675E-02
 -4.66185994E-02
  0.24841787    
 -0.21429931    
  0.74323440    
 -3.86227779E-02
  3.36250328E-02
 -0.25031295    
 -0.69186115    
 -0.11137693    
  0.33194631    
  0.92573059    
 -0.58925813    
 -0.39157087    
  0.59598356    
 -3.29498053E-02
  0.16227064    
 -0.41181433    
 -0.14543104    
 -3.56175452E-02
 -0.11730614    
  0.13057652    
  0.37939036    
  0.10857712    
  0.19761814    
 -0.63598877    
  0.27687117    
  0.30251697    
 -0.20178670    
  5.14776297E-02
 -0.33344308    
  0.42907134    
  0.29376122    
 -0.47332942    
  0.38062465    
  1.73304381E-03
 -0.36599451    
 -0.42246279    
  8.22381079E-02
  0.57602167    
 -0.60630000    
  0.39759842    
  0.38044858    
 -0.27120718    
 -0.15269943    
 -0.16820824    
  0.23211211    
 -0.36178982    
  0.18232177    
 -4.66559157E-02
  8.02724510E-02
  0.20254722    
 -0.21921444    
  0.17670377    
 -0.16556148    
  0.10881701    
  0.23671567    
 -0.72907919    
 -0.10040428    
 -6.49879798E-02
  0.64147526    
 -2.42823474E-02
 -0.37929058    
  0.55555683    
 -0.77917290    
   1.0165316    
 -0.25376144    
  4.10423949E-02
 -0.57642275    
  0.54197371    
  -1.1030031    
  0.94939989    
 -0.79950142    
  0.53163058    
 -3.91538851E-02
  0.19640021    
  0.10164451    
 -0.79336607    
  0.22371313    
  0.23806566    
 -0.16558616    
  0.32153043    
  0.44904831    
  0.23483948    
 -0.16754735    
 -0.94747764    
  5.29467314E-02
  0.42471072    
  0.72631550    
 -0.35667497    
 -0.63127190    
  0.16147080    
 -3.63077745E-02
  0.50813276    
 -0.56875765    
  0.43825468    
 -0.31888604    
  0.27170736    
  0.16342455    
 -0.42881227    
 -0.20364979    
  0.61173624    
  0.19704692    
 -0.37539709    
  0.42324507    
 -0.24384846    
  0.19341733    
  -1.0278969    
  8.54037479E-02
  0.24762020    
  0.69745576    
  0.18117438    
 -0.98035103    
  0.80346692    
 -0.63332874    
 -0.23940423    
  1.42424898E-02
  0.79120839    
 -0.72100401    
  0.29471934    
 -0.14623456    
  0.42581931    
 -0.84517908    
  0.97059166    
 -0.54637355    
 -0.89471573    
 -0.10843936    
  1.31293396E-02
 -0.11506934    
  9.70887020E-03
  3.79191004E-02
 -2.83037573E-02
  9.52388719E-03
 -4.35905419E-02
  9.85230505E-03
 -4.00051996E-02
  2.51900125E-02
  1.48150949E-02
 -4.00051996E-02
  0.14242043    
 -0.11226740    
 -4.04096693E-02
  7.92492479E-02
 -8.96121264E-02
  0.14518216    
 -6.51391372E-02
 -9.66198836E-03
 -2.45714970E-02
 -4.98747546E-03
 -3.04593388E-02
  4.04094346E-02
 -4.04096693E-02
  2.54467614E-02
  0.10937271    
 -0.16623530    
 -2.15061828E-02
  6.31790385E-02
  9.71638113E-02
 -8.70112702E-02
  4.44518179E-02
 -7.00287223E-02
 -1.21613624E-07
  6.51859045E-02
 -2.45714970E-02
 -1.50377722E-02
  1.04925583E-07
  2.49391645E-02
  4.91402391E-03
 -4.00051996E-02
  2.51900125E-02
  0.10834098    
 -1.34832105E-02
 -5.58284298E-02
 -9.61540267E-03
 -9.09718871E-02
  1.57483891E-02
  8.96120369E-02
 -6.39039278E-02
  3.00024673E-02
  4.91402391E-03
  0.65823078    
 -0.62449276    
 -1.43198911E-02
 -6.45383149E-02
  7.88585842E-02
 -1.43198911E-02
 -4.81923064E-03
 -7.00287223E-02
  0.13547266    
 -8.98951069E-02
  4.93849861E-03
  3.39014307E-02
  2.35303622E-02
  4.64044465E-03
  1.37935337E-02
  9.09111183E-03
 -3.68703380E-02
 -7.80885667E-02
 -1.26900829E-07
 -1.02039650E-02
 -2.59754993E-02
  5.62806018E-02
 -4.98747546E-03
  7.69611076E-02
 -3.77401635E-02
 -3.42334062E-02
  4.85532321E-02
 -2.88481656E-02
 -2.97050588E-02
  4.90294471E-02
  0.70503807    
 -0.16683896    
   1.0008781    
 -0.64504170    
 -0.33921573    
  0.84218264    
 -0.61684382    
  0.88329601    
 -0.29283258    
  0.12115263    
 -0.67290151    
  0.91206253    
 -0.96180236    
  0.25328353    
 -0.30096567    
  9.53100771E-02
  0.84578645    
 -0.67516100    
  0.78667313    
 -0.72615349    
 -0.20609188    
  0.10742034    
   1.0563747    
  -1.4130497    
  3.63677815E-02
  0.41393247    
  0.48900405    
 -0.13841826    
  5.09369224E-02
 -0.75843859    
  0.63867837    
  0.24975835    
 -0.82089031    
  0.94908065    
 -0.86075634    
  0.67125976    
 -0.64080060    
  0.42264995    
 -0.48452517    
  0.76596278    
 -0.58364081    
  0.61095965    
 -0.19141012    
  0.32120490    
 -0.34837708    
  0.27563387    
 -0.95569313    
 -2.39246655E-02
  0.10342161    
  0.32675603    
  0.63811702    
 -0.29715547    
 -0.61664242    
  6.03805296E-02
  0.54273319    
  1.57658756E-02
 -0.52583528    
 -0.38211057    
  0.47069588    
  9.56248939E-02
  0.17416450    
 -6.97481185E-02
  9.32477862E-02
 -2.48217620E-02
  0.16878213    
 -0.59226584    
 -0.17869173    
  0.46333891    
  0.26189655    
  7.32722506E-02
  2.17156834E-03
  4.45461422E-02
 -0.41904253    
  0.53081399    
 -0.11177138    
  0.13288267    
 -0.74439257    
  0.25364885    
  5.20350672E-02
 -0.31143597    
  0.34058446    
  0.64981395    
  -1.3040563    
   1.1524024    
 -0.28574425    
  0.14876327    
 -0.31180283    
  0.43539479    
 -0.49993309    
  0.47864684    
 -0.44720209    
  0.27685669    
 -0.75850230    
  0.98082930    
 -0.59664911    
 -0.28471926    
  0.65802085    
 -0.25452977    
 -0.35348025    
  0.57899249    
 -6.40479699E-02
  0.24794574    
 -0.31278303    
  0.34548810    
 -0.48381579    
 -0.29873180    
  0.44539794    
  0.26700699    
 -0.25053614    
 -0.58802027    
  0.27552873    
 -0.43459317    
  0.62168813    
  0.26662862    
 -0.13078502    
 -6.93229511E-02
  5.77081628E-02
 -0.44782177    
 -0.17757960    
  0.91454268    
 -0.69052577    
 -0.58883411    
  0.94481105    
 -0.64307725    
  0.65884483    
 -0.42736363    
  0.62144917    
 -0.69215667    
  0.25548592    
  0.35406426    
 -0.53515947    
  0.51119328    
 -0.39832395    
 -0.22355437    
  0.92569184    
 -0.52778447    
  0.30951115    
 -0.16705406    
 -0.25011918    
  0.17564274    
 -0.22928347    
  0.12621120    
 -8.96121189E-02
  0.22937398    
  6.19208161E-03
  0.22757827    
 -0.59133279    
  0.70725679    
  1.99399125E-02
 -0.49944550    
  1.26497345E-02
 -0.29328418    
 -0.35881743    
  0.70248699    
  0.35041350    
 -0.83029336    
  0.60105073    
 -0.42807144    
  0.58054042    
 -0.29376110    
 -0.26534986    
 -0.61174643    
  0.84123027    
 -0.20504986    
  0.51838297    
  0.10145164    
 -0.81534606    
 -0.38677290    
  0.25951108    
   1.0962285    
 -0.88457918    
  3.96653488E-02
  0.14778146    
  0.10167956    
  0.27351278    
  6.89195320E-02
 -0.46021572    
  0.46736231    
  3.04713356E-03
 -0.11714946    
  0.14810553    
 -0.22388113    
  6.66119382E-02
  0.13841002    
  0.19592272    
 -0.42459247    
 -0.25221440    
 -0.36108395    
  5.65122217E-02
  0.79839802    
  0.20255731    
  -1.1576732    
 -0.24326770    
  0.43029103    
  0.10897880    
  0.66404736    
 -6.40137792E-02
  0.26002067    
 -0.49823004    
  0.36792940    
 -0.77672929    
  0.56845176    
  0.12669775    
  0.21026096    
 -0.63185543    
 -0.49719957    
  0.71667749    
 -0.48108074    
  0.27372351    
  0.35184410    
  0.53634465    
 -0.90796143    
 -0.55158353    
  0.81004107    
 -0.46597850    
  0.51006943    
 -0.12948588    
  0.46725452    
 -0.94712579    
  0.71278608    
 -0.71278620    
  4.09053564E-02
  0.28567585    
 -0.49934551    
  0.79676926    
  0.22448494    
 -0.62827349    
  0.72933543    
  8.88272151E-02
 -0.48985955    
 -7.25317672E-02
 -0.18778370    
  0.34581825    
  0.27093139    
 -0.46326956    
 -0.41490552    
  0.13480090    
  6.69779629E-02
  0.29182640    
 -0.40794936    
 -5.16860597E-02
  0.48414668    
 -0.12218149    
 -0.12671489    
  0.24038538    
  4.18472514E-02
  0.32418552    
 -0.86955893    
  0.61327279    
 -0.56978750    
  0.44899148    
  5.28970882E-02
 -0.60789382    
  0.80493879    
 -0.43374568    
 -3.77972387E-02
 -0.30373225    
 -4.92078066E-02
 -2.89230533E-02
  0.54106379    
 -0.86944228    
   1.3744693    
 -0.26546189    
  0.17679113    
 -0.16445762    
 -0.35857373    
  0.34001637    
  0.34726560    
 -0.97107315    
 -1.76301505E-02
  0.35687265    
  0.50332886    
 -0.42360526    
  3.26661766E-02
  0.17632909    
 -0.66555226    
  0.51484960    
 -0.23222081    
  0.24419685    
  0.25224006    
 -0.76903570    
  0.24486212    
 -0.30237290    
  0.60247743    
 -6.94889352E-02
  0.20055780    
  -1.0093194    
  0.52025157    
 -1.66947544E-02
  0.56105769    
 -0.62537199    
  0.48757729    
 -0.29839700    
  0.41384995    
  0.13058004    
 -0.39944893    
 -4.73772734E-02
  0.16601707    
 -0.77395129    
  0.61465013    
  0.42184100    
  -1.1083167    
  0.45391762    
  1.68766675E-03
  0.56370294    
 -0.42093930    
  0.10798883    
 -0.18232135    
  0.32174131    
 -5.87713942E-02
  6.33272380E-02
 -0.25342694    
 -0.16346681    
 -0.39688116    
  0.57054490    
  3.83840278E-02
  0.30118874    
 -0.87981278    
 -0.10480808    
  0.16044500    
  0.60976559    
 -0.40610456    
  0.50697958    
 -0.41184363    
  0.73417872    
 -0.25203264    
 -0.31388435    
  0.25164235    
 -1.96879301E-02
 -0.46324298    
  0.11571543    
  0.69974786    
 -0.88671595    
  0.81866270    
 -0.60554916    
  0.21276709    
  0.17315318    
 -0.26313213    
 -9.10396650E-02
  0.55244738    
 -0.16591018    
 -0.88185835    
  0.88503808    
 -5.88403568E-02
 -0.25710329    
  0.27710375    
 -0.83853537    
  0.58012402    
  0.61925817    
 -0.82931107    
  0.29337761    
 -0.15874861    
  0.30933550    
 -0.39760432    
 -0.30346584    
  0.91992056    
 -0.55149645    
 -0.56909448    
  0.82198006    
 -0.51776886    
  0.48424610    
 -0.70585382    
   1.0550513    
 -0.84581476    
 -0.22470085    
  0.13806669    
  0.18533340    
  0.96901155    
 -0.54124069    
 -0.45443916    
  0.30395839    
  9.76383463E-02
 -0.46742308    
  0.56343782    
  0.55085868    
 -0.61884582    
 -0.58152473    
  0.63174981    
 -0.43825483    
  0.53171694    
 -5.13506606E-02
 -0.13205966    
  0.16805893    
  0.22733384    
 -7.87232444E-02
 -0.37313613    
  0.19081458    
  8.43409672E-02
 -0.29329985    
 -0.33478335    
  5.92343211E-02
  0.66682976    
  8.53481796E-03
  2.70160791E-02
 -0.37737083    
  0.21398638    
 -0.49365768    
 -0.13861021    
 -8.71964470E-02
  3.92209105E-02
   1.5431883    
 -0.82994533    
 -0.15975077    
 -0.81308252    
  2.76604271E-03
  0.91739488    
 -0.15488692    
 -0.63555920    
  0.69921172    
 -0.62197995    
  0.49722019    
 -0.59908319    
  0.13508883    
  0.89915138    
  5.51864207E-02
 -0.76082277    
  0.54436809    
 -0.66845459    
  0.56886435    
  8.91188756E-02
 -2.88328957E-02
 -0.12076678    
  0.24586642    
 -0.55413377    
  0.40601960    
 -0.10142658    
  0.41887170    
 -0.28580052    
  5.12934625E-02
 -0.13996585    
  2.32030973E-02
  5.35843000E-02
  5.42026013E-03
 -0.25611335    
 -0.45999789    
  0.38007173    
  0.66008002    
 -0.10024827    
 -0.71322650    
  0.39660779    
 -2.76626255E-02
  0.31267214    
 -0.37818664    
 -0.59170049    
  0.57064730    
  0.11304391    
  0.64758801    
  -1.1767923    
  0.86754078    
 -0.91080201    
  0.88071823    
 -0.95725805    
  0.60902417    
  1.83715392E-02
 -0.13491924    
  0.26343212    
 -0.90778917    
 -8.26917812E-02
  0.24587196    
  0.35397449    
  6.41439557E-02
 -0.16530721    
 -0.20670018    
  0.94672430    
 -0.57471693    
  3.05922776E-02
  0.21709961    
 -0.63920152    
  0.19608496    
  0.42211252    
  0.24645442    
 -0.78882617    
  0.64324081    
 -0.48937982    
  0.31003913    
 -0.21078382    
  0.25567934    
 -0.19163324    
  0.42641574    
 -0.70381135    
  8.40830952E-02
  1.79050129E-03
  0.40725231    
 -0.49507725    
  0.45623735    
 -0.12648402    
  0.10395492    
 -0.53646815    
  0.41551533    
  0.16187610    
 -0.14769103    
 -0.39565447    
  0.25525832    
  0.23698571    
 -0.36843538    
  0.58901840    
  8.07526112E-02
 -0.60016191    
 -0.19551140    
  3.09622083E-02
  0.14715765    
  0.46008635    
  1.10689912E-03
 -0.20153132    
  0.44221938    
  0.38437471    
 -0.44163561    
 -0.80404776    
  0.93826973    
  -1.0130109    
 -7.12127462E-02
  0.12726200    
  0.29551288    
  4.42480333E-02
  0.23442294    
  0.14585204    
 -0.52108222    
 -9.92699787E-02
  5.17677478E-02
  8.12894702E-02
  0.20233026    
  0.79680997    
 -0.65181136    
  0.27884027    
 -0.61133003    
  0.34531763    
  0.49376336    
 -0.94607955    
  0.33829200    
 -7.97181875E-02
  6.79611117E-02
 -0.57317621    
  0.78229308    
 -0.60738033    
  0.39167169    
 -0.74193728    
  0.69175726    
 -0.31827980    
  0.42503032    
 -0.26951498    
  0.36596087    
  9.93263423E-02
  0.10710610    
 -0.80747372    
   1.0606331    
 -0.89852810    
  0.63888425    
  -1.0408345    
  0.43485355    
 -0.44277957    
   1.0825692    
 -0.76098537    
  0.62346715    
 -0.74389803    
  0.58198547    
 -0.48687252    
  9.40540731E-02
  0.37570271    
 -0.37929976    
  0.30907315    
  0.61189115    
 -0.36884123    
 -0.22470085    
  0.54353184    
 -8.57780725E-02
 -0.25613880    
 -0.11103819    
 -7.51122162E-02
  0.94751167    
 -0.78173745    
 -0.51408112    
 -0.26854274    
  7.30919912E-02
  0.67424738    
 -0.72855937    
  0.76167476    
 -0.12349948    
 -0.29178551    
  0.23361489    
  4.20713760E-02
 -0.31595978    
  0.44024155    
  0.24171311    
  -1.0603909    
   1.0349623    
 -0.21628429    
 -0.56403583    
  3.98911014E-02
  0.32738614    
  4.33421433E-02
 -0.32700554    
  0.53199059    
 -0.11647494    
  0.44468600    
 -0.45652041    
  0.27691019    
 -0.37043598    
 -1.31582664E-02
  0.65122062    
 -0.69038838    
  0.28042427    
 -0.90696919    
  0.64564502    
 -0.62776452    
  0.18232143    
  0.43730152    
  0.31919649    
  0.11138193    
 -0.67645836    
  0.61245084    
 -0.11920031    
 -0.16377148    
 -2.53822375E-02
  0.46452603    
  -1.0231780    
  0.26149955    
  0.28551719    
 -9.11573470E-02
 -0.61903930    
  0.69049823    
 -0.36772484    
  0.27320999    
  0.26929232    
 -0.51977408    
 -0.48738226    
   1.0313601    
 -0.44934887    
  0.11872909    
 -0.11193793    
  0.53786790    
 -0.20308915    
 -0.74533278    
  0.92946875    
  0.10324330    
 -0.18177670    
 -0.11289306    
 -0.47882271    
  0.41850299    
 -0.49412644    
  0.52096510    
 -9.10320356E-02
 -0.23915502    
 -9.75933000E-02
  0.75411290    
 -0.55961579    
  4.36205901E-02
 -0.20389417    
  0.56997573    
 -0.66192734    
  0.56312257    
 -0.46744004    
  0.34336495    
 -0.41876334    
  9.93183255E-02
  0.58677590    
 -0.16806570    
  4.77316231E-03
  5.66953458E-02
 -0.52289677    
 -0.11873206    
  0.44183275    
 -0.30803442    
  0.19316612    
  0.26744810    
 -0.41852170    
  0.10697220    
  0.20330246    
 -0.21138650    
 -0.41689357    
  0.91135240    
 -4.66142446E-02
  0.19024284    
 -4.92188893E-02
 -0.51082546    
  0.18830937    
  0.16475511    
 -4.53153849E-02
 -0.58448094    
  0.68419641    
 -0.54056782    
  0.32884717    
 -0.10125387    
  0.65981090    
 -0.92231166    
 -0.20859624    
  0.18523501    
  0.34937584    
  0.52836347    
 -0.24840336    
 -0.47000375    
 -0.24271357    
  0.38550434    
  0.40725562    
 -0.50903845    
  0.33562168    
 -1.50054321E-02
 -0.67814142    
  1.68778058E-02
  0.25849462    
 -0.57878059    
  0.13963644    
  0.18482475    
  0.25915390    
  0.42877141    
  0.18144862    
 -0.37112707    
 -0.39727080    
 -0.12843262    
  0.53828251    
 -0.31986088    
 -0.13623990    
  0.72612798    
  -1.0171026    
 -0.49079892    
  0.53719896    
  0.20227244    
  0.47564611    
  0.31262398    
 -0.71298712    
  8.41446817E-02
  0.38418770    
 -3.27897109E-02
 -0.11639488    
  0.49516988    
 -0.93377149    
  0.88172150    
  0.19953674    
 -0.43770790    
 -0.82975042    
 -0.14769471    
   1.1417137    
 -0.56804055    
  0.48927534    
 -0.55212301    
  0.31697863    
  1.43324891E-02
  1.66778527E-02
  0.14648782    
 -0.59285450    
 -0.54726702    
  0.49628723    
 -0.23471665    
  0.75221431    
  8.36810172E-02
 -0.38390997    
 -5.35997115E-02
  0.57846785    
 -0.51148969    
  0.38193479    
 -8.02314952E-02
  9.48631391E-02
 -0.15694784    
  8.15496966E-02
  0.36363870    
 -0.35285366    
  9.10753533E-02
 -3.76983359E-02
 -0.75972164    
  0.59420735    
  0.16098464    
  0.28711435    
 -0.36498407    
 -0.53357762    
  0.57444835    
 -4.57912497E-02
 -0.21975863    
 -0.40777180    
   1.2726885    
 -0.27695942    
 -0.29682508    
 -2.67611556E-02
 -0.10431271    
 -4.96414751E-02
  2.44577695E-02
 -0.24006459    
 -0.47616592    
   1.4160666    
  -1.2825350    
  0.68711966    
 -0.54401851    
 -0.21020693    
  0.56729823    
 -0.31427148    
 -5.96270189E-02
  0.49717340    
  0.23950373    
 -0.57288802    
 -0.54311603    
  0.90820879    
  0.51754445    
 -0.97489464    
  0.47957310    
 -0.67499781    
  0.72616917    
  0.16437353    
 -0.75821096    
  0.44796640    
 -4.03496763E-03
  0.52633810    
 -0.36032104    
 -0.60994840    
  0.90019542    
  -1.0158798    
  0.40860480    
 -6.64210543E-02
  0.56272185    
 -0.57113206    
 -0.16093050    
  0.37865388    
  0.27193359    
 -0.63094056    
 -0.43408060    
  0.71395034    
 -0.25869462    
   1.1168574    
 -0.82205778    
  0.33444375    
 -0.14271030    
  0.17762676    
 -0.13185211    
 -2.26254258E-02
 -0.53866959    
  0.44267276    
 -5.70101440E-02
  0.27459681    
  1.10830963E-02
 -0.92940247    
  0.26197374    
  0.92252111    
 -0.19671026    
  -1.0318904    
  0.90293938    
 -0.43161058    
 -0.51747006    
 -0.18566029    
 -1.68636516E-02
  0.94973868    
  1.82533171E-02
 -0.51600707    
  0.21182433    
  0.22349359    
  5.31824380E-02
  0.17387503    
  0.49575743    
 -0.24097669    
 -0.61978102    
  0.50825018    
  -1.1093075    
  0.43531799    
  0.46739092    
  0.28827649    
 -0.19523899    
 -0.32334104    
 -0.35581967    
  0.78300351    
  -1.1788993    
 -0.56518662    
  0.13562416    
 -0.13005306    
  0.15890129    
 -1.43198911E-02
 -9.66198836E-03
 -2.45714970E-02
 -3.03051453E-02
  6.45386875E-02
  0.10487954    
 -5.79224527E-02
 -5.17762154E-02
 -1.95125975E-02
  2.43322626E-02
 -7.48480111E-02
  5.05160056E-02
  6.20724931E-02
  9.21685062E-03
 -0.12180500    
  5.54298125E-02
  4.88997390E-03
 -4.88997623E-03
  3.37381437E-02
 -6.86545298E-02
  0.11042392    
  9.72328422E-08
 -0.10536041    
  3.47429365E-02
  3.82823832E-02
 -6.29747361E-02
 -2.53176037E-02
  1.52675770E-02
  3.96090597E-02
 -4.97613735E-02
  2.02027727E-02
  1.48888296E-02
  9.80398897E-03
 -2.46925466E-02
 -4.08219621E-02
 -2.63867062E-02
  0.10161024    
  0.68099648    
 -0.72544801    
  0.17979299    
 -0.17979300    
  3.96090597E-02
 -2.45714970E-02
 -1.50377722E-02
  5.03788935E-03
  2.97051426E-02
 -2.97050588E-02
  4.42334190E-02
  0.10487954    
 -0.20597562    
  0.79183638    
 -0.33118504    
 -0.27214336    
  0.48041165    
  0.93625385    
 -0.60524589    
 -0.21534632    
  3.10658645E-02
  0.65232521    
  0.18313839    
  0.41359538    
 -0.87465942    
  0.38365406    
 -0.47154850    
 -9.83182192E-02
  9.47785527E-02
  0.37425008    
  7.96675608E-02
 -0.42078480    
  0.53052735    
 -0.43568516    
 -0.14767130    
 -0.25623497    
 -0.13486734    
  0.19604163    
  0.76929379    
 -0.60732472    
 -0.15321650    
  0.48701483    
 -0.10431973    
  0.11761773    
  0.48214895    
  -1.2034291    
  0.14400628    
  0.10700612    
 -8.60510916E-02
 -4.95970212E-02
  0.11427967    
  8.08732212E-02
  0.79261369    
 -0.33161470    
 -0.16340627    
  0.24422152    
 -0.46699533    
  2.91457996E-02
  2.83206273E-02
  0.57274312    
 -4.93317842E-03
 -0.71818614    
  0.13631667    
 -0.21433294    
  0.92415428    
 -0.73672885    
  0.92281497    
  -1.2899336    
  0.12098570    
  0.97587526    
 -0.60350978    
  0.21542138    
  0.27794492    
  0.21410085    
 -0.61274004    
 -0.20294099    
 -0.43629280    
  0.88486266    
  1.69590991E-02
 -0.92416912    
 -2.86554154E-02
  0.92554981    
 -0.24116206    
  0.50582790    
 -0.31426278    
  2.51058750E-02
 -9.14216489E-02
  2.17537843E-02
 -0.11100208    
 -0.27689627    
  0.36614490    
 -0.14300156    
  0.24732615    
 -0.52019334    
  0.84055239    
 -0.78524745    
  0.55083102    
 -0.72244924    
  0.62713921    
 -0.51278824    
  0.16448173    
 -0.31243029    
  0.26987070    
  0.67383152    
  -1.0854019    
 -0.66979963    
   1.3939574    
 -0.21965112    
  0.61745340    
  8.54242011E-04
 -0.15586004    
 -0.72766823    
  0.23464741    
  0.31666949    
  0.30186689    
 -3.40231024E-02
  0.23220956    
 -0.99904466    
 -0.13633630    
  0.23520532    
 -3.55865411E-03
  0.39771086    
  0.23481183    
  9.22060907E-02
 -0.62634432    
  9.83897075E-02
  0.38425601    
 -0.15381853    
 -0.40779316    
  0.56757617    
 -0.63071716    
  0.53401828    
  0.25579265    
 -8.09587017E-02
 -0.90353996    
  0.38873449    
  0.30780056    
 -0.64151555    
  0.87386143    
  5.13825491E-02
 -0.59306395    
  0.39775494    
 -0.94933850    
 -0.10684288    
  0.95642400    
 -0.56590712    
 -3.05835586E-02
  0.68483102    
 -8.26555490E-02
  2.35306583E-02
 -0.54042131    
  0.33864260    
  0.11627626    
 -0.47799689    
  0.67746067    
 -7.38038197E-02
 -0.25009951    
  3.49029079E-02
 -0.44653460    
 -0.11110459    
  0.54836106    
  0.19970174    
 -0.62059838    
 -0.95348513    
  0.30205202    
  0.35082150    
 -3.62661034E-02
  0.60095698    
 -0.55650532    
  0.74478006    
  0.43471050    
 -0.41301221    
 -0.66329420    
   1.0746341    
 -0.84562558    
  4.01201397E-02
  0.40546528    
 -0.46925482    
  0.86510235    
 -0.92472953    
  0.46442661    
  0.14593740    
 -0.24231346    
  0.29389429    
 -0.53665745    
  0.55184209    
 -6.44668639E-02
 -0.37438020    
  2.79852618E-02
  0.20743646    
 -0.31713530    
  0.44802478    
  0.18732460    
 -6.95413128E-02
  0.24994193    
 -0.21854669    
 -0.16199104    
 -0.53215343    
  0.28917792    
  0.34009597    
 -0.44230589    
  0.13889769    
  0.45877352    
 -0.92589962    
  0.52452463    
  0.37179822    
 -5.49534597E-02
 -6.87097237E-02
 -9.69037786E-02
 -5.28335311E-02
  9.29535627E-02
  0.24140278    
 -0.17511036    
 -0.23744075    
 -0.50418127    
  0.33141357    
 -7.39862397E-02
  0.64059573    
 -0.30950111    
 -0.61763954    
  0.57508004    
 -0.25167990    
  0.19782588    
 -0.59673345    
  0.85670710    
 -0.12273801    
 -0.19845100    
  0.22972149    
 -5.50814606E-02
 -0.76042050    
  0.19172750    
  0.12014452    
  0.48637840    
 -8.59573856E-02
  0.29272643    
 -0.57410693    
 -0.52262008    
 -0.44876182    
   1.1545407    
 -0.46360847    
 -6.88342825E-02
  0.64072824    
  0.33950722    
 -0.15697710    
 -0.85707772    
 -1.98519658E-02
  8.40828866E-02
  0.11316419    
 -0.35726300    
 -0.44904849    
  0.24050355    
 -0.39465424    
  0.10697217    
  7.89270997E-02
 -0.13353126    
 -3.63677554E-02
   1.4416140    
  3.08095105E-02
  9.04440135E-02
 -0.40768477    
  0.26236448    
 -2.56755925E-03
  0.26097903    
  0.36711544    
 -0.44427431    
 -0.37907830    
  0.36940625    
 -0.16646507    
 -2.71509681E-02
  0.41459754    
 -0.46568400    
 -0.31140950    
  0.48796761    
 -0.39111742    
  0.43963265    
  0.48720086    
 -0.59158266    
 -0.56913507    
  0.65909642    
 -0.69426513    
  0.70868587    
  0.46184838    
  -1.0645026    
   1.0851078    
  -1.0283965    
 -9.98835415E-02
  0.52790576    
  0.13322157    
 -3.98282856E-02
  6.86917156E-02
 -0.78236449    
 -0.23531413    
 -0.63923365    
   1.2376535    
  0.29725140    
  0.27147996    
 -4.92893569E-02
 -0.45280263    
  0.23061173    
 -0.25489247    
 -0.30056545    
  8.35476592E-02
  0.40927467    
 -0.45017621    
  0.60595506    
 -0.31926772    
  0.58695722    
 -0.55032289    
 -0.25791398    
  0.23167302    
 -0.28916043    
  0.48929390    
 -0.18838575    
  0.14261399    
  0.10561360    
 -0.77623183    
 -0.40299281    
   1.1950442    
 -0.59093052    
  0.68297398    
 -0.81708401    
  0.65179449    
 -0.65643507    
 -9.50776488E-02
  0.71214724    
  0.26033556    
 -0.68160850    
  0.71396172    
 -0.72549999    
  0.40610951    
 -0.37001812    
 -0.31287217    
   1.0745145    
 -0.40459463    
  0.27255511    
 -0.62402159    
  0.53357047    
 -0.53357035    
 -0.14124708    
  0.32696459    
  8.98324624E-02
  0.18933889    
  0.20384431    
  -1.0422463    
  8.05378519E-03
   1.1674862    
 -0.81509882    
  0.68938088    
 -0.33798292    
  0.37320411    
 -0.74357808    
  0.66989034    
 -0.58543628    
 -0.23287374    
  0.37385997    
 -0.68401456    
 -0.45675838    
  8.70113522E-02
 -3.11827864E-02
   1.5930144    
 -0.37511185    
  0.38790879    
 -0.24587983    
  0.22847204    
 -0.54243511    
  0.36269820    
  3.47863175E-02
 -0.45642117    
 -8.44083801E-02
  0.58982348    
 -0.64838588    
  0.36847258    
  0.81346923    
  -1.2608504    
  0.79608393    
 -6.87892511E-02
  0.36639372    
 -0.41431940    
  6.38297526E-03
 -0.75549650    
 -0.34099722    
  0.31353560    
  0.71608412    
 -0.11523516    
 -0.49525630    
  0.36499107    
  0.36504561    
 -0.73003674    
  0.47728384    
 -0.33724988    
  0.69586599    
 -0.56665403    
  0.46980432    
  0.43590459    
  -1.1024883    
  2.30335686E-02
  0.62645572    
 -0.64948952    
  0.41255945    
 -0.40675130    
 -1.36056328E-02
  0.80153656    
 -0.63931113    
 -0.28934726    
  0.43178234    
 -0.65770775    
  0.85719711    
  0.16723602    
 -0.77002800    
  5.46352528E-02
  0.46178991    
 -0.14092220    
  0.21420166    
 -5.16085140E-02
  0.19319104    
  0.28638202    
 -0.87875301    
  0.60374045    
 -0.53474772    
 -8.79688188E-02
  0.59984630    
  0.11509212    
 -2.27499697E-02
 -0.91198558    
  0.99915689    
  -1.0039413    
  0.67255265    
  0.32610205    
 -0.18055642    
  2.71414891E-02
 -0.46979767    
  0.32129526    
  0.33407974    
 -0.89848632    
  7.68054053E-02
  7.49416351E-02
  2.31945235E-02
  0.40840045    
 -0.73994619    
  0.86538523    
 -0.24615723    
 -0.41343319    
  0.56531394    
 -0.52994668    
  0.25730225    
  0.37618470    
 -0.56089753    
 -3.09960078E-02
  0.69407284    
 -0.26180920    
 -5.30660860E-02
 -0.45816037    
  3.92979160E-02
  0.44017994    
  0.11916074    
 -0.66920698    
  0.36822081    
  9.36854854E-02
  0.32752800    
 -0.36902758    
 -0.42904603    
  6.48642890E-03
 -6.48649642E-03
  0.57101631    
 -0.55808496    
  3.57557796E-02
  0.66592038    
 -0.71895504    
  0.60910231    
  0.14325859    
 -0.50638652    
  0.15147015    
 -0.37802637    
  0.14864083    
  5.37765473E-02
 -0.24832711    
 -3.18207555E-02
  0.22083150    
 -0.36197987    
 -0.32378709    
   1.2559094    
  0.19273822    
 -0.66253245    
 -0.36363876    
  0.42377025    
 -0.46308774    
  4.99991747E-03
  0.76180732    
  1.04225604E-02
 -0.10818075    
 -3.92719172E-02
  0.58689606    
 -0.34917319    
  0.31672958    
  -1.0354645    
  8.88096988E-02
  0.76647860    
 -0.54096633    
  0.58585721    
 -0.33963802    
 -0.42162478    
 -0.16739580    
   1.0453678    
 -0.81602138    
  0.13065612    
  0.22531164    
 -4.29903083E-02
  0.23903739    
 -0.83382499    
  0.65617239    
 -3.96583192E-02
  1.26353279E-03
  6.83194324E-02
  3.70413736E-02
 -7.55075365E-02
  0.61677408    
 -0.85193837    
  5.43121137E-02
  0.45278561    
 -0.18400350    
  0.21072116    
 -0.42242610    
  0.28525186    
 -0.19893417    
  0.18528567    
  8.31278786E-02
 -0.78051233    
 -0.40228555    
  0.75171554    
  8.32619891E-02
 -3.07715833E-02
 -0.39979926    
  0.48027906    
  0.31738093    
  7.08995759E-02
 -0.77556312    
  0.75672001    
 -0.29739091    
 -5.38640097E-02
  0.23618554    
 -0.89021111    
  0.90132797    
 -0.53799188    
  5.84961027E-02
  0.83516538    
 -0.91102290    
  0.18930246    
 -0.20163719    
 -2.87788846E-02
  0.40668115    
 -0.35338235    
  9.08965766E-02
 -0.29561231    
  0.31903270    
  0.24149284    
 -0.27125201    
 -0.63299024    
 -0.45455453    
  0.27103490    
  0.39582640    
  0.56547874    
 -0.68629330    
  0.10863385    
 -8.70113298E-02
  0.81980330    
 -0.50768960    
  0.58255434    
 -0.49815571    
  0.34236437    
 -0.59470701    
 -5.22684380E-02
  0.77506447    
 -0.65999490    
 -0.42079967    
   1.1512845    
  2.37981509E-02
 -0.53637046    
  0.22872232    
 -0.62461811    
  0.91056007    
 -0.49219131    
  6.29346222E-02
  0.13212581    
  0.13036193    
  7.03087971E-02
 -0.63394505    
  0.52589607    
 -9.40287411E-02
  0.25365898    
 -5.96686564E-02
 -0.18417965    
  8.67789015E-02
 -6.06245957E-02
  0.35436252    
  4.01735529E-02
 -0.18232155    
 -0.71312571    
  0.28824231    
 -8.41128007E-02
 -0.37220356    
  0.39390427    
 -0.20146610    
  0.46010780    
  2.18589604E-02
  0.29910296    
  0.12863480    
 -0.25902161    
 -6.72819838E-02
 -0.55961561    
  0.53988618    
 -0.45003006    
  0.23247482    
 -0.28665072    
  0.42654696    
 -0.18097660    
 -0.27274039    
  0.92304766    
 -0.48424613    
  0.17041098    
 -0.65694404    
  0.18601857    
 -0.29881415    
  0.63026547    
  0.19329864    
 -0.54337311    
 -2.13127038E-07
  8.46588835E-02
 -7.15867132E-02
  0.44249508    
  2.47215517E-02
  7.39420503E-02
  6.37957752E-02
 -0.23922971    
  6.41439343E-03
 -0.40995073    
 -8.85890648E-02
  0.97634554    
 -0.63687038    
  0.54646486    
 -0.91585678    
   1.1264215    
 -0.17727099    
 -0.34202904    
  0.44638175    
 -0.35064167    
  7.54881799E-02
 -0.29970631    
 -0.19041876    
  0.39948511    
  0.23936883    
 -0.41278797    
 -0.29505917    
  0.25131443    
 -0.61247921    
  1.48888314E-02
   1.0887110    
 -0.37363884    
 -0.77078313    
  0.96210009    
 -0.58302182    
  0.18647201    
 -0.39370027    
  0.74131060    
 -0.38375902    
  0.64764911    
 -0.76466566    
 -0.33474976    
  0.60372335    
 -0.76553380    
   1.0087641    
 -0.47497451    
  0.54479373    
 -0.86055171    
  0.27507442    
  0.77132511    
  -1.0717758    
  5.89741096E-02
  0.96947634    
 -0.45821065    
  0.31953412    
 -0.26054272    
  6.50832802E-02
 -0.82384866    
  0.56416476    
  0.42296129    
 -0.75129735    
  3.71177755E-02
  0.56595767    
  0.13826177    
 -9.88200158E-02
 -0.49257678    
  0.60333747    
  0.33901238    
 -0.30306873    
 -0.11302319    
 -0.13231115    
  0.34255123    
  -1.0729699    
  0.86272991    
  0.15415068    
  6.12707213E-02
 -0.25353158    
 -0.78978997    
  0.24968301    
  0.41871014    
  0.39116123    
 -0.38865793    
  8.04272369E-02
 -0.41240978    
 -0.34381601    
  0.88382834    
 -0.15923986    
  8.29875749E-03
  6.06941730E-02
  0.34595117    
 -0.30246571    
 -3.79451141E-02
 -4.05918993E-02
 -0.83509785    
  0.78797489    
 -0.29050070    
  0.12847850    
 -0.61277705    
 -0.32140291    
  0.82960773    
 -0.37140587    
  6.82613719E-03
  0.35349530    
  1.26585979E-02
  0.10299941    
 -0.40333968    
  0.55566502    
 -0.31693217    
  0.14888114    
  0.29914370    
 -0.58586532    
  0.76085961    
 -0.43458465    
 -0.42292985    
  0.32706538    
  0.12588021    
 -0.42995599    
  0.21650995    
  0.36413470    
  0.19571890    
 -0.46772477    
  0.39171419    
  9.11056995E-02
  5.60203055E-03
 -0.10909198    
  0.20913112    
 -0.49854502    
 -0.43003631    
  0.76213986    
 -0.60464448    
  5.14753982E-02
  0.43277070    
 -0.43450198    
  0.28203362    
 -0.23795885    
 -0.37363884    
  0.57159215    
  0.32178754    
 -0.16356388    
 -0.73707122    
  7.48013705E-02
  0.38575235    
  0.65887570    
 -0.15944737    
 -0.50249630    
 -2.16091621E-07
 -0.14345525    
  0.46511570    
  0.12836778    
 -0.76312017    
  0.48486120    
 -0.19823027    
 -0.41417807    
  0.93847698    
  3.03472001E-02
 -0.22563739    
 -0.65637422    
 -3.56383435E-02
  8.68222043E-02
 -0.28698939    
  0.24017230    
   1.2623649    
 -0.76073182    
 -0.83766979    
  0.13391253    
   1.1862160    
 -0.37026128    
  0.33123606    
 -0.39955533    
  0.28957427    
 -0.20836684    
 -0.93865788    
  0.96053541    
  0.31575817    
  -1.0772475    
 -1.47423837E-02
  0.84871137    
  7.44863525E-02
 -0.76129758    
  0.42972997    
 -0.12845637    
  0.55202138    
 -0.21310426    
  0.19774024    
 -0.11880792    
  0.13953900    
 -0.33611530    
  0.21486966    
 -0.45659930    
 -0.43777788    
  0.60299611    
  0.13470985    
  3.24477144E-02
  2.58878749E-02
 -0.16907634    
  0.10246181    
 -0.15375496    
  0.51303905    
 -0.80164504    
 -0.57310766    
  0.11449896    
 -4.79135551E-02
   1.1288259    
 -0.65614188    
  0.71302474    
 -0.46234804    
  0.51794326    
 -0.21037087    
 -0.61732149    
  0.69010007    
  0.19445530    
 -0.38556373    
  5.85939698E-02
  0.15165882    
 -0.24789853    
  2.55442015E-03
 -0.17977367    
  0.20620692    
 -0.25149167    
  0.11315750    
  0.10550307    
 -0.58958536    
 -0.26933283    
 -0.10199917    
   1.4676270    
 -0.65893632    
 -0.19042590    
  0.58537263    
 -0.87486464    
  0.46939951    
 -0.32147938    
  0.47390229    
  0.27396968    
 -0.26750579    
 -0.52510226    
  0.33553797    
  0.32999834    
 -0.58599657    
  0.77241564    
 -0.40593010    
  0.23064688    
 -0.32108721    
  0.35911477    
  0.24549298    
  0.22730519    
  -1.0436710    
  0.41672203    
 -0.32657123    
  0.60864061    
  0.20687687    
 -0.59513617    
 -0.34118596    
  0.22392130    
  0.46141323    
 -0.74547285    
  0.31770194    
  9.32577178E-02
 -0.10536028    
  0.50441241    
 -0.22821140    
  0.28363240    
  0.15141399    
 -0.86921024    
  0.34736258    
 -0.59030861    
  0.48130330    
 -0.32975328    
  0.10731174    
  0.12979650    
  0.48870292    
 -0.53441614    
  2.07509696E-02
  8.76693949E-02
 -0.32153368    
  0.43237832    
  8.44172239E-02
 -0.65118277    
  0.62342000    
 -9.22548473E-02
  0.38146594    
 -0.87235719    
  0.32322690    
 -0.61090910    
  0.26998234    
  0.44771466    
 -0.29101610    
  0.25765571    
  0.26982462    
 -0.82539254    
  0.20393737    
  0.49561617    
 -0.21900132    
  0.46661961    
 -0.57215685    
  0.49335945    
 -0.11052803    
  1.43545382E-02
 -2.52568852E-02
 -0.20026492    
 -0.18410888    
 -7.81064108E-02
  0.55101317    
 -0.87480003    
  0.57402617    
 -0.27570602    
  0.47569168    
 -0.35438740    
  0.42690918    
  5.90045080E-02
 -0.56449252    
  0.30277681    
  7.44086578E-02
 -0.21923994    
 -0.26203975    
  0.70259607    
 -0.12092257    
  0.18467730    
 -0.31686208    
  0.19723871    
 -0.40436095    
  0.51808387    
 -0.52974093    
 -0.13424957    
 -0.19621043    
  0.80859637    
 -0.97840941    
  0.70958591    
  0.11657479    
 -0.53778815    
 -0.15173830    
  0.29965812    
 -8.76609236E-02
  0.65135002    
 -0.64745903    
  0.34750694    
 -0.36909759    
  0.43543470    
 -6.49662912E-02
 -0.16493918    
 -0.46452609    
  0.40974027    
 -0.32358614    
  0.60183829    
  0.34785068    
 -0.93796533    
  0.82302976    
 -0.64616203    
  0.87400293    
 -0.50838363    
 -5.57246208E-02
 -0.19733323    
  0.62265748    
  7.31040537E-02
 -0.60410708    
 -0.14359093    
 -9.43913534E-02
  0.49863017    
  0.36923391    
 -0.65732515    
 -0.43874618    
 -3.88146713E-02
  0.42203763    
  0.24842688    
  3.44859473E-02
 -0.58102965    
  0.45473599    
 -0.23392646    
  3.30914147E-02
  0.73909158    
 -0.76288044    
  0.25665006    
  9.55706686E-02
 -0.40742013    
  0.47049287    
  6.85039684E-02
 -0.11607196    
  7.88585842E-02
 -0.12476825    
 -0.36727759    
 -0.27739921    
  0.12711716    
  0.31927219    
  0.15858345    
 -0.39989400    
  0.32449585    
 -0.16500254    
  0.16047429    
  0.39073282    
 -0.31360385    
 -0.24831788    
  0.30150017    
  0.15585679    
  2.69075446E-02
 -0.46294871    
  0.70624232    
 -0.46671322    
 -6.42618239E-02
  0.35505116    
 -0.53383929    
  0.37744561    
 -0.18256357    
 -0.30279317    
  0.64175040    
 -0.78062874    
  0.52383327    
  7.59206340E-02
 -0.81558806    
   1.0478595    
 -0.48784342    
  0.30040085    
 -0.22195958    
 -0.28178230    
  0.86808878    
 -0.87005126    
  0.76056725    
 -8.92680436E-02
  0.13328058    
 -0.69314694    
  0.37029001    
 -0.34085089    
  0.50087863    
 -0.48060757    
  0.50107926    
  0.33444402    
 -0.93939811    
  8.01856071E-02
  0.15805693    
  0.28548670    
 -0.56154060    
  9.58789233E-03
  0.39008006    
  0.55850780    
 -0.38788220    
  0.18721156    
 -0.92490959    
  0.21444982    
  0.99270678    
  -1.0992939    
  0.85079747    
 -0.18249603    
 -0.56724429    
  7.99003467E-02
  0.36127171    
 -0.40665501    
 -0.33897558    
  0.77029401    
 -0.26853165    
 -0.20472567    
  0.84889293    
 -0.57244664    
  0.38932812    
 -0.30278772    
  0.29123771    
 -0.26692459    
  0.14234200    
 -8.70113522E-02
  0.13621904    
  0.28113687    
 -0.91353637    
  0.65510470    
  0.20751159    
 -0.68818450    
  0.34655800    
  0.18095930    
 -0.82960415    
  0.37984213    
 -0.25022447    
  0.27881959    
  0.33901235    
 -0.69738448    
  0.75389671    
 -0.67238516    
  0.65931320    
 -0.80211294    
  0.78166246    
  0.20983233    
  0.27312958    
 -0.35968435    
 -0.66878867    
  0.17904814    
 -1.49164826E-03
  0.82443738    
 -0.61512029    
  0.14616291    
 -0.55465961    
 -6.00553825E-02
 -0.11899262    
 -0.12516303    
  0.62811482    
 -0.32026711    
 -0.12347092    
 -2.70569231E-02
  0.53335464    
  0.10449400    
 -0.55878001    
 -5.20119518E-02
  0.60295749    
 -0.61327726    
  0.23223074    
  0.82975763    
 -0.88904673    
 -0.13827977    
 -0.19401279    
  0.70523942    
 -0.47772580    
  0.52811706    
 -0.18117912    
  0.22587942    
 -3.33362781E-02
  0.50470507    
 -0.34717050    
  0.51794285    
 -0.79029918    
 -0.10268828    
  0.24536671    
  8.42604786E-02
  0.19569983    
  -1.1119903    
  0.97417843    
 -0.67332602    
  0.64920509    
 -0.26197383    
 -0.32561743    
  0.34198067    
  0.36426178    
  -1.0462353    
 -1.99507568E-02
  3.46570313E-02
  3.34959999E-02
  0.66692406    
  5.74937463E-02
  0.16950694    
  2.93998085E-02
 -0.12953390    
 -0.63728982    
  0.59157991    
 -0.88127625    
  0.17241617    
  0.30228105    
  0.54566306    
 -0.99645436    
  0.74056166    
 -0.47477090    
  0.35526562    
  0.39838803    
 -0.67997682    
  0.54319322    
  0.15368502    
 -0.95812201    
  0.37256756    
  8.64536092E-02
 -0.19964857    
  0.29885545    
  5.40672131E-02
 -0.36422205    
  0.43040428    
  0.19212554    
 -0.22721674    
 -0.25423416    
  0.46505734    
 -0.49172533    
  0.13268627    
  0.42982087    
  2.37764679E-02
 -0.62943149    
  3.63678001E-02
  0.62542886    
 -0.72175997    
  0.17480293    
 -0.27725437    
  0.70756537    
 -0.15449160    
 -0.33076051    
  0.52730048    
 -1.58104505E-02
  6.64664879E-02
 -0.79819721    
  0.61792362    
 -0.51380605    
  0.69780040    
 -0.62756455    
  6.88768178E-02
  0.76667535    
 -0.47696576    
 -0.62845683    
  4.54563461E-03
 -0.13840228    
  0.22730163    
  0.18162973    
 -5.14755510E-02
  0.43596065    
 -0.27171287    
  0.35528278    
 -0.11954512    
 -0.14281890    
  0.29539892    
  4.10735421E-02
 -0.80366278    
 -0.24300227    
  0.55345690    
 -0.17411803    
  0.47245172    
 -7.48604611E-02
 -8.37825760E-02
 -0.31184950    
 -3.78908925E-02
  0.12228964    
 -0.77950472    
   1.1655989    
 -0.43776596    
  0.18924198    
 -2.05865130E-02
  0.41871035    
 -0.35217378    
 -1.96528211E-02
 -0.42551219    
  5.23441657E-02
  0.42811874    
  0.27605402    
  0.36671206    
 -0.97577626    
 -0.28768212    
  0.80613989    
 -0.56171882    
  2.49490887E-02
 -0.25072789    
  0.33722594    
  9.85576063E-02
  0.57269412    
  0.15070719    
 -0.65896958    
  0.82697833    
 -0.73094147    
 -3.24989930E-02
 -0.15565330    
  0.30593538    
  0.51392162    
 -0.76026487    
 -0.18862231    
  0.43367293    
  0.31574535    
 -0.79015708    
  0.77590495    
 -0.53014988    
  5.68871573E-02
  0.12949111    
 -0.38542449    
 -0.40844595    
  0.17983080    
  0.84229791    
 -0.53547329    
 -0.19599272    
  0.74427301    
  0.20883176    
 -0.78690946    
  0.40861085    
  3.94140296E-02
  0.15828282    
 -0.84661067    
  0.43078297    
  0.44728664    
 -0.29135174    
  6.59580752E-02
 -9.44346339E-02
 -9.21513289E-02
 -0.19049962    
 -0.19480793    
  0.48704150    
 -0.10778542    
 -9.21286792E-02
 -0.29157218    
  0.60471761    
 -8.36991295E-02
 -0.20967637    
 -0.22600263    
  0.16547996    
 -6.25761151E-02
  3.44549716E-02
 -0.28708786    
  8.20505470E-02
  0.47382545    
 -0.12616272    
  0.44931173    
  0.20603547    
 -0.38835722    
 -0.16426100    
  0.39565447    
 -0.14418484    
 -0.29421088    
 -9.45825204E-02
 -0.25360286    
 -0.12736474    
  9.38188061E-02
  0.19853644    
 -0.46026114    
 -0.24343118    
  0.22948396    
  0.33365929    
  0.11755944    
 -5.13873212E-02
  0.23995079    
  0.22225440    
  1.18554593E-03
 -0.39955854    
 -6.19508028E-02
  0.28862169    
  0.30996725    
 -0.43428552    
 -0.63581175    
  0.50841314    
  0.60018927    
 -0.73165232    
 -0.26588285    
   1.2485185    
 -0.75784045    
  0.56008714    
  0.37192103    
  -1.0754900    
  0.52218950    
 -0.69654262    
  0.89381808    
 -0.38571718    
 -8.98682103E-02
 -6.31463379E-02
  0.55802453    
 -0.35836619    
 -0.37469336    
  0.85134804    
 -0.46115026    
 -0.46081522    
  0.32947919    
  0.16784096    
 -0.31737283    
  0.35497558    
  7.45328665E-02
 -6.85984567E-02
 -0.42578855    
  0.69224077    
 -0.97270274    
  0.49047622    
  0.25408423    
  0.34844059    
 -0.14137086    
 -0.10536041    
  0.21238624    
  -1.1891090    
   1.0510510    
 -0.22625244    
 -0.46976417    
  0.72054619    
 -0.16476913    
 -0.39344978    
  0.12535466    
 -0.56393534    
  0.65715373    
  0.19983734    
 -0.57500702    
  0.41745654    
 -0.52387559    
 -9.78559479E-02
 -0.32902351    
 -0.40222371    
  0.65606016    
 -0.66581631    
   1.0670743    
  0.85974729    
 -0.17167170    
 -0.79662645    
  0.74978328    
 -0.36074308    
  0.40843299    
 -0.77149785    
  0.61607647    
  0.21060251    
 -0.83218843    
  0.42311078    
  0.16016382    
 -0.89644778    
  0.52780914    
 -0.49072206    
  0.66981882    
  0.60963047    
 -0.55995327    
 -0.51200849    
  8.14073980E-02
  0.30212271    
  0.45015046    
 -3.31040882E-02
 -7.54032359E-02
 -0.75520551    
  3.78908925E-02
  0.37567142    
  0.39011475    
 -0.27952594    
  0.28406549    
 -0.70958608    
  0.63533860    
 -0.57287407    
  0.16692111    
 -0.38016546    
  0.50911105    
 -0.50058222    
  0.83078384    
 -0.16018187    
 -0.59104925    
  0.55343443    
 -7.61044919E-02
 -0.27880040    
  4.24927808E-02
 -0.27087483    
   1.0425230    
 -0.15700366    
 -0.48477879    
 -0.40074003    
  7.58382231E-02
  0.11819902    
  0.15818350    
 -0.21995251    
 -0.14242017    
 -0.13996585    
  0.65364474    
 -2.34722868E-02
  0.42526776    
 -0.19813201    
 -0.54013520    
 -0.16705395    
 -9.08754915E-02
  0.67641509    
 -0.42191029    
  0.52038550    
 -0.60817647    
  0.68090022    
 -0.10588738    
  4.93420251E-02
 -0.67426914    
 -0.34160358    
  0.72181785    
  0.18389061    
 -3.41719799E-02
 -0.48377141    
  0.89961123    
 -0.27250746    
 -0.78344983    
  0.50509501    
  6.17161505E-02
 -0.39368924    
  0.33726415    
 -0.31713530    
  0.16496138    
  0.49222067    
 -7.30250031E-02
  0.14632811    
 -0.22510895    
 -5.50390445E-02
  0.10927879    
 -0.30649149    
 -0.31669724    
  0.50229496    
 -3.93139459E-02
 -0.12954690    
  8.09999406E-02
 -0.42024216    
  9.08874944E-02
  0.25387207    
  0.11793597    
 -0.45303333    
  0.28286284    
 -0.28094143    
  0.38934103    
  6.29931390E-02
 -0.21736047    
  0.26504526    
  0.57135427    
 -0.82433331    
 -0.13803919    
  0.24997483    
  0.16405915    
 -0.49465051    
  0.52269530    
 -0.74770629    
  0.52566797    
 -0.17956278    
  0.47515550    
 -0.78907406    
  0.25782934    
 -0.12260224    
  0.90915066    
 -0.14819717    
 -0.23873051    
  0.53743237    
 -0.77742267    
  0.32963601    
 -0.43648821    
  0.48154524    
 -0.14294307    
  0.26526946    
 -0.70683980    
  0.52867985    
 -0.22097889    
 -6.41783029E-02
  0.28081408    
  0.11208432    
 -1.86553001E-02
 -0.55196416    
 -0.24445333    
  0.62728930    
  0.44082615    
 -0.33300406    
 -0.36316884    
  0.10217345    
 -5.33835292E-02
 -0.51275164    
 -0.10670011    
  0.69180584    
 -0.48870084    
  0.53075695    
 -0.67150402    
  0.30392221    
 -0.14582117    
  0.23468970    
  0.44000879    
 -0.25570503    
  0.10719749    
 -0.45362005    
  0.94312727    
 -0.49332634    
  3.75515446E-02
 -5.03886156E-02
 -0.31297791    
  0.74395454    
 -0.13749738    
 -0.57002628    
  0.20283648    
  0.11670060    
 -0.15209018    
 -0.50221735    
  0.84320772    
  7.02217445E-02
 -0.69410264    
 -0.13271226    
  0.67996025    
  0.26304492    
 -0.42999825    
  0.19207770    
 -0.11294035    
 -0.42190403    
  5.50966058E-03
  0.68487120    
 -0.25171000    
  0.42739224    
  5.79327084E-02
  -1.1880188    
  0.73195273    
 -0.14629985    
  7.82953724E-02
  0.46691239    
 -0.76037270    
  0.46022919    
 -8.84370878E-02
 -0.65506864    
  0.30132484    
  0.24787571    
 -5.20950593E-02
 -1.07526258E-02
 -0.85090810    
  0.22314344    
   1.1358837    
 -0.99667215    
  0.78765595    
 -3.88199314E-02
  0.10848051    
 -0.56195509    
 -0.56991446    
   1.2913467    
 -0.20439607    
 -0.64636040    
  0.37387681    
  0.15981951    
  0.34534168    
  7.60425031E-02
 -0.93842894    
  0.56926751    
  0.27750576    
 -0.17776881    
 -0.46550247    
 -0.26206490    
 -0.26841354    
  0.19370709    
   1.0859540    
 -0.28933474    
 -0.70264381    
 -4.68834937E-02
  8.61779228E-02
 -0.16305853    
  0.80249518    
  0.15484169    
 -0.47232792    
  0.34611428    
 -0.77444482    
 -6.10073358E-02
  0.25348139    
  0.52884400    
  0.17768133    
 -0.45877108    
 -8.35531279E-02
 -0.25213110    
  0.30499458    
 -0.19871521    
  0.36556116    
  7.82768354E-02
  0.47542378    
  -1.1098818    
  0.40145692    
  0.40680298    
 -0.74434656    
  0.64805567    
  -1.4091244    
   1.1894095    
  0.33891404    
 -0.16951200    
 -0.38858035    
 -0.57960105    
   1.3239274    
  -1.0254345    
  0.39465421    
  3.60279344E-02
 -4.28447500E-02
  0.44173509    
 -7.48524144E-02
 -0.82573122    
  0.13731232    
  0.32153627    
 -0.24702424    
  0.41418362    
 -0.62817472    
  0.49331951    
 -7.99323916E-02
  2.96840109E-02
  0.33627304    
 -0.30339357    
  9.13820341E-02
 -0.43733293    
  0.34595099    
  2.79088095E-02
 -0.40284726    
 -0.31015489    
  0.76782805    
 -0.18629971    
  0.40197131    
 -0.26136485    
  0.50822490    
  -1.0409331    
  0.38309297    
  0.17525785    
 -0.22631323    
 -0.21720897    
  0.69610155    
 -0.20198238    
 -0.48430514    
  0.56628990    
  4.12655100E-02
 -0.11366924    
  0.32310194    
 -6.59777820E-02
 -0.20941326    
  7.65400976E-02
  6.42094761E-02
 -0.60893685    
  0.53414524    
 -0.51973039    
 -0.43174648    
  0.75974953    
 -0.32265055    
  0.61162055    
  6.44783601E-02
 -0.30933267    
  6.67709112E-02
  0.14670847    
 -0.68521053    
  0.74325377    
 -0.66534209    
  0.67469627    
 -0.68572593    
  0.45416746    
 -3.09918299E-02
  0.25601140    
 -0.28052241    
 -0.38216534    
  0.17928660    
  0.84577698    
  -1.0250635    
  0.48802197    
 -0.63252276    
  2.28460394E-02
  0.16784360    
  0.22314362    
  4.74663563E-02
 -0.26196688    
  0.35908186    
  2.49273051E-02
  0.14894553    
 -0.29240689    
  0.49390376    
 -0.49797159    
  0.10195782    
  1.94419101E-02
  0.45667815    
 -0.87120968    
  0.32653511    
  0.18429059    
 -0.27357447    
  0.24474758    
 -0.60388851    
  3.63675170E-02
 -0.46683419    
  0.94621837    
 -0.21427612    
 -0.29942012    
  0.55107236    
  0.19311129    
 -0.23912428    
  0.20639938    
 -0.29037386    
 -0.28858089    
  0.83384711    
 -0.41527885    
 -1.18412334E-03
 -0.43187714    
  0.34400377    
 -0.34583044    
 -5.44735976E-02
 -5.14965430E-02
  0.42425773    
  0.15034403    
 -0.37116340    
  4.85532507E-02
  0.16157058    
  0.34640738    
 -0.88771057    
  0.47029221    
 -0.46109682    
  0.14462516    
  0.57672447    
  0.17226014    
 -0.76696718    
   1.0254345    
  -1.0519938    
  0.64326942    
 -0.21934229    
  3.85427475E-02
 -1.30485557E-03
 -0.56583619    
  0.78006262    
 -0.62296069    
  0.47929248    
 -0.40546504    
  0.98060089    
 -0.85554528    
 -0.54245323    
 -0.47277746    
  0.43322429    
  0.69170517    
 -0.33445412    
  0.22152942    
  0.53319079    
 -0.22195956    
 -0.68255246    
  8.52533802E-02
 -0.62057638    
  0.92584479    
  0.26321727    
 -0.22131823    
  0.24894758    
  0.26218176    
 -0.95296210    
  0.67886132    
 -0.63492340    
  0.13720098    
  0.64050329    
  0.15830021    
 -0.68519294    
  0.53000659    
 -0.20517120    
  4.84267361E-02
 -0.61506450    
  0.50903028    
  0.26070404    
  2.96696406E-02
 -0.48954827    
  0.92284817    
 -0.83023304    
 -0.21865566    
  0.19591020    
 -0.46632931    
  0.13047038    
 -0.35728845    
   1.2197978    
 -0.76252836    
  0.91512483    
 -0.29758039    
  0.13588445    
 -0.34731695    
  6.14614449E-02
 -0.15638341    
 -0.63646311    
   1.0057187    
 -0.79121435    
  0.71141720    
 -0.20624755    
  0.26216283    
 -0.65850741    
  0.27986956    
  0.69901228    
  -1.0855403    
  0.70925039    
 -0.88123631    
  0.92193013    
 -0.59951180    
 -0.13966869    
  0.76042569    
 -0.69816476    
 -0.28701162    
  0.35694313    
  0.50932372    
 -0.55539685    
 -6.70303479E-02
  0.50408012    
 -0.12991202    
  0.15249787    
 -0.32561341    
  0.45136011    
  9.98749658E-02
 -0.67938095    
  0.83832932    
 -0.68306291    
  0.47542351    
 -0.16705389    
 -0.68824512    
 -4.90177469E-03
   1.1931031    
 -0.99938071    
 -0.34460247    
  5.69809414E-03
  0.95965487    
 -0.31451708    
 -0.21534978    
  0.10017165    
  0.46707314    
 -1.15974136E-02
  0.18883988    
 -0.55939656    
 -0.52526641    
   1.1368335    
  0.10660991    
 -0.39429170    
 -8.70112330E-02
 -9.26469341E-02
 -0.35553586    
  0.69882387    
 -0.60991645    
  0.52940184    
 -0.96393126    
  2.64563430E-02
 -3.45318206E-02
 -0.11744530    
  0.88980335    
 -5.25425225E-02
  1.82533171E-02
  3.17891799E-02
 -0.32205856    
  0.13998736    
 -0.24938565    
  0.72630990    
 -4.08997089E-02
 -0.20272259    
 -0.45607013    
  0.30211794    
 -0.28353000    
  0.81031638    
 -0.29178551    
 -0.15378524    
 -0.73492861    
  0.73108494    
 -0.49259338    
 -0.26005620    
  0.98117000    
  8.23189691E-02
 -0.71502137    
  0.48787183    
  9.56320316E-02
  0.19529143    
 -0.30160621    
 -0.34920219    
  0.37511623    
  0.28097379    
 -0.49976614    
 -9.08341408E-02
  0.23980266    
  0.15343800    
  0.11885222    
  1.22702084E-02
 -0.55657184    
  0.47551230    
  2.90748123E-02
 -0.55493301    
 -9.37622935E-02
  0.44923165    
  0.14358324    
 -0.22523546    
  0.31892982    
 -0.26789832    
  0.37344909    
 -0.68462211    
  0.32721269    
 -0.53393865    
  4.49055433E-02
  0.12375311    
  0.18026200    
  0.34735316    
 -0.83488810    
  0.64399725    
  3.10006458E-02
 -0.30782649    
  0.46040645    
 -0.66015458    
  0.37456647    
  0.64456630    
  3.17031182E-02
 -0.42479974    
 -0.27546498    
 -0.64844716    
  0.21985945    
  0.64714909    
  6.12324663E-02
  0.22530100    
 -0.41108423    
  0.55009609    
 -0.89623809    
 -0.38815260    
  0.57536411    
 -0.36366799    
 -3.34477611E-02
 -0.20851165    
 -0.28582168    
  0.11571543    
  0.36491898    
  0.74794000    
 -0.64534193    
  0.10057742    
  0.17824805    
  0.49116737    
 -0.74136120    
  0.35445493    
 -0.39142016    
  0.47937369    
 -0.28941071    
 -0.11735061    
  0.21768141    
 -0.62217402    
  0.65904468    
  0.56798428    
 -0.85015082    
  0.39068994    
 -0.52995193    
  0.13122983    
  0.84700960    
 -0.80941886    
 -0.31192166    
  0.57503229    
 -0.30070186    
  0.91951126    
 -0.20245847    
 -0.60106355    
  0.36204657    
  0.27952391    
 -0.26340434    
 -0.32911903    
  8.51081405E-03
  0.91764557    
  -1.3788744    
 -5.39068412E-03
  0.29105490    
  0.89876425    
 -0.46083549    
 -0.39058280    
 -0.28064191    
 -0.43392739    
 -9.92549062E-02
 -0.35667509    
  0.38242754    
  0.51251900    
  0.52493894    
  9.85810086E-02
 -0.39531261    
 -0.54159725    
  0.83682638    
 -4.52155666E-03
  0.70813984    
 -0.87904656    
  0.82712650    
  -1.1650333    
  3.94140258E-02
  0.50646836    
  0.66360289    
 -0.34793192    
 -0.20812939    
  1.30611192E-03
 -0.48208690    
  0.55749929    
 -0.10859402    
  7.78604820E-02
 -0.10939153    
  0.22592530    
 -0.44455233    
 -8.49650502E-02
  6.04026020E-02
  0.12034558    
  0.43698427    
 -0.59165990    
 -9.84401777E-02
  0.60188568    
 -0.65392625    
 -0.40546492    
  0.70904559    
  0.30952388    
 -0.14550774    
  0.31149277    
 -0.11082216    
 -0.56290686    
  0.33372134    
 -0.40753350    
 -0.38700309    
  7.62834176E-02
  0.79127800    
 -1.80885773E-02
 -0.62146354    
 -3.20621282E-02
  0.17013387    
  0.56233013    
 -0.11207645    
  0.24394991    
  0.16867737    
 -0.82146734    
  0.53050888    
 -0.17282012    
  0.37034005    
 -0.89545155    
 -0.18664734    
   1.0194522    
  0.23989525    
 -0.23677187    
 -0.17074652    
 -0.20149291    
 -0.18504031    
 -0.28828728    
 -0.23655041    
   1.1922476    
 -0.24693464    
 -0.47454315    
 -0.11348204    
  0.18731633    
  8.84929821E-02
 -0.20738898    
  9.36692730E-02
 -7.18645230E-02
  0.83546358    
  9.63918343E-02
 -0.87099981    
 -0.11524948    
  0.42121348    
 -0.26263615    
 -0.13605845    
  0.53680098    
 -1.43028675E-02
 -0.72858179    
  0.24187255    
  0.28963330    
  4.43243980E-02
 -0.12815116    
 -0.26618707    
  0.28352410    
  0.17709975    
  0.18144859    
 -4.37639188E-03
  0.10206555    
 -0.87033325    
 -0.14473899    
 -2.21001152E-02
   1.0070198    
 -0.45461255    
 -0.47451553    
 -0.26133120    
  2.32181549E-02
   1.0697855    
  0.38692141    
 -0.66230595    
 -0.13459003    
  0.37564623    
 -0.47163454    
  0.46110225    
 -0.73642296    
 -0.53234988    
  7.64958933E-02
 -0.26975599    
  2.50638649E-02
   1.0564831    
 -0.49828279    
  0.82313097    
 -8.74447171E-03
 -0.63348234    
  0.45391765    
 -0.23979789    
  0.36522588    
 -0.20184869    
  9.13238898E-02
 -0.18113868    
  0.18261686    
  0.58647281    
 -0.72402143    
  0.77292931    
  0.11865208    
  -1.3184605    
  0.97529453    
 -2.37869937E-02
 -0.93860382    
   1.2267873    
 -0.52980155    
  9.72819030E-02
  0.45556012    
  -1.1452372    
  3.18208858E-02
  0.69538164    
 -0.80148858    
  6.03320636E-02
  0.50566018    
 -9.16446447E-02
  0.34484047    
 -0.45953229    
  0.68092018    
 -4.58505340E-02
  0.15085955    
 -0.73846257    
  0.52984887    
 -0.28703257    
 -0.75474650    
  0.80539012    
  0.11970150    
 -0.81779921    
  0.32003173    
  0.42391270    
 -0.71219522    
  0.66511363    
 -2.50325631E-02
  0.59675890    
 -0.32924104    
 -0.39869842    
  0.54882300    
 -0.28935272    
 -8.73153657E-02
  0.14682446    
 -0.81593198    
  0.44809076    
 -0.40850440    
  0.75404048    
 -0.18727484    
 -0.49838173    
 -3.69204991E-02
 -7.10491240E-02
 -2.40395218E-02
  0.58263695    
  0.31051734    
 -0.33388600    
 -7.20773265E-02
 -0.23858359    
  0.21590702    
  0.50068259    
 -0.62941986    
  0.70696408    
 -0.95877576    
  0.69538164    
 -0.14378802    
 -7.07432106E-02
  0.28248176    
  0.16761532    
 -0.47247562    
  0.42275926    
 -0.73574692    
  0.55101317    
 -0.40713865    
  7.57814571E-02
 -0.39005628    
  0.14493389    
  0.37593257    
  2.95322388E-02
 -0.38776553    
  0.33060694    
  0.33487016    
 -0.17116179    
 -0.41742676    
  0.48855802    
 -5.11186905E-02
 -0.14795375    
 -0.39204198    
  0.96774399    
 -0.88340288    
 -0.14197016    
  0.64874375    
  0.14987008    
 -0.16324803    
 -0.13048968    
 -0.70601749    
  0.87934721    
  0.25071669    
 -0.71258181    
 -0.14876144    
  0.30923024    
  0.17551549    
 -0.65721512    
  0.72441775    
 -0.83897078    
  0.45102504    
 -0.17395322    
  0.90421832    
 -9.15115848E-02
 -0.58000886    
  0.54570943    
 -0.30093127    
  0.11805877    
  0.13587147    
  0.26036352    
  3.06818243E-02
 -0.43133631    
 -0.65298969    
 -0.20993313    
 -7.90529046E-03
  0.82552040    
  0.18367234    
 -0.20475072    
 -0.66399062    
  0.57622570    
  0.58620632    
 -0.38871193    
 -0.37671998    
 -0.17523716    
  0.28214198    
  0.17768104    
 -0.34675753    
  0.35023972    
 -0.46699533    
  0.71418148    
 -0.62747794    
  0.29191029    
  0.11693896    
 -0.78755695    
  0.84340036    
 -0.54954934    
 -0.13828692    
 -0.10488977    
  0.79803711    
  0.31922397    
 -0.30345905    
  0.13626471    
 -0.77364510    
  7.41079748E-02
  0.59306383    
 -0.55708873    
  0.23508632    
  0.13195872    
 -0.37591812    
  0.57603222    
 -0.91428864    
   1.0251452    
  4.21485752E-02
 -4.48426120E-02
  0.13364369    
  5.51017672E-02
  -1.2598616    
  0.32440108    
  7.13934079E-02
  0.49335945    
 -0.55531031    
 -0.38499948    
  0.70002961    
  0.25951111    
 -0.68576723    
  0.86012059    
 -0.74140394    
  0.43487906    
 -0.52053446    
  0.89409494    
 -0.20094784    
 -0.67501974    
  0.40079692    
 -0.73129886    
  0.21645458    
  0.41806272    
  0.22696561    
  0.45059702    
 -0.54661185    
 -0.27654707    
 -0.24597457    
  0.86945921    
 -0.41233802    
  0.15906474    
 -0.38566250    
  0.69746304    
  0.22983922    
 -0.53110766    
 -0.50193989    
   1.0902441    
 -0.35658267    
 -0.68304163    
 -0.10191318    
  0.34137642    
  0.32197914    
 -0.44264421    
  0.27748433    
 -0.39263278    
 -0.11983455    
  0.20866562    
  0.19474420    
  0.10288823    
  6.58525452E-02
 -0.16463432    
  0.56428850    
 -0.32703754    
 -0.55451018    
 -6.59154728E-02
  0.46824870    
  9.56522226E-02
  0.12523022    
 -0.70733166    
 -6.31788522E-02
  0.35949713    
  0.27776965    
 -0.74989992    
 -0.72528827    
  0.81371796    
  0.39576709    
  0.25064796    
 -0.46186867    
  0.47231588    
  4.95597050E-02
 -0.57707500    
  0.46313098    
 -0.35737875    
 -0.33085424    
  8.23025778E-02
  0.28145504    
 -0.15642455    
  0.67404145    
 -0.39888772    
  0.54940611    
 -0.75530142    
  0.42752498    
  0.34852043    
 -0.38682047    
  0.21148923    
 -4.58891429E-02
 -0.84872192    
   1.0474504    
 -0.83282161    
 -0.41557646    
  0.44920966    
  0.49592924    
  0.32403898    
 -0.58984530    
 -8.21056217E-02
  0.21776009    
  1.34049766E-02
 -0.49453646    
  0.48517182    
 -0.29127267    
 -0.50962728    
   1.5413003    
  -1.0498221    
 -0.13720131    
  0.49771482    
  0.19016644    
 -0.47148317    
  9.66934115E-02
  5.96301779E-02
  0.11858654    
  0.12886126    
  0.19912878    
 -0.18454638    
 -0.12940371    
  0.14815763    
 -0.40382731    
  0.26324537    
 -0.11589790    
 -0.56848276    
  0.21864453    
  0.67085636    
 -0.12420718    
  0.21335091    
 -0.68289047    
  0.60697860    
 -7.12343752E-02
  0.17213576    
  0.15232067    
  0.35447484    
 -0.69756210    
 -0.35320416    
  0.28807566    
 -0.16523127    
 -0.51968539    
  0.42326036    
  0.19198827    
 -0.60824788    
   1.1040238    
 -0.24812526    
 -0.83518451    
  0.50305074    
  0.37089840    
 -0.54498959    
  0.56940401    
 -0.16831999    
  8.74315947E-03
 -8.63190368E-02
 -0.52235878    
  0.33789977    
  0.13085316    
  4.99354629E-03
  0.11958005    
 -0.15895051    
 -1.96214896E-02
 -0.11761780    
 -0.10157048    
  0.12361380    
 -0.39390436    
  0.85037178    
 -4.42425720E-02
  7.23876283E-02
  -1.1021997    
  0.58358479    
 -7.81647637E-02
  0.30820179    
 -0.44010830    
  0.54439324    
  8.75492990E-02
 -0.88378727    
  0.63416189    
 -0.24392760    
  4.88673076E-02
  0.32875034    
 -0.27776465    
 -0.22900867    
 -4.51202430E-02
  0.81859320    
 -0.15175043    
 -0.41190246    
 -0.20249377    
  0.35685739    
  0.57032251    
  -1.0617549    
  0.15623605    
 -3.82210165E-02
 -0.13273649    
  0.32918176    
  1.51290558E-02
  0.70508784    
 -0.79949737    
  0.23821107    
  0.33591470    
 -0.68205649    
 -0.38274717    
  0.56843328    
 -0.13200605    
  0.46956804    
 -0.80360407    
  0.69192994    
  2.43331911E-03
 -6.52678087E-02
  0.32959321    
 -0.80141425    
  0.78353149    
 -5.56514300E-02
 -0.81924790    
 -0.54716498    
   1.7996026    
 -0.99481529    
  0.33370179    
  8.92157480E-02
 -4.00052182E-02
  0.37416804    
 -4.64807190E-02
 -0.66415977    
 -0.24867694    
  0.17185013    
 -3.32132727E-02
 -0.26236427    
  0.91140079    
 -0.29161116    
 -0.12717752    
 -0.55034459    
  0.76179540    
 -0.46831614    
 -0.60292947    
 -0.24629670    
  0.91087073    
  0.27124313    
 -0.45356485    
  0.71252352    
 -4.02445272E-02
 -0.48453698    
  0.35052985    
 -0.47509253    
  8.13023839E-03
 -0.38542449    
  0.38136753    
 -0.28227666    
  0.64482880    
  0.14705344    
  2.76961550E-02
 -5.74376732E-02
 -0.21375395    
  0.44316706    
  9.34902206E-02
 -9.64948013E-02
 -0.44798130    
  0.24641828    
  0.11682827    
 -4.46500592E-02
  0.18213150    
 -0.56558013    
  0.51883376    
 -0.19901030    
 -0.78215110    
  0.64966214    
  8.64325315E-02
 -0.51721525    
 -0.46488836    
 -0.13450369    
 -0.32872009    
  0.10265414    
  1.45282634E-02
  3.30998152E-02
 -5.25180250E-02
 -3.49163935E-02
 -7.37177208E-02
  0.11838994    
 -4.46725674E-02
 -1.26900829E-07
 -1.02039650E-02
  9.76383388E-02
 -8.23708922E-02
 -1.01522347E-02
 -5.77586703E-02
  3.19177359E-02
 -3.19174416E-02
 -5.42004546E-03
  3.20883021E-02
 -1.05819833E-02
  2.62481049E-02
  6.03197776E-02
  4.29658778E-02
 -0.15104024    
  5.80640063E-02
 -1.55041553E-02
  5.07722199E-02
 -5.07722944E-02
  6.06246293E-02
 -6.58464357E-02
  0.12762369    
  9.17458814E-03
 -7.58655369E-02
 -1.48885464E-02
  4.40169051E-02
   1.6161141    
  6.53104931E-02
 -0.75088173    
  0.17917177    
  0.23005944    
  0.17540531    
 -0.54215592    
  0.35159889    
 -0.34439170    
  0.62248594    
  0.11198581    
 -0.21970426    
 -0.17037591    
 -0.53790653    
  0.70935494    
 -0.66046101    
  0.83776814    
 -0.28947893    
 -0.63492340    
  0.64802659    
  3.37437205E-02
 -0.47413114    
  0.60680389    
 -0.98685944    
   1.0300035    
 -0.58759487    
  1.03095947E-02
  0.85314155    
  -1.0201955    
  0.74721444    
 -0.68647093    
  7.57600367E-03
 -5.62708676E-02
  0.40613034    
 -0.26143396    
  0.40719071    
 -8.76384154E-02
 -0.21782529    
  0.32594246    
 -0.58038169    
  0.57019472    
 -0.36696640    
 -0.40300488    
  0.71501940    
 -0.63705760    
  0.52929032    
  0.46143278    
  -1.0183750    
   1.1360639    
 -0.89992118    
  0.30732170    
  0.76132566    
 -0.48250243    
 -0.96520925    
  2.13341769E-02
  0.50500399    
 -0.18487263    
  0.37433428    
 -0.26553145    
 -0.15989457    
  0.18030351    
  0.45900071    
 -0.20209011    
  2.60070502E-03
 -0.67512852    
  0.18147101    
 -8.43070373E-02
  0.88143069    
 -0.53803796    
  0.23457217    
 -0.38489875    
  0.81600630    
 -0.32756671    
 -0.11005531    
 -0.23961824    
  0.51447356    
 -0.86499727    
  7.93168023E-02
 -2.87313014E-02
  0.21322913    
  0.41866258    
 -0.25986439    
 -0.32601690    
 -0.35943207    
  0.87878639    
 -9.34014022E-02
  0.22342326    
  3.08394637E-02
  7.56360590E-03
  0.24338922    
 -0.75493300    
  9.08935815E-02
  0.28972900    
  0.69007474    
 -0.43196702    
 -0.29944131    
 -0.22730827    
  0.11510415    
 -0.11350019    
 -0.22555047    
 -0.11477536    
  0.86925572    
  0.17853728    
 -0.37512442    
 -0.40891936    
 -0.18578771    
  0.42472273    
 -0.15120335    
 -0.18390769    
  0.36992016    
  1.30720045E-02
  0.42687932    
 -0.27756393    
  0.13185216    
 -0.41284510    
  6.73123598E-02
  0.43368712    
 -0.93121308    
 -5.39443121E-08
  0.78762859    
 -0.74090159    
  0.85348994    
 -0.96126878    
 -2.45109405E-02
  0.38457021    
 -0.23717724    
 -0.21143517    
  0.87524831    
  0.26904207    
 -0.75482547    
 -7.05299601E-02
  0.11607237    
  0.55372781    
  2.81435847E-02
  0.15810733    
 -0.70630544    
  0.20712164    
  0.39871290    
 -0.56527758    
  0.15437758    
 -0.14017077    
  0.50957108    
 -0.80670202    
  0.58520496    
  0.18114582    
 -0.62677187    
  0.21392702    
  0.59271300    
 -9.53099951E-02
 -0.90064794    
  0.58309460    
  0.41531745    
 -0.45186850    
  0.14327183    
  -1.6364971    
   1.4945081    
  8.47651660E-02
 -4.57912497E-02
 -0.75284731    
  0.66796362    
  0.18343928    
 -0.17143129    
 -0.52283376    
  0.31743625    
  0.25330296    
 -1.40038393E-02
  6.38982654E-03
 -0.14949080    
  0.43653569    
 -0.88430297    
 -0.30010456    
  0.32524875    
  2.01124996E-02
  0.39806327    
 -0.30920970    
 -0.11576069    
  0.51037085    
 -0.54977334    
  0.88897055    
  0.25206992    
 -0.67221981    
  0.34342179    
 -1.05005002E-03
 -0.77179021    
  0.63344538    
 -0.40486199    
  0.31400505    
  0.13105135    
 -0.84152091    
  3.43494006E-02
  0.61903900    
 -0.21270870    
  6.89646835E-03
 -0.21161233    
  0.38761380    
  8.68910998E-02
  5.27451485E-02
 -0.13675900    
 -0.24824053    
  0.37745219    
 -0.40926015    
  6.08482510E-02
 -0.10954333    
  0.31427148    
 -0.22095923    
 -0.14240158    
  5.90202585E-02
  0.44802484    
 -0.43233812    
  0.36442709    
 -1.91000234E-02
 -2.36943662E-02
 -0.35929763    
  0.63598883    
  0.44152698    
 -0.45444456    
 -0.48550764    
 -0.18726331    
  0.66733932    
 -9.47656184E-02
  1.66273601E-02
 -0.81181395    
  0.73216397    
  2.02027764E-02
  0.15272100    
 -0.64292723    
  4.39192504E-02
 -0.21730135    
  1.44581040E-02
  0.17310859    
  0.49091053    
 -0.68334317    
  0.63153124    
 -0.39193818    
  0.12775673    
 -0.25882325    
  0.59794664    
  0.13172458    
 -9.39399004E-02
 -0.70363057    
  0.51829159    
 -0.27428982    
 -0.14592768    
  0.29403117    
  4.78857569E-02
 -0.32716450    
  0.42616963    
 -0.44092241    
   1.1853290    
  -1.2198894    
  0.25642967    
  0.31783500    
  0.15979232    
 -0.14871562    
 -0.72422481    
  0.38161385    
 -0.20393282    
  0.94258058    
 -0.73177481    
  0.22724457    
 -0.70274270    
  0.50751412    
 -5.62808290E-02
  0.62884235    
 -0.75587863    
  0.42779031    
  0.15711491    
 -0.37701687    
  0.69798988    
 -0.54106897    
  0.30210027    
 -0.21221179    
  0.10548678    
 -0.85720646    
 -6.65064007E-02
  0.94509804    
 -0.50306094    
  0.56773835    
 -0.56773865    
 -0.10679407    
  0.29888949    
 -1.53141497E-02
  0.16467723    
 -0.13427959    
  9.14921984E-02
  7.24476352E-02
 -0.62085593    
  0.77155179    
 -0.51813805    
  0.75106978    
 -0.83325535    
  0.49920478    
  1.55970799E-02
 -0.53899634    
  0.15996473    
  0.15141399    
  0.68489218    
  -1.2637500    
  0.89744771    
 -0.15360732    
 -0.47636077    
  0.80956858    
 -0.19714469    
 -0.23594657    
 -9.39103812E-02
 -0.26436642    
  0.72373664    
  0.16037844    
  0.23826054    
 -3.24854441E-02
  -1.0622206    
  0.59598351    
 -0.65624279    
 -0.15415062    
 -0.39107651    
 -5.50595708E-02
 -0.33270577    
   1.0333719    
 -0.42246279    
  0.70451105    
  0.20144093    
 -0.59427440    
  0.50115561    
 -0.74384016    
   1.0171610    
 -0.24212664    
 -0.44813135    
  0.29008311    
 -0.37430134    
 -0.11987709    
  0.74485320    
 -3.53311710E-02
  0.25105682    
 -0.95352769    
  0.31824079    
  0.30331752    
  0.42662311    
 -0.10099149    
 -0.12051171    
  1.52519559E-02
 -8.63695070E-02
 -0.20030409    
  0.20797534    
 -7.47799650E-02
  0.19692044    
 -0.42744389    
  0.58035147    
 -0.94446158    
  0.72875315    
 -0.59708917    
   1.0316199    
  -1.1442764    
  0.18301845    
  0.45861509    
 -2.22724769E-02
 -0.12328800    
  0.25991157    
 -0.29491177    
 -0.32806441    
 -0.10821342    
  0.53182811    
 -4.80786897E-03
 -9.68520716E-03
  8.73156562E-02
  1.65841114E-02
  0.24311827    
 -0.81459129    
  0.93514103    
 -0.42586997    
 -0.24317972    
  0.18058380    
  0.10932767    
  0.35053146    
 -0.22412437    
 -0.51804823    
 -0.31045437    
  0.90499133    
 -0.24613319    
  0.13570915    
 -0.65823090    
  0.10946993    
 -0.17846276    
 -0.44510621    
  0.33881125    
  0.11466297    
  0.65600783    
 -0.46332341    
  1.70363281E-02
  0.59097207    
 -0.72064990    
  0.42702597    
  9.45116282E-02
  3.25686708E-02
 -0.47465533    
  0.40487286    
 -7.11955950E-02
 -0.28345001    
  0.20679440    
  0.19415615    
 -0.72299993    
  0.97204947    
 -0.25358447    
 -0.10788907    
 -0.52356446    
 -2.15990935E-02
  0.48113158    
 -0.27117479    
  0.45664036    
 -0.39487126    
 -0.54352289    
  0.26302537    
  0.10447894    
  0.70889556    
 -0.58058596    
  0.43921152    
  0.13647985    
  0.12180954    
 -0.76799041    
  0.69408286    
 -0.80277842    
  0.45369184    
  0.35747057    
 -0.10042504    
 -0.62668729    
  0.50001872    
  0.38784871    
 -0.66051006    
 -0.17683199    
 -0.47732964    
   1.0917258    
 -0.12608485    
 -4.46552448E-02
  5.13516888E-02
 -0.66139859    
  0.61355346    
  0.46839771    
  -1.1839650    
 -4.39095870E-02
  0.55282390    
  0.37979168    
  0.12180954    
 -0.27073985    
 -0.51424843    
  0.17275229    
  0.41397589    
 -3.77811380E-02
  0.20784563    
 -0.94254827    
  0.49603817    
  0.14049029    
 -0.15172632    
 -0.27087486    
  0.13005313    
  0.19176199    
  6.36992753E-02
  0.11188844    
 -0.60482293    
  4.63327318E-02
  1.94937568E-02
 -0.32839683    
  0.54922104    
  0.42589468    
 -0.35566440    
  0.30591291    
 -0.39489436    
 -0.12054700    
 -0.44262397    
  0.61090887    
  6.12438247E-02
  0.16039486    
 -0.12701242    
 -0.47852153    
  0.31382734    
  0.54475921    
 -0.47318906    
  0.41542548    
  0.33958209    
 -0.59828627    
 -0.39842948    
  0.59054482    
 -0.58863437    
  0.40927467    
 -0.25077149    
 -0.26513681    
  0.45179227    
 -0.16251881    
  3.59131098E-02
  0.41056469    
 -0.65619838    
  0.56798416    
 -9.55323130E-02
 -0.45111215    
  0.72153151    
 -0.49417377    
  0.80445313    
 -0.89229888    
 -0.12427314    
  0.21821645    
  0.53366321    
 -0.63767380    
  0.39926282    
  1.23664392E-02
  0.24546267    
 -0.20925452    
  0.21361534    
  0.28179005    
  -1.0239887    
  0.58819276    
 -0.66019356    
  0.56772190    
 -3.85972299E-02
 -0.54896683    
  0.40077814    
 -0.50191689    
  0.37010959    
  9.48922932E-02
  0.11932930    
  0.29629752    
 -0.70609856    
 -0.32499290    
 -8.32697228E-02
  0.19530852    
 -5.68873845E-02
  0.48362970    
  0.21316938    
  2.51963027E-02
 -0.42641783    
  0.39512765    
 -0.40424335    
 -3.92208062E-02
 -0.23511991    
  0.47301131    
 -0.13826162    
 -0.31802279    
  0.13501121    
 -7.29938895E-02
  0.37302148    
 -0.13968535    
 -0.16449222    
  0.88375026    
 -0.36629403    
 -0.64595133    
  0.45990530    
  0.68113494    
 -0.56567627    
 -0.25283515    
  6.14301749E-02
  0.28768215    
  0.23275906    
 -0.27342981    
  0.20716737    
 -0.17987078    
 -0.45373508    
  0.98802865    
 -0.50178009    
 -0.17853735    
 -0.17442094    
  0.76942098    
  -1.2013721    
  0.98794693    
 -0.13325529    
 -0.30965298    
 -0.20301600    
  0.43216577    
 -0.44891018    
  0.48189318    
 -0.17838964    
 -0.53229147    
  0.82031983    
  0.34739006    
 -0.88238901    
 -0.10260615    
 -0.40056553    
  0.10828876    
  0.85441542    
 -0.37296429    
  0.29739094    
  0.37688023    
 -0.76083881    
  0.53187907    
  0.13431221    
 -0.98508847    
  0.86935234    
 -3.22105289E-02
 -0.15997548    
 -6.66061044E-02
  8.98769498E-02
 -2.42431764E-03
  0.30512613    
 -0.97429132    
  0.88451147    
 -0.81362486    
 -0.28989190    
  0.92743790    
 -0.36319724    
  0.34196997    
 -0.34870392    
  0.40321031    
 -0.69767189    
  0.76741713    
 -0.37182662    
  0.48421538    
 -9.15544108E-02
 -0.57102072    
  0.47478256    
  6.16256893E-02
 -0.11405465    
  0.14038564    
  0.14849167    
 -0.15789129    
  0.25921148    
 -6.69706836E-02
 -0.24171311    
 -0.60963339    
 -1.63603853E-02
  0.42114916    
 -0.48061454    
  5.11836894E-02
  0.15918712    
  0.36936012    
 -0.53689766    
  0.21429943    
 -8.47068876E-02
  3.26116532E-02
  0.77688509    
 -0.51356137    
  4.02738899E-02
 -0.13202859    
  0.81857508    
 -0.48253220    
 -0.84586817    
  0.71905857    
 -0.32028243    
  0.56248808    
 -0.98402107    
  0.43817234    
  3.08717843E-02
  0.43230164    
 -0.39000905    
  0.49162415    
  3.95451747E-02
 -0.99749869    
  0.28155100    
  0.80887812    
  -1.0380359    
  0.46622625    
  0.25212291    
 -0.46548876    
  2.49125399E-02
 -0.11734369    
  0.60000855    
 -0.12458466    
 -0.37223938    
 -0.10318416    
 -2.60275975E-02
  0.48410264    
 -0.43270773    
  0.65384924    
 -0.62723172    
  0.19691145    
 -0.19129834    
  0.43246055    
  0.10777895    
 -0.46307129    
 -0.34758720    
  0.57107604    
  0.28733662    
 -9.90477502E-02
  0.53613186    
 -0.34224525    
 -0.64440209    
 -0.10595910    
 -0.21766944    
  0.72248900    
 -0.30960721    
 -2.15775985E-02
  0.65901423    
 -0.28421587    
 -3.16372029E-02
 -0.12675154    
 -0.20639260    
  0.33076063    
 -3.27501632E-02
 -0.37033141    
  0.65213907    
 -0.33498490    
 -0.53140873    
  0.38007173    
  0.12498529    
  0.48950496    
 -0.61752051    
  0.36468515    
 -0.84414160    
  6.17771260E-02
  0.38215423    
  0.40231535    
 -0.62310332    
  0.48701480    
  3.55065577E-02
 -0.59783709    
  0.44349232    
 -0.35068387    
  0.58650124    
 -0.21566875    
 -0.34234035    
  0.47885957    
  8.76876339E-02
  5.17714024E-02
 -0.69213867    
  0.49783844    
 -0.78283596    
  0.67556715    
  0.43459544    
 -0.71277297    
  0.44722337    
 -0.81815696    
  0.28244662    
  0.70391577    
 -0.62629890    
  0.51736152    
 -0.48510084    
  0.18467036    
  0.48798609    
 -0.17675643    
 -0.70503277    
  0.77952439    
 -0.14686577    
 -0.26259506    
 -0.73923808    
   1.0064418    
 -0.53016859    
  0.55514145    
  3.30791064E-02
  0.10101272    
 -0.83173317    
  9.03841630E-02
  0.17681943    
 -0.13846976    
  2.54167747E-02
  9.60632320E-03
 -0.30374423    
  0.74735057    
  9.92067531E-02
 -4.45450889E-03
  0.32734284    
 -0.42948422    
 -0.31567624    
  0.21429074    
  0.17637616    
  0.36569378    
  -1.0843940    
  0.98229891    
 -0.84817922    
 -0.39015093    
  0.85033268    
  3.06929778E-02
 -0.58577341    
  0.46688810    
  0.17758244    
 -0.62875724    
  0.71952236    
 -0.49682423    
  0.81783825    
 -0.27750599    
  0.27435386    
 -0.33647242    
  5.16799055E-02
 -0.13458115    
 -0.57017553    
  0.35688737    
  0.24751008    
 -0.26853165    
  3.03037558E-03
 -0.32623714    
 -4.28331122E-02
 -9.64050367E-02
  2.14551184E-02
  8.36646035E-02
  6.48642890E-03
   1.0371341    
  -1.1805669    
  0.47589421    
 -5.23514636E-02
  8.57891068E-02
 -0.46552947    
  0.67875850    
 -0.29414409    
 -0.22435996    
  0.55409467    
 -0.13987851    
  5.09581454E-02
 -0.63499832    
  0.82366914    
 -0.33079207    
  0.25749552    
  3.12874019E-02
 -8.73113349E-02
 -0.53882492    
  0.62943137    
  5.75237088E-02
 -1.34108760E-07
 -0.34813416    
  9.63759422E-02
 -0.53918654    
  0.37924930    
 -9.32812244E-02
  0.67059636    
 -0.16045712    
 -0.55935818    
  0.32482165    
 -0.45758101    
  2.63973288E-02
  0.38043866    
 -0.73225808    
  0.95155883    
 -2.44999602E-02
 -0.49627575    
 -0.37806597    
  0.53221673    
  9.09718499E-02
 -0.29641575    
  0.42795229    
  0.11055651    
  0.27307066    
 -0.85745007    
  0.60910004    
 -0.57499439    
  0.35903916    
  0.23573604    
 -7.80497268E-02
 -0.67219204    
  0.11931778    
   1.0653450    
 -0.92088181    
  0.38820803    
 -0.16967666    
  0.13424215    
 -0.43769526    
  1.52965868E-02
  0.76277250    
 -0.35288942    
 -6.23578727E-02
 -0.53708315    
 -0.33463886    
   1.1018121    
  0.36526418    
 -0.79990476    
  0.11338755    
  0.25749552    
 -0.72661805    
  0.98522109    
 -9.26841646E-02
 -0.22074251    
 -0.44771186    
  0.56842148    
 -0.29158616    
  0.94406658    
 -0.30799416    
  -1.0689366    
 -0.11860564    
 -0.25449407    
   1.0541124    
 -0.13909610    
  0.28927532    
 -0.33895862    
 -0.70936394    
  0.91356212    
 -0.68552601    
  0.21048261    
 -5.60219474E-02
 -8.93798620E-02
 -3.09620090E-02
 -1.26583781E-02
   1.0691667    
 -0.20383409    
 -5.51104471E-02
 -9.39889774E-02
  0.10712250    
 -0.59133428    
  0.41440356    
 -0.64218777    
  0.67177904    
 -0.65917379    
 -2.75150537E-02
 -0.63075697    
  0.40007442    
  0.66713637    
  0.49093413    
 -0.16983615    
 -0.44653845    
  0.60355967    
 -0.16307534    
 -0.36772478    
  0.43617773    
 -0.66886944    
  0.14088455    
  0.44935912    
 -0.41781110    
 -0.24314037    
   1.0182394    
 -0.94384867    
 -0.34830666    
  0.69704586    
 -0.56091356    
  0.79052126    
 -0.61389792    
  0.19180050    
  0.41069242    
 -0.71742260    
  0.35432169    
 -8.76932889E-02
 -0.22683306    
  0.33969378    
  0.40448999    
 -0.49790141    
 -0.12827115    
 -8.96691456E-02
  0.90383822    
 -0.14783819    
 -0.22972544    
  0.13853043    
 -0.81995416    
   1.2376645    
  -1.2353364    
  0.75513875    
 -0.63477528    
 -0.28699502    
 -3.92208248E-02
  0.42058837    
  0.13329709    
   1.0411642    
  -1.0796627    
  0.44122300    
 -0.66607440    
 -0.10346297    
  0.23163797    
  0.40421131    
 -0.28726375    
  0.73810786    
  -1.1477622    
  0.99892664    
 -2.53651552E-02
 -0.59446931    
 -0.54591709    
  0.81883562    
 -0.25413063    
  0.68208778    
 -0.37058035    
 -8.71187076E-03
 -6.98861405E-02
 -0.47268820    
  0.32410717    
  0.30464491    
  0.20928641    
 -1.49956793E-02
 -0.20004138    
 -0.65579128    
  0.53844082    
 -0.50350285    
 -0.12802848    
  7.74125978E-02
  0.18119238    
  0.36118472    
 -0.12420110    
 -0.33587825    
  0.59721309    
  5.67135550E-02
 -6.50768122E-03
 -0.62075049    
  0.14134514    
  0.52409387    
 -0.10178293    
 -0.42055535    
 -0.49631166    
  3.95530872E-02
  0.66362989    
  6.22177012E-02
 -0.66148233    
  0.83685392    
  9.13138390E-02
 -0.90506053    
   1.0046548    
 -7.82628804E-02
 -0.14930475    
 -0.24466889    
  0.20903577    
 -0.53986049    
 -0.52896971    
  0.33747786    
 -0.54403436    
 -6.71392381E-02
 -5.22684380E-02
  9.70887020E-03
  4.81944904E-03
  2.84377765E-02
 -2.84377728E-02
 -3.42334062E-02
 -4.98747546E-03
  4.40169051E-02
 -4.40168194E-02
 -1.51137644E-02
  9.66933891E-02
 -4.71785031E-02
  1.43886171E-02
 -4.87900972E-02
  2.95587238E-02
  7.48013705E-02
  0.11075131    
 -0.28232008    
  0.13486724    
 -0.11370245    
 -1.05265258E-02
 -1.06383497E-02
  7.71589801E-02
  3.88397127E-02
 -1.92314405E-02
  4.74023037E-02
 -1.86919514E-02
 -4.72813565E-03
  4.17695083E-02
 -2.29896531E-02
 -6.73333555E-02
  5.32815494E-02
 -4.72813565E-03
 -6.86545298E-02
 -5.08893328E-03
  4.00053449E-02
 -5.02619669E-02
  5.02618439E-02
  2.89874170E-02
 -1.43886814E-02
  9.61547717E-03
 -4.90293317E-02
 -5.03768912E-03
  5.40672392E-02
 -4.79600951E-03
  9.56933107E-03
  1.88683253E-02
 -7.77088776E-02
  3.96090597E-02
 -9.75616649E-03
  5.25178984E-02
 -3.30997854E-02
  4.79619065E-03
  1.89581104E-02
 -4.70570941E-03
 -6.32813573E-02
 -2.03050617E-02
  1.52675770E-02
  2.49391645E-02
 -2.49388441E-02
  4.44518179E-02
 -3.44013609E-02
  3.92208770E-02
  3.77403945E-02
 -7.69609734E-02
 -5.12933061E-02
  6.61821216E-02
  2.43322626E-02
  1.90483760E-02
  4.70608752E-03
  1.96503706E-07
 -2.85733175E-02
 -2.94141211E-02
 -4.58095036E-02
  5.57108223E-02
  6.66911379E-02
  4.06377353E-02
 -9.26589072E-02
 -7.77861615E-08
  0.19358484    
 -0.40346709    
  0.19521238    
  2.43322626E-02
 -1.45281116E-02
  9.75251049E-02
 -7.82007277E-02
 -2.42142491E-02
 -4.91379807E-03
 -1.99010596E-02
 -2.03050617E-02
 -5.14153019E-03
  0.13931356    
 -0.13417201    
  2.04925030E-07
  0.16507980    
 -1.75442211E-02
 -0.10241500    
  2.89874170E-02
 -0.11599886    
  8.70113894E-02
  3.37381437E-02
 -6.86545298E-02
  0.19325958    
 -5.59284650E-02
 -0.21652833    
  0.13353156    
 -8.00426751E-02
  5.19469520E-03
  0.14895570    
 -9.35260504E-02
  3.84664610E-02
 -5.32816015E-02
 -4.98747546E-03
 -3.56272981E-02
  0.73872459    
  0.94170749    
 -0.19085220    
  0.23614296    
 -0.21190628    
  0.19516173    
 -0.99531782    
  2.50638667E-02
  0.66043985    
  0.48097277    
 -0.91234577    
  0.48125905    
  0.12129126    
 -0.62243181    
  0.74689752    
 -0.13421132    
 -0.49713665    
 -0.55159807    
  0.53172380    
 -0.21950047    
  0.44846639    
  0.46326813    
 -5.34584485E-02
 -0.27682292    
 -0.41439924    
 -0.97571403    
   1.9356538    
 -0.34787732    
 -0.63540947    
  0.51827830    
 -0.58544475    
  0.44872621    
  0.24336763    
 -0.47528613    
  7.82157257E-02
  0.35070083    
  0.19402628    
 -0.54629600    
  0.64490634    
  -1.2380447    
  0.75109440    
 -3.54743116E-02
 -0.12878077    
  0.35635903    
 -0.79311407    
  0.90300000    
  0.23084414    
 -0.93295109    
  0.59883654    
 -0.52372885    
  0.42202494    
 -0.40000573    
 -0.43680394    
  0.73979485    
 -0.50325823    
  0.44956353    
 -7.63953105E-02
 -0.19121587    
  0.49329767    
  8.98884423E-03
  6.49581179E-02
 -5.38342185E-02
 -0.52643335    
  0.86480010    
 -0.60272425    
 -0.34196290    
  0.82413995    
 -0.35769212    
  0.60613596    
 -0.87950164    
 -0.23873264    
 -0.63339710    
 -0.22314349    
 -3.56272981E-02
 -2.09432859E-02
  7.63729885E-02
 -5.54299280E-02
   1.3771857    
 -0.46400875    
  0.50121623    
  0.25341132    
 -0.69804668    
  0.52448422    
 -1.75958984E-02
 -2.88134981E-02
 -7.33516691E-03
 -0.44360656    
 -0.20984782    
  0.82446498    
 -0.65360838    
  0.89417928    
 -0.36249924    
 -0.41014877    
  0.11778325    
 -0.19080807    
  0.43531808    
 -5.67259677E-02
 -0.62182236    
  0.66621786    
 -0.82278669    
 -0.39283359    
   1.0426838    
 -0.29063642    
  0.31107506    
 -0.73746765    
  0.18934624    
  0.98114163    
  0.22781841    
 -0.47899935    
  0.28617507    
 -0.45794994    
 -0.35117203    
 -0.11625959    
  0.31637594    
  0.45996991    
 -0.17270392    
 -3.29979211E-02
 -0.23286819    
  0.32876483    
  1.17178797E-03
 -0.57614505    
   1.2832460    
 -0.99869382    
 -0.15938905    
  0.28030205    
 -0.28953543    
  0.78609341    
 -0.73192823    
  0.58856750    
 -0.82988930    
  0.40769961    
 -0.51380646    
  0.65382695    
 -0.29070520    
 -0.18370679    
  5.85434921E-02
  0.88198334    
  -1.0005022    
  0.36415225    
  0.36477068    
 -0.18552135    
 -0.33852556    
  7.16835493E-03
 -0.28056446    
  0.49653974    
 -0.21955290    
 -3.65004763E-02
 -5.73769361E-02
  0.53916043    
 -0.57523644    
  5.55698127E-02
 -0.12967782    
  0.20047094    
  0.71185595    
 -0.24477912    
 -0.41965804    
  0.55248427    
 -0.64590937    
  0.27488863    
  0.17897789    
 -0.49225900    
  0.63368368    
 -6.43306971E-02
  0.44845548    
 -0.21189146    
  -1.0458343    
  0.37686753    
  3.52090150E-02
  5.45005947E-02
 -0.13330849    
  0.47710854    
 -0.76657474    
   1.0720729    
 -0.41776550    
  0.31031981    
 -0.10113491    
 -0.16915578    
 -0.17356080    
 -0.47881153    
  0.29620716    
  0.30992830    
  0.22139861    
  0.17782025    
 -0.49179333    
  0.33861670    
 -0.96825027    
 -0.43671778    
 -2.40975711E-02
  0.12588023    
 -0.36335376    
  0.39510238    
 -0.16579242    
  0.10863383    
 -3.74574736E-02
 -7.52829611E-02
  0.14172803    
 -0.13762154    
  8.63278657E-02
 -2.28144880E-02
 -1.94180515E-02
  1.16958972E-02
  4.17517200E-02
 -5.34477979E-02
  3.08905002E-02
  1.29272157E-08
  1.29272157E-08
  1.13420617E-02
  7.49089662E-03
 -1.12569463E-02
  3.76626779E-03
  3.75249330E-03
  1.11733917E-02
  9.14777019E-08
 -2.62679141E-02
 -3.80943902E-03
  0.12538776    
 -0.39541471    
   1.5379421    
  0.13915452    
  4.92352173E-02
 -0.92882431    
  0.49858871    
  0.23646098    
  0.13136932    
 -0.28013507    
  0.19827537    
 -0.62848008    
  0.52688086    
 -0.22342792    
  0.29582796    
  0.10916273    
 -0.55843073    
  0.31225327    
 -0.40607220    
  0.28220260    
  0.70407629    
  -1.1185102    
  0.72486335    
  7.46831372E-02
 -0.39894450    
 -0.34402147    
  0.84757859    
 -0.66329420    
 -0.16675708    
  0.48104283    
 -0.42474273    
   1.2063423    
  -1.0113277    
  0.17956513    
  0.17349970    
 -0.36363089    
 -0.10552923    
 -0.21558391    
  0.63278413    
 -0.47803584    
  8.92064720E-03
  0.29476163    
  1.05265481E-02
  0.44229999    
 -0.73172867    
  0.38901350    
 -8.40001032E-02
 -2.74349526E-02
 -0.34445113    
 -0.39894450    
 -1.40253613E-02
   1.0670458    
 -0.20651866    
  8.25209543E-02
 -0.81589323    
 -1.75664388E-02
  0.44110906    
  0.10062637    
 -0.13542682    
  9.63825211E-02
  0.28346184    
 -9.55410078E-02
 -0.11271966    
  0.30806932    
  0.16069067    
 -0.31501520    
  2.76293941E-02
  1.52855013E-02
 -0.35650817    
  0.55770928    
 -0.66864097    
  0.31929994    
 -0.24572408    
  0.34361407    
 -0.43409175    
  0.10932979    
  0.78474605    
  -1.1397249    
 -0.14291437    
  0.93400979    
 -0.39617789    
 -0.24666446    
  0.63954389    
 -0.40767038    
 -0.41712210    
  4.42334190E-02
  0.20568435    
  0.49464849    
 -0.16294006    
  0.23653664    
  0.25242236    
 -0.78604853    
  0.42604592    
 -0.19274606    
 -0.40621373    
  0.47978702    
  0.34969658    
 -0.87311834    
  0.45432970    
  0.12717761    
  0.70229167    
 -0.99084896    
 -0.50965881    
   1.2589908    
 -0.35266230    
 -8.86188522E-02
  1.27877994E-02
 -0.57240355    
  0.72637290    
 -0.76541322    
  0.17369761    
   1.1378580    
 -0.46660247    
  0.10405160    
 -5.11500612E-02
 -0.12376443    
  6.58199489E-02
 -0.16806570    
 -0.47287843    
 -0.26678881    
  0.70683748    
  0.11544557    
 -0.77098978    
  0.62797344    
 -0.28641233    
  0.75942886    
 -0.92863917    
  0.22993407    
  0.15868998    
 -0.53512192    
 -6.46933168E-02
  0.26388636    
  0.69124413    
 -0.86072075    
  0.70989817    
  7.26038590E-02
 -0.53444582    
 -0.28709629    
  0.52938759    
 -0.54591703    
  3.73877287E-02
 -2.79086046E-02
  0.73132437    
 -2.52888501E-02
 -0.27572456    
  0.73003513    
 -0.26214263    
  -1.0290432    
 -7.53493682E-02
  0.91687018    
  3.47033003E-03
 -0.13584363    
 -0.30547631    
  0.62248594    
 -0.17770801    
  3.72714177E-02
 -0.57610369    
  1.17648561E-02
  0.29641581    
  0.49062306    
 -0.24398932    
  7.62896463E-02
 -0.88072926    
  0.29399145    
 -0.64885926    
  4.93056476E-02
  0.29538429    
 -0.27834797    
 -5.55699877E-02
 -7.41077811E-02
 -3.12526710E-02
  1.57483723E-02
 -1.97243541E-02
  0.10575882    
 -9.78222117E-02
  5.75977154E-02
 -4.58095223E-02
  2.31671482E-02
  3.74575555E-02
  7.77778551E-02
 -0.10763057    
  8.35328996E-02
 -0.16642067    
  0.12370978    
  7.02043846E-02
 -0.36885536    
  0.77319002    
 -0.24198517    
  0.97722048    
  0.46715263    
  -1.0076998    
  0.20472552    
  0.20507534    
 -0.25007918    
  9.09718499E-02
 -0.33618253    
   1.0322241    
 -0.50171506    
  0.16466472    
 -0.84359348    
  0.99281603    
 -0.32710022    
 -0.38630274    
  0.58124077    
 -0.89414948    
  0.77487290    
 -0.46374515    
  0.61725527    
 -0.54340202    
  0.66630012    
 -0.17824824    
 -0.67701769    
  0.30453929    
 -0.46941364    
  0.22125500    
  0.66243464    
 -0.15123080    
 -0.56160194    
  0.54098266    
 -0.56716722    
  0.10454385    
  0.32511616    
 -0.22713548    
 -0.19035378    
  0.15989441    
 -0.24397765    
  0.41997907    
  0.73062080    
 -0.82104379    
  0.48332149    
 -0.33007240    
  2.14196462E-02
  1.18501754E-02
 -0.31063113    
  0.70909107    
 -0.58025813    
  0.28611118    
  0.14874524    
 -0.43957713    
 -0.31865090    
  0.65782356    
 -7.82650337E-02
  0.13398670    
 -0.45502591    
 -0.14194191    
  0.75581354    
 -0.39643976    
 -3.84664461E-02
 -0.23938100    
  7.09210988E-03
  0.13683879    
  0.30675951    
  7.90518057E-03
 -0.23901701    
  3.37108485E-02
 -0.23216221    
  1.03986533E-02
  0.47537702    
 -0.21168764    
  6.16367422E-02
 -0.57467246    
  0.59440196    
  0.22728637    
 -0.37010527    
 -0.11006621    
  0.75043648    
 -0.78564036    
  0.32524148    
  0.27047592    
 -0.60553759    
  0.42177865    
  -1.0481281    
 -0.21548060    
 -0.14339438    
  0.47494757    
  0.52172494    
  0.62676430    
 -0.97764856    
  0.53726304    
  0.27443707    
  4.31578122E-02
 -0.14453736    
 -0.48948839    
  0.41039142    
 -4.90973406E-02
 -0.21831656    
  0.28567356    
  7.77200982E-02
 -6.45386353E-02
 -9.48339701E-02
  1.68725420E-02
 -0.55736589    
  0.80265635    
  2.28981432E-02
 -1.08860135E-02
 -0.60100812    
  0.63042200    
 -0.87373108    
  0.86791712    
 -0.66346550    
 -0.15038422    
  0.40984151    
  0.29095176    
 -0.11154563    
 -0.69314706    
  0.44910535    
  0.36533293    
 -0.36223230    
  0.36115402    
 -6.92239180E-02
 -0.33948264    
  0.10763063    
 -0.38884023    
  0.63788462    
  5.95546775E-02
 -0.20221838    
  7.56983981E-02
 -0.32439494    
  0.22750361    
 -0.25476280    
  0.20677556    
  0.74647486    
  -1.1449423    
  0.41656089    
  0.29421231    
 -0.17842352    
 -0.42719820    
 -0.35318363    
  0.86174679    
 -0.41000557    
 -3.82653922E-02
  5.85366748E-02
 -0.31365758    
 -1.84760373E-02
 -6.00421429E-02
  0.83269393    
 -0.57452714    
  0.36713609    
  0.32982761    
  0.19963112    
 -0.45421606    
 -0.66887408    
  0.57491452    
 -0.40546501    
  0.62183821    
  0.13976197    
 -0.63263363    
  0.87487566    
 -0.99577737    
  0.26637250    
 -0.15800406    
 -0.41360646    
 -0.32563183    
   1.2413776    
 -4.11854647E-02
 -0.29071704    
 -0.14006571    
 -0.38299206    
   1.1534889    
 -0.67074639    
 -0.17224611    
 -0.14107868    
 -0.49365768    
  0.31651750    
  0.87998044    
 -0.63992649    
 -0.15110637    
 -0.41975102    
 -5.16719222E-02
  0.96074253    
 -1.31291663E-02
  2.60883626E-02
  8.62960070E-02
  0.39402649    
 -0.60672605    
 -0.45966777    
  0.28058749    
  0.14607377    
  0.26648569    
 -0.35227790    
 -6.80791959E-02
  0.61481524    
 -0.16407642    
 -0.29519138    
 -0.41810739    
 -0.39031351    
 -0.30538151    
  0.20668234    
 -0.29184002    
  0.88008744    
  0.49362779    
  0.60267770    
 -0.71415126    
 -4.01018038E-02
  0.39283779    
 -9.01300386E-02
  4.83867861E-02
 -0.57998300    
  0.10164987    
  8.37535113E-02
  0.45926261    
 -0.25301293    
  0.58994764    
  -1.2489153    
   1.0805287    
 -6.11380711E-02
  3.33842374E-02
 -0.21241319    
 -4.65140771E-03
 -0.63871217    
  0.60191280    
 -0.28005293    
  0.23680985    
  4.20333035E-02
 -0.37095842    
  3.10907438E-02
 -0.22825846    
  0.51594085    
  5.33958897E-02
  0.24633095    
 -0.18648908    
 -0.49537998    
  0.75212133    
 -0.40767035    
 -0.32960862    
 -0.14437647    
 -0.17384705    
  0.41804397    
  8.29895958E-03
 -0.21696456    
  0.52590632    
 -0.66443688    
  0.34886140    
 -0.23107822    
  0.55751729    
 -0.39175403    
  0.76344156    
  -1.2531769    
   1.2556573    
 -0.96797520    
 -0.12981172    
  0.22314347    
 -0.21820505    
 -0.44567135    
   1.3658955    
 -0.25581068    
  0.26070550    
  0.20022680    
 -0.60960567    
  0.42776349    
 -0.31390971    
 -0.20140009    
 -0.45819575    
  0.47095478    
  0.55757600    
 -0.22382416    
  7.22415149E-02
 -0.35954517    
  0.36795765    
 -0.11529906    
  0.18016496    
 -0.29063028    
 -0.25243977    
  0.10569825    
  9.97213870E-02
 -0.84592313    
   1.2296031    
 -4.01583426E-02
 -0.36859223    
 -0.38177049    
  0.37753022    
  0.27771750    
  0.57119793    
 -0.62860858    
 -0.13353147    
 -0.38872299    
  0.59139866    
  0.17469260    
 -0.28323942    
 -0.52391320    
  4.48856726E-02
  0.35858163    
  0.26645863    
 -0.46816665    
  0.25997740    
 -0.63570905    
 -1.91853195E-02
  7.23783206E-03
   1.3114463    
 -0.64509737    
  0.35827839    
 -0.65838313    
 -4.95404340E-02
 -2.66208537E-02
  0.30859476    
  0.11939649    
 -3.58031206E-02
 -0.61039758    
  0.63084316    
  0.12200677    
  9.54059288E-02
 -0.15287451    
 -9.84398499E-02
 -0.76725507    
   1.1477815    
 -0.23627649    
  0.30695158    
 -0.77738184    
  0.34085068    
 -0.75059134    
   1.0690449    
 -0.74662638    
  0.36815429    
 -0.48663580    
   1.0186279    
 -0.34132904    
 -0.13307498    
 -0.42388192    
 -0.26926523    
 -0.58924758    
  0.50819063    
   1.1901574    
 -1.12996567E-02
 -0.86835110    
  0.74037045    
 -0.58153325    
  0.49385062    
  1.00654911E-03
 -0.75969982    
  0.24820326    
 -0.13833666    
  0.62436068    
 -1.03736324E-02
 -0.24581775    
  0.55388510    
 -0.32277349    
 -0.13701448    
 -0.19945772    
  0.13427174    
  5.78778982E-02
 -0.80150068    
  0.86428005    
  0.31290665    
 -0.54585689    
  1.44822255E-03
 -0.40474176    
 -2.41503585E-02
  0.85015118    
 -0.37460732    
  0.25039318    
 -0.57560301    
  0.24769603    
  0.15457703    
  0.25684071    
 -0.58364081    
  0.53810942    
  0.32576740    
 -0.29217628    
 -7.26459473E-02
 -0.57835853    
  0.14616694    
  0.21012381    
  0.10817906    
 -0.52785784    
  0.31938297    
 -0.26563871    
  0.73396909    
 -0.27199185    
 -0.93353271    
  0.84017402    
 -0.33432961    
  0.54723322    
 -0.51771080    
  0.25534689    
  0.10041878    
 -7.53826797E-02
  5.73873408E-02
 -0.60981750    
 -9.24501792E-02
  0.26918757    
 -0.13926211    
  0.77265924    
 -0.73875761    
  0.43610200    
  0.35033315    
 -0.24799430    
 -0.37104508    
 -5.40673472E-02
  0.50365722    
 -0.13730709    
  0.27068838    
  0.31204170    
 -0.77973962    
  0.98958457    
  -1.0752265    
  1.80836525E-02
  0.57233524    
  8.05872381E-02
 -0.13353135    
 -0.90095037    
 -0.38211757    
  0.42577046    
 -0.56591690    
 -0.10732880    
 -4.93838545E-03
 -9.33319181E-02
  7.83691630E-02
  0.58443081    
  0.22705729    
  0.51927215    
  0.22181481    
 -0.34910473    
  0.45786396    
 -0.21530238    
 -0.19398703    
  0.50303692    
 -0.73665172    
 -0.28828728    
  0.66366094    
  0.22563401    
 -0.51748103    
  8.17109793E-02
  0.41769764    
 -7.46536553E-02
  0.16839696    
  0.17862478    
 -0.42062560    
 -0.55609691    
  0.12504275    
  0.50792807    
 -0.46891600    
 -6.83721751E-02
 -3.79550345E-02
  0.47097033    
  1.55783296E-02
 -0.35616559    
  0.32230508    
  0.30958098    
 -0.97483039    
 -0.14107846    
   1.0564119    
 -0.32277349    
 -0.14799701    
 -0.52680129    
  0.95150751    
 -0.45586151    
  0.46086392    
 -0.52793735    
  0.25675189    
  0.33122268    
 -0.55142570    
  0.32333571    
  0.13868327    
 -2.07692329E-02
 -7.51576945E-02
 -0.65758789    
  0.12503482    
  0.39448655    
  0.50116867    
 -7.85356611E-02
 -0.22101814    
 -0.50061607    
  0.28724432    
 -0.55013400    
  0.46515125    
 -0.25254160    
  0.69406778    
 -0.12424354    
 -0.53187889    
  0.42420116    
 -0.57099140    
  0.48629737    
 -0.26933277    
  0.31619707    
  0.35522825    
 -0.35522828    
  1.20432314E-03
 -0.56989694    
 -0.35667500    
  0.24894758    
  0.15347339    
  6.07917923E-03
 -0.53467691    
   1.4268403    
 -0.28217861    
 -0.87964880    
   1.0216511    
 -5.38025796E-02
 -0.16577566    
  0.17078842    
 -3.66639122E-02
 -0.72905391    
  4.29199729E-03
  0.53828251    
  0.22613914    
 -0.36540118    
 -0.39474684    
  0.59698397    
 -0.44863728    
  0.54159737    
 -8.59300420E-03
  1.60517301E-02
 -0.14850472    
 -0.24116208    
  0.36385915    
  0.40255600    
 -0.93875551    
  2.93600671E-02
 -0.20167573    
  0.18710384    
  0.53976083    
 -0.12032644    
 -4.31366637E-02
  8.77764914E-03
 -3.68765146E-02
 -0.19378579    
 -0.15808943    
  0.35704309    
  0.34618175    
 -0.32073519    
  0.40546522    
 -0.40672195    
 -0.36660743    
 -0.19143738    
  0.66867447    
  0.30609241    
 -0.22190067    
 -0.11972584    
 -0.88980669    
  0.88980681    
 -0.11749117    
  0.17198820    
 -0.29916590    
 -2.26083826E-02
  0.41356227    
  0.15903515    
  0.12965451    
 -0.42106968    
 -0.42698392    
  0.23332110    
 -0.16845155    
  1.96406022E-02
  7.79209509E-02
  6.52879924E-02
  0.29048693    
 -0.19415587    
 -0.21078382    
  0.43901655    
  1.61131844E-02
 -6.18118793E-02
 -0.37151027    
 -8.51920471E-02
  0.46305847    
 -5.53588383E-02
 -5.50595932E-02
  0.30550593    
 -0.41243964    
 -0.40546492    
 -0.41039830    
  0.44331524    
 -8.13132226E-02
  0.61697114    
  1.10866548E-02
 -0.33163303    
 -0.55961585    
   1.1346917    
 -0.16094418    
 -0.11613474    
 -0.67843258    
  0.47700134    
 -0.73734546    
  9.71636400E-02
  0.59744012    
  0.49763873    
 -0.75521076    
  0.31278813    
 -0.45198521    
  0.68117088    
 -0.39186683    
  0.68091732    
 -0.51548511    
  3.77402194E-02
  0.22102489    
  5.86890914E-02
 -0.23067179    
 -0.51798815    
 -0.10465585    
  0.69783086    
 -0.38924232    
  0.23001665    
  0.29144216    
 -0.63644361    
  0.19449729    
 -0.12537527    
  0.39335844    
  0.12895347    
  0.11516252    
 -0.37261382    
 -0.85517746    
 -0.28011045    
  0.57428592    
  3.34161967E-02
 -3.58460359E-02
  0.83470595    
 -0.75298017    
  0.65195125    
 -5.52360155E-02
 -0.47247589    
  0.10337822    
 -0.52581847    
 -0.28466564    
 -0.14217442    
   1.2980195    
  0.45840064    
 -3.58051285E-02
 -0.97120982    
  0.77906370    
  4.61090244E-02
 -0.88143080    
  0.43735844    
 -0.54220486    
  0.18702348    
  0.57922131    
  0.30191708    
 -0.49215519    
  0.20682631    
 -8.58372152E-02
  7.63919353E-02
 -5.23551591E-02
 -0.41931051    
  0.11989309    
  0.29566041    
 -0.66713941    
 -0.17017068    
  0.49504954    
  0.37921083    
 -0.18256357    
  0.28258929    
 -0.73561144    
  0.58473802    
  0.12986670    
 -0.53152251    
  0.67492104    
 -0.27199432    
 -0.12864219    
 -0.23148765    
 -8.94981697E-02
  0.66690940    
 -0.17133921    
  0.39325517    
 -0.95256734    
  0.43681577    
  0.19391406    
 -0.36234078    
 -3.30062956E-02
 -0.12114429    
  0.13447770    
 -0.18298408    
 -4.68040071E-02
  0.49189764    
 -0.17799947    
 -0.13157630    
  0.69053942    
 -0.32642719    
 -0.47411352    
  0.73675621    
 -0.29450825    
 -0.47374651    
 -0.30110493    
  0.56807393    
  0.18537977    
  0.13321315    
 -1.23539010E-07
 -0.73871291    
  0.85029054    
 -0.55044490    
  0.22624768    
  0.27311388    
 -0.58778644    
  0.82135797    
 -0.82324636    
  0.40104440    
 -0.37861359    
  0.28722009    
  0.11762880    
 -0.41974652    
 -0.25024307    
  4.80777957E-03
 -2.42728405E-02
  0.83919209    
  0.16770698    
 -0.45468155    
  0.21661587    
  0.22359891    
 -0.73404515    
  0.82370943    
  8.83981138E-02
 -0.71160942    
 -0.12381807    
 -0.41163519    
  0.22685011    
  0.58614099    
 -0.13185211    
  0.19896081    
 -0.67461783    
  0.58610553    
 -0.85171443    
  0.41201660    
  0.30341601    
 -0.48723111    
  0.22761770    
 -0.23436703    
  0.68407679    
  8.72010663E-02
 -0.86096060    
  0.14884578    
 -0.30629382    
   1.2054168    
 -0.44791180    
  -1.1108823    
  0.61618626    
  0.41431484    
  0.55309165    
 -0.28655657    
 -0.94945574    
  0.64246589    
  0.21639320    
 -0.62876248    
  0.78256142    
 -0.53433079    
  0.37559384    
 -0.15932094    
  0.38246426    
 -0.13892086    
 -3.47258113E-02
 -0.12665616    
 -0.20394415    
  0.22510897    
  0.19983734    
 -0.60989434    
 -0.40546528    
 -0.29361695    
  0.49401844    
  0.75419897    
 -0.18460183    
  0.27804685    
  1.03197806E-02
  5.39591424E-02
  4.37746048E-02
 -0.76453710    
  0.42395982    
 -0.52267587    
  0.48261672    
  0.16998415    
  2.72125844E-02
  8.36501345E-02
 -0.91577661    
  0.45151740    
 -0.15934677    
  0.47168174    
 -0.64978927    
 -0.54425269    
  0.88497549    
  3.25734029E-03
  0.61540556    
 -0.95480847    
  0.31969807    
 -0.37123176    
  0.63754290    
  0.31741372    
 -0.18658577    
 -0.68537360    
  9.89237726E-02
  0.86235702    
 -0.13862048    
 -0.68829966    
  0.51584214    
 -0.60478961    
  0.81631839    
 -0.12847103    
 -0.36383557    
  0.38382599    
 -0.90335411    
  0.66446191    
 -0.24284707    
  0.63767374    
 -1.98024996E-02
 -0.80458677    
 -0.17503120    
   1.1512765    
 -0.21817896    
 -0.52521431    
  0.44802484    
 -0.80171335    
  0.71582383    
 -6.84323758E-02
 -9.96412039E-02
  0.19898136    
 -0.73759884    
  0.56350434    
 -0.47441196    
  0.44819814    
  0.15358132    
  5.53850606E-02
 -3.39756794E-02
 -0.23944072    
 -0.23525630    
  7.09028021E-02
  0.65486115    
 -0.77724528    
  1.31208608E-02
  0.43180680    
 -0.67755008    
  0.20972049    
  3.78832445E-02
  0.12067024    
  0.35651016    
 -0.39856863    
  0.48153484    
 -0.61752367    
  0.21046513    
  0.75648886    
 -0.81224108    
 -0.25396785    
 -0.10777897    
   1.1520423    
  -1.2170651    
  0.80083072    
  0.23284115    
  0.10213852    
 -0.87563455    
  0.74930924    
 -0.47113404    
  0.20395629    
 -0.32911903    
  0.59063172    
 -0.75768554    
  0.27087510    
 -3.08641093E-03
  0.78606606    
  -1.3314860    
 -0.35858142    
  0.58651358    
 -3.23653035E-02
  0.82062960    
 -0.23381808    
  0.20044897    
 -0.67142862    
  5.84222609E-03
  0.52776855    
  7.92492926E-02
 -0.90054232    
  0.83154970    
  4.21816669E-02
  0.61694676    
 -0.53156710    
 -0.48650643    
 -0.10969888    
 -0.27329347    
  8.44286680E-02
  0.16131447    
 -0.54299474    
   1.0571668    
 -0.50306094    
  0.40852958    
  2.77626812E-02
 -6.77181482E-02
  0.14445880    
 -0.60760683    
  0.72109330    
 -0.55201656    
  0.51594090    
 -0.61090928    
 -8.42811838E-02
  0.36014539    
  0.25653124    
 -0.55137175    
 -7.97234029E-02
  5.64666502E-02
  0.81484419    
  3.91541049E-02
 -0.91462260    
  0.64294964    
  8.19786638E-02
 -0.25492477    
 -0.14701459    
  8.66343156E-02
 -4.15793294E-03
 -0.19574444    
 -5.02270237E-02
  0.43060538    
 -0.29929674    
 -0.52178872    
  0.55246609    
 -0.24529035    
  0.46419522    
 -0.52796179    
  0.45758113    
 -0.69314712    
  0.74762541    
 -0.34216034    
  0.14818053    
  0.27790406    
  0.62147826    
  -1.4172182    
  0.35918435    
 -0.12306022    
  0.52383602    
  0.14622942    
 -0.69010603    
  0.59317029    
 -0.66883659    
  0.64849710    
  5.87427393E-02
 -0.82775533    
 -0.42285708    
   1.2937996    
 -0.53517449    
  0.58249110    
 -0.41584337    
 -0.30826005    
  0.69111669    
 -0.22339775    
 -0.51762545    
  0.10130125    
 -0.30126131    
  0.23350623    
  0.83782756    
 -0.99129099    
  0.77724952    
 -0.73489064    
  0.62275434    
 -0.66271263    
  0.77152830    
 -0.31693026    
  0.64321494    
 -0.31855381    
 -0.13023669    
  0.12582617    
  0.18232137    
 -0.98884171    
 -0.13778363    
  6.59580976E-02
 -0.49586713    
  0.19748975    
  5.91478124E-02
 -0.12201486    
   1.0517288    
 -0.22983253    
  0.58983517    
 -0.32850420    
  0.12835014    
  0.45353326    
 -0.51565051    
 -0.86847997    
  0.63531059    
 -0.22123706    
  4.47000526E-02
  0.67476451    
 -5.43249063E-02
 -0.22412345    
 -0.41841650    
 -0.19242834    
  0.23257969    
  0.68866491    
 -0.71586514    
 -9.84401777E-02
  0.40749159    
  0.17192139    
  5.95546775E-02
 -7.52291270E-03
 -0.47237971    
  0.54818153    
 -0.23193207    
 -0.28390598    
  9.88064930E-02
 -5.61770648E-02
 -0.45819575    
  0.88326395    
 -0.91158015    
  0.47683406    
  0.53737456    
 -0.67067420    
  0.91629088    
  -1.2039727    
  0.99553549    
 -0.79486459    
  0.84643185    
  -1.0446360    
  0.26652405    
 -0.20213917    
  0.24462043    
  0.15389220    
  0.59379804    
 -0.17549543    
 -0.53318244    
  0.44021663    
 -0.18793623    
 -0.53822452    
  0.98429543    
 -0.38195470    
  0.16763881    
  0.18802159    
 -1.52130295E-02
 -0.61762303    
  0.44266862    
 -0.99561781    
  0.74414951    
  0.24931744    
  0.34290990    
 -0.39143097    
 -0.46661934    
  0.16719264    
 -9.42435637E-02
  0.25706732    
 -0.58986151    
  0.68493587    
 -3.84203009E-02
 -0.45953247    
  0.77943170    
 -0.45046270    
 -0.27980968    
  0.29366031    
  0.34838757    
 -0.39917427    
  0.59515619    
 -0.62006563    
  0.17512438    
 -0.23472951    
  0.26780054    
 -0.42800635    
 -0.20210925    
  0.58325160    
  9.16300938E-02
  0.18462300    
  0.25184628    
 -0.73651665    
  0.34509978    
 -0.30995452    
  0.28542727    
 -0.72293186    
  0.24794947    
 -0.15687670    
  0.12740852    
  4.74542268E-02
  4.01802734E-02
 -6.72820061E-02
  5.47934044E-03
  0.17958581    
  0.78610253    
  -1.0065858    
  0.24007694    
  0.62282062    
 -0.68755835    
  8.54177475E-02
 -0.31535196    
  0.39269194    
 -0.37876117    
  0.46678695    
 -0.57964140    
  0.58458579    
 -0.51618302    
  0.77446043    
 -0.80168736    
 -0.17850731    
  0.73903263    
 -0.40546498    
  0.41871035    
 -0.35360381    
  5.14635779E-02
  0.18151230    
  0.58418143    
  -1.1982207    
  0.23257533    
  0.35271463    
  0.45865497    
 -0.36082247    
 -0.67566866    
  0.83484447    
 -0.56338209    
  0.57830787    
 -0.51082569    
 -1.06383301E-02
  0.18647201    
 -0.59461468    
  0.24173640    
 -3.86314243E-02
  0.58827305    
 -0.33453012    
  0.23495807    
  0.49404147    
 -0.47938421    
 -0.68787014    
 -0.17811967    
  0.57300299    
  0.58166087    
 -0.28999746    
  0.13253766    
  0.19347347    
 -0.59662092    
  0.52324826    
 -0.55679071    
   1.0595592    
 -0.97359556    
 -0.22851227    
  0.12260233    
  0.35923576    
  0.24690008    
 -0.38225979    
  0.14173329    
 -0.11714802    
 -0.32256949    
 -0.15086856    
 -9.11901370E-02
  0.64686644    
  5.37900850E-02
  0.30498782    
 -0.74212122    
  6.89930543E-02
 -0.37879688    
  0.88420248    
  0.10122161    
  0.32645854    
  -1.0908468    
  5.13986312E-02
  0.50761402    
 -0.56112486    
 -3.00451331E-02
  3.42646092E-02
  0.18931438    
 -0.16026708    
  0.23735696    
  0.31198117    
 -0.12429766    
  0.30228096    
  8.70114192E-02
 -0.36290547    
  0.30222419    
 -0.46443707    
  0.26248196    
 -0.34214219    
  0.20067051    
 -0.54346484    
  0.44216666    
 -0.16446382    
  0.65894043    
 -0.57251930    
 -0.58843625    
 -6.96196556E-02
 -0.13756993    
  0.51226336    
  0.34169236    
  0.38743713    
 -0.65440625    
 -0.23319378    
  0.70194685    
  5.59755452E-02
 -0.43855062    
  0.63068604    
 -0.23938797    
  8.78382623E-02
  9.94340032E-02
 -2.07909513E-02
  -1.2025731    
  0.35282156    
 -0.79387742    
  0.70395803    
  0.82751840    
  0.42524448    
 -5.44512011E-02
 -0.65417612    
 -0.26862389    
  0.48519391    
 -5.95258661E-02
 -0.42975795    
  0.26330981    
 -0.10448579    
 -7.06174523E-02
  0.22576678    
 -5.22393957E-02
 -0.28873414    
  8.38567317E-03
  0.88877571    
  2.79325806E-02
 -0.63951951    
 -0.28347173    
 -0.17145652    
  0.86460340    
 -0.69104832    
  0.44720909    
  0.42581081    
 -0.16737269    
 -9.43790823E-02
  0.11892018    
  3.02566681E-03
 -1.00761105E-03
 -0.44452435    
 -4.01018038E-02
  0.42651871    
 -1.83294192E-02
 -0.23024136    
  5.20465225E-02
  1.54839437E-02
  0.46631551    
  0.11447558    
 -0.92420137    
  0.14430353    
 -0.25086829    
  0.35466510    
 -8.06296170E-02
 -0.22314346    
  0.50354731    
 -0.21681978    
 -6.97096735E-02
 -0.16859125    
  0.22241604    
  3.85485068E-02
 -0.48638362    
  0.79998726    
 -0.23420760    
  0.10315895    
 -0.45081893    
  0.36051369    
 -0.34777454    
  0.36800304    
 -0.19263734    
 -0.11911146    
  5.48765510E-02
  0.42997354    
 -3.64455990E-02
 -0.40002152    
  0.59481943    
 -0.72324514    
 -7.69609436E-02
  0.45107564    
  8.87778308E-03
 -0.27098739    
 -8.31243303E-03
  0.29059952    
 -0.90203553    
  0.10227893    
  0.54038435    
 -0.12570244    
  0.99087024    
  -1.0533316    
  0.51394558    
  4.45531271E-02
 -2.48882547E-02
 -0.69429314    
 -0.35733059    
  0.97918880    
 -0.18330742    
 -0.61083144    
  0.71471149    
  0.27763188    
 -0.37708363    
 -0.44988328    
   1.0176712    
 -0.52455312    
 -5.06252013E-02
  0.10417292    
 -0.55827993    
   1.0200614    
 -0.66081941    
 -0.16069740    
 -0.67417151    
  7.24957213E-02
 -0.23104168    
  0.58876526    
  0.98296654    
 -0.66696054    
  0.47600180    
 -0.90582496    
  0.16852830    
  0.50525481    
 -0.46443248    
   1.0546991    
 -0.87794882    
  0.51194215    
 -0.77449292    
  0.54181761    
  0.17051527    
 -5.61807305E-02
 -0.17083015    
 -0.60068619    
  0.21001437    
  0.53991377    
 -0.67659670    
  0.47221100    
  0.68285817    
 -0.85796165    
  0.39604008    
  1.26181985E-03
 -0.17754127    
 -0.14391203    
  0.13026531    
  0.76457989    
 -0.42592901    
 -0.32199627    
  0.51172608    
 -3.60683887E-03
 -0.55578375    
 -0.26741627    
  0.90220034    
 -0.25429994    
 -0.24106398    
 -0.19945361    
  0.70230263    
 -0.62046033    
  8.27652588E-02
 -0.18487817    
  0.26524815    
  0.35719839    
 -0.40683985    
  4.83315736E-02
 -0.41865775    
  0.31809154    
  0.57318789    
 -0.27684781    
 -0.17373760    
  0.19506046    
 -0.10559475    
 -0.50653630    
  0.90297270    
 -0.69630688    
 -0.51664412    
  0.69314724    
 -0.19890396    
 -6.86460137E-02
  2.56645083E-02
  0.42663589    
  3.36075500E-02
  6.37631770E-03
 -0.61964452    
  0.51593083    
  0.11320272    
 -0.51047570    
  0.58428407    
 -0.39963433    
  0.35478386    
  0.12534308    
 -0.99046797    
  0.55023283    
 -0.15043330    
  0.63206565    
  -1.0391557    
 -0.41773510    
   1.5016052    
  8.08042660E-02
 -0.64269137    
  0.16872263    
 -0.49827230    
  0.13000393    
 -4.33279276E-02
  0.42253891    
  0.13232157    
 -0.57348287    
  0.35403994    
  4.13494483E-02
  4.45617512E-02
  0.22168963    
 -0.71174771    
  0.77743727    
 -0.51628989    
  0.34642482    
 -0.11993828    
 -0.65271336    
  0.35527539    
  0.17494157    
 -9.48985815E-02
 -0.50281364    
  0.85404384    
 -0.45107552    
 -0.10536042    
  0.52407086    
 -0.37628940    
 -0.63723207    
   1.1963910    
 -0.70879388    
  0.69961947    
 -0.61260813    
 -0.14821610    
 -0.27008644    
  0.95928085    
 -0.18549497    
  0.17454426    
  8.99269134E-02
 -7.34642800E-03
  0.20810011    
 -0.94746017    
  0.28235909    
  0.31673196    
 -0.74427319    
  0.26167712    
  0.71439731    
 -0.49607670    
 -0.95717025    
 -0.14698213    
 -0.15762895    
 -0.14122631    
  0.10648359    
  3.96090597E-02
 -3.45712490E-02
  9.54720392E-08
  1.99013706E-02
 -4.93838545E-03
  9.85230505E-03
  2.89874170E-02
 -9.56928823E-03
  1.90483760E-02
  4.70608752E-03
 -3.34160738E-02
  2.39819698E-02
 -4.75072302E-03
 -3.88399363E-02
 -2.00005621E-02
  9.16300863E-02
 -3.27899419E-02
 -7.41077662E-02
  9.29763019E-02
  2.30959263E-02
 -0.10586813    
  2.01009437E-02
  9.90128797E-03
  1.46701122E-02
  1.44581012E-02
 -1.44581608E-02
 -9.75616649E-03
  1.45988557E-02
 -3.94138731E-02
  4.90294471E-02
 -2.42142491E-02
  1.45988557E-02
 -9.70882550E-03
  1.93242915E-02
 -3.40666585E-02
  6.70107752E-02
 -2.81709973E-02
 -5.38026094E-02
  0.10485802    
 -7.02866092E-02
 -3.96090336E-02
  3.47429365E-02
  2.40974315E-02
  4.65201139E-02
 -0.11042394    
  5.06340666E-03
  7.77088255E-02
 -6.26713410E-02
 -4.06148396E-02
  3.56272422E-02
  1.98026355E-02
  5.71584776E-02
 -2.34202687E-02
 -4.85534631E-02
 -2.51901131E-02
 -1.54245915E-02
  4.55774032E-02
  4.93849861E-03
  6.20724931E-02
 -6.70108125E-02
  1.47422701E-02
 -3.98063771E-02
  5.91305420E-02
 -2.42142491E-02
 -4.91379807E-03
 -1.99010596E-02
  8.19736496E-02
 -7.69609734E-02
  1.98026355E-02
  8.90517309E-02
 -2.26765126E-02
 -8.11903924E-02
  3.42333354E-02
  0.14310090    
 -0.17237133    
 -8.79117101E-02
  5.77589720E-02
  1.36454304E-07
  3.01529337E-02
  9.85230505E-03
  3.84664610E-02
 -3.84662710E-02
  7.09519461E-02
 -5.15334867E-02
 -4.92709428E-02
  4.44518179E-02
  9.61547717E-03
 -1.44581608E-02
  6.11957721E-02
 -1.37932571E-02
 -3.77401635E-02
  3.30998152E-02
  1.38572305E-02
 -7.62274712E-02
 -4.96302499E-03
  1.48150949E-02
  6.63752630E-02
 -4.21607941E-02
 -3.90295796E-02
 -4.98747546E-03
  1.98026355E-02
  4.88997390E-03
  3.35764773E-02
 -3.84662710E-02
  8.90236596E-09
  3.37381437E-02
 -2.88481656E-02
 -3.47428434E-02
  1.00504020E-02
  7.23205283E-02
 -2.83037573E-02
 -1.44581608E-02
 -9.75616649E-03
  8.90236596E-09
 -1.48153212E-02
 -2.01013070E-02
  1.51137039E-02
  0.10885436    
 -6.96335286E-02
  1.62638770E-07
  1.62638770E-07
  3.77403945E-02
  6.52162271E-08
 -9.71636102E-02
  1.01524768E-02
  5.03788935E-03
  0.55601990    
  0.15948860    
  0.12241335    
 -0.23682351    
  0.95466340    
 -0.45714906    
 -0.16143548    
  1.36854034E-02
  0.23587747    
 -0.17194624    
  0.48087347    
 -0.86471587    
  0.52621466    
 -0.56159258    
  8.23840201E-02
  0.62588370    
 -0.12479939    
  0.62188864    
  0.30638561    
 -0.71475947    
  6.28987998E-02
  0.45910046    
  -1.0154976    
 -0.30348462    
  0.62879312    
  0.10506518    
 -0.27534711    
  0.33346558    
 -0.24952352    
 -8.08422174E-03
 -0.21465693    
  0.91346979    
  -1.0770545    
  0.23163797    
  0.14172152    
 -0.48611969    
  0.62595278    
  2.79738251E-02
 -0.40202287    
  0.63913715    
 -0.23298508    
  0.66104412    
 -0.81199437    
  0.11458325    
  0.37460443    
 -9.98258293E-02
 -0.70184284    
  0.14411928    
  0.69125515    
  0.21782646    
 -0.15098234    
 -0.64220810    
  0.47063458    
 -0.81725949    
  4.65201139E-02
  0.12983142    
  0.53916270    
  0.21308169    
 -0.43215871    
 -0.49405855    
 -0.53324437    
 -7.13089779E-02
  0.38496643    
 -8.64736289E-02
 -0.27274039    
   1.2031251    
 -0.36617076    
  0.77586818    
 -0.72228372    
 -0.31649914    
  0.48127648    
  0.40053666    
  0.24735412    
  -1.0336398    
  0.41768217    
 -2.60506757E-02
  0.41034079    
  4.56352234E-02
 -8.02751333E-02
 -0.80942065    
 -2.05720440E-02
  0.71597922    
 -0.24136735    
  0.49431080    
 -0.57351577    
  0.13779910    
  0.45910454    
 -0.73154622    
 -0.43985784    
  0.60663772    
  0.21224098    
 -5.50827794E-02
  9.33193937E-02
 -0.70612651    
  0.29772636    
  0.48401442    
 -0.26759523    
  0.16585167    
 -0.28968978    
  0.32863274    
 -0.64789051    
   1.1204950    
 -0.30270535    
 -0.53955460    
  0.52182019    
 -0.56285149    
 -0.23499379    
  0.80379182    
  0.59347969    
 -0.94789839    
  8.63067806E-02
 -0.37492859    
  0.46505716    
 -0.55138546    
 -2.27986984E-02
  0.74919868    
 -0.10436999    
  4.39065043E-03
  0.23425375    
 -0.18093616    
 -0.18169892    
 -0.58356166    
  0.20694144    
  0.40364873    
  8.70114788E-02
  0.15224420    
  8.85210931E-02
  0.14146905    
 -0.98818511    
 -0.12570629    
  0.79201996    
 -0.46250033    
  0.38983980    
 -0.31929779    
 -0.57090193    
 -0.24041535    
   1.4849250    
 -0.88291538    
 -4.88857329E-02
  0.77118385    
 -0.17696051    
 -0.52269495    
  0.58279920    
  0.43286425    
  -1.0992883    
  0.75126302    
 -0.12089772    
 -0.56557304    
  0.23147394    
 -0.29221711    
  0.45985138    
 -0.40291724    
  0.41180620    
 -0.63781649    
 -0.37599942    
  0.52260280    
 -0.21850573    
 -6.64254874E-02
  0.53578615    
 -0.14322433    
  0.50150603    
 -0.40602717    
  2.82644257E-02
 -0.27142155    
  0.80397654    
 -8.63991454E-02
  0.14979404    
 -0.24899434    
 -0.56193602    
  0.46081540    
 -0.11826399    
  0.15847056    
 -0.30423859    
  0.56603450    
 -0.41738412    
  0.33544406    
  0.15855037    
 -5.59714176E-02
 -0.88386023    
  0.32517257    
  0.57526243    
 -0.95350432    
  0.22029592    
  0.21474315    
  0.44259909    
  0.39124274    
 -0.70994300    
 -0.44273663    
  0.33707464    
  0.14550762    
  -1.2232547    
 -0.14242020    
  2.51900125E-02
 -2.01013070E-02
  7.80886337E-02
  1.96503706E-07
 -2.37539243E-02
 -3.92206460E-02
  4.40169051E-02
  0.60046530    
 -0.67494136    
 -6.93613440E-02
  9.98203978E-02
  0.63392788    
  0.92526871    
  0.20210345    
 -0.30152333    
 -0.33809966    
  0.34157792    
 -0.36965555    
  0.32830298    
  9.43226144E-02
 -0.15268816    
 -0.55038738    
  0.61476612    
 -0.44396678    
  2.21818574E-02
 -2.40528174E-02
  0.23727527    
  0.50964338    
 -0.92475593    
  0.18157579    
  0.26408505    
 -0.47748128    
  0.74050677    
 -0.43963230    
 -0.24256159    
  0.56551176    
 -0.74914134    
 -7.04897493E-02
  0.23431696    
  0.55260718    
 -0.45326471    
  0.69214058    
 -0.29678684    
 -0.72620821    
 -0.45278567    
  0.15099917    
 -0.13353148    
  7.50350058E-02
  0.59401447    
  0.88704205    
 -0.80819440    
   1.2314605    
  -1.0365815    
 -0.28936967    
  6.32707253E-02
  0.54898870    
 -0.41281793    
 -0.11524948    
  0.78600776    
 -0.28768185    
 -0.32397199    
  0.90404230    
  -1.0972049    
  0.80481708    
 -0.72769952    
  0.36697343    
 -0.56981647    
  9.13877711E-02
  0.58365393    
 -0.14385079    
  0.42634284    
 -0.37695009    
 -0.36031500    
  0.60700762    
 -0.47419667    
  0.65109903    
  -1.0210670    
 -0.32149974    
 -3.76114845E-02
  6.41029105E-02
  0.25782922    
  0.81317246    
 -5.88063411E-02
 -0.55369496    
  0.48487198    
 -0.65079963    
  0.69558334    
  0.32176599    
 -0.62993252    
  0.42621973    
 -0.17435341    
  4.15940098E-02
 -0.36020839    
  0.53010762    
 -0.59405607    
  0.53946805    
 -0.69645315    
 -0.13195582    
  0.55564976    
  0.12354671    
 -0.10210183    
 -0.25658205    
  0.65209657    
 -0.31928739    
 -0.35312364    
 -7.55441338E-02
  0.90128946    
 -0.52924007    
  0.13353132    
  9.66207776E-03
  5.94927557E-02
 -0.28353834    
  0.79118758    
 -0.84208554    
  0.74629772    
 -0.68641829    
 -0.37104186    
 -0.53560811    
  4.33279574E-02
  0.30779636    
 -0.62052447    
 -1.45987906E-02
 -1.98025610E-02
  3.92208770E-02
  1.43200597E-02
  3.72138061E-02
  0.62219548    
 -0.70299959    
 -2.50640959E-02
  3.49162742E-02
  1.45988557E-02
 -9.70882550E-03
 -9.80378315E-03
  2.43322626E-02
  1.62638770E-07
 -4.81923064E-03
 -4.84270230E-03
  2.87102871E-02
 -1.90480314E-02
 -0.11718209    
  2.66682338E-02
  1.56659950E-02
  0.15784490    
 -0.27304068    
  0.15581019    
  2.45711822E-02
  8.37697238E-02
 -7.41078109E-02
 -3.92206460E-02
  9.95022710E-03
 -9.95026529E-03
  4.98730550E-03
  9.93726254E-02
 -0.13481936    
  7.44761080E-02
 -3.90295796E-02
  9.93726254E-02
  2.66682263E-02
 -0.13604070    
 -5.03768912E-03
  5.40672392E-02
 -9.53101963E-02
  2.08339561E-02
  4.53480370E-02
  0.51573968    
   1.2979450    
 -0.40787759    
 -3.44013572E-02
  6.06246702E-02
  3.52339703E-03
 -0.36356524    
 -0.49079141    
  0.68900645    
  9.86991823E-02
  0.12028627    
 -3.62032801E-02
 -0.44004226    
  0.68054581    
 -0.40682456    
 -0.60590917    
  0.26370612    
  0.30618805    
  0.28095973    
  0.14359786    
 -0.75204355    
  0.89612818    
  -1.1236842    
  0.27718470    
  9.75086838E-02
  5.58439717E-02
 -0.36861253    
  0.83501542    
 -0.10447039    
  0.12725481    
 -0.22412345    
 -0.36582041    
  0.10235250    
 -0.12739845    
  0.18171744    
 -0.38158327    
  0.16296110    
  0.31503037    
  0.65611899    
  -1.0908135    
 -4.99562249E-02
 -2.02480610E-02
  0.78948987    
 -4.00052480E-02
  4.28733090E-03
 -0.46893445    
 -0.24474265    
 -3.32994275E-02
 -0.19641592    
  0.22094344    
 -8.84951372E-03
   1.0006319    
 -0.48714301    
  0.14345516    
 -0.21083474    
  0.22228965    
 -0.80638462    
 -7.68588558E-02
  0.11686435    
  0.52542448    
 -0.40982240    
  0.54769230    
  0.13337336    
 -0.55603093    
  0.50502837    
 -0.18046297    
  0.23035988    
 -0.57634771    
 -7.77485967E-02
  0.32423988    
  0.15371107    
  0.35403302    
 -0.72704875    
  0.44797128    
 -0.58534169    
  0.26658201    
 -6.75665773E-03
 -0.37130916    
 -0.44429281    
  0.54694694    
  0.88246584    
 -0.30557847    
  8.47256333E-02
  9.28106010E-02
 -0.29781303    
  0.68751347    
  -1.0270804    
  1.75956208E-02
  0.73396909    
  1.38572603E-02
 -0.77932477    
  0.13453111    
 -0.15882374    
  0.50918514    
  0.13137411    
 -0.59450465    
  1.36056142E-02
  0.22853418    
  0.33383539    
 -0.10182197    
  0.10949328    
  6.95748553E-02
 -0.53348362    
 -0.27846521    
  0.57004613    
 -0.41327760    
 -7.87397474E-03
  0.42761573    
  0.40116012    
 -0.82090211    
  0.42102960    
 -0.40161136    
  0.57704562    
 -7.39419758E-02
 -3.79191749E-02
  0.33802372    
 -7.23205656E-02
 -0.59112537    
  0.57243365    
 -0.93293786    
 -1.20629482E-02
  0.78359121    
 -3.38248983E-02
 -0.45905474    
  0.50061023    
  0.26261801    
 -1.27717117E-02
 -3.04504894E-02
 -0.86422455    
  0.87038970    
 -0.72617131    
 -0.17833675    
 -4.20880206E-02
  0.67947972    
 -0.52468282    
  0.80054033    
 -0.34837934    
 -0.73468888    
  0.61428195    
 -0.61171442    
 -8.84111226E-02
  0.56639558    
  0.56165755    
 -0.36984226    
 -2.52507161E-02
 -0.18744919    
  0.42793790    
 -0.69845206    
  0.48844925    
 -0.13839220    
  0.32916349    
  0.22508331    
 -0.58314621    
  0.29575118    
  5.25554605E-02
 -0.80848211    
   1.2124940    
  -1.0257000    
 -0.16742288    
  4.91329022E-02
  0.13438722    
 -0.71127456    
  0.40817162    
 -0.41224462    
   1.0569397    
  0.75302047    
 -0.84041893    
  0.18592685    
 -6.44747913E-03
 -0.64392567    
 -8.47747549E-02
  0.52889204    
 -0.34344766    
  0.93701017    
 -0.92373544    
  0.23233177    
 -7.97521770E-02
 -4.23953831E-02
  0.15639800    
 -0.22778404    
  7.13862330E-02
  0.43774670    
  0.50726163    
  0.11001701    
 -0.85901815    
  0.67601103    
 -0.17005144    
  8.41617808E-02
 -0.78612804    
   1.1005789    
 -0.52423084    
  0.13436088    
  0.13377304    
 -0.85238707    
  4.84121963E-02
  0.45764020    
  6.70771822E-02
  0.24832727    
 -0.23831019    
 -0.38085350    
  0.47586158    
 -5.16644083E-02
  0.21740052    
 -0.79170483    
   1.0757543    
  -1.0795277    
  0.33159927    
  0.19199876    
  0.36548242    
 -0.80744004    
  0.43295839    
 -0.35264763    
  0.10230103    
 -1.90483574E-02
 -0.50247782    
   1.0055815    
 -0.65282631    
  0.31438434    
 -0.42510450    
  0.68059266    
  8.56337324E-02
 -0.72671026    
  0.63032931    
 -0.26886883    
  0.16219743    
 -0.55743229    
  0.51615489    
 -0.11707168    
  0.52859282    
 -0.50081325    
 -0.58579612    
  0.70205593    
 -0.51675606    
  0.13050644    
  0.17604834    
  6.48806691E-02
  0.20763943    
 -0.64833301    
  0.44197479    
 -0.46413112    
  0.60261190    
  9.05353576E-02
  8.58224928E-02
 -0.10848058    
 -0.73353523    
  0.78033924    
 -0.34005696    
 -0.41882205    
  0.43269208    
 -0.68765247    
 -7.68516213E-02
 -0.39809579    
 -8.26157480E-02
  0.22981979    
 -4.67009433E-02
  0.10575882    
 -5.90577349E-02
 -2.69765723E-02
  1.52372337E-08
  1.52372337E-08
 -1.57484859E-02
 -5.29657714E-02
  0.50242209    
  0.54026163    
  0.10358917    
 -0.19463097    
  0.34383020    
 -0.79304993    
  0.41804397    
  0.51581293    
 -0.32519266    
 -4.07646596E-02
 -0.13332659    
  0.31277454    
 -0.54414839    
 -0.11365925    
  0.20256288    
  0.36626962    
  0.33441070    
 -0.50863922    
 -0.10345562    
  0.29715249    
 -0.23836152    
  0.25871855    
  4.55465615E-02
 -0.62231088    
  0.56790918    
 -0.34925994    
  0.34160680    
 -0.43601680    
  0.53585619    
 -0.11532363    
 -0.35537520    
  0.73937196    
 -0.68169832    
  0.17175819    
  0.50193655    
 -0.61255515    
 -0.41456747    
  0.54562461    
 -0.48985231    
  6.39488176E-02
  0.13242444    
  0.79966962    
 -0.73767829    
  0.37150085    
 -0.46899930    
  0.33905059    
 -8.04005414E-02
  0.43248689    
 -0.28433418    
  0.16365486    
 -0.44069842    
  0.33672419    
 -0.48267791    
 -1.85383111E-02
  0.65284473    
 -2.52066515E-02
 -6.68175612E-03
 -0.47605535    
  7.28226304E-02
  0.75946110    
 -0.88965344    
  0.57607830    
 -2.82319505E-02
 -0.52524650    
  0.64644980    
 -0.91385460    
  0.24670801    
  0.13329364    
  0.86543506    
 -0.88221425    
  0.29526746    
 -0.32794425    
  0.34665987    
 -0.50548369    
 -0.11267296    
  0.63288087    
 -0.54931593    
  0.59804809    
 -0.69547021    
 -2.83037554E-02
  0.31365779    
 -0.30650595    
 -0.31253317    
  0.29092348    
  8.82243365E-02
  0.47830257    
  0.23464742    
 -0.46956819    
 -7.59861171E-02
 -0.39890787    
  0.94880944    
 -0.25566241    
  0.39984733    
 -0.16058756    
 -0.89124864    
  0.25280663    
 -0.12432826    
  7.29252547E-02
  4.38596122E-03
  0.54734945    
 -0.35848486    
  0.61792380    
 -0.99657774    
 -0.30727303    
  0.42446810    
  1.40190581E-02
  0.27777258    
 -0.34991911    
   1.2220134    
 -0.35321733    
 -0.35548043    
 -0.20649169    
  0.90633321    
 -0.67624128    
  0.27926490    
 -0.55247492    
  0.64104694    
 -0.68610859    
  0.44283423    
 -0.42495874    
  0.34319896    
  2.61905156E-02
  6.70864061E-02
  8.06299374E-02
 -0.96684295    
   1.6013809    
  -1.3323908    
  0.36536330    
  0.47245577    
  9.14161187E-03
 -0.58314621    
 -0.44991681    
 -0.51177305    
  0.52025986    
  0.44143030    
  0.74348885    
 -0.31651747    
 -0.53394347    
  0.66555208    
 -0.65552199    
 -0.24025531    
  0.99155843    
 -8.54714960E-02
 -8.23903456E-03
 -0.76273113    
  0.10513880    
 -0.60713428    
   1.1227388    
  7.57240579E-02
  7.45027587E-02
 -0.55271649    
  0.50223261    
 -0.88391882    
 -0.35332370    
  0.48293105    
  0.15283938    
  0.87858075    
 -6.94016814E-02
 -0.73521173    
  0.28996447    
  0.51954252    
 -0.51954281    
  9.39410329E-02
 -0.59930968    
   1.4441139    
  -1.1735849    
 -0.50164080    
  0.84279811    
  0.49220294    
 -0.41528767    
 -0.71153837    
 -0.19399010    
  0.41014883    
 -8.99044350E-02
  0.22436982    
  0.73318434    
 -0.82376736    
  0.50147963    
 -0.72283614    
  0.70203620    
  9.28936899E-02
  -1.0219874    
  7.81014711E-02
  0.70984638    
  0.26383308    
 -4.50300947E-02
 -0.71487617    
  0.72910380    
 -0.33485889    
  0.51448596    
 -0.81684983    
  0.73610413    
  0.10572605    
 -0.64498383    
 -2.53982767E-02
  0.48970357    
 -0.45339370    
 -0.19826186    
  0.59906489    
 -0.67973816    
 -2.48977356E-02
  0.15894109    
 -9.78222117E-02
 -0.10185329    
  0.52170706    
  0.14483111    
  0.24492708    
 -3.03596910E-02
 -0.94200397    
  0.99754894    
 -0.26116443    
 -0.74808085    
  0.75030571    
  3.81518453E-02
 -0.19936459    
 -0.60570073    
  6.48374781E-02
 -9.00892820E-03
 -6.54438511E-02
  0.50792271    
  0.21848138    
 -0.36707607    
  0.29816666    
 -0.43725431    
 -0.13463940    
  2.62599215E-02
   1.0935600    
 -0.53920317    
  0.17171964    
 -0.60805321    
  0.13281120    
  0.37069401    
 -9.74005237E-02
  0.18827152    
 -2.68401094E-02
 -1.42470067E-02
 -0.54564112    
  0.62721097    
  0.15603796    
 -0.34223291    
 -7.37309307E-02
 -0.23375365    
 -0.37348214    
  0.41109887    
 -0.34550148    
  0.44764680    
 -6.58921525E-02
 -0.39775521    
  0.24050355    
  4.94800024E-02
  0.26236433    
 -0.33753389    
  5.60220927E-02
 -0.15356518    
 -0.20637910    
  0.10510877    
 -0.50179607    
 -0.25452980    
  4.25596796E-02
  3.18933204E-02
 -0.11890464    
 -2.55769640E-02
  0.17538917    
  0.49945694    
  0.64587313    
 -0.56969398    
 -0.15292872    
  0.12315009    
  0.59392500    
 -0.25529629    
 -5.40034194E-03
 -0.12275913    
  0.11732928    
  0.74530208    
 -0.52324831    
 -0.55490321    
  0.59479463    
 -0.39159513    
  0.58295405    
 -0.42821312    
  8.31691027E-02
 -0.29750213    
  7.19127432E-02
  0.31882495    
 -0.22351435    
  0.66968316    
 -0.59637046    
 -0.10727792    
  0.40097633    
  0.32798991    
 -0.21507445    
 -0.12195359    
 -0.19248961    
  0.44351599    
 -0.13598488    
  9.05696377E-02
 -0.56916469    
 -0.12927605    
  0.21332885    
 -0.27461743    
  0.51308060    
  0.61810321    
 -0.97864676    
  0.81950653    
 -0.80031216    
 -0.48764896    
   1.3371172    
 -0.88035870    
  0.49541333    
  6.58817217E-02
 -0.41558310    
  0.42670691    
 -0.11723033    
 -0.51165509    
  0.52401644    
  0.18763085    
 -0.71789086    
  0.94469345    
 -0.47130308    
  0.17164478    
 -0.67900860    
 -0.45755461    
   1.2561702    
 -0.21491720    
  8.39836523E-03
 -0.68245173    
 -0.44525322    
   1.0139462    
  7.84967765E-02
  0.14384307    
 -0.48056275    
  0.13288134    
 -0.37262622    
 -2.22724788E-02
 -5.55699691E-02
  0.56368911    
 -0.35011482    
 -0.44869405    
   1.5395839    
 -0.45106280    
 -0.39086637    
 -0.22802790    
 -0.27087486    
  0.99370873    
 -0.71719998    
 -3.23527791E-02
  0.64459866    
 -0.71262515    
  0.51948392    
 -0.58581805    
 -0.24438515    
  0.11463939    
 -0.32794425    
   1.7723415    
  -1.2906059    
  0.54061526    
  0.16647314    
 -0.27393270    
 -0.36430711    
 -0.14279085    
 -0.38703120    
 -0.48379686    
   1.8325816    
 -0.92521942    
  0.60164160    
 -0.33205917    
  0.14332934
[truncated: 1,232,994 more chars]
