# Supplementary material for: Heavy-Tailed Fluctuations in the Spiking Output Intensity of Semiconductor Lasers with Optical Feedback
Source: PLoS One. 2016 Feb 22;11(2):e0150027. doi: 10.1371/journal.pone.0150027 (PMC4767187; doi:10.1371/journal.pone.0150027)
Supplement: S4 Dataset — (ZIP) [file pone.0150027.s006.zip › S4 Dataset/0.995.txt]

  1.92776695E-02
  9.55271348E-02
 -0.20914219    
  7.21960589E-02
  0.66155887    
  0.18360463    
  3.56804952E-02
 -0.67678702    
  0.27338162    
 -0.28768197    
  0.37482223    
 -0.44293335    
  0.22402440    
 -0.31625539    
 -0.36638397    
   1.4536598    
 -0.45513114    
 -0.45953235    
  0.25357005    
  0.12302667    
  0.12688473    
 -4.78079729E-02
 -0.24892391    
  0.35865656    
 -0.92907417    
  4.01201211E-02
  0.76494515    
 -0.38797182    
 -0.11417662    
 -5.55079319E-02
  0.61974168    
  0.16913100    
 -0.54315466    
 -0.32158342    
  0.58669162    
  0.13438724    
 -1.32612688E-02
 -0.69072300    
  0.14825289    
 -0.80106270    
 -0.19448818    
  0.15172637    
 -3.45712490E-02
 -0.13424960    
  0.62784189    
  0.78398544    
 -0.42028016    
 -0.41403049    
  0.13554570    
 -9.75663960E-02
  0.15503773    
  0.25455964    
  0.48661748    
 -0.44819018    
  0.11424958    
 -0.48462331    
 -0.18232161    
  0.18519109    
  0.65815842    
  0.47241184    
  -1.0067562    
 -1.78805534E-02
  0.15709196    
  0.13957034    
  0.32158369    
 -0.37066117    
 -0.11502027    
 -0.13773252    
  0.26475275    
 -0.23162895    
  0.26294258    
 -0.10771834    
 -0.43707523    
   1.5442349    
  -1.2623838    
  0.69565040    
 -0.70826095    
  9.66933891E-02
  0.27609468    
  0.16111921    
 -0.38557497    
 -0.33778620    
  0.97119695    
 -0.47023600    
 -0.15880831    
  1.29871815E-02
  0.79624701    
 -0.24620065    
 -0.51413953    
  0.23715265    
 -0.51794308    
   1.1176605    
 -0.41494367    
  5.04085459E-02
 -0.20773888    
 -0.37643194    
  0.63953078    
 -0.25201389    
  0.12145063    
 -0.37254021    
 -4.05681832E-03
  0.46593043    
 -0.39910778    
  0.12996055    
 -0.13951142    
 -0.12235199    
  0.50516987    
 -0.26524815    
  0.45971188    
 -0.71053892    
  0.74131060    
 -0.49390221    
 -0.17958574    
  4.40953560E-02
  0.21289495    
  0.26443464    
 -0.85095394    
  0.41020223    
  0.40861085    
 -0.42962399    
 -0.41516450    
   1.1150455    
 -0.51530999    
 -0.26076037    
  4.15807962E-03
  0.58478552    
  8.20857510E-02
 -0.39592624    
 -0.11383500    
 -0.30436882    
  0.17589061    
  1.60002150E-02
  0.74815404    
 -1.03824260E-02
 -0.56341797    
  0.72996098    
  -1.1658856    
  7.68655464E-02
  0.82384056    
 -0.10594256    
 -0.59667361    
  0.55020893    
 -0.30904675    
 -0.19772181    
  0.17589056    
 -0.43300545    
  0.64075100    
  0.17540118    
 -0.71420044    
  0.36444631    
 -0.19122815    
  0.29855722    
 -0.33293855    
  0.54361546    
 -0.62280130    
  0.98638189    
 -0.93008983    
  0.67401791    
 -0.52741438    
 -7.94366524E-02
  0.26478404    
 -0.11683948    
 -0.20255910    
  0.39221078    
 -0.31617391    
 -0.37416828    
  0.99127847    
 -0.78908128    
  0.75202036    
 -0.37990478    
 -0.37900466    
  0.94356513    
 -0.89631224    
 -0.17487668    
 -0.62730062    
 -0.12516306    
  0.13976200    
 -4.84270230E-03
 -0.17458446    
  1.71924718E-02
 -2.29896791E-02
  1.72913857E-02
  5.55700138E-02
  8.29488486E-02
 -0.15581059    
  7.28615075E-02
  6.79113120E-02
 -1.52672669E-02
 -8.56135190E-02
  0.12582038    
  2.43322626E-02
 -2.43318845E-02
  0.67575526    
  0.28768185    
  -1.0892575    
  5.43610975E-02
  0.15188062    
 -0.13613214    
 -7.57116973E-02
 -2.27283165E-02
  9.32182595E-02
  7.56026655E-02
 -4.97613735E-02
 -5.77586703E-02
  2.66682338E-02
  5.12933619E-02
 -2.02025715E-02
  5.94235845E-02
 -1.94180775E-02
 -4.00051996E-02
 -1.54245915E-02
 -8.65403414E-02
  6.55971691E-02
  5.27704414E-03
  4.62808497E-02
  5.01260767E-03
 -5.65704629E-02
  5.27704414E-03
  0.17792605    
  0.44151795    
 -0.51460993    
 -6.86545298E-02
 -7.37177208E-02
 -1.65292285E-02
 -5.57081494E-03
  6.48877546E-02
  5.22197504E-03
 -2.10532825E-02
  7.18256310E-02
 -6.65207952E-02
  0.11011112    
 -5.35407029E-02
 -2.02025715E-02
  4.97614332E-02
 -8.08521062E-02
 -9.37323719E-02
  2.84920819E-02
  0.15093529    
 -7.00287223E-02
 -6.97332621E-02
  9.53102857E-02
 -4.12429720E-02
 -4.85272519E-02
  0.10480764    
 -0.14424968    
  9.84401032E-02
 -1.57484692E-02
  0.69578922    
 -0.74457926    
  0.12024935    
 -4.53479514E-02
  3.54465134E-02
 -2.35817865E-07
  0.55176711    
 -0.68458784    
  3.35226767E-02
  4.30173725E-02
  2.08339561E-02
 -4.21115272E-02
  1.60002280E-02
  9.57912281E-02
  5.60895652E-02
 -0.23457231    
  3.94415185E-02
  0.70686460    
 -0.70135516    
  0.10919951    
  1.46701122E-02
 -3.96090336E-02
  1.50376419E-02
 -3.03051453E-02
  1.52675770E-02
  1.00504020E-02
 -3.04593388E-02
 -1.55845992E-02
  9.48339850E-02
 -5.38026094E-02
 -4.62807640E-02
 -4.85272519E-02
 -2.12723350E-07
  4.32498716E-02
 -4.32501957E-02
  0.13904122    
  4.79619065E-03
 -0.13832758    
  2.71019787E-02
  9.67674777E-02
 -0.14609249    
  2.22231224E-02
  5.47932042E-03
  7.87809864E-02
 -6.79110438E-02
  4.23342437E-02
 -4.23342027E-02
  1.60862636E-02
  1.05820969E-02
 -2.12774407E-02
  0.16332527    
 -0.24740818    
  9.47785303E-02
  0.65520203    
  0.81154370    
 -0.77893227    
  0.71562010    
 -0.68145126    
  0.45175016    
  0.32441661    
 -0.60336512    
  0.51905257    
 -0.39069748    
  6.29836172E-02
  0.52650100    
 -0.38759807    
  0.24171977    
 -0.65581578    
  0.70606583    
 -0.90411323    
  0.78662199    
 -0.41138819    
  0.41138831    
  0.18842717    
  3.83840129E-02
 -7.60409757E-02
 -0.68864250    
  0.55607814    
 -0.44154656    
 -0.31545225    
  0.49140739    
 -0.49691740    
  0.51358438    
 -0.75273925    
  0.41129589    
  0.25518310    
 -0.69495040    
   1.5188100    
  -1.9170808    
 -6.66914433E-02
  7.20533654E-02
 -6.06245510E-02
  0.13282068    
 -9.99998767E-03
  1.99013706E-02
 -9.90130659E-03
  0.67304587    
 -0.75599492    
  3.71395797E-02
  1.03626568E-02
 -2.08340995E-02
  0.14204787    
 -0.17958573    
  6.86286464E-02
 -0.13062035    
  0.10477908    
  3.59937064E-02
  1.00504020E-02
 -5.65704629E-02
  5.65704182E-02
 -1.51137644E-02
 -7.37177208E-02
  5.32039143E-02
  4.55774032E-02
  6.70107752E-02
 -0.16034263    
  5.80640063E-02
  2.04925030E-07
 -3.12526561E-02
  4.65201214E-02
  2.00005621E-02
  4.93849861E-03
  1.46701122E-02
 -0.16309030    
  2.81709507E-02
  0.12024935    
 -0.18330742    
  0.18822129    
 -2.98528578E-02
  0.72544825    
  0.15798531    
 -0.16781342    
  0.90086377    
 -0.52972597    
 -0.13670018    
  0.27044442    
 -0.42426977    
  8.92867520E-02
  0.32298905    
 -0.33767971    
  0.58378541    
 -0.70979434    
  0.51226336    
  0.45041651    
 -0.18122339    
 -0.56843626    
  0.41957697    
 -3.76424491E-02
 -0.51435912    
  0.60774338    
 -0.37053984    
  0.53360099    
 -0.25248477    
 -0.29872218    
  4.17451672E-02
  0.23027322    
  0.19375813    
 -0.34543067    
 -0.36685017    
  0.10966931    
  0.30784407    
 -6.17480054E-02
 -0.22593403    
 -0.16687246    
  0.38320655    
 -9.25808847E-02
  0.65723646    
 -0.77501982    
 -0.17994322    
  0.64322829    
  0.18937127    
 -0.69728792    
 -8.21193978E-02
  2.22727433E-02
  0.75091708    
  2.76797321E-02
 -0.86600888    
  0.39742011    
 -0.30342188    
  0.53972578    
 -0.52668178    
 -8.09428990E-02
  0.54444611    
 -2.61544921E-02
 -0.41386864    
  0.17738664    
  0.25170696    
 -0.50125599    
  0.40016001    
  0.84838289    
 -0.51866376    
  8.07989910E-02
 -0.61745650    
  0.54210699    
 -0.19633241    
 -0.38387454    
  0.72185749    
 -0.41780499    
  4.75612693E-02
 -2.91081890E-02
 -0.66677487    
  0.23132919    
 -1.09290574E-02
  0.49977589    
  0.14841998    
 -4.22597304E-02
  0.10247859    
 -9.41205844E-02
 -0.57973355    
 -0.46449849    
  0.18737616    
  0.56480438    
 -0.21996403    
 -0.23863997    
  0.72292614    
 -0.38250339    
 -0.18232156    
 -0.37059641    
  0.89296806    
 -0.36729988    
 -0.35957307    
  0.93666226    
 -0.95799643    
  0.61758661    
 -0.44474378    
  0.16285914    
 -0.24309050    
  0.60858983    
 -0.32213682    
  0.43216577    
 -0.49302095    
  0.24869683    
  0.38798401    
 -0.99897331    
 -0.29616860    
  2.24729478E-02
   1.0055219    
 -0.32167721    
 -0.43582785    
 -2.63556335E-02
  0.25985023    
  0.62079811    
 -0.46240646    
 -0.52789783    
  0.92157483    
 -0.35912457    
  0.87939191    
 -0.71611828    
 -0.29196483    
  0.67145431    
 -0.64185381    
 -6.01038337E-02
  0.25963745    
  0.25868210    
  0.33402261    
 -0.38816288    
 -0.64296728    
  0.45366704    
 -0.24437587    
  0.32351294    
  0.14434227    
 -0.35245946    
  0.28863773    
  0.29125747    
 -0.62287033    
 -0.74014276    
  0.51500106    
  0.37843663    
 -0.18163709    
  9.95943621E-02
  0.51453632    
 -0.67116821    
   1.0116010    
 -0.45447290    
  0.17544867    
 -0.11974431    
 -0.44144019    
 -9.40289423E-02
 -4.73828278E-02
  0.67505205    
  0.31835613    
  2.69766301E-02
  -1.1342196    
  0.42187801    
 -0.20394909    
  0.40419674    
 -0.16222060    
  3.66342217E-02
 -0.34137622    
 -4.98026684E-02
  0.18054691    
  0.25702140    
 -0.33455086    
 -0.26178870    
  0.25020543    
  0.53915828    
 -0.50105858    
  0.46061409    
  0.23533314    
 -0.73017067    
  0.43781823    
 -0.39244160    
 -0.50040573    
   1.2751584    
 -0.87785673    
  0.42172560    
 -0.15527157    
  0.31859666    
 -0.13418415    
 -0.73038554    
   1.1375899    
 -0.34152395    
 -0.49827230    
  0.41547537    
  0.31130522    
 -0.91677713    
  0.20000705    
 -7.22707137E-02
 -0.18532404    
  0.13931356    
 -0.18142514    
  0.13319536    
  0.49326044    
  0.36938137    
 -0.80770814    
  0.55866086    
 -0.75488710    
   1.2700348    
 -0.92892718    
  0.11284698    
  4.87080663E-02
 -0.42700684    
  0.64554989    
 -0.53843200    
 -0.65549040    
   1.0373535    
  5.39862290E-02
 -0.41132152    
  0.55013096    
  0.13194169    
 -0.42514527    
 -9.46288332E-02
 -0.11918864    
  0.52590120    
  0.18915597    
 -0.65965849    
  0.45289186    
 -0.69568837    
  0.20827542    
 -0.52260292    
 -0.15822384    
 -0.14467175    
 -1.90480314E-02
 -4.92709428E-02
 -8.97702128E-02
  5.50964056E-03
  2.71019787E-02
 -5.36198542E-03
  3.69433947E-02
  7.00286627E-02
 -0.10161012    
 -3.26117985E-02
  1.64387487E-02
  4.25596461E-02
  7.52234757E-02
  0.61792380    
 -0.11000106    
 -0.57278365    
  7.92492479E-02
 -4.38028574E-02
  4.85532321E-02
 -6.35909960E-02
  0.64397824    
  3.39017585E-02
 -0.76214010    
  0.67931557    
 -0.49425045    
 -0.21292189    
  4.42062542E-02
  4.23342437E-02
  0.63171279    
  7.94068873E-02
 -0.74270093    
 -3.81516926E-02
  1.10498210E-02
 -2.78568417E-02
 -1.13638705E-02
  6.63226917E-02
  0.64662701    
 -0.55472583    
  0.58778667    
 -0.10566187    
 -0.29170629    
 -0.17109448    
  0.37139848    
 -0.33845434    
 -0.13353151    
  7.63729885E-02
 -1.48153212E-02
  9.90128797E-03
 -7.14590773E-02
 -1.12593824E-07
 -3.77403423E-02
 -2.22230107E-02
   1.6371404    
  0.12708986    
 -0.24651343    
 -0.49091032    
  0.36509037    
 -0.28954577    
 -0.16824223    
  0.60432798    
  0.51323503    
 -0.51444221    
 -0.74266237    
  0.30591571    
  8.59202072E-02
 -0.28596807    
  0.18117926    
  0.24537078    
 -0.30826005    
  0.44588128    
  0.12554495    
 -0.64506638    
 -0.56618738    
  0.99751633    
  -1.2699307    
  0.55527747    
 -1.45987803E-02
   1.1005712    
 -0.53927612    
  0.25354910    
 -0.55474466    
 -0.66850978    
  0.49566707    
  0.36044121    
 -3.83188464E-02
  0.12470342    
 -2.26688925E-02
  0.65906322    
 -0.88353056    
  0.45918351    
 -0.46139356    
  0.59318030    
 -0.24071777    
 -0.67924756    
 -0.22621556    
 -0.15350990    
   1.3309808    
 -5.47914393E-02
  0.35629952    
  -1.0382456    
  0.37701121    
  0.28342855    
 -0.20351648    
 -0.28247121    
  0.80420858    
 -0.31950104    
 -0.42420554    
 -3.58605199E-02
  0.62386453    
 -0.61779779    
 -0.19286066    
  0.16630135    
  0.32875237    
 -0.51231730    
  0.50182986    
 -0.25800630    
  0.61407852    
  0.22567213    
 -0.48698175    
 -0.41510034    
  0.72981125    
 -6.40052781E-02
 -0.53930134    
  0.53395635    
 -0.56930882    
  0.65058768    
 -0.43047896    
 -0.14708333    
  0.55254859    
 -4.77271378E-02
  4.87396717E-02
 -0.58394802    
 -0.23409237    
  0.56484431    
 -0.25560737    
 -7.51446411E-02
 -0.45953238    
  0.99898237    
 -0.73529297    
 -4.51542884E-02
  1.83073189E-02
  0.64792222    
 -0.55902278    
  0.55902296    
 -0.14804064    
  8.43714029E-02
 -0.15858516    
 -0.10125387    
  0.12612711    
  0.21151553    
 -2.12774035E-02
 -0.50328732    
 -4.65201512E-02
  8.33815187E-02
  0.31307116    
 -0.60265982    
 -8.49317461E-02
  0.97283351    
 -0.65917569    
  0.63157332    
 -0.73155010    
  0.29603627    
  8.60404149E-02
  0.27462018    
 -0.60016000    
  0.20737495    
  0.77714717    
  -1.1009846    
  0.61922193    
 -0.47770596    
 -2.08340716E-02
  0.78173637    
  -1.0451535    
  0.34814569    
  0.15055197    
  0.25555745    
  9.22597572E-02
  0.16234270    
 -0.52019352    
 -0.32710424    
   1.0993888    
  -1.2747418    
  0.32248601    
 -4.94947396E-02
  0.13985385    
 -0.29753447    
 -0.59873736    
   1.0696689    
 -0.54010105    
 -9.45147797E-02
 -0.32834199    
  0.37393391    
  0.89886981    
 -0.52070028    
  0.71111453    
 -0.59248358    
 -0.15556419    
 -0.12423952    
  0.91269678    
 -0.84340531    
 -2.54251901E-02
  0.54541337    
  0.11833549    
 -0.58933467    
  0.73889750    
 -0.20289351    
  0.16310143    
 -0.68525749    
  0.67730528    
 -0.15049787    
 -0.36399350    
  0.29930037    
 -0.63310492    
  0.21893907    
  0.56760943    
 -0.79591608    
  0.71525389    
 -0.41471395    
  4.26323675E-02
  0.49229115    
 -0.71794206    
  0.16544366    
 -0.35363993    
  0.26856101    
  0.82836622    
 -0.43195114    
  0.55029625    
 -0.71817714    
 -0.28614733    
 -0.59394044    
  0.89835322    
 -0.26040539    
  0.10222437    
 -0.46085846    
 -0.42241448    
  0.63824862    
  0.53049564    
 -0.24733812    
  5.62130585E-02
  0.31111899    
  0.24065723    
  -1.1154193    
  0.41296971    
 -7.97311142E-02
 -0.17666948    
 -0.50041288    
  0.47843423    
  0.78621018    
  5.36527634E-02
 -0.50339073    
 -5.43614365E-02
  0.47093415    
 -0.97310698    
 -7.67147765E-02
  0.51347983    
  9.83781293E-02
 -0.24592382    
  0.27083611    
 -0.12130430    
  0.47322261    
 -0.43049768    
  0.37978983    
  9.77898538E-02
 -0.33270580    
  0.13229701    
 -0.17600162    
  1.87238548E-02
  0.49003783    
 -0.26453626    
  0.16238430    
 -0.71864080    
   1.1233432    
 -0.63964260    
 -0.30765820    
  0.60470313    
 -0.50190496    
 -0.23072101    
  0.91135693    
 -0.60209697    
 -0.24850345    
  0.27603582    
 -0.29302096    
 -4.29186597E-03
 -0.26430178    
  0.78411895    
 -0.60976553    
  0.22267298    
  0.74005234    
 -0.70489597    
  0.75398552    
 -0.33288589    
 -0.24638274    
 -0.62670219    
 -0.64299738    
  9.82704386E-02
  0.31800577    
  0.43489644    
 -0.11807333    
  8.74464661E-02
  9.52388905E-03
  0.92947340    
 -0.84979552    
  0.43209505    
 -0.19202749    
  0.77490962    
 -0.52493477    
  1.99079402E-02
 -7.07777068E-02
 -0.35124958    
  0.69614875    
  0.11054187    
 -0.33718824    
  0.10347919    
 -0.45230803    
 -3.80134769E-02
 -0.31132969    
  0.91275787    
 -0.31466928    
 -0.55615908    
  8.11567903E-02
  0.21014202    
  0.48523018    
 -0.74093759    
  0.31527019    
  0.21357408    
 -0.55961561    
  7.63375014E-02
  0.60228145    
 -0.51694202    
  9.17719007E-02
  0.37259221    
 -0.60463732    
 -2.35553016E-03
  2.33108457E-02
  0.66983628    
 -0.72428733    
  0.71955931    
 -0.51557636    
 -0.22612442    
  0.77891421    
 -0.35863379    
 -6.75930679E-02
 -0.35517767    
  0.75009763    
 -0.53145325    
  0.22834048    
  0.31714776    
 -0.80745190    
  0.21056464    
 -0.54443610    
  0.85247910    
 -0.64916718    
  0.49888536    
  1.80024258E-03
 -7.46616721E-02
  3.61598507E-02
 -0.26610959    
 -0.13842155    
  0.65314180    
  0.32558438    
  0.16104414    
 -0.10575869    
 -0.53162462    
  3.49742211E-02
 -0.17677231    
 -0.10492657    
 -9.07649845E-02
  0.70612693    
 -0.50265294    
  0.30782685    
  0.11683295    
 -0.43831822    
  8.11000690E-02
  0.45724156    
 -0.28921250    
  0.49383667    
  2.03522351E-02
 -0.75159931    
 -3.55768688E-02
 -3.48038636E-02
  0.39709669    
 -0.10163276    
  0.67120254    
 -0.59366769    
 -0.13825661    
  3.87768894E-02
 -0.50976962    
  0.77905852    
  0.36090317    
 -0.43893012    
  3.72554213E-02
  0.43405628    
  -1.1936774    
 -6.11300394E-02
  0.50450194    
  0.21410653    
  0.19366288    
  0.31436530    
  -1.1983863    
  0.19889674    
  0.91537690    
 -0.84912747    
 -2.59755049E-02
  0.76607990    
 -0.65416169    
  0.55681092    
  2.66091004E-02
 -0.12823154    
 -0.67833209    
  0.18109514    
 -0.24432772    
  0.75269628    
 -0.46632034    
  1.74932852E-02
  0.39058268    
 -0.40026355    
  0.48998737    
  0.10404866    
 -0.25561991    
 -0.65104985    
  0.45560515    
  0.58365619    
 -0.29176688    
 -0.28516623    
 -0.27823484    
  0.91451943    
 -0.76100099    
 -0.15351827    
  0.77080452    
  0.28100684    
 -0.82689953    
 -0.13605845    
  0.61857188    
 -0.36905870    
 -0.34058160    
  0.50057364    
 -0.29487613    
 -3.48980688E-02
 -0.45626652    
  0.77250874    
 -0.58235186    
   1.2351880    
  -1.3085455    
  5.11619598E-02
  0.11528626    
  0.59271300    
 -0.75131780    
  0.22105792    
  0.54731262    
  0.40948302    
 -0.35427213    
 -0.41638145    
 -6.44229054E-02
  0.70234686    
 -0.89769173    
 -0.42475113    
   1.1368192    
 -0.55439228    
  0.28816190    
 -0.29586878    
 -0.26662856    
 -1.01522328E-02
 -0.21868931    
  0.39161292    
 -0.11831960    
 -0.55359548    
 -6.50989488E-02
  0.88624758    
  0.44117221    
  1.06447367E-02
 -7.06748515E-02
 -0.33773553    
  0.39060605    
 -0.41933340    
 -0.59107077    
   1.1040797    
 -0.39138803    
 -0.36593440    
  0.62207592    
  0.14068429    
 -0.30445239    
  2.46925559E-02
  0.19136709    
 -8.91680643E-02
  6.39718771E-02
 -0.53501201    
  0.10805375    
 -0.21526025    
  0.19456349    
 -0.30172205    
  0.64980489    
 -0.51981449    
  0.73080397    
 -0.74215454    
  8.10959116E-02
  0.32892516    
  0.31126559    
 -0.22842963    
 -0.50203156    
  0.44610286    
 -0.31661165    
  0.27597392    
 -0.37148687    
  0.22803152    
 -6.59578741E-02
  0.39403638    
 -0.74423885    
  0.79891104    
 -0.57361913    
  0.27254668    
  0.18585542    
 -0.17934103    
  0.49742451    
 -0.32352594    
 -6.19045757E-02
 -5.67318462E-02
 -0.19624303    
 -0.52652466    
  0.76782024    
 -0.50740516    
  0.44531107    
  0.41376403    
  2.04507243E-02
 -0.60782421    
  3.65003794E-02
 -0.17375614    
  0.10130125    
  0.39966786    
 -0.42109025    
 -0.16437322    
  0.41852728    
 -0.62100399    
  0.30806929    
 -8.38577840E-03
  0.27443698    
 -0.19747579    
  0.23207046    
  0.14772703    
 -0.41753757    
  0.46823084    
 -0.10832211    
  0.41949046    
 -0.35919821    
 -0.33860195    
 -0.24626328    
  0.63035721    
 -0.64963496    
  0.49907789    
 -9.93062705E-02
 -0.28496689    
  0.55246305    
 -0.36150202    
  0.37514159    
  2.46022339E-03
 -4.39494066E-02
 -0.61537796    
 -0.13183619    
  0.15762901    
  0.72279602    
 -0.48312315    
  0.42411220    
  -1.4643527    
   1.3811263    
 -0.37610734    
  0.25068542    
 -0.23942792    
 -0.10411765    
  0.89070737    
 -0.33138761    
 -0.60160935    
  0.94649953    
 -3.06408927E-02
  -1.0181043    
  0.36974719    
 -0.21491320    
  0.46254763    
 -0.39903402    
  0.71877736    
 -0.13634689    
 -0.20821801    
 -0.40150464    
  0.52806717    
  4.77907658E-02
  3.49379629E-02
 -0.86098200    
  0.36047494    
  0.21995270    
 -0.49999419    
  0.25313440    
  0.28312647    
 -0.57202125    
 -0.72270590    
  0.82198006    
   1.0650897    
 -0.83799779    
 -0.19041012    
  0.30292568    
  0.19938968    
 -0.10821369    
 -0.28198397    
 -0.62364948    
  0.26805627    
  0.60120982    
  0.53280461    
 -0.48084489    
 -0.32056582    
 -0.18698372    
  0.25442490    
  0.30117753    
 -0.49223280    
  0.92849684    
 -0.87304527    
 -0.14485781    
  0.28227195    
   1.0031816    
  -1.4131778    
 -5.89229651E-02
   1.0722567    
 -0.90010190    
  0.10827599    
  0.78587341    
 -0.67441815    
 -8.55917782E-02
  0.70688218    
  7.08798841E-02
 -0.67474461    
 -9.66547579E-02
  0.43531790    
 -0.49858874    
  0.54666203    
 -0.26746202    
 -0.16241887    
 -3.46619114E-02
  0.43812090    
  0.39785036    
 -0.36234373    
 -0.30243266    
 -0.17327191    
 -0.25428885    
  0.18544434    
   1.0783643    
  -1.1643637    
  0.89866060    
 -0.74589771    
  0.42472273    
 -0.40410349    
  0.59005183    
 -0.78800523    
   1.0683072    
 -0.92272162    
  0.13460587    
  0.18482473    
 -0.27115294    
  0.65556461    
 -0.90834361    
  2.60429736E-02
   1.2119106    
  -1.1890376    
  0.68810952    
  0.26566088    
  -1.0000513    
  3.87143977E-02
  0.58919227    
  0.22314371    
 -0.67532951    
  0.19584255    
 -0.32277358    
  8.17764252E-02
  0.27138388    
 -0.57380038    
   1.4564323    
 -0.82283640    
  0.38140801    
 -8.87632445E-02
  0.23593272    
 -0.66900301    
  0.39523467    
 -0.10279290    
 -0.51130033    
 -7.39252716E-02
  0.77417326    
 -0.47948247    
 -0.52039492    
  0.51082581    
  0.28286284    
  0.13026531    
 -0.29363716    
 -5.61548918E-02
 -0.19029549    
   1.0501494    
 -0.49867642    
  0.16860078    
 -0.29016471    
 -0.61397880    
  1.04438802E-02
  0.49564591    
  0.46980605    
 -5.95260412E-03
 -0.27286693    
  0.11122566    
 -8.28733221E-02
 -0.28303394    
 -0.13329040    
  0.43270791    
 -0.50459522    
  0.44005665    
 -0.41551530    
 -6.89929575E-02
  5.06438352E-02
  0.39858255    
 -0.41100523    
  3.07717919E-02
  0.47504151    
 -6.08600564E-02
 -0.42637667    
  0.40750819    
 -0.67829210    
  0.30495834    
  0.57363325    
 -0.81120884    
  0.91779357    
 -0.33447248    
 -0.41742444    
 -0.36184451    
  0.79728740    
 -0.53586149    
  0.99394721    
  -1.0057534    
  0.89662099    
 -0.39534202    
 -0.24680272    
  4.14846390E-02
  0.34226072    
 -0.10160339    
 -0.55580372    
  0.95290035    
 -0.55635321    
 -1.62992650E-03
 -0.16261476    
  0.53995574    
 -0.32027289    
 -9.87056121E-02
  0.31038156    
  0.10635749    
  0.13409181    
 -0.74547285    
  0.50127614    
 -0.87221992    
  0.66429186    
 -0.45683941    
 -1.47060379E-02
  0.82482493    
 -0.49899110    
  0.85718018    
 -0.90463442    
 -0.55868161    
  8.15496743E-02
 -0.27570602    
  0.19088255    
  0.99385870    
 -7.30808033E-03
 -0.15292871    
  2.16427068E-07
 -0.63503957    
  0.18142505    
 -0.23385100    
  0.96871650    
 -0.44159365    
 -0.34385711    
  0.50704497    
  0.20826061    
 -0.54048061    
 -0.16777427    
  0.13762154    
 -7.63080865E-02
  2.60883458E-02
  0.60222661    
 -0.23466668    
 -0.14013326    
  0.49947953    
 -0.78659195    
  0.53156561    
 -0.45696989    
 -0.18783341    
  0.55961573    
 -0.59863240    
  4.91691306E-02
  0.16491519    
  0.22528282    
  0.34860826    
 -0.18063408    
 -2.93277577E-02
 -0.30166832    
  0.39128065    
 -0.41160661    
  0.83103251    
 -3.27301100E-02
 -0.69685072    
 -0.11177139    
 -4.15795064E-03
 -0.24685997    
  0.50440514    
  0.32676324    
 -0.36283273    
 -0.41132528    
  0.82730818    
 -0.41098678    
  0.11741366    
  0.15689023    
  0.58946860    
  -1.1371609    
  0.57139874    
 -0.62292206    
  0.10467049    
 -0.20366587    
  0.66874015    
 -0.41658011    
  5.89975901E-03
  0.33787158    
 -0.36168265    
 -0.10580701    
  0.52589017    
  2.86107436E-02
 -8.56135190E-02
  0.36071706    
 -0.33180952    
 -0.41637915    
  0.52309573    
 -0.66429901    
 -0.41379356    
  0.31420895    
 -0.75246370    
  7.49011785E-02
 -0.13795961    
  0.56046087    
  0.56922209    
  0.39069757    
  0.25647593    
  0.18081875    
 -0.57880467    
  0.75735986    
  -1.2378504    
 -3.68139036E-02
  0.91127831    
 -0.57480609    
  0.20148216    
  0.24137078    
 -5.05693331E-02
 -0.47994429    
  0.46902847    
  0.10523843    
 -0.54355443    
 -0.59423441    
 -1.37932729E-02
  0.18924193    
  0.63243288    
  0.21363270    
 -0.50795281    
  0.59640151    
 -0.44108057    
  0.26908922    
 -0.65372038    
  9.10838768E-02
  0.58909279    
 -0.42059207    
 -0.15680510    
  0.68262708    
 -0.17693076    
 -0.69455057    
  0.79963076    
  0.31385195    
  0.20150915    
 -0.77482539    
  0.39504555    
 -0.42326301    
  0.31385195    
 -0.42596895    
  0.51645958    
 -0.47767338    
  0.27675298    
  0.53256559    
 -0.47258762    
 -0.43367290    
  5.24902716E-02
  0.16705427    
 -0.33135730    
  0.41876921    
 -0.25257385    
  0.37019351    
  0.11458661    
 -0.99057782    
  1.24611612E-02
  0.32266659    
  0.24004026    
  0.44973794    
  0.10962582    
 -0.61558872    
 -0.17045189    
 -0.18409291    
  0.17520393    
 -4.33360748E-02
  0.12885833    
  0.44168648    
 -0.46239129    
  0.27133584    
 -0.23235650    
  0.21789837    
  0.22119993    
  0.13450386    
 -0.33014327    
 -0.27410477    
 -0.43494076    
   1.1884687    
 -0.72893620    
  0.38363612    
 -0.34200481    
 -0.65691811    
   1.0797082    
 -0.35885847    
  4.80092689E-02
 -0.24685998    
   1.0708224    
  -1.2558141    
  0.28232008    
 -0.38353020    
  0.18084128    
  0.73544943    
 -0.62786925    
  0.35467723    
 -0.43066326    
  0.64411783    
 -0.62047613    
  0.20236859    
  0.37445506    
  0.11281319    
  0.31085798    
  -1.0289322    
  1.43200615E-02
  0.17558481    
 -0.56110817    
   1.1561577    
 -0.65232515    
  2.10286723E-03
 -6.50989488E-02
  0.57171386    
 -0.31940377    
 -0.46098539    
  0.41827419    
  0.50242674    
 -0.12648398    
 -0.45341286    
  0.43958482    
 -0.52784741    
  0.70488060    
 -0.18849137    
 -0.43998504    
  0.23460859    
 -0.28141239    
  0.20123869    
 -0.36375764    
 -0.16194247    
   1.0762705    
 -0.64519924    
 -0.19817671    
  8.73915926E-02
 -0.35249972    
  0.79223812    
  0.49643707    
  -1.1761968    
  0.13186802    
  0.43832994    
 -5.24813607E-02
 -0.39052171    
  0.81844819    
 -0.45198524    
  0.32198945    
 -0.39086622    
  0.27894840    
 -0.36801720    
  0.12326004    
 -0.11568419    
 -6.63011372E-02
 -0.36013705    
  0.40546525    
  1.33973444E-02
  0.59326363    
 -3.09359450E-02
 -0.56232798    
  2.06966549E-02
 -7.53981918E-02
  0.29667741    
  0.46345258    
 -0.34533763    
 -0.18444578    
  0.10440306    
  0.19870943    
 -0.64823449    
 -0.15302500    
  0.28571147    
  0.33534464    
 -0.35727966    
 -0.14511877    
 -0.10821366    
  0.88623327    
 -4.60103452E-02
 -0.91573054    
 -0.58946866    
 -0.19451703    
  0.11573581    
  5.32039143E-02
 -2.09432859E-02
  2.09430531E-02
  3.56272422E-02
 -7.25707337E-02
  7.75579959E-02
  1.48150949E-02
 -5.54299280E-02
  5.54298125E-02
 -1.48153212E-02
 -2.01013070E-02
  0.10129153    
 -8.61776322E-02
 -5.12933061E-02
  5.24948724E-03
  7.07365423E-02
 -6.55145794E-02
  1.03626568E-02
  5.14160423E-03
  1.52675770E-02
  1.50376419E-02
 -6.15580045E-02
   1.0627016    
  -1.0061314    
  0.64971739    
 -0.62991500    
 -0.11411332    
  7.91969150E-02
  1.01011917E-02
 -1.01012224E-02
 -2.57083252E-02
 -4.80093658E-02
  5.44962659E-03
  3.73378024E-02
  5.22197504E-03
  1.03626568E-02
  0.13931356    
 -0.17606311    
  3.15814503E-02
  0.65351188    
  2.69175158E-03
 -0.38946488    
  0.26662862    
  0.48994011    
 -0.29703689    
  0.65352517    
 -0.13520931    
 -0.77717805    
 -0.33647215    
 -0.15718545    
  0.96811593    
  0.24906744    
 -0.23303488    
 -0.33726794    
  0.39707360    
  0.40546528    
 -0.72485572    
  0.59150255    
  0.40213108    
 -0.99880159    
  0.43104208    
  0.21162951    
 -0.10930414    
 -0.11930375    
  0.28167078    
 -0.36557400    
  9.75086838E-02
 -0.21180616    
  0.27243078    
 -3.18467780E-03
 -0.40069196    
  0.63430679    
  0.15739213    
 -9.38010588E-02
 -0.22640704    
 -0.12823856    
  0.34272686    
  0.13443048    
 -0.67445493    
  0.67235625    
 -0.28070372    
 -0.72565895    
  0.59668678    
  0.46385321    
  6.26709759E-02
 -0.31611979    
 -0.77318978    
  0.18000419    
  0.40314212    
 -1.87798701E-02
  0.34858564    
 -0.80011922    
 -3.53573859E-02
  0.76504928    
 -8.09402242E-02
  0.45481113    
 -0.57600439    
 -0.63485086    
  0.82495046    
 -0.43807325    
  0.41480219    
 -0.66023737    
  0.84832484    
 -0.13030981    
 -0.84030485    
 -0.62252951    
  5.40672392E-02
 -6.42194599E-02
  0.63808739    
  5.37634455E-03
 -0.70122242    
  0.14093654    
 -9.86021012E-02
  5.05160056E-02
 -8.74593481E-02
 -0.11375909    
  2.96757631E-02
  0.13133621    
  3.52680348E-02
 -6.65207952E-02
 -3.77403423E-02
  7.41081089E-02
 -6.31788820E-02
 -2.19788328E-02
  0.11531074    
  2.92705446E-02
 -0.10642941    
  2.63867863E-02
 -7.57116973E-02
  1.67132691E-02
  5.37765287E-02
  2.58413684E-02
 -2.58411001E-02
 -2.11647619E-02
  4.18911465E-02
 -1.55041553E-02
  3.58095467E-02
 -4.62807640E-02
 -5.27716987E-03
  2.09430531E-02
  3.06147318E-02
  9.54720392E-08
 -1.01012224E-02
 -1.53457001E-02
  3.54465134E-02
 -1.50377722E-02
  2.49391645E-02
 -4.02062163E-02
  1.02040432E-02
  3.00024673E-02
 -5.05159125E-02
   1.0158314    
  -1.0967377    
  0.25629580    
 -0.27902406    
  6.66913316E-02
  0.10697217    
 -5.46039976E-02
 -5.77586703E-02
  2.66682338E-02
  3.61795314E-02
  1.51137039E-02
  6.58555308E-08
 -6.18752763E-02
  1.58315971E-02
  6.58465773E-02
 -3.49163935E-02
  1.01011917E-02
  9.54720392E-08
 -2.03050617E-02
  1.52675770E-02
  3.96090597E-02
  0.59637970    
 -0.80626196    
  0.14469625    
  8.91679525E-02
 -0.16447210    
  0.16447233    
 -0.15336132    
  6.41930327E-02
 -2.62480993E-02
 -1.06953308E-02
  0.10212941    
 -2.45714970E-02
 -6.15580045E-02
  4.65201214E-02
 -5.06342901E-03
 -4.67616394E-02
 -7.16561005E-02
  7.16561154E-02
 -1.06953308E-02
  5.23681231E-02
  5.08894259E-03
 -3.61796692E-02
  1.04713310E-02
 -4.25595939E-02
 -2.19788328E-02
  0.72593695    
 -0.61558920    
 -9.38189030E-02
  6.35136142E-02
 -5.14153019E-03
 -1.03627555E-02
 -6.45384490E-02
  3.81518155E-02
  4.70061786E-02
 -1.02566304E-02
 -4.75021712E-02
  3.71395797E-02
  6.55145943E-02
 -0.10265400    
  1.62470499E-07
  7.29490966E-02
  2.97051426E-02
 -0.10807420    
  0.12739851    
 -2.42142491E-02
 -7.10959360E-02
  5.12933619E-02
  0.59332663    
  0.76636672    
 -0.50315291    
 -0.12177180    
  0.55721480    
 -0.43544292    
  0.45043996    
 -0.61383331    
  0.77357441    
 -0.74888182    
   1.0714164    
  -1.0665504    
  0.34200469    
 -0.39688116    
 -0.37889794    
  0.28486934    
  0.10169193    
  0.76078188    
 -0.72577828    
  0.39144441    
 -0.31803831    
 -0.22714689    
  0.29125747    
  0.21151319    
  0.63975352    
  -1.0733402    
  0.12547784    
 -2.36111414E-03
  4.39378470E-02
 -9.09075793E-03
  0.24750206    
  0.34987837    
 -0.46899930    
 -7.50352740E-02
  0.47108546    
 -0.32251579    
  0.51714873    
 -0.58667487    
  0.82942498    
  -1.0600966    
  0.12753108    
  0.27034858    
 -0.71538937    
  0.99925709    
 -0.44509360    
  0.12153143    
  0.15766543    
  7.66823813E-02
 -6.32392466E-02
 -0.31882456    
  0.12275951    
  0.30557176    
 -0.15503775    
 -0.25509277    
  0.25198206    
 -0.26610962    
  0.58371353    
 -0.58778650    
 -0.13996585    
  0.17407151    
  0.40612254    
 -0.46293288    
  0.16689336    
 -0.30790865    
 -0.15015204    
 -9.67075899E-02
  0.23962232    
  0.31691161    
  0.23332110    
 -0.20036054    
  0.66282874    
 -0.85613197    
  0.67644536    
 -0.51082563    
  0.35139799    
 -0.46262348    
 -1.18345842E-02
 -0.14264311    
  0.62815094    
 -0.44659230    
 -0.21175805    
  0.55149668    
 -0.31896350    
  0.49879110    
 -0.79209638    
  0.31913689    
  0.56919754    
 -0.63507283    
  0.12938881    
  0.29661632    
 -6.15778975E-02
 -1.35214394E-03
  6.42000437E-02
 -0.60571301    
  0.58907783    
 -0.56155300    
  5.28756604E-02
 -0.47086248    
 -0.19685996    
   1.7577136    
 -0.92607886    
 -0.37320435    
  0.74092901    
 -0.40294600    
 -0.34063175    
  0.75983864    
  0.33965740    
 -0.70202029    
  0.31926352    
 -0.49412644    
  0.58210897    
 -0.16468464    
 -0.74040008    
   1.1684518    
 -0.95296210    
  0.36115661    
 -0.34010315    
 -0.13618033    
  3.13339904E-02
  0.66973907    
  0.26337576    
 -0.77859700    
  0.14148436    
  1.32957520E-02
  0.13565180    
 -0.35879517    
  0.12196703    
  0.51291120    
 -0.43463653    
  0.42079112    
 -0.38476846    
 -0.11013101    
 -0.33522576    
  0.79399186    
  0.34637231    
 -0.73103052    
 -4.74396124E-02
  0.44515288    
 -0.49283025    
 -0.22526883    
 -0.38832557    
  0.33647206    
  0.77641660    
 -0.40224850    
  0.46952164    
  7.65145570E-02
 -0.64733762    
 -0.28130573    
  0.70018446    
 -0.26686245    
 -0.15415049    
  0.85095423    
 -0.54265302    
  0.24026470    
 -0.31183994    
  1.83795914E-02
 -0.21325895    
 -0.12420718    
  0.24381031    
 -0.93928039    
 -5.74318320E-02
  0.55609107    
 -0.47566926    
 -0.15188064    
 -8.26917812E-02
   1.1081451    
 -0.43238983    
 -0.60906410    
  0.37637231    
 -0.19944128    
 -7.96674117E-02
  0.43589163    
  8.75371099E-02
  9.37324688E-02
  7.59859011E-02
  0.66092634    
 -0.14620587    
 -0.41941026    
  0.66503954    
 -0.36633214    
  0.37654206    
  0.11703013    
 -0.58838910    
 -0.12914927    
   1.0006925    
 -0.95249027    
  0.43762210    
 -0.65831769    
  0.16422902    
  0.44612128    
  6.55338094E-02
 -0.21262670    
  0.11607239    
 -0.50173450    
 -7.75946155E-02
  0.16836987    
  0.69314730    
 -0.35313928    
 -0.90896463    
  0.60547215    
 -7.22707137E-02
 -0.10369620    
  0.46165535    
 -0.15865180    
  9.53102186E-02
 -0.36790225    
  0.37742591    
  6.12750314E-02
 -0.55850208    
  0.62043709    
 -0.48690534    
   1.0717393    
 -0.44434354    
 -0.53830343    
  8.56245086E-02
  0.36390075    
  0.22473390    
 -0.75655639    
  8.43744129E-02
 -8.43743607E-02
  0.91944599    
 -0.74013859    
 -0.11378172    
  0.60247743    
 -0.40546507    
 -0.24242540    
  0.60533106    
 -0.38041919    
  0.25033224    
 -0.30853048    
 -0.22595629    
  0.76010340    
 -0.65122807    
  0.44468597    
  0.23254599    
  0.13952930    
 -0.75749981    
  8.73421356E-02
  0.57661355    
 -6.10716864E-02
 -0.51736170    
 -0.33174765    
  0.28323066    
  0.47857103    
  6.20174520E-02
 -0.49025166    
  0.16242802    
 -0.30273581    
 -0.11987709    
  0.65345448    
 -0.77626199    
  0.92953598    
 -0.85257483    
  4.11182530E-02
 -0.20436381    
  0.64246589    
 -0.29484347    
  0.83727431    
 -0.85383785    
  0.70765531    
 -0.54252994    
  0.41544449    
 -0.36035314    
 -0.12851894    
 -0.18117914    
  0.75725770    
 -1.94600541E-02
  4.16951366E-02
 -0.55179292    
 -5.03367111E-02
  0.10860549    
 -0.19857669    
  0.10891081    
  0.19691145    
 -0.12280353    
 -0.14403936    
 -0.25794744    
  0.16524938    
   1.0465052    
 -0.87639964    
 -0.21295379    
  0.24412036    
 -0.40636805    
  0.15994120    
  0.35088456    
  0.61188412    
 -8.55694711E-02
 -0.75967318    
 -5.05368635E-02
  0.82735318    
 -0.87830549    
  0.59658635    
  6.77405447E-02
  8.19301829E-02
 -0.48564252    
  0.23047210    
 -0.31827980    
  0.66306221    
 -0.65924573    
  0.41745654    
 -2.28437185E-02
 -0.33724269    
 -4.22467552E-02
  0.60903132    
 -0.78499395    
 -5.28249554E-02
  0.90108126    
 -7.66163319E-02
  0.17157787    
 -0.85751271    
 -9.92190763E-02
  0.31121272    
 -0.23274073    
  0.90490556    
 -0.60007560    
 -0.12320708    
 -0.50849748    
  0.17795165    
 -0.17795172    
  0.21379788    
  0.14606972    
  0.57257116    
 -0.50020313    
  0.70066619    
 -0.64560640    
 -0.29006591    
  0.92531914    
 -0.49084368    
 -0.22623967    
  0.29780516    
 -0.39758244    
 -7.55914226E-02
  0.44397509    
 -0.55370748    
  0.62792099    
  9.31819230E-02
 -0.60446614    
  0.45177671    
  1.45875197E-03
 -2.65894309E-02
  0.53361797    
  -1.2119057    
  6.01040013E-02
 -3.67793292E-02
  6.68772906E-02
 -0.33270597    
  0.39285448    
  0.39011943    
  0.75235593    
 -0.43922696    
 -0.71345222    
  0.70841473    
 -0.47405231    
 -0.28161535    
  0.21667095    
  0.91629070    
 -0.81548601    
  0.26941445    
 -0.53963709    
 -0.42881230    
  0.67527169    
  0.23628315    
 -0.33299747    
 -3.36730033E-02
  0.34750053    
  0.16195437    
  0.21294081    
 -8.43944326E-02
 -0.58033568    
  3.59825268E-02
  2.05767639E-02
  0.75819480    
 -0.82995546    
  0.10776471    
 -0.10776464    
  0.15945099    
  0.79167485    
 -0.43855080    
 -0.10346935    
  0.49971756    
 -0.24791870    
 -0.40546498    
  0.14049876    
  0.14760703    
  2.13707890E-02
 -0.42050290    
  0.47849044    
 -0.66994411    
 -0.43928745    
  4.18177731E-02
 -1.02917422E-02
  0.42142910    
  0.20395628    
 -0.25026068    
  0.74621630    
 -0.23728785    
  0.24289010    
 -0.49971458    
 -0.25210398    
 -9.17620584E-02
  0.96644062    
 -0.26424351    
 -0.36944249    
  0.51528478    
 -0.58867711    
 -4.29955944E-02
  0.49479842    
  7.49274716E-02
  0.32285485    
 -0.91586220    
 -0.36558565    
 -0.24735394    
 -7.93639850E-03
 -3.65150832E-02
  2.44909618E-02
  4.72530723E-02
 -2.33471896E-02
 -5.25372662E-02
  1.23711303E-02
  2.02844907E-02
  5.08916974E-02
 -3.49549353E-02
  3.87645550E-02
  2.62680184E-02
 -0.25608769    
  0.14660360    
  4.83967178E-02
 -7.90530816E-03
 -1.28618595E-07
 -4.87901084E-02
  5.75234864E-08
 -4.17560525E-03
  3.29248942E-02
  8.90337154E-02
  0.10868844    
   1.1639811    
 -0.16913073    
 -0.15661077    
 -0.18750721    
 -0.20937377    
 -0.10346297    
  0.13914348    
 -0.11572324    
 -6.94889352E-02
  0.98577988    
  2.64974590E-02
  -1.0272777    
  0.65593958    
 -9.74039510E-02
 -0.34602794    
  0.38141719    
 -0.37128550    
  0.58352131    
 -0.39650631    
 -0.26236421    
 -0.52910751    
 -0.27910885    
   1.3168659    
  -1.1304874    
  0.25893271    
  0.72391897    
 -0.27763164    
  0.65232527    
  5.86619973E-02
 -0.13662329    
 -0.91685373    
  0.77427262    
 -0.78275925    
 -0.23241942    
 -0.19313243    
  5.49822338E-02
  9.91704354E-08
  1.22700725E-02
  7.06176534E-02
 -7.60451006E-03
 -0.13026515    
  0.72943741    
  0.18162273    
  0.29854938    
  0.24900581    
 -0.85168898    
  0.84966469    
 -0.38739255    
 -0.36524034    
  0.47803593    
 -0.34531105    
  0.50629580    
  0.32718632    
 -0.57590979    
  0.39326099    
 -2.58721448E-02
 -0.62120157    
  0.58319008    
 -0.89556438    
  0.73088759    
 -0.36375463    
  0.18143319    
  0.21271908    
 -0.40307277    
 -0.35565141    
  0.93604326    
 -0.72888368    
 -0.16705389    
  1.22100879E-02
   1.0522465    
 -0.85267961    
  0.48014110    
 -0.73715192    
  0.64846164    
  0.31649682    
 -0.14408061    
 -0.92938507    
  0.35753402    
  0.73148096    
 -0.95262259    
  0.46687371    
  5.19199148E-02
 -0.19852367    
 -0.25495064    
  0.87566388    
 -0.37709090    
 -0.57647127    
  0.71443784    
 -5.60568125E-08
  4.83769812E-02
 -0.34310585    
  0.19444983    
 -0.75823379    
 -0.38807344    
  0.75579828    
 -0.25450075    
  0.25247407    
  0.11484899    
  0.21551959    
  0.44733617    
 -0.86896604    
 -0.12279548    
  0.79347003    
 -0.19513072    
  0.30683449    
 -4.25596386E-02
 -0.46218684    
  0.26856101    
 -9.44094881E-02
 -0.32466105    
  0.32748607    
  0.35681593    
  -1.1461201    
  0.12260231    
  2.71019805E-02
 -0.29304403    
   1.0293632    
 -0.53370595    
 -4.69360165E-02
  2.48598773E-02
  0.33455738    
  0.21092868    
  0.27629805    
 -0.39133590    
 -0.24552551    
 -4.36089449E-02
  0.89830053    
  -1.0066799    
  0.34843370    
 -0.61969286    
 -0.37753019    
  0.56784642    
  0.60379088    
 -0.32552075    
 -0.12646422    
 -0.22970438    
  0.32190025    
  0.22424386    
  0.16829395    
 -0.72974449    
 -6.64254874E-02
  0.13593243    
 -0.17515318    
  0.21511115    
   1.1311047    
 -0.62489802    
 -0.35074034    
  0.15836844    
 -0.43623674    
  0.67607504    
 -0.27061003    
  0.25995737    
  0.25294909    
 -0.72268504    
 -0.17762169    
  0.80208206    
 -7.87055865E-02
 -0.81996572    
  0.93802470    
 -0.25052732    
 -0.50049222    
  0.42398438    
 -0.44047430    
  2.37248791E-03
 -0.90334177    
  0.10536050    
  3.10907234E-02
 -4.70059924E-02
  3.67494114E-02
 -4.21115272E-02
 -3.83606367E-02
  5.96382543E-02
  8.08520168E-02
 -9.14340764E-02
 -1.60859749E-02
  6.79113120E-02
  1.04925583E-07
  7.30253309E-02
 -0.16279535    
  5.50964056E-03
  9.43107456E-02
 -2.53176037E-02
  2.03053616E-02
 -5.15579209E-02
 -1.12593824E-07
  3.12527493E-02
 -4.18908931E-02
  0.12547784    
 -0.13623029    
   1.1057936    
  -1.1670942    
  9.84401032E-02
  0.58604914    
 -0.64504761    
 -5.54010691E-03
  6.97332174E-02
  0.12638175    
 -0.19611481    
  7.35482644E-08
  0.16833551    
 -9.43402667E-03
 -0.24591255    
  0.12516320    
 -7.20533803E-02
  6.66913316E-02
 -0.11375909    
  0.26790932    
 -0.20941329    
  0.12783344    
  6.58555308E-08
 -1.00502307E-02
 -5.71583658E-02
  1.06382854E-02
 -5.43609783E-02
  4.90562841E-02
  8.16780403E-02
 -9.85240005E-03
 -4.04096693E-02
 -2.61112563E-02
 -2.13910267E-02
  0.57265776    
  0.13657567    
  6.68627098E-02
  0.27831006    
  0.30864727    
  0.10369930    
  0.17040530    
 -0.72411603    
 -0.15198372    
  8.46940130E-02
  0.36522308    
  0.12828405    
 -4.93570380E-02
 -0.34905115    
  0.35498559    
  0.12106498    
 -0.47394320    
  0.34246925    
  0.28431317    
 -0.84729767    
  0.39048022    
 -2.70042606E-02
 -0.15780680    
 -0.46488836    
  1.35137197E-02
   1.1261926    
 -0.72746140    
  0.55703849    
 -0.11039114    
 -0.24905260    
  0.33462200    
  0.11129511    
 -4.10686918E-02
 -0.52865756    
 -0.53482127    
  0.46328482    
 -0.47045311    
  0.11538225    
   1.1134589    
 -7.20047802E-02
 -0.26530966    
 -0.15439643    
 -0.35103548    
  0.12616931    
  8.58394243E-03
  0.67154807    
 -8.78057256E-02
 -0.20425279    
 -0.32744884    
 -0.20157252    
  0.15592155    
  0.52096510    
 -5.04307859E-02
 -0.50070900    
  0.88472557    
 -0.52477360    
 -0.32977712    
  0.43406823    
 -0.31604925    
  0.57300305    
 -0.72338706    
 -3.57179828E-02
  0.61149323    
 -0.46581995    
 -7.12408200E-02
  0.76438797    
 -0.20416966    
 -0.51889008    
 -0.29445255    
  0.78647900    
 -0.28110322    
  5.57912439E-02
  0.25458229    
 -0.60353500    
  0.67204714    
 -3.19298282E-02
  0.12509480    
 -0.71799296    
  0.27343008    
 -0.68204492    
  0.80212909    
 -0.63144141    
  0.28301680    
  0.32263502    
 -0.34287897    
 -0.47205085    
  0.68821704    
 -0.36827421    
  0.45349920    
 -0.41382068    
  0.18346497    
 -4.87900712E-02
  0.40679750    
  0.43217987    
 -0.61423510    
 -0.22875047    
 -0.28367394    
  0.89527142    
 -0.89260811    
  0.87834561    
 -0.60742587    
  0.37874213    
 -0.51546615    
 -2.83037554E-02
  0.16096260    
 -0.26685485    
  7.92242363E-02
  0.15450163    
 -0.19716786    
  0.11378643    
 -8.84685814E-02
  0.70185906    
 -0.18604618    
 -0.16868375    
  0.80739057    
  -1.1033514    
 -0.29962948    
  0.36401957    
 -0.80870545    
 -3.56272981E-02
  1.54246064E-02
 -6.31788820E-02
  7.33313784E-02
  2.49391645E-02
 -8.20973143E-02
  1.06382854E-02
  3.12527493E-02
 -2.59754993E-02
  5.24948724E-03
  1.55846002E-02
  6.96800798E-02
  0.59735602    
 -0.73088753    
  1.63493007E-02
  4.23342437E-02
  0.57212055    
  0.83087301    
 -0.43323562    
 -0.21629086    
  0.68825722    
 -0.48980618    
  0.10436020    
  0.66482180    
 -0.52702051    
  0.31745416    
 -0.58390862    
  0.20327552    
 -0.10202152    
  0.34306440    
 -0.26302129    
  0.52811122    
 -0.95692354    
  0.87393636    
  0.11863457    
 -0.50243044    
 -0.45405445    
  2.74676140E-02
  0.55042529    
 -0.29528657    
 -0.13244143    
  3.84664983E-02
 -0.56171441    
   1.1168280    
 -6.59034327E-02
 -0.33236757    
 -7.43837580E-02
  0.41443393    
 -0.38027462    
  0.49351239    
 -0.77870995    
  0.57753289    
 -0.57258236    
  0.23833619    
  0.27100706    
  0.42892668    
 -0.69025272    
  0.29774678    
  8.23511332E-02
 -0.67357719    
  0.58404720    
 -0.56612116    
  0.42390668    
  0.11593547    
 -0.28965631    
   1.2516333    
  -1.3823450    
  0.80792254    
 -0.43760270    
 -0.16535871    
 -0.14592768    
  0.58684254    
 -0.14047055    
 -0.71512604    
  4.08221036E-02
  0.57286084    
 -0.34492892    
 -0.16089676    
  0.17773905    
  0.62512290    
 -7.17899576E-02
 -0.98524082    
 -0.67719799    
  0.10219083    
  0.11332882    
   1.3837401    
 -0.75105810    
  0.28971243    
  0.28412619    
 -0.40699279    
  6.00850172E-02
  0.47431394    
 -0.38155940    
  8.48767161E-02
  0.10951106    
 -0.43090770    
  0.21261445    
  0.72196192    
 -0.53662062    
  0.16059077    
 -0.30253267    
  0.23160167    
  0.56767774    
 -0.72131819    
  0.69046485    
 -0.50665635    
 -0.20912635    
  0.67745686    
 -0.77350008    
 -0.16632134    
 -3.39013338E-02
  0.12051604    
 -8.18638653E-02
 -0.46905613    
  0.36947164    
  0.40196860    
  0.24016096    
 -0.46505722    
 -8.81053973E-03
  0.22314367    
 -0.29419267    
 -9.98332649E-02
  0.81296939    
  0.15198645    
 -0.89894187    
  0.54083747    
  0.27689451    
 -0.27689454    
 -1.73164140E-02
 -0.50164884    
  0.50019234    
 -0.23930840    
 -0.13036194    
 -0.38355505    
  1.53612494E-02
  0.75520557    
 -0.45917407    
   1.0370423    
 -0.84382063    
  0.36282432    
 -0.50736374    
 -0.12645987    
  0.60211706    
 -0.34428784    
 -0.25050297    
  0.20596513    
  0.32222691    
 -0.38769013    
 -3.66025977E-02
  0.29912946    
 -0.16779326    
  0.40032357    
 -0.45567381    
  0.41356227    
  7.38200769E-02
 -0.39429173    
 -0.12405243    
  0.40755913    
 -0.40337536    
 -0.70364058    
   1.0815905    
 -0.10076149    
 -0.17036785    
 -0.76509273    
  0.48550791    
  0.20562133    
  0.30570042    
 -0.18232170    
  0.28544745    
 -0.29621932    
  0.34084627    
 -0.46769580    
  0.22804959    
  2.89407428E-02
  0.51871854    
 -0.72380090    
 -5.60145415E-02
  0.22232018    
  0.12961103    
 -0.20841885    
 -0.39482683    
  0.68651140    
 -0.50551373    
 -0.17835589    
  0.35032228    
  0.10238211    
 -0.34050703    
  0.23066252    
 -0.18457112    
  0.34032598    
  1.90483965E-02
 -0.39607552    
  0.57156020    
  0.40810016    
 -0.79656029    
 -3.16233672E-02
  0.49381429    
 -0.57754517    
  0.72642994    
 -0.50241321    
 -0.46756348    
  0.86191398    
 -0.53062814    
 -4.00819909E-03
  0.51443368    
 -0.66124856    
 -2.59143244E-02
  0.26474807    
  0.57364559    
 -0.79176527    
  0.14401144    
  0.24073920    
 -0.31015503    
 -0.11172305    
  0.36608663    
  0.52385509    
  6.84747249E-02
 -0.84880996    
  0.41809663    
 -0.29655430    
 -0.26480615    
  0.52442467    
  5.77211007E-03
  6.00319803E-02
 -0.26358461    
  0.53899658    
 -2.81709600E-02
 -0.37883863    
 -0.23402165    
 -3.57889943E-02
 -0.10896576    
  0.75124550    
 -0.60453963    
  0.33060694    
 -0.52824992    
 -0.10773875    
  2.61110160E-02
  0.44422328    
  0.25662628    
 -0.91885138    
   1.1342928    
  -1.0572129    
  8.25502574E-02
  0.61355960    
 -0.37630859    
 -8.03329456E-08
  2.97259483E-02
  0.58265948    
 -0.55582637    
  0.16485825    
 -0.35741529    
  0.77943814    
 -0.18073750    
  0.12004213    
 -0.27374053    
 -0.24433149    
 -8.20649713E-02
  0.38329121    
  0.25925490    
 -0.50545740    
  7.19204992E-02
  0.28990376    
  0.23189349    
 -0.71773428    
  0.79980558    
 -0.33142662    
  0.21498013    
 -0.56317389    
  0.56970990    
  7.32545033E-02
 -0.46738338    
 -0.31323376    
  0.21872865    
  0.23824990    
  0.13422850    
 -0.15679647    
 -0.38709021    
 -0.27653998    
  0.32172194    
  0.14897376    
 -0.18370679    
 -3.59827988E-02
  0.49737349    
 -4.83317152E-02
 -0.25564685    
 -0.17207243    
 -0.18232167    
   1.0824484    
 -0.28482747    
 -0.35001859    
  0.21599811    
 -5.90774901E-02
  8.48189294E-02
 -0.58600914    
  0.54051757    
 -0.23754202    
 -5.07173734E-03
  0.30823195    
  0.30190161    
 -0.14013024    
 -0.30909625    
 -0.22929533    
  0.29085290    
 -0.20565815    
  0.22846279    
 -0.48335499    
  0.50435305    
 -9.24568921E-02
 -0.27729014    
  0.20951727    
  0.26494071    
 -0.14310071    
 -6.84145615E-02
  6.70643970E-02
  0.34894246    
  6.10170588E-02
 -0.57247829    
 -0.42797410    
  0.12372731    
  0.13487761    
 -0.35586822    
  0.40904281    
 -3.45174223E-02
 -0.12590256    
 -7.84714445E-02
  4.43531796E-02
  0.75313377    
 -0.29623061    
 -6.38060719E-02
 -0.22570884    
  5.35843223E-02
 -8.71695727E-02
  0.14625828    
  0.28110301    
  -1.2608401    
   1.1995964    
  8.93115923E-02
 -0.62680507    
 -2.25480692E-03
  0.47310257    
 -0.63974631    
 -0.36240566    
 -0.37156349    
  2.19789278E-02
   1.2997770    
  0.24221957    
 -0.25865042    
 -3.68139297E-02
 -0.49788901    
  0.36077958    
  0.24231337    
  0.15595759    
 -0.43663192    
 -7.33921379E-02
  9.91285816E-02
  3.74044031E-02
 -9.33888108E-02
 -7.57335275E-02
 -1.36013412E-07
 -0.14933123    
  0.49580973    
 -0.25173271    
 -0.57097948    
  0.76391608    
 -0.34301534    
  0.32262230    
 -0.29032677    
  0.35921392    
  0.46944889    
 -0.31108031    
 -0.80244339    
  0.57835263    
 -2.39820220E-02
  0.43312639    
 -0.55699593    
  0.26264620    
 -0.60684037    
  0.80546033    
  0.11031353    
 -0.72359568    
  0.60400110    
 -0.83302569    
  0.66459322    
 -0.63552904    
  0.86499745    
 -0.15250732    
 -0.77981043    
  0.18278584    
 -0.26398978    
  8.67594928E-02
 -0.28675899    
   1.0018250    
  -1.3621969    
  0.62188423    
 -0.58551639    
  1.36454304E-07
  9.25232321E-02
 -0.19448818    
  0.15656912    
 -5.97190298E-02
  2.53178738E-02
 -3.04593388E-02
 -3.67494933E-02
 -5.36198542E-03
 -0.11375909    
  0.23034649    
 -0.14383744    
  5.50964056E-03
 -5.07149845E-02
  1.14942677E-02
  0.13353145    
 -2.53176037E-02
 -2.59754993E-02
 -2.66680848E-02
 -2.18590070E-02
  7.96177611E-02
  4.00053449E-02
  2.89874170E-02
 -8.44174623E-02
 -6.41933680E-02
  4.32498716E-02
 -2.68112347E-02
  8.83689150E-02
 -4.06148396E-02
 -3.69435586E-02
 -5.39068598E-03
  0.21772353    
 -0.23958249    
  0.15336111    
 -0.10483407    
 -5.96380346E-02
  6.48877546E-02
  4.10314910E-02
 -2.03050617E-02
  2.53178738E-02
 -0.11653369    
  1.25855379E-07
  0.10142005    
 -5.08893328E-03
 -0.12482296    
  0.18424664    
 -0.15015204    
  3.83608267E-02
  0.72489589    
 -0.77449268    
  0.11211740    
 -8.42603594E-02
  0.65106535    
 -0.64558589    
 -5.47948107E-03
  6.38513416E-02
 -7.49012381E-02
  0.12024935    
 -7.67638907E-02
  0.71680129    
  0.92919439    
 -0.16584277    
 -0.72014290    
 -6.15580045E-02
  0.79731643    
 -0.39538485    
  0.42590392    
 -0.66915977    
  0.31331015    
  0.31695262    
 -0.32025844    
 -0.24025938    
  0.29502347    
  0.30785319    
 -0.64589429    
  0.31905317    
 -0.26764989    
  0.24175823    
 -0.43710816    
  0.34800804    
 -0.27935365    
  6.20174482E-02
  0.46105516    
 -0.37367237    
  0.16170232    
  0.55862337    
 -0.16949449    
 -0.64267772    
  0.67394829    
 -0.37293300    
 -0.48199579    
  0.46192837    
 -0.38954529    
  5.57722114E-02
  0.34050721    
  0.25224590    
 -0.11745714    
  0.42865467    
  4.84715700E-02
 -0.94537181    
  0.95442975    
 -0.76899070    
  0.37918234    
 -0.37529904    
  0.81694162    
  -1.1658943    
 -0.44183254    
   1.2267873    
 -0.25562021    
  0.12744516    
 -0.43363598    
 -0.17487668    
  0.69183743    
  0.36033776    
  -1.0161817    
  0.50016272    
 -0.24520752    
  0.37969545    
 -0.25995746    
  0.33349138    
 -0.46306252    
  0.13476570    
  0.14746656    
  0.29251376    
 -0.74919385    
   1.1332979    
 -0.50830352    
 -0.43291661    
  0.74239963    
  -1.0333232    
  0.91264766    
 -0.91524851    
  0.99729449    
 -0.78251940    
  0.25945121    
 -0.10051008    
  0.24512242    
  0.31192964    
  -1.0064805    
  0.24975266    
  0.48196697    
 -0.48196679    
  0.50335789    
 -0.55499709    
  5.81820048E-02
 -0.11506934    
  0.44843102    
  0.24958216    
  3.10658664E-02
 -0.87311834    
 -0.25898960    
  0.20991762    
  0.76312572    
 -0.50167227    
  0.62480491    
 -0.45355415    
 -3.91439013E-02
  0.44907764    
 -0.60889959    
  0.35339084    
 -0.46475413    
 -0.32864940    
  0.68401492    
  0.46540570    
 -0.45991635    
 -7.38271847E-02
  0.52448422    
 -0.56661713    
  0.55727130    
 -0.69549733    
 -6.81528598E-02
 -1.77893341E-02
  0.71721429    
 -0.54132354    
  0.53126049    
  8.24708045E-02
 -0.84497225    
 -1.08990688E-02
  0.18914770    
 -0.11523516    
  0.29149163    
 -0.25894785    
  0.31621191    
  9.25315171E-02
 -0.10517856    
 -0.79648960    
  0.41881651    
  0.14539726    
 -1.38571672E-02
  0.68380153    
 -7.17633143E-02
 -0.35865831    
  0.34724447    
 -7.13642612E-02
 -0.55756307    
  0.28528693    
 -0.17658275    
  0.86250961    
 -0.39734599    
 -0.36518240    
  0.66658396    
 -0.18451731    
 -0.64173406    
  0.43464798    
  0.41719544    
 -0.79645824    
 -0.30507383    
  0.84227276    
  0.22967151    
  8.25802833E-02
 -0.42972013    
 -0.27175674    
 -5.54104596E-02
  5.87662542E-03
  0.43497327    
 -0.60951287    
  0.16866289    
  0.56213862    
 -0.59814256    
 -0.26685485    
  6.18754700E-02
  8.15797523E-02
  0.82667851    
 -0.20639950    
 -0.89423090    
 -0.42845476    
  1.38572305E-02
  0.44738743    
  0.60105753    
 -0.33038148    
  0.33679202    
 -0.25314164    
 -5.71583696E-02
 -4.91170436E-02
  0.47826478    
 -0.42914754    
 -4.68310863E-02
 -0.23867443    
  0.37505585    
 -9.39167365E-02
 -0.36263180    
  0.99138659    
  0.49078950    
 -0.97513115    
 -0.32892504    
  0.70751715    
 -0.25744769    
 -3.36122303E-03
  0.35008776    
  1.06197689E-02
  0.16216679    
 -0.65784925    
 -8.85890648E-02
 -0.20747755    
  0.63171279    
 -0.61374032    
  0.11296521    
  0.13778363    
 -0.65621382    
  0.79122931    
 -0.35815910    
  0.19909419    
 -0.13672410    
  0.41625917    
 -0.58840054    
 -0.47554371    
   1.0577904    
 -1.08613120E-02
  0.35480112    
  2.37851050E-02
 -0.61903936    
 -8.91782120E-02
  0.47054577    
 -7.16094971E-02
 -0.27084252    
  0.55743229    
 -0.71190131    
 -0.23772585    
  0.18982613    
  5.01244888E-02
  0.20248710    
  0.49619997    
 -0.61352938    
  0.91873664    
  -1.0105835    
 -0.16502236    
  0.93043810    
 -0.59133112    
 -0.20129749    
  1.36990165E-02
  0.59431618    
 -0.63598859    
  6.18755072E-02
  2.63172220E-02
  0.50169319    
 -0.35126016    
  0.31387258    
 -0.66233426    
  0.61639744    
  0.37362453    
 -0.67372888    
 -3.72226723E-02
  0.50602394    
 -0.55092931    
  0.80744445    
 -0.19468807    
 -0.35958800    
 -9.77226440E-03
  0.19828729    
 -0.10610673    
 -0.26311088    
  0.27645439    
 -1.18520921E-02
  0.18826522    
 -0.69314706    
 -4.28818576E-02
  0.86119211    
 -0.60959142    
 -5.35108075E-02
  0.13985385    
 -0.18970156    
  0.87916577    
 -0.80839664    
  2.85733771E-02
  0.35948801    
 -1.41442912E-02
  0.14062856    
 -0.59200346    
  0.46270660    
  0.21465704    
 -0.78098524    
  6.48485124E-02
 -9.25232321E-02
  0.89462912    
 -0.76109803    
  0.21237166    
 -1.27160819E-02
  0.29678133    
  0.34189227    
  -1.0242286    
  3.95307131E-02
  0.14189422    
  0.60898536    
 -0.35493422    
  0.29978237    
 -0.50568402    
  0.10343572    
 -0.30910432    
   1.2164924    
  -1.5032998    
  0.92464757    
  5.39944023E-02
 -0.32471496    
  0.21070302    
 -4.36485484E-02
 -0.27241448    
  0.16876186    
 -0.51538676    
   1.0871180    
 -0.76296604    
  0.19973101    
 -1.36290668E-02
 -1.38170691E-02
 -0.53428692    
  0.26213619    
  0.11422513    
 -0.40038642    
 -0.20507054    
  0.49805808    
  3.12525555E-02
  0.37798452    
 -0.23870058    
  0.29577550    
  0.17685375    
 -0.10152728    
  0.21838287    
 -0.68154955    
 -0.60299611    
  0.70835680    
  0.12903997    
 -0.54398417    
  0.42620122    
  0.40918946    
 -0.66745764    
  0.52378470    
  0.13621037    
 -0.34022459    
 -0.12306022    
  0.69116104    
 -0.90492398    
 -7.39191025E-02
  0.47363460    
 -0.40464163    
  0.39137471    
  0.35934228    
 -0.22081542    
  4.82362136E-02
  1.23881418E-02
 -0.28631514    
  0.28494632    
  0.41636443    
 -0.91358423    
   1.0758320    
 -0.27294227    
 -0.97713614    
  0.34941006    
 -0.39887044    
  0.61404294    
  4.03341912E-02
 -0.42170179    
  0.31520161    
 -0.23584615    
 -2.08340716E-02
  0.71398115    
 -0.64681447    
  0.25567931    
 -0.10773472    
 -0.28711617    
  0.63132012    
 -0.52618575    
  0.44864693    
 -0.78715795    
  0.41682899    
 -0.31375682    
  0.12576948    
 -7.06175789E-02
 -0.30573034    
  0.62816691    
 -4.51747179E-02
  4.87023219E-02
 -0.13958579    
  0.82832205    
 -0.79644674    
 -0.34276673    
  0.60814261    
 -0.34280795    
  0.63984454    
 -0.86457849    
 -0.43507713    
  0.80178100    
 -5.52988565E-03
  0.72408682    
 -0.32542232    
 -0.56521451    
 -0.16586398    
 -0.34060442    
  0.81574970    
 -0.51994830    
  0.84768295    
 -0.13716733    
 -0.33329839    
 -0.27970400    
  0.69436896    
 -0.17139241    
 -0.28094143    
  0.34548011    
 -0.10899017    
 -0.33526075    
  0.94304812    
  -1.0246812    
  9.84401330E-02
  0.47907692    
  0.48202801    
 -0.77531701    
  0.23483941    
  0.21683103    
 -0.80982959    
  0.50884330    
 -0.28372160    
  0.48641977    
 -0.73407054    
  0.34726369    
 -0.26936531    
  3.67857441E-02
 -1.44909365E-08
  0.81218338    
 -0.39252296    
 -5.64606450E-02
  0.26345044    
 -0.27133089    
 -0.38976637    
  0.42551216    
 -0.35995185    
  0.13871478    
  0.48536149    
 -0.50459272    
 -0.49796349    
 -0.48870778    
  0.59182936    
 -1.45140458E-02
  0.87814569    
 -0.47073293    
 -0.32332945    
  0.47134683    
 -8.21423531E-02
 -0.27741301    
  0.28467292    
 -0.17332061    
  0.37267542    
  0.22698796    
 -0.62580878    
  0.19946603    
 -0.57235461    
  0.39039487    
 -0.51662683    
  0.31812298    
  3.89155224E-02
  0.81290734    
 -0.48593092    
  0.56197190    
  0.25849462    
  -1.0621294    
 -1.56336185E-07
  0.42245373    
  0.34388283    
 -0.71399266    
 -4.53591123E-02
  0.50896752    
 -0.45258304    
 -0.14107849    
  0.78131545    
 -4.85590510E-02
 -0.59827858    
  0.45918351    
 -0.33870623    
  1.74594130E-02
 -0.20645647    
  0.20067088    
   1.0340307    
 -0.97762507    
  8.41124430E-02
 -0.13089387    
  0.42444080    
  8.52344483E-02
  1.14416266E-02
 -0.44019094    
 -0.25181925    
  0.26585445    
 -0.58743834    
  0.42921445    
 -6.75361902E-02
 -0.26893613    
  0.98688209    
 -2.15294231E-02
  9.44194123E-02
  0.10337822    
 -0.97371161    
  0.58726138    
 -4.57070433E-02
 -0.53683728    
  0.41871029    
 -0.89864546    
  0.89243412    
 -0.37554327    
  0.31618375    
  0.42023149    
 -0.57548481    
 -0.13187794    
 -3.13223712E-02
  0.24650489    
  0.14215325    
  0.47538200    
 -0.66668040    
 -1.86754426E-03
  0.64529121    
 -0.87546867    
 -0.28689808    
  0.30323455    
  0.39616257    
 -0.11195912    
  0.20414904    
 -0.31845370    
  0.42480806    
 -0.60634851    
 -0.20171200    
  0.63261235    
  0.49888253    
 -0.46300402    
 -0.33941352    
  0.38252345    
 -0.26405346    
 -6.23431168E-02
  0.38776541    
 -0.66189444    
  0.69186419    
 -0.44942102    
  0.45963812    
 -0.59980261    
  0.26129538    
  6.38700202E-02
  0.34456176    
 -0.77714729    
  0.71355617    
 -0.33420217    
  0.25678626    
 -0.60568106    
  0.47000366    
 -0.13531871    
 -0.17129137    
  0.52599669    
  0.10924256    
 -0.50038147    
 -0.32356861    
  0.40032360    
 -0.24837314    
  0.35733569    
  0.29879108    
 -0.64082581    
 -8.83927196E-02
  0.53840399    
 -0.18481436    
  5.02943210E-02
 -0.28347173    
 -4.07344736E-02
 -1.10011213E-02
 -0.16564742    
  0.47195983    
 -0.27366552    
  9.00403485E-02
  0.46436170    
 -2.86982767E-02
  0.32373321    
 -0.13615131    
  0.12139077    
 -0.50096136    
 -0.24759646    
  0.53719383    
  9.20695215E-02
 -0.51257211    
  4.27782387E-02
  0.54733670    
 -0.23483957    
 -0.46804476    
  0.17872716    
  8.76930133E-02
 -0.44835049    
  0.35408947    
  0.29465914    
  0.18027432    
 -0.25277916    
 -0.53036445    
  0.18567891    
  0.46393323    
 -0.68150556    
  0.51082569    
 -0.39304247    
  0.48074827    
  2.88420822E-02
 -0.44196990    
  0.50774401    
  6.82211593E-02
 -0.42291385    
  0.19977036    
 -0.47108537    
  0.82951540    
 -0.47891960    
 -0.11625961    
  0.58378333    
  -1.0401810    
  0.43563622    
  0.38426277    
 -0.60435164    
  2.15526074E-02
  0.10897880    
 -0.19812430    
  9.28092003E-03
  2.30657216E-03
  0.66154695    
 -0.40308970    
  0.78489220    
 -0.78133976    
  0.20453182    
  0.27933800    
 -0.27357447    
 -0.45177990    
 -0.12999059    
  0.76504928    
 -0.51202250    
  0.50481945    
 -0.40969104    
 -6.17596060E-02
  0.64266628    
 -0.19068107    
 -0.60839063    
  0.31331015    
 -0.26269445    
  0.72794235    
 -0.47853717    
  0.47542351    
 -0.42488307    
 -0.42797410    
  0.47759676    
 -0.45112079    
  0.66789031    
 -0.46829984    
  0.14633799    
 -0.40462509    
  0.15594819    
  0.27521220    
  0.36709526    
 -0.67963344    
  0.23956300    
 -0.24180251    
 -9.00892820E-03
 -0.67966402    
   1.3073672    
 -0.36638397    
  0.93356252    
 -0.48825145    
 -5.15281372E-02
 -0.56846797    
  0.58015019    
  0.18212776    
 -0.44798252    
  0.74840987    
 -0.68529272    
 -0.29768935    
  1.14287864E-02
 -0.65962446    
  0.23116970    
  0.51546603    
 -0.47837204    
  0.18138726    
  0.58205873    
 -0.75507808    
 -0.19237177    
  0.68808377    
 -0.31803095    
  0.62705696    
 -0.21540940    
 -0.41164765    
  0.65884483    
 -0.13507964    
  2.85150111E-02
  0.11016830    
 -9.95158330E-02
 -0.11200494    
  0.49288809    
 -0.58435374    
  0.11489286    
 -0.55672550    
  0.12337886    
  0.77764446    
 -0.68803191    
  0.38206404    
 -0.34795871    
  0.31827435    
 -3.20726000E-02
  0.15858519    
 -0.63304335    
 -0.11066544    
  0.65520203    
  2.99341977E-02
 -0.61331081    
  0.19909419    
  0.18805207    
 -0.21269433    
 -0.55546635    
   1.5144901    
 -0.42315036    
 -0.17071046    
 -0.26063401    
  0.64912093    
 -1.08213210E-02
 -0.25940108    
 -0.30318621    
 -0.16784377    
 -0.22983955    
  0.27402341    
 -0.13887826    
  0.21087883    
 -0.14535351    
 -5.43023162E-02
  0.10178263    
  0.55267948    
  0.25195852    
 -0.34044763    
 -0.44819018    
 -1.19763687E-02
 -0.13986224    
  9.04694721E-02
 -0.35306466    
  0.52157849    
  0.76617247    
 -0.39147887    
 -0.51409912    
  4.21326943E-02
  0.60595709    
 -0.64808995    
  0.67869884    
 -0.99127883    
  0.24036153    
 -4.41492815E-03
  0.27655849    
  0.34077740    
 -0.45062211    
  3.49623226E-02
  0.39881244    
  4.85591143E-02
 -0.25545201    
  0.22374035    
 -0.15037873    
 -0.13809897    
 -0.49711943    
  3.85157019E-02
  0.18776420    
  0.51914155    
 -0.50669348    
  6.00179583E-02
 -0.23535351    
  0.73052329    
 -0.18968596    
 -6.34899884E-02
 -0.72096974    
  0.72249317    
  4.90076467E-02
 -0.32208341    
  9.89399925E-02
 -0.20652528    
  0.20833528    
 -2.00918503E-02
  5.56198657E-02
  0.35230222    
 -0.69930094    
 -9.30904225E-02
  6.80890083E-02
  0.97670686    
  -1.0667148    
  0.32772818    
  0.64405781    
 -0.28838137    
 -0.10769438    
 -1.72826238E-02
  0.22851735    
 -2.03828905E-02
  0.21461295    
  0.15459573    
 -0.91318166    
 -8.07819143E-02
 -0.10910685    
  0.53988981    
  0.28376821    
  5.15871532E-02
 -0.40994427    
 -7.15211555E-02
  0.27494302    
 -0.51725674    
  0.69314694    
 -0.42231107    
  8.26079622E-02
  0.22895187    
 -0.71526909    
  8.81071016E-02
  0.34674627    
  0.34519526    
 -0.67758709    
  2.22958249E-07
   1.0499408    
 -0.98332602    
  0.58407605    
 -7.59206414E-02
 -0.56766933    
  0.28532094    
  8.00425112E-02
 -7.82711133E-02
 -0.28709209    
  0.11568422    
  0.54753858    
 -0.32776189    
  0.23087062    
 -0.48919597    
  3.01098991E-02
 -3.88816819E-02
 -5.43121211E-02
  0.66961658    
 -0.32158339    
 -9.82701778E-02
 -0.42744395    
 -2.78179254E-03
  0.55282813    
  0.17319888    
 -0.44393158    
  0.54266626    
 -0.13022277    
 -0.40199429    
 -0.40131587    
  0.47542366    
  0.10265394    
 -3.49018280E-03
  0.32542250    
 -0.43819177    
 -0.10297153    
  0.25851917    
  0.41047776    
 -0.61413085    
 -0.41682315    
  0.80919826    
 -0.40685296    
  0.13794857    
  5.81663698E-02
  0.41002104    
 -0.75164354    
  0.68102580    
 -0.17988540    
  9.33176130E-02
 -0.32378709    
  0.17956018    
 -0.43350431    
  0.39434528    
 -0.44788575    
  0.30932146    
  0.15283941    
 -0.18263653    
  0.63476473    
  9.27561298E-02
 -0.63203931    
 -1.73312332E-02
  0.64019608    
 -0.57751673    
 -6.26790524E-02
  0.35772344    
 -0.57999313    
  0.91803598    
 -0.64464754    
  0.35899797    
 -0.65446222    
 -0.19671027    
  0.11294033    
  0.31047860    
  0.12054693    
  0.11039525    
 -5.36750592E-02
 -0.29616317    
 -0.13496366    
  0.55172080    
  0.21118335    
 -0.80267566    
  7.13767633E-02
  0.78643525    
 -0.20982158    
  9.29238051E-02
 -0.54437411    
  8.99482146E-02
 -0.37632421    
  0.10640456    
 -0.24930458    
   1.0126956    
 -0.78714514    
 -0.25303298    
  0.17559093    
 -0.10680445    
  0.78819478    
 -0.43209773    
  0.62183821    
 -0.69097561    
  1.50704514E-02
 -4.81493883E-02
  0.50633138    
 -0.41838628    
  0.58938241    
 -8.06122348E-02
 -0.66155279    
  0.73530817    
 -0.46634081    
 -0.11413356    
 -7.44234696E-02
  0.26253396    
  0.31737268    
 -0.59100586    
  0.46328482    
 -0.28581131    
  0.65989006    
 -0.73962110    
  0.41352952    
 -0.39547506    
  0.55591673    
 -8.93984735E-02
  0.40213433    
 -0.58196568    
 -0.33976102    
 -7.39467368E-02
 -0.10963346    
  0.70067549    
 -0.49634784    
  2.43418310E-02
  9.73123088E-02
  0.94355214    
 -0.67978996    
 -0.26194549    
 -0.37156355    
  0.40370941    
  0.25734970    
  0.30050710    
 -0.19977665    
 -0.22498779    
 -1.39429783E-02
 -0.23847111    
  5.95759600E-02
  0.57548070    
 -0.73712212    
 -0.13604070    
 -0.11998405    
  0.85133684    
 -6.23643659E-02
 -0.48373988    
  5.48361540E-02
 -0.14203732    
  0.90483564    
 -0.60582846    
  0.20953812    
 -0.23867442    
  0.21511133    
 -0.46916252    
 -2.03857850E-02
  0.96671391    
 -0.57121438    
  0.31578889    
 -0.55094558    
 -0.30010462    
 -0.23638870    
 -0.15470639    
   1.4457741    
 -0.35890323    
 -0.19499998    
 -0.37716147    
  0.55495393    
 -0.34586176    
 -6.42869771E-02
 -9.71226618E-02
  6.62996573E-03
  0.10447894    
  0.72728002    
 -0.70181340    
  0.13546389    
 -0.32906708    
  0.87409848    
 -0.68437099    
  0.52776855    
 -0.79052126    
  0.80530274    
 -9.96084362E-02
 -0.69314730    
  9.50836241E-02
  0.13946599    
 -6.94157183E-02
  0.16705407    
 -0.31733608    
  0.89994162    
 -0.86374944    
  7.08390027E-03
 -3.10658962E-02
 -0.25897178    
  0.14603157    
  0.17413619    
  0.36191246    
  0.13927805    
 -0.45654002    
  0.38636115    
  0.16762468    
  0.37273085    
 -0.74366730    
 -0.20067060    
  0.25722274    
 -0.47759259    
  4.60161269E-02
  0.42813385    
 -0.40719086    
  0.86853635    
 -0.50360531    
 -0.40456623    
  0.54370260    
 -0.58216882    
  0.92576963    
 -0.48634037    
  2.84716804E-02
 -0.12504625    
  0.11800379    
 -0.10418332    
 -0.10754152    
  0.39962581    
 -0.47440565    
  6.82082623E-02
  0.73721647    
 -0.85116071    
  0.54615474    
 -0.26837349    
  0.43608594    
 -0.79596430    
  8.20975825E-02
  6.89928308E-02
  6.23812303E-02
 -0.10224560    
  0.63655138    
 -0.38976634    
 -0.10639966    
  0.47699577    
  2.67362557E-02
  0.18629180    
 -0.76557219    
  0.43346974    
 -2.05585137E-02
 -9.81333479E-02
 -0.26449415    
 -4.80441563E-02
  1.33333392E-02
  0.37331277    
 -0.36233574    
  0.21876718    
 -4.66871187E-02
 -3.55510749E-02
  0.22123709    
  0.12066281    
 -1.49968844E-02
  0.17934082    
 -0.25641164    
  0.20939991    
 -0.19467188    
 -0.31936789    
  0.84585953    
 -0.68969882    
  0.14401828    
 -0.40397605    
  9.57158357E-02
  0.34052077    
 -0.14077242    
 -2.01347843E-02
 -5.93541823E-02
 -0.15956110    
 -0.52285254    
 -3.25526111E-02
   1.1977034    
 -0.68320781    
  4.30173986E-02
  0.12825443    
 -0.26570311    
  0.76535565    
  3.20645943E-02
  0.10132640    
  0.12377418    
 -0.92589360    
  0.50950909    
 -0.31123343    
  0.31779963    
 -0.61270177    
  0.37936264    
  0.14155690    
  0.10994095    
 -0.31636730    
  0.71581590    
 -0.39688116    
 -0.59783673    
  0.17491269    
 -7.85873365E-03
 -0.35358015    
  0.32760489    
  1.60647556E-02
  0.14442793    
 -0.19761044    
  0.36982328    
 -0.29496542    
 -0.41427565    
  0.65404427    
 -0.36415264    
 -0.10953875    
  0.54186606    
 -0.42134991    
  0.84479952    
 -0.81681049    
 -1.28207020E-02
  0.42181826    
 -0.70306909    
  0.41397592    
  4.60063368E-02
 -0.15535063    
  0.56321079    
 -0.66950560    
 -0.19265524    
  0.71000135    
  0.13161454    
 -0.22650716    
 -0.30156061    
  0.13353144    
 -0.24512239    
 -2.34202668E-02
   1.0171862    
 -0.83763325    
  0.43729630    
 -9.37767029E-02
  0.13511004    
 -0.51287287    
 -0.10809628    
  0.31137201    
  0.22514838    
 -0.56900537    
  0.36536330    
  0.54144841    
 -0.49664077    
  0.13314031    
 -1.93641335E-02
  4.90562879E-02
 -0.49150980    
  3.83840092E-02
  0.56972575    
  0.23701130    
 -0.71868050    
  0.41183037    
  0.43874586    
  -1.2110903    
  0.47274733    
 -0.18163709    
  4.41839769E-02
 -0.16633978    
  0.35388675    
  0.54602945    
 -0.28016308    
 -0.73261768    
 -7.55077228E-02
  0.91460878    
 -0.64174163    
  0.77204090    
 -0.92370725    
  0.20965347    
  0.38308382    
 -0.26910865    
 -0.43646112    
  0.59240538    
 -0.52008510    
  0.18576086    
  0.29036084    
 -0.46073681    
  0.80724823    
 -0.50441432    
 -0.15854618    
  1.07256504E-07
  0.47357666    
 -0.43681562    
  0.49412635    
 -0.40676129    
  0.22857618    
 -0.15544134    
  1.96963958E-02
  9.14341509E-02
 -8.12345557E-03
 -0.15496677    
 -0.38566265    
  0.89877111    
 -0.47205839    
  0.18475609    
  0.11609311    
  0.14346182    
 -7.16760531E-02
 -0.37997434    
  0.83857805    
  -1.0376129    
 -3.42892073E-02
 -0.33693755    
  0.95023572    
 -0.35991856    
  0.40786907    
 -0.58084810    
  2.96005290E-02
  0.96349245    
  -1.2183846    
  0.77937406    
 -0.16739047    
 -0.48114398    
 -0.20909196    
  0.89156896    
 -0.40070873    
  8.35949108E-02
  0.11578063    
  2.87375078E-02
 -0.79442418    
  0.26789519    
  0.71450049    
 -0.85318357    
  0.88324368    
 -0.29301125    
  0.28730023    
 -0.15319642    
 -0.42842373    
  0.23455365    
 -0.36108395    
  0.83391988    
 -0.64966190    
  0.64662713    
 -0.19887117    
 -0.41353229    
  0.60528600    
 -0.54543096    
 -0.55216104    
  0.55392051    
 -0.39063719    
  0.57763427    
  0.16615672    
 -0.41476762    
 -0.10225023    
  0.83569562    
 -0.59084338    
 -0.20626876    
  0.17666164    
  6.15078695E-02
 -0.18389244    
  0.61467576    
 -0.19299062    
 -0.10151730    
 -4.19643074E-02
 -0.35463631    
 -8.49767700E-02
  0.64662695    
 -0.11170407    
 -0.47052345    
  0.73388606    
 -0.70519537    
  0.50108111    
 -0.81953502    
  0.89608818    
 -0.56958610    
 -0.18192068    
  0.20568435    
  0.59125948    
 -0.24145761    
 -3.36637758E-02
 -0.39130068    
 -0.37738192    
  0.20513603    
  0.12472086    
  0.44451579    
 -6.89929202E-02
 -0.11418013    
 -4.53038476E-02
  0.10642964    
  0.55869979    
 -0.31650764    
 -0.17405392    
  0.14469627    
 -0.45050585    
  0.30730531    
 -0.18681577    
  0.42036837    
 -0.52073634    
  0.30789486    
 -0.18966901    
 -3.97166051E-02
  0.23813181    
 -0.57166207    
  0.76145440    
 -0.54501712    
  0.35956940    
  8.84553120E-02
  3.96050047E-03
 -0.35912457    
 -0.23979071    
  0.65899760    
 -4.69926856E-02
 -1.30120129E-03
 -0.60353512    
  0.91533792    
 -0.76732874    
 -9.92190763E-02
 -0.19740087    
  0.52017426    
 -0.34108043    
  3.62850353E-02
  0.58381927    
 -0.66981900    
  0.55961603    
  0.21618436    
 -0.80037189    
  0.13041711    
  0.73274565    
 -0.66520935    
  0.58891982    
  0.13833284    
 -0.32042804    
 -0.34932610    
  0.51888573    
 -0.46817043    
 -0.15415049    
  0.50310344    
 -0.55574715    
  0.36564365    
 -0.20380063    
  0.33947796    
 -0.54036152    
  0.25495067    
 -0.38214552    
 -6.59578964E-02
  0.69456679    
 -0.16126806    
 -0.13353148    
 -0.10008344    
  0.13747121    
  0.33647227    
 -5.80067411E-02
 -7.19737262E-02
 -0.36094832    
  0.49354663    
 -0.10754151    
 -0.37747619    
  0.11990406    
 -0.15446459    
 -0.44354343    
 -0.41925839    
  0.12699988    
 -3.73876542E-02
 -0.10008347    
  1.04713310E-02
  8.48388970E-02
 -7.44762272E-02
 -5.83721511E-02
  7.37174526E-02
  3.00024673E-02
  0.19212554    
 -0.41773513    
  0.82860571    
 -0.79223824    
  0.20391211    
  0.21338741    
 -0.19892928    
  0.59520197    
 -0.76138633    
  5.49589321E-02
  4.70061786E-02
 -7.96178430E-02
  7.96177611E-02
  0.10178246    
 -0.13287330    
  5.24948724E-03
  5.22197504E-03
 -1.04713123E-02
  5.62806018E-02
 -0.11034799    
  4.87900525E-02
 -1.12593824E-07
  6.65205792E-02
 -1.49627775E-02
  1.49627691E-02
  9.85230505E-03
 -7.63730928E-02
  9.09718350E-02
 -0.10161012    
  2.11649425E-02
  1.55846002E-02
 -4.21115272E-02
  3.17487307E-02
  1.55043919E-02
  0.67503518    
 -0.71159291    
  5.30493958E-03
  5.65704182E-02
  0.59883648    
 -0.63965845    
  9.90910828E-02
   1.0184386    
 -0.10403635    
  -1.0615025    
  1.62604786E-02
  0.74806303    
 -0.71111953    
  4.06144820E-02
 -2.35817865E-07
 -6.15580045E-02
  1.57483891E-02
  2.57082302E-02
 -8.47069100E-02
  6.41930327E-02
 -4.77544107E-02
  2.15063319E-02
  6.18754700E-02
 -4.60438058E-02
  6.58465773E-02
 -1.48153212E-02
 -5.62808476E-02
  0.66647911    
 -0.59538299    
  8.90236596E-09
 -1.48153212E-02
  1.48150949E-02
 -0.11962318    
  5.50964056E-03
  5.86833805E-02
  5.54298125E-02
 -2.48150732E-02
  1.49627691E-02
 -0.10977088    
  4.32498716E-02
  3.63677815E-02
  2.02027727E-02
  2.46926006E-02
 -4.88997623E-03
 -4.00051996E-02
 -9.07286257E-02
  5.96382543E-02
  0.11426829    
  0.58412856    
 -0.72506464    
  2.66682338E-02
 -1.59154069E-02
  0.67697436    
 -0.61981583    
  1.00504020E-02
 -8.88313577E-02
  0.18867669    
 -0.25066838    
  0.16077311    
 -8.25210661E-02
  3.69433947E-02
  7.96440840E-02
 -2.91280560E-02
 -3.00023779E-02
 -6.28477409E-02
  3.71395797E-02
 -9.84401405E-02
  6.13006875E-02
 -1.63491536E-02
  1.63493007E-02
  1.07528400E-02
  9.67674777E-02
 -4.46725674E-02
 -1.02039650E-02
 -6.89928830E-02
  8.42604488E-02
 -0.10648336    
  5.99633530E-02
 -1.12593824E-07
  1.05265444E-02
 -4.27874215E-02
  0.10863385    
 -5.02619669E-02
 -3.14160697E-02
  0.10589231    
 -8.48388523E-02
  1.55043919E-02
  4.51204441E-02
  2.89874170E-02
 -0.12675154    
  1.60862636E-02
  0.10589231    
 -0.21243571    
  0.16841872    
 -0.11653369    
  1.11733740E-02
  3.27897817E-02
  0.20359893    
 -0.27029040    
  0.11905950    
 -0.10196482    
  0.10705387    
  3.98062393E-02
 -4.88997623E-03
 -9.85240005E-03
 -3.52679342E-02
 -6.89928830E-02
 -2.78568417E-02
  7.61238262E-02
  1.55846002E-02
 -4.75021712E-02
 -5.42004546E-03
  2.15063319E-02
  1.26250868E-07
  6.68627098E-02
 -6.68628216E-02
  1.05820969E-02
  1.56659950E-02
 -4.23342027E-02
  4.23342437E-02
  0.11258829    
  0.48265463    
 -0.59524310    
 -3.15815248E-02
  8.20975825E-02
 -0.14842011    
  9.27094296E-02
 -1.57484692E-02
 -2.68112347E-02
  8.83689150E-02
 -2.51901131E-02
  4.48953100E-02
 -7.59859234E-02
 -3.20882909E-02
  1.08108744E-02
  1.60002280E-02
  0.11954535    
 -2.85733175E-02
 -5.46039976E-02
 -5.77586703E-02
  3.71395797E-02
  1.03626568E-02
 -6.38514906E-02
  3.24354023E-02
  0.63567603    
 -0.69033414    
  9.63312462E-02
 -3.10906004E-02
 -4.85272519E-02
  9.98203978E-02
  4.98730550E-03
 -4.06148396E-02
  1.03095742E-02
 -5.14153019E-03
  7.44761080E-02
 -0.10589217    
 -3.24352905E-02
 -5.50986873E-03
  0.17678145    
 -0.14416975    
  0.13486724    
 -6.76585808E-02
 -8.33815858E-02
  1.61729082E-02
  4.18911465E-02
  1.02040432E-02
 -0.10705388    
  0.13211787    
 -2.50640959E-02
 -7.91970566E-02
  1.09290928E-02
  5.42022986E-03
  4.23342437E-02
  4.06144820E-02
 -4.58095036E-02
  6.06246293E-02
 -6.06245920E-02
  1.03626568E-02
  1.02566369E-02
  2.02027727E-02
 -5.65704629E-02
  2.09430531E-02
  9.38962698E-02
 -0.17480260    
  3.31522301E-02
  5.29222712E-02
 -6.93613440E-02
 -1.67133547E-02
  7.57118538E-02
 -3.17487419E-02
  0.27142140    
  0.85371763    
  0.57274312    
 -0.11128360    
  3.56601998E-02
 -0.46112582    
 -5.06340899E-03
 -1.36290668E-02
  0.33377337    
 -0.24519090    
 -0.22825880    
  0.21879467    
  0.24601775    
 -0.65306908    
  0.37320411    
  0.13619171    
  0.16330568    
 -0.56022334    
  4.24638949E-03
 -4.24613664E-03
 -0.78209478    
  0.65764034    
  0.67736036    
 -0.15598843    
 -0.41408592    
  0.34294453    
  0.21108939    
  0.30799651    
 -0.80933207    
  0.15737225    
  0.40429497    
 -0.35300145    
  0.69813448    
 -0.93385720    
  2.10749754E-03
 -6.29958957E-02
  0.47754237    
 -0.15623908    
 -0.23335837    
  0.59732366    
 -0.54142082    
  0.34887785    
 -0.34693789    
  0.41061959    
  0.24097855    
 -0.64580095    
  0.45373499    
  2.29895413E-02
 -9.00606886E-02
 -0.25675187    
  0.33477867    
 -0.22738989    
  0.10109611    
 -0.29503489    
 -0.50836879    
   1.1347606    
 -0.28702465    
 -0.57084829    
  0.26949441    
  0.31829211    
 -0.45716631    
 -0.41366178    
  0.43186244    
 -0.17473522    
 -2.41556522E-02
  0.43041623    
  0.24422324    
 -0.47976467    
  0.21789837    
 -1.13916975E-02
 -0.19649668    
  0.59374493    
 -0.81093031    
  0.52800405    
  1.88003648E-02
 -0.44342604    
  3.72441597E-02
  0.17332076    
   1.0791351    
  -1.2524557    
  0.16788100    
 -0.22998512    
  0.71689034    
 -0.19152568    
 -0.68371952    
  0.39738989    
  0.47897214    
 -0.54411143    
 -0.17618637    
  0.55830449    
 -0.51564914    
  0.17496873    
 -0.30881390    
  0.96532023    
 -3.30767147E-02
 -0.77450967    
 -3.93925607E-02
  0.30208668    
  0.63540643    
  5.60896248E-02
 -0.73534757    
  3.55667509E-02
 -0.45842370    
 -5.96380346E-02
  0.62225699    
  5.97898941E-03
 -0.30826005    
  0.64110649    
 -0.12018994    
 -0.60332841    
  0.61172688    
 -0.21511126    
 -0.11445510    
  4.22827229E-02
 -8.46977234E-02
 -0.15328437    
  0.64450848    
 -0.13126138    
  6.77830949E-02
 -0.53561246    
 -6.37665167E-02
  7.71895498E-02
  0.43856230    
 -0.32864073    
 -7.43705481E-02
 -7.24124983E-02
  0.27625331    
  3.96818407E-02
 -9.04231817E-02
 -0.44569558    
  0.48588678    
 -0.44486749    
  0.61703700    
 -0.49062285    
 -0.13115305    
 -0.18184640    
 -1.43473390E-02
 -0.39970148    
  0.56941980    
  0.75806665    
 -0.65392643    
 -0.19070815    
 -0.65658939    
  0.55004615    
  0.53652793    
 -0.40114930    
 -1.30039509E-02
   1.1270014    
 -0.47800863    
 -0.35804385    
  0.69510221    
 -6.85928343E-03
 -0.39958274    
  0.36047983    
 -0.60698813    
  0.44290411    
 -0.29493731    
  3.23099061E-03
  0.14814183    
 -0.41454655    
  8.27918202E-02
 -0.17768110    
  0.26662880    
  1.93158649E-02
 -0.26759520    
  0.40546522    
  0.15415061    
 -0.15112503    
  0.13673632    
 -0.54750240    
 -0.48978812    
  0.68942302    
 -0.10204913    
  0.26680434    
 -0.33520713    
  0.84666550    
 -0.84225041    
  0.10447894    
  5.93458861E-03
  0.44478688    
 -0.47889242    
  5.17012328E-02
  0.39507517    
 -0.42657399    
  0.15186223    
 -0.30036223    
 -0.48261198    
   1.4131854    
 -0.93289644    
  0.36270320    
 -0.29309040    
  0.32807016    
 -0.15884919    
  0.42720509    
 -0.51521587    
 -2.02025436E-02
  0.19583528    
  0.16511631    
 -0.11281672    
  0.31439209    
 -0.53039563    
 -1.39307156E-02
 -0.13956180    
  0.53360581    
 -0.26805621    
  0.29866397    
 -0.10492370    
  0.35827497    
 -0.62340868    
  0.65248340    
 -0.95097631    
 -0.43137312    
   1.0008055    
 -0.33156395    
 -2.65594088E-02
  0.43202433    
 -0.30759242    
  0.30759218    
 -0.35054925    
  7.17879236E-02
  0.15288113    
  0.25553986    
 -0.45943409    
  0.19316612    
 -0.80210954    
  0.75961673    
 -0.31484279    
  0.59485924    
 -0.59927392    
  0.13436088    
  0.89320201    
  -1.0590260    
  0.59360433    
 -0.81219196    
  4.17304784E-02
 -0.11234827    
  0.96159023    
 -0.19924712    
 -0.47771445    
  0.84795302    
 -0.32708636    
 -0.14646025    
 -0.30358046    
   1.1273963    
 -0.83173323    
  0.46861136    
 -0.82143277    
  0.66562235    
 -0.61489499    
  0.85647202    
 -4.86533605E-02
 -0.57483166    
 -0.43485358    
  0.52285814    
 -0.22861870    
  0.46508983    
 -0.21945597    
 -0.28563902    
 -4.09014430E-03
 -9.44906846E-02
  1.56043114E-07
  0.56346959    
 -6.21483624E-02
  0.16673931    
 -0.59846723    
 -0.46497411    
  0.95628279    
 -0.30584064    
 -0.35443386    
 -0.11871647    
  0.48183805    
 -0.32409242    
 -0.24246787    
  0.81498712    
 -0.28185117    
  0.55833721    
 -0.73388386    
  0.14466338    
  0.44051424    
 -0.19330813    
 -0.37077150    
 -8.03905725E-02
  0.64090073    
 -0.32863671    
  0.80650550    
  -1.2086649    
  0.50137508    
 -0.45070082    
  0.73800808    
 -0.56950712    
 -6.57320544E-02
  0.11234237    
 -9.13334712E-02
 -0.12849493    
  0.22550504    
  0.23440048    
  0.56174588    
 -0.25998431    
 -0.63733882    
  0.48373973    
 -0.14072753    
 -0.49611938    
  0.46604213    
 -0.34475076    
  0.45452872    
 -0.45237607    
  0.26153660    
 -0.28768227    
  0.59463102    
  0.38785270    
 -0.99805671    
  0.63308281    
 -0.51879370    
  1.58735253E-02
 -0.22166806    
  0.58696717    
  0.32883200    
 -9.15807411E-02
 -0.63252264    
  0.51608551    
 -0.15273912    
 -0.25393713    
 -0.36974704    
 -0.18126966    
  0.45570642    
  0.37706575    
 -0.11624086    
 -0.35954079    
  0.45358926    
 -0.33899981    
  0.38558358    
 -3.26558761E-02
 -0.12507096    
  5.04307523E-02
 -0.10354052    
  0.11980120    
 -2.67477017E-02
 -0.34981367    
 -0.19782571    
  0.43623689    
  0.28641856    
 -0.69441229    
  0.41804397    
 -0.13926211    
  0.65008777    
  -1.1147417    
 -0.34627631    
  0.40833464    
 -0.55176723    
 -3.54468785E-02
  0.58434427    
 -0.76460606    
  7.71895275E-02
  0.15333402    
 -8.70113298E-02
  3.67494114E-02
 -1.03627555E-02
  3.58095467E-02
 -7.83690438E-02
  4.77543101E-02
 -4.23342027E-02
  8.29488486E-02
  8.57670307E-02
 -5.63528799E-02
 -0.12323278    
  3.22607495E-02
  5.65704182E-02
 -4.60438058E-02
  1.04166390E-02
  4.06144820E-02
 -0.16750646    
  0.10594846    
 -4.87900898E-02
  0.16833551    
 -8.31773728E-02
  8.31777006E-02
 -4.31721620E-02
 -7.63730928E-02
  2.09430531E-02
  2.55769473E-02
 -1.01522347E-02
 -5.23680262E-02
 -1.08108940E-02
  4.25596461E-02
 -1.57484692E-02
  0.65265596    
 -0.64737880    
  3.10907234E-02
  2.02027727E-02
 -2.02025715E-02
 -0.14231621    
  0.10064365    
  5.18251732E-02
 -6.25203997E-02
  3.17487307E-02
  0.11778310    
 -0.23947996    
  8.99481922E-02
  0.75566763    
  5.03789121E-03
 -0.66833198    
  0.42167282    
  0.16556874    
  0.75521308    
  0.18636775    
 -6.58853054E-02
 -5.60238659E-02
 -8.12438726E-02
  0.19568685    
 -0.68887365    
  0.43003660    
  7.73718208E-02
 -0.49680385    
 -0.40863478    
  6.45383745E-02
   1.0906442    
 -0.22941294    
 -0.55365872    
  0.23489045    
 -6.94468385E-03
  2.06902288E-02
  0.23602946    
 -0.31224012    
  0.23522501    
 -0.51374096    
  0.97900259    
  -1.1059520    
  0.58532834    
 -0.25043562    
  0.95429474    
 -0.70848489    
 -0.41790676    
   1.3018405    
  -1.0628605    
  0.21832618    
  0.23349106    
 -0.77908939    
  0.24645922    
  0.19096789    
  0.44336870    
 -0.19537139    
 -0.37305033    
 -0.48856103    
 -0.44285277    
  0.20196855    
  0.36442709    
  0.29307288    
 -0.19776255    
  0.36279890    
  0.18800329    
 -0.48426923    
  0.43936679    
 -0.27638805    
 -0.15154980    
  0.58778679    
 -0.38299215    
  0.65058768    
 -8.14928114E-02
 -0.50977778    
  0.59512824    
 -0.91053253    
  0.30839923    
 -0.20399596    
  0.13487761    
  0.13869680    
  6.04318231E-02
  0.23541364    
  0.14820956    
 -2.55605374E-02
 -0.12021307    
 -1.59415212E-02
  0.20190616    
 -0.79068220    
 -3.16768959E-02
  1.59639940E-02
  0.15479675    
  0.17388807    
 -0.41610774    
  0.46536314    
 -0.15933192    
  0.64662707    
 -0.90917313    
 -1.18907262E-02
  0.61350298    
 -0.47937405    
 -9.65664312E-02
  0.38686013    
  0.30166838    
 -0.65010542    
  0.82292986    
 -0.27254248    
 -0.86579704    
  0.88605064    
 -0.13102837    
  0.45380151    
 -0.92266285    
 -0.11863973    
  0.49319011    
 -0.29135197    
  2.48973928E-02
  0.64271623    
 -0.14592321    
 -0.34851465    
 -0.41970026    
  0.86782306    
 -0.42887449    
 -0.82841331    
  0.62330377    
 -9.59485397E-02
  0.80806363    
 -0.61294377    
  0.28188479    
  4.96204719E-02
  0.49239978    
 -0.54347456    
 -0.65459865    
  0.15774567    
 -7.70568624E-02
  0.65897834    
  0.31796747    
 -0.96922350    
  0.49999782    
 -6.25707358E-02
 -0.11943981    
  0.48205733    
  0.26643252    
 -0.96651602    
  0.91303694    
 -0.91536021    
 -5.98980337E-02
  0.78057015    
 -0.72767293    
  0.61271393    
 -0.58956492    
 -0.10104755    
  0.95939863    
 -0.19422540    
 -0.10942564    
  0.27412146    
 -0.56839556    
  0.55532348    
 -0.68910682    
  0.72489589    
 -0.54796505    
 -0.10498510    
  0.47608244    
 -0.75566745    
  0.62246907    
 -0.58115107    
  0.70733202    
 -0.65176183    
  0.58377475    
 -0.67818439    
  0.33894435    
 -0.25585994    
  0.90114254    
 -0.67754352    
  0.52923429    
 -0.36808261    
 -8.91276523E-02
  0.19215977    
  0.13335635    
  0.11546829    
 -0.17471704    
  5.31100444E-02
 -0.61272550    
  0.25710592    
  0.32561752    
 -0.16971123    
 -0.38389510    
 -4.51542884E-02
  0.50990164    
 -0.24381329    
 -0.34786451    
  0.47094324    
  0.32681248    
 -0.80026484    
  0.47031745    
  0.30826932    
 -9.93552282E-02
  1.76773351E-02
 -0.23447169    
  0.65689695    
 -0.87137538    
 -0.20372531    
  0.18592088    
 -0.18832774    
  0.59843904    
 -0.68918151    
  0.55772930    
 -0.48891217    
  6.43846765E-02
 -1.62981842E-02
  0.65851706    
  3.46305259E-02
 -0.72172052    
  0.43872219    
 -0.26610962    
  0.15589140    
 -0.16405480    
 -8.99964944E-02
  0.31967589    
 -0.33549556    
  5.96861318E-02
  0.72274768    
 -0.10189432    
 -0.45694065    
 -7.95875862E-02
  0.23295721    
 -0.56706518    
 -0.31845364    
  0.37208566    
 -0.57739711    
   1.3792933    
  0.11804309    
 -0.79493010    
  0.61655450    
 -0.40360141    
  0.54163098    
 -0.70953190    
  0.23104201    
 -0.22884156    
 -3.57980616E-02
 -0.25261694    
  0.66187143    
 -9.18368623E-02
 -0.39556381    
  0.14850496    
 -0.24677514    
  0.63294697    
  0.56229204    
 -0.26813748    
 -0.77606153    
  4.34354171E-02
  0.50138521    
  6.80890083E-02
 -0.51717484    
  0.80263948    
 -0.98623538    
  7.62381079E-03
  0.67009866    
 -0.34270918    
 -0.23553745    
  0.44545519    
 -4.38467711E-02
  9.43260342E-02
  0.34308088    
 -0.32772824    
 -0.31482467    
  4.27178554E-02
  1.80183705E-02
 -7.60327727E-02
  0.55934060    
 -0.43792474    
 -0.39443412    
  0.45726478    
 -0.72572356    
  0.25571993    
  6.21316135E-02
 -0.22918575    
  0.86276209    
  0.19249964    
 -0.88054478    
  0.30471194    
 -8.41158703E-02
 -1.85383111E-02
 -0.12613364    
  0.37837189    
  0.13997276    
 -0.16284929    
 -0.39396128    
  0.64802694    
 -0.15500572    
 -0.27972981    
  0.29458895    
  3.76311429E-02
  3.90020162E-02
 -0.40751663    
  5.39591387E-02
  0.17287350    
 -0.36772463    
 -0.20382769    
  0.87183911    
 -0.72642219    
  0.26678875    
  0.52303469    
  0.21606526    
 -0.27221996    
 -0.60673785    
  0.12243252    
  1.74255539E-02
  0.21504940    
  0.34374326    
 -0.58406126    
  0.40152043    
 -0.11877146    
  0.40941355    
 -0.99305463    
 -0.34609306    
  0.40044001    
  0.27181390    
  0.35629097    
  0.39827105    
 -0.92126679    
  0.53369159    
  0.40900481    
 -0.69846165    
 -2.15449519E-02
 -0.19805254    
 -1.78574622E-02
  0.81890649    
 -0.34946573    
  0.11055824    
 -0.38982534    
 -0.23626445    
  0.50420016    
 -3.92205939E-02
  0.11465037    
 -0.37745923    
 -3.33036110E-02
 -7.44145736E-02
  0.54292285    
 -7.77593553E-02
 -0.53400326    
 -0.42637160    
   1.0418680    
  1.84620544E-02
 -0.74059677    
  0.31729031    
 -0.33016086    
  0.61083496    
 -0.46635354    
  0.57044739    
  5.90577461E-02
 -0.58778667    
  0.43443203    
 -0.10721937    
 -0.17768109    
 -0.23011199    
  5.00104427E-02
  0.20750095    
 -0.16198903    
 -7.24796280E-02
  0.65602010    
 -0.48285180    
  0.51197428    
 -0.62545645    
  6.41718321E-03
  0.44381052    
  0.23646098    
 -0.35544136    
 -0.39549956    
  0.50761700    
  0.30305925    
 -0.44330344    
 -0.38818282    
  0.44366679    
  0.68411106    
 -0.58703035    
 -0.58860332    
  1.08070202E-08
  0.48851967    
 -0.18986864    
 -0.50779998    
  0.13277571    
  0.64435709    
  0.11283262    
 -0.15684262    
  3.28367688E-02
  1.40346144E-03
 -0.47365671    
  0.24629703    
 -0.29238778    
  0.16287249    
  2.18046661E-02
  0.45518830    
 -2.13711206E-02
 -0.17145310    
  4.71369438E-02
  0.11281452    
 -0.62364024    
  0.68954378    
 -6.07750528E-02
 -0.65550137    
 -6.88169226E-02
 -4.31332253E-02
 -0.39314446    
 -4.09014663E-03
 -9.44906920E-02
 -0.19319138    
 -7.36876950E-02
  0.18232156    
 -0.13633631    
  5.46585396E-02
 -6.02921173E-02
  0.25757229    
  0.39227822    
 -0.17000808    
  0.63186669    
 -0.95032030    
  3.77403945E-02
 -0.18232149    
  3.81518155E-02
  0.12074953    
 -8.40001032E-02
 -1.03627555E-02
  4.08220589E-02
 -5.65704629E-02
 -1.12593824E-07
 -3.77403423E-02
  0.15257977    
 -0.12014419    
  0.63848889    
 -0.68197381    
  1.65291559E-02
  2.69559361E-02
  7.18256310E-02
 -2.50640959E-02
  3.00024673E-02
 -3.50911841E-02
  4.00053449E-02
 -5.02619669E-02
 -0.18026175    
  0.11090048    
  5.89983724E-02
  9.90910828E-02
 -5.82688414E-02
 -5.65704629E-02
 -1.60003826E-02
  9.23733264E-02
  0.61941624    
 -0.15679261    
 -0.69933933    
  0.47542366    
 -2.34384928E-02
 -6.95575848E-02
  7.35026374E-02
 -8.62959027E-02
  4.61296104E-02
 -1.65292453E-02
  3.68137918E-02
 -2.02848315E-02
  6.35135919E-02
 -6.76200911E-02
  4.82021384E-02
 -6.06245659E-02
  6.45385385E-02
 -0.13800572    
  0.39192098    
 -0.42381418    
  0.66020304    
  0.73759890    
 -0.74721432    
  0.47090918    
  9.90053788E-02
 -0.28768221    
  1.44666368E-02
  0.34056744    
 -0.16786721    
  0.12480776    
  0.19117129    
 -0.67351711    
 -4.41573001E-02
  0.94696665    
  -1.1030002    
  0.45605472    
 -0.17101461    
  0.33135736    
  0.18776725    
  0.11791416    
 -8.08301494E-02
  8.71060789E-02
 -0.22863302    
 -0.52579069    
  0.11110880    
 -1.26713942E-07
  0.65677965    
 -0.62938058    
  0.19415613    
 -0.36419809    
  0.40622756    
  0.38389251    
 -0.63172877    
  0.12642623    
 -0.18473424    
  0.68795764    
  0.16376673    
 -0.31393635    
 -0.45250347    
 -0.40451479    
  0.55594611    
 -0.22232673    
  6.51761740E-02
  0.42001781    
 -0.85951602    
  0.52730632    
 -0.21182440    
  0.96198410    
 -0.34644735    
  0.18815234    
 -0.75304520    
  5.21160178E-02
  0.54726315    
 -0.68526876    
  0.16498227    
  0.10288574    
 -0.24788976    
  0.74559355    
 -0.12773857    
 -0.66051006    
   1.0124347    
  -1.1137260    
  0.40884340    
 -0.19283210    
  0.52302104    
 -0.63088405    
  0.73223633    
 -0.91137421    
  0.40273646    
  0.14867103    
  0.19995670    
  6.71060830E-02
 -0.23462756    
 -0.53336769    
  0.51959550    
 -0.32696423    
  0.52861518    
 -0.82201141    
  0.40832624    
  0.15496674    
 -0.29149574    
 -1.09772505E-02
  0.59949142    
  5.42584881E-02
 -0.10014401    
 -4.41056527E-02
  0.31095034    
 -0.12179997    
 -0.14758600    
 -0.20236863    
  0.20617805    
 -0.53303903    
  0.35147783    
 -0.38888603    
  0.44646642    
  8.12558532E-02
  0.13584365    
  7.87984058E-02
 -0.94005007    
  0.17958578    
 -0.41233805    
  4.71467413E-02
   1.0786781    
 -8.15353170E-02
 -0.64574486    
  0.14016445    
  8.66761282E-02
  0.42615953    
 -0.46759671    
  0.85768336    
  -1.1225508    
  0.26870611    
  0.50737137    
 -0.26224899    
 -0.32900387    
  0.27034527    
  4.81086969E-02
  5.74108325E-02
 -0.41192347    
  0.59448355    
 -0.51560456    
  0.11311487    
 -0.15177672    
 -1.67369153E-02
  0.48777711    
 -0.63771737    
  0.64674377    
 -0.27619514    
  0.22212781    
 -0.32354784    
 -0.22830662    
  0.50894171    
  0.61598796    
  -1.1085931    
 -8.70112702E-02
 -0.12348117    
   1.0538143    
 -0.38671765    
  3.74145508E-02
 -0.50565994    
  0.12736477    
   1.1075071    
  -1.3229487    
  0.79978561    
  9.11216363E-02
 -0.72188765    
  0.17582104    
 -9.09719020E-02
  0.67310655    
 -0.59489667    
  0.32593179    
 -0.34819621    
  0.59774315    
 -0.29979518    
  0.11063895    
 -9.54347551E-02
 -0.31691158    
 -8.64981264E-02
  0.52347636    
 -0.14647521    
 -0.50380778    
  0.16111922    
 -0.13126625    
 -0.35151705    
  0.39360514    
 -0.21450423    
  0.43199202    
  0.29290405    
 -0.38039157    
  0.48653308    
 -0.95997083    
 -0.55351806    
   1.1521193    
 -0.48592821    
 -0.18890062    
 -0.31105527    
 -6.03431128E-02
   1.2710500    
 -0.32181498    
 -0.15817109    
  0.81645823    
 -0.26900166    
 -0.24150407    
 -0.30595231    
  0.32022715    
  7.57939443E-02
 -0.33501327    
  0.23853461    
  9.60007589E-03
 -0.41667414    
   1.0766335    
 -0.36671913    
 -0.50136924    
  0.51434904    
 -0.32551268    
 -0.41935977    
 -5.84663264E-02
  3.59937102E-02
  0.37121499    
 -0.30525705    
 -7.35624582E-02
  0.85165036    
 -0.75935179    
 -2.32301396E-03
  0.77139938    
 -0.90293932    
 -0.12711041    
  0.75872070    
  0.22173226    
 -0.77677429    
  0.73877352    
 -0.56550151    
  1.30514820E-07
  0.56315148    
 -0.60967153    
  0.44784442    
 -4.38231565E-02
 -0.50649965    
 -0.43837491    
   1.3778948    
 -0.23920448    
 -0.31177962    
 -0.57229757    
  0.15209000    
  0.82729709    
 -0.94538981    
 -4.85116541E-02
  0.59005833    
  0.17091134    
 -0.36924377    
  0.48032579    
 -0.54776704    
  0.27223578    
 -6.65802211E-02
  0.50530255    
 -5.66087961E-02
 -0.76135540    
  0.16251902    
  0.22314367    
 -0.30435359    
  0.46918964    
 -0.31101865    
 -0.32542220    
 -0.45271805    
  0.50272840    
  0.92309666    
 -0.98861134    
  0.93486696    
 -0.12162465    
 -0.57152259    
  0.68802148    
 -0.39727652    
 -0.18599823    
 -6.07397109E-02
 -0.34749171    
  0.25959054    
  4.26455308E-03
  0.57709140    
 -0.49541330    
  0.82090193    
 -0.90045476    
  0.53349638    
 -0.41736624    
  0.50437790    
 -0.27708414    
 -0.23298092    
 -9.77845043E-02
  0.20580314    
  0.33842072    
 -0.55900753    
  0.46333233    
 -0.38952842    
 -9.74864140E-02
 -0.12763543    
  0.77850711    
 -0.76620662    
  0.90892851    
 -0.56134152    
  0.51908147    
 -0.44103348    
 -7.63223246E-02
  0.36918253    
 -0.31875187    
  0.26614034    
 -0.56591690    
  0.78604090    
 -0.72385603    
  0.51745635    
 -0.45304781    
  0.12791111    
 -0.72627997    
 -0.26662859    
  0.24873930    
 -0.50005364    
  0.79492986    
  0.31355426    
 -0.60123628    
  0.25211045    
  0.20798764    
 -3.92206684E-02
  0.32972676    
  0.36577070    
 -0.86705333    
  0.70976806    
  0.30942202    
 -0.21386200    
  0.19555013    
 -0.54458547    
  0.42242968    
 -0.65446222    
 -8.86360854E-02
 -0.49870443    
  0.20939475    
  0.88653648    
 -0.74408722    
  0.79127800    
 -0.53808236    
  7.19127432E-02
  0.77632493    
  7.24298805E-02
 -0.46529859    
 -0.64561611    
  0.35188919    
  0.51603580    
  0.11157738    
 -0.52150661    
  0.54415655    
 -0.17862843    
 -0.54316294    
  0.60959136    
 -0.35760921    
 -0.12070765    
 -0.46055821    
 -0.25930467    
  0.88772798    
 -0.19819725    
  0.45953229    
 -0.66161299    
  6.43997416E-02
 -5.99753372E-02
 -0.21873827    
 -0.39589548    
  0.47255149    
  0.30283368    
 -0.36044142    
 -0.47378445    
 -0.26063403    
  0.17480290    
  0.57830781    
 -0.58778679    
 -0.13762152    
  0.17958578    
 -2.77793668E-02
 -0.19080810    
  0.73487765    
 -0.61205691    
  0.31616697    
 -0.42768812    
   1.1060749    
 -0.94552428    
  0.44762614    
  0.11812279    
 -0.72629929    
  0.13633645    
 -0.11411332    
  0.56118441    
 -5.47642969E-02
  0.60130763    
  -1.1997472    
  0.77133447    
 -0.64157552    
 -2.68112347E-02
  3.73378024E-02
  6.58465773E-02
 -0.15906475    
  6.13006875E-02
  5.39080659E-03
  3.17487307E-02
  2.06194241E-02
 -0.12482296    
  2.84920819E-02
  0.14122641    
  0.51763153    
 -0.68158644    
  4.49513718E-02
  1.63493007E-02
  1.62470499E-07
  2.13910770E-02
  5.65704182E-02
 -7.25707337E-02
 -6.09608106E-02
  0.31167734    
 -0.21896815    
  3.12620116E-08
  3.12620116E-08
 -1.57484692E-02
  3.63677815E-02
  6.89927489E-02
 -0.15415061    
  6.45385534E-02
  6.06246293E-02
 -4.00051996E-02
  1.36454304E-07
  3.01529337E-02
 -4.96302499E-03
 -5.62808476E-02
  1.04713310E-02
  5.19469520E-03
 -4.77544107E-02
  8.83689150E-02
 -6.15580045E-02
 -1.60003826E-02
  1.60002280E-02
 -8.26917812E-02
  1.70945451E-02
  9.17082950E-02
  4.53480370E-02
 -9.28499922E-02
  5.77589720E-02
 -0.11332880    
 -2.89875194E-02
  0.86065340    
 -0.78696609    
  3.22607495E-02
 -1.60003826E-02
   1.1004028    
  -1.1112137    
  5.29222712E-02
 -5.16809197E-03
 -1.21613624E-07
 -9.79043245E-02
  0.12851894    
 -5.68627343E-02
 -4.90559265E-02
  3.83608267E-02
  3.69433947E-02
   1.0490445    
  -1.0699879    
  4.14565876E-02
 -2.57083252E-02
  5.07722199E-02
  0.93977535    
 -0.92016679    
 -4.97613735E-02
  5.08894259E-03
 -3.61796692E-02
 -2.12774407E-02
  0.12136073    
  3.73877287E-02
 -0.15338640    
 -5.36198542E-03
  0.66865629    
 -0.61628807    
 -1.54245915E-02
 -3.69435586E-02
 -6.09608106E-02
  0.15333402    
  0.61941624    
 -0.72805017    
  0.13284811    
 -7.96441883E-02
  5.05160056E-02
 -7.14590773E-02
 -5.30492608E-03
  3.14160660E-02
  4.53480370E-02
 -0.12581994    
  3.29701826E-02
  7.79616088E-02
  6.58555308E-08
  3.92208770E-02
 -6.96800500E-02
  1.53454430E-02
 -1.02039650E-02
  4.51204441E-02
 -5.54299280E-02
  5.05160056E-02
 -3.00023779E-02
  5.06340666E-03
 -2.04090029E-02
 -2.61112563E-02
  4.65201214E-02
 -1.01522347E-02
 -1.54245915E-02
  5.54298125E-02
 -6.58464357E-02
  1.04166390E-02
 -2.62480993E-02
  1.26250868E-07
  1.58315971E-02
 -5.24936896E-03
  3.61795314E-02
  1.01011917E-02
  1.49627691E-02
 -3.01529020E-02
 -1.02566304E-02
 -1.03627555E-02
 -5.89985549E-02
  5.89983724E-02
 -1.57484692E-02
  2.61110142E-02
  3.54465134E-02
 -9.99998767E-03
 -3.06147579E-02
  1.03095742E-02
 -4.72529270E-02
  2.12773848E-02
 -5.27716987E-03
  3.63677815E-02
  1.51902614E-02
 -1.01012224E-02
  5.06340666E-03
  1.00504020E-02
 -5.01244655E-03
  1.49627691E-02
  0.72960317    
 -0.79612404    
  6.15576580E-02
 -5.10313474E-02
  5.10312431E-02
  5.32815494E-02
 -5.32816015E-02
 -0.10480809    
  6.41930327E-02
  0.60094106    
 -0.55042499    
  0.65550160    
 -0.79255772    
  0.12216770    
 -6.18752763E-02
  5.68629578E-02
  5.01260767E-03
  1.98026355E-02
 -3.49163935E-02
 -5.08893328E-03
  5.08894259E-03
 -3.09301689E-02
  4.60440032E-02
 -4.60438058E-02
  3.09301745E-02
 -4.67616394E-02
 -2.15061828E-02
  3.20883021E-02
 -2.12774407E-02
  1.06954155E-02
  7.67642334E-02
 -4.93838545E-03
 -9.95026529E-03
  9.95022710E-03
 -1.49627775E-02
 -5.15579209E-02
 -1.06383497E-02
  5.33347204E-03
  1.26250868E-07
  1.05820969E-02
  1.56659950E-02
 -5.19478554E-03
 -3.17487419E-02
  0.11658759    
 -6.93344921E-02
 -1.55041553E-02
 -1.04713123E-02
  1.56659950E-02
  7.48480558E-02
 -4.81923064E-03
 -0.10161012    
 -2.16226093E-02
 -1.45150992E-07
  8.88312832E-02
 -5.01244655E-03
 -0.10591879    
  3.29701826E-02
  0.67404717    
 -0.63171279    
  0.55442083    
 -0.58066905    
  0.12485040    
 -0.18514232    
  2.78569385E-02
  0.60413599    
 -0.24362212    
  0.31601280    
 -1.97465476E-02
 -0.52324796    
 -9.05140191E-02
 -5.40671460E-02
  0.65058762    
  5.78028616E-03
  0.22371952    
 -0.52008510    
   1.0947288    
 -0.10954855    
 -0.31358147    
 -1.98228797E-03
  0.65986145    
 -0.13016725    
  0.13119206    
 -0.72225541    
  0.25878751    
 -0.42354307    
 -0.23755050    
  0.27178365    
  0.25158137    
 -0.12740864    
  0.31748822    
  0.38095284    
 -0.23991485    
  3.56002152E-02
 -0.46483576    
  0.63149107    
 -0.58515835    
 -0.24654514    
  0.12085679    
 -2.48600654E-02
  0.66647911    
 -0.85200918    
  0.94828045    
 -0.59657663    
  0.35240206    
 -0.14488383    
 -0.37827900    
  7.09833726E-02
  9.97773632E-02
  0.47772583    
 -0.50922424    
 -0.31471053    
  0.55057311    
  0.18284801    
 -9.08465460E-02
 -0.40043458    
  0.20535181    
  0.15839483    
 -0.31137851    
  0.61793965    
  -1.5140277    
 -8.88313577E-02
  5.83718754E-02
  0.56402433    
 -0.35541916    
 -0.14374471    
 -0.11778301    
 -5.58805242E-02
  0.11394446    
 -2.07259990E-02
 -4.27874215E-02
   1.3444475    
 -0.98177934    
 -3.08904517E-02
  0.17576411    
 -0.28768209    
  0.99714279    
  2.87103076E-02
  0.33602306    
  0.18044725    
 -0.43063867    
 -0.24024399    
  0.68300414    
 -0.20273213    
 -0.50629544    
 -0.19711958    
  0.39160797    
 -0.32936585    
 -8.31004009E-02
  0.70478880    
  0.20539434    
 -0.72669131    
  4.57220227E-02
 -0.30458379    
  0.45953238    
  0.34915069    
 -4.36849594E-02
 -0.52582204    
  0.27013344    
 -0.41998568    
  0.86560500    
 -0.61198378    
  0.13710926    
  0.31731656    
 -6.94805682E-02
 -4.88997251E-03
 -0.38184929    
 -0.10995929    
  0.38180718    
 -0.71388024    
  0.27006984    
 -0.27848476    
 -0.67916089    
  0.16362961    
 -2.87101828E-02
 -9.75616649E-03
 -8.16779062E-02
 -0.10064351    
  2.89874244E-02
   1.3675483    
 -0.56875509    
  0.12092002    
  0.48498195    
 -0.52210909    
  0.35288540    
  0.22247902    
 -0.41817844    
  0.63491881    
  3.67881358E-02
 -0.68185908    
 -0.13062032    
   1.0337638    
 -0.37974393    
 -0.15253952    
 -0.58385062    
  0.74241841    
 -0.54381591    
 -0.25576082    
  0.70246178    
 -0.35195559    
  0.45625603    
 -0.49269345    
  4.58097644E-02
 -0.27532077    
  0.91972464    
  0.10408643    
 -0.59807777    
  0.37449259    
 -0.59043902    
 -9.39167365E-02
  0.22270583    
 -0.19678639    
 -0.54480070    
 -0.11274052    
 -0.12242355    
 -4.76280600E-02
  0.56031227    
 -0.67931575    
 -6.23431355E-02
  0.16660404    
  0.12107791    
 -0.27029040    
  0.13926214    
 -9.43106934E-02
   1.1022687    
  -1.1188892    
  2.75499746E-02
 -1.64389387E-02
  0.70686460    
 -0.70135516    
  4.82668728E-02
  3.59937064E-02
 -0.15246858    
  0.10064365    
 -1.06953308E-02
 -4.20908854E-08
  3.17487307E-02
  2.57082302E-02
  4.46723625E-02
 -7.56026059E-02
 -5.93165047E-02
  0.13491924    
 -1.46699734E-02
 -8.74593481E-02
  0.64637130    
 -0.57881290    
  0.60384905    
 -0.67140722    
 -1.08108940E-02
  8.83689150E-02
 -6.68628216E-02
 -6.02921173E-02
  0.17095768    
 -0.10008347    
  3.10907234E-02
 -7.41079897E-02
  0.22971533    
 -0.19197510    
  3.12527493E-02
  0.69570798    
 -0.78692389    
  0.15575469    
  1.62638770E-07
 -0.10109599    
  5.30493958E-03
  6.15576580E-02
  9.90128797E-03
 -9.90130659E-03
 -1.50377722E-02
 -3.07716280E-02
 -3.71393859E-02
  4.23342437E-02
  6.03197776E-02
 -3.98063771E-02
  0.13733135    
 -0.37067881    
  0.85550565    
 -0.66891974    
  0.67164099    
 -3.03473230E-02
 -0.65198916    
 -2.72498559E-02
 -6.85984865E-02
  0.11712535    
  1.04713310E-02
  6.06246293E-02
 -1.98025610E-02
 -9.43106934E-02
  6.89930767E-02
  5.11523709E-03
 -3.63677554E-02
 -1.12593824E-07
 -6.55971691E-02
  8.65403339E-02
  3.06147318E-02
 -1.01012224E-02
 -1.53457001E-02
  1.02566369E-02
  1.36454304E-07
  1.01524768E-02
 -5.06342901E-03
  1.51137039E-02
 -5.01244655E-03
  1.49627691E-02
 -4.55776304E-02
  3.56272422E-02
 -7.79613778E-02
 -1.63491536E-02
  3.24354023E-02
  0.71939528    
 -0.73548138    
 -3.29697877E-02
 -4.57222536E-02
  6.78224489E-02
 -1.65292285E-02
  6.97332174E-02
 -5.19478554E-03
 -1.57484692E-02
  0.70889556    
 -0.73028654    
  6.28477782E-02
 -6.28477409E-02
  4.23342437E-02
 -1.21613624E-07
 -3.15815248E-02
  4.18911465E-02
  2.03053616E-02
 -4.10312638E-02
  2.58413684E-02
 -5.11489576E-03
 -5.14153019E-03
 -5.16809197E-03
  6.51859045E-02
 -6.00181408E-02
 -1.30651458E-07
 -3.14160697E-02
  4.67616394E-02
 -2.57083252E-02
  0.18492225    
 -0.32442388    
  0.16012098    
  1.01524768E-02
  3.47429365E-02
 -6.03199117E-02
  5.16783958E-03
  5.02618439E-02
 -4.91379807E-03
 -0.10919931    
  0.16663121    
  0.60824764    
 -0.79710209    
  0.13633645    
 -6.58464357E-02
  1.04166390E-02
 -5.86835183E-02
  6.89930767E-02
  5.48765324E-02
 -6.00181408E-02
  3.54465134E-02
  0.60749173    
  4.24466133E-02
 -0.67512852    
  6.42196089E-02
 -0.13832758    
 -4.49514538E-02
  3.94415185E-02
  3.26116346E-02
  4.18911465E-02
  2.03053616E-02
  9.54720392E-08
 -5.68627343E-02
  0.65520203    
 -0.70986056    
  1.67132691E-02
  0.10480764    
  2.45711822E-02
 -8.08521062E-02
  7.10959285E-02
 -8.70113298E-02
 -1.61728375E-02
 -3.31520811E-02
  4.93251160E-02
  6.21963032E-02
 -9.48080048E-02
  0.10480764    
 -9.99998767E-03
 -3.06147579E-02
  2.55769473E-02
 -2.04090029E-02
  5.02618439E-02
 -7.10959360E-02
 -9.37323719E-02
  7.78170675E-02
  3.15814503E-02
  6.51859045E-02
 -9.75616649E-03
 -0.15333413    
  0.12348116    
 -3.07716280E-02
  5.19469520E-03
 -5.19478554E-03
  5.07722199E-02
 -1.49627775E-02
  9.54720392E-08
  3.94140258E-02
 -0.11778301    
  1.08108744E-02
  0.66865629    
 -0.70701683    
  6.48877546E-02
  0.63383067    
  0.10285719    
  6.31278008E-02
  0.43559510    
  0.30016112    
 -0.26281533    
 -0.22424364    
  0.15126298    
  2.33839191E-02
  0.41619316    
 -0.68303585    
 -4.03213035E-03
  0.41551554    
 -0.59420717    
  0.59019905    
  0.48643431    
 -0.53442132    
 -0.19475828    
 -0.48444191    
   1.1304187    
 -0.65799427    
 -0.14869653    
 -0.11228719    
  0.29494283    
  0.15152375    
 -0.40474802    
  0.44413424    
 -0.17271283    
 -7.48649985E-02
 -0.15650904    
  1.02774017E-02
  0.13557416    
  0.70203626    
 -0.54228866    
 -0.50374770    
  0.28136495    
  0.10288574    
 -8.59205723E-02
 -0.18419231    
 -0.12936673    
  0.62570572    
 -0.61299914    
  0.75910532    
 -0.32706052    
  0.64873254    
 -0.78179562    
  0.49952617    
 -0.44664231    
 -0.24650480    
  0.63585532    
 -0.57416129    
  0.45004055    
 -2.90276557E-02
 -0.31373125    
 -0.21787916    
 -0.20892528    
  0.51493502    
 -0.95025277    
  0.48690566    
   1.0070198    
 -0.49062282    
 -0.25920239    
  0.66466779    
 -0.52951753    
  0.68462062    
 -0.91486430    
 -0.27431181    
  0.11500125    
  0.88056260    
  9.04694721E-02
 -1.05536135E-03
 -0.32826942    
 -2.97641736E-02
  0.12879984    
 -0.45236474    
  0.98681343    
  -1.2052708    
  0.85358614    
 -0.56460607    
  4.00433503E-02
  0.30528343    
  0.17054430    
  2.18275040E-02
 -0.73018825    
  0.16287249    
 -0.61418402    
  0.89986002    
  0.35923174    
 -0.47231975    
 -0.44765815    
 -8.24641809E-02
  0.88189518    
 -0.53443134    
 -0.28095710    
  0.57217550    
  7.29184821E-02
 -0.13212596    
 -0.31865460    
 -0.56293267    
 -8.06890950E-02
  0.53161651    
 -0.12335385    
 -0.46888709    
 -0.36178985    
  0.18125266    
  3.67494114E-02
 -0.10307230    
  2.81709507E-02
  0.13491924    
  1.92312412E-02
 -6.39039278E-02
 -5.74570969E-02
  7.75579959E-02
 -9.99998767E-03
 -2.03050617E-02
  2.03053616E-02
 -2.03050617E-02
  2.53178738E-02
 -4.60438058E-02
 -1.58313382E-02
  4.67616394E-02
 -2.05136612E-02
  5.05160056E-02
 -8.20973143E-02
  8.20975825E-02
 -9.90130659E-03
 -3.54468785E-02
  1.53454430E-02
 -3.09301689E-02
  6.58465773E-02
 -5.54299280E-02
 -3.69435586E-02
  6.75582439E-02
 -1.51900286E-02
 -2.58411001E-02
  2.58413684E-02
  5.94235845E-02
 -9.05140191E-02
  4.62808497E-02
 -3.06147579E-02
  1.54246064E-02
  4.48953100E-02
 -3.47428434E-02
  2.00005621E-02
 -0.13211785    
  0.11715519    
  0.10937271    
 -0.12967762    
  7.88585842E-02
 -6.86545298E-02
 -1.02039650E-02
 -2.59754993E-02
  1.04713310E-02
 -6.45384490E-02
  3.27897817E-02
 -6.66914433E-02
  2.27283761E-02
  9.63312462E-02
 -0.11905943    
  0.14424938    
  9.90128797E-03
  9.84399095E-02
 -0.22986238    
  5.99633530E-02
  3.63677815E-02
 -1.54245915E-02
  2.05134135E-02
 -1.26900829E-07
  1.01011917E-02
 -2.03050617E-02
  3.52680348E-02
 -5.59941381E-02
  1.31523677E-07
  5.10312431E-02
 -5.10313474E-02
  3.59937064E-02
 -0.10648336    
  0.12648404    
  0.10783280    
 -0.10783281    
 -0.15497600    
  8.84553045E-02
  7.14591816E-02
 -6.09324202E-02
 -6.48873895E-02
  3.83608267E-02
  7.75579959E-02
 -4.98747546E-03
 -5.65704629E-02
  2.09430531E-02
  3.56272422E-02
  3.44014838E-02
 -4.95151915E-02
 -2.05136612E-02
  0.14448154    
 -0.16014771    
 -0.10536052    
  0.11583184    
 -1.57484692E-02
 -4.32501957E-02
  0.10480764    
  1.97050590E-02
 -6.55145794E-02
  2.06194241E-02
  0.14683546    
 -0.24880017    
  1.12363035E-02
  4.37228605E-02
  0.13018374    
 -0.14093618    
  2.13910770E-02
 -1.60003826E-02
  1.06954155E-02
  1.58315971E-02
  3.09301745E-02
  7.80886337E-02
 -0.11426811    
  1.56659950E-02
 -2.09432859E-02
  1.57483891E-02
  2.57082302E-02
  5.06340666E-03
  3.96090597E-02
 -8.61292630E-02
  2.09430531E-02
 -5.19478554E-03
  1.03626568E-02
  2.54467614E-02
  9.54720392E-08
 -2.54467968E-02
 -2.61112563E-02
  1.57483891E-02
  1.03626568E-02
 -3.14160697E-02
  3.14160660E-02
 -5.16809197E-03
  5.54298125E-02
 -0.71294975    
   2.2884860    
 -0.76242983    
  6.52175471E-02
  0.60037935    
 -0.13241456    
 -0.10621104    
 -0.45563918    
 -7.66925663E-02
  0.55477339    
  0.31200242    
 -0.81270850    
  0.21901605    
 -0.20763922    
 -0.34510645    
  0.20963407    
   1.2475680    
  -1.3774053    
  0.17541467    
  5.53692766E-02
   1.1518165    
 -0.88424140    
  0.58439589    
 -0.79728740    
 -4.30416837E-02
  0.56620795    
 -0.73473579    
 -0.13784577    
  0.73923844    
 -0.59320670    
  0.10563233    
 -0.72544801    
  3.96090597E-02
 -0.10212953    
  7.25707561E-02
 -2.02025715E-02
  1.01524768E-02
 -4.65201288E-02
 -2.68112347E-02
 -1.09290853E-02
  2.71019787E-02
  1.59154423E-02
  7.59858936E-02
 -0.10807420    
  5.80640063E-02
 -3.12526561E-02
  7.14591816E-02
 -9.90130659E-03
  2.94139404E-02
 -5.97190298E-02
 -3.12526561E-02
  2.09430531E-02
  3.06147318E-02
 -0.10034790    
  2.19789278E-02
  2.19625473E-08
  1.61729082E-02
 -5.36198542E-03
 -1.62606668E-02
  1.08698346E-02
  5.39080659E-03
  5.23681231E-02
 -4.16725688E-02
 -0.11844813    
  4.10614200E-02
  0.13926214    
 -3.56272981E-02
 -6.41933680E-02
  0.65943599    
  0.33238208    
 -7.66331330E-02
 -7.58112967E-02
  0.42827365    
  3.66452485E-02
 -0.31042773    
  0.41428787    
 -0.37813932    
 -9.94607508E-02
  0.17722516    
  0.27851591    
  5.76951802E-02
 -0.62389350    
 -1.22398362E-02
 -0.14556672    
  0.27261183    
  0.20872356    
 -0.14771587    
  2.03864346E-03
  0.20381346    
 -0.47600159    
  0.82098061    
 -0.75377172    
  0.49469620    
 -0.49469617    
  0.22514160    
  0.38733771    
 -0.10265398    
 -0.66064817    
  0.25967726    
   1.0744052    
 -0.34169266    
 -0.66342121    
 -8.51113722E-02
 -9.15342011E-03
  0.58906311    
  4.36750874E-02
 -0.16417214    
 -0.30363598    
 -0.32947922    
 -0.13005304    
  0.20821771    
  2.71957330E-02
 -0.20202686    
  0.12866904    
  0.21417971    
 -0.15804233    
  4.95061465E-03
 -0.45092762    
  0.76960552    
  0.78322107    
 -0.90122825    
 -0.16192470    
  0.24893640    
  0.34568891    
 -0.52579069    
  0.74077511    
 -0.12241850    
 -6.03261031E-02
 -0.60804093    
  9.28092003E-03
 -0.27772415    
  0.78623766    
 -0.17072241    
 -0.42207670    
  0.65472996    
 -0.20023559    
 -0.20849843    
  0.30858192    
 -0.23475464    
 -0.28282776    
 -0.39942989    
  0.43976757    
  0.12447868    
 -0.10833096    
  0.51036787    
 -0.26773596    
  0.30415234    
 -0.25339812    
 -0.17687576    
  9.14143547E-02
 -0.11407240    
  0.39288622    
 -0.55051529    
 -7.86209181E-02
  0.18933299    
  0.21701147    
 -0.18690135    
  0.22652780    
  0.26418176    
 -0.59559917    
  0.33982807    
 -0.27602518    
  0.32664806    
 -0.26045513    
 -0.69728792    
   1.1885010    
 -0.35793981    
  0.55053300    
 -0.21173868    
  4.78080437E-02
 -0.84402734    
  0.32621562    
  1.02566648E-02
  0.50878257    
 -0.22775523    
 -0.60896474    
  0.44889012    
  0.94797152    
 -0.55524552    
 -0.38911578    
 -0.35282117    
  0.39860412    
 -0.23788156    
 -0.13790797    
  0.56639558    
  0.19457445    
  4.91248593E-02
 -0.18433027    
 -0.13621618    
  0.50156617    
 -0.65213931    
 -0.10337843    
 -4.86913472E-02
 -3.59827988E-02
  0.42538062    
 -0.74815392    
 -0.36178985    
  0.18658610    
  0.80856335    
  0.26127008    
  0.16967069    
 -0.32321334    
 -0.27593118    
 -5.37558906E-02
 -8.64736140E-02
  6.25204891E-02
  0.23638882    
  3.18483380E-03
 -0.31290472    
 -0.46826595    
 -2.46057026E-02
 -0.45657098    
  0.15575469    
   1.1801330    
 -0.47266597    
 -8.14261362E-02
  0.14344342    
  0.63821352    
  0.26417261    
  -1.0055218    
  5.28970845E-02
  0.74338591    
 -0.26203024    
 -0.29591656    
 -0.14414883    
  0.15190092    
  8.15267190E-02
  0.29918158    
 -0.50819057    
  0.43428561    
  0.19080837    
  0.48586866    
 -0.36965203    
 -0.71533489    
 -0.28768185    
  0.51082587    
 -0.41577458    
  0.16665542    
  0.61090899    
 -0.25335753    
  2.27454118E-02
  0.37450594    
 -0.21033917    
 -0.42863214    
  0.47341588    
 -0.22863282    
 -0.21590689    
  0.20823233    
 -3.28925475E-02
  0.26064777    
 -0.22008054    
  0.24671671    
 -0.53746176    
 -7.20650554E-02
  1.52673852E-02
  0.63062662    
 -0.33164525    
 -0.49701029    
  0.32776502    
 -0.24670790    
  6.36259094E-02
 -5.15334867E-02
  0.66511363    
 -0.28891900    
 -5.07722758E-02
 -1.75137017E-02
  0.54691541    
 -0.80557650    
 -0.17730001    
  0.58960664    
 -0.48835266    
  0.32226241    
 -5.38111664E-03
 -0.26632875    
 -0.49375752    
 -8.84111449E-02
  0.79682571    
 -0.18005124    
  0.45630473    
 -0.25935179    
  0.38982511    
 -0.41433144    
  3.00775487E-02
 -7.69609436E-02
  0.38526258    
 -0.55961591    
  0.31585300    
  0.31592518    
  0.10333336    
 -0.61627078    
  0.60709608    
  1.14548272E-02
 -0.61012989    
  6.88531175E-02
 -7.72743002E-02
  0.97260320    
 -0.63040864    
 -0.17872459    
  0.60401183    
  -1.0743747    
  0.83739656    
  0.24382377    
 -0.31068656    
 -0.46152914    
  0.51335418    
 -0.10929621    
  0.28908941    
 -0.68265402    
  0.38507783    
 -0.25782910    
 -4.51202430E-02
 -4.92709167E-02
  0.24749102    
  0.42421561    
 -0.61668307    
 -0.18423547    
  0.20692058    
  0.15067326    
 -0.32591733    
  0.60714757    
 -0.33574444    
 -0.14794455    
 -0.22659427    
  0.58915770    
 -0.58423114    
  0.24693699    
  0.60909760    
 -0.85603440    
  0.96191710    
 -0.22197033    
 -0.81122333    
  0.86485869    
 -0.52387321    
  0.44771206    
  3.64962406E-02
 -0.53224790    
  3.48197818E-02
  0.22390367    
 -0.23537593    
  1.52675631E-02
  0.34294471    
  0.27958485    
 -0.16299726    
 -0.43336245    
  0.18170658    
  1.22325206E-02
 -0.27060467    
 -0.24224934    
  0.30404508    
 -0.52149427    
  0.22251254    
  5.16720898E-02
 -0.89728779    
  0.80962229    
 -7.89526552E-02
 -0.59861004    
 -0.14986433    
  0.75693703    
 -0.55681074    
  4.78558615E-02
 -0.15104024    
  6.82678446E-02
 -7.37177208E-02
  0.10863385    
 -2.98528578E-02
 -5.06342901E-03
 -1.53457001E-02
  2.54467614E-02
  3.45712677E-02
 -0.14609249    
  4.39630821E-02
  3.69433947E-02
  4.55774032E-02
 -3.52679342E-02
  2.53178738E-02
 -4.08219621E-02
 -2.10532825E-02
  3.14160660E-02
 -4.75021712E-02
  1.62470499E-07
  2.66682338E-02
  3.61795314E-02
 -6.28477409E-02
  4.23342437E-02
 -4.77544107E-02
  1.61729082E-02
  6.72088191E-02
 -1.00502307E-02
  9.16300863E-02
 -0.14345527    
 -1.06953308E-02
  5.23681231E-02
  5.08894259E-03
  5.91305420E-02
 -7.44762272E-02
  6.00179322E-02
  1.44581012E-02
 -0.16618441    
  0.12715495    
  0.63158917    
 -0.65677941    
 -6.86286539E-02
  2.16225125E-02
  1.59154423E-02
 -3.20882909E-02
  5.80640063E-02
 -3.65574695E-02
 -1.06953308E-02
  4.21113558E-02
 -1.30651458E-07
  1.53454430E-02
 -5.08893328E-03
 -2.06192564E-02
  5.19469520E-03
  3.06147318E-02
  9.54720392E-08
 -5.68627343E-02
 -1.06953308E-02
 -2.72498559E-02
  8.97701010E-02
 -5.71583658E-02
  0.72472864    
  0.16225994    
  0.12412606    
  0.35492229    
 -2.34653018E-02
 -0.49146104    
  0.85800338    
 -3.94918583E-02
 -3.48396860E-02
 -0.96052945    
  0.40999630    
  0.70751017    
 -0.81831020    
  0.17386831    
  0.59417999    
 -0.83704144    
  0.48183814    
 -0.62095112    
  0.86211276    
 -0.15415066    
 -0.60633993    
  0.18792358    
  0.49392390    
 -0.49765530    
 -2.45992057E-02
  1.89756881E-02
  0.78811574    
 -0.27353740    
 -0.12808880    
 -0.71509790    
  0.47683406    
  0.22799399    
 -1.82294883E-02
  1.43510746E-02
 -0.48777735    
 -0.15979254    
  0.10783280    
  3.49379592E-02
  0.11921254    
  8.22381079E-02
 -0.19930696    
  0.44945112    
 -0.53432333    
  0.49247670    
 -0.71620297    
  0.95349115    
 -0.64703590    
  0.49830094    
 -0.10001492    
 -0.21632250    
 -0.51500845    
  0.84815311    
 -0.11970785    
  0.28152144    
 -0.43591318    
 -0.26709709    
  0.20626174    
  0.32592008    
 -3.48244145E-09
  0.19026756    
 -0.54159731    
 -0.30748463    
  0.54232413    
 -0.46074453    
  0.41006303    
 -0.23313215    
  0.36340901    
 -0.26774785    
  0.20258284    
  7.31865019E-02
 -0.14289622    
  0.55675912    
 -0.38369685    
 -0.64768469    
  0.31327784    
  0.35360166    
 -0.45615813    
  0.25153646    
  0.31036219    
 -0.61108935    
  0.99387389    
 -0.55399388    
 -0.26141727    
  0.32941744    
 -0.35252962    
 -0.18520349    
 -0.19276533    
  2.33475715E-02
 -0.23929909    
  0.24950303    
 -2.05136593E-02
  4.30992842E-02
  0.14953193    
  0.21800204    
 -0.27064574    
  0.59003657    
 -0.41487250    
 -0.35748526    
  0.22638147    
 -0.14094789    
  0.62512887    
 -0.36639768    
  0.29626602    
 -0.29435185    
  4.85168509E-02
  0.35631073    
 -0.14378773    
  0.50313777    
  -1.0223442    
  0.90032232    
 -0.46719074    
 -0.20013575    
  0.77499825    
 -0.76136589    
  0.59036225    
 -0.39586502    
 -0.34446573    
  0.69651240    
 -0.59205097    
 -0.19372213    
  0.25458500    
  0.55004632    
 -2.55994648E-02
 -3.90852354E-02
 -0.11412600    
 -0.30669671    
  0.25961336    
 -0.40960583    
 -0.18647949    
  0.71172339    
 -0.31799382    
 -0.36174688    
  4.83075809E-03
  0.99191219    
 -0.85687590    
  0.45675853    
  0.19006932    
 -0.42494816    
  3.80524620E-02
  0.27748433    
 -0.66764480    
  6.72326833E-02
  0.17066951    
  0.26425269    
 -0.27757373    
  0.41436523    
  3.48295048E-02
 -7.35439137E-02
 -0.82818365    
  0.81760150    
 -0.51348865    
  0.28768215    
  0.21779594    
  0.19761942    
 -7.18255714E-02
  9.46652144E-02
  3.79791148E-02
 -0.61167204    
  0.25765571    
 -0.55814207    
 -0.12619461    
  0.79850769    
 -0.28243256    
  0.10273948    
 -0.11857060    
  0.66345513    
 -0.81436086    
  3.44513804E-02
  0.43297163    
 -0.61848557    
  0.85752302    
 -0.44966254    
  0.29483369    
 -0.72206473    
 -3.99054363E-02
 -0.25022447    
 -0.36229274    
  4.68369108E-03
 -9.81179848E-02
  3.04592736E-02
 -6.18752763E-02
  6.18754700E-02
  5.35407737E-02
 -4.35905419E-02
 -9.33319181E-02
   1.0503654    
  -1.1295028    
  6.82082325E-02
  0.58900690    
 -0.35059598    
   1.1628803    
  0.34167826    
 -0.89960366    
  0.73254985    
 -0.66182458    
  0.10843955    
 -0.28373709    
 -0.14068107    
  0.54527086    
  0.19652273    
 -0.59849113    
  0.20090879    
  0.56541121    
 -0.40912142    
  0.21505213    
 -3.30359191E-02
 -0.33830583    
  8.80815014E-02
  2.51708403E-02
  0.38810691    
 -0.51429033    
  0.22444440    
 -0.51429778    
  0.14541680    
  0.72277910    
 -0.85095394    
  0.67879987    
  8.71316120E-02
 -0.41411179    
 -0.23119178    
  0.38161385    
 -0.40460354    
  0.53835046    
 -0.14938577    
 -1.75284187E-03
  0.19394970    
 -0.64518297    
   1.2452575    
 -0.84439421    
  0.69130057    
 -0.91814083    
  0.11159093    
  0.95646656    
 -0.99875593    
  0.34384987    
 -0.13069126    
 -0.14430985    
 -0.60077387    
  0.14359093    
  0.26432228    
  0.97930014    
 -0.71074849    
 -0.11475004    
 -0.30673006    
  7.67500177E-02
 -4.58922051E-02
  9.22921002E-02
 -5.05062984E-03
   1.0448731    
 -0.84789187    
  0.26348335    
  5.89315854E-02
 -0.28567621    
  0.44283423    
 -0.22250034    
 -0.21633396    
  0.66068989    
 -0.43475589    
  0.24332094    
 -0.46130261    
  0.60955042    
 -0.61153257    
  0.81796014    
 -0.80026054    
  0.14828540    
 -0.29499164    
  0.64102173    
 -0.31785935    
 -6.23621643E-02
  0.14991815    
 -0.32427165    
  0.67433774    
 -6.31328821E-02
 -0.84057885    
  0.13613227    
  0.16320048    
  0.20836301    
 -0.46188644    
  0.72738051    
 -0.10109599    
 -0.29123437    
  0.20952807    
 -0.36101347    
  0.20517765    
  0.57325399    
 -0.65217304    
  0.24194391    
  0.57625926    
 -0.69960922    
 -0.35876080    
 -3.06266379E-02
  0.13621904    
 -0.28282273    
  0.30552760    
 -0.19299062    
  0.25816670    
  0.91130698    
  -1.1970787    
  0.88159907    
  -1.0032064    
 -0.48622662    
  0.55827981    
  0.39651257    
 -0.58419603    
 -0.26851228    
 -0.20537007    
 -0.16894019    
  1.82373896E-02
   1.8938010    
 -0.22133182    
 -0.32298884    
 -0.76102442    
  0.16885345    
   1.3459431    
 -0.46765324    
  0.24082680    
 -0.62366229    
 -0.23135270    
  0.49199438    
 -0.41278642    
 -5.98732457E-02
  0.27213636    
  0.17907479    
 -8.92310143E-02
  0.18355525    
 -7.15504885E-02
 -0.23312682    
  0.19808310    
 -0.59522188    
  0.69934678    
 -0.36607793    
 -0.31845373    
  0.34657526    
  0.54891270    
 -0.47381479    
  0.28365460    
  5.99121265E-02
 -0.96836436    
  0.74579114    
  0.41303369    
 -0.90551001    
 -2.83706188E-02
  0.14278086    
  0.24575500    
 -0.56655025    
  0.13138019    
  0.84442246    
 -0.49051502    
 -0.11580095    
 -5.49479276E-02
  0.35395169    
  0.34337103    
 -0.70783800    
  0.15263928    
  0.11959635    
 -0.36987391    
  0.16705394    
 -0.14401165    
  0.35644716    
 -0.27552888    
  3.50912176E-02
 -3.08986735E-02
 -6.92918226E-02
  0.27640817    
 -0.38776574    
  0.20135383    
  0.27582917    
  1.08278561E-02
  0.10505269    
 -0.45515594    
  0.55021429    
 -0.24093291    
  0.53926343    
 -0.92568028    
  0.57433194    
  0.18386954    
 -0.51082581    
 -0.15722485    
  0.88119930    
 -0.92300951    
 -0.18999133    
 -0.14289185    
 -0.68378687    
  0.89748126    
  0.15451229    
  0.89922619    
 -0.63402939    
 -0.18198879    
  0.67400318    
 -0.62340868    
  0.34214869    
  3.57418135E-02
 -0.26666489    
 -9.99046490E-02
 -0.19630229    
  0.44865867    
  0.52097791    
 -0.94483286    
  0.36067569    
 -0.11159101    
  0.61462265    
 -0.62159085    
  0.15664504    
 -0.17250445    
 -0.16786195    
 -0.38776559    
   1.0955114    
 -0.62125981    
 -9.28085968E-02
  0.55870950    
 -0.67517161    
  0.16192506    
 -0.41154420    
  0.24961945    
  0.52122283    
 -8.84226561E-02
  0.25915876    
 -0.62756890    
  0.46944654    
  0.11063895    
 -0.70569432    
   1.1002942    
 -0.36875215    
 -0.81580234    
  0.47103310    
  0.36402345    
 -0.43142468    
  0.24024414    
 -0.76028639    
  0.85389000    
 -0.67620879    
  0.96717060    
 -0.12653914    
 -0.90741187    
 -0.27851602    
  0.28950509    
  0.97775066    
  2.13531312E-02
 -0.54736710    
 -0.21880524    
  1.92932207E-02
  0.24871589    
 -0.21942541    
  0.50046289    
 -0.20456736    
  0.80340368    
  -1.9459100    
   1.6275421    
 -0.98619467    
 -0.25530064    
  0.80144453    
  9.63759422E-02
  0.11674685    
 -0.53764343    
 -8.02117437E-02
  0.62376165    
 -0.44144019    
 -0.33903980    
  0.94217378    
 -0.97350800    
 -0.27975601    
  9.37142447E-02
 -0.16270709    
  2.59754900E-02
 -0.10821342    
 -6.75361902E-02
  0.38932374    
  0.48140270    
 -0.27617046    
  6.97959140E-02
 -0.24587187    
  0.31321520    
  4.19264613E-03
  0.13483787    
 -2.21821852E-02
   1.0752896    
  -1.2845119    
  0.89768577    
 -0.56715608    
 -0.28547689    
  0.43012202    
  0.11107503    
 -0.42292431    
   1.0262589    
 -0.67232758    
 -0.41860056    
 -7.13816881E-02
 -0.14448170    
  0.75468576    
 -0.59905577    
 -0.66473007    
   1.7348546    
 -9.40184146E-02
 -0.84535044    
 -0.45532608    
  0.13468103    
  0.81894112    
 -0.41975099    
 -0.21374553    
  0.45400798    
 -0.54731542    
  0.51131451    
  0.19880295    
  5.15338667E-02
  1.24790436E-02
 -0.61614448    
  0.43630016    
 -0.63673866    
  0.46167818    
  0.19377747    
  0.17900497    
 -0.77503711    
  0.14101522    
  0.81023395    
 -0.61890662    
 -0.30390507    
  0.39292559    
  0.34141713    
 -0.48173144    
 -0.18924202    
  0.48415753    
 -0.60523540    
  0.39717999    
  0.15105574    
 -0.21459635    
  0.19873443    
  0.43600163    
  -1.0535886    
  8.76851156E-02
  0.19662200    
  0.10758914    
  0.34991252    
 -0.63456351    
 -5.21856137E-02
 -0.48646483    
  0.85732466    
 -0.68612939    
  0.30758736    
 -6.64254874E-02
  0.36814737    
 -0.98209763    
 -4.14568260E-02
  0.13353145    
 -0.22778410    
  0.69314700    
 -0.55743808    
 -9.02468041E-02
  5.40672094E-02
  3.10907234E-02
  1.51902614E-02
 -2.54467968E-02
  6.48606867E-02
  1.43886171E-02
 -0.21720898    
  0.17340596    
  1.97050590E-02
 -5.51519506E-02
  2.54467614E-02
  0.57032645    
 -0.51177305    
 -7.88583681E-02
 -1.03094913E-02
  0.50250089    
  0.44741485    
 -0.67921650    
   1.1661111    
 -6.35535866E-02
  7.94369727E-02
 -0.41276440    
  0.27663231    
  0.35026559    
  -1.0052609    
  0.65915352    
 -0.14886275    
  0.21184392    
 -0.53492314    
  0.17639114    
  1.47604207E-02
  0.32806444    
 -0.61696810    
  0.52587092    
  0.49832022    
 -0.62608749    
 -5.22444248E-02
 -9.99923050E-02
 -0.11969699    
  0.49474898    
 -0.35611182    
 -0.48550785    
  0.19845101    
  0.12221772    
  0.73538411    
 -0.19362596    
  0.40073487    
  -1.0697231    
  0.22213803    
 -6.44044802E-02
  8.43252242E-02
  7.04382360E-02
  5.54208718E-02
  0.57318789    
 -0.27469489    
 -0.59140587    
  9.97502804E-02
 -0.15239394    
  0.16913100    
 -0.27531093    
   1.0031198    
 -0.41199937    
 -0.34956831    
 -0.31818542    
 -0.46941364    
 -7.33826756E-02
  0.12396800    
   1.0095606    
 -0.31641337    
  0.59794897    
 -2.49701720E-02
 -0.61651379    
  0.62029946    
 -0.77445024    
  0.64415205    
  0.19609541    
 -0.50846988    
  0.18883613    
  0.37580910    
 -0.10202150    
 -0.61939180    
  0.58931464    
  2.13977005E-02
 -0.25702354    
  0.10245760    
 -0.31121269    
 -0.35045826    
  0.14647552    
 -0.56755483    
  0.67801178    
 -0.89794153    
  0.13018374    
   1.1534207    
  0.25722277    
 -0.37500581    
  0.60066611    
 -0.63112563    
  0.30175769    
  4.22948785E-02
 -0.16661118    
 -0.47548619    
  0.68966872    
  0.37280446    
 -0.95919836    
  0.48116243    
 -0.62217760    
  0.53598708    
 -0.33226168    
  0.38031486    
 -0.67192602    
 -0.27637273    
  0.80591965    
  0.58813000    
 -0.41149193    
  0.45433748    
 -0.58122927    
  0.41812947    
 -0.74174374    
  0.33530995    
 -0.49353424    
 -4.87900972E-02
  0.73236805    
 -0.54381591    
 -9.77975279E-02
 -0.16332510    
  0.26731488    
  0.49464616    
 -0.74331844    
  0.51135308    
 -0.31983915    
  0.37373978    
  0.15265028    
 -0.24362184    
 -0.40793109    
 -0.52742374    
   1.4753087    
  -1.0796542    
  0.14890549    
  0.34716359    
  0.32884717    
 -0.43173301    
 -0.40736818    
   1.0696248    
 -0.71294969    
  0.54812157    
  2.73677297E-02
 -0.91236162    
  0.55681068    
 -0.21594624    
 -0.48525891    
  0.95501322    
  0.24895932    
 -0.22193055    
 -0.43686184    
  0.25961840    
 -0.48135567    
  0.33009544    
 -0.18840063    
  0.30580947    
 -1.05342632E-02
  0.36900383    
 -0.13054727    
  0.23381369    
 -0.44246176    
  0.10447896    
 -0.51214945    
  0.98248369    
 -0.91011173    
  0.14679028    
  0.72112095    
 -0.49656016    
 -6.88916296E-02
  0.48094520    
 -0.72750175    
  0.87303871    
 -0.58924758    
 -0.67288589    
 -0.34568349    
  0.33993638    
  0.57554430    
 -0.37042949    
  0.58935040    
  0.14967635    
 -0.25677446    
  0.37505585    
  9.13182870E-02
 -0.29742658    
 -0.59417176    
  0.34687093    
 -0.32061103    
  0.24069902    
  0.46638906    
 -0.50093484    
  0.41769239    
  5.95346205E-02
 -0.63695866    
  0.46224156    
 -0.26119623    
 -0.55624878    
 -0.42626807    
  0.79783171    
  1.60969663E-02
 -0.56061405    
  0.98779798    
 -0.38229796    
 -0.43844596    
  0.10919936    
  0.22896202    
  0.30026090    
 -0.43078277    
  0.12204759    
  0.31185547    
  0.24227415    
 -2.35012826E-02
  0.47281563    
  -1.1351534    
  0.74286169    
 -0.34063804    
 -0.43679485    
 -0.16340627    
 -7.68424720E-02
  0.79770875    
 -0.48947230    
  0.47205564    
 -0.63485086    
  0.42190388    
 -0.39465424    
  0.30764291    
 -0.48996440    
  0.70117944    
 -0.69474828    
 -0.21755010    
  0.64624757    
  0.44970500    
 -0.35230929    
  0.23219356    
 -0.18232137    
  0.55832785    
 -0.86113894    
  0.30281115    
  9.77641940E-02
 -8.20347760E-03
  0.21951248    
 -0.42146552    
  0.94960064    
 -0.75924689    
  0.30870923    
 -0.78406072    
  0.69582462    
  9.91917178E-02
  0.16891472    
 -0.40087432    
 -0.18018663    
 -0.67323703    
 -0.21067670    
  0.34151658    
   1.0167334    
 -0.98272717    
 -0.27860504    
  0.47150832    
  0.69565040    
 -0.13353150    
  0.26016414    
 -0.54404390    
  0.73130888    
 -0.78991961    
  0.37204933    
 -0.21416880    
 -0.64615881    
   1.2854770    
 -0.69769073    
  0.35631073    
 -0.35631070    
 -0.16176903    
  0.48038831    
  0.13601190    
  0.18712677    
 -0.91677016    
  0.66394812    
 -0.72832668    
 -0.25167990    
 -0.32340005    
  0.58018219    
 -0.47255123    
 -0.12597974    
 -4.74023148E-02
  0.65606016    
  0.29270700    
 -0.15634605    
  0.27996016    
 -6.69778362E-02
 -0.20205308    
  0.12835507    
 -0.79152143    
 -0.10676778    
  0.67179412    
  0.89643055    
 -0.89643049    
  0.68833929    
  8.09691697E-02
  0.14361916    
 -0.18559939    
 -0.11402425    
 -0.40611467    
  0.57974052    
 -0.73779726    
  0.36825153    
  0.34969953    
 -0.12434686    
 -0.76774025    
  0.13692239    
  1.64518431E-02
  0.21706462    
  0.47491658    
 -0.59223074    
  0.31268346    
 -0.46753731    
 -6.35535941E-02
  0.38692158    
  0.22563608    
 -0.45953217    
 -5.55699691E-02
  0.75096691    
  0.30384269    
 -0.77609611    
 -1.45195089E-02
  0.17865877    
 -0.54293609    
  0.70621920    
 -0.56417137    
  0.18876955    
 -0.21889922    
  0.47732979    
 -0.50839555    
  0.61754459    
 -0.77209985    
  0.73204076    
  6.71747178E-02
 -0.73343849    
  0.11748845    
  0.57167214    
 -4.49362285E-02
  0.68405282    
 -0.85694861    
  0.50418121    
 -0.59239709    
  8.48995894E-02
  0.38983980    
 -0.45681763    
  0.60597420    
 -0.70484316    
  0.50492579    
 -5.59755750E-02
 -0.18507899    
 -0.10636492    
 -0.39546525    
  0.29140639    
  0.25892681    
  0.38077253    
 -0.49622676    
 -0.30446187    
  0.26504806    
 -0.32813203    
 -2.11521517E-02
 -7.90536553E-02
  0.28832465    
 -0.21164928    
  0.78845727    
 -0.53714281    
 -1.30476020E-02
  0.14796698    
  0.28281587    
 -0.28443527    
  0.43474582    
 -0.28593451    
 -0.40197968    
  0.15265834    
 -2.22567991E-08
  0.38616416    
 -0.40607449    
 -0.12236377    
  0.12783350    
  0.20627463    
  0.11449035    
 -0.20257804    
 -0.34133044    
  0.92714083    
 -0.81543678    
  0.33094022    
  0.17744361    
 -0.31998289    
 -0.38794267    
 -8.54333937E-02
  5.52045554E-02
  0.28895998    
  5.04307300E-02
 -0.30668366    
 -6.12436347E-02
 -0.15327407    
  0.52846080    
  0.67397708    
 -0.77873534    
  0.88030988    
 -0.33980832    
 -0.65979147    
 -3.92206684E-02
  0.39680010    
 -0.11738744    
  0.28990376    
 -0.43932062    
 -7.95262903E-02
  0.48636773    
  0.16684230    
 -0.21618286    
 -0.13932838    
 -0.19974837    
 -0.13440095    
 -0.28228268    
  7.12468401E-02
  0.12127886    
 -0.49155390    
 -0.19149201    
 -0.21813098    
   1.1110349    
 -0.31974068    
  0.20657624    
  0.53765130    
 -0.69989938    
   1.1767769    
 -0.41301221    
 -0.39229476    
 -0.12740864    
  0.34643176    
  0.36146802    
 -0.14737438    
 -0.37678942    
 -0.15857756    
 -1.88094545E-02
 -0.37124693    
  0.18892547    
 -8.72417614E-02
  0.16747883    
  0.92095262    
 -5.54634184E-02
 -0.23252857    
 -0.64471138    
 -4.59574014E-02
  0.93880737    
 -0.34580919    
 -0.27905530    
 -3.87147255E-02
  0.39917973    
 -0.38610744    
 -0.37082174    
   1.4792805    
  -1.4423368    
  0.79057491    
 -0.36290535    
 -0.40969691    
  0.63148844    
 -0.51398790    
  0.44393125    
 -0.53135407    
  0.99004614    
 -0.99748111    
  0.50783610    
 -4.90894094E-02
 -0.31531408    
 -0.28481254    
  0.26302537    
  0.11631356    
  0.60506588    
 -0.68038118    
 -0.41930255    
 -2.27652472E-02
  0.96883339    
 -0.31424889    
 -0.31248879    
 -0.40313116    
 -0.40371826    
   1.7873870    
 -0.91279113    
  0.63586044    
 -0.20879589    
 -0.69600034    
  0.18232144    
  6.67680502E-02
  0.29157197    
  0.27343789    
 -0.44155133    
  0.34737986    
 -0.35528523    
  0.19088255    
  0.49828851    
 -0.81367284    
  0.53787249    
 -7.77485818E-02
  0.13636416    
 -0.23622380    
  0.11534212    
 -0.40616345    
  0.38499138    
 -3.77950780E-02
  0.47554362    
 -0.53191823    
 -0.30348018    
 -0.33181235    
  0.15076382    
 -0.29363716    
  0.75115854    
 -0.45752135    
  0.74520361    
 -0.30391639    
 -0.41616032    
  0.30916175    
  0.43005407    
 -0.39076328    
  0.40137053    
 -0.48536137    
  0.49003974    
 -0.24317972    
  6.89929500E-02
 -0.62600797    
  0.44201842    
  0.26274937    
 -0.72047478    
  0.81939608    
  0.12959944    
 -0.68399602    
  0.46314824    
  0.13671115    
 -0.73165691    
  0.45282471    
  0.22284997    
  0.17425933    
 -0.45452693    
 -0.14537637    
 -5.54670654E-02
 -0.21556757    
   1.0252297    
 -0.92223036    
  0.35305133    
 -0.16014770    
  7.76105002E-02
 -0.40222368    
  0.39897147    
 -0.41364154    
  0.75983834    
  0.35748124    
 -0.77803642    
  0.60613585    
 -0.31059021    
 -7.17007965E-02
 -0.65058762    
 -1.08108921E-02
  0.15104011    
  9.36096534E-02
 -6.14226721E-02
 -0.29829630    
  0.28003070    
  0.52410102    
 -0.34717050    
 -0.16320042    
 -0.11296501    
  0.15741692    
  0.84044224    
 -0.17596281    
 -6.23040013E-02
  2.93277521E-02
 -0.34436449    
 -0.22804970    
  0.37212881    
  0.33323872    
 -0.23767173    
 -5.14802011E-03
 -0.45641899    
  0.73697889    
 -0.54150581    
  0.70314705    
 -0.65571380    
 -0.52855372    
  0.46593046    
  4.97614518E-02
 -0.52385527    
  0.94749296    
 -0.25298062    
  8.62153545E-02
 -0.48691690    
  0.60817039    
 -0.37650916    
 -0.43664065    
  0.89302212    
 -0.59106731    
 -0.16873589    
 -0.17664863    
  0.40807271    
  0.78592879    
  -1.0151674    
  1.51682077E-02
 -0.15057279    
  0.72149187    
  0.17663501    
 -0.57604325    
  0.23180155    
 -0.57920271    
  0.76487130    
 -0.10695270    
 -0.50817329    
  0.70193845    
 -3.45053747E-02
  4.43038903E-02
 -0.59714758    
  0.23876876    
  0.24976289    
 -9.76075530E-02
 -0.44553858    
  0.32241470    
  0.32500389    
 -0.11520202    
  8.20131525E-02
 -0.58352137    
 -1.83120333E-02
 -7.01668188E-02
  0.22929202    
  9.83305126E-02
  0.31353560    
 -0.33438620    
 -0.24485251    
  0.39226565    
 -0.53202796    
  0.38299215    
 -0.35482129    
  2.06194595E-02
 -0.14362413    
  0.63660443    
  1.64836962E-02
  0.26110581    
 -0.62520415    
 -0.16598508    
 -4.49780747E-02
 -7.54128322E-02
  8.98358971E-02
  0.71673292    
 -0.37278819    
  0.27491033    
  2.16158181E-02
 -0.48393655    
  0.14418857    
  0.41250741    
 -0.65527678    
  3.97402421E-02
 -0.31251916    
  0.45547563    
  0.32677662    
 -8.17354918E-02
 -0.13836801    
 -0.39372978    
  0.34712940    
 -0.28650486    
  0.15448670    
  0.25176233    
 -0.16122916    
  0.83538848    
 -0.37324214    
 -0.74066198    
  0.67844117    
 -0.42415702    
  0.16166946    
  8.01662952E-02
  0.51967537    
 -0.77672040    
  2.27283966E-02
  0.30024353    
  0.11886142    
 -0.74366307    
  0.58807456    
 -0.37430134    
  0.18127513    
 -0.16673693    
  0.46094218    
 -0.44661227    
 -8.92310292E-02
  0.12320052    
  4.79479693E-02
 -0.36689267    
  0.34416455    
  3.94415408E-02
  0.21908359    
 -0.31771436    
 -0.21202661    
  0.17686282    
  5.32913357E-02
 -6.00620173E-03
  7.53977895E-02
 -0.20606492    
 -2.31490415E-02
  0.53488982    
 -0.17821491    
 -0.14625849    
  0.13305704    
 -0.22024092    
  0.48439249    
 -0.54851711    
 -6.14525825E-02
  0.50375861    
 -0.17977172    
  5.77243678E-02
 -0.41755706    
  0.24480495    
  0.71294963    
 -0.73997843    
 -0.10950039    
  0.34238103    
 -0.58592808    
  0.27577290    
  8.42131954E-03
 -0.65408778    
  5.87252975E-02
  0.18041851    
  0.77684629    
 -0.11432208    
  0.27822664    
 -0.20260006    
  7.87578374E-02
 -6.07123859E-02
  0.50784051    
 -0.92983484    
  6.59581199E-02
 -0.14146551    
 -0.64529133    
  0.61037475    
 -0.61976445    
  0.50988168    
 -0.67908204    
  0.69593644    
 -0.66296643    
  1.07528400E-02
  0.16251902    
 -0.14135398    
  0.65308821    
 -0.55825442    
  0.61647165    
 -0.11425464    
 -0.20035036    
   1.0255873    
  8.35329220E-02
 -0.60749167    
  0.57563072    
 -0.16520254    
 -0.44293335    
 -0.47618997    
  0.43343893    
 -0.19481282    
  7.53042623E-02
  0.96483409    
 -0.20771508    
 -0.80487323    
  0.17413619    
  0.74757504    
 -0.60325700    
  0.30725202    
 -0.32318893    
 -5.99972606E-02
 -3.47108357E-02
  2.61452664E-02
  0.23128222    
 -0.15671365    
  0.53566414    
 -6.26713410E-02
  5.68130091E-02
 -0.52185380    
  3.69333476E-02
  0.38489875    
 -0.18024595    
  0.13508542    
 -9.55626741E-03
 -0.62041175    
  0.60937750    
 -0.52619958    
  0.76448458    
 -0.78583777    
  0.82021290    
 -0.77336591    
  0.80761957    
 -0.51594049    
  0.29407191    
 -0.66923189    
 -0.54113078    
   1.2673090    
 -0.47458673    
  0.15883702    
 -0.22067127    
  1.02354111E-02
  0.37443867    
  0.12861760    
  0.12269710    
 -0.20079179    
  0.17876430    
 -0.45278084    
 -0.30238390    
  0.80617952    
 -0.12615117    
 -5.55356741E-02
 -0.51463997    
  2.30860896E-02
  0.59513623    
 -0.75205708    
  6.34760112E-02
  0.17508215    
 -0.10684861    
  0.29931608    
 -0.55489510    
  0.64819574    
 -0.43388230    
  0.88062906    
 -0.34181738    
  0.28216887    
 -0.80995512    
  0.23361491    
 -0.25578874    
  0.55254406    
  1.28936395E-03
 -0.38505614    
 -6.05062544E-02
  4.13851775E-02
 -1.93218200E-03
 -7.63423964E-02
  0.19820058    
  0.49494669    
 -0.50181973    
  0.45261186    
 -0.17969324    
 -0.25582388    
  0.10145438    
 -0.44849083    
 -3.91248874E-02
  0.29017296    
 -0.48504138    
 -0.35667503    
   1.3329486    
 -0.51961589    
  0.32904115    
 -0.55170512    
  0.88560921    
 -0.79620242    
  0.66422415    
 -0.71829128    
 -0.11000102    
  0.61105669    
  0.68752140    
 -0.42829072    
 -0.67810923    
  4.38027866E-02
 -0.25951129    
  0.40016019    
  0.23722807    
 -0.40476584    
 -0.14406897    
  0.21877567    
  2.68731099E-02
  0.43654260    
 -0.52149034    
  0.34234610    
 -0.27845180    
  0.35995787    
  0.26101363    
 -0.43286389    
  2.06190981E-02
 -0.44550246    
  0.39726162    
 -0.23682831    
  0.50286090    
  0.13888322    
 -0.19737957    
 -2.68093823E-03
 -0.32738635    
  0.33006692    
 -0.28278556    
  4.51464467E-02
 -0.43562663    
  0.52334517    
 -0.22782008    
  0.75377178    
 -0.83936357    
  0.41674867    
 -0.21337371    
 -0.37469333    
  0.67273819    
 -0.11456645    
 -0.30321634    
  0.22509862    
 -0.73462051    
 -0.22151624    
 -0.14403917    
  0.36555550    
  0.82850921    
 -0.85157436    
 -0.14310065    
  0.41566914    
  0.67522085    
  0.64957607    
  -1.2030734    
  0.95291537    
  -1.0620282    
  0.79096061    
 -0.51843011    
  0.86056817    
 -0.91548401    
  0.40411991    
 -0.17294428    
 -0.54610765    
  0.17678145    
  0.88430315    
 -0.67985141    
  0.83863521    
 -0.35924190    
 -0.44053569    
 -1.32791826E-07
  3.91510576E-02
 -7.23641813E-02
  0.25961840    
 -0.34373426    
 -2.47948915E-02
 -0.33188033    
  0.15123077    
  0.84514743    
 -0.16842499    
 -0.17344376    
  0.21217453    
  0.27473068    
 -0.99773097    
 -4.91689555E-02
  0.17031343    
 -5.99255376E-02
 -0.10246159    
  2.59756930E-02
 -0.49808672    
   1.5092214    
 -0.86581397    
  0.20208074    
 -0.28526971    
  0.15380652    
  0.10018171    
  0.42947376    
  0.17683230    
 -0.25657058    
 -0.43149272    
 -4.77763265E-02
  0.23918453    
 -0.17331684    
 -2.01214217E-02
 -6.72521740E-02
  0.31131369    
 -0.28133297    
  0.46683395    
  6.28007725E-02
 -0.41985381    
  0.26134589    
 -0.50888675    
  0.34473935    
  0.72272277    
 -0.74177063    
 -0.54099631    
   1.0472661    
 -0.15222086    
 -0.37168616    
 -0.21120442    
  0.48364639    
 -6.72521591E-02
 -0.29446834    
 -2.56171245E-02
 -0.13896365    
  1.81824751E-02
  0.83369225    
 -0.67376661    
 -4.51501422E-02
 -0.39348906    
 -0.36607280    
  0.19793597    
   1.1009572    
 -0.77104557    
  0.55053318    
  0.27408659    
 -5.00672609E-02
 -0.71318334    
  0.49643695    
 -0.60444635    
  0.46468455    
  0.22846279    
  0.47792965    
  -1.2006888    
  0.48087344    
  0.63668406    
 -0.92436600    
  0.71100491    
 -0.85879457    
   1.1876523    
  9.77678373E-02
  -1.0248654    
 -0.14713287    
  0.45177341    
  0.11613295    
 -0.57727402    
  0.66813093    
 -0.55060965    
  0.66664863    
 -0.38578883    
 -0.21605965    
  0.41586831    
 -0.25836182    
 -0.42833793    
  0.77457315    
 -0.71955919    
  7.94812217E-02
  0.56888264    
 -0.57338703    
  0.41370773    
 -0.37387967    
   1.1764836    
  -1.1939895    
  0.70412427    
 -0.64207220    
 -0.45763248    
  0.91169012    
  0.36376438    
 -0.85158062    
  0.79409873    
 -0.31821117    
 -0.14002883    
  0.15852337    
  0.11603607    
 -3.07714920E-02
  8.74120444E-02
  0.26371872    
 -0.16520987    
 -0.44205472    
 -0.46628395    
  0.38714638    
 -0.60166425    
  0.67457086    
 -0.13353153    
  0.62479198    
 -0.93413532    
 -0.16066018    
  0.30748451    
  0.21300822    
  0.34299934    
 -1.70113333E-02
 -0.22898148    
  0.15788570    
 -0.47000360    
  0.71706915    
 -0.60939562    
 -0.11613032    
  4.15859409E-02
  0.49811783    
 -0.30768260    
  0.65889704    
 -0.60642600    
 -0.16836190    
  2.05808003E-02
  0.44539794    
 -0.68487775    
 -3.59320194E-02
  0.25672007    
  0.48637840    
 -0.33438620    
 -5.49678430E-02
 -0.24303178    
  0.84854460    
 -0.87509501    
  0.45645949    
 -0.31650248    
  0.39304256    
 -0.29295921    
  0.27837983    
 -2.67395820E-03
 -0.48701492    
  0.35863405    
 -0.19611478    
 -0.16251889    
  8.67705047E-03
 -0.17414787    
  0.62534696    
  0.34449658    
  0.14238597    
 -0.83943927    
 -0.15872715    
  0.44738743    
 -0.23531389    
 -0.11592941    
  0.29701334    
  0.38986439    
  3.40063386E-02
 -0.38590100    
 -0.22091065    
 -0.12876327    
  0.39768305    
 -0.21114199    
 -0.42405796    
  0.54922104    
  7.02304244E-02
  0.32486099    
 -0.50978339    
  0.50560385    
 -0.13308270    
  0.25144723    
 -0.52173769    
 -0.24373010    
 -6.18752502E-02
  0.56869286    
 -0.47725886    
  0.11194081    
 -0.14550777    
 -4.09895778E-02
 -0.40755916    
  0.35384056    
  0.41352683    
 -0.31681287    
  9.73123088E-02
 -6.38116524E-02
 -9.97773632E-02
   1.1755205    
  -1.3790501    
  0.75916117    
  0.23535366    
 -0.94086224    
  0.44767928    
  0.41233075    
 -0.68267584    
  0.54884392    
 -0.26272511    
  0.15347980    
 -0.16925284    
  0.39641535    
 -0.22582094    
  0.31869745    
 -0.27798268    
 -0.55512142    
  0.37048051    
 -0.45220619    
  0.14050207    
 -8.83575529E-02
  0.57435334    
 -0.62893385    
  0.38243771    
 -0.30502519    
  0.79602146    
 -0.79828131    
  5.71586117E-02
  0.60846394    
 -0.19590153    
 -0.34044054    
  0.18958467    
 -0.21576932    
 -0.27820331    
  0.37536716    
  0.25234279    
  0.36584148    
 -0.99895662    
  0.26090384    
 -0.14101517    
 -0.38877803    
   1.1115309    
 -0.82651180    
  0.51242459    
  0.30235028    
 -0.65265566    
  0.47903317    
 -0.64918411    
  2.39057131E-02
 -0.40546495    
   1.0529667    
 -0.96267986    
  0.12812096    
 -0.27927890    
 -0.16325736    
  0.49493667    
 -0.54545242    
  3.06147318E-02
 -7.83690438E-02
  5.29222712E-02
 -1.30651458E-07
 -5.29223792E-02
  9.33318362E-02
 -3.01529020E-02
  0.56252682    
 -0.64214486    
 -3.94417979E-02
  2.27283761E-02
  3.85724381E-02
  3.71395797E-02
  5.19469520E-03
  7.48480558E-02
 -1.45281116E-02
  4.76279147E-02
 -8.74344260E-02
  1.01011917E-02
 -2.03050617E-02
  5.00104092E-02
 -1.13344534E-08
  1.93242915E-02
 -0.16055058    
  2.22231224E-02
  5.86833805E-02
 -0.12102664    
  0.22431231    
 -6.26713410E-02
 -7.75582790E-02
  3.17487307E-02
 -0.12169692    
  7.91373402E-02
  3.73378024E-02
 -8.17893595E-02
  0.15252598    
 -5.51519506E-02
 -2.61112563E-02
  6.65205792E-02
 -6.65207952E-02
 -1.60003826E-02
  1.60002280E-02
  2.09430531E-02
 -1.21613624E-07
 -6.41933680E-02
  2.72496007E-02
  1.06954155E-02
  5.18251732E-02
  5.40672392E-02
 -5.91306500E-02
 -6.28477409E-02
  4.23342437E-02
 -4.23342027E-02
  3.19177359E-02
 -2.11647619E-02
  4.86117209E-08
  0.12074953    
 -0.23386431    
  4.10614200E-02
  9.32182595E-02
  2.58413684E-02
 -6.31788820E-02
  8.33816752E-02
 -4.60438058E-02
 -1.58313382E-02
  2.10534409E-02
 -7.57116973E-02
  5.99633530E-02
 -1.12593824E-07
 -5.30492608E-03
 -1.60859749E-02
  5.39080659E-03
  0.10212941    
  4.74023037E-02
 -0.15492243    
 -1.08698178E-02
 -5.04309200E-02
  0.66989034    
 -0.47235915    
  0.55961579    
 -0.63808727    
 -5.77586703E-02
 -1.63491536E-02
 -2.78568417E-02
  5.49589321E-02
  2.63867863E-02
  2.06194241E-02
 -3.63677554E-02
 -5.30492608E-03
  0.64409125    
 -0.59226584    
  1.04925583E-07
  6.35911077E-02
 -0.14785147    
  5.47932042E-03
  0.67104709    
   1.0201976    
 -3.37973200E-02
 -0.56798404    
  7.32612098E-03
 -0.24715225    
  0.55022603    
  0.23226644    
 -0.67619783    
  0.16963655    
 -2.87788846E-02
 -0.34269610    
  3.03819906E-02
  0.46280804    
 -0.63965863    
  0.41925845    
  0.30898002    
 -0.89286047    
  0.16759396    
 -0.34361961    
 -0.11048769    
 -0.18419234    
 -1.12994844E-02
  7.12629110E-02
  1.05265444E-02
  0.99963057    
  0.26280892    
 -0.42566764    
  0.42566794    
  0.21271908    
 -0.46403354    
  3.55509780E-02
  0.26912880    
 -0.66818035    
  0.23132919    
  0.21440987    
  5.46212271E-02
 -0.18165717    
  0.48090044    
 -3.12721916E-02
 -0.44169149    
  0.19995172    
 -0.28445107    
 -6.66914135E-02
 -2.30173091E-03
  0.84663939    
 -0.83975071    
  0.58829498    
 -0.49236116    
  0.15741234    
  4.17451672E-02
 -0.46422818    
 -2.71368190E-03
   1.0036645    
 -0.34226593    
 -0.70301348    
  0.85616195    
 -0.65884471    
  6.30839914E-02
  0.42421106    
 -0.29533017    
 -7.70698162E-03
 -0.24415570    
  0.17612945    
 -5.97192235E-02
  0.77335882    
 -0.14489661    
 -0.54218370    
  0.27653164    
  0.20773479    
 -0.44861901    
  0.46829987    
 -0.13684271    
 -0.44899678    
 -0.45825672    
   1.0811601    
 -0.21379785    
  0.16077311    
  7.85182938E-02
 -8.22382271E-02
 -1.37587851E-02
  7.40180314E-02
 -0.57108498    
  0.34354576    
  0.50994408    
 -0.57203829    
  0.26716045    
 -0.35360381    
  0.38074395    
 -0.45498291    
 -9.21957642E-02
  0.32228756    
 -0.38240913    
  0.56205481    
 -0.57495832    
 -0.26063403    
 -0.41960943    
 -0.29626587    
  9.32182595E-02
  5.10312431E-02
  0.42354274    
 -0.29312572    
 -0.18669794    
  0.92467642    
 -0.29116738    
  0.64008832    
 -0.18026191    
 -0.41610345    
  0.35238749    
 -0.39332125    
  0.25007567    
  0.32494020    
 -0.43247226    
  0.67977291    
 -0.45953247    
  0.33591828    
  0.50554842    
 -0.78678769    
  3.95734161E-02
  0.49051514    
 -0.40115479    
 -0.15307620    
  0.32730034    
 -0.47054577    
  0.45964670    
 -0.11607195    
  9.39104334E-02
 -0.22876136    
  0.43780059    
 -0.19237174    
 -0.39314446    
 -0.12366755    
   1.1363813    
 -0.61819255    
  0.30776772    
 -0.58677590    
  0.35193646    
 -8.99171457E-03
 -0.41453838    
 -0.49212119    
  0.85094237    
 -0.17715088    
 -0.18362533    
 -0.51934195    
  0.94354719    
  9.40287113E-02
  0.22454095    
 -0.55265689    
  0.74516815    
 -0.40661785    
 -0.18439962    
 -0.49842000    
  0.61357999    
  0.16591258    
 -0.71752578    
  0.12111560    
  0.25532007    
 -0.36788827    
  0.35603634    
 -0.33290204    
  9.32291076E-02
  0.31015500    
 -0.22662203    
 -0.17468521    
  0.37883431    
  8.70114118E-02
 -9.41390619E-02
 -0.13619192    
  -1.0289637    
  0.57908410    
  9.32048112E-02
  4.12904248E-02
  0.53787249    
 -0.56290227    
  0.12136102    
  0.81861037    
 -0.50573832    
 -0.37822747    
  0.44323212    
 -0.71149611    
  0.90770698    
 -0.37156346    
 -0.30561963    
  0.51669085    
 -0.24497257    
  0.43491215    
 -9.96724740E-02
 -0.59124529    
 -0.21814501    
  0.12238923    
  0.53264475    
  0.50794369    
 -0.70621926    
  0.29162169    
  0.37575772    
 -0.14088778    
 -0.48524866    
 -0.16827905    
 -0.27317938    
  9.24502760E-02
  0.86285967    
 -0.75440127    
  5.41798137E-02
  0.31863824    
  0.14014684    
 -0.23442486    
 -0.14822575    
 -0.14977428    
 -0.29205844    
  0.30722666    
  0.78060627    
 -0.37585855    
 -0.53797203    
  0.49547502    
  3.52978930E-02
 -0.23879994    
 -0.26053119    
 -0.12136090    
  0.24652381    
  0.16608411    
 -0.39925659    
  0.39031988    
 -9.01171416E-02
  0.44337520    
 -0.71224403    
  0.57600671    
 -0.47116029    
  0.10118491    
  0.75204730    
 -0.70905221    
  0.33561310    
 -0.49377957    
  0.93027705    
 -0.37402049    
  0.62995368    
 -0.64760494    
 -0.37643838    
 -9.41133127E-02
 -0.14107849    
  0.88343346    
 -0.50700533    
 -0.10401326    
  0.74468058    
  -1.0020578    
  0.79701400    
 -0.79950482    
  0.46906796    
 -0.18263347    
  0.76799071    
 -0.82581025    
  0.63703859    
 -0.62324530    
  1.95505191E-03
  0.56184530    
 -0.26058400    
 -0.27809417    
  0.47902784    
 -0.72680408    
 -4.90177469E-03
  0.69314736    
 -5.68693094E-02
 -0.44255534    
  0.25736916    
 -0.27164057    
  0.69211984    
 -0.87403071    
  0.27404281    
 -0.28893122    
   1.0508219    
 -0.46721053    
  0.24384812    
  -1.3341271    
  0.57198721    
  0.89307225    
 -0.28035849    
 -0.36871207    
 -6.63750321E-02
 -0.11411329    
  0.16570045    
 -0.31985116    
  0.17589065    
  0.65366840    
  3.94787975E-02
 -0.33840942    
 -7.57010654E-03
  0.41454214    
 -0.78344983    
  0.47274733    
 -0.41302800    
 -0.31638542    
   1.0074602    
 -0.60389084    
 -0.19415624    
  0.59898829    
 -0.75045455    
  0.64649963    
 -0.28581131    
 -0.10225023    
  0.22851215    
 -0.46049404    
  0.61158013    
 -0.39000472    
 -5.15134260E-02
  0.28216040    
 -0.63506639    
   1.2213755    
 -0.44553652    
 -0.51034456    
 -0.43597394    
 -0.11824806    
  0.29808784    
 -0.26112285    
 -9.73282456E-02
  0.90106452    
 -0.98444581    
 -0.13422197    
  0.69865680    
  0.30132484    
 -0.21706440    
  0.28768218    
 -2.68730205E-02
  0.19872332    
 -0.33392379    
 -5.72892502E-02
  0.12613362    
 -8.00425485E-02
 -0.17156872    
  0.23483948    
  0.81911838    
 -0.22477575    
 -0.75947660    
  0.47838488    
 -0.41790676    
  0.35901949    
  0.27862489    
 -0.26559535    
  0.11742347    
 -0.40834704    
  0.54025835    
 -0.64273691    
  0.72151762    
 -0.37448144    
 -0.16351640    
  0.42457584    
  3.21157128E-02
 -0.61885840    
  0.62390298    
 -3.71601693E-02
 -0.58439803    
  0.76213992    
 -0.79305804    
  5.63531518E-02
 -0.16064051    
  0.80225420    
  7.63375014E-02
 -3.74404229E-02
 -0.40315565    
  0.54818153    
 -0.15548506    
 -5.77084161E-02
 -0.41229543    
 -0.20004763    
  0.95831752    
 -0.74342728    
  9.81524438E-02
  1.16183041E-02
  0.31815377    
 -0.95359266    
  0.29698452    
  2.51441672E-02
  0.68065405    
 -0.56362396    
  6.00606296E-03
  0.19849066    
  0.25693586    
  6.30939705E-03
 -6.49578646E-02
 -0.40882632    
  0.11080040    
  0.10951106    
 -0.21026084    
 -0.24079838    
  0.26646626    
  0.40741253    
 -0.39385936    
 -0.11394434    
  0.71235794    
 -9.88045707E-02
 -0.51316208    
 -4.58702892E-02
  9.15924758E-02
 -0.14611362    
  0.31688491    
 -0.27262086    
  0.38111630    
 -0.46494606    
  8.99962932E-02
  0.89223319    
 -0.96225113    
  0.78344965    
 -0.34271640    
 -0.33845451    
  0.12656294    
 -0.10886313    
  0.50024366    
 -0.77437240    
  0.16072246    
  0.35470775    
 -0.22199556    
  0.22810279    
  0.20563960    
 -0.61797768    
  0.10880276    
 -0.24134932    
  0.22681113    
  0.55782104    
  0.12163454    
 -0.65262222    
  0.42095891    
 -0.55827993    
  7.21033439E-02
 -0.15234084    
  6.13688268E-02
  0.62287796    
  0.18805215    
 -0.95678192    
  0.78895819    
  9.96266678E-03
 -0.20108372    
 -2.29896326E-02
 -0.50567114    
  0.61428195    
 -0.28444201    
  0.19121608    
 -0.13200605    
  0.46629456    
 -0.40219176    
  0.33202747    
 -0.56255084    
  0.68695509    
 -0.29391253    
  0.22868355    
 -0.79912156    
 -0.41039112    
 -6.10875152E-02
   1.1219598    
  6.81378543E-02
 -0.52692264    
  6.09825999E-02
  0.21855268    
 -0.37748596    
  0.30267003    
 -0.19663842    
 -0.15180588    
  0.31653562    
 -0.27300087    
  4.17184383E-02
 -0.15057279    
  0.13102825    
  0.45953223    
  0.39711991    
  0.13968112    
 -0.35033306    
  0.10259815    
 -0.53249735    
  0.47265041    
 -0.46035850    
  0.13222185    
  0.51722693    
 -0.36045858    
  0.18449789    
 -0.63201135    
 -0.12857741    
  0.59934747    
  6.31007850E-02
 -0.44209900    
 -1.12569444E-02
  0.50248933    
 -0.59328103    
 -0.13945185    
  0.87110448    
 -0.78468710    
  0.54929215    
  0.22640871    
 -0.45270199    
 -0.40704364    
  0.27576303    
  0.25151402    
 -0.37583852    
  0.47432223    
 -0.15014502    
  0.14506263    
  1.89280789E-02
 -0.19085781    
 -0.31373733    
  0.62126625    
 -0.54937905    
  3.40939835E-02
  0.84570050    
 -0.91509235    
  1.19047556E-02
 -0.16472593    
  0.29405725    
 -0.10401326    
  0.21542139    
  0.42946422    
 -0.69012451    
  0.41148329    
  5.95260784E-02
  3.76186753E-03
 -0.55431068    
  0.67000586    
  6.47475272E-02
 -0.76348448    
 -0.42356494    
  0.58854741    
  0.45612431    
 -0.47920245    
 -0.23833609    
  0.23638879    
 -0.18818663    
 -4.57357913E-02
  0.73298335    
  0.12132727    
 -0.49591282    
  0.43095505    
 -0.58109760    
 -6.01806771E-03
  0.17660427    
  0.61240137    
 -0.79506034    
 -0.34460247    
  0.57500684    
  0.32049790    
 -0.65761322    
 -0.16093048    
  0.73460376    
 -0.47509253    
 -0.32793742    
  0.91458976    
 -4.05381024E-02
 -0.23772939    
 -0.26251417    
  0.49074221    
 -0.45437482    
  0.22464636    
 -0.50732833    
  0.29203644    
  0.89635396    
  -1.2851982    
  0.79120064    
  2.48743780E-03
 -0.65536082    
 -4.90293317E-02
 -1.51900267E-02
  0.49176756    
 -0.36945969    
  0.55152130    
  0.25362357    
 -0.44351578    
  9.38960165E-03
 -0.32470384    
  0.55838341    
  0.10856140    
 -0.71551931    
  0.50583565    
 -0.44654289    
  0.43418843    
 -0.33868477    
  0.18522440    
  5.02458364E-02
  0.34062031    
 -0.37965721    
 -0.29835463    
  0.54789817    
 -0.43250218    
 -0.27816716    
  0.74840987    
 -0.46833229    
 -0.20705214    
  0.72775286    
  6.77984487E-03
  0.17042701    
 -0.59809613    
 -0.24541055    
  6.41243905E-02
  0.64544332    
 -0.50110108    
  0.23949669    
 -0.37354028    
 -0.16686790    
  0.99405855    
 -0.24786426    
 -0.39461717    
 -0.36867145    
  5.97550683E-02
  0.66490996    
 -0.37664798    
  0.41756544    
 -0.59191906    
  0.23834835    
 -0.46252769    
 -0.39515555    
  0.30861539    
  0.17807543    
  4.39378470E-02
  4.85745892E-02
  0.45589581    
 -0.43668523    
 -3.22261862E-02
  0.29149583    
 -0.43442863    
  0.82289314    
 -0.73609149    
  0.94855893    
 -0.35361290    
 -0.34851882    
  0.28813335    
 -0.47842872    
  1.75459718E-08
  0.40982249    
 -0.36917490    
 -0.16362931    
  0.84517920    
 -0.55380011    
  1.46524021E-02
  5.48325852E-02
 -0.20989265    
 -0.12899207    
  0.12899214    
  0.59507322    
 -7.15888515E-02
 -0.43611884    
  0.12080479    
 -0.23397785    
  0.31030041    
  0.72459626    
 -0.80091864    
  5.15884720E-03
 -0.20697999    
  0.76143634    
 -0.92868257    
 -6.70352876E-02
 -4.36037853E-02
  0.85955840    
 -0.70739919    
  0.12783338    
  0.48954824    
 -1.95446052E-02
 -0.42472839    
  4.57353710E-09
  0.20486879    
 -5.04309088E-02
  0.12313265    
 -0.49219945    
  0.14376584    
 -4.64170314E-02
  4.64173779E-02
  0.72607630    
 -0.70682430    
  0.47370443    
 -1.32803554E-02
 -0.60124582    
 -0.45547533    
  0.58778685    
  0.54856604    
 -0.32200944    
  0.34640071    
 -0.59019917    
 -0.50720876    
   1.0223730    
 -2.36540604E-02
  0.53421986    
 -0.14214198    
 -0.85995626    
  7.56235272E-02
  8.30666423E-02
  0.76479346    
 -0.72920239    
  0.10605977    
  7.42203817E-02
  0.57554638    
 -0.96292806    
  0.24652384    
 -0.34830680    
   1.0679892    
 -0.25705931    
 -0.69208962    
  0.82004964    
 -0.36710429    
 -0.48954824    
  0.50289965    
 -0.44124359    
  0.23909797    
 -5.67766279E-02
  0.23475970    
 -0.61477804    
  0.72041047    
 -0.52684581    
  0.46896777    
 -0.22898972    
  0.17715062    
 -0.80413210    
  0.50409549    
  0.71229964    
 -0.84189224    
  0.77657056    
 -0.65622872    
  0.73590034    
 -0.85205847    
 -0.19789088    
  0.42976439    
 -0.31000444    
  0.16792201    
  0.32880935    
 -0.53586149    
 -0.44496754    
  0.34377146    
 -0.18805225    
  0.55557728    
 -0.25698322    
 -0.40779316    
 -0.30413368    
  0.55893850    
 -1.73706038E-09
 -0.70678997    
  0.12871216    
 -4.95151915E-02
 -6.82679489E-02
  5.42022986E-03
  8.29488486E-02
 -2.51901131E-02
 -1.02566304E-02
 -2.61112563E-02
 -1.12593824E-07
  0.71149623    
 -0.68538529    
  3.04592736E-02
  1.98026355E-02
 -2.98528578E-02
 -3.59934717E-02
 -2.65267957E-02
 -8.40831250E-02
  0.14660358    
  5.03788935E-03
  7.26710334E-02
 -0.14562003    
  6.28477782E-02
  0.12396800    
 -0.11386685    
 -5.15579209E-02
  5.27704414E-03
  5.12933619E-02
 -5.12933061E-02
 -1.05819833E-02
 -1.06953308E-02
  1.60002280E-02
  3.63677815E-02
  6.42196089E-02
 -9.00606960E-02
  1.55846002E-02
  3.54465134E-02
  9.90128797E-03
 -0.13142230    
  3.85724381E-02
  3.19177359E-02
  0.69836915    
 -0.67764276    
 -2.07259990E-02
 -1.05265258E-02
  2.61110142E-02
 -1.03627555E-02
  2.06194241E-02
  1.36454304E-07
 -3.63677554E-02
  2.09430531E-02
  5.16783958E-03
  1.02566369E-02
  1.36454304E-07
 -3.63677554E-02
  2.09430531E-02
  2.05134135E-02
 -4.14568260E-02
  5.27704414E-03
  1.04713310E-02
  9.90910828E-02
 -0.22668773    
  7.95872957E-02
 -1.65292285E-02
  2.19789278E-02
  7.33313784E-02
  5.40672392E-02
  4.67376895E-02
 -0.12638167    
 -3.69435586E-02
  2.65268851E-02
  1.55846002E-02
 -5.16809197E-03
  9.38962698E-02
 -3.84662710E-02
 -0.13633631    
  9.12162140E-02
  2.04925030E-07
  2.03053616E-02
 -7.29488358E-02
  0.19129007    
 -0.16989915    
 -2.13910267E-02
  1.62470499E-07
  1.62470499E-07
 -1.08698178E-02
  3.75379063E-02
  5.24948724E-03
 -1.58313382E-02
 -3.24352905E-02
  2.17399448E-02
  5.23681231E-02
  1.51902614E-02
 -5.03768912E-03
 -3.07716280E-02
 -3.71393859E-02
  2.66682338E-02
  2.08339561E-02
  8.87282938E-02
 -4.83186804E-02
  2.44511515E-02
  3.32570635E-02
 -6.76585808E-02
 -4.08219621E-02
 -4.25595939E-02
  3.20883021E-02
  1.04713310E-02
 -3.17487419E-02
  3.69433947E-02
 -3.15815248E-02
  2.63867863E-02
  2.06194241E-02
  5.08894259E-03
  1.51137039E-02
 -8.88313577E-02
 -3.90020870E-02
  7.12629110E-02
  0.63878620    
 -0.51924062    
  0.54950446    
 -0.58778667    
 -0.15822412    
  0.12851894    
  0.66253245    
 -0.73548138    
  1.62470499E-07
  2.13910770E-02
 -3.77403423E-02
  3.24354023E-02
  2.62481049E-02
 -3.15815248E-02
 -1.07526295E-02
  3.71395797E-02
  3.12620116E-08
 -1.04713123E-02
 -1.05819833E-02
  5.18251732E-02
 -8.97702128E-02
  7.96177611E-02
  5.08894259E-03
 -8.47069100E-02
  6.93609938E-02
 -8.04721266E-02
  0.10591912    
 -4.10312638E-02
  5.10312431E-02
  9.90128797E-03
 -2.49388441E-02
 -0.11778297    
  0.18137415    
 -4.75072302E-03
 -9.56928823E-03
 -2.43318845E-02
  2.16789516E-07
 -0.15991427    
  0.24487124    
 -0.12516294    
  4.02066372E-02
 -5.05159125E-02
  5.54298125E-02
  4.88997390E-03
 -6.55145794E-02
 -1.04713123E-02
  5.12933619E-02
  0.60431582    
 -0.68227732    
  4.23342437E-02
  0.71366060    
 -8.19479302E-02
 -0.72391880    
  5.52626364E-02
  2.12773848E-02
  0.17351101    
 -0.18942633    
  1.06382854E-02
  2.61110142E-02
  2.54467614E-02
 -3.06147579E-02
 -1.21613624E-07
 -4.23342027E-02
  0.62028569    
  9.95295867E-02
 -2.39691846E-02
 -0.55490971    
  0.49377987    
  0.11363564    
  0.67898083    
  1.54442936E-02
 -0.52324820    
 -8.03329456E-08
  0.60063499    
 -0.48669034    
  0.37156361    
  0.15111454    
 -0.57194912    
  5.11924177E-02
  0.48121706    
 -0.65703380    
  0.80965805    
 -0.76709855    
  0.65969944    
 -0.62098485    
 -0.35908902    
  0.27781481    
  2.03857142E-02
 -7.44529217E-02
  0.98804957    
 -0.19280809    
 -0.70521551    
  0.10866623    
  0.39418069    
 -0.14793953    
  0.48859924    
 -0.78353143    
  0.16976909    
 -0.16561985    
 -0.23984541    
  2.08339579E-02
   1.0411505    
  -1.0995227    
  9.38185230E-02
  0.17941499    
 -0.32079524    
  0.85179055    
 -0.38609397    
  0.38364607    
 -0.16627453    
 -0.36435366    
 -0.22575134    
   1.0440614    
 -0.73442888    
 -4.63787337E-08
  0.39131683    
 -0.30686295    
 -0.16833526    
 -0.19490045    
  0.68552339    
 -0.43787226    
 -0.51610988    
  0.99276090    
 -0.20189826    
 -0.25131446    
  0.46054789    
 -0.16949318    
 -0.26815277    
  0.46290323    
 -0.81957793    
 -0.47378445    
   1.1696233    
 -0.38946488    
  3.70052978E-02
  0.33209237    
  9.04346704E-02
 -0.30029270    
 -0.11461554    
  0.60389084    
 -0.62886804    
  3.88335926E-03
  0.28477082    
 -0.16784959    
  6.02187552E-02
 -8.81925672E-02
  0.31393018    
 -0.21283400    
 -0.19198352    
  0.49871391    
 -0.22078782    
  0.26349500    
  0.13508382    
 -0.63281304    
  0.73500961    
 -0.40146250    
 -0.29704672    
  0.76070547    
 -0.41938055    
 -0.16139552    
 -0.32427165    
 -0.30508581    
  0.65885794    
  0.21262343    
 -0.76247585    
  0.55130482    
 -0.39535680    
 -0.20499046    
  0.84389055    
  0.27307066    
 -0.81548601    
 -0.18428038    
  0.54641968    
 -0.47382566    
  0.69751406    
 -0.20881315    
 -0.47565696    
 -0.16137627    
  0.44527137    
  0.68087721    
 -0.91423547    
 -0.18191074    
  0.68200135    
 -0.33746883    
  0.12146059    
 -0.25773811    
 -0.23319378    
  0.28007758    
 -0.95818698    
  0.64733768    
 -0.62276644    
  9.66207311E-03
 -5.43344766E-02
  3.00024673E-02
  2.16789516E-07
 -8.74593481E-02
  8.74595195E-02
  2.16789516E-07
 -4.53479514E-02
  1.02566369E-02
  4.97614332E-02
  0.39243546    
  0.17684208    
  0.25770426    
 -0.59417629    
 -0.14903574    
 -7.41078109E-02
 -3.92206460E-02
  0.55100733    
   1.1195258    
  -1.7377417    
   1.0417686    
  -1.0471303    
  0.10697217    
 -8.56947303E-02
   1.3954625    
 -0.76755595    
 -0.68197381    
  5.93167096E-02
  4.10314910E-02
 -8.92981514E-02
  2.17399448E-02
  3.17487307E-02
  9.90910828E-02
 -3.35763060E-02
 -7.07364231E-02
  3.09301745E-02
  5.06340666E-03
 -3.07716280E-02
 -1.57484692E-02
  4.14565876E-02
 -3.61796692E-02
 -5.96380346E-02
  0.12582038    
 -4.53479514E-02
 -5.16809197E-03
  1.03095742E-02
  6.45386875E-02
 -4.92709428E-02
 -6.25203997E-02
  1.60002280E-02
  0.65265596    
 -0.67404687    
  4.23342437E-02
 -5.32041825E-02
  3.75379063E-02
  7.10959285E-02
  0.93185520    
 -0.85181242    
 -0.22767864    
  0.14763601    
 -5.54299280E-02
  5.16783958E-03
  5.02618439E-02
 -0.12516306    
  9.53102857E-02
 -2.55769640E-02
 -5.86835183E-02
  2.17399448E-02
  4.72530909E-02
 -3.12526561E-02
 -5.99633381E-02
  5.99633530E-02
  0.72439992    
 -0.70345670    
  0.51186121    
 -6.41247407E-02
  0.24021557    
  8.96120369E-02
  0.21741283    
 -4.10614461E-02
  0.69014889    
 -0.89548761    
  0.64417315    
 -0.87161493    
 -0.60204148    
  0.75046170    
  0.69049126    
 -0.63628423    
  0.34504995    
 -0.13302316    
  0.19511221    
  0.68390721    
 -0.96825039    
 -9.30904299E-02
  7.51528665E-02
 -0.65323055    
 -0.26192945    
   1.1227995    
  0.45681953    
 -0.72749054    
  0.27250749    
  0.20649169    
 -0.21201156    
 -5.49901426E-02
  0.46291208    
  3.73314098E-02
 -0.51398259    
  1.56865939E-02
 -0.38143682    
  0.17708465    
  0.64172834    
 -0.53113067    
  0.62917823    
 -0.79371029    
  0.35111812    
 -0.20382771    
 -1.31291840E-02
  5.56889661E-02
  0.68792540    
  6.29011840E-02
  0.12897313    
 -0.62709731    
 -0.34655529    
  0.97624207    
 -0.25045258    
 -0.64240772    
 -3.64456028E-02
  0.50776434    
  6.24010004E-02
 -0.52951753    
   1.0403435    
 -0.87458026    
  0.63274479    
 -0.54440188    
  0.42956257    
 -0.13580140    
 -0.52302110    
  0.30290300    
  0.15501349    
 -0.30288982    
 -0.20105980    
  0.28661075    
 -8.55508745E-02
 -0.52138901    
  0.90978014    
 -0.42223191    
 -1.81336992E-03
  0.38776577    
 -0.32107428    
  1.85035579E-02
 -0.33547249    
 -0.59339690    
   1.0226635    
 -0.57722038    
  0.64185399    
 -0.41979209    
  0.27131501    
 -0.30880556    
 -2.50299815E-02
  0.75998712    
 -0.13230045    
 -0.46632034    
 -8.80813226E-02
 -7.32849613E-02
  0.77389836    
 -0.44006324    
 -0.10060462    
  0.34529647    
 -0.44903624    
  0.30474198    
 -0.72038054    
   1.4075396    
 -0.37660629    
 -0.81641579    
  0.25625268    
  0.14424939    
  0.31346634    
 -0.17147145    
 -0.60637563    
  0.94490153    
 -0.22699714    
 -0.53514290    
  0.52739096    
 -0.45532605    
 -3.53834070E-02
  0.64319098    
 -0.68870270    
 -4.53591123E-02
 -0.51703203    
  0.61001921    
  0.48599568    
  8.73180852E-08
 -2.50176508E-02
 -0.77363431    
  7.78170750E-02
  8.70113894E-02
   1.1665154    
 -7.94066191E-02
 -0.86592752    
  6.09713458E-02
  0.12494572    
 -0.15878338    
  0.11714564    
  1.01524964E-02
 -0.35139787    
  0.65287304    
 -0.43452570    
 -0.26989251    
  0.60910845    
 -0.25976491    
 -1.97315402E-02
 -0.16721864    
  6.22607730E-02
  0.31643963    
 -0.50887251    
 -8.92310217E-02
  0.23638879    
  0.24686004    
 -0.41123822    
  0.25489244    
  0.29867905    
 -0.24623252    
 -0.11801139    
 -0.10833096    
  0.99925137    
 -0.78576505    
  0.15705118    
 -0.28926322    
  0.15956104    
  3.53394188E-02
  0.42948014    
  1.01181502E-02
 -0.58711576    
  0.28818512    
 -0.11495908    
  0.20573415    
 -5.52496361E-03
 -0.33012113    
  0.58542883    
 -0.16783485    
 -0.81156504    
  0.88140333    
 -0.63677800    
  0.77885246    
 -0.33319211    
 -0.54680431    
  0.28458300    
 -7.74080604E-02
 -1.62277184E-02
  0.50096112    
 -1.62401758E-02
 -8.81571472E-02
 -0.38639084    
 -0.18637836    
 -4.74496000E-02
  0.23382807    
  0.46696246    
 -0.72669852    
  0.45413035    
 -0.14310065    
  7.76731521E-02
  0.53125584    
  -1.0048249    
  0.94334972    
  1.32597359E-02
  0.11888015    
 -0.80219650    
  0.35949713    
 -0.32111302    
  0.41102862    
 -1.53739583E-02
 -0.44716766    
  0.53347456    
 -0.20426619    
 -0.25086182    
 -0.28836116    
  0.61841202    
  1.59770269E-02
 -0.21811302    
 -0.32294419    
  0.89224136    
 -0.41976556    
  0.21321782    
 -0.58903420    
 -0.28096327    
 -0.45581880    
  8.11254531E-02
 -9.05595720E-02
 -0.19280291    
  0.19753116    
 -9.38962102E-02
 -6.97332621E-02
  4.87900525E-02
  2.09430531E-02
  4.55774032E-02
 -0.10426103    
  0.67652655    
 -0.63878608    
 -3.77403423E-02
   1.1328192    
  -1.1273397    
  0.71744001    
   1.2079650    
  -1.2487867    
  0.63156706    
 -0.25237006    
  0.34808302    
 -5.80272377E-02
  7.53265321E-02
 -0.34468552    
  0.43663192    
 -0.51002383    
  4.00004443E-03
  9.33123007E-02
  0.50791228    
 -0.19642498    
 -0.39092404    
  0.71264094    
  -1.0459685    
   1.0215416    
 -0.84795737    
  0.79097378    
 -0.43199190    
  0.20096394    
 -0.20581433    
  0.12621120    
 -0.33049023    
  0.77883238    
 -0.70785326    
  0.59700358    
 -0.73159337    
  0.74676812    
 -0.64034909    
  0.32964650    
  0.25496078    
 -0.16589688    
 -6.07029945E-02
  0.16531129    
 -0.42887449    
 -0.67086679    
 -0.15754640    
 -7.96807744E-03
 -0.25360289    
 -0.12619461    
  0.16660404    
 -0.10426103    
 -6.23431355E-02
  5.12933694E-02
  0.14937742    
 -0.14383744    
  5.50964056E-03
  5.86833805E-02
  0.11258829    
 -9.20748040E-02
  3.00024673E-02
 -4.53479514E-02
 -3.67494933E-02
  0.12547784    
 -0.13083965    
  2.65268851E-02
  0.12300505    
 -0.12825435    
  5.12933619E-02
  4.40169051E-02
 -3.40666585E-02
 -5.59941381E-02
  5.22197504E-03
  6.55145943E-02
 -8.65678936E-02
  1.26250868E-07
  3.14160660E-02
 -5.29223792E-02
  5.29222712E-02
  1.53454430E-02
  6.86544105E-02
 -8.91680643E-02
 -3.69435586E-02
  3.69433947E-02
  0.66955507    
 -0.57565874    
 -0.13083965    
 -5.39068598E-03
  2.13910770E-02
  5.65704182E-02
 -0.12216752    
  0.12216770    
  2.46926006E-02
 -0.11352398    
  3.75379063E-02
 -1.05819833E-02
  5.68629578E-02
 -8.92981514E-02
  5.86833805E-02
 -0.15070260    
  6.97958842E-02
  0.13142264    
 -6.61819205E-02
 -8.79688412E-02
  0.10363477    
 -2.62480993E-02
 -1.60859749E-02
  6.28477782E-02
  1.01011917E-02
 -2.03050617E-02
 -5.26435710E-02
  0.13150232    
 -0.17570829    
  0.14686024    
 -5.00102155E-02
 -1.03094913E-02
 -1.56661291E-02
  5.24948724E-03
 -8.17893595E-02
  0.12783344    
 -0.11653369    
  0.10142005    
 -5.08893328E-03
 -3.63677554E-02
 -1.60003826E-02
  0.12611146    
 -1.43198911E-02
  2.37542819E-02
 -6.79872483E-02
 -4.62807640E-02
 -1.05819833E-02
 -3.24352905E-02
  6.38513416E-02
 -3.14160697E-02
  2.62481049E-02
  1.54246064E-02
 -4.70059924E-02
  8.20975825E-02
  4.91402391E-03
 -7.63730928E-02
 -7.12629482E-02
  7.65400678E-02
 -6.52403980E-02
  2.22231224E-02
  3.77402157E-02
  5.65704182E-02
 -6.18752763E-02
  3.14160660E-02
 -4.75021712E-02
  7.79616088E-02
 -7.79613778E-02
  4.23342437E-02
  1.54246064E-02
 -9.07286257E-02
 -5.60212974E-03
  0.11653388    
  7.69611076E-02
  0.45953232    
 -0.52654314    
 -0.11531077    
  3.81518155E-02
  4.18911465E-02
 -2.59754993E-02
  2.08339561E-02
 -1.55845992E-02
  3.09301745E-02
 -4.67616394E-02
  5.30493958E-03
 -4.87900898E-02
  8.00429136E-02
  5.48765324E-02
 -0.13491924    
  0.10034807    
   1.0697232    
  -1.0449080    
 -1.48153212E-02
 -8.83691311E-02
  2.68111452E-02
  2.61110142E-02
  2.54467614E-02
 -1.01012224E-02
 -3.61796692E-02
  5.62806018E-02
  0.68565631    
 -0.57731551    
 -0.25835434    
  0.12991200    
  0.55160701    
  0.28108120    
 -0.21873827    
  0.77361250    
 -0.20306775    
 -0.31071964    
  0.72443211    
 -0.31614614    
 -0.32109812    
 -0.20629601    
  0.26657769    
  0.53073579    
 -0.74613953    
  0.46060580    
  0.37496179    
 -5.91694610E-03
 -0.13763739    
  0.49963972    
 -0.31373009    
  -1.0137239    
 -0.53270823    
 -3.60397398E-02
 -0.28462866    
  0.13657565    
  9.62768868E-02
 -4.95151915E-02
 -1.53457001E-02
  9.81176943E-02
 -3.80999222E-02
 -0.11294039    
 -7.91373029E-02
  7.36875683E-02
  5.83718754E-02
 -2.61112563E-02
  4.65201214E-02
 -4.12429720E-02
 -3.75380628E-02
  8.38187709E-02
 -0.11152115    
  5.99633530E-02
  0.60757768    
  0.79055113    
  7.79290721E-02
 -0.19424227    
 -0.27551925    
  0.15387410    
 -0.18531105    
  0.21794038    
 -9.67745855E-03
 -0.44093272    
  0.43605855    
 -0.59991181    
  0.33264992    
  2.10534688E-02
  0.23803240    
 -0.32731891    
 -0.20396620    
   1.1216228    
 -0.76188010    
 -0.11559246    
  0.14061783    
 -8.32161754E-02
  8.23033974E-03
  0.50671893    
 -0.41289985    
 -0.15290762    
  0.41555887    
  0.22515005    
 -0.45477065    
 -5.18634580E-02
 -0.10832213    
 -0.26257601    
  0.90576708    
 -0.55406344    
 -5.83090587E-03
  0.13984682    
 -0.21051204    
  0.41656089    
 -0.29645589    
  0.35537550    
 -0.62649769    
  0.75334227    
 -0.54737723    
  0.45000306    
  0.16277133    
 -9.68132913E-02
 -0.54001027    
   1.0760473    
  -1.3794025    
  0.13112448    
  0.13923819    
 -7.84714445E-02
 -2.29366478E-02
  0.46184984    
  0.23129749    
  0.49986091    
  -1.3757939    
  6.73201978E-02
   1.0881410    
 -0.99852896    
  0.78953922    
 -0.58951789    
 -0.31068659    
  0.28501904    
 -0.26396552    
 -0.18545148    
 -0.34909061    
  0.90825856    
  0.16788100    
 -0.40774047    
 -0.41117626    
  0.35495508    
  0.33819181    
  0.23611726    
  1.21376980E-02
 -0.42646170    
 -0.24546455    
 -0.22248773    
  9.67992395E-02
  4.65200879E-02
  0.72666985    
  0.38042927    
 -0.90462184    
  0.50337327    
 -9.40485448E-02
 -0.46171746    
  0.62091839    
  0.23853034    
 -0.57054484    
  0.79658270    
  -1.0685164    
  0.14101522    
 -0.21586335    
 -0.65253270    
   1.1455843    
 -0.57677138    
 -0.41679648    
 -0.16201620    
  0.62558901    
 -0.69853789    
  6.28477782E-02
 -5.08893328E-03
 -3.63677554E-02
 -8.84553120E-02
  0.15001307    
  5.79874553E-02
 -0.20800047    
  2.84920819E-02
  0.12152112    
 -4.98747546E-03
 -5.65704629E-02
 -1.12593824E-07
 -0.10594856    
  8.99481922E-02
  0.19035383    
 -0.12279548    
 -4.62807640E-02
  4.12430651E-02
 -8.42603594E-02
 -1.10497624E-02
  0.62415415    
 -0.50390494    
  4.33804765E-02
  0.60956067    
 -0.64313680    
 -0.10807420    
  0.64013624    
   1.2629443    
 -0.57410425    
 -0.27292338    
 -4.64300774E-02
 -0.15845020    
  0.75826561    
  8.63771960E-02
 -0.82625145    
  0.90206712    
 -0.60305971    
  0.63936150    
 -0.78845733    
 -0.84078306    
  0.92534077    
  3.01711001E-02
  0.39609739    
 -0.23349090    
 -0.12486588    
  0.65715373    
 -0.73775750    
 -0.32992449    
  0.80470693    
 -5.00395596E-02
  4.66284417E-02
  0.37462229    
  -1.1990256    
  2.56423168E-02
  0.60313928    
 -0.49525031    
  0.28825006    
 -0.63202143    
  0.56144542    
 -0.13483830    
  0.47157121    
  0.45055985    
 -0.71671730    
  0.45476910    
 -0.95486289    
   1.1244918    
 -0.66436809    
 -0.12847838    
  0.33011574    
 -0.16337197    
  0.19475825    
  0.13388266    
 -0.65932733    
  0.43741152    
  0.54371434    
 -2.43364051E-02
  -1.1912798    
  6.67883679E-02
  0.20041527    
 -0.44055656    
  0.16126810    
  0.45777124    
  0.11607237    
 -0.19195680    
  3.26557867E-02
  0.93931657    
 -0.98030633    
 -0.22681117    
  0.30910462    
 -0.24309050    
  0.11367960    
  0.52389765    
  0.46593705    
  -1.1695279    
 -0.50038177    
  3.40456069E-02
 -0.30031371    
   1.1606761    
  0.31086266    
 -0.64875174    
  0.85224831    
 -9.89147052E-02
 -0.49652019    
 -2.13392787E-02
  5.90086356E-02
  0.47966108    
 -9.85188782E-02
 -0.34662473    
 -0.60435164    
  0.15134576    
   1.4646069    
 -0.78988701    
 -0.11831959    
  0.29968700    
  7.02647790E-02
 -0.30601755    
 -0.24915893    
 -1.93991442E-03
  0.76884884    
 -0.32466128    
 -0.79395175    
  0.91904175    
 -0.83709383    
  0.25018585    
  0.65281922    
 -0.52498567    
 -0.37043372    
  0.74349546    
 -0.64749855    
  0.82782221    
 -0.25489226    
 -1.29127875E-03
 -0.47987139    
  0.19305027    
  0.15734206    
  7.50527605E-02
 -0.48346344    
  0.58704913    
 -0.21762355    
 -0.14805296    
  0.46734062    
 -8.33815485E-02
 -0.20282024    
  0.31576046    
 -0.46205238    
 -0.12962513    
  0.18621255    
 -4.29816842E-02
  0.23389639    
  0.10642963    
 -0.57964689    
  0.28875437    
 -0.11217174    
 -0.38323206    
 -5.29095065E-03
  0.57353884    
 -0.26745942    
  0.20898105    
 -7.22810701E-02
  0.59099960    
 -0.65066600    
  0.36925378    
 -0.70572609    
 -0.19814217    
   1.2277619    
 -0.92173034    
 -0.12576951    
  0.23747335    
 -9.81598049E-02
  1.11484090E-02
  0.63494492    
 -0.49643692    
  0.94746011    
  -1.0050731    
 -7.20650554E-02
  0.26658201    
  0.35245717    
 -0.23056759    
 -0.21719991    
  5.23115136E-02
  0.54265141    
  0.10188169    
  0.15283170    
 -0.39718604    
 -0.46929702    
  0.29612076    
  0.46965343    
 -0.62707758    
 -8.37379843E-02
 -6.06245324E-02
  0.34562930    
 -0.40011740    
  0.35206422    
 -0.63974631    
  0.18896590    
 -1.55732166E-02
   1.0728726    
 -0.41509745    
 -0.46098536    
 -0.44778460    
  0.86241573    
  8.50831047E-02
 -0.89419055    
   1.0071200    
 -0.36728141    
 -0.46025285    
  0.49285671    
  0.56854177    
 -0.51161575    
  7.11861625E-02
 -0.36636227    
 -0.11028898    
 -0.15579884    
  0.28536999    
 -1.39860595E-02
  0.70626515    
 -0.53812820    
 -0.10834136    
  0.45979431    
 -0.67550260    
   1.0370871    
  -1.2469449    
  4.22424003E-02
  0.65217316    
 -0.31813714    
 -0.62252975    
  6.29137903E-02
  0.10961958    
  0.33373627    
 -0.65663958    
 -4.63402569E-02
 -0.15349238    
  2.27801818E-02
 -0.13481936    
   1.0565008    
  0.54776907    
 -0.54062617    
 -0.29124725    
  0.45652044    
  6.84901848E-02
 -0.44716766    
 -3.81640308E-02
  0.72910595    
 -0.15746756    
 -8.06890801E-02
 -0.69595212    
  0.53688776    
  0.39501119    
 -0.61446702    
  0.36014539    
 -0.54124069    
  0.62205124    
 -0.40087032    
  1.94559935E-02
  1.90845821E-02
  4.43697311E-02
  5.62540703E-02
 -0.42357707    
  0.30386901    
  1.14942873E-02
  0.57928503    
 -0.82896799    
  0.43833363    
  0.20724517    
 -0.34032562    
 -0.92989618    
  0.68857074    
 -0.59700328    
   1.5142112    
 -0.81898290    
  9.13332030E-02
 -0.20807751    
  0.12296184    
  0.14585175    
  0.31845364    
  3.94705944E-02
  9.93792713E-03
 -0.39684966    
 -0.11480046    
  4.82992083E-02
 -0.19696656    
  0.74216509    
 -0.16426234    
  8.02138355E-03
 -0.49453646    
 -0.40655753    
 -0.25225177    
   1.2830414    
 -0.30063102    
 -0.55331659    
  6.64253086E-02
  0.25899678    
 -0.18232168    
  0.59306371    
  5.37900850E-02
 -3.68295610E-02
 -0.71538496    
  0.61761367    
 -0.70318317    
  0.25323382    
  0.20006038    
 -0.56282616    
  0.67202562    
 -0.58877254    
  0.80631715    
 -0.28197402    
 -0.22052000    
  0.62889957    
 -0.17374387    
  0.26279011    
 -0.10903524    
 -0.26498055    
  0.46554321    
  0.17026328    
 -0.26927340    
 -0.67401797    
 -0.13262938    
 -0.14458115    
  0.54038435    
 -0.16118723    
  0.10116912    
 -0.22228490    
 -2.14824243E-03
  0.87546873    
 -0.71855688    
  0.38940525    
 -0.25060293    
 -0.40947330    
  0.72165281    
 -0.14463314    
  7.30444193E-02
 -0.71991754    
  0.65227115    
 -0.25112221    
  0.44725558    
 -0.44035903    
  0.31563795    
 -0.44769785    
  0.18558410    
  0.32876483    
 -4.80282716E-02
 -0.56950456    
  0.26236445    
  0.21170729    
  0.51756871    
 -0.95116615    
 -0.15310729    
  0.62779725    
  0.12439911    
 -0.55418330    
 -0.59983486    
   1.0925332    
 -0.13283493    
 -0.36186138    
  0.11332855    
  0.73339736    
 -0.73518491    
  1.06763747E-02
 -0.37582052    
  0.29666221    
 -0.18692975    
 -3.04831360E-02
  0.55415857    
 -0.65161389    
  0.19492789    
 -0.33259228    
  0.31516245    
  0.35204887    
 -0.59741545    
 -0.50895488    
  0.83046800    
  4.06494364E-03
 -0.38637885    
  0.49031806    
  0.68119317    
 -0.65770519    
 -0.17733397    
   1.1280260    
  -1.3678323    
  0.54597282    
 -0.43574637    
  0.24237482    
 -0.23271284    
  0.65016955    
 -0.50498760    
  0.38798839    
 -0.37354028    
 -8.10677186E-02
  0.52669919    
 -0.22412805    
 -0.41785693    
 -0.23821935    
 -4.86318097E-02
  0.48115364    
   1.1047537    
 -0.77092487    
 -0.38005540    
  0.52237177    
 -0.28598294    
 -0.60387480    
 -0.34960142    
  0.65954936    
 -1.14551131E-02
  0.55499673    
 -0.46262372    
 -5.39504923E-02
  0.48020652    
 -0.40340984    
  0.78152633    
 -0.25926754    
 -0.56848574    
  0.16241120    
 -0.27376339    
  0.28286284    
 -1.81336992E-03
 -0.14003433    
  0.58987224    
 -0.26329082    
 -0.49192879    
  0.52888799    
 -0.21267620    
 -0.25182739    
  0.58341467    
  2.79558823E-02
 -0.38132259    
 -6.44161850E-02
  0.39034799    
 -0.18896598    
 -7.81778097E-02
 -0.47904065    
  0.27856231    
 -0.42575416    
  0.25311083    
 -0.19649161    
  0.15546057    
  1.33428344E-07
  0.14588942    
  0.25957599    
 -4.82667349E-02
  2.71019991E-02
  0.53825337    
 -0.22028603    
 -0.42511222    
  2.93277428E-02
  0.47552788    
 -5.66653721E-02
 -0.70205873    
 -0.31271553    
  0.41243383    
  0.66972691    
 -0.27200794    
 -0.37257496    
  0.42262316    
 -0.26815000    
  7.70730479E-03
  0.52189648    
 -0.51044613    
  0.24305765    
  0.21956572    
 -0.39299822    
  0.50372088    
 -0.94064897    
  0.50367665    
  0.30816630    
 -0.14366235    
 -0.32975328    
  0.79429960    
 -0.34551576    
 -0.33447942    
 -0.16848060    
  0.42789212    
  2.65268888E-02
 -0.41005692    
 -0.27786842    
  0.86280209    
 -0.52558613    
  0.77604526    
 -0.33050218    
 -0.57430661    
  8.89476687E-02
  0.13715142    
  0.20510663    
 -0.56685352    
  0.46879235    
 -0.10032260    
 -0.19751155    
 -3.74263078E-02
 -0.15309180    
 -0.19274606    
  0.66274977    
 -0.31057587    
  1.67017132E-02
 -5.53332753E-02
  0.66428852    
 -0.43983254    
  0.27757856    
 -0.52192467    
  0.59100562    
 -0.62275463    
  0.39775491    
  0.39613384    
 -0.64435714    
 -9.13497284E-02
 -2.64334176E-02
 -0.64520758    
   1.2985088    
 -2.94658691E-02
  3.58202308E-03
 -0.46501023    
  0.43353072    
 -0.67728359    
 -4.96378727E-02
  0.66213715    
  0.31295082    
 -0.78347957    
 -0.18906707    
  0.67003953    
  5.55700473E-02
  0.15239401    
  0.29163015    
 -0.46262342    
 -0.50749385    
  0.44153577    
  0.57025439    
 -0.72618896    
  0.41273025    
 -0.87774664    
  0.98826432    
 -0.70244968    
  0.38596141    
 -8.93411972E-03
 -0.65540671    
  0.72832358    
 -0.42959172    
  0.11737586    
  0.56564701    
  -1.0272173    
  0.77497709    
 -0.58279908    
  0.17733388    
  0.72996128    
 -0.74073303    
 -0.54572368    
  0.23491226    
  0.76672721    
 -4.08697389E-02
  0.13159268    
 -0.74791145    
 -2.68470775E-02
  0.54427356    
  0.27243471    
 -0.27375141    
 -0.40152016    
  0.90041751    
 -0.99750078    
  0.30754852    
 -0.44698521    
 -0.26711378    
  0.83135021    
  1.96635071E-02
  2.20093243E-02
 -4.30920683E-02
  0.36979875    
 -0.31319278    
 -0.40077826    
 -9.23086628E-02
  0.72238588    
 -0.93188661    
 -0.10867834    
   1.2081937    
 -0.80172181    
  0.22595644    
 -5.78194149E-02
  0.42232910    
 -0.67875844    
  0.52088451    
 -0.16574930    
 -0.31211790    
  1.87702328E-02
  0.13507999    
 -0.40908173    
  0.91846228    
  0.33662704    
 -0.93861401    
 -3.62945348E-02
  0.18334796    
  0.46464753    
 -0.60381120    
   1.0082017    
  -1.0986123    
  0.43721390    
  0.32248601    
 -0.35782528    
 -0.96041578    
   1.4914668    
 -0.93939841    
  0.63062662    
 -0.16904616    
  9.50465072E-03
 -0.29855186    
 -0.10354055    
 -0.49413097    
  0.24799755    
  0.41147649    
 -0.29685667    
 -0.44183278    
  0.80973482    
  0.24616198    
  0.28923932    
 -0.36969772    
 -8.01552087E-02
  8.55461359E-02
  4.72530946E-02
 -0.22635391    
  0.40867558    
 -0.70388824    
  0.27244779    
  0.29301307    
 -0.54409283    
  0.34668866    
 -0.25195506    
  0.36089677    
 -0.14237930    
  0.10967876    
  0.44617644    
 -5.46582639E-02
 -0.24611124    
 -0.66830868    
 -0.56195515    
   1.0453037    
 -5.32670766E-02
 -0.28869587    
 -0.57649148    
  0.87275767    
 -0.35258946    
 -1.95022542E-02
 -0.27824450    
  0.76021159    
 -0.31138402    
 -7.86598623E-02
  2.75607500E-02
  0.26460212    
  0.21985950    
  0.13621904    
 -0.46459019    
  0.18591419    
 -5.09305261E-02
  0.29563317    
 -3.40507329E-02
 -0.13881277    
  0.44613305    
 -0.66959763    
 -0.17496495    
 -0.32999220    
 -0.37662971    
 -0.37680975    
  0.69596827    
 -0.68473178    
  0.16920064    
  0.46941394    
 -0.55814207    
  3.04592736E-02
  0.56531388    
 -0.59063143    
  2.53178738E-02
  4.40169051E-02
 -0.18327902    
  0.10363477    
 -2.09432859E-02
  6.15576580E-02
 -4.58095036E-02
 -8.70113075E-02
  0.11271961    
  2.50638649E-02
 -0.11531077    
  9.53102857E-02
  6.83194250E-02
 -0.13623029    
  0.14562003    
 -4.68365289E-03
 -0.20223694    
  0.16882080    
 -7.77861615E-08
 -7.03807622E-02
 -1.04713123E-02
  5.62806018E-02
 -9.99998767E-03
 -4.10312638E-02
  2.07263362E-02
 -0.10821369    
  0.10307205    
  0.13931356    
 -0.19223599    
  2.68111452E-02
  2.09430531E-02
  8.44172239E-02
  0.61389768    
 -0.71925843    
  0.19197500    
  0.40400842    
  0.11030432    
 -0.74402833    
  0.78745794    
 -0.74971765    
 -1.12593824E-07
  5.27704414E-03
  1.04713310E-02
  5.19469520E-03
  4.06144820E-02
 -9.99998767E-03
 -4.62807640E-02
 -7.08742291E-02
  0.13705647    
 -2.49388441E-02
 -4.12429720E-02
 -4.85272519E-02
 -2.12723350E-07
  0.24392059    
 -0.13415012    
 -6.12436384E-02
  7.59858936E-02
 -1.97053067E-02
 -9.99998767E-03
 -5.03768912E-03
  2.98529714E-02
 -5.02619669E-02
  4.53480370E-02
 -7.14590773E-02
  2.09430531E-02
 -1.21613624E-07
 -3.69435586E-02
  9.72632915E-02
 -5.51519506E-02
  3.54465134E-02
 -5.10313474E-02
 -1.05265258E-02
  9.57912281E-02
  5.60895652E-02
  0.52257454    
 -0.65870667    
  2.57082302E-02
   1.5225190    
 -0.33183178    
 -0.36242333    
  0.56561613    
 -0.85700029    
  0.73099732    
 -0.26322186    
 -0.22407348    
  0.60951269    
 -0.38358220    
 -0.25184467    
  0.20240495    
 -0.25131464    
 -3.57181616E-02
  0.61483473    
 -0.58414161    
  6.10690415E-02
  0.57640028    
 -0.50330836    
 -0.64163387    
  0.19341731    
   1.0184736    
 -0.37480661    
  0.24748282    
  0.32447883    
 -0.74132413    
  0.63459909    
 -0.85452902    
  0.74651057    
 -0.41886231    
 -4.93682548E-02
  0.72109330    
 -0.68725902    
 -3.99255566E-02
  0.78363168    
 -8.13613981E-02
 -0.89236116    
  0.40546533    
 -6.61818981E-02
  0.18960476    
 -0.43044820    
  0.57606155    
 -0.27562606    
  8.85254517E-02
 -0.39343494    
  0.23473544    
 -0.35111794    
  0.56571436    
 -0.26738411    
 -0.15104021    
  0.51905257    
 -4.90489043E-02
 -0.30412099    
 -2.23471671E-02
 -0.27831018    
 -0.22190070    
  0.16298470    
  0.11690334    
  8.11254606E-02
  0.55527729    
 -8.82545784E-02
  0.13556461    
 -0.59396696    
  0.15476361    
 -3.74574699E-02
 -0.15224400    
  0.39354238    
 -0.32484585    
  0.62556130    
 -0.75141603    
  0.21511130    
  0.13471644    
  0.26249197    
 -4.83439937E-02
  0.24669249    
 -0.16943429    
  3.05089392E-02
 -0.29896337    
 -0.20826289    
  5.62711135E-02
 -7.23679364E-02
 -2.04926562E-02
  0.58732641    
 -0.74874979    
 -0.36961880    
 -3.58460546E-02
  0.35301885    
  9.06374156E-02
 -2.85056625E-02
  0.20809110    
  0.50768948    
 -0.47307071    
 -0.12251994    
  0.32850429    
  0.34740135    
 -0.37548441    
 -2.07840391E-02
 -0.48793402    
  0.45174599    
 -0.40798080    
  0.41632131    
 -0.53096044    
  0.44786799    
  0.78697944    
 -0.89555407    
  0.45326471    
  0.36900282    
 -0.89963096    
 -0.27329344    
 -0.11492979    
  0.85822695    
 -0.49420735    
  0.77950895    
  0.13097449    
 -0.66487694    
  0.19128254    
  1.99438017E-02
  0.33586752    
 -0.59710413    
  0.26123667    
 -0.62368429    
 -0.15634586    
  0.82821584    
  2.91409101E-02
 -0.50778413    
 -0.18015479    
 -0.56417137    
   1.1804097    
 -0.48270661    
  0.66782916    
 -0.53004575    
  0.84361356    
  -1.1020250    
  0.23841116    
 -0.52438533    
  0.34810573    
  9.64048579E-02
  0.66316175    
  3.65287401E-02
 -0.65476316    
  0.44779229    
 -0.28234857    
  0.10429636    
 -0.26140618    
  0.45141894    
 -0.24416895    
  0.39131251    
  7.14983046E-02
 -0.63941526    
 -0.11051559    
  0.53655928    
  1.69383921E-02
 -5.71585931E-02
 -0.11436909    
 -0.50115889    
  0.11015929    
  0.18005151    
 -0.40546504    
  0.60095698    
  0.41476759    
 -0.29733077    
 -0.48620042    
  0.14054504    
 -0.18428038    
  0.88425356    
 -0.73178482    
 -0.32402456    
  3.56690809E-02
  0.56077051    
  0.43875095    
 -0.81093037    
  8.88903718E-03
  0.31118688    
  0.29896358    
 -0.52942687    
  0.17206495    
  7.92492703E-02
  0.60526979    
 -0.55874950    
  0.27854979    
  0.33990690    
  -1.2995551    
  0.50421715    
 -0.50421697    
  0.12639524    
  0.29883340    
  0.65525627    
  1.01564731E-03
 -0.31756601    
 -0.30977461    
  9.08064991E-02
  0.29675537    
 -0.46871424    
  0.65211046    
 -1.18855555E-02
 -0.88157409    
  0.18842717    
  0.12835507    
  0.34164867    
  0.10318425    
 -0.44292259    
 -3.49549353E-02
  0.44296131    
 -0.52746069    
  0.38884020    
 -7.41081610E-02
  0.19867067    
 -0.40161136    
  0.57380027    
 -0.67065012    
  0.57761252    
 -0.14017838    
 -0.64377087    
  0.74391943    
 -0.52286160    
 -0.10791552    
  0.58000457    
  1.80650111E-02
 -0.66540289    
  0.36485028    
  0.50145519    
 -0.93051267    
  0.74231631    
 -0.68309677    
  0.66268784    
 -0.43754637    
 -0.14586826    
  0.52640784    
 -0.19191709    
 -0.41626725    
  0.50024348    
 -0.60867172    
  0.69871831    
  3.41330357E-02
  0.63583088    
  -1.3064154    
  0.11398478    
  0.47409359    
 -0.43505290    
  5.26439324E-02
  0.22143288    
 -0.41925839    
  0.18492225    
 -3.74904536E-02
 -2.27282885E-02
 -4.70676795E-02
 -0.55181521    
   1.1422756    
 -0.26436886    
 -0.20590155    
 -9.87346545E-02
  0.56499213    
  0.21614884    
 -0.99023277    
  9.42524299E-02
  0.59160078    
  7.74489641E-02
 -0.43015766    
  8.57954621E-02
  0.43498048    
 -0.39929590    
 -0.24553236    
  0.55961579    
 -0.27429485    
  0.10109630    
  0.31260937    
  1.28132906E-02
  5.29700033E-02
 -0.46890652    
  0.20258284    
 -0.18519105    
 -0.18924195    
  0.87286097    
 -0.23650476    
  0.12911135    
 -9.69548943E-04
 -0.36320886    
 -0.14052936    
  0.16804118    
  0.49578792    
 -0.84454662    
  0.74193734    
 -0.82615566    
 -0.64814973    
  0.37569293    
  0.37194252    
  0.83669007    
 -0.85003597    
  6.50183111E-02
 -0.29732078    
   1.0310019    
 -0.58830512    
 -0.36807027    
  0.47000375    
 -9.87993646E-03
 -0.97470170    
 -1.89759489E-02
 -1.93429478E-02
  5.69415241E-02
  0.48692623    
  0.15706176    
 -1.40878285E-07
  0.40028366    
 -0.60375744    
  0.41099235    
 -0.37140587    
  0.75404048    
 -0.93362612    
  0.50589550    
 -0.22644375    
  0.55369532    
 -0.67199492    
 -0.47653639    
  0.33967748    
  0.63974631    
 -0.34807217    
 -0.31596693    
 -0.13431230    
  0.28846315    
  8.09432492E-02
 -0.15631273    
  0.45953238    
 -0.60613579    
 -0.49247646    
  0.98916769    
 -4.36433628E-02
 -0.98954111    
  9.53102782E-02
 -8.53599533E-02
 -4.04096693E-02
  0.65372026    
 -0.43264055    
  0.31920493    
  0.38626307    
  0.39314479    
  1.91003382E-02
 -9.78811532E-02
  0.17833938    
 -8.85997713E-02
  0.13845806    
 -0.11024939    
 -0.50642031    
  0.53899670    
 -0.57024884    
  0.56639546    
 -0.49423316    
  0.50955904    
  7.09343255E-02
  0.32134765    
 -0.92101079    
  0.57818270    
 -0.58899361    
  0.60929304    
 -0.68373519    
  9.32421349E-03
 -0.32953581    
  0.26484248    
  2.47229845E-03
 -0.17788686    
  0.14780961    
 -1.79723613E-02
  0.22417915    
 -0.37187400    
 -0.48513252    
  0.19845103    
 -0.39749709    
  0.84474361    
  0.27156830    
 -0.65302706    
  0.41416612    
 -0.49608335    
 -0.46837905    
  0.30058563    
 -1.94180775E-02
 -3.49163935E-02
 -4.14568260E-02
  5.15579060E-02
  0.98709118    
  -1.0546492    
 -8.99482220E-02
  0.71064043    
  0.37415135    
 -0.26994759    
  0.11081460    
  0.11648726    
  0.26618725    
 -0.37802303    
  0.72173703    
 -0.67416269    
  0.46972713    
  0.40408096    
 -0.98113686    
 -0.26334980    
   1.0638263    
 -0.68653190    
  4.38596122E-03
  0.58462095    
 -3.72715071E-02
 -0.20744479    
 -0.56469071    
 -0.34693792    
  0.40546498    
 -1.30039509E-02
  0.70356381    
 -0.15523064    
 -0.44638151    
  0.81224269    
 -0.71542937    
  0.49569026    
 -0.49569029    
  0.20145074    
 -0.12903023    
 -8.97369012E-02
  0.87982607    
 -0.86250967    
 -0.32410249    
 -8.35106671E-02
 -0.33389476    
  4.49434435E-03
 -2.26765126E-02
  0.51265877    
 -0.56927776    
 -6.51860982E-02
  6.51859045E-02
 -7.56026059E-02
  3.09301745E-02
  0.67780149    
 -0.70873177    
  8.04454237E-02
 -4.44516577E-02
 -3.59934717E-02
  5.59941642E-02
 -4.55776304E-02
   1.3081926    
 -0.25191468    
 -0.39204198    
 -0.62860858    
 -3.04593388E-02
 -1.03627555E-02
 -1.57484692E-02
 -8.26917812E-02
  4.49513718E-02
  1.63493007E-02
  0.65176219    
 -0.67916089    
  0.10034807    
  3.94140258E-02
 -0.15093511    
  4.39630821E-02
  1.60002280E-02
  7.63729885E-02
 -0.11962318    
  7.96177611E-02
 -0.10196482    
  4.95968983E-02
  3.69433947E-02
  5.54298125E-02
 -9.23733637E-02
  4.72530909E-02
  3.52680348E-02
 -7.18256086E-02
  9.14341286E-02
 -4.97613735E-02
  5.46041913E-02
 -0.12871212    
  7.41081089E-02
 -5.11489576E-03
 -5.14153019E-03
 -6.93613440E-02
   1.0818989    
  -1.0600399    
 -8.45573694E-02
  0.16750623    
 -2.51901131E-02
  4.48953100E-02
 -0.12451316    
  6.41930327E-02
  3.56272422E-02
 -0.12216752    
  0.16618454    
  2.83036418E-02
 -0.11314262    
  2.57082302E-02
  5.06340666E-03
  5.03788935E-03
 -1.51900286E-02
 -2.58411001E-02
 -1.05265258E-02
 -5.30492608E-03
  2.10534409E-02
 -1.04713123E-02
 -5.27716987E-03
  3.63677815E-02
 -1.54245915E-02
 -3.69435586E-02
  3.17487307E-02
  5.19469520E-03
  5.05160056E-02
 -7.67638907E-02
  5.18251732E-02
  1.00504020E-02
 -0.10536044    
  0.12024935    
 -3.00023779E-02
 -2.57083252E-02
 -1.04713123E-02
  2.08339561E-02
  4.53480370E-02
 -0.12581994    
  1.11110127E-02
  4.32498716E-02
  0.16093051    
 -0.16623530    
 -1.06953308E-02
  5.36199193E-03
   1.0986123    
 -0.43256706    
 -0.73809862    
  0.24362224    
  0.47225347    
  0.72221482    
  -1.4153620    
 -3.42892334E-02
  0.15082295    
  0.58221585    
  1.38699943E-02
 -0.54729545    
 -0.22314370    
  0.14903578    
 -0.14903572    
  0.10714468    
  0.11122566    
 -0.18327902    
 -2.91567519E-02
  0.16340621    
  0.50275290    
  0.97013372    
 -0.78225541    
 -7.31396377E-02
  0.29173899    
 -2.04504803E-02
  0.18438543    
 -0.17410813    
 -0.11014336    
  0.57579207    
 -3.39456461E-02
 -0.35686475    
  0.47095194    
 -7.75775835E-02
  0.36585164    
 -0.87582397    
  9.93724391E-02
  8.86187181E-02
 -6.94977045E-02
  0.67499077    
  0.15014774    
 -0.93937671    
  0.64531183    
 -0.68427813    
  0.46613294    
  0.57493109    
 -0.94635648    
  0.56818467    
  9.95415151E-02
 -0.12139421    
 -0.10794796    
 -0.55315983    
  0.34352604    
 -0.46046472    
  0.31083000    
  4.35640402E-02
 -0.25106052    
 -5.63528799E-02
  0.76535565    
 -0.67532951    
  0.31865436    
 -0.26076037    
  0.17360312    
  0.39666986    
 -0.45248994    
 -0.13036194    
  0.50955904    
 -0.60465807    
  0.67322838    
 -0.32260433    
  0.35634807    
 -0.32736066    
 -0.47191009    
 -0.11587657    
   1.0861539    
 -0.43234175    
 -0.41367090    
  7.77928010E-02
  0.61983854    
 -0.66230774    
  0.36488390    
 -0.57670373    
   1.0869269    
 -0.89040786    
 -0.25446594    
  0.88630015    
 -0.18325886    
 -0.30327427    
  0.30748454    
  0.36156493    
 -0.63349867    
  0.34744120    
 -0.39834747    
 -0.37030727    
  0.35077506    
  5.18849827E-02
 -0.22830662    
   1.1762991    
 -0.42599359    
 -5.83356768E-02
  0.33174983    
 -0.49516949    
 -0.13333346    
  0.49194795    
 -0.61668885    
  0.48977980    
 -0.10182197    
 -0.35789391    
 -0.16231415    
 -0.48987165    
  0.79179639    
 -0.90874374    
  0.30538157    
  0.43727151    
  5.05776294E-02
 -0.21341214    
  0.64129972    
 -0.74783039    
 -0.27913174    
  0.83707327    
 -0.34752512    
  0.44696990    
 -0.60048825    
 -1.11235669E-02
  0.24832727    
 -0.32020029    
  0.14933126    
  9.47455019E-02
  0.18982615    
 -0.58965743    
  0.12895645    
   1.1483818    
 -0.92178720    
 -0.23901683    
  0.45266682    
  0.43110096    
 -0.16592775    
 -0.96310091    
  0.29642987    
  0.17795728    
  4.66102995E-02
  0.74220842    
 -0.74791718    
 -2.31670421E-02
  0.66642618    
  -1.0021176    
  0.47748932    
  0.34130299    
 -0.36531800    
 -7.38410428E-02
 -0.51394570    
  0.59470707    
 -0.43877226    
  0.65221363    
 -0.46278730    
  0.51963627    
 -0.27374458    
  0.50527382    
 -0.66636908    
  0.99445534    
 -0.82132214    
  0.21041320    
 -0.50898081    
  0.33877397    
 -0.10008359    
  0.28267848    
 -0.37382334    
  0.46151823    
 -0.37401029    
  7.87810013E-02
  0.20753396    
 -0.40614957    
 -0.12215590    
  0.75172246    
 -0.52441120    
 -0.19759455    
  0.71541995    
 -0.64372766    
  0.30637428    
 -0.42888537    
  0.53146410    
 -0.24318996    
 -0.32446626    
  0.99697560    
 -0.69043088    
  0.28858581    
 -0.64036465    
  0.92601186    
 -0.51627171    
 -0.20161931    
  0.10117662    
 -0.81329131    
  6.18754961E-02
 -0.42159453    
  0.79177755    
 -0.53035188    
  0.47059032    
  0.16953230    
 -0.58976901    
  0.54159719    
  0.19522516    
  0.54361552    
 -0.45963565    
 -0.26374045    
  0.59090757    
 -0.58072960    
  0.79876077    
 -0.57107073    
 -0.32604271    
  0.80657554    
  0.31777325    
 -0.52637255    
 -0.38043520    
  0.18232170    
 -4.20711972E-02
 -0.54123116    
  0.83232546    
 -0.61591566    
  0.50811929    
  0.37072229    
 -0.84430969    
  0.60732198    
 -3.91639769E-02
  0.20523246    
 -0.70771044    
  0.23626004    
 -8.45575705E-02
 -9.46800187E-02
 -0.31816518    
  0.74420249    
  0.33733383    
 -0.26603070    
 -0.39637744    
  0.14726770    
 -0.54131585    
  0.92307895    
 -0.60716134    
  0.42557764    
 -0.14582767    
  0.16337188    
 -0.24697582    
  0.50822467    
 -0.36500040    
 -0.15254411    
  4.75408100E-02
 -0.23436703    
 -0.16664363    
  0.67021954    
 -0.30742994    
  0.56674641    
 -0.69104433    
 -2.98530497E-02
 -0.18232164    
  0.25936261    
 -0.40146509    
  0.40346721    
  0.32497796    
 -6.26133755E-02
  7.41078630E-02
 -0.43078291    
 -4.40548547E-03
  0.61273652    
 -1.56721845E-02
 -0.77278495    
  0.52907896    
  4.39800061E-02
  0.48527929    
 -0.99957299    
 -0.14961186    
  0.77871650    
  0.44353187    
 -0.42258894    
 -0.48777735    
  0.42220199    
 -5.98467924E-02
 -0.77416933    
   1.1917973    
 -0.71070844    
 -0.19739515    
  0.42525205    
 -0.64420795    
  0.70943189    
  0.43583643    
 -0.42706418    
  0.17818883    
 -0.54720831    
 -0.40126321    
  0.62482804    
  0.52586329    
 -0.15001318    
 -0.39797863    
 -0.21201791    
   1.0096647    
  -1.0870515    
 -0.16726308    
  0.33996013    
  0.40482014    
 -0.59607887    
  0.28533760    
 -0.34816009    
  4.15200256E-02
 -4.40168194E-02
 -3.04593369E-02
  0.85463464    
 -0.21985961    
 -0.55077517    
  4.17695120E-02
  0.85538208    
 -0.16109887    
 -0.10145834    
  0.25284871    
 -0.22925995    
 -0.60736340    
  0.24453464    
 -0.45148143    
 -0.48170623    
  0.38888592    
  0.97930855    
 -0.53899646    
  0.27982333    
 -8.32530707E-02
 -0.17144832    
 -0.58473766    
  0.32959959    
  0.51426816    
 -0.40032369    
 -0.23141955    
  0.23580542    
  0.10185336    
 -1.79466382E-02
  0.68405151    
 -0.72094119    
  0.19991148    
  0.51287484    
 -0.55476570    
  0.37346703    
 -0.67490977    
  0.12018997    
  6.21316023E-02
  0.51922399    
 -0.55812359    
 -9.86562967E-02
 -0.19530892    
  0.16013511    
  0.69672054    
 -0.50411004    
 -0.41934043    
  0.46362117    
  0.58694947    
 -0.66526729    
  0.22517815    
 -0.10265397    
 -0.14310104    
  0.41030437    
 -0.41865495    
  0.36481783    
  6.07104674E-02
 -0.13470627    
  0.27267978    
 -0.79612404    
  0.56789577    
  0.12921183    
 -5.97194619E-02
 -0.41107535    
  0.61187303    
 -0.45953229    
  0.15259652    
  0.27673611    
  0.21271199    
 -0.13448521    
 -0.55580622    
  0.35076380    
  0.30361876    
 -0.60071558    
  0.22925109    
 -4.24350686E-02
 -0.11554339    
 -0.39378881    
   1.0657394    
 -0.91158879    
  0.58517748    
 -0.19043042    
 -0.50986820    
  0.76913309    
 -0.64129972    
  0.60402822    
 -0.76592833    
  0.12107791    
  0.64139223    
 -8.55425671E-02
 -0.57578349    
  7.74579197E-02
 -0.12323250    
  0.50141394    
 -0.31209117    
  0.48371729    
 -0.86903763    
  0.82756829    
 -0.75876546    
  0.29298699    
 -0.13580145    
  0.41601524    
 -0.37810665    
  0.14061783    
 -0.12111567    
   1.0290059    
 -0.99317521    
 -0.10237421    
  0.59691924    
 -3.07716243E-02
  7.78201735E-03
 -0.39966786    
  0.30345309    
 -0.34475699    
  0.49136049    
 -0.71049577    
 -0.60696930    
  0.91261405    
 -0.13379450    
  0.18232156    
  1.73916891E-02
 -9.20396373E-02
  0.46953109    
 -0.78727609    
  0.36572495    
  0.43912619    
 -0.59267682    
  0.35961181    
  1.46532198E-03
 -0.37802637    
  0.29566309    
  4.75799898E-03
  8.19881931E-02
 -0.28865436    
  7.85450935E-02
  0.64996201    
 -0.78041482    
 -5.47506027E-02
  0.65565675    
 -0.72279578    
  0.23967274    
 -0.15536559    
  8.75431672E-02
  0.30937481    
 -0.63614756    
  0.57873696    
  0.48223889    
 -0.46869487    
 -0.44666103    
  0.62548858    
 -0.49634784    
  0.44373775    
 -0.77979934    
 -2.62022670E-02
  0.98303902    
 -0.25510567    
 -0.37598923    
  0.52401644    
  0.38310406    
 -0.94302690    
  0.58898067    
 -0.51640993    
  2.56677605E-02
 -0.16953801    
  8.62413570E-02
  0.34431085    
 -0.41907054    
  0.99359012    
 -0.86721885    
  0.14578009    
 -3.00111007E-02
  8.08696523E-02
  0.23333947    
 -0.78636539    
  0.11137670    
  0.21850570    
 -0.11365925    
  0.90698820    
 -0.73319066    
 -0.10882521    
  0.47460270    
 -0.24842678    
  0.54417324    
 -0.58297890    
  0.14848191    
  1.53850364E-02
  0.12471402    
 -0.56909466    
  6.89929724E-02
  0.32529888    
 -0.16734605    
 -0.19415624    
  0.17306209    
  8.00426975E-02
  0.33314466    
 -0.24747542    
  0.18941188    
 -0.44002292    
  0.34607017    
 -0.31287217    
  0.64507121    
 -0.55161798    
 -6.92582875E-02
 -0.10713276    
  0.53362370    
 -0.25652972    
 -0.30862823    
  0.55863476    
 -0.70367372    
  0.61903942    
  8.98563638E-02
 -0.42121360    
  9.63920280E-02
 -0.27159578    
  1.87360477E-02
  0.69546473    
 -0.36464304    
 -0.26787940    
  0.64745671    
  0.51990640    
 -0.73821527    
 -0.12365133    
  0.29527754    
 -0.67538452    
  0.53860539    
 -0.26689506    
 -0.13378717    
  0.94729787    
 -0.84255123    
 -0.23798628    
  0.48046288    
 -0.41709316    
  0.57700777    
 -0.51535153    
 -0.31768093    
  0.66295087    
 -0.52306545    
  0.20022272    
  0.41881651    
 -0.42691368    
  0.40952203    
 -0.13410984    
 -0.27541199    
  8.56556743E-02
 -0.19963481    
 -0.14169985    
 -0.54917175    
  0.49247655    
  0.98082930    
 -0.78471416    
  0.48163673    
 -0.69455850    
  0.18748724    
  0.25495067    
 -0.29071152    
 -0.42260131    
 -1.49258655E-02
  0.67990184    
  0.34054556    
  -1.0986123    
  0.40817162    
  0.65176219    
 -0.93764377    
  0.10247856    
 -0.36880744    
  0.52203006    
   1.1745757    
 -0.22056521    
 -0.73701388    
  0.44933173    
 -0.25623137    
  0.66121966    
 -0.72415721    
  0.48611325    
 -0.66922241    
  0.77808779    
 -0.60288388    
 -0.57712948    
 -0.25181925    
  0.39019784    
 -0.39019755    
   1.1343304    
  5.26814461E-02
 -0.48256469    
  7.15362206E-02
  0.46107268    
 -0.36158702    
  0.43286428    
 -0.12409905    
 -0.46639401    
  0.25500301    
 -0.38505614    
   1.0816342    
 -0.98082906    
  3.58783938E-02
  0.46945298    
  0.43709913    
 -0.75366056    
 -1.52382525E-02
 -6.95413202E-02
  0.41502151    
 -0.52588415    
  0.52724165    
 -0.20732613    
 -0.17467149    
  0.32762903    
 -4.99371476E-02
 -3.36939842E-02
 -2.68365331E-02
 -4.58344221E-02
  2.31796466E-02
  0.30632856    
  0.18932517    
 -0.83081764    
 -3.96786034E-02
 -2.38382723E-03
  0.18866584    
  3.49551067E-02
 -0.36984769    
  0.37175396    
  0.39717665    
 -0.70215058    
  0.78091180    
 -0.43671766    
 -0.38104057    
 -2.44245660E-02
 -0.10109617    
  1.80725548E-02
  0.13390423    
  0.85102105    
 -0.46755391    
 -0.12694396    
 -0.38447464    
   1.1152875    
 -0.78476763    
 -0.15913816    
  0.27193362    
  0.33783188    
 -0.53744507    
 -0.27382481    
  0.51995826    
  0.83606637    
 -0.34358960    
 -0.48522988    
 -0.21684578    
  0.28149697    
  0.23692311    
  0.32148328    
  -1.0458195    
  0.14346805    
 -0.45062211    
  0.39416566    
  0.61573136    
 -0.73921263    
  0.41871011    
  0.43874004    
 -0.23074803    
  0.31664765    
 -0.75391072    
  0.92990941    
 -0.40920329    
 -8.80335495E-02
 -9.24511626E-03
 -0.58192164    
 -2.77385139E-03
  0.43825492    
 -0.13404371    
 -5.47506027E-02
  0.60021538    
  0.64135385    
 -0.83178413    
  7.20533729E-02
 -0.43325418    
  0.36550179    
 -5.89271337E-02
  0.21979959    
  6.07158663E-03
 -0.58536822    
 -0.15741678    
  0.56866229    
  0.10391848    
 -0.59430128    
  0.42488343    
 -0.42723873    
  0.76151103    
 -0.37509382    
 -0.36080438    
  0.11701628    
  0.14975911    
  0.25774926    
 -0.46647245    
  0.63279343    
 -0.91111970    
  1.98589358E-02
  0.37311232    
  0.13546389    
 -0.79625785    
 -0.10245166    
 -5.10749146E-02
  0.10754158    
  3.51638398E-08
 -9.02251825E-02
  4.61296104E-02
 -6.34462088E-02
  2.15993077E-02
  0.11302347    
  0.91629082    
  0.36760724    
 -0.48577222    
 -0.19895373    
 -6.71975836E-02
  0.43637273    
  0.32815605    
 -0.60909760    
 -4.51501422E-02
 -3.68139148E-02
 -1.25789046E-02
 -0.26956332    
  0.77785373    
 -0.30819571    
  0.31829682    
  0.24795876    
 -0.66035742    
 -0.19185455    
  0.40469834    
 -0.22046299    
 -0.13928403    
  4.93130796E-02
 -0.29187512    
  0.34484035    
 -0.14264311    
  0.14065692    
 -8.71921107E-02
  0.51946497    
  0.13835859    
  0.17668787    
 -0.84541643    
 -0.23638870    
  0.87893492    
 -0.23270465    
 -9.29836854E-02
  3.14490758E-02
 -0.32447010    
  0.94624436    
 -0.10231741    
 -0.40270633    
 -0.34532675    
  3.06539517E-02
  0.27103493    
  0.13191137    
 -0.48141766    
  0.75257081    
 -0.24133711    
 -0.40852997    
 -4.52053100E-02
  0.33839715    
  0.41276455    
 -0.69861686    
 -0.42112657    
  0.25440487    
 -0.51370937    
  0.24527952    
 -0.12629354    
  0.16235846    
  0.62987930    
  0.11891112    
 -0.60206330    
  0.18232159    
 -0.31015489    
  0.17381863    
  0.23164669    
  0.30359751    
 -0.40876007    
 -2.20228005E-02
 -0.19618213    
  0.77810407    
 -0.40603098    
 -5.04895337E-02
  0.33007416    
 -0.82612854    
 -2.07414627E-02
  0.89572144    
 -0.34383428    
 -0.27171808    
  0.10716882    
  0.37659690    
  0.17602566    
 -0.83220768    
  0.69984525    
 -0.81662071    
  0.22856705    
  0.10271280    
  0.13190319    
  0.52592039    
 -0.80728513    
  0.95918608    
 -0.90525156    
  0.50026888    
 -0.44457006    
  0.19799946    
  0.22610196    
  0.28583413    
  7.27593154E-02
 -0.25619128    
 -0.12329806    
 -0.30033097    
  0.68906534    
 -0.72430247    
  0.14324129    
  0.44078758    
 -4.69684117E-02
  0.18826377    
 -0.64042503    
  0.64246595    
  -1.0024683    
  0.83411604    
 -0.88540941    
  0.10798883    
  0.16422339    
  0.58257616    
 -0.62814212    
  0.65755630    
 -3.94138694E-02
 -0.37698022    
  0.13353157    
  0.65309256    
 -0.80884719    
 -0.19362101    
  0.33159027    
  0.16642624    
 -0.61352944    
   1.0032169    
 -0.77803487    
  0.41290513    
 -0.24632119    
  0.20645326    
 -0.25231653    
  9.30101573E-02
  0.54350942    
 -0.38280141    
 -0.72444409    
  4.79642041E-02
  0.30204120    
  7.26522431E-02
  4.98720109E-02
 -6.70641065E-02
 -1.74931195E-02
  0.71640402    
 -0.13517480    
 -0.49847510    
  0.25371811    
 -0.23228900    
  0.61509025    
 -0.12173069    
 -0.72716051    
  0.88084871    
 -0.42744383    
 -0.25374919    
  0.59628183    
 -0.48399836    
  0.44183257    
  0.32074291    
 -0.92933279    
 -0.29413798    
  0.31136310    
  0.26075736    
  0.33897543    
 -7.45887160E-02
 -2.38512512E-02
 -0.65924555    
  0.62890494    
 -0.72933912    
  0.81989878    
 -0.23020324    
 -0.21162958    
 -0.19861543    
  0.57099128    
 -7.33941570E-02
 -0.14051135    
 -0.13846976    
 -8.43149051E-02
  0.40845284    
  2.47506760E-02
 -1.17098363E-02
 -0.58496392    
  0.18126382    
  0.36772481    
 -6.82081953E-02
  5.83921038E-02
 -0.83748162    
  1.41446348E-02
  4.93251160E-02
  0.34673268    
 -0.17967841    
  0.67488158    
  0.25310493    
 -0.36385632    
 -3.53670307E-02
  5.95260784E-02
 -0.58602941    
  0.30834723    
 -0.34747764    
  0.44984886    
 -0.40396926    
 -8.90517682E-02
  0.14359094    
  0.57496595    
 -0.47407389    
 -0.84410417    
  0.36909756    
  0.20067081    
  0.37469351    
  3.74832675E-02
 -0.29103214    
  0.82401848    
 -0.16269201    
 -0.54927671    
 -0.35382167    
  8.46345201E-02
  7.56026655E-02
 -0.16023691    
 -0.37184837    
  0.20479454    
  0.29271996    
  3.45712677E-02
  0.63698763    
 -0.41384420    
 -0.16882090    
  0.70684618    
 -0.58778650    
 -2.47948915E-02
 -0.14858747    
  6.57514781E-02
  0.59658635    
 -0.31345975    
  0.35513279    
  0.24569666    
 -0.61115623    
 -0.24368194    
 -0.41210955    
  0.17675075    
  0.34994864    
 -6.92742467E-02
 -0.20796406    
  0.72384018    
 -0.25059506    
  0.26683515    
  6.17689267E-03
  0.38974258    
  -1.0706499    
  8.17256942E-02
 -0.17072968    
 -6.88027069E-02
  0.75259805    
 -8.68892372E-02
  0.34563315    
 -0.73224366    
  0.58874410    
 -0.60394526    
  0.63804626    
  0.25656715    
 -0.59280825    
 -0.41767508    
 -0.20067053    
  0.83042544    
 -0.28246006    
 -0.31585306    
  0.71318328    
 -0.51902717    
  0.17904809    
 -0.47065938    
 -9.63604897E-02
  0.41695940    
  0.38299218    
  0.28214732    
 -0.13956591    
 -0.58441383    
  0.11621059    
  0.76680523    
 -0.39177483    
 -1.87154245E-02
 -0.43680760    
  0.51432800    
 -0.13720107    
 -0.54205698    
  0.64968771    
 -0.36545980    
 -0.68281984    
 -0.24740820    
  0.13517474    
 -6.73523396E-02
 -0.13587587    
  0.16016884    
 -9.21153128E-02
  0.70405245    
  0.33119011    
 -0.21654524    
  0.36534137    
 -0.35380265    
  6.11868910E-02
  0.34872967    
  0.25413072    
 -0.79023057    
  4.86869924E-02
  0.29180586    
 -0.22778407    
  0.15746723    
 -0.26153681    
 -0.54732609    
  0.10573237    
  0.47334260    
 -0.37772840    
 -0.11247783    
 -0.46322379    
  0.57265776    
  0.89034742    
  1.73703320E-02
  4.45052870E-02
 -0.52663606    
 -3.03362273E-02
 -0.14800952    
  0.47445810    
 -0.44397485    
 -2.10040901E-02
  0.87389535    
 -0.80113584    
 -6.57086596E-02
  0.58570254    
 -0.67122483    
   1.0701500    
 -0.85932660    
  0.17575754    
 -0.36388093    
 -0.43327960    
  0.69506854    
  1.90121122E-02
  0.51758254    
 -0.31537184    
 -0.17252375    
  0.24948482    
  0.17469524    
 -0.72474146    
  0.48531783    
  0.34705442    
 -0.89872307    
 -0.44036815    
  0.76813298    
  0.43173313    
 -0.40176809    
  0.28398529    
 -0.49247637    
  0.14370690    
 -0.13016254    
  0.53824896    
 -0.66475809    
  6.88234419E-02
  0.20541023    
 -0.25908166    
  0.32639673    
  9.00093839E-03
 -0.14849187    
  3.47326286E-02
  0.18131715    
 -0.24558771    
  0.22869554    
  0.12024067    
 -0.24336155    
 -0.28575695    
  0.68024367    
 -0.65993840    
  9.34811607E-02
 -4.68468964E-02
 -0.70521015    
   1.6372041    
 -0.49118957    
  0.21570835    
  1.11320084E-02
 -0.52278692    
 -0.16178696    
  0.80930281    
 -0.69423348    
  0.43544585    
  1.11888796E-02
  0.11298079    
  0.57528675    
 -0.44939303    
 -0.50500119    
  0.17898880    
 -0.49925891    
  0.15057285    
 -0.23124076    
  0.69450140    
 -0.16914737    
 -0.35165101    
  0.10786290    
  0.49224931    
 -0.50252670    
  0.42050278    
 -0.23268671    
 -0.48657873    
  0.78363448    
 -0.26338279    
  0.12730339    
 -0.18699698    
 -0.39063719    
  0.87113041    
 -0.57054466    
 -0.15575437    
  0.99283570    
 -0.70234859    
  9.30155143E-02
 -0.17530176    
 -0.13457482    
  0.68265378    
 -0.41022313    
  0.26760924    
 -0.54212987    
 -0.20346379    
  0.62826651    
  0.24399167    
 -0.66461903    
 -0.22314352    
  0.35745576    
  0.21399438    
 -0.32158372    
  0.29324475    
 -0.50228924    
  0.78275925    
 -0.81321865    
  0.75679958    
 -0.28969935    
 -0.18393843    
 -0.18270974    
  0.31866574    
  0.19355786    
 -0.60753322    
  6.93347156E-02
  0.85002804    
 -0.73490685    
  0.62133271    
 -0.50283921    
 -0.29274550    
 -7.09892586E-02
  0.74232656    
 -0.15696476    
 -0.15212958    
  0.46157587    
 -0.49755108    
  0.42481279    
 -0.18640180    
  0.29522938    
 -5.06714880E-02
 -0.13530859    
 -0.45383501    
  0.34314194    
 -0.30126131    
  6.79507405E-02
  8.56419429E-02
 -7.83690289E-02
 -0.46134564    
 -0.12535483    
  0.34619656    
  0.22590470    
  3.78766023E-02
  0.57790530    
 -0.67250764    
 -0.36448765    
  0.51752597    
  0.31647891    
  7.15847984E-02
 -0.43418598    
  5.27779907E-02
  5.64210638E-02
 -0.22392753    
 -6.27102479E-02
  3.08350325E-02
  0.62183821    
 -0.74902767    
  0.57363838    
 -0.63526928    
  9.99671146E-02
  0.10889396    
 -0.62786496    
 -0.29140672    
  0.15201640    
 -3.03709917E-02
   1.1951233    
  0.41255105    
 -0.39405635    
 -0.61997449    
  0.16142330    
 -0.11390842    
  0.86633980    
 -0.68634129    
  0.25217518    
  0.19131689    
  0.10722423    
 -9.24093500E-02
 -0.55594587    
 -0.22957449    
  0.14256330    
  2.53179073E-02
 -0.18141307    
  0.17913751    
 -3.94940898E-02
  0.55077505    
 -0.94329131    
  0.13133621    
   1.0085194    
 -0.76406610    
 -0.29493731    
 -0.47065121    
  0.98147666    
  5.84520809E-02
 -0.43332195    
   1.0162126    
 -0.49526900    
 -0.33815145    
  0.42180163    
  0.35048303    
 -0.54397768    
 -6.57876432E-02
  0.37843665    
 -0.61163020    
  0.26469243    
  0.42592606    
 -0.50451624    
  0.48534653    
 -0.55254412    
  0.12027116    
  0.11800379    
 -0.14827883    
  0.40546498    
  1.76037326E-02
 -0.44168374    
  0.77431333    
 -0.33262974    
 -0.44168374    
 -4.92078066E-02
 -0.20359899    
  0.60319895    
 -0.55338526    
  0.32286167    
 -1.30476020E-02
  0.29236138    
  0.25240308    
 -0.52617699    
 -0.27124327    
 -5.20562530E-02
  4.72136624E-02
  4.27617282E-02
  0.45240772    
 -0.63287085    
  0.54961759    
  0.30046168    
 -0.12945807    
 -0.62505817    
 -1.14266356E-07
  5.05054509E-03
  0.65332174    
 -0.13296984    
 -0.50535154    
  0.24910650    
  0.37336272    
 -0.28812605    
 -0.11268951    
  0.61888641    
 -0.82820928    
  0.49302101    
 -0.31807944    
  0.39443073    
 -0.12230088    
  0.28572080    
  0.10606708    
 -0.52935779    
  0.39097220    
 -7.57936463E-02
 -0.54917175    
  0.58018219    
 -0.36800754    
  0.48324299    
 -0.49805766    
  6.67517036E-02
  0.17999187    
 -0.65594679    
  0.26495373    
  4.22004834E-02
  0.46040165    
  0.26126027    
 -0.84696311    
  0.93623126    
  -1.0320100    
  0.26157081    
 -5.97012788E-03
  0.49877742    
 -0.26018462    
  0.22690985    
 -8.22379142E-02
  0.27536172    
 -0.62140310    
  0.39256161    
 -0.48307571    
  0.41176084    
  0.36804655    
 -0.72651631    
  9.14922133E-02
  0.35375631    
  0.14718437    
 -0.60650367    
 -0.60782421    
  0.67627710    
  -1.1529946    
  9.14921984E-02
  0.21985945    
 -0.20898964    
  3.71395797E-02
 -5.34887016E-02
  5.86833805E-02
 -1.56661291E-02
 -4.85272519E-02
 -1.67133547E-02
  7.57118538E-02
 -3.17487419E-02
  3.17487307E-02
 -1.04713123E-02
  8.56947750E-02
 -5.46039976E-02
  4.48953100E-02
 -1.97053067E-02
 -3.54468785E-02
  0.59007490    
 -0.63757718    
  8.29488486E-02
 -6.15580045E-02
 -1.12593824E-07
  0.14274824    
 -0.29074505    
  0.75268871    
 -0.52342880    
  0.50003576    
  0.33604938    
  0.85930622    
  0.14166719    
 -0.82856727    
  0.28590119    
 -0.20887417    
 -0.11510943    
  8.33078250E-02
 -0.49062285    
  0.12270935    
  0.30292150    
  0.31100166    
 -8.60446617E-02
 -0.91629070    
 -0.11506935    
  0.40817162    
  0.27270573    
  0.56956017    
 -0.44585052    
 -0.36449754    
  1.55846020E-02
   1.0520104    
 -0.75918680    
 -5.12931831E-02
 -0.12031639    
  0.52036881    
 -0.37210625    
 -7.98786283E-02
  8.18453357E-02
  0.65612465    
 -0.85070157    
  0.51034826    
 -0.52235305    
  0.66248852    
 -0.56367135    
  0.49805307    
 -3.93270142E-02
 -0.29183999    
 -7.43475137E-03
 -0.18605973    
   1.0368167    
 -0.22613603    
 -0.69614881    
 -0.38072363    
  0.10036278    
  0.34251696    
  0.23698343    
 -0.44331968    
  0.61117369    
 -0.73156440    
  0.64911056    
 -0.34139553    
  0.15770878    
 -0.22725023    
  2.63973288E-02
  0.70113122    
 -0.49211508    
 -0.27743673    
 -0.14773378    
  0.66668057    
 -0.28640559    
 -0.49340472    
 -0.62063235    
  8.91679525E-02
 -0.19280291    
  0.13926214    
  4.98730550E-03
 -7.75582790E-02
  7.75579959E-02
  9.90128797E-03
 -1.99010596E-02
  9.99984797E-03
 -3.03051453E-02
  2.03053616E-02
  5.01260767E-03
 -4.60438058E-02
  3.59937064E-02
  1.50376419E-02
 -7.75582790E-02
 -4.20908854E-08
  6.25204593E-02
 -4.65201288E-02
  5.27704414E-03
  3.61795314E-02
 -3.61796692E-02
  6.12435229E-02
  9.85230505E-03
  4.88997390E-03
 -4.48951833E-02
 -1.54245915E-02
 -2.62480993E-02
  0.10589231    
 -7.96441883E-02
 -2.62480993E-02
  2.10534409E-02
 -1.57484692E-02
 -2.13910267E-02
  2.13910770E-02
  6.15576580E-02
 -9.99998767E-03
 -0.10034790    
  9.53102857E-02
  8.23708624E-02
 -0.11314262    
 -2.63867062E-02
  5.20949848E-02
  3.00024673E-02
 -9.82702002E-02
  1.61729082E-02
  5.71585186E-02
 -7.87810236E-02
 -4.47002910E-02
  7.16561154E-02
 -7.73867294E-02
  0.69314712    
 -0.65370566    
  0.64214444    
 -6.29893914E-02
 -0.52015692    
 -0.11000106    
  2.29895897E-02
  0.67595488    
 -0.48514640    
 -0.16833524    
  2.19789278E-02
 -5.44975000E-03
  1.08698346E-02
  1.62470499E-07
  4.23342437E-02
  5.54298125E-02
 -2.98528578E-02
 -7.87810236E-02
  4.27874066E-02
  0.12300505    
 -6.20722100E-02
 -0.11470916    
  0.10977056    
 -1.04017417E-07
 -1.04017417E-07
 -9.95026529E-03
 -4.60438058E-02
 -1.05265258E-02
  1.05265444E-02
  3.59937064E-02
  1.00504020E-02
 -5.65704629E-02
  3.63677815E-02
  5.08894259E-03
 -8.47069100E-02
  5.50964056E-03
  1.63493007E-02
  7.79616088E-02
 -0.13926214    
  9.32182595E-02
 -4.27874215E-02
  2.16225125E-02
  7.21960589E-02
 -3.54468785E-02
  1.53454430E-02
  1.01011917E-02
  9.99984797E-03
 -5.62808476E-02
 -3.75380628E-02
  6.35136142E-02
  1.02040432E-02
  2.01009437E-02
  2.45711822E-02
 -0.10212953    
  3.69433947E-02
 -5.19478554E-03
 -1.04713123E-02
 -5.27716987E-03
  8.61290768E-02
 -8.08521062E-02
  2.08339561E-02
  2.04089768E-02
  9.16300863E-02
 -4.23591100E-02
 -0.13353141    
  0.63372374    
 -0.53442580    
  1.48150949E-02
  9.75609757E-03
 -0.19797762    
  5.18849604E-02
  9.12162140E-02
 -6.89928830E-02
  5.47932042E-03
  7.87809864E-02
 -2.55769640E-02
  0.66156566    
 -0.67723173    
  0.62509394    
  9.40291584E-02
 -0.78999692    
 -1.70945004E-02
  0.17848295    
 -9.57911760E-02
  3.12527493E-02
  9.29763019E-02
 -0.14022939    
  1.06954155E-02
  3.65578011E-02
 -3.12526561E-02
  2.61110142E-02
  3.04592736E-02
  5.35407737E-02
 -9.95845720E-02
 -4.82667573E-02
  1.09290928E-02
 -3.31520811E-02
  9.63312462E-02
 -4.70059924E-02
 -2.16226093E-02
  1.62604786E-02
  5.23681231E-02
 -3.63677554E-02
  1.57483891E-02
 -4.80093658E-02
  0.17958578    
 -7.09517300E-02
 -6.06245920E-02
  4.58092988E-02
 -8.83691311E-02
 -1.09290853E-02
  3.24354023E-02
  5.68629578E-02
 -5.03768912E-03
 -7.33312517E-02
  9.33318362E-02
 -1.49627775E-02
  9.54720392E-08
  9.54720392E-08
  0.45608816    
  0.15050459    
  0.95234513    
 -0.68054211    
 -0.27729762    
  0.20815578    
  0.36358598    
  0.44560274    
 -0.28502974    
 -0.16212958    
 -0.64450514    
  0.74658942    
 -0.26588643    
  0.36106896    
  0.29849291    
 -0.75983864    
  0.69010007    
 -0.90164793    
  0.67033273    
 -0.81574941    
  0.74400574    
 -6.10550344E-02
  8.42009783E-02
 -0.65745276    
  2.81709842E-02
  0.15198384    
  0.63048697    
 -0.65463722    
  0.13297568    
   1.0055695    
 -7.23026767E-02
  -1.3204176    
 -0.16133966    
   1.0713068    
 -0.53850222    
 -9.93052870E-03
  0.52509457    
 -0.43360239    
 -0.28707516    
  0.82804292    
  0.26894996    
 -0.82275003    
  0.22240511    
 -0.35435647    
 -0.10185765    
  2.32815719E-03
 -0.15570225    
  0.46352914    
 -0.22314335    
  0.63598889    
 -0.36121020    
  7.80428797E-02
 -0.28868371    
  9.18425098E-02
  0.77304918    
 -0.89748156    
 -8.87066275E-02
  0.59330189    
 -0.38382572    
 -0.23004796    
  0.36541283    
  0.53270024    
 -0.66440177    
 -1.28795691E-02
  0.41651496    
 -0.29626557    
  0.18941188    
  0.24677518    
  -1.0015664    
 -0.15270652    
  0.16705430    
 -0.38014725    
  4.15807776E-03
  0.15355785    
 -0.36535490    
  0.29534504    
  0.12874898    
  0.21370316    
  0.96029472    
 -0.61918730    
  0.60350478    
 -0.99177754    
  0.89446312    
 -0.45914525    
 -4.70452346E-02
  0.49919760    
 -0.29276320    
 -0.72176600    
  0.10115811    
  0.82156366    
 -0.27241448    
 -9.71635506E-02
  5.24060316E-02
  0.39603108    
  0.22409107    
 -0.23600999    
  0.12917526    
  0.19123827    
 -0.16011545    
 -0.15432100    
 -0.50567394    
 -0.22512190    
  0.75318897    
 -0.53004575    
 -0.28966436    
  0.71409023    
 -0.33543646    
 -0.26617572    
  0.60549086    
 -0.30722666    
  0.56810093    
 -0.64843613    
 -0.44521809    
  0.61124825    
  0.20067079    
 -0.72391880    
  2.68111471E-02
  0.94446170    
 -0.32542220    
 -0.13883664    
 -0.26449415    
 -0.24796958    
  0.16115174    
  0.18618999    
 -0.14518218    
  0.50185710    
 -0.54054195    
 -0.33926043    
  0.32993641    
  0.59090436    
 -0.10954855    
 -0.31358147    
  0.70005411    
  -1.0084103    
  0.27411318    
 -0.33811298    
 -0.29924303    
   1.0999035    
 -0.20873165    
 -0.38969171    
  7.02440366E-02
 -0.23028041    
  0.24763456    
  0.47402763    
 -8.66462365E-02
  0.16018020    
 -0.37243438    
  0.49077007    
 -2.00898089E-02
 -4.96924780E-02
  -1.1105313    
  0.42681843    
 -0.63833886    
 -0.18499173    
  0.66878897    
  0.87888741    
  0.17776045    
 -0.70271647    
  0.25344867    
 -0.41370797    
 -0.15603353    
  0.40985301    
 -0.28360415    
  3.20395082E-02
  0.57620829    
  3.84901837E-02
 -0.54091263    
  0.52865720    
 -0.58237612    
  1.75059307E-02
  0.25348139    
 -2.55769435E-02
  0.43886748    
 -0.88396800    
  0.46392059    
  0.22246516    
  4.12018746E-02
 -0.58000463    
 -0.22605480    
  0.30430695    
  0.15874861    
 -0.24869658    
  0.88522488    
 -0.17342906    
 -1.39535731E-02
 -0.50576437    
 -0.33608395    
  0.91084099    
 -0.75049841    
 -9.30254906E-03
  0.95658904    
 -0.91988772    
 -0.24938568    
  0.26724350    
 -0.29359904    
  0.13575432    
 -0.45050585    
 -9.81598124E-02
   1.2711706    
  9.35933515E-02
 -2.90547349E-02
 -6.57971427E-02
 -0.51376861    
  0.58192158    
 -0.72178882    
  0.48681059    
 -0.27977672    
 -0.53338796    
 -0.18366480    
  0.26422352    
  0.56446928    
  0.73706311    
  -1.1711015    
  0.23610261    
  0.89810073    
 -0.71434951    
 -0.17946829    
  0.26006052    
 -0.48695040    
  0.34372282    
 -0.23943518    
 -7.52233863E-02
  8.24437439E-02
 -0.29008284    
 -0.45979959    
 -2.57083252E-02
 -4.80093658E-02
  6.35136142E-02
  6.45386875E-02
 -8.00426751E-02
  5.07722199E-02
 -3.52679342E-02
 -2.59754993E-02
 -5.40671460E-02
  3.81518155E-02
 -4.37225811E-02
  6.48877546E-02
  1.55846002E-02
  1.02566369E-02
  5.08894259E-03
  3.49162742E-02
 -7.10959360E-02
  8.08520168E-02
 -8.61292630E-02
  2.09430531E-02
 -8.09065104E-02
  3.85724381E-02
  7.79616088E-02
  4.87900451E-02
 -5.88403940E-02
 -5.06342901E-03
 -5.74570969E-02
  8.74595195E-02
  1.46701122E-02
  2.39819698E-02
 -7.88583681E-02
  3.03051136E-02
 -6.15580045E-02
 -2.68112347E-02
  9.33318362E-02
 -8.25210661E-02
  1.60002280E-02
 -8.84553120E-02
  0.15991460    
 -2.49388441E-02
 -3.59934717E-02
  1.31523677E-07
  2.07263362E-02
  1.02040432E-02
  1.51137039E-02
 -5.12933061E-02
  0.10008334    
  3.27895880E-02
 -0.12762380    
 -1.05265258E-02
 -2.68112347E-02
  8.83689150E-02
 -4.06148396E-02
 -6.41933680E-02
  8.47065672E-02
  1.01011917E-02
 -0.11152115    
  0.12152112    
 -4.98747546E-03
  6.58555308E-08
 -2.53176037E-02
 -5.14153019E-03
  1.02566369E-02
  3.01529337E-02
 -8.79117101E-02
 -1.63491536E-02
  1.09290928E-02
  4.77543101E-02
  1.54246064E-02
  4.48953100E-02
 -1.97053067E-02
 -2.01013070E-02
  2.01009437E-02
  4.96268552E-03
  9.85230505E-03
 -9.23733637E-02
  7.25707561E-02
 -3.04593388E-02
  5.14160423E-03
  1.52675770E-02
  1.00504020E-02
  6.58555308E-08
  7.69611076E-02
 -0.13353151    
  2.61110142E-02
 -7.49012381E-02
  2.19789278E-02
  3.20883021E-02
 -8.79688412E-02
  0.15906471    
 -9.77640077E-02
 -5.42004546E-03
  0.12739851    
  3.75628658E-02
 -0.12240195    
  6.55145943E-02
 -8.65678936E-02
 -2.15061828E-02
  5.80640063E-02
  9.29763019E-02
 -7.77088776E-02
 -2.55769640E-02
  7.48480558E-02
 -5.43344766E-02
 -5.20950630E-02
  4.70061786E-02
  3.50915380E-02
  4.33804765E-02
  9.38958209E-03
 -0.24798219    
  8.05030093E-02
  5.50964056E-03
  5.34887165E-02
   1.0414538    
  -1.1004524    
  7.96177611E-02
  4.97614332E-02
 -4.46725674E-02
 -8.47069100E-02
  1.64387487E-02
  4.77543101E-02
  6.03197776E-02
 -0.16971828    
  9.37324613E-02
 -5.40671460E-02
   1.2977668    
 -0.66472334    
 -0.33706224    
 -0.19062029    
  4.87900451E-02
  0.56639564    
 -0.60523540    
 -9.95026529E-03
 -5.12933061E-02
  0.11426829    
  1.39863072E-02
 -9.71636102E-02
  2.02027727E-02
 -3.04593388E-02
 -2.08340995E-02
  4.62808497E-02
 -9.48080048E-02
 -1.67133547E-02
  8.60744789E-02
  3.04592736E-02
 -4.60438058E-02
  1.55846002E-02
  0.10277973    
 -0.23483957    
  0.16750623    
 -9.99998767E-03
 -6.75581917E-02
  2.12773848E-02
   1.0389738    
  -1.0875013    
  0.12451293    
  3.82823832E-02
 -9.34341401E-02
 -2.61112563E-02
  7.14591816E-02
 -4.93838545E-03
 -3.01529020E-02
 -2.58411001E-02
 -4.27874215E-02
  0.15180621    
 -0.12485008    
  0.12014449    
 -0.14165050    
  4.77543101E-02
 -6.97332621E-02
  7.49011785E-02
  9.81176943E-02
 -8.78612176E-02
 -3.63677554E-02
  6.65205792E-02
  5.30246645E-02
 -5.79874925E-02
  0.51380610    
 -0.59675515    
  2.66682338E-02
 -4.30173986E-02
  0.14310072    
 -0.15415061    
  0.74193722    
 -0.74193728    
  2.73991358E-02
   1.3477222    
 -0.26545894    
  0.44144011    
 -0.63926613    
 -0.56352967    
   1.1345596    
 -0.43749857    
  0.42096952    
 -0.10109594    
 -0.96721059    
  0.26694608    
  0.31376731    
 -0.33105910    
 -3.55068855E-02
  0.99503499    
 -0.56968844    
  0.39623612    
 -0.46762246    
  0.56953323    
 -0.60175943    
  0.59936428    
 -0.64630026    
  0.31532857    
 -1.68355238E-02
 -0.16381799    
  0.10795698    
 -7.83983916E-02
  0.57366365    
  3.33542749E-02
 -0.54673630    
 -0.44366238    
  0.95923018    
 -0.89042711    
  0.38214552    
 -0.58814967    
  0.32614854    
 -0.63363296    
 -9.79804024E-02
   1.7354655    
 -0.43084928    
 -0.35174787    
 -0.21186540    
  0.70013219    
 -0.46953949    
  0.50599021    
 -0.31719634    
  0.43820551    
 -0.10217225    
 -0.73690045    
  0.75215167    
 -0.47542363    
 -0.43816796    
  0.33954811    
  5.23482747E-02
 -0.21452868    
  4.41574901E-02
 -0.11670378    
   1.0665501    
  -1.2945601    
 -3.09620257E-02
  9.87350568E-02
 -0.74879861    
  0.69013053    
  0.18433373    
  0.63894045    
 -0.44537586    
 -5.97192235E-02
  0.44355822    
 -0.28158891    
  0.10629451    
  2.16134414E-02
 -0.39401773    
  0.56448221    
 -0.44941258    
  0.27069050    
 -0.27942440    
  0.88057280    
 -0.15506016    
  3.17957043E-03
 -0.24724111    
 -0.62252951    
  6.35911077E-02
  0.55622482    
 -0.43371341    
  0.47757456    
  0.10601053    
 -0.19007060    
 -0.43198040    
  0.36772496    
  0.26363960    
  7.90618956E-02
 -8.83749425E-02
 -0.59624338    
  0.25860074    
 -0.42700684    
  9.34811607E-02
  0.68279648    
 -0.53028142    
 -0.12542525    
  0.19376314    
  0.76653409    
 -0.15656899    
 -0.78825802    
 -0.32947925    
  0.77084202    
 -0.20428169    
 -9.04774964E-02
 -0.54551113    
 -0.11411330    
 -6.82082176E-02
  0.32236770    
  0.24339159    
 -0.44406235    
 -0.12562604    
 -8.20129514E-02
  0.64050359    
  3.97402421E-02
 -8.58312547E-02
  0.10936183    
  0.38625422    
 -0.58434445    
  8.63670036E-02
 -8.37929994E-02
  0.65114623    
 -0.48567533    
   1.2424393    
  -1.4579861    
 -0.21640952    
  0.26391172    
  7.68655464E-02
 -3.15175429E-02
 -5.05159087E-02
  0.45925939    
 -9.61286649E-02
 -0.22314340    
  0.46944061    
 -0.42753771    
  0.42188808    
 -0.19658719    
 -0.36409146    
  0.18107995    
  0.85437143    
 -0.57448328    
  6.95144907E-02
 -0.40692604    
  0.57700777    
 -0.96940064    
  0.69961965    
 -2.44908631E-02
  0.23333947    
 -6.34921640E-02
 -0.37254021    
  0.14485371    
 -0.19253109    
 -0.57512808    
  0.33647224    
  2.65975054E-02
  0.66249865    
  0.27302849    
 -0.70038229    
  0.67851788    
 -0.88520002    
  0.13798584    
  0.50815547    
  0.15223891    
 -0.75104868    
  2.43005902E-03
  0.68093723    
 -0.14945249    
  0.46678877    
 -0.59442759    
 -0.32231042    
 -0.11359738    
  0.24152021    
  0.27080840    
 -0.49493629    
  0.39224169    
 -0.29157218    
  0.66834342    
 -0.21575096    
 -0.14288293    
  0.25909093    
 -0.32319403    
 -0.42304012    
  0.74117720    
 -0.34820125    
 -0.10396497    
 -0.14095768    
  0.63044184    
  4.18472514E-02
 -0.44548258    
 -0.23371096    
  0.46884835    
 -0.43033826    
  0.39354238    
  5.82408197E-02
 -5.07724695E-02
 -9.51615795E-02
  0.31711367    
 -0.61411339    
 -0.10683002    
  0.74100304    
 -2.24463101E-02
 -0.45506191    
  0.40232146    
 -1.65085476E-02
 -0.24547839    
 -0.34898874    
 -0.14721428    
  0.13554569    
 -3.82821970E-02
 -3.22208516E-02
  0.36694959    
  0.52537888    
 -0.58840615    
  0.72875112    
 -0.82629442    
  5.19078560E-02
 -0.13966465    
  5.01742549E-02
  0.60419959    
 -0.29859412    
  0.18414828    
 -0.47706914    
 -7.86430314E-02
  0.79052126    
 -0.51945364    
  0.39676160    
 -0.53600383    
 -0.66564065    
  0.28477082    
 -0.45783332    
 -0.12240195    
 -5.34887016E-02
  0.10919951    
 -1.48885464E-02
  4.98730550E-03
 -8.29489231E-02
  9.77641791E-02
  6.17771223E-02
 -0.11720729    
 -4.23342027E-02
  4.23342437E-02
 -5.19478554E-03
 -7.01093376E-02
  8.04722235E-02
  5.51518090E-02
 -5.51519506E-02
 -6.93613440E-02
  7.45027289E-02
  3.03051136E-02
 -7.75582790E-02
 -4.39629965E-02
  0.20728838    
  0.44865867    
 -0.56987244    
 -3.14160697E-02
 -1.06953308E-02
  3.17487307E-02
  8.00428689E-02
 -5.43344766E-02
 -7.91970566E-02
  1.09290928E-02
  5.29222712E-02
 -5.29223792E-02
  2.19625473E-08
 -2.19788328E-02
  1.65291559E-02
  0.17500910    
 -0.15874843    
  5.23681231E-02
 -7.96178430E-02
  0.68203616    
  0.50466132    
 -0.17258845    
  0.34559187    
 -0.35363990    
  0.19070400    
 -0.21731742    
  0.53136021    
 -0.67382288    
  0.48218969    
  0.14673789    
 -0.17977367    
 -0.15669858    
  0.24853264    
 -0.63629830    
   1.0619845    
 -0.77167434    
 -0.66213685    
 -5.08917868E-02
 -0.25995749    
 -4.25595939E-02
  3.73378024E-02
  1.31523677E-07
  4.10314910E-02
 -7.29488358E-02
  2.13910770E-02
 -1.60003826E-02
 -4.95968275E-02
  3.87860462E-02
  3.20883021E-02
 -5.27716987E-03
  4.14565876E-02
  0.10586821    
 -0.15262964    
  3.14160660E-02
 -5.16809197E-03
  3.06147318E-02
 -7.83690438E-02
  5.80640063E-02
  1.02040432E-02
 -1.53457001E-02
  2.54467614E-02
  0.59833920    
 -0.60337710    
  0.56105769    
  5.33084087E-02
 -0.59436572    
   1.2902411    
 -2.72865593E-03
  7.62523189E-02
 -0.58072293    
  0.24551597    
 -0.26378143    
  0.49222064    
 -0.47621992    
  0.42714804    
  0.16214927    
  0.15361141    
 -0.81579643    
 -0.13283493    
  0.73006183    
 -0.34998605    
 -0.18117914    
  0.20935032    
  0.39304265    
 -0.44824213    
 -9.83283948E-03
 -0.17209713    
  0.26632902    
  0.15157801    
 -8.04290622E-02
  0.60384905    
  -1.0245042    
  0.12230792    
 -0.12999059    
  0.38380986    
 -0.40458965    
 -0.45800239    
  0.35874754    
 -3.54017541E-02
  0.75147265    
 -0.79756367    
  0.55871695    
 -0.17229980    
  0.41820404    
 -0.17811118    
  0.34126267    
  9.67211649E-02
 -0.75350094    
  0.56683135    
 -0.18625063    
 -0.46216038    
  7.47210626E-03
  0.74629986    
  7.14993924E-02
  1.62957739E-02
 -0.71493441    
  0.55898631    
 -0.58577341    
  0.22223821    
 -0.37074849    
  0.49014062    
 -0.26332960    
  0.55301929    
  3.08082011E-02
  0.35807428    
 -0.98682874    
 -0.25821543    
 -0.10756646    
  0.35919553    
  0.13573180    
  0.22314377    
 -0.53943610    
  0.28503993    
  9.87183303E-03
 -6.49313107E-02
 -0.36238173    
  0.62619621    
 -0.29793301    
  0.68443251    
 -8.56199339E-02
 -0.49193484    
  2.31223255E-02
  0.48301402    
 -0.18396792    
 -0.39912927    
 -0.34918448    
  8.30233246E-02
 -0.38372517    
   1.1316624    
 -0.23656216    
 -0.30820990    
  2.21738387E-02
  3.23653035E-02
 -0.54172993    
 -0.28525200    
  0.95812172    
 -0.44535661    
 -0.31918064    
  0.40011749    
 -0.59856844    
   1.0468912    
  -1.0665963    
  0.98082948    
  0.71528840    
  -1.0180081    
  0.64794886    
 -0.57727402    
  0.31266171    
 -0.52410924    
  0.56623822    
  0.47760668    
  5.96003756E-02
 -0.67688674    
  0.27671137    
 -0.39758244    
 -0.27421126    
  0.47176287    
 -0.53273940    
  0.46173623    
 -0.26160982    
  0.17494155    
  0.46407041    
  0.10665321    
 -0.78058159    
 -0.26592410    
  0.33694533    
  0.21220939    
  9.30477232E-02
 -0.35617754    
  0.45874667    
 -0.20136955    
 -0.15127020    
 -5.04693799E-02
  4.82297391E-02
 -0.37347129    
   1.2075495    
 -0.87294006    
  0.25570798    
 -8.47165883E-02
  0.53259093    
 -8.10671784E-03
 -0.58523190    
  2.88084745E-02
  5.90723902E-02
 -0.19812430    
  0.78654838    
 -0.30409333    
 -0.61432260    
  0.96912539    
 -0.76748800    
 -0.23132892    
  0.59687781    
 -8.33161697E-02
 -0.46281636    
  0.12470344    
   1.1559410    
  -1.0247111    
  0.31698650    
  5.01180962E-02
 -0.23508620    
  2.09797621E-02
 -0.16721156    
  7.48379827E-02
 -0.48954830    
  3.34886909E-02
  0.82742691    
 -0.62241066    
  0.17620514    
  0.38688880    
 -0.55822796    
  0.35909930    
 -0.17758691    
 -0.45953214    
  0.39903420    
  0.58419609    
 -0.70764011    
  9.06544700E-02
  0.14650260    
  0.34003034    
 -0.52967227    
  0.76152098    
  0.43289313    
  -1.3744185    
  0.67067438    
 -0.35020247    
  7.19456077E-02
  2.22645942E-02
  0.20649169    
  0.26236415    
 -0.27437648    
 -0.22238834    
  0.32016775    
 -0.41095948    
  0.24278416    
 -0.53322500    
 -0.16479656    
   1.1359099    
  1.55685032E-02
 -0.55217701    
 -0.20805217    
  0.25008976    
 -7.29210377E-02
  0.72403067    
 -0.25080347    
 -0.39006713    
  0.45568264    
 -0.66240823    
  0.40616071    
 -0.24814038    
 -0.24978773    
  0.19294402    
 -0.10536030    
  0.34125254    
 -0.33915862    
 -0.17814612    
  0.66397578    
 -0.58470249    
  0.36701405    
  0.10038817    
  0.44472313    
 -0.68391353    
  0.24352264    
 -0.51902443    
  0.25507393    
  0.27398646    
 -0.19293405    
  0.58547735    
 -0.44978559    
  0.16658919    
 -0.49643707    
 -0.72300023    
  0.84358019    
 -0.42521167    
   1.2392409    
 -0.82526499    
  0.50515997    
 -0.11934699    
  0.15176988    
 -0.63440090    
  0.84492403    
 -0.82846254    
 -0.26481611    
 -0.34234035    
 -3.81725766E-02
 -0.28638601    
   1.3560489    
  9.30228364E-03
  5.27704787E-03
 -0.77538538    
  0.99007213    
 -0.19643353    
  0.11577117    
  0.31352463    
 -0.91966069    
  0.63896263    
  4.67728339E-02
 -0.48910069    
  0.70434922    
 -0.83368075    
  0.11887822    
 -0.50965881    
  0.75394338    
  7.78242350E-02
  0.29841125    
 -9.26769823E-02
 -0.46177328    
 -0.15770878    
 -0.32350478    
  9.36208442E-02
   1.1034317    
  -1.1580355    
  4.00053449E-02
  9.35258940E-02
  0.50320750    
 -0.62658632    
  0.31015503    
  0.25234279    
 -1.44929001E-02
 -0.18729724    
 -0.12352115    
 -0.11380704    
  0.54159719    
 -7.82258995E-03
  5.22197923E-03
 -0.36526820    
  0.39604008    
 -0.14660348    
 -0.25886154    
  0.52100098    
  8.82291794E-02
 -0.81221825    
  0.75608933    
 -0.68015999    
  0.51468897    
 -0.35961738    
  1.46253565E-02
  0.49950969    
 -0.32508361    
 -0.43407157    
  0.59818989    
 -0.74491739    
  0.19719677    
  0.20189001    
 -0.33318684    
  0.40035024    
 -0.10441138    
  0.15279429    
 -0.19543658    
  0.49807158    
 -0.15595748    
 -0.63708317    
  0.59250367    
 -0.17645644    
 -0.74351740    
 -1.11316154E-02
   1.1752045    
 -0.31099296    
 -0.18610218    
 -0.27015963    
 -0.42298737    
  0.28198394    
 -0.62682450    
  1.06382854E-02
  6.65205792E-02
 -0.12088166    
 -5.15873507E-02
  0.10594846    
 -1.12593824E-07
 -5.99633381E-02
  8.09065178E-02
  0.60942781    
  0.18232176    
 -0.48609474    
 -0.11302319    
 -0.27917126    
  0.66449177    
   1.1101731    
 -0.73221451    
 -0.19757685    
   1.2131537    
 -0.77270895    
 -0.85566610    
  0.26349497    
  0.17570841    
 -4.75072116E-03
 -0.66035759    
   1.2415082    
  0.21054788    
 -0.83550173    
  0.57443070    
 -0.10008352    
  0.22252411    
  8.77341628E-02
 -0.19903257    
 -0.36342487    
  0.45974222    
 -0.60069966    
  0.82911271    
 -0.95351154    
 -6.71392307E-02
 -2.53175925E-02
  0.73908448    
  0.12275953    
 -0.42921042    
 -7.42141111E-03
 -0.27964473    
  0.98941302    
  0.10590983    
 -0.29153344    
 -7.79318139E-02
 -0.71605355    
 -0.11079551    
 -0.13392086    
  0.18956409    
  0.11892783    
 -0.47413114    
  0.12429761    
  0.87248790    
  0.22504120    
 -1.63847469E-02
 -0.61073530    
  0.57941282    
  0.20572005    
 -0.89886701    
  0.63465083    
 -0.16464727    
 -1.57484263E-02
 -0.46798569    
  0.53630471    
 -0.49125195    
 -0.56126916    
  0.69121498    
 -0.13215095    
 -0.15231295    
  1.27714407E-02
  0.16568649    
   1.1618056    
 -0.38514778    
 -0.20695473    
 -0.52759159    
  0.59690893    
 -0.62832475    
  0.54922789    
 -0.67127496    
  0.63881272    
 -0.52316868    
  0.33830610    
  9.32260752E-02
 -0.60151058    
  0.88536060    
 -0.79097348    
  9.46799442E-02
 -0.14926070    
  0.80604029    
 -0.67372888    
  0.49922010    
 -0.54066563    
  0.36994970    
  0.50959420    
 -0.47333613    
  0.32517502    
 -0.91682678    
  0.94431257    
 -0.37820682    
 -0.60994840    
  0.61903936    
  0.25899377    
 -0.61373150    
 -0.10178281    
  0.29833925    
  0.21533954    
 -0.46488836    
  0.72439975    
 -0.44697428    
 -0.32146513    
 -0.11011123    
  0.74218929    
 -0.56783575    
  0.73769534    
 -0.78315806    
  0.43148029    
  0.21647494    
 -0.36610404    
  0.14660358    
 -2.29896326E-02
 -6.07215129E-02
  0.62144423    
 -0.53169096    
 -0.46280071    
   1.2929559    
  -1.1757045    
  0.85757941    
  -1.0288975    
  0.14326917    
  0.45595598    
 -0.54515767    
  0.82098055    
 -0.57046413    
 -0.10805391    
 -0.14007322    
  0.87586635    
 -0.28701979    
 -0.27757853    
  0.42622730    
  0.18403265    
 -0.31041408    
 -0.22898972    
 -0.17971908    
  0.40611458    
 -0.39064035    
  0.19787516    
 -0.46968868    
  0.32233909    
 -0.20371668    
  0.72831583    
 -0.81228095    
  0.34098062    
 -0.56048107    
  0.62901270    
  0.43778571    
 -0.22340450    
 -0.53769374    
  0.69760162    
 -0.70657003    
  0.91898984    
 -0.26488301    
  7.76978955E-02
 -0.62509358    
  0.15530694    
  0.80532998    
 -0.92094910    
  0.41063976    
 -0.73128462    
  0.87970448    
 -0.95195836    
  0.49279681    
  0.57953662    
 -0.49355283    
  0.24519260    
 -0.38172874    
 -0.50774372    
  0.63616967    
 -0.23790990    
  0.45123351    
 -0.65696764    
  0.38495147    
 -0.24100505    
  4.51202504E-02
  0.21300822    
 -0.25812876    
  0.54920053    
 -0.59185565    
  0.87795037    
 -0.49100444    
  0.13664185    
  0.16841176    
 -0.13107406    
 -0.11060987    
  0.16660404    
 -0.81963122    
   1.2365814    
 -0.59679931    
 -0.17435348    
  0.36772481    
  0.12386944    
 -0.51118523    
  0.25848299    
 -0.54616493    
 -0.70521015    
  0.63570303    
 -7.74752349E-02
  0.27299127    
  0.35561743    
  0.44468606    
 -0.58097243    
 -0.20672570    
  0.47987115    
 -0.55349743    
  0.59772462    
  0.21793838    
 -0.54212528    
 -0.39019752    
 -5.98358028E-02
  0.47201252    
 -0.90052921    
   1.1336561    
  0.18672687    
 -3.69376987E-02
 -0.54602540    
  0.29601353    
 -0.32193696    
  0.47880328    
 -0.10410966    
 -0.34680310    
  0.44589433    
 -0.36660743    
  0.76491916    
 -0.15598235    
 -0.27168706    
  0.22624767    
 -0.53487289    
  0.15339461    
  7.57275298E-02
  0.66325182    
 -0.44714534    
 -0.34304747    
  3.90367545E-02
 -0.39707777    
  0.60634273    
 -0.47623408    
 -5.97499870E-02
  0.11801912    
 -9.07919705E-02
 -0.81610906    
  0.38976607    
  0.70416248    
  0.13039659    
  0.10054110    
 -0.60634291    
  0.40774053    
  0.44604456    
 -0.69800860    
 -5.20119518E-02
  7.13174418E-02
  0.37767658    
  0.23797418    
 -0.37695014    
 -5.57419807E-02
 -0.35349512    
  0.14732474    
 -0.40742394    
  0.49541333    
 -0.37632421    
  0.84990525    
 -0.30570045    
 -1.06629152E-02
 -0.33524773    
 -0.43590245    
  3.30570200E-03
  0.44536248    
  0.40334883    
 -0.33788574    
  0.66605085    
  0.25221840    
 -0.27485311    
 -8.01292732E-02
 -0.55343419    
  0.34066489    
 -0.52298665    
 -5.31525165E-02
  0.35543355    
 -0.16816132    
  0.35482129    
 -8.74047950E-02
  6.69962987E-02
  0.16023368    
 -0.95400703    
  0.77744043    
 -0.25431296    
  0.52994674    
 -0.72548234    
 -0.36746386    
  0.80979979    
  9.35260430E-02
 -0.26594210    
  5.23681417E-02
  0.25395647    
 -0.18337771    
 -0.27143878    
 -0.12613364    
  0.64235038    
 -0.33597603    
  0.26795775    
 -0.28547126    
  0.54281700    
 -0.64504170    
  0.39826396    
 -0.44022781    
  0.45845765    
 -1.95446052E-02
  0.41767120    
  -1.0131185    
  0.27022740    
 -1.83826741E-02
 -0.41478470    
  8.34938362E-02
 -0.21863186    
   1.0435323    
 -0.46977711    
  0.15725140    
 -0.28459078    
 -9.94337946E-02
  0.82497275    
 -0.58918220    
 -0.35898605    
  0.49161941    
 -0.40310934    
  0.38085085    
  0.60584348    
 -0.61229515    
 -0.34426934    
  0.54978299    
 -1.86175313E-02
 -0.39877602    
 -0.33407488    
   1.0262220    
 -0.82225543    
  0.48918098    
  0.52964187    
 -0.15059331    
 -0.53599632    
 -0.52785444    
  0.92566478    
 -0.67897809    
 -0.28336248    
  0.85221189    
 -0.52232933    
  0.58410656    
  1.82654914E-02
  3.11829094E-02
  9.11149830E-02
 -0.13138847    
 -0.84047198    
  0.53899658    
 -0.47247592    
  0.28830090    
  0.19644518    
 -0.63683611    
  0.72853655    
 -6.76031634E-02
 -0.18232170    
 -2.89875418E-02
 -2.04277094E-02
  0.27683556    
 -0.35687819    
  2.40974240E-02
 -0.10227884    
  0.62846231    
 -0.61753303    
  0.68988091    
 -0.43760070    
 -0.63093412    
  0.12516297    
  8.06887895E-02
  0.60824764    
  0.59106290    
 -0.99864018    
  0.11189307    
  0.47894290    
 -0.52142036    
  0.58052814    
 -0.81507796    
   1.0063728    
  -1.0367553    
  0.24097855    
  3.57180983E-02
 -6.85753673E-02
 -9.86562967E-02
  0.22590470    
  0.60880613    
  0.15614852    
 -0.83736724    
 -0.26811209    
  0.67093837    
 -8.11440498E-02
 -0.42353573    
  0.80189371    
 -0.41631883    
 -0.19309345    
 -0.19467190    
  0.65969944    
 -0.39363080    
  0.46050486    
 -0.73981857    
  0.55770934    
 -4.82176654E-02
  0.27187029    
 -0.31692871    
 -0.34516931    
 -7.57781565E-02
  0.49625173    
  1.54246110E-02
 -0.53972566    
  0.68214607    
 -0.22619000    
 -0.55719161    
  0.65237564    
  0.15828560    
 -0.24931756    
  0.20643023    
 -0.47045311    
 -0.30705303    
  7.30811758E-03
  0.79461664    
 -0.95485353    
  0.13317510    
  2.46318839E-02
 -0.16066018    
  0.83539045    
 -0.77982050    
  0.61152667    
 -0.49194336    
  0.61719280    
  2.80632935E-02
 -0.74080586    
  0.44765809    
 -0.43977365    
  0.26918757    
 -0.19601479    
  0.62519658    
 -0.50390524    
  0.55961603    
 -0.44952515    
  0.24981160    
  0.13221483    
  0.12026844    
  0.16938767    
 -0.19064012    
 -0.39596370    
 -0.12044606    
  0.69114506    
 -0.88472998    
  0.66857570    
  0.44529176    
 -0.98003274    
   1.0290127    
  -1.2757877    
  0.11294033    
  0.83754152    
 -0.57070655    
  0.28582186    
 -0.15205789    
  0.78993464    
 -0.28301889    
 -0.20590779    
 -3.80179994E-02
  0.31389767    
 -0.20841241    
 -0.87389517    
  0.81362200    
  0.30014896    
 -0.58108366    
  0.44273648    
 -0.68303585    
 -0.21462870    
  0.90374362    
 -0.76865470    
  0.20067076    
  9.51481536E-02
 -6.01181611E-02
  0.10449944    
 -9.93491337E-02
  0.84017867    
 -0.97566885    
  1.36323348E-02
 -0.19595367    
  0.12792735    
  0.84818494    
  1.93158668E-02
  -1.0535558    
  0.13726512    
  0.14729504    
 -0.24543512    
  0.29841575    
  0.33545506    
 -0.49734628    
  0.42480254    
 -0.31589192    
  0.10160124    
  0.18090832    
  0.17356081    
  6.11141361E-02
 -0.40378854    
 -1.17944516E-02
 -0.34225166    
  0.84968179    
 -0.40597564    
 -0.40164396    
 -0.55050421    
 -0.12225736    
 -0.14967637    
   1.5841203    
 -0.14458112    
 -0.47644413    
  3.96818342E-03
  0.40744343    
 -0.31845370    
  9.49807614E-02
 -0.19192265    
  0.48042825    
 -0.26892889    
 -0.15334313    
  0.73555005    
 -0.21909025    
 -9.91376266E-02
 -0.76515758    
 -4.36037853E-02
 -0.29607359    
  9.63312611E-02
  0.71501511    
 -0.64285284    
 -0.34857050    
 -0.14448170    
 -2.62480993E-02
  0.49040568    
 -0.18558417    
  0.45767310    
 -0.82278669    
  5.63394371E-03
  5.46585396E-02
  2.10534409E-02
  1.03626568E-02
 -5.16809197E-03
 -5.86835183E-02
  1.09290928E-02
  2.68111452E-02
  7.14591816E-02
 -1.99010596E-02
 -3.06147579E-02
 -4.23342027E-02
  2.13910770E-02
  4.14565876E-02
 -2.57083252E-02
 -4.80093658E-02
  2.69559361E-02
  0.76497281    
 -0.71821129    
 -5.74570969E-02
  0.12611146    
 -3.37381326E-02
 -7.63730928E-02
  1.05265444E-02
  2.07263362E-02
 -7.45027363E-02
  4.85270284E-02
  1.04713310E-02
  5.19469520E-03
  3.06147318E-02
 -2.03050617E-02
  1.02040432E-02
  5.06340666E-03
 -5.06342901E-03
  2.01009437E-02
 -7.75582790E-02
  3.17487307E-02
 -3.17487419E-02
  4.21113558E-02
  1.02566369E-02
  3.01529337E-02
 -0.12088166    
  9.07289907E-02
 -9.63309854E-02
  3.85724381E-02
  8.79117697E-02
 -5.59941381E-02
 -2.65267957E-02
  3.17487307E-02
 -1.04713123E-02
  7.10959285E-02
 -0.12516306    
  1.65291559E-02
 -2.77024768E-02
  5.46585396E-02
  6.68627098E-02
 -0.13282084    
  0.10251577    
  4.02066372E-02
  2.43322626E-02
 -0.17275222    
  0.14842021    
 -0.14272191    
  2.24729292E-02
  7.49011785E-02
  0.74340904    
 -0.69314718    
 -6.06245920E-02
  5.57108223E-02
 -1.48885464E-02
  2.46926006E-02
 -7.59859234E-02
  1.04713310E-02
  4.08220589E-02
 -5.12933061E-02
 -5.27716987E-03
  3.63677815E-02
 -5.77586703E-02
  4.23342437E-02
  7.00286627E-02
 -0.12323278    
  4.80092503E-02
 -5.22181252E-03
  2.07263362E-02
 -3.12526561E-02
  1.05265444E-02
  1.31523677E-07
  1.04166390E-02
  4.55774032E-02
 -7.71590322E-02
  0.70378548    
 -0.81690037    
  0.12903024    
  2.08339561E-02
  2.54467614E-02
 -2.54467968E-02
  3.04592736E-02
 -2.53176037E-02
  4.51204441E-02
 -3.49163935E-02
  2.01009437E-02
 -4.98747546E-03
 -4.08219621E-02
 -5.34887016E-02
  6.38513416E-02
  4.04094346E-02
  4.83187586E-02
 -6.83191419E-02
  1.04925583E-07
 -6.25203997E-02
  9.72632915E-02
 -1.13344534E-08
 -9.80378315E-03
 -6.61819205E-02
  4.62808497E-02
 -0.10034790    
  0.11034782    
 -2.35817865E-07
 -5.62808476E-02
 -5.27716987E-03
  0.63878620    
 -0.60753322    
  0.14310095    
 -0.14824237    
  0.66438711    
 -0.72823852    
  0.16663121    
 -8.23708922E-02
 -2.04090029E-02
 -1.30651458E-07
 -1.03627555E-02
  5.19469520E-03
 -1.56661291E-02
  1.56659950E-02
  4.55774032E-02
 -4.96302499E-03
 -0.12152123    
  0.11653388    
 -5.65704629E-02
 -2.13910267E-02
  2.13910770E-02
  9.09718350E-02
 -0.25131458    
  0.25613388    
 -0.13904126    
  0.69590592    
 -0.69039619    
  4.82668728E-02
  0.65580952    
 -0.57536411    
  0.57536417    
 -0.67164087    
 -7.16561005E-02
  0.11332882    
 -7.96178430E-02
  8.47065672E-02
  3.98062393E-02
 -1.47423856E-02
 -8.25210661E-02
 -2.72498559E-02
  4.32498716E-02
  5.15579060E-02
 -6.21961579E-02
  1.59154423E-02
 -4.30173986E-02
  5.34887165E-02
 -9.27095115E-02
  4.47000340E-02
  3.75379063E-02
 -2.12774407E-02
  5.74569292E-02
  3.00024673E-02
 -2.49388441E-02
  1.00504020E-02
  2.95587238E-02
 -7.56026059E-02
   1.0684949    
  -1.0274633    
  5.01260767E-03
  9.95022710E-03
 -3.52679342E-02
 -4.72529270E-02
  5.23681231E-02
 -1.02566304E-02
 -4.21115272E-02
  4.21113558E-02
 -1.30651458E-07
  8.87282938E-02
 -7.84714818E-02
  3.50915380E-02
 -1.48885464E-02
 -3.56272981E-02
  2.55769473E-02
 -1.52672669E-02
  5.00104092E-02
 -1.97053067E-02
 -4.06148396E-02
 -5.19478554E-03
 -7.57116973E-02
  0.11653388    
 -2.53176037E-02
 -4.18908931E-02
  4.86117209E-08
 -1.61728375E-02
  1.61729082E-02
  6.72088191E-02
 -3.56272981E-02
  5.54298125E-02
 -1.98025610E-02
  6.29749969E-02
 -9.34341401E-02
  3.54465134E-02
  0.16475511    
 -0.14018404    
 -5.48764057E-02
 -0.13720110    
  8.99481922E-02
 -4.95968275E-02
  8.65403339E-02
 -2.09432859E-02
  4.14565876E-02
  3.00024673E-02
 -0.14842011    
  5.55700138E-02
  2.13910770E-02
  5.27704414E-03
  0.13747118    
 -4.69568223E-02
 -0.11179145    
  5.74569292E-02
  1.01011917E-02
  2.48151775E-02
 -6.58464357E-02
  1.55846002E-02
  1.53454430E-02
 -1.53457001E-02
  6.48606867E-02
 -5.97190298E-02
  2.04925030E-07
 -5.26435710E-02
  5.39080659E-03
 -4.20908854E-08
  4.72530909E-02
  4.51204441E-02
 -3.49163935E-02
 -4.14568260E-02
 -1.12593824E-07
 -4.32501957E-02
  6.41930327E-02
  1.54246064E-02
 -3.10906004E-02
 -1.05819833E-02
  0.10109628    
 -4.92709428E-02
 -7.33312517E-02
  3.20883021E-02
  1.56659950E-02
 -2.09432859E-02
  2.61110142E-02
 -3.67494933E-02
  5.33347204E-03
  1.05820969E-02
  7.10959285E-02
  3.84664610E-02
  0.43947142    
  0.81732649    
  -1.4038982    
 -3.33363079E-02
  0.15656912    
   1.0041070    
  -1.1438688    
  5.40672094E-02
 -5.40671460E-02
  6.97332174E-02
  2.05134135E-02
 -0.10142005    
  3.85724381E-02
  3.71395797E-02
 -3.71393859E-02
  6.28477782E-02
  3.49162742E-02
 -6.06245920E-02
 -4.25595939E-02
  3.20883021E-02
 -0.12306024    
  4.65200879E-02
  6.06246702E-02
  6.72088191E-02
 -5.65704629E-02
 -1.12593824E-07
 -5.30492608E-03
  1.05820969E-02
  3.10907234E-02
  6.89927489E-02
 -3.88399363E-02
 -2.50640959E-02
  5.06340666E-03
  5.03788935E-03
 -3.06147579E-02
  1.03095742E-02
  5.11523709E-03
 -2.58411001E-02
  1.04166390E-02
   1.0776690    
  -1.2283717    
  0.15070228    
 -8.09065104E-02
  7.57118538E-02
 -5.22181252E-03
  1.31523677E-07
 -2.65267957E-02
  3.17487307E-02
 -1.04713123E-02
  5.62806018E-02
 -5.10313474E-02
 -2.65267957E-02
 -3.83606367E-02
  4.37228605E-02
  7.21960589E-02
  0.41700673    
  0.68326223    
 -0.11571571    
  0.11737005    
 -0.34610543    
 -2.33904249E-03
  0.51829159    
  0.51915908    
 -0.43110219    
 -1.15609458E-02
  1.15607940E-02
  0.16774175    
 -0.82206088    
  4.56263609E-02
  0.36880752    
  9.29459482E-02
 -6.57226294E-02
 -4.52418067E-02
 -4.91207466E-02
 -7.57116750E-02
  1.48703121E-02
  0.15678278    
 -0.33395165    
  0.62005532    
 -3.00683882E-02
 -0.11778305    
 -0.35589027    
  0.52019316    
 -0.36772466    
 -2.04089824E-02
  6.48607090E-02
 -0.15093510    
 -0.46626553    
 -4.58094962E-02
  0.42608455    
 -0.14231618    
  0.83239752    
 -0.46938989    
  0.47347572    
 -0.22799754    
 -0.58753085    
  0.79180312    
 -0.58445179    
  0.16849342    
 -7.55697712E-02
  0.50397617    
 -0.20526324    
 -0.13244689    
  0.11842500    
 -2.86479853E-02
 -5.29785408E-03
 -0.98927575    
  0.15517078    
  0.91690230    
 -0.52891815    
  4.26460020E-02
  0.35029262    
 -0.10163276    
 -0.37342560    
  0.74579114    
 -0.50125629    
  1.92145370E-02
 -2.45194715E-02
 -0.41616043    
  0.26937005    
  0.13070418    
  0.13465708    
 -0.33994272    
  0.50639117    
  0.28768218    
 -0.11428919    
 -0.56890780    
  0.52771181    
 -0.56400651    
  0.68800044    
  -1.3117442    
  0.82235903    
 -0.28656042    
  0.73486561    
 -0.63670588    
 -0.17503120    
  0.12073795    
  0.72274768    
 -0.18107218    
 -0.71205121    
  0.29906762    
  7.51897832E-03
  0.45419565    
 -0.69195861    
  0.37082598    
 -3.50328833E-02
 -0.28485644    
  8.64467472E-02
  0.18645369    
  0.24691381    
 -0.40882632    
 -0.26702154    
 -0.34282491    
   1.2649034    
  5.31277098E-02
 -0.28602526    
 -0.25853080    
  0.31266761    
 -0.60550869    
  0.81220669    
 -0.43866330    
 -0.36439005    
  0.21628660    
  0.44797397    
 -0.78005201    
  1.77445430E-02
   1.2873346    
  -1.1253178    
  0.28447172    
 -0.33038148    
  0.45279840    
 -0.31898728    
 -9.43321958E-02
  0.41331959    
 -0.43067351    
  0.56987858    
  7.39850523E-03
 -0.10617999    
 -0.43036285    
  0.71290857    
 -0.31165415    
  0.24567260    
 -0.79375178    
  0.30037507    
 -0.37879688    
  0.53680134    
  9.25090089E-02
 -0.52684838    
  0.20347379    
 -0.21302046    
  0.10031183    
 -0.32826328    
  0.72865373    
 -8.33183900E-02
 -0.49463317    
  0.20536983    
  0.54320705    
 -0.23516415    
 -0.68850672    
  0.95146710    
 -0.47262913    
  0.57882369    
 -0.76766735    
  0.10512935    
 -0.12142772    
  0.71405381    
 -3.62825766E-02
  4.75638034E-03
  3.03760860E-02
 -0.41123542    
  0.36652237    
  0.10932373    
 -0.13122229    
 -0.36745149    
  0.41195676    
 -0.81299108    
  0.79038483    
 -0.19467188    
 -0.46417284    
  0.37716138    
 -0.19097133    
 -0.69701582    
  0.34144339    
 -0.80065286    
  0.16374521    
  2.57082302E-02
 -2.05136612E-02
 -4.23342027E-02
  0.78353137    
 -0.79988039    
  6.89930767E-02
   1.2578781    
  0.27926490    
  0.16152626    
 -0.72944534    
 -4.17141952E-02
  0.43805876    
 -0.55179298    
 -0.19789685    
  0.51965082    
  -1.2267451    
  3.85724381E-02
  1.62470499E-07
  5.77589720E-02
 -2.58411001E-02
  0.61702359    
 -0.68751323    
  7.57118538E-02
  0.66943079    
 -0.66423595    
  7.00286627E-02
 -7.00287223E-02
 -4.23342027E-02
   1.0749103    
  -1.0377706    
  0.66676050    
 -0.72575897    
 -3.94417979E-02
 -7.76510909E-02
  0.11155256    
  0.10034807    
 -4.62807640E-02
  2.59756912E-02
  1.52675770E-02
  4.92712110E-02
 -0.12260230    
  0.10318425    
  3.37381437E-02
 -0.12074947    
 -5.36198542E-03
  1.60002280E-02
  0.65815055    
 -0.66878867    
  0.11122566    
 -6.42194599E-02
  3.50915380E-02
 -9.90130659E-03
  9.90128797E-03
 -5.05159125E-02
 -1.56661291E-02
  5.12933619E-02
 -1.00502307E-02
 -1.52672669E-02
 -1.03094913E-02
 -5.86835183E-02
  0.11411332    
 -4.00051996E-02
 -1.54245915E-02
 -4.23342027E-02
  2.13910770E-02
  0.65265596    
 -0.57139289    
 -0.17551567    
  8.89476091E-02
  0.10589231    
 -0.13832758    
  3.77402157E-02
  2.61110142E-02
  4.04094346E-02
 -9.87816900E-02
 -2.21001171E-02
  0.14049028    
 -0.14609249    
  0.11152137    
  8.19736496E-02
 -7.19737336E-02
 -4.58095036E-02
 -1.57484692E-02
  8.12629536E-02
 -7.59859234E-02
  2.59756912E-02
 -5.14153019E-03
 -5.16809197E-03
 -1.56661291E-02
  0.15565346    
 -0.11947378    
 -0.10705388    
  0.78742945    
 -0.68037575    
 -0.10142005    
  5.99633530E-02
  1.05265444E-02
  9.00608450E-02
 -1.93242840E-02
 -2.97050588E-02
  2.97051426E-02
 -7.59859234E-02
  5.12933619E-02
 -6.18752763E-02
  4.67616394E-02
 -2.05136612E-02
 -8.09065104E-02
  3.31522301E-02
  8.33816752E-02
 -8.88313577E-02
  0.17958578    
 -0.15262964    
  0.69048417    
 -0.64881122    
  4.48953100E-02
 -4.48951833E-02
 -1.02566304E-02
 -1.55845992E-02
 -3.19174416E-02
  0.12197845    
 -3.90295796E-02
 -4.98747546E-03
  5.35407737E-02
 -0.14785147    
  3.77402157E-02
  4.14565876E-02
 -4.67616394E-02
 -5.33329742E-03
  0.15338664    
 -0.26650122    
  5.24902530E-02
  6.06246702E-02
  0.18942647    
 -0.21652833    
 -2.22230107E-02
  4.93251160E-02
  3.15814503E-02
  7.96440840E-02
 -4.79600951E-03
 -0.16705401    
  0.20479448    
 -0.10742038    
 -6.93613440E-02
  5.37765287E-02
 -2.11647619E-02
  3.15814503E-02
 -2.09432859E-02
  2.09430531E-02
 -4.23342027E-02
 -2.18590070E-02
  9.98203978E-02
  4.40169051E-02
 -1.44581608E-02
 -7.56026059E-02
 -7.04897493E-02
  0.13633645    
 -4.51202318E-02
 -1.55041553E-02
 -5.22181252E-03
 -2.65267957E-02
 -2.72498559E-02
  3.26116346E-02
 -5.36198542E-03
  1.06954155E-02
  5.68629578E-02
 -0.15750638    
  0.10594846    
  5.65704182E-02
 -6.18752763E-02
  1.58315971E-02
  2.07263362E-02
  5.00104092E-02
 -2.46925466E-02
 -3.04593388E-02
  5.14160423E-03
  4.51204441E-02
 -5.02619669E-02
  0.13931356    
 -0.18142514    
 -8.99482220E-02
  0.14231636    
 -0.16612707    
  0.23987035    
 -0.14237213    
 -1.65292285E-02
  0.13976200    
  5.59167610E-08
 -5.46039976E-02
  3.01529337E-02
 -3.01529020E-02
 -1.54245915E-02
  4.55774032E-02
 -8.25210661E-02
  6.75582439E-02
 -4.62807640E-02
  0.59361744    
  4.82362099E-02
  0.78820550    
 -4.90421951E-02
 -3.91150601E-02
 -1.10651683E-02
  3.82036678E-02
 -0.34696880    
 -0.11423817    
 -0.54905605    
   1.0986123    
 -4.25596125E-02
 -0.62160015    
 -4.13180590E-02
  0.80123341    
 -0.34654486    
  5.51440381E-02
  0.20418729    
 -0.42324042    
  0.40112659    
 -0.30060160    
 -0.60334349    
 -2.79957857E-02
  0.62460500    
  0.32457748    
 -0.58121490    
 -0.17103194    
  0.45104253    
  0.12981167    
 -0.26192945    
 -0.18798719    
  0.11170397    
  0.51811600    
 -2.69957371E-02
  8.11903551E-02
  6.33194074E-02
 -0.33582678    
 -0.29170629    
  0.37544912    
 -0.42504606    
 -8.51049088E-03
 -0.56497222    
   1.1872933    
 -7.62274638E-02
 -0.60325205    
  0.66096032    
 -0.85786742    
  5.36319278E-02
  0.17664839    
 -0.20578958    
  0.75060409    
 -0.37792885    
  0.16205606    
 -0.30302218    
  0.56356770    
  0.35485309    
 -0.78116494    
  0.26607507    
 -0.23496510    
 -0.46676570    
   1.3467287    
  -1.2881346    
   1.1998997    
  -1.1731598    
 -0.59999794    
  0.55410594    
 -0.31191418    
   1.1283543    
 -0.49748418    
 -3.26558948E-02
  0.70346695    
 -0.64308667    
  0.38971666    
  0.27369583    
  -1.0524125    
 -0.31593522    
  0.22551210    
  9.90312696E-02
  0.79363859    
 -0.50310338    
  0.13005324    
 -0.32009685    
  0.70343006    
 -0.12226868    
 -0.15607919    
 -0.23503815    
  0.90425271    
 -0.93903875    
  0.17417631    
  0.80221838    
 -0.72360653    
 -0.14389430    
  0.46203554    
 -0.25328058    
  0.40492830    
 -0.33346930    
 -0.30228096    
  0.52931488    
 -0.13815022    
 -0.51632774    
  1.14287948E-02
  0.95813048    
 -0.79492992    
  0.63040870    
 -0.64010823    
  0.46780825    
 -0.58340073    
 -0.60322237    
  0.80468857    
 -0.37550688    
   1.0855060    
  2.43278090E-02
 -0.51369101    
 -0.45774037    
 -4.64118198E-02
  0.37898943    
 -3.98063585E-02
 -0.21850120    
  6.12435490E-02
 -0.20840128    
  0.67219734    
 -0.46577856    
 -0.17757095    
 -0.41021585    
 -0.10140003    
   1.2953225    
 -0.52426344    
  6.54523745E-02
 -0.16131096    
  0.33675957    
  0.42538065    
 -0.25050998    
 -0.39228350    
 -4.56701666E-02
 -0.24439587    
  0.35069034    
 -0.22735421    
  0.17738664    
  0.36949003    
 -0.42581746    
  0.23540436    
  6.71199113E-02
 -0.26402304    
  0.45345551    
  0.15724795    
 -0.77661371    
  9.12485272E-02
 -0.29546419    
  7.28049576E-02
  0.37014332    
 -0.10573227    
  0.42509788    
 -0.17192627    
 -0.21488054    
 -0.41535282    
  0.12468481    
  7.15162419E-03
  0.24336503    
  0.66289926    
 -0.81333244    
  0.46973315    
 -0.80016315    
  0.35817984    
  0.70153284    
 -0.22236121    
 -0.13074134    
 -0.18738639    
  0.48247048    
  8.27618539E-02
 -0.64736807    
  0.66352987    
 -0.39996925    
 -9.56092104E-02
 -0.26170638    
  0.48089477    
 -0.12807341    
  0.11075132    
 -9.73282233E-02
 -0.55887544    
   1.0073527    
 -0.13990393    
 -0.51518780    
  0.76007354    
 -0.58048773    
  0.22283912    
 -0.55779028    
 -0.25009951    
  0.81879222    
 -0.14217441    
  0.16716106    
 -0.65963733    
 -0.34377137    
   1.2211325    
 -0.68749231    
 -4.41953875E-02
 -0.10122148    
 -5.12933247E-02
  0.54280329    
 -0.89588869    
  0.49572840    
  0.17101465    
 -0.23873264    
  0.31903270    
  0.28304157    
 -0.84884942    
   1.0302014    
  -1.0605489    
  0.28768188    
 -0.27377385    
  0.20643023    
  4.61112596E-02
  0.31571904    
 -0.22549368    
 -0.21581742    
  0.73950112    
 -0.42304009    
  0.24280706    
 -0.45317799    
  0.16688584    
 -7.69609436E-02
  0.47995386    
 -0.63310492    
  0.42317843    
 -0.54183567    
  0.55095452    
  0.39888769    
  3.04117054E-03
 -0.15990245    
  0.10583566    
 -0.91735965    
  0.74397236    
 -0.64720500    
  0.51421779    
 -0.61903918    
  0.70653439    
  0.34517300    
 -0.77759397    
 -0.11957756    
  0.34108078    
 -0.38353992    
  0.68346196    
 -0.52347648    
  0.47741961    
 -0.55421638    
  0.27877334    
 -0.57312965    
  0.24899706    
  0.63462317    
  0.17965285    
 -0.21088612    
 -0.33799613    
  3.55254766E-03
  9.46651995E-02
  0.29890916    
 -0.80973482    
  0.58987516    
 -0.26072606    
 -0.47660190    
  0.62047613    
 -0.26286685    
  0.58390623    
 -0.19380881    
 -0.41435421    
 -0.15937249    
   1.1320773    
 -0.99527895    
  0.25106069    
  0.18143319    
  0.51614487    
 -0.92160982    
 -0.51453626    
  0.74211448    
 -0.50788009    
  0.95097637    
 -0.54944026    
  0.52761286    
 -0.55555886    
  6.65608570E-02
  0.40924606    
 -0.76483893    
  0.31894511    
  0.16114292    
 -0.32054645    
  0.31887269    
 -0.17331684    
 -0.11380704    
  0.33615336    
 -0.70115370    
  0.91177887    
 -1.82534494E-02
 -0.15634586    
 -3.08158156E-03
  0.20570859    
 -0.46299306    
 -0.10513874    
  0.47470430    
  0.26501319    
  1.15727549E-02
 -0.88387227    
  0.59479463    
 -0.27657104    
  0.39248973    
 -0.65651298    
 -9.02866572E-02
  0.12330885    
  0.40623823    
 -0.25974035    
  0.34275088    
  0.43949327    
 -0.79029208    
  0.31458962    
 -0.61378562    
   1.1395433    
  2.41184924E-02
 -0.93129617    
  0.46892330    
 -0.21977074    
 -0.22990024    
 -2.12087319E-03
  0.14959051    
 -0.77501982    
  0.21036373    
  0.28607312    
 -0.31543916    
   1.1333230    
 -0.48937982    
 -0.46549216    
  0.23141947    
 -0.68221807    
 -1.31291859E-02
 -0.14683522    
  0.55376780    
  0.31872034    
 -0.18702359    
  0.28446370    
 -0.77577239    
   1.2406857    
 -0.15334107    
 -4.78697829E-02
  2.96748080E-03
  0.45131171    
 -0.81755567    
  0.58135575    
 -0.92468929    
  0.39942291    
  0.81205189    
 -0.80000353    
 -0.18592067    
  0.58537978    
 -0.43191639    
 -0.11110459    
  0.75782990    
 -0.44231299    
  6.66373596E-02
  0.44854853    
 -0.34696883    
 -0.21641915    
 -0.41077003    
 -0.10654341    
  0.10919936    
  6.91695884E-02
  0.81202972    
 -0.35667515    
  0.12663965    
 -0.43494073    
  0.58493346    
 -0.80914605    
  0.63394219    
  0.28768224    
 -3.57373580E-02
 -0.48042148    
  0.18053730    
 -0.31994310    
 -0.21905343    
  0.66468489    
  1.94937754E-02
 -0.26352313    
  0.45502579    
  -1.0092127    
  0.56584352    
  1.80480778E-02
 -0.11900329    
  0.77572250    
 -0.24746713    
 -0.61227399    
  0.57037181    
 -0.17693074    
 -0.64589411    
  0.82169837    
 -0.33895573    
  0.58461702    
 -0.52324831    
 -0.46525303    
  0.14120342    
  0.27682075    
  5.90633638E-02
 -0.35667512    
  0.58918601    
  0.21987462    
 -0.69034451    
  8.91854614E-02
 -0.22485130    
  0.42800114    
 -0.33036295    
  5.10023609E-02
  0.43151933    
 -0.19048880    
 -0.51954651    
  0.68090737    
 -0.44567135    
  1.14724161E-02
  0.24048282    
 -0.37455752    
  7.53493831E-02
  0.29621404    
 -6.98500425E-02
  0.45868579    
 -0.32214454    
  3.71689312E-02
 -0.81363660    
 -0.28768209    
 -0.15822412    
 -4.87900972E-02
  3.44014838E-02
  9.61547717E-03
  0.50121021    
 -0.68448919    
  0.11905950    
  2.02027727E-02
  2.46926006E-02
 -0.15822412    
  0.14842021    
 -0.12024906    
  5.93167096E-02
  3.59937064E-02
 -1.01522347E-02
  6.42196089E-02
 -2.42142491E-02
 -5.54299280E-02
  5.54298125E-02
  2.42142770E-02
 -7.96441883E-02
 -1.56661291E-02
  1.04713310E-02
 -5.89985549E-02
  8.47065672E-02
 -2.57083252E-02
  6.06246293E-02
 -2.98528578E-02
 -4.65201288E-02
  2.61110142E-02
 -2.08340995E-02
 -3.75380628E-02
  5.32039143E-02
 -1.56661291E-02
 -3.20882909E-02
  7.83691630E-02
 -4.62807640E-02
 -4.30173986E-02
  3.24354023E-02
  0.64129364    
 -0.69034976    
  0.14049028    
 -9.14340764E-02
  5.30493958E-03
  4.14565876E-02
  1.01011917E-02
 -4.62807640E-02
 -9.37323719E-02
  0.15497600    
 -3.52679342E-02
 -6.89928830E-02
 -1.10497624E-02
  9.02467519E-02
 -2.05136612E-02
  4.06144820E-02
  7.19735622E-02
 -0.19349474    
  2.77024582E-02
  0.13284811    
  1.85124840E-08
 -2.42142491E-02
 -7.63730928E-02
  2.09430531E-02
 -2.09432859E-02
  0.62472093    
 -0.50049222    
 -7.26710930E-02
 -6.75581917E-02
  4.21113558E-02
 -1.55845992E-02
 -1.05265258E-02
 -2.13910267E-02
 -1.08698178E-02
  5.44962659E-03
  0.12260249    
  0.44011417    
  0.39821476    
 -0.15727396    
 -0.61142147    
   1.0971165    
 -0.95911074    
  0.22001363    
 -0.35354522    
  0.32169518    
  0.52624029    
 -0.52948177    
   1.2829159    
 -0.74771458    
 -0.55487442    
  0.39436606    
  0.52720863    
 -5.28420974E-03
 -0.16368836    
 -3.65410559E-02
 -0.20589834    
 -9.37209651E-02
  0.72853947    
 -4.22395347E-03
 -0.16657314    
 -0.57758898    
  0.75886810    
 -6.57211319E-02
 -0.83146250    
  0.92291832    
 -0.47816709    
 -6.25730902E-02
 -0.44280276    
  0.41627601    
  0.46461293    
 -0.57436353    
  0.27763185    
  0.31015503    
 -0.94160831    
   1.0726368    
 -0.12217854    
 -0.49950969    
 -0.14212431    
  0.15295434    
 -0.27047601    
  0.48605067    
  9.64937210E-02
 -0.60876733    
  4.81945090E-03
  0.35619420    
 -0.37316406    
  0.34585869    
 -2.09799092E-02
 -2.68594027E-02
  0.23217712    
 -0.28242007    
 -0.32132044    
  0.83747530    
 -0.60803610    
  0.58265948    
 -0.67233723    
  0.26394746    
  0.64176154    
 -0.12707697    
 -0.65400714    
  5.69340140E-02
 -0.13680831    
  0.47518730    
  0.11793441    
  3.21266390E-02
 -0.57198703    
  0.34708554    
 -0.17065954    
  0.35126886    
 -8.29026401E-02
  0.21352305    
 -0.22421828    
  0.21124502    
 -0.72072750    
 -0.17830275    
   1.0650792    
 -0.12867138    
 -0.21297528    
  0.25505450    
 -0.66441810    
  6.42943531E-02
 -0.33647203    
  3.77404392E-02
  0.20470296    
  0.69916534    
 -0.64817369    
 -0.49439040    
  0.21622321    
  5.40672429E-02
  0.21449377    
  0.16512151    
 -0.33745453    
  0.10444280    
  0.41369545    
  0.39631590    
 -0.75964832    
  0.46705255    
 -5.05159087E-02
  0.12866199    
 -5.02148196E-02
 -2.91637890E-02
 -0.46385729    
  0.44393161    
 -0.60529780    
  0.99427533    
 -0.84871960    
  8.03491250E-02
 -0.34052467    
  0.57536399    
 -0.36417833    
 -0.38578534    
  0.91690612    
  0.25866765    
 -0.56246877    
  0.16692600    
  8.64235163E-02
 -0.23518229    
 -0.10154887    
  0.42341903    
 -0.35008752    
 -0.43363607    
  0.52064747    
  0.50152308    
 -0.46070111    
 -0.52324808    
 -4.08219621E-02
  0.58459860    
 -0.21088234    
 -0.23985960    
  0.11803622    
 -0.10221661    
  0.54736942    
 -0.34323975    
 -9.78729352E-02
 -2.03672014E-02
  0.62503588    
 -0.61073530    
  5.33198267E-02
  0.22774811    
 -0.57349420    
  0.25101236    
 -0.10700618    
  0.59170061    
 -0.18232152    
 -0.24286790    
  0.11999384    
 -0.36224329    
  0.81823575    
 -0.19744103    
  0.32648310    
  0.11075944    
 -0.59663618    
 -0.28714883    
 -0.33349174    
  0.57981861    
 -0.36384335    
  0.47269782    
 -0.54477882    
 -9.73740891E-02
  0.62100416    
 -0.42785108    
  0.80701935    
 -0.19303703    
 -0.38290784    
 -5.34477979E-02
  0.76043946    
 -0.55709821    
 -0.15548503    
 -0.37147009    
  0.74721432    
 -0.25443706    
 -0.12317821    
 -8.19171369E-02
  0.43615481    
 -0.87889129    
  0.40757260    
  0.61205149    
 -0.81694150    
  0.30687654    
  0.14157869    
  0.40766278    
 -0.62422764    
  0.46383700    
 -0.21800198    
 -0.45473605    
 -4.91689555E-02
 -0.27276319    
   1.4430172    
  -1.8398093    
   1.4169091    
 -0.40672198    
  0.34452602    
  0.25368840    
 -0.87215465    
  5.55029809E-02
  0.15415068    
  7.74078444E-02
  0.53292584    
 -0.35901940    
 -0.34180716    
 -0.15195026    
  3.52680385E-02
  0.10560788    
  0.58630073    
  0.27364343    
 -0.55514866    
 -0.25908542    
  0.28661790    
  0.72382188    
 -3.86940502E-02
 -0.85727781    
  0.50129265    
 -0.54989296    
 -7.01316223E-02
  0.34528562    
 -0.10855954    
  0.58553588    
 -9.65316445E-02
 -0.59943634    
  0.42103684    
 -0.75037819    
  0.27516949    
  0.66696256    
 -0.12713797    
 -0.39394435    
  0.21555461    
  0.22369757    
 -4.41497155E-02
 -0.20906489    
  7.42096826E-02
  0.28999740    
 -0.84597719    
  0.18501244    
 -0.40067801    
 -0.12173071    
  0.63312906    
 -0.32383740    
  0.50701785    
 -0.35933548    
  0.58047420    
  7.72158727E-02
 -1.17459092E-02
 -5.38483402E-03
 -0.66966707    
 -0.14749205    
 -0.50838363    
 -8.03814158E-02
  0.71277726    
  0.63191479    
 -0.65595973    
  0.71177781    
 -0.69640976    
   1.2233911    
 -0.96893430    
 -0.31046233    
 -0.15415072    
  0.70914739    
 -0.14953195    
 -0.39629051    
  4.90076281E-02
  0.20736746    
  0.38523853    
  0.10054128    
 -0.45790333    
  0.61360538    
 -0.63795435    
  0.10834903    
  0.12460520    
 -2.79352628E-03
 -0.56101537    
  0.72213459    
 -0.75198758    
  0.19860230    
 -0.11390842    
  0.48782554    
 -0.78249240    
  0.64855373    
 -0.53389084    
  0.31034002    
  0.43950263    
 -0.57216150    
  0.11000095    
  0.86148268    
 -0.81071025    
 -0.29763231    
  0.55923474    
  0.15632579    
 -7.16040060E-02
 -0.33647221    
  0.33926967    
  0.50128293    
 -0.84055245    
  0.27584746    
 -0.33647218    
 -0.19490045    
  5.42005338E-02
 -6.43786639E-02
  0.63116312    
 -0.45568496    
  0.10578957    
  5.81230745E-02
 -0.39730179    
  0.53492308    
  0.21229114    
 -0.73643261    
  0.55846596    
 -0.41625950    
  0.50147998    
 -3.87699902E-02
 -0.32395923    
  0.10556280    
  0.31064069    
 -0.26263127    
 -0.40546507    
  0.20209029    
 -0.17384705    
  0.21959293    
 -0.11397935    
 -0.13907868    
  0.99673617    
 -0.23041621    
 -0.65965116    
 -0.25299639    
  0.13049662    
  0.24419703    
  0.39006954    
  0.47317231    
  -1.1848252    
  0.52282232    
 -0.27695039    
  4.82551195E-02
  5.41798137E-02
  5.52410036E-02
 -0.40931115    
  0.20800076    
 -0.19936733    
 -0.60279834    
  8.04454237E-02
 -5.97190298E-02
  3.52680348E-02
 -4.04096693E-02
  4.53480370E-02
 -1.48885464E-02
 -7.25707337E-02
  3.17487307E-02
 -1.04713123E-02
 -5.27716987E-03
  1.57483891E-02
 -1.57484692E-02
  4.65201214E-02
 -3.07716280E-02
  5.19469520E-03
  8.91679525E-02
 -0.15336132    
  0.16279534    
  0.88675088    
  -1.0832570    
  7.16561154E-02
  5.30493958E-03
 -2.13910267E-02
  2.66682338E-02
  1.56659950E-02
  3.56272422E-02
 -1.51137644E-02
 -6.28477409E-02
  2.13910770E-02
 -1.12593824E-07
  6.15576580E-02
 -7.21962452E-02
  5.20949848E-02
  1.51137039E-02
 -1.51137644E-02
 -4.14568260E-02
  2.61110142E-02
 -2.61112563E-02
 -4.32501957E-02
  2.18589567E-02
  4.23342437E-02
 -2.62480993E-02
  0.19290364    
 -0.27605394    
  0.81285536    
 -0.71912271    
  7.10959285E-02
 -7.63730928E-02
 -4.32501957E-02
  0.14383724    
 -9.00606960E-02
  5.22197504E-03
 -1.04713123E-02
  6.12435229E-02
 -7.18256086E-02
  4.67616394E-02
 -1.26900829E-07
 -5.74570969E-02
 -1.62606668E-02
  7.87809864E-02
  2.98529714E-02
 -1.98025610E-02
 -3.56272981E-02
  9.38962698E-02
 -0.20909196    
  9.95295793E-02
  1.56659950E-02
  0.73127115    
 -0.73127139    
  5.54298125E-02
 -7.63730928E-02
  1.57483891E-02
  2.57082302E-02
 -1.26900829E-07
  5.06340666E-03
 -2.04090029E-02
  3.54465134E-02
 -2.01013070E-02
  0.10129153    
 -0.33463886    
  0.19189090    
  5.65704182E-02
 -9.43106934E-02
 -7.41081387E-02
  0.13279136    
 -3.69435586E-02
 -5.39068598E-03
  0.11718242    
  0.10054128    
 -0.23407264    
  4.30173725E-02
  3.10907234E-02
  1.01524768E-02
 -3.59934717E-02
  1.55846002E-02
  1.02566369E-02
 -7.41079897E-02
  7.91969150E-02
 -1.02039650E-02
 -0.10251549    
  8.70114118E-02
 -3.71393859E-02
 -1.63491536E-02
  3.77402157E-02
  5.65704182E-02
 -7.79613778E-02
  2.13910770E-02
 -7.69611523E-02
  0.16793287    
 -2.94141211E-02
 -3.03051453E-02
 -3.12526561E-02
  9.09718350E-02
  9.61547717E-03
 -0.11658762    
 -6.66914433E-02
  0.69601673    
 -0.45690909    
  0.97515690    
 -0.23343532    
 -0.21830614    
  4.45685275E-02
 -6.89928830E-02
  0.15728568    
 -7.55536929E-02
  4.69802655E-02
 -1.45987887E-02
 -4.25596125E-02
  0.91270351    
 -0.52704120    
 -0.44357339    
  0.24829865    
 -7.45960325E-02
  0.97511810    
 -0.69658959    
  0.19800276    
 -0.31105545    
 -3.86861758E-03
 -0.31386152    
  0.75735384    
  0.14127517    
 -0.62631637    
 -7.76885599E-02
  0.20818521    
  0.27833000    
 -0.67321301    
 -0.20037843    
  0.14352933    
  0.70284921    
 -0.30203727    
  0.41536641    
 -0.50509477    
  0.77161902    
 -0.22078779    
  0.15347819    
 -0.68610859    
  0.63646019    
 -0.47233918    
  0.51489896    
 -0.52515554    
 -0.13598882    
  0.22785681    
 -0.20643428    
  0.25388014    
 -0.45841172    
  0.96474332    
 -0.56957513    
 -0.35576534    
 -0.24323024    
   1.1613375    
 -0.27029049    
 -0.28570241    
 -9.45192799E-02
  0.31512794    
 -0.14887679    
 -0.13542682    
  0.35532513    
 -0.36719972    
  0.67766982    
 -0.54819947    
 -0.37373978    
  0.33085448    
 -0.12307861    
  0.16145623    
 -0.42063972    
 -0.52856618    
  0.92789650    
  0.41160032    
 -0.36061454    
 -0.27605391    
  0.24033608    
 -0.25196397    
  0.54869604    
 -0.61936122    
  5.09793833E-02
  0.27013344    
  0.17877443    
 -0.44692194    
  0.64018142    
 -0.80363488    
  9.57349166E-02
  0.58210897    
 -0.24928270    
 -0.20728803    
 -0.13621029    
  0.13433591    
  0.12339555    
 -0.40795586    
  0.17564908    
 -0.40755916    
  0.93498296    
 -0.29843938    
  4.97905537E-03
 -0.55137175    
  8.58395826E-03
  0.13317510    
  0.89664781    
 -0.32393679    
  0.31576526    
 -0.18787551    
 -0.71314776    
  0.83532155    
 -0.14977898    
  0.13543807    
 -0.74093759    
  6.32264614E-02
 -0.18451215    
 -3.48096006E-02
  0.80759460    
 -9.68911722E-02
  0.10173973    
 -0.61078191    
  8.86904541E-03
  0.15698509    
 -0.35667494    
  0.24077702    
 -0.23808517    
   1.0386038    
 -0.83281398    
  0.38706207    
 -0.28126371    
  0.10987777    
 -0.32420215    
  0.96855927    
 -0.23361483    
 -0.94898319    
  0.85460800    
  1.02303773E-02
 -0.28683412    
 -8.48563835E-02
  0.31138435    
 -0.30220157    
  7.56738558E-02
  0.17381108    
 -0.62434411    
  0.72068989    
 -0.42572069    
  0.18397038    
  0.42773056    
 -0.23911372    
  0.19069943    
 -5.68269156E-02
 -0.75466734    
  0.56756103    
 -0.48245469    
  5.88405132E-02
  9.43107754E-02
 -7.68808350E-02
  0.51771325    
 -0.48582986    
  0.43839002    
  0.15588440    
 -0.64799297    
  0.22270183    
  0.15515983    
 -0.28516382    
  0.29719400    
 -0.16719010    
 -0.27480900    
  0.55361784    
 -0.38495487    
  6.65012226E-02
 -0.70052719    
 -0.16907635    
 -8.22382197E-02
 -5.88403940E-02
  0.92433894    
  -1.1066605    
  0.37051785    
   1.6504271    
 -0.20227829    
 -0.60925424    
 -0.25623497    
  0.13119206    
  0.98057300    
 -0.40815884    
 -0.58478534    
 -0.29462188    
  0.30699286    
 -0.18150203    
  0.21177693    
  0.47891039    
 -0.47494200    
  0.62238449    
 -0.48910069    
 -0.23974496    
  0.34649098    
 -0.11195912    
  0.47391585    
 -0.84009314    
 -0.34454480    
  0.34955755    
  0.67803341    
 -0.41952288    
 -4.94661704E-02
  6.47920519E-02
 -4.27250713E-02
  0.17601858    
  0.13664620    
 -0.34287897    
  0.20122844    
 -0.17101461    
  0.38136756    
 -0.42392731    
  0.37249121    
 -0.44548512    
 -7.63374642E-02
  0.34092683    
 -0.12744500    
 -0.30927283    
  0.84843099    
  0.20600986    
 -0.91859740    
  0.36861289    
 -0.16082883    
  0.29236138    
  0.15294965    
  0.13052194    
 -0.51930010    
 -0.36890730    
 -5.26435673E-02
  0.72898358    
 -0.53992820    
 -8.98883864E-03
  0.22899531    
  0.48204932    
 -0.50382853    
 -0.25578046    
  0.73491669    
 -0.58551633    
  0.66310853    
 -0.72411603    
  0.72726583    
 -0.42291191    
 -0.27443683    
 -0.23106955    
  0.96747786    
 -0.60445696    
 -0.10495076    
 -0.16203706    
 -0.58586091    
 -5.79224527E-02
  3.16054374E-02
 -0.23431672    
  0.11653388    
 -9.43106934E-02
  9.43107456E-02
  2.46926006E-02
 -4.48951833E-02
  9.71638113E-02
 -0.10227864    
 -5.14153019E-03
 -3.14160697E-02
  2.62481049E-02
 -5.19478554E-03
  4.58092988E-02
 -4.98747546E-03
 -8.33815858E-02
  4.77543101E-02
 -2.62480993E-02
  2.10534409E-02
 -3.71393859E-02
  0.12197845    
 -1.44581608E-02
 -7.56026059E-02
 -3.73376496E-02
  5.42022986E-03
 -1.63491536E-02
 -2.22230107E-02
  5.99633530E-02
  3.63677815E-02
  0.18147101    
 -0.14146551    
 -5.02619669E-02
  2.04089768E-02
 -0.12921180    
  5.58804795E-02
  3.20883021E-02
  6.61821216E-02
 -0.14272191    
  0.16223486    
 -6.48607612E-02
 -2.61112563E-02
  2.09430531E-02
 -1.04166297E-02
  2.07263362E-02
 -1.55041553E-02
 -7.57116973E-02
  0.11653388    
 -1.00502307E-02
 -1.52672669E-02
 -4.72529270E-02
  9.72632915E-02
 -8.65678936E-02
  5.30493958E-03
 -1.12593824E-07
  5.65704182E-02
  5.82690910E-02
  0.52394694    
 -0.65478635    
  3.69433947E-02
 -2.62480993E-02
  7.67642334E-02
 -6.61819205E-02
  9.05141681E-02
 -9.66198836E-03
 -8.61292630E-02
 -1.06383497E-02
  5.71585186E-02
  3.47429365E-02
 -8.12630802E-02
 -5.30492608E-03
  4.67616394E-02
 -7.91970566E-02
  3.24354023E-02
 -3.79451439E-02
  0.66513419    
 -0.62188429    
  4.14565876E-02
 -8.47069100E-02
  4.85270284E-02
 -2.66680848E-02
  2.13910770E-02
 -1.12593824E-07
 -4.32501957E-02
  2.72496007E-02
  5.74569292E-02
  1.01011917E-02
  9.54720392E-08
 -1.51900286E-02
  3.50915380E-02
 -5.05159125E-02
 -9.22061205E-02
  0.12783344    
   1.2354714    
  -1.2659308    
 -5.16809197E-03
  0.65888822    
  0.46023750    
  0.19325961    
 -4.19304334E-03
  0.16132767    
 -0.45181471    
  0.33566919    
  9.20189247E-02
  9.31987986E-02
 -0.58867711    
 -0.10781302    
  6.06244393E-02
  0.34781247    
 -0.20513180    
 -0.15111935    
  0.87828982    
 -0.26792556    
 -0.54080635    
  0.47910222    
 -0.28564426    
  0.18394889    
 -0.64293861    
  0.46548307    
 -0.61834580    
  0.75005549    
 -1.42858690E-02
  6.54374063E-02
 -0.60299587    
  0.14637969    
  0.44441286    
 -1.92843936E-02
  0.13994355    
  0.20286676    
 -0.98842627    
  0.35375267    
  0.37457681    
 -0.41446853    
 -0.22508349    
  0.14439432    
 -0.50245732    
  0.84282357    
 -0.30122617    
 -5.60892671E-02
  0.51848859    
 -0.73471153    
  0.44277960    
  0.16311499    
 -3.66879305E-09
  4.33206186E-03
 -7.23083364E-03
  0.28913245    
 -0.86079448    
   1.0986122    
 -0.14944902    
 -0.48949596    
  0.16154422    
 -0.23390552    
  0.39552656    
  0.37079349    
 -0.43635070    
 -0.15876186    
  0.14103986    
 -0.21108392    
  0.47844583    
 -0.63707542    
 -5.31434193E-02
  0.30507374    
  0.18805212    
 -0.63084328    
 -0.37897345    
  0.14288285    
  0.35610810    
 -0.31177962    
 -0.43852615    
  0.74632961    
 -0.73796111    
   1.3588376    
 -0.14491448    
  2.20326371E-02
 -0.55327994    
  0.47917178    
  0.10978342    
 -0.89433736    
  0.27329338    
 -5.35840504E-02
 -4.59794328E-03
 -8.40833113E-02
 -0.12533017    
 -0.39979929    
   1.0957834    
  0.25052729    
 -0.54865068    
  0.54975283    
 -0.22783507    
 -0.29369345    
  0.24407311    
 -0.38105598    
  0.59132642    
 -0.17457782    
  0.36783260    
  8.73350650E-02
 -0.92433012    
  0.46494624    
 -0.26815584    
 -0.12124224    
  0.66039211    
  2.54522245E-02
 -0.86774999    
 -1.50757767E-02
  0.23572242    
  0.27459678    
 -0.48779017    
 -0.15209018    
 -0.24352272    
   1.3816881    
 -0.30162913    
 -0.17411549    
 -0.32348144    
 -0.30773091    
  0.18557525    
  0.64441502    
 -0.50798750    
  0.69819510    
 -0.76516587    
  0.80562538    
 -0.55431062    
 -0.22146165    
  0.52044326    
  7.46266497E-03
 -0.48876578    
  0.32631981    
 -0.39315036    
  0.58970469    
 -0.89848608    
  0.79777193    
 -0.20347089    
  9.69304238E-03
 -0.21036395    
  0.52501047    
 -0.64951211    
  0.38808647    
 -0.47980741    
  0.43618700    
 -0.27712250    
  0.93954736    
 -0.40423417    
  9.79201868E-03
 -0.53673697    
 -0.17484945    
 -0.36772481    
  0.31420895    
  0.36449778    
  0.33126366    
  3.33793312E-02
 -3.59934680E-02
 -0.50734127    
  0.57318789    
 -0.29588556    
  0.17626239    
 -0.28034279    
  0.29406002    
 -2.90276557E-02
 -0.13815026    
 -0.18522446    
  0.50733125    
 -0.85354036    
  0.23998712    
 -0.42285690    
  0.61979812    
  0.15692818    
 -0.44874853    
  0.19331934    
 -0.11364125    
  0.41634655    
 -0.35276610    
 -0.18684934    
  0.49233904    
  8.96554664E-02
 -0.24481526    
 -0.11800396    
 -0.35695893    
  0.85053927    
 -0.26845080    
 -0.47191009    
  0.65687382    
 -0.38264033    
 -8.68356749E-02
  0.45485771    
  6.67126896E-03
 -0.48069894    
  0.51597357    
  0.28992596    
 -0.60054785    
 -0.24259613    
  6.89929277E-02
  0.14337879    
 -0.14546421    
  0.11056602    
 -1.31703727E-02
 -1.71922725E-02
 -0.23574673    
   1.0705810    
 -0.11977083    
  -1.0400410    
  0.11332857    
  0.74646223    
 -0.93451452    
  0.95573229    
 -0.57548684    
  0.72409731    
  8.48664343E-02
 -0.22906664    
 -0.75556093    
  0.50848114    
  2.91483104E-02
 -0.42689675    
 -0.10140827    
  0.45156303    
 -0.49180526    
  0.15000111    
 -6.25676988E-03
 -0.13652444    
 -5.16719036E-02
  0.22918569    
  0.67183763    
 -0.21040463    
 -0.18282807    
 -0.21444277    
 -1.32702459E-02
 -0.24777642    
  0.56830990    
 -0.67394215    
  0.27812579    
 -5.28105684E-02
  0.39602089    
  0.14892350    
 -0.29652619    
 -0.32972682    
  0.44317633    
  0.87307400    
 -0.83164799    
  0.37803942    
 -0.64563453    
  0.37988815    
 -3.56003046E-02
 -0.28010461    
  0.52947807    
  5.79135492E-02
 -0.88041693    
  0.49062288    
  3.01532373E-02
 -0.45623758    
 -5.50595932E-02
  0.74709004    
 -0.36067316    
 -0.27073270    
  1.87309347E-02
  0.32610932    
  0.21477541    
 -0.50842750    
 -0.20044895    
  0.10852622    
  0.60871840    
 -8.57135057E-02
 -0.39385936    
  0.73366135    
 -0.81370407    
  0.35854822    
 -0.35439011    
  0.44079500    
 -0.59046066    
  0.72865373    
 -0.30330718    
  0.46110603    
 -0.57085025    
  0.50306249    
 -0.12431312    
 -0.85333276    
  0.10705387    
  0.78637874    
 -0.55615366    
  0.60796684    
  5.75851128E-02
 -0.10593662    
 -0.80518651    
 -7.49012306E-02
   1.0216514    
 -0.73605478    
 -0.21069539    
  0.33426082    
  0.46398941    
 -0.59383762    
  0.42488319    
  0.13952301    
  3.57770477E-03
  1.88683290E-02
 -0.48887220    
 -0.29213628    
  0.76689065    
 -0.12745665    
 -4.96651791E-02
 -6.12438135E-02
 -0.37729424    
  0.93798351    
 -0.44709212    
 -0.56601191    
  0.36772457    
 -0.39893982    
  0.62371874    
 -3.45777906E-02
 -0.31372869    
  0.33911428    
 -0.75294775    
  0.75558263    
 -0.16251899    
  4.53934111E-02
  0.12889798    
 -1.70497019E-02
 -2.00406201E-02
 -5.26436456E-02
 -0.29577532    
  0.17496501    
  0.24756189    
  0.23954944    
 -0.83488333    
  0.61272585    
 -0.53198361    
  0.39351436    
 -0.55221730    
  0.74811906    
  0.11208187    
 -0.63068980    
  0.17677213    
 -0.44383499    
   1.1238023    
 -0.40670988    
  5.09817749E-02
  4.17212062E-02
 -0.95505738    
  0.62288916    
 -0.23228325    
  0.82130009    
 -2.39904243E-02
 -0.92714065    
  0.48969468    
 -0.21862713    
 -7.74462819E-02
 -0.46626553    
  0.43584466    
 -5.80839114E-03
  0.58454508    
  1.08185841E-03
 -0.61318761    
  0.57123905    
 -0.69202024    
 -7.96674117E-02
  0.73142958    
  4.13853750E-02
 -0.87817508    
  0.22908783    
  0.56697792    
 -9.88615826E-02
  0.35139811    
 -0.70749450    
 -9.68062039E-03
  4.00433503E-02
 -7.16668442E-02
  0.57724506    
 -0.36459813    
 -3.30062956E-02
  0.33479309    
 -0.14024246    
  0.34668043    
 -0.32617375    
  0.22665560    
 -0.26950935    
 -0.13433874    
 -0.26479045    
  0.55931520    
 -0.39648032    
 -4.20150869E-02
  0.18356441    
 -0.26112285    
  0.76321453    
  -1.0920551    
   1.1495789    
 -0.75821817    
 -0.10157958    
 -7.62064680E-02
 -3.45257297E-02
  0.36970440    
 -5.14636636E-02
  0.58721876    
 -0.27763167    
  6.23042416E-03
 -0.59727252    
 -5.09367138E-02
  0.67879272    
 -0.32283086    
  0.23472349    
 -0.44505453    
 -0.38614583    
  0.66402620    
 -0.17272536    
  0.50897557    
 -0.88619268    
  0.47235918    
  0.19761021    
 -0.45277360    
  0.21399118    
 -0.13278101    
 -8.03222787E-03
  0.67277998    
 -0.48743859    
 -0.32349145    
  0.68267590    
 -7.04238331E-03
 -0.54152358    
  0.62292445    
 -0.77572638    
  0.74373263    
 -0.15228419    
  0.12039067    
 -0.50199121    
  0.18772422    
  0.13610345    
 -0.32958022    
 -0.32423955    
  0.80619109    
 -0.11837699    
  0.46514565    
 -0.83257335    
 -7.82747641E-02
  8.31591990E-03
  0.28923354    
  3.65337171E-02
 -0.43273976    
  0.70346236    
 -0.13011655    
 -0.50006109    
  0.40475097    
 -0.41551554    
  0.12592688    
 -9.58767347E-03
  3.40939835E-02
 -0.14827083    
  0.21141216    
  0.31015512    
 -0.46693161    
  0.28768188    
  0.20206384    
 -0.73668784    
  0.52692568    
 -0.41088915    
  8.70115757E-02
  0.40972969    
 -0.43570501    
 -4.02736850E-02
  0.93797183    
  -1.0138373    
  0.94923949    
  4.92892489E-02
 -0.55599272    
 -0.37815157    
 -9.69280079E-02
  0.51387465    
  0.16000438    
 -0.48017165    
 -0.10373142    
  0.65401971    
 -0.63330531    
  0.65246767    
  0.48486865    
 -0.48724434    
  1.18857913E-03
 -0.63546109    
  5.24138957E-02
 -7.96883926E-02
  0.54836106    
  5.06271832E-02
 -0.47967064    
  0.18095714    
  5.10628521E-03
 -0.28260148    
  0.56985921    
 -0.62305069    
  0.59854913    
 -3.31814140E-02
  0.37671578    
 -0.30511704    
 -0.44322959    
  0.78382111    
 -0.29876518    
  2.73340456E-02
 -0.38057259    
  0.54455543    
 -0.72447890    
  0.43580127    
  0.26144427    
 -4.71045375E-02
 -0.42823035    
  0.18969581    
  3.86974253E-02
  9.12562758E-02
 -5.52625693E-02
 -0.31325901    
  0.35408106    
 -0.13335833    
  0.22811738    
 -0.34867424    
 -0.18859096    
  0.60544944    
 -0.51702410    
  1.37223182E-02
  0.23701617    
  0.24442096    
 -0.26753566    
 -0.55344504    
  0.39584973    
 -0.17558090    
  0.76711810    
 -0.89599890    
 -0.11071204    
 -4.88997437E-03
 -0.12238931    
  4.86582816E-02
   1.4655247    
 -0.99618119    
  0.32174864    
 -0.40247914    
  9.87195894E-02
  0.31091121    
  0.17596744    
 -0.48364195    
  0.55010849    
 -0.77770466    
  0.38013020    
 -0.59167790    
  0.21559648    
  0.34366143    
  3.10321860E-02
 -0.31394997    
 -0.10620593    
  0.55870950    
 -0.48929384    
 -0.22215763    
  0.61104989    
 -0.54205698    
 -7.39312544E-02
  0.84446514    
 -0.40016016    
 -7.75328651E-02
  4.36313190E-02
  0.11467671    
 -0.64317262    
  0.30082640    
  0.42520037    
 -0.33082771    
 -8.61591175E-02
  0.55990773    
 -0.80162781    
   1.1327453    
 -0.83728123    
  6.38116375E-02
 -0.32095706    
  0.73847038    
  5.92852123E-02
 -0.97258663    
  2.94139516E-02
  0.14541680    
 -0.48770306    
  0.32768741    
  0.11908915    
  0.15898778    
 -5.49336746E-02
  0.27047592    
  0.22851498    
  0.14965095    
 -0.41287261    
 -0.33982378    
   1.0881135    
 -0.34282488    
 -0.34768730    
 -4.85272333E-02
 -0.17461653    
  0.12167404    
  0.37457222    
 -0.12498508    
 -0.61043161    
  0.22370037    
 -0.22648966    
  0.11093163    
  0.29453331    
 -1.50096305E-02
  0.39977792    
 -0.75456423    
 -0.19261694    
  0.37897351    
  4.37708087E-02
  0.71747410    
 -0.23576212    
 -1.33157866E-02
 -0.43885851    
  0.69418603    
 -0.14381993    
 -0.40546504    
 -0.11016840    
  0.30559283    
  0.11052449    
 -0.30056828    
 -9.37013701E-02
 -0.17332497    
  0.40546498    
 -0.42433372    
  0.66047657    
  5.73632009E-02
 -0.61605710    
  0.24315690    
 -0.55038369    
  0.38179541    
  5.62711135E-02
  0.64976668    
 -0.89677787    
   1.0815597    
  -1.0436404    
  0.40701425    
 -0.39545351    
  0.10259815    
  0.10805375    
 -0.13539527    
   1.0179772    
 -0.96402198    
  0.57989943    
 -0.58801305    
  0.48816767    
  5.82690947E-02
 -0.29557496    
 -0.17442864    
 -0.38955477    
   1.1439923    
 -0.66947210    
  0.21023577    
  0.19233669    
 -0.52600396    
 -0.14536569    
 -0.20294076    
  0.64768463    
 -0.65046662    
 -0.42373672    
 -0.12204728    
  0.95403117    
  0.49175605    
  5.40075265E-02
 -0.71703535    
  0.46587420    
 -0.39176610    
  0.29631823    
 -0.30863848    
 -0.25515878    
   1.0456802    
 -0.51426798    
 -0.55844069    
  0.77592587    
  6.46963045E-02
  4.95778769E-02
 -0.33647203    
 -0.63949472    
 -0.24961017    
 -0.32277352    
  0.54207838    
 -0.57981849    
  0.66529036    
  0.57324326    
 -0.28344488    
 -0.24829875    
  0.66567278    
 -0.56520236    
  0.34484053    
 -0.60671467    
  0.46521521    
 -8.99247155E-02
 -2.88586728E-02
 -0.16623530    
 -8.31502602E-02
  0.49744189    
 -3.21457572E-02
  0.35776317    
 -0.51040280    
 -0.18783341    
 -0.19360958    
  0.87003607    
  3.19109112E-02
 -0.83605468    
  0.90521532    
 -0.47588232    
  0.52394652    
 -0.33691904    
 -7.63976797E-02
 -0.22864853    
  5.57418056E-02
 -3.26558948E-02
  0.22231348    
 -0.10130820    
  0.41764545    
 -0.37623557    
 -0.62004769    
 -0.44219700    
  0.30538145    
  0.70621943    
 -0.19164114    
  0.25629583    
  0.48188934    
 -0.63981527    
  0.31974879    
  0.35593495    
  0.21628085    
 -0.78945953    
  2.89874021E-02
  0.25961336    
 -9.68264043E-02
 -0.30245963    
  3.23259905E-02
  0.48137039    
 -0.51781160    
  0.49167433    
 -0.51250839    
  0.21170999    
 -8.90269503E-02
 -0.23626445    
  0.85702151    
 -0.25389177    
  8.29172134E-02
 -0.73932815    
  0.86106181    
 -0.35173002    
  0.27980372    
 -0.39870819    
 -0.57873666    
  0.40646571    
  0.37018308    
  0.24066857    
  0.26461688    
  -1.0101436    
  0.49094960    
  0.10745938    
 -0.50455594    
  0.43556315    
 -0.76870775    
 -8.17400590E-02
  0.19952279    
  0.94129837    
 -0.14279085    
 -0.15842356    
 -0.46945879    
 -0.24572797    
  8.02567899E-02
  0.77930146    
 -0.50651103    
  0.77844477    
 -0.74382591    
  0.35572913    
  0.17122251    
 -0.92582244    
  0.72639102    
 -0.82706803    
 -0.21848167    
 -8.06890950E-02
 -1.84932460E-07
  2.07908694E-02
  0.21736537    
  0.29346016    
  0.10758030    
  0.14428283    
 -0.21787916    
  0.16870496    
 -0.38946491    
  0.80429447    
  1.45410988E-02
  0.16755886    
 -0.53062803    
  0.44250652    
 -0.62181365    
 -9.46331173E-02
  7.87058771E-02
 -0.34430102    
  0.42575401    
  0.26900998    
 -0.12915604    
 -0.20537949    
 -2.05254704E-02
  0.16528010    
 -0.13130186    
  0.23157108    
 -0.21172488    
 -0.26893613    
   1.1693815    
  -1.0433782    
  8.91080201E-02
 -0.66587281    
  0.45929617    
 -0.46379051    
 -9.04973783E-03
  0.55961573    
  0.91056007    
 -0.18546104    
  -1.3850372    
   1.6104423    
 -0.32449597    
 -0.42864838    
  0.29511696    
  0.21100654    
 -9.42823142E-02
 -0.56350744    
  0.49026832    
 -0.32168823    
  0.56350160    
 -0.11495308    
  0.20176537    
 -2.66089533E-02
 -0.45794186    
  0.28010461    
  5.35490969E-03
 -0.40613303    
 -0.34897485    
  0.62100416    
 -0.23466003    
 -0.12967782    
  0.22006179    
  0.84805334    
 -0.54984480    
 -0.59119546    
  0.53741902    
 -0.46449396    
  8.62784535E-02
  0.26885694    
  0.33250204    
  -1.0118773    
  0.14147849    
 -0.69578928    
  4.14565876E-02
   1.1153911    
  0.63667387    
  -1.0513322    
  0.93178701    
 -0.51380646    
 -0.13661596    
  9.25412327E-02
  0.56971568    
 -0.64903635    
 -0.29963577    
  6.13688268E-02
  0.26602066    
 -0.52862304    
  0.41879171    
  0.45254031    
 -0.73278248    
  0.11207629    
 -3.43171842E-02
  0.81176126    
 -0.52720100    
  0.73898470    
  -1.1710672    
  4.24390920E-02
  0.33568040    
  0.70495838    
 -0.64351892    
 -6.73978180E-02
 -0.12503037    
  0.26600409    
  0.73299980    
 -0.43842131    
 -0.18180622    
 -0.78876638    
   1.4147960    
 -0.46242890    
 -0.54690152    
  0.89381808    
 -0.77830487    
  0.25691044    
  0.30126145    
 -0.52440488    
  0.49864247    
 -0.17452274    
 -0.31633747    
  0.27892289    
 -0.34088087    
 -0.20021258    
  0.56999731    
 -0.59292817    
 -0.50141966    
  0.62491387    
 -0.57107073    
  1.20243449E-02
 -0.27317938    
  0.14588942    
  4.51483438E-03
   1.2527629    
 -0.49423316    
  0.71195638    
 -0.66256392    
  0.35747796    
 -0.62527835    
  0.77621382    
 -3.94138694E-02
 -0.19955482    
  0.10888176    
 -0.29366031    
  0.60647124    
 -0.80366278    
 -6.49879798E-02
   1.0222265    
 -0.89410567    
  0.44679344    
 -0.34650886    
  0.56505358    
 -0.66533804    
  0.43320596    
 -0.32721299    
 -4.26421948E-02
 -0.18668754    
 -0.45437482    
   1.0458667    
 -0.16011305    
 -0.37568057    
  0.16792201    
 -6.09826148E-02
  0.58054864    
 -0.14905575    
 -0.53617704    
 -9.93727073E-02
  0.24577117    
  0.66852760    
 -0.86574548    
 -0.23987053    
  0.13766460    
  0.68259305    
 -0.38706774    
  0.97101545    
 -0.32792917    
 -9.69540998E-02
 -0.16571793    
 -0.72433603    
   1.0782033    
  0.14134972    
  0.18381201    
  -1.2865010    
   1.1378646    
  -1.0070943    
 -0.27840614    
  0.80840164    
 -0.54734957    
 -1.10011213E-02
  2.62022913E-02
 -5.53851947E-02
  0.44491953    
 -0.24156035    
  0.35982984    
 -0.27778718    
  0.31346008    
 -0.66233766    
  0.20353501    
  0.46130267    
 -0.81093007    
  3.31522301E-02
 -0.26617572    
 -0.50610864    
   1.2760201    
  0.12342286    
 -0.39751402    
  0.56423348    
 -0.40669420    
 -0.24553236    
  0.33377331    
 -0.49740252    
  0.75768572    
 -0.43519971    
 -0.23988247    
  0.78473043    
 -0.18958227    
 -0.37559164    
 -0.22983955    
 -0.13537896    
   1.2603420    
 -0.95433760    
  0.49235541    
 -0.59553963    
  0.24701124    
  0.45455477    
 -7.58599713E-02
 -0.50310338    
  5.81075735E-02
  4.02397243E-03
 -0.23679036    
  0.53495944    
 -0.29016885    
  7.48192444E-02
 -2.81180516E-02
 -0.51909781    
  0.17537522    
  8.72349590E-02
 -0.12827997    
 -5.60212787E-03
  0.38081944    
 -0.68740547    
  0.44046888    
 -0.41782597    
  0.32790685    
  0.92485613    
 -0.54296392    
 -0.31937146    
 -8.15166384E-02
 -3.91109139E-02
   1.1358955    
 -0.36336306    
  0.34489536    
 -0.40035245    
 -0.40199429    
 -0.22783251    
  2.32269894E-02
  0.50571072    
  0.24565767    
 -0.60894752    
  0.60170138    
 -0.27125201    
 -1.60259027E-02
 -0.52002233    
  0.33802369    
 -0.25714555    
  0.58192140    
 -0.31897897    
 -9.68062039E-03
  0.15470648    
 -0.45413008    
  0.15077038    
 -0.60463190    
  0.52477753    
 -0.38969743    
 -0.27691010    
 -1.43886814E-02
 -0.16793293    
  0.30327404    
 -0.28067410    
  0.69593644    
 -0.44524303    
  0.37903172    
 -0.49410120    
 -0.14686014    
 -2.28580311E-02
  0.11456643    
  0.62378585    
 -0.58337665    
  4.35904413E-02
 -0.12611151    
  0.65198892    
 -0.57443112    
  3.90293635E-02
 -0.16618441    
  4.95968983E-02
  0.10212941    
 -4.46725674E-02
 -3.61796692E-02
 -3.20882909E-02
  8.83689150E-02
 -1.50377722E-02
  2.00005621E-02
 -5.59941381E-02
  2.07263362E-02
 -3.12526561E-02
  2.61110142E-02
  1.02566369E-02
  5.08894259E-03
 -1.26900829E-07
 -4.14568260E-02
 -3.77403423E-02
  1.09290928E-02
  3.20883021E-02
 -1.05819833E-02
  4.67616394E-02
  9.66933891E-02
 -6.66911602E-02
 -1.48885464E-02
 -7.25707337E-02
 -1.62606668E-02
  0.69041145    
 -4.19643074E-02
 -0.61090910    
  8.08520168E-02
 -3.96090336E-02
  4.92712110E-02
 -0.12805207    
 -2.77024768E-02
  0.73979485    
  6.98861927E-02
 -0.68319696    
 -0.13778363    
  3.35226767E-02
 -5.50986873E-03
  4.32498716E-02
 -1.06383497E-02
 -2.71019451E-02
  3.77402157E-02
 -2.68112347E-02
  0.10807421    
 -8.65678936E-02
  5.30493958E-03
  3.63677815E-02
 -5.77586703E-02
 -8.45573694E-02
  0.10594846    
  2.09430531E-02
  0.97758567    
  -1.1163120    
  5.78196980E-02
  0.69595206    
 -0.60987777    
  0.66438711    
 -0.70649856    
 -3.83606367E-02
  3.29701826E-02
  6.79113120E-02
 -1.52672669E-02
  5.11523709E-03
 -6.86286539E-02
  0.11838994    
 -1.96085759E-02
 -1.49627775E-02
  2.48151775E-02
 -2.48150732E-02
 -7.83690438E-02
  3.73378024E-02
  2.58413684E-02
 -3.10906004E-02
  4.12430651E-02
  1.00504020E-02
 -4.60438058E-02
 -1.05265258E-02
 -3.22610065E-02
  1.08698346E-02
  1.60862636E-02
  0.75751936    
 -0.74693739    
 -3.20882909E-02
  5.42022986E-03
   1.1287833    
 -5.75697571E-02
  0.41039142    
 -0.39022568    
 -8.32239538E-02
  0.93000305    
 -0.46519038    
 -0.46678692    
 -0.11951391    
  0.71299350    
 -0.22014569    
 -0.11523514    
  0.35591137    
 -0.74247211    
  0.27865282    
  0.25527492    
 -0.51610982    
  0.26083499    
  0.12456290    
  0.36251372    
 -0.67759466    
  0.93423569    
 -0.66839558    
 -0.39292592    
  0.36087164    
 -0.11371956    
  0.23763664    
 -0.30558720    
 -3.17487530E-02
  0.66968864    
 -0.62822157    
  0.21810168    
  0.29889426    
 -0.69199467    
  0.87872767    
  5.76367863E-02
 -0.46405932    
 -0.28768212    
  0.34356254    
  0.10318425    
 -0.26826382    
  0.20894068    
 -0.34982482    
 -8.86901319E-02
  0.48674768    
 -0.46678692    
  0.38952836    
  0.24354966    
 -0.73931748    
 -0.67356014    
 -8.54450092E-02
 -0.20800047    
  0.15991460    
  0.57011628    
 -0.63629836    
 -4.30173986E-02
  6.89930767E-02
  6.93347156E-02
 -0.18327902    
  7.73867890E-02
  6.68627098E-02
  3.42333354E-02
  1.62638770E-07
 -5.43344766E-02
  5.06340666E-03
  2.98529714E-02
 -4.00051996E-02
  5.08894259E-03
  6.86544105E-02
 -7.88583681E-02
 -3.12526561E-02
  5.27704414E-03
   1.0537620    
  -1.0277860    
 -6.89928830E-02
  0.70135498    
 -0.78736800    
  0.11844828    
 -5.46582863E-02
  9.63312462E-02
  0.10178246    
 -0.14345527    
  7.67642334E-02
 -6.09324202E-02
 -3.73376496E-02
  8.33816752E-02
  1.48888296E-02
  1.46701122E-02
 -9.67675000E-02
  4.86117209E-08
  5.20949848E-02
 -6.28477409E-02
  4.75022048E-02
 -6.38514906E-02
  1.09290928E-02
  1.61729082E-02
  5.33347204E-03
  1.26250868E-07
  3.14160660E-02
  1.53454430E-02
 -5.20950630E-02
  2.63867863E-02
  5.19469520E-03
 -0.15674460    
  8.14405605E-02
  5.43610975E-02
 -1.60003826E-02
  0.16788097    
 -7.55075440E-02
 -0.18232153    
  0.15246870    
  5.03788935E-03
 -1.01012224E-02
 -3.61796692E-02
   1.0915699    
  -1.1568104    
   1.1023508    
  -1.0746481    
 -1.09893344E-02
  5.37765287E-02
 -2.11647619E-02
  3.15814503E-02
  5.05160056E-02
  4.91402391E-03
 -9.23733637E-02
 -1.08108940E-02
 -1.09290853E-02
  3.77402157E-02
  4.14565876E-02
 -4.14568260E-02
  3.63677815E-02
  3.50915380E-02
 -4.02062163E-02
  2.53178738E-02
 -7.79613778E-02
 -1.08698178E-02
  8.38187709E-02
 -9.48080048E-02
  3.79450582E-02
 -5.33329742E-03
  6.72088191E-02
  6.58555308E-08
 -3.04593388E-02
 -1.03627555E-02
  3.07717640E-02
 -4.65201288E-02
  9.57912281E-02
 -1.45281116E-02
 -3.98063771E-02
 -6.28477409E-02
 -5.55699617E-02
  0.11841763    
  0.68037546    
 -0.70088929    
  4.06144820E-02
  4.85532321E-02
 -0.18707228    
  0.12348116    
 -2.04090029E-02
  8.87282938E-02
 -0.13083965    
  1.06954155E-02
  5.30493958E-03
  5.27704414E-03
 -4.85272519E-02
  4.32498716E-02
 -6.55971691E-02
  2.23470852E-02
  0.12451293    
  0.54062128    
 -0.59577316    
  1.53454430E-02
 -4.67616394E-02
  0.24002135    
 -0.18315864    
 -7.29488358E-02
  8.29488486E-02
   1.2563102    
  -1.3285066    
  4.18911465E-02
  0.57632512    
  2.87763542E-03
  7.20533654E-02
  0.78626734    
  -1.0580339    
   1.0433097    
  4.93236026E-03
 -0.41846448    
  0.18543182    
 -0.58437651    
  0.69592887    
 -0.45020095    
  0.48433405    
 -0.35380265    
 -0.15702285    
  0.65553570    
 -0.54148835    
 -0.13438697    
  0.25637504    
  0.44473112    
 -0.38639545    
 -0.16056004    
 -0.48697659    
  0.36428928    
 -0.23314896    
  0.87173724    
 -0.87453479    
  0.19300206    
  0.68386614    
 -0.19640613    
  0.21259183    
 -0.49602726    
  0.79511225    
 -0.81989890    
  0.26769587    
 -0.32940739    
  4.61466387E-02
  0.85899407    
 -0.73383081    
  0.21270844    
 -9.99362394E-02
  0.23573782    
 -7.87210241E-02
 -0.59627694    
  0.61977679    
 -0.50013018    
  0.46600643    
 -0.34775051    
  0.64671713    
 -0.76710278    
 -0.67833227    
  0.19415599    
  0.86153126    
 -0.31535196    
 -0.22114149    
  5.82690910E-02
 -4.72813379E-03
 -0.69314718    
  0.48878336    
  0.23470433    
 -8.63848105E-02
  0.76447660    
 -0.63534063    
 -0.26302516    
  0.19701730    
 -0.16321130    
  0.80196416    
 -0.36827719    
  0.26084408    
 -0.11726466    
 -0.40702167    
  0.22873530    
 -1.12152835E-02
  0.64205194    
  3.59437391E-02
 -0.40928927    
 -0.29730660    
  4.35263589E-02
  0.76288044    
 -0.89959157    
  0.13671114    
  0.31237468    
 -8.33225250E-02
 -0.33647233    
  0.25039759    
 -0.11018758    
  0.48025557    
 -0.27958485    
 -0.25026751    
 -0.69503200    
 -0.19983271    
   1.1895840    
  6.38370067E-02
  3.10907271E-02
 -9.91438404E-02
 -0.50614190    
  0.75870734    
  0.11364125    
 -0.27731940    
 -0.24727263    
  8.38436261E-02
 -0.14333431    
 -7.64007419E-02
 -0.12038562    
  0.55381161    
 -1.73058379E-02
 -6.43721521E-02
  0.12602343    
 -0.32713726    
 -0.48408604    
  0.42030624    
 -0.27790910    
  0.61090899    
  0.25709474    
  -1.0674038    
 -0.21757245    
  0.74391943    
 -0.31783494    
  0.51354283    
 -5.58025390E-02
  0.18064636    
 -0.50089496    
 -0.30228081    
  0.56190497    
 -0.28160289    
  0.60448134    
 -0.52677268    
 -0.20922245    
  0.35989547    
  0.18713322    
 -0.34719598    
 -0.49522474    
  0.84242100    
 -0.43798816    
  0.56667483    
 -0.56049567    
  0.12709405    
 -0.32139668    
  0.61807954    
  0.18924184    
 -0.69426030    
 -0.12057079    
  0.46874675    
 -0.48138884    
  0.78892004    
 -0.83847368    
 -6.91837743E-02
  0.41402444    
  0.16223487    
  -1.2838367    
  0.70470792    
 -0.56899887    
  0.58042753    
 -0.73373264    
  0.76725513    
 -7.41081387E-02
  4.05853540E-02
 -0.32236761    
  0.28768209    
  0.28694633    
  0.67082483    
 -0.12742282    
  2.56082439E-03
 -0.76195717    
  0.20489572    
 -0.26706281    
  0.33397004    
  0.44168365    
 -0.59966898    
 -0.17890443    
  0.89381790    
 -0.53218460    
  4.18805145E-02
  0.68628788    
 -0.73429716    
 -0.36136976    
 -0.43078277    
  0.11929002    
 -0.30251712    
  8.33816752E-02
  0.66268784    
   1.0908502    
 -0.86564690    
 -0.11778297    
  0.35967976    
 -0.33906022    
 -0.14362413    
  0.44649661    
 -0.34691179    
  0.56569052    
  0.27071503    
 -0.52704120    
  0.36705551    
 -0.26622695    
 -0.22471693    
  0.54374236    
 -0.55961567    
 -0.38566247    
 -7.32035413E-02
  0.12479100    
 -0.53342557    
  0.28051364    
   1.3907806    
 -0.20166606    
 -0.72542584    
  0.75987494    
 -0.84977013    
 -5.33801131E-02
  0.78536677    
 -0.52481186    
  0.69515705    
 -0.57046765    
  0.76592207    
  -1.1356226    
  0.68410903    
 -0.14489840    
 -1.81546919E-02
  7.49799013E-02
 -0.28862676    
  0.73932368    
 -0.21909025    
 -0.38599285    
  0.80337209    
 -0.57396680    
 -0.43007547    
 -0.20562111    
  0.81779921    
 -0.90323269    
 -0.38804990    
  0.16827932    
  0.51284373    
  2.19349302E-02
  0.85067356    
 -0.75841606    
  0.35505491    
 -0.44731236    
  0.24846157    
  0.17846797    
 -1.81822982E-02
 -0.32733962    
  0.25815976    
 -0.31232774    
 -9.66547579E-02
 -8.49257130E-03
  0.27264410    
  0.22314347    
 -0.57104450    
  0.51495498    
 -0.19170620    
 -0.24799211    
 -0.18445583    
   1.0839760    
 -0.84354663    
 -0.61558872    
  0.72256112    
  0.51299721    
 -0.33430526    
  0.18861496    
  4.29779291E-02
 -0.64389926    
  9.59338844E-02
 -0.25161141    
  8.20975825E-02
 -2.49388423E-02
  0.11666022    
   1.0101696    
 -0.58321446    
 -0.39163160    
  0.24332906    
  0.27613607    
 -0.73396921    
  0.77814049    
 -0.42039096    
  0.20799187    
 -4.05038595E-02
  0.12254107    
 -0.63442719    
  0.23527153    
  0.13143276    
  0.10462474    
 -0.31226417    
  0.71772921    
 -0.71772927    
 -2.05720440E-02
  4.07296345E-02
  2.40974650E-02
  0.28280011    
  0.73468691    
 -0.26447895    
 -0.39029050    
 -0.53985757    
 -0.17459929    
  0.21262667    
  0.45243716    
  0.32304606    
  0.14180174    
 -0.24550921    
 -0.40483007    
 -0.39976701    
  0.20710666    
  0.82696736    
 -0.68109882    
 -0.10071417    
  0.59584838    
  0.13520251    
 -0.66279435    
 -0.22314368    
  0.26553142    
 -4.85924855E-02
  0.60538107    
 -0.68076658    
  0.67622614    
  9.74796712E-02
 -0.70039755    
 -0.34692162    
   1.0986123    
 -0.47708747    
  0.18678764    
 -9.21676401E-03
  0.27067316    
 -0.43256998    
 -0.37709966    
  0.22631329    
 -0.38843188    
  0.59810364    
 -0.30047131    
  0.15894835    
 -0.13546358    
  0.25474709    
  0.32700390    
 -0.82344037    
 -0.18627001    
 -0.49220684    
  0.47725859    
 -0.32033798    
 -2.52112672E-02
   1.2287689    
 -0.38756868    
 -0.14169051    
  0.19701232    
  0.52427632    
 -0.76228678    
 -0.42436492    
 -0.18840063    
  0.66427898    
  0.42069030    
  0.13112448    
 -2.19251402E-02
 -0.22870089    
  3.34886946E-02
 -7.94191137E-02
 -0.59592336    
  0.48097280    
  0.18232167    
 -0.28970420    
  0.20103848    
  0.34518555    
 -0.31904009    
 -0.10357001    
  0.59846306    
 -0.19240177    
 -0.64090067    
  0.60448897    
 -0.49528983    
  0.11845912    
 -0.41907054    
  3.49967331E-02
 -0.14493380    
   1.0441487    
 -0.39156857    
  0.30973005    
 -0.25398842    
  0.17121582    
 -0.92329466    
  0.34510684    
  5.71586117E-02
  0.21455975    
 -0.49373108    
  0.53593171    
 -0.13423999    
 -0.14849564    
  0.14470766    
 -1.52965374E-02
 -0.26294267    
  8.63845795E-02
  0.65208572    
 -0.88388723    
  0.76310593    
  5.64824827E-02
 -0.32630685    
 -0.56538475    
  0.17135845    
  3.35514098E-02
 -0.45488989    
   1.2059709    
  6.37898967E-02
 -0.89681846    
  0.34000793    
  0.73443991    
 -0.58365607    
 -0.45826825    
 -0.44628704    
   1.3831644    
  2.27284376E-02
 -0.67794162    
  7.92684630E-02
  0.31879181    
 -1.91000234E-02
  0.26574913    
 -0.77336591    
 -2.08101552E-02
  0.94575864    
 -0.74913180    
  0.50928891    
 -0.68739653    
 -0.18323927    
 -0.46505722    
  0.44838998    
  0.80060655    
 -0.28141236    
  0.23111162    
  0.12422884    
 -2.48386022E-02
 -0.70156568    
   1.0014486    
 -0.79290378    
  0.49660733    
  0.21499583    
 -0.28033024    
  4.60567772E-02
 -0.41647425    
 -0.27181849    
  0.53475040    
 -8.27649310E-02
 -0.66429168    
  0.42130712    
  0.64175040    
 -0.60321003    
  0.28151944    
 -0.29867887    
  0.42577046    
 -4.23411317E-02
  8.53719935E-02
 -0.73869348    
  0.28516009    
 -0.33950701    
  2.62481067E-02
  0.49621141    
 -0.50401419    
  0.12960745    
  0.36010954    
  0.43437636    
 -0.72579873    
  0.60125744    
  -1.0110142    
 -0.17205194    
   1.6208668    
 -0.91250980    
  0.49216196    
 -0.44068003    
 -0.43548110    
 -0.22245130    
 -9.80820954E-02
   1.4826452    
 -0.43760520    
 -0.68379498    
  0.29496920    
  1.97832147E-03
  1.95699558E-02
 -0.17768110    
  0.26662880    
 -5.09198643E-02
  0.25400567    
  0.11858654    
 -0.56090182    
 -0.12711701    
 -7.98296928E-02
  0.42467013    
  0.51082569    
  0.10023885    
  -1.0666794    
 -2.86113308E-03
  0.11873779    
   1.2567536    
  3.83567922E-02
 -0.77971524    
  0.23942371    
 -0.54241991    
  0.43519697    
  0.11911387    
 -0.64020044    
  4.38665897E-02
  0.63346088    
 -0.71153837    
  5.85752912E-02
  9.59067270E-02
  0.51992935    
  0.31133622    
 -0.32682186    
  0.14813006    
 -0.67671978    
 -9.83696952E-02
  0.68071049    
 -6.46144450E-02
  0.10475342    
 -0.22314370    
 -0.71804488    
  0.45554382    
  0.47906539    
 -0.11902148    
  0.10126299    
 -0.85969251    
  0.15188064    
 -0.41345158    
  0.14080703    
  2.94139516E-02
  0.16772276    
  0.54124069    
 -0.61497164    
  0.72047478    
  5.49453832E-02
 -3.21014039E-02
 -0.49053943    
 -8.99964944E-02
  0.27470586    
  5.30805327E-02
 -0.32554665    
  0.82597923    
 -0.65944147    
  0.14107856    
  0.30520865    
 -0.40728506    
  4.27874252E-02
  0.56582946    
 -0.65522325    
  0.81600630    
  -1.2574149    
 -0.24792889    
  0.72679520    
 -0.98082924    
  0.94146156    
  0.86247838    
 -0.35012442    
 -1.84975602E-02
 -0.55699390    
  9.32716355E-02
  0.49925634    
 -9.68879089E-02
 -0.50999868    
  0.30711997    
  0.40647787    
 -2.87493523E-02
 -7.90881515E-02
 -0.71480066    
  0.16136622    
  0.47245172    
 -0.34211147    
 -0.25550306    
  0.20067082    
  0.14998639    
 -0.26346043    
  0.58801305    
 -0.54223382    
 -3.89862317E-03
  0.29546407    
  0.34144339    
 -0.62332809    
 -0.28319633    
  0.32471180    
 -0.10515539    
  0.25745559    
 -1.43886618E-02
 -0.18522446    
 -0.20110144    
  0.47414207    
  0.10889398    
 -0.43363583    
  6.10368047E-03
  0.55409467    
 -0.14660335    
  0.27750885    
 -0.42874020    
  0.14446048    
 -0.42121360    
  0.10411774    
 -0.49112058    
  0.48362967    
  0.42777088    
 -7.24124759E-02
 -0.60855424    
  0.64350933    
 -0.47051275    
 -0.40038642    
  7.88731053E-02
  0.29467976    
  0.65584922    
 -0.97325760    
  0.51254839    
  0.46179450    
  0.26269773    
  -1.1154335    
  0.94092143    
 -0.70212495    
 -8.57368931E-02
 -9.61837620E-02
  0.64261264    
  1.87858678E-02
 -0.49157467    
  0.28259841    
  0.54951692    
 -0.77495670    
  0.99083656    
  -1.0459684    
 -0.34460247    
   1.0296196    
 -0.11332877    
 -8.21400508E-02
  0.15059957    
 -0.16434094    
 -0.37939286    
 -0.39086628    
  9.58042368E-02
 -0.24814500    
 -0.27927890    
  0.40685868    
  0.11063895    
 -0.35560665    
  0.22527657    
  0.71283823    
  9.55632627E-02
 -0.52143013    
  0.65511996    
 -0.91961843    
  0.18694027    
  0.51174664    
  0.49355009    
  -1.1173364    
  0.46224153    
  0.68171823    
 -0.79869008    
  0.31379804    
  9.28985327E-03
  0.34324294    
 -2.08340380E-02
 -0.75736660    
 -0.11218627    
  0.34265015    
 -0.17682597    
 -0.21735746    
  0.65642327    
 -0.16061363    
  0.18646157    
  2.63802893E-02
  0.14719521    
  -1.1119802    
  0.87443286    
  0.29220569    
 -0.76117355    
  0.96832931    
 -0.34373119    
 -0.64129972    
  0.64461994    
 -0.97020453    
  0.39668033    
 -0.21096322    
  0.47934237    
 -0.21679218    
 -0.31729054    
  0.26570320    
  0.15246871    
  6.83194473E-02
  0.14331028    
  6.59001321E-02
 -0.28598294    
  0.60721576    
 -0.78310621    
  0.52848256    
  5.56988381E-02
  0.16982840    
 -0.76828158    
  0.87820268    
 -0.34866205    
 -4.45068143E-02
 -0.51843983    
  0.49542096    
  0.13191319    
 -0.53996879    
  0.46341562    
 -0.52562261    
  0.55576360    
  0.48897338    
 -0.40911344    
 -0.64812326    
 -0.34151629    
  0.79939234    
 -0.55234808    
  0.43870091    
 -0.82476985    
  0.76033032    
 -0.33583850    
 -4.76822630E-02
  0.26771677    
  0.29256356    
 -0.35496885    
 -0.36646309    
 -6.49029240E-02
 -0.26938584    
  0.88370425    
 -0.24144906    
  2.18480248E-02
  0.46951255    
  2.66682692E-02
 -9.39950719E-02
  0.48176068    
 -0.42555198    
 -0.49847996    
 -5.46352305E-02
 -0.18188980    
  0.19476545    
  0.48534399    
 -0.73058492    
  0.29717377    
  0.77381241    
 -0.20785490    
  0.10673901    
 -0.52086198    
  0.33771381    
 -0.33078137    
  0.48988238    
 -0.67948443    
  0.22522914    
  0.56815058    
 -0.87830549    
  0.40546522    
  4.30012904E-02
  0.63333881    
 -0.23320945    
 -0.68346643    
  0.76380837    
 -0.67535323    
  0.79133928    
 -0.99830043    
  3.41186635E-02
  4.90896478E-02
 -1.00302305E-02
  0.66035742    
 -0.65432733    
  0.52673042    
  0.12551104    
 -0.21715939    
 -0.34690234    
  0.52684331    
 -0.53236306    
  0.25581422    
  0.56043184    
 -0.11757892    
 -0.57068610    
  0.29213658    
 -0.36101326    
 -0.15792601    
  0.16139832    
  0.58528012    
 -0.94170767    
  0.11668243    
 -4.73593585E-02
 -0.14114846    
  0.67570889    
 -0.50273931    
  0.24832727    
  0.54479712    
 -0.38096988    
  3.20726633E-02
  0.22743839    
 -5.40037975E-02
 -0.56112486    
  0.39768305    
 -0.26151219    
  6.60363734E-02
  0.97953308    
 -0.79405022    
  5.58022894E-02
 -0.49556512    
  0.80073249    
  8.80108848E-02
 -0.56443501    
  6.39344007E-02
  0.16402857    
 -0.47308519    
  0.29536828    
  0.13448790    
 -0.22080342    
  0.25242680    
 -0.54289532    
 -0.11332862    
   1.2499019    
  -1.1568669    
  0.30238003    
 -0.66003168    
   1.0485185    
 -0.65947413    
  0.10866623    
  0.48474589    
 -0.33087826    
 -9.05677006E-02
  0.89828581    
  -1.1506629    
 -0.69314718    
  0.27806666    
  0.46864417    
  1.12740332E-02
  8.79449397E-02
  0.63393331    
 -0.55499691    
  0.74220842    
  -1.2133512    
  0.74929184    
 -0.21029526    
  0.63002598    
 -0.61944395    
 -0.56181097    
 -0.32423952    
 -8.43070447E-02
 -9.71636102E-02
   1.0569397    
  8.16780627E-02
 -0.32995746    
  0.50215161    
 -0.75998086    
 -4.20484357E-02
  0.17152719    
  0.60119045    
 -5.68252616E-02
  0.23061173    
 -0.42895329    
 -0.25707647    
  5.07022589E-02
  0.44583765    
 -0.25605336    
 -0.14582117    
 -0.22045900    
 -2.68460554E-03
  0.10455366    
  0.22265904    
  0.37795863    
 -0.51259786    
 -0.35256574    
 -0.38826388    
   1.1946272    
  0.31306145    
  0.34642690    
 -0.94435740    
  0.96881926    
  -1.0266389    
 -0.38484585    
  0.74429458    
 -0.55374676    
 -1.45632531E-02
  0.44462311    
  8.41336027E-02
 -0.54105717    
  0.19706382    
 -3.93834300E-02
  0.84578645    
 -0.89119971    
  0.46139345    
 -8.73915926E-02
 -0.32016730    
  0.37206957    
 -0.22966756    
  0.22095931    
  3.01532373E-02
 -0.68329507    
 -0.12199371    
  0.34905085    
  0.13937362    
  0.46024746    
 -0.10863398    
  0.31497034    
 -0.96795124    
  0.47393292    
  0.18041328    
 -0.38453975    
 -0.13267294    
  0.44802472    
 -0.35625744    
 -0.12669528    
  0.83125925    
 -0.82182509    
   1.0339696    
  -1.0363196    
  0.45965630    
 -0.20729673    
 -1.82982197E-03
  0.21652842    
  0.11811077    
  0.43091395    
 -0.99052954    
  0.21392699    
 -0.35139790    
  0.88202620    
  -1.1117706    
  0.19220617    
  0.69995439    
  0.21524267    
  -1.0716271    
  0.47438693    
 -8.50253627E-02
   1.0276073    
 -0.93269074    
 -0.47157985    
 -0.46559685    
 -0.33747759    
  0.35737914    
 -8.74593481E-02
  4.21113558E-02
 -0.13795961    
   1.1142682    
 -0.97116715    
   1.0092671    
  -1.0458246    
  4.16728333E-02
 -5.23680262E-02
  0.10697217    
  9.61547717E-03
 -0.20653580    
  0.16251899    
 -3.56272981E-02
   1.7672828    
  -1.7776994    
  3.59937064E-02
 -4.12429720E-02
  2.08339561E-02
  5.14160423E-03
 -6.89928830E-02
 -2.22230107E-02
  3.31522301E-02
  5.29222712E-02
  3.04592736E-02
 -0.10536044    
  0.11034782    
 -2.01013070E-02
  2.01009437E-02
  1.48150949E-02
 -2.98528578E-02
  5.03788935E-03
  5.01260767E-03
  4.98730550E-03
 -4.06148396E-02
 -1.56661291E-02
   1.0755410    
  -1.1464154    
  1.12363035E-02
  9.58177969E-02
 -1.53457001E-02
  3.04592736E-02
 -2.53176037E-02
 -0.15500572    
  0.15500595    
  4.02066372E-02
 -5.05159125E-02
 -1.04166297E-02
  4.60440032E-02
 -0.12783331    
  0.10251577    
  0.10227892    
 -0.23947996    
  4.03514095E-02
  8.13456699E-02
  6.55145943E-02
  9.70887020E-03
 -0.10161012    
  2.63867863E-02
  4.58092988E-02
 -2.01013070E-02
  0.68550384    
  0.26570320    
  0.34622863    
 -0.19882323    
  0.33114040    
 -0.22679545    
  0.33712527    
 -0.15125328    
  0.15234077    
 -0.53837579    
  2.93600671E-02
  0.28315082    
 -0.67961520    
 -0.31677487    
 -0.19494709    
 -0.13417201    
  3.52680348E-02
 -0.29763231    
   1.4319049    
  0.34868145    
 -0.63212615    
  0.87968814    
 -0.69139433    
 -1.58872493E-02
 -0.31290853    
  6.81816116E-02
  0.52795088    
  0.12579392    
  1.64014381E-07
 -0.59205085    
  0.13566609    
  9.42919105E-02
  0.56566083    
  0.13341075    
 -0.69399130    
  0.49995580    
  4.01662216E-02
 -0.62467939    
  0.97275448    
 -0.48048210    
 -4.50452464E-03
 -0.66422415    
  0.66535234    
 -0.45812401    
  0.55885178    
 -0.96164632    
 -7.47236088E-02
  0.18327898    
 -9.26818624E-02
 -0.33332759    
   1.2170734    
  1.61380917E-02
 -0.56603998    
  8.11989531E-02
  0.56677026    
 -0.68044555    
  0.41640800    
  6.08503819E-02
 -0.58802766    
 -9.79165882E-02
  0.49975970    
  0.12405286    
 -0.43473557    
 -8.89936239E-02
  0.51082557    
  0.14819615    
 -0.55041975    
  0.64440578    
  0.24552131    
 -0.83514446    
  0.16874933    
 -0.30860344    
 -0.32428464    
  0.10008335    
 -9.42526981E-02
   1.0137128    
 -0.91155493    
   1.1228139    
 -0.78897011    
 -0.24116203    
  0.50699043    
  0.15948860    
 -0.75131780    
  0.48390391    
  3.20525118E-03
 -9.03624296E-02
 -0.15094517    
  0.27744666    
 -0.37133208    
 -0.83986855    
   1.9793924    
  -1.1485126    
  0.55282068    
 -0.45607528    
 -5.69173507E-02
  0.10687782    
  0.41516447    
 -0.79750729    
 -1.72916558E-02
  0.22778399    
  0.63476235    
  5.25806621E-02
 -9.35664494E-03
 -0.80887592    
  0.18276122    
 -0.62723589    
  0.98082936    
 -0.26530066    
 -1.01113273E-02
  0.17484091    
  2.02711374E-02
 -0.24298793    
 -8.44945386E-02
  1.38250766E-02
 -0.87044716    
  2.69559361E-02
 -2.15061828E-02
  0.21878625    
 -0.39029691    
  0.11563011    
  6.66913316E-02
 -2.72498559E-02
  7.96177611E-02
  2.51900125E-02
 -7.75582790E-02
  2.65268851E-02
 -4.82667573E-02
 -4.49514538E-02
  0.20692056    
 -0.26003042    
  0.18735945    
 -1.01012224E-02
  1.01011917E-02
  4.90294471E-02
  1.42522044E-02
 -0.15808946    
  7.96177611E-02
  2.51900125E-02
  1.97050590E-02
 -4.48951833E-02
  1.36454304E-07
 -2.58411001E-02
 -1.58313382E-02
  5.30493958E-03
  5.27704414E-03
 -1.05819833E-02
 -6.59578964E-02
  3.90020125E-02
  6.86286464E-02
  3.01529337E-02
 -2.00005621E-02
  2.00005621E-02
 -2.50640959E-02
  2.01009437E-02
  4.96268552E-03
 -6.65207952E-02
 -1.12593824E-07
  5.27704414E-03
 -8.22382122E-02
  0.10821379    
  1.02040432E-02
 -2.57083252E-02
 -3.17487419E-02
  4.21113558E-02
 -6.93613440E-02
  0.11470916    
 -0.15415074    
  8.26916024E-02
 -0.14799702    
  8.80334750E-02
  7.04900101E-02
  4.60440032E-02
 -1.51137644E-02
 -4.67616394E-02
 -2.15061828E-02
  0.13692237    
 -8.91680643E-02
 -1.56661291E-02
 -4.85272519E-02
 -1.67133547E-02
  7.04900101E-02
  9.48339850E-02
  0.52501047    
 -0.74221927    
  0.10654338    
  5.18251732E-02
  1.00504020E-02
 -1.00502307E-02
 -3.07716280E-02
  6.06246293E-02
 -0.10318422    
  2.15063319E-02
  2.10534409E-02
 -0.10420367    
  5.07150777E-02
  3.24354023E-02
 -4.90559265E-02
 -5.60212974E-03
  4.93251160E-02
  4.86117209E-08
  2.63867863E-02
 -6.45384490E-02
  3.27897817E-02
  5.74569292E-02
 -7.91970566E-02
  2.17399448E-02
  7.25707561E-02
  4.87900451E-02
 -0.12136090    
  3.17487307E-02
 -4.80093658E-02
  6.86286464E-02
 -6.31788820E-02
  6.31790385E-02
  0.55669606    
  0.50554848    
  -1.0571557    
  3.49162742E-02
 -4.51202318E-02
 -8.00426304E-02
 -1.11731747E-02
  0.13142264    
  1.46701122E-02
 -0.10212953    
 -3.27897482E-02
  3.81518155E-02
  0.13952927    
 -4.76280600E-02
  0.11940764    
 -0.26626787    
   1.0263859    
  0.28362525    
 -0.35493425    
  2.36316230E-02
  0.62050819    
 -0.33123472    
 -0.46524560    
 -5.07604564E-03
  0.31775963    
  0.34699878    
 -0.52047050    
  0.43868124    
  0.14518221    
 -0.17693071    
  0.48798609    
 -0.77469116    
 -0.29290387    
  0.19876494    
  0.98190153    
 -0.94607073    
 -0.29113880    
   1.0218729    
 -0.11952917    
  3.64076272E-02
 -0.57380021    
 -5.73847778E-02
  0.30183783    
 -0.28367397    
  0.39474115    
 -0.32708263    
 -5.57299964E-02
  0.44928655    
 -0.40862274    
 -0.37004671    
  0.15257977    
  0.16086644    
 -0.29709691    
  0.73936003    
 -0.44830513    
 -0.15011822    
 -7.80885592E-02
  0.47884786    
  -1.3135350    
  0.13645124    
  1.01524768E-02
  1.50376419E-02
 -4.98747546E-03
 -7.25707337E-02
  3.69433947E-02
  2.05134135E-02
 -5.74570969E-02
  5.74569292E-02
 -1.02039650E-02
 -5.80637790E-02
  5.29222712E-02
 -3.67494933E-02
  1.06382854E-02
  1.05265444E-02
  3.09301745E-02
  5.06340666E-03
 -1.52672669E-02
 -5.26435710E-02
  7.79616088E-02
 -5.65704629E-02
 -6.55971691E-02
  0.10705387    
 -0.14740528    
  0.69608402    
 -0.59013557    
  0.66088617    
 -0.56991446    
   1.2465324    
 -0.72704881    
 -0.55388504    
 -0.18032354    
  0.12375309    
 -3.77403423E-02
 -5.50986873E-03
  5.50964056E-03
  7.91969150E-02
  0.10129153    
 -0.12180500    
 -1.56661291E-02
  5.12933619E-02
 -1.51137644E-02
  1.01011917E-02
 -2.03050617E-02
  1.52675770E-02
 -4.12429720E-02
 -9.37323719E-02
  0.66679156    
  7.43200481E-02
 -0.59608543    
 -0.16251892    
  0.18232156    
 -9.23733637E-02
  6.75582439E-02
 -2.03050617E-02
 -1.03094913E-02
  1.03095742E-02
 -1.03094913E-02
  5.16783958E-03
  9.81176943E-02
 -0.10848061    
 -1.04713123E-02
 -5.27716987E-03
  1.57483891E-02
  4.08220589E-02
 -5.65704629E-02
 -5.30492608E-03
  3.65578011E-02
  2.53178738E-02
  5.35407737E-02
 -6.86545298E-02
 -4.14568260E-02
  1.05265444E-02
 -1.05265258E-02
  1.05265444E-02
  0.69836915    
 -0.63743633    
  0.55891204    
 -0.59911805    
 -2.59754993E-02
  0.74193716    
 -0.16887827    
  0.50068545    
 -0.37796873    
  0.66385096    
 -0.17693074    
  2.70499885E-02
 -0.27675313    
  0.21357428    
 -0.45605451    
  0.74582487    
 -0.26173866    
 -0.78683281    
   1.4921011    
 -0.80074137    
  0.86301851    
  -1.3255365    
  0.66286379    
 -0.46971071    
 -1.65294204E-02
  3.96784544E-02
  0.15643641    
  0.23597671    
  0.32893658    
 -0.11542192    
 -0.65999490    
  0.26570326    
  0.27510318    
 -0.17979299    
  1.68192945E-03
  6.70035882E-03
 -0.25969678    
  1.71679575E-02
  0.37522522    
  1.88274365E-02
 -0.20995957    
 -9.46024656E-02
 -0.11099672    
  0.41842419    
 -0.50464541    
  0.74283981    
 -0.54562169    
 -0.20674181    
 -0.25782916    
   1.0169344    
 -0.82587904    
 -3.38134766E-02
  0.80207288    
 -0.77596176    
  0.60143888    
 -0.12469232    
  0.29565012    
 -0.47957289    
 -0.16705398    
 -0.10788908    
  0.21755826    
  0.29276076    
 -0.38441187    
  0.68755132    
 -0.33714566    
 -0.34595087    
  0.56151879    
 -0.38476846    
  0.32200265    
 -0.23468100    
 -0.39443412    
 -3.34650241E-02
  0.86912215    
 -0.28804791    
 -0.20392978    
  0.55266696    
 -0.72676361    
  0.41397592    
 -0.39912927    
 -0.54291391    
  0.99029499    
 -0.17454550    
 -0.22555047    
  9.56752896E-02
  0.37332401    
 -0.10452356    
 -0.24713919    
 -3.08276564E-02
 -0.11502428    
 -0.34727418    
  0.22664642    
  0.30157113    
  0.25704521    
 -0.40947330    
  3.55065465E-02
  0.30782685    
 -0.23136832    
 -0.36156002    
  0.23950373    
  0.56222045    
 -0.10087476    
 -1.54643022E-02
 -0.75751263    
  0.61541021    
  2.30270754E-08
 -0.24279639    
  0.65423167    
 -0.40397799    
  0.31804860    
 -5.10089844E-02
 -0.38519397    
 -0.12449438    
  0.59887803    
 -0.76095164    
  0.64990938    
 -0.62788212    
  0.82272202    
 -0.64003748    
  0.55102289    
 -5.15134260E-02
 -0.65638626    
  0.31128648    
 -0.33709446    
  0.26119047    
  1.82881374E-02
 -0.12253092    
 -0.17010616    
  0.63637811    
 -0.65870064    
 -0.29751205    
  0.84903330    
 -0.50952619    
 -0.30956468    
  0.48754799    
 -9.09719020E-02
  0.23262249    
  0.25288555    
 -0.17429540    
  0.30889449    
 -6.16254471E-02
 -0.36596087    
  0.49065617    
  -1.0449668    
  0.26826403    
 -0.14763589    
 -0.17627944    
  0.39130905    
  0.58574808    
  0.23710459    
 -0.81676102    
  0.70921195    
 -0.58559781    
  0.50256252    
 -0.58454520    
 -0.19443326    
  0.52812785    
 -0.50481707    
 -5.68873845E-02
  0.19243287    
 -0.25275278    
  0.83313453    
 -0.98082906    
  0.24394673    
  0.26507574    
  0.17658922    
 -0.34956831    
  0.73414075    
  -1.0175400    
 -0.38851574    
  0.50661498    
  0.63449848    
 -8.98217857E-02
 -0.35604560    
  0.48017189    
 -7.12189525E-02
 -0.43874231    
 -0.42399433    
 -0.27131519    
  0.94949955    
 -0.13233554    
 -0.48192921    
  1.84053779E-02
  0.35241073    
  0.15048094    
 -0.30498791    
  0.81507766    
 -0.33669299    
 -0.17892693    
  0.54712731    
 -0.28234854    
 -0.11089212    
  0.65765935    
  -1.0790994    
  0.58751827    
 -0.43959805    
  0.47778565    
  3.05365287E-02
 -0.18382664    
  0.27822474    
 -0.59442198    
 -0.54373014    
   1.3482119    
 -0.67846817    
 -0.12808192    
  0.36676869    
 -0.61985928    
  0.14841996    
  0.13725992    
 -5.35108075E-02
  0.61398494    
  6.84163300E-03
  6.79503055E-03
 -0.51007366    
  0.56176162    
 -0.49452454    
 -0.25257042    
 -0.24487099    
   1.4112688    
 -0.64970690    
 -0.28006399    
 -0.12136091    
 -1.42136179E-02
  0.46821243    
 -0.25204635    
  4.03604656E-02
  0.33556780    
 -0.94964635    
  8.73374566E-03
  0.58294398    
  0.40546507    
 -0.59950548    
  4.60735224E-02
 -3.75927053E-03
  0.49602759    
 -0.66599637    
  0.45056376    
 -0.70603222    
   1.0279711    
 -0.17656480    
 -0.70926648    
 -0.61618608    
  0.53008324    
  0.12291650    
  0.54120284    
  7.43083507E-02
  0.12585214    
 -0.29729566    
  0.13295175    
  0.30445540    
 -0.67534250    
 -0.10972735    
  7.37953112E-02
 -1.02148233E-02
  0.13250424    
 -0.43466419    
  0.18463381    
  0.19075404    
 -0.46239892    
 -0.34377134    
  0.27802011    
  0.66192049    
  0.20324723    
  2.28965729E-02
 -2.66652368E-03
 -0.79273880    
 -0.47414196    
 -5.85532151E-02
  3.94140258E-02
 -9.09718871E-02
  9.57912281E-02
  0.58671778    
 -8.36142972E-02
 -0.55743808    
  1.51137039E-02
 -8.33815858E-02
  4.77543101E-02
  7.96440840E-02
 -0.10058735    
 -2.13910267E-02
  5.39080659E-03
  2.65268851E-02
  1.31523677E-07
  1.55846002E-02
  6.00179322E-02
 -9.67675000E-02
  3.67494114E-02
 -1.30651458E-07
  4.53480370E-02
 -8.20973143E-02
  0.10161024    
 -4.95151915E-02
  2.01009437E-02
 -4.58095036E-02
  4.08220589E-02
 -4.08219621E-02
 -3.17487419E-02
  0.71967405    
 -0.64211595    
  2.94139404E-02
 -0.10161012    
 -6.63227513E-02
  0.12348116    
  4.92712110E-02
 -0.16138823    
  3.87860462E-02
  7.33313784E-02
 -2.55769640E-02
 -2.09432859E-02
  0.10536040    
 -5.88403940E-02
 -6.25203997E-02
 -2.72498559E-02
  2.18589567E-02
  0.12675159    
 -0.11066544    
  1.05820969E-02
  4.12430651E-02
 -5.18249422E-02
  7.18256310E-02
 -2.50640959E-02
 -6.82679489E-02
  1.61729082E-02
  0.17606311    
 -0.14448170    
  1.03095742E-02
  3.03051136E-02
  3.42333354E-02
 -9.05140191E-02
  0.58778667    
  0.96089506    
 -0.60744190    
  0.37840819    
  0.21097411    
 -0.53932196    
  0.22158004    
 -0.36183003    
 -0.19817671    
  0.92338872    
  3.42277810E-02
 -0.10174529    
 -0.28651872    
  0.11554087    
  0.16396835    
 -0.29356077    
  0.26381466    
  9.11293626E-02
 -0.44539160    
  0.31233275    
 -0.58125871    
  0.61955899    
 -0.51487434    
  0.65700471    
 -0.49448600    
 -2.09065024E-02
  0.33244008    
 -0.48015583    
  0.63538855    
  4.64708358E-02
 -0.23900656    
 -0.49953076    
 -0.20548180    
  0.78313833    
 -0.39281830    
 -0.16558616    
  8.43868591E-03
  4.19264613E-03
  0.67200494    
 -0.76626951    
  0.63029283    
 -0.59195685    
  0.65595973    
 -0.46519336    
 -0.18195601    
  0.71591234    
 -0.21036394    
 -0.36274016    
 -0.15827845    
  5.20723984E-02
 -9.06697363E-02
  0.45513684    
 -0.27939546    
 -0.18504386    
  0.27593121    
  0.69226038    
 -0.40857539    
  2.89494060E-02
 -0.76158428    
  0.48379716    
 -0.46453932    
 -6.18173666E-02
  0.94992167    
 -4.70538549E-02
 -0.46041426    
 -0.67652631    
 -0.20230007    
 -0.20316510    
  0.82907963    
 -0.58204788    
  5.42930625E-02
 -0.36953309    
  0.78577995    
  0.22260712    
 -0.11831960    
   1.3468804    
  -1.0998691    
  0.43153736    
 -0.33280230    
  0.32788873    
 -0.38233545    
  0.55703378    
 -0.86293131    
  0.16874935    
  0.52806747    
  0.27663234    
 -0.13353148    
  5.27707441E-03
 -0.75390339    
  0.12397815    
 -0.23257534    
 -5.37901856E-02
  0.55961561    
 -0.39722842    
  0.89320755    
 -0.79728746    
  0.53848839    
 -0.47929943    
 -0.16635756    
  0.61921322    
 -0.47219846    
  0.20102598    
 -0.23884130    
  0.18805207    
  3.30608711E-02
 -0.14874505    
 -0.77981544    
  0.59143794    
  0.34360594    
  0.23630388    
 -0.73748291    
   1.0132962    
 -0.38060734    
 -0.19831286    
  0.68708408    
 -0.75681716    
 -2.24727653E-02
 -0.25050297    
  0.12559232    
 -2.82937009E-02
  8.66435021E-02
  0.37810385    
  6.05428070E-02
  7.66227394E-02
 -4.32431959E-02
 -0.15541400    
  0.53357375    
 -0.27964070    
 -0.24366143    
 -0.15269174    
 -0.17216906    
  0.71907103    
 -0.22536069    
 -0.19697821    
 -0.20050365    
  0.48140645    
 -0.67072469    
  0.60875273    
 -0.48580939    
  0.72972494    
 -0.89339775    
  0.54666531    
 -6.70713885E-03
 -0.30991003    
  3.07161659E-02
 -0.17876901    
 -5.24137877E-02
 -0.40995935    
 -5.20046763E-02
  0.38509285    
  2.86416207E-02
 -2.38108188E-02
  0.80798084    
  0.16862258    
 -0.21366037    
 -0.48130307    
 -0.13405120    
 -0.16951390    
  0.66060376    
  0.16607486    
 -0.96940047    
  0.63615566    
  0.24544935    
 -0.43896097    
  0.12505586    
 -0.30883828    
  0.60852528    
 -0.66028029    
  0.72831833    
 -0.11569481    
 -0.83115852    
  3.39016281E-02
  0.68897158    
 -0.53244281    
 -0.63995528    
 -0.10435995    
 -4.08219621E-02
 -1.57484692E-02
 -0.10008346    
  5.68332635E-02
  4.85270284E-02
 -4.85272519E-02
 -2.80129649E-02
  8.17895681E-02
  6.09327666E-02
 -5.05159125E-02
 -0.11519587    
  0.21379788    
 -5.79874925E-02
 -2.51901131E-02
  1.01524768E-02
 -0.12348117    
  8.74875858E-02
 -0.10477911    
  0.12550528    
  4.02066372E-02
 -7.14590773E-02
  6.65205792E-02
  0.63715303    
 -0.74692380    
  6.93609938E-02
  2.04089768E-02
 -4.12429720E-02
 -9.37323719E-02
  7.24550337E-02
  2.12773848E-02
 -5.27716987E-03
 -1.12593824E-07
  1.57483891E-02
  8.00428689E-02
 -7.48480111E-02
 -5.86835183E-02
  7.41081089E-02
 -1.54245915E-02
 -3.69435586E-02
  4.72530909E-02
  5.00104092E-02
 -6.03199117E-02
  5.54298125E-02
 -0.24921559    
  0.25410578    
 -7.59859234E-02
 -5.96380346E-02
  0.14533304    
  6.99587464E-02
 -0.12967762    
 -8.56135190E-02
  0.12088179    
 -2.00005621E-02
 -0.17027320    
  9.69419703E-02
  4.77543101E-02
  4.06144820E-02
 -4.58095036E-02
  2.57082302E-02
  7.33827278E-02
 -9.38962102E-02
 -2.62480993E-02
  1.05820969E-02
  5.24948724E-03
  1.55846002E-02
 -1.30651458E-07
 -5.16809197E-03
  5.05160056E-02
 -4.93838545E-03
 -2.50640959E-02
 -1.53457001E-02
  4.04094346E-02
  5.77081591E-02
 -0.24201219    
  0.20391211    
  1.44581012E-02
 -0.14383744    
  9.98203978E-02
 -5.65704629E-02
  0.11483944    
  0.51553172    
 -0.69033414    
  0.75311053    
  4.90421131E-02
 -0.77992964    
  8.42604488E-02
 -4.12429720E-02
  1.56659950E-02
 -1.56661291E-02
 -1.59154069E-02
  1.06382854E-02
  5.15579060E-02
  3.94140258E-02
 -1.95125975E-02
  9.80398897E-03
 -7.59859234E-02
  8.08520168E-02
 -3.96090336E-02
 -0.18840064    
  0.14188047    
 -1.06383497E-02
  1.06382854E-02
  3.63677815E-02
  2.51900125E-02
 -4.58095036E-02
  3.58095467E-02
 -5.03768912E-03
  1.04925583E-07
  1.00504020E-02
 -7.25707337E-02
  0.11179157    
 -0.13904126    
  5.50964056E-03
  4.82668728E-02
  4.10314910E-02
 -0.10034790    
  0.12516315    
 -8.70113298E-02
  3.67494114E-02
 -2.61112563E-02
  3.12527493E-02
  2.53178738E-02
 -8.33815858E-02
  4.25596461E-02
  5.19469520E-03
 -1.56661291E-02
  5.12933619E-02
  6.58555308E-08
 -5.01244655E-03
 -1.51900286E-02
 -6.31788820E-02
  8.33816752E-02
 -7.25707337E-02
 -2.72498559E-02
 -2.23471858E-02
  9.17082950E-02
  1.53454430E-02
 -8.47069100E-02
  1.64387487E-02
  5.29222712E-02
  1.02566369E-02
 -3.63677554E-02
  5.27704414E-03
  0.12825440    
 -0.15492243    
  9.77641791E-02
  0.60880613    
 -0.66943061    
  7.52234757E-02
 -8.56947303E-02
 -0.11712553    
  0.12759669    
 -1.04713123E-02
 -4.85272519E-02
 -1.11109950E-02
  7.01095983E-02
  8.48388970E-02
 -0.16618441    
  2.78569385E-02
  7.41081089E-02
  4.48953100E-02
  2.88481601E-02
 -7.88583681E-02
  1.52675770E-02
 -8.42603594E-02
 -1.51712776E-08
 -6.82082325E-02
  0.12689163    
  7.00286627E-02
  9.61547717E-03
 -0.11658762    
 -1.08108940E-02
  2.15063319E-02
  4.16728333E-02
  0.11095728    
 -0.12121370    
  3.54465134E-02
  9.90128797E-03
 -0.14842011    
  0.17275226    
 -5.94232827E-02
 -1.02566304E-02
 -5.29223792E-02
  5.80640063E-02
  4.51204441E-02
 -2.48150732E-02
 -0.13424960    
  1.70945451E-02
  0.10705387    
  0.68294322    
 -0.71912271    
  4.62808497E-02
 -8.92981514E-02
  1.63493007E-02
  2.13910770E-02
  0.72951496    
 -0.66795719    
 -6.68628216E-02
  3.14160660E-02
  4.04094346E-02
  1.96083933E-02
 -7.03807622E-02
 -8.70113075E-02
   1.1061593    
 -0.36314031    
 -0.75444776    
 -0.14177567    
  0.24541023    
 -0.10363495    
  8.26916024E-02
 -1.60003826E-02
  3.17487307E-02
  5.57108223E-02
  0.52452445    
 -0.54442555    
  0.21202669    
 -0.36953309    
  0.14231636    
 -7.41079897E-02
  0.14310072    
 -8.44174623E-02
 -1.56661291E-02
 -1.28648319E-08
  3.10907234E-02
 -6.86286539E-02
  4.80092503E-02
 -0.15154979    
  6.45385906E-02
  9.73740369E-02
  4.53480370E-02
 -7.67638907E-02
 -2.15061828E-02
  5.29222712E-02
  4.53480370E-02
  0.52743554    
 -0.63115567    
  0.72275913    
 -0.78475088    
  0.77676135    
 -0.41082710    
  0.52205271    
 -0.79903936    
  5.18251732E-02
 -2.55769640E-02
 -0.12102664    
  8.94451067E-02
  1.59154423E-02
  7.59858936E-02
 -6.55145794E-02
 -5.34887016E-02
  5.47932042E-03
  4.27874066E-02
  4.60440032E-02
 -1.51137644E-02
  1.51137039E-02
 -4.08219621E-02
  3.58095467E-02
  9.54720392E-08
 -3.06147579E-02
  4.06144820E-02
 -3.03051453E-02
  2.04925030E-07
 -5.80637790E-02
  4.77543101E-02
  1.03095742E-02
 -6.35135472E-02
 -1.65292285E-02
  0.16362961    
 -3.35763060E-02
 -0.14122631    
  8.09065178E-02
 -2.62480993E-02
 -4.90559265E-02
  7.01095983E-02
 -4.80093658E-02
 -1.45150992E-07
  1.62604786E-02
  1.60002280E-02
 -1.12593824E-07
 -3.77403423E-02
 -5.50986873E-03
  0.20867470    
 -0.22538809    
  7.57118538E-02
 -1.57484692E-02
 -1.06383497E-02
  4.70061786E-02
 -0.10763060    
  7.12629110E-02
 -3.77403423E-02
  0.15257977    
 -0.15808946    
 -3.94417979E-02
  0.10880273    
 -3.14160697E-02
  1.05820969E-02
  1.04713310E-02
 -4.25595939E-02
  3.20883021E-02
  1.56659950E-02
  4.06144820E-02
 -4.58095036E-02
 -6.45384490E-02
  0.11531074    
 -0.10977088    
  5.37765287E-02
  7.07365423E-02
   1.4693346    
  -1.5193447    
  3.03051136E-02
 -7.75582790E-02
  3.17487307E-02
 -7.57116973E-02
   1.6882697    
 -0.64549506    
  0.53817123    
  0.20235075    
 -0.17161426    
  0.13507171    
 -0.74852133    
 -0.57421458    
  0.45098209    
 -0.17625080    
 -0.53342557    
  0.59306371    
  0.76301670    
  0.10915691    
 -0.55276352    
  0.45580205    
 -0.26018462    
 -0.39141348    
  0.77783048    
 -0.23631744    
  2.70283432E-03
 -0.19947182    
 -0.29263687    
 -0.11695547    
  0.38287935    
 -0.16921006    
 -8.35558400E-02
  7.34854192E-02
  0.61966193    
 -0.19415613    
 -0.45217431    
  0.51621658    
 -0.10178271    
 -0.47220373    
 -8.02263170E-02
  0.75895256    
 -0.52394652    
 -0.32745627    
  0.43808615    
 -0.11441026    
  0.44749841    
 -0.60734707    
  0.23287402    
 -0.46719056    
  0.41478503    
 -2.63174009E-02
  0.33647242    
  5.42754307E-03
 -0.66249835    
  0.42710179    
  0.51458567    
 -0.48256966    
  0.48767403    
 -0.32010993    
 -0.42315203    
  0.31357542    
 -0.68535304    
  0.70855600    
  6.51118532E-02
  0.13888942    
 -0.44683275    
  0.91199303    
 -0.85148281    
  0.26588655    
  0.41804397    
  -1.0083655    
 -0.12414850    
  4.22005020E-02
  0.33015552    
  1.37662133E-02
  9.49549824E-02
 -0.28590730    
 -3.61049920E-02
 -0.45830774    
  7.72223482E-03
  0.49375790    
   1.0086091    
 -0.37593964    
 -0.90021145    
 -0.31462690    
  0.80437261    
  0.27300718    
 -0.50939614    
 -7.66755342E-02
  0.10020573    
 -8.23708922E-02
  0.68935215    
 -0.69188064    
  3.48295011E-02
  0.91384280    
 -0.72907919    
 -6.94284588E-02
  4.47359532E-02
 -0.39923471    
 -0.32781425    
  0.37630835    
  0.32968694    
  0.52686661    
 -0.44127455    
  0.32270625    
  0.23243542    
 -0.52436978    
 -0.24081793    
  0.51563340    
 -0.47317401    
  0.42754424    
  9.06441659E-02
 -0.13687770    
  -1.0183269    
 -4.00943607E-02
 -0.16251887    
  3.67494114E-02
  0.13030468    
 -8.49565044E-02
  4.91402391E-03
   1.0133820    
  0.45521510    
  -1.6105671    
   1.4920784    
 -0.16244422    
  0.32616946    
  1.07808877E-03
  -1.0400182    
   1.1036806    
 -0.18373790    
 -4.59992997E-02
 -0.79765975    
 -0.41397560    
  0.51848859    
 -0.43647516    
   1.5967594    
  -1.1912942    
  1.82058364E-02
  0.66835773    
  5.64978570E-02
  0.18107240    
 -0.81719965    
  0.40546530    
  0.67889518    
  -1.1082277    
 -6.22867942E-02
 -7.47014731E-02
  0.35334530    
  0.81395197    
  -1.0647106    
  0.40546519    
  5.82691096E-02
 -9.47884470E-03
 -5.21288924E-02
  3.28976437E-02
 -0.31724077    
  0.42163000    
  0.11551281    
 -0.29900131    
  0.29248667    
 -0.28030199    
 -0.49027684    
  0.35723984    
  6.50325641E-02
  0.14778146    
 -0.15149188    
 -5.73769361E-02
  0.40546530    
 -0.41535643    
  0.38063997    
  0.37137607    
 -0.61303240    
 -0.24368194    
 -0.61872405    
  4.40953560E-02
  0.79909569    
 -0.41077003    
 -0.36124456    
  0.62809950    
  0.21537438    
  0.35897136    
 -0.47552326    
 -0.28645262    
 -0.32523325    
 -1.02566127E-02
 -0.18026173    
   1.1965376    
 -0.90885568    
  0.23784980    
  0.48719081    
 -0.53707647    
  0.68415546    
 -0.73666096    
  0.56230736    
  8.11054930E-02
  7.37031847E-02
 -0.49992037    
  8.63934867E-03
  0.62415409    
 -0.55760169    
  0.42997789    
 -0.77778137    
  0.47426817    
  0.21173111    
 -0.10265404    
 -0.40864980    
  6.70771822E-02
 -8.39652866E-02
  0.85353482    
 -0.39515552    
 -0.64802670    
  0.61677408    
 -1.58844504E-03
 -0.19415605    
  9.21463594E-02
  0.26182240    
  0.25881386    
 -0.29890227    
 -0.10395086    
 -0.29238775    
  0.52208257    
 -0.17785382    
  0.14626563    
 -0.13005313    
  8.94451141E-02
 -0.47536558    
 -4.17184979E-02
  0.65661329    
 -0.59995329    
  0.24824964    
  0.61227769    
 -0.44802478    
 -0.18428712    
 -3.08242813E-02
 -4.62717228E-02
  0.54096782    
 -0.30084708    
  0.58027709    
 -0.48600936    
  0.42483306    
  -1.1166773    
  0.79105812    
 -0.17925648    
 -0.20114172    
 -0.42113122    
  0.49758053    
 -0.18008411    
  0.52111715    
 -0.47799888    
  0.42784286    
 -0.22884177    
 -0.20821781    
 -0.17567721    
 -0.66915482    
 -0.16862258    
  0.54196846    
   1.1345561    
 -0.89551580    
  0.63047582    
 -4.97233793E-02
 -0.55537647    
  0.35644716    
  7.22837821E-02
 -0.38417986    
   1.1151772    
 -0.85903323    
 -0.40125808    
  9.14097130E-02
  0.66043419    
 -0.38839078    
 -0.36597490    
  0.67273819    
  8.63670036E-02
 -0.14064868    
 -0.32699329    
  0.11062977    
 -9.19374004E-02
  0.26520929    
  7.39050657E-02
 -0.44653460    
  0.68901479    
 -0.68284857    
  7.30827674E-02
 -0.40261182    
  0.42521164    
  0.39108539    
 -0.63207811    
   1.0103073    
 -0.84873700    
 -0.37469345    
  7.89141655E-02
 -0.33484745    
  0.37729415    
 -0.19434173    
  0.53820735    
  0.59857351    
 -4.87397946E-02
 -0.60277629    
  0.20945831    
 -0.28192452    
  7.24662542E-02
  0.38651651    
 -0.19613692    
 -0.26702982    
  0.16753791    
 -0.26200995    
  0.55763888    
 -0.83462566    
  0.76072067    
 -0.25782910    
 -0.14197016    
  0.58117354    
 -0.33457851    
 -0.27670500    
 -5.38248830E-02
 -0.15415072    
  2.65268870E-02
 -0.65715349    
  0.56966603    
  2.81709526E-02
 -0.46115389    
 -4.41493001E-03
 -0.26147977    
  0.26589483    
  4.73204702E-02
 -0.11097831    
 -0.27988794    
   1.9459103    
 -0.18676791    
 -0.13735859    
 -0.21398322    
 -0.67507464    
  0.12076356    
  0.43500698    
  0.52476901    
 -0.55254847    
 -5.42629324E-02
  0.25749105    
  4.49513756E-02
  1.09290965E-02
  2.71370611E-03
 -0.40343475    
  0.78513277    
 -0.64352024    
 -4.87020575E-02
 -0.17312184    
  0.73405695    
 -0.63376439    
  0.22354120    
 -0.35056150    
  0.70213604    
  5.75933643E-02
 -0.64874119    
  0.30421126    
 -0.26266250    
  0.13062035    
  0.43120781    
 -6.50541261E-02
 -0.53832275    
  0.12872185    
  0.11719082    
 -0.36597106    
  0.58626693    
 -0.60698122    
  9.95296091E-02
  0.61433172    
 -0.54323584    
 -0.48820731    
  4.98545095E-02
  0.10930390    
  0.62405711    
  0.31219685    
 -0.55189973    
  0.44249508    
 -0.41144234    
 -7.27252364E-02
  0.64865130    
 -0.98319113    
   1.1898190    
 -0.67683369    
 -0.50759465    
  0.17467590    
  0.75018024    
 -0.50692409    
  0.33647215    
  0.16510716    
 -0.90615994    
  0.53389937    
  0.27200779    
  2.22621057E-02
 -0.60768187    
 -0.19172749    
  0.70212734    
 -0.44652656    
 -1.81274023E-02
  4.05691285E-03
  0.13251889    
  0.36813369    
 -0.41161889    
  0.37411460    
  1.26586249E-02
  0.23240875    
 -0.77735275    
  0.51558638    
 -0.39131701    
  0.30477661    
 -5.66600598E-02
  0.38989875    
 -5.40670194E-02
 -0.14829187    
  1.47604384E-02
 -0.40546510    
 -0.17793560    
  0.18705128    
  0.43585193    
 -1.89578906E-02
 -0.49421784    
  1.95888407E-03
 -0.31479117    
 -0.23460294    
  0.93841708    
 -0.10772126    
  0.26565391    
  0.20416498    
 -0.11019427    
 -2.39969306E-02
 -0.58231062    
 -0.42744395    
  0.77786118    
  3.40346806E-02
 -0.89024925    
  0.40859506    
  0.48934656    
  0.48127457    
 -0.87341869    
  0.70815665    
 -0.20492147    
 -0.39919910    
 -5.78599237E-02
  1.78897101E-02
  7.34745562E-02
 -0.30820990    
  0.13995691    
  0.40611458    
 -0.33829221    
 -0.10758937    
 -0.41054878    
  0.56788230    
 -3.52771878E-02
  0.48867926    
 -0.79022110    
 -0.20391233    
  0.89219320    
 -0.21706440    
  3.02564888E-03
 -0.44082600    
   1.1497099    
 -0.87799984    
 -0.36257029    
  0.77220088    
  0.19666789    
 -0.86633968    
  0.26894632    
 -0.24827942    
  0.50489914    
  0.13215888    
 -0.60133964    
  9.80973020E-02
  0.25484270    
 -0.67029792    
  0.52458602    
 -0.19415610    
  0.33523455    
 -3.46489511E-02
 -0.43721372    
  4.60687578E-02
  0.75070047    
 -0.66883659    
 -0.29498670    
  0.85771656    
 -0.14856935    
 -0.41634661    
  0.49938202    
 -0.50157243    
  0.22489642    
 -0.26745605    
  0.53746986    
 -0.51484436    
  0.59447575    
 -0.36909759    
  0.45652041    
 -0.60030830    
  0.44785300    
 -3.07716336E-02
 -9.69419256E-02
 -0.29368827    
 -6.42706752E-02
  0.62446034    
 -0.44106844    
  0.39049917    
 -0.10549457    
 -0.46625710    
  0.58374232    
 -0.79731661    
  0.76337373    
 -0.39016974    
  0.36772478    
 -0.48141766    
  0.10454385    
 -0.20087481    
  0.72412318    
 -0.14134260    
 -0.78921068    
  0.55248713    
 -0.35056150    
   1.1384406    
 -0.73072046    
 -0.26884156    
  0.35096130    
 -0.42431393    
  0.40757695    
 -4.90013212E-02
 -0.10585277    
 -0.28059173    
  0.21616273    
 -0.17777871    
  0.39565444    
 -0.33281687    
  0.31577119    
 -0.18864526    
  0.91212988    
 -0.82757235    
  0.11264718    
  0.36881694    
 -0.14681044    
 -0.82814229    
  0.88669020    
 -0.46914586    
  0.23168349    
  4.00053896E-02
  8.39567706E-02
 -0.61236507    
  0.53362370    
 -0.26496831    
 -0.37870777    
  0.84552801    
 -0.23894238    
 -0.45526779    
  0.43619362    
 -0.51128405    
 -0.49039343    
  0.22986236    
  0.38339791    
  2.40491796E-02
  0.34492293    
 -0.24333195    
  0.21343659    
 -0.69604146    
  0.68001801    
 -0.18673646    
  0.32502902    
 -0.28173208    
  0.37797177    
 -0.28266162    
  0.14730373    
  0.23372568    
 -0.67437696    
  0.80817139    
 -0.84821910    
  0.59848213    
 -0.17807515    
 -0.66254652    
  0.83231330    
  0.15432112    
 -0.99212867    
  0.45648304    
 -0.15444168    
  0.67048919    
 -0.91369003    
  0.81639856    
 -0.46885595    
  5.70566505E-02
 -0.11367542    
 -0.14834218    
  4.83609810E-02
 -1.51353795E-02
  0.63020521    
 -0.45115694    
  0.68399799    
 -0.75768566    
 -0.12072846    
  0.63624918    
 -0.52735507    
 -0.25899708    
  0.30551702    
 -0.15320435    
  0.22446708    
  0.46867982    
 -0.53805083    
 -0.18648908    
  0.47369856    
  1.12835700E-02
 -0.54845816    
  0.24807303    
  0.20170316    
 -0.35711724    
  0.51171029    
  0.62453324    
 -0.78845733    
  0.28846315    
 -0.39208874    
  0.70177525    
 -0.18026172    
 -0.67479789    
 -0.21059643    
 -0.15331993    
 -0.18115966    
   1.3984158    
 -0.70875871    
  0.28022406    
 -0.45557708    
 -0.19237179    
  0.93925726    
 -0.67456490    
 -9.33739170E-02
 -4.79396246E-02
 -2.94472389E-02
  0.68390936    
 -0.58964479    
 -0.24002147    
  0.36012661    
 -3.39653902E-02
  0.33317629    
 -4.21411246E-02
 -4.54955660E-02
 -0.23598844    
  0.44643927    
 -0.47537079    
  0.30754235    
  0.42963132    
 -0.95494974    
  0.37833652    
 -0.36384335    
  0.26769981    
 -0.32952380    
  0.28064218    
  0.42139399    
  9.28935111E-02
 -0.41530585    
  0.18290296    
 -0.56252688    
  0.35130325    
 -0.14669816    
  0.20085983    
 -0.24985775    
  0.73484230    
 -0.80025417    
  0.34377170    
 -0.14947827    
 -6.33877367E-02
  6.14665113E-02
 -0.37609321    
  1.39082195E-02
 -0.55410600    
  0.56782359    
 -1.64839793E-02
  0.29113856    
 -0.11159100    
  0.20067079    
  0.35230932    
 -6.03747852E-02
 -0.50894147    
  0.63252264    
 -0.50046295    
  0.50046289    
  8.84686187E-02
 -0.95895004    
   1.0507171    
 -0.65827191    
  4.14671339E-02
 -0.11247807    
  0.85653156    
 -0.60017920    
  0.23347533    
 -4.47530039E-02
  0.49685884    
  -1.0254089    
 -0.20565028    
  0.80771363    
 -0.71398127    
  0.41940260    
 -0.18578771    
 -0.25220770    
  0.83185959    
 -0.61787313    
  0.68772119    
 -0.56370455    
 -4.69755121E-02
 -0.22114149    
  0.69439656    
 -0.67950755    
  0.15062593    
  0.68996394    
 -0.64440751    
 -0.17425716    
  0.52707845    
  0.17804489    
 -0.57008708    
  9.62667614E-02
  0.89581501    
 -0.91707164    
  9.71843489E-03
  0.20084637    
  0.64865959    
 -0.11005867    
 -0.86062104    
  0.42135003    
  4.75612693E-02
 -0.33811298    
  0.39390415    
 -0.63297856    
  0.35813388    
 -0.37037358    
  0.78711295    
 -0.31342176    
 -0.25153372    
  0.69216049    
 -0.82259709    
  6.94424286E-02
 -0.14165045    
  0.53798968    
 -0.40264833    
  0.24567258    
 -0.57499748    
   1.1444654    
 -0.36162248    
  4.71291430E-02
 -7.56831169E-02
  4.45117690E-02
 -0.75015014    
  0.13562417    
  0.39237165    
  0.25715494    
 -0.48981664    
  0.49869424    
 -0.51546609    
 -0.47892293    
  0.16046889    
  0.34967360    
 -0.36726967    
  0.63842231    
 -0.37015817    
  0.18345228    
 -4.82252687E-02
  0.37469348    
 -0.71235228    
 -0.52290213    
  0.84462386    
 -0.35266703    
  0.93441141    
 -0.29859051    
 -0.11872905    
 -0.38606361    
  0.11359720    
  0.28432086    
  9.62282494E-02
 -0.34970930    
  0.59403372    
 -0.18784566    
 -0.25918996    
 -0.41676459    
  0.59156758    
  0.10724565    
 -0.40334880    
  0.34668866    
  0.26729628    
 -0.11378625    
  0.11835262    
 -0.36911780    
 -0.74556828    
   1.3897605    
 -0.77984381    
 -0.14382675    
 -6.75930530E-02
  0.65755630    
 -0.48264354    
  0.26341727    
  0.11090880    
  -1.0812671    
  0.48428619    
   1.0721861    
 -0.98334283    
  0.22894336    
 -0.20027532    
  0.55338532    
 -0.12925474    
  0.39354047    
 -0.73829734    
  5.47011495E-02
  7.68203884E-02
 -0.16625434    
 -0.30374926    
   1.3102343    
 -0.79379088    
 -0.14245479    
 -9.12486538E-02
  0.34191707    
  0.19282405    
 -0.66373324    
 -8.83297324E-02
  0.22367099    
  3.31982337E-02
  0.39038581    
 -8.95259082E-02
 -0.43848139    
  0.42018858    
 -0.16523768    
  0.45675838    
  0.13525388    
 -0.65958041    
  0.68241018    
 -0.24949354    
 -0.24253699    
  0.41875261    
  0.33511358    
 -0.63447911    
  0.15292905    
 -8.94593075E-02
 -7.20533803E-02
 -0.59470707    
  0.82814223    
  7.87290037E-02
 -0.73941678    
 -0.22369422    
  0.55606759    
  0.28649667    
 -0.63440835    
  8.36501271E-02
  0.46018180    
 -0.45198497    
 -0.18313821    
  0.92604685    
 -8.71878117E-02
 -0.69103086    
  0.26089945    
 -0.20338880    
  0.73803288    
 -0.99880159    
  0.40891349    
  0.50944769    
 -0.58448273    
  0.46721670    
 -0.44519770    
  0.36912000    
 -4.22867537E-02
 -0.45030388    
  0.24467589    
  0.17506066    
  0.26619780    
 -0.73647124    
   1.0589597    
 -0.46805793    
 -0.22284459    
 -0.28519395    
  0.11623568    
 -3.97166051E-02
  0.40485126    
  0.17533560    
 -0.25722274    
 -7.76013210E-02
  0.18973868    
 -0.20279177    
 -0.36610401    
  0.36610416    
  0.52157080    
 -0.14123613    
 -0.65592426    
  0.44935912    
 -5.80970570E-02
 -0.35537520    
  0.55722731    
 -0.70705867    
  0.55591434    
 -0.42859843    
  0.56367391    
 -0.75782996    
  6.68399408E-02
  0.28011027    
  0.74472558    
 -0.61793500    
 -0.11706597    
  0.17557856    
 -1.08846407E-02
 -0.46101540    
 -0.16981886    
  0.10020573    
  0.69081867    
  9.65807438E-02
 -0.94855171    
  0.39263281    
  0.20902219    
 -0.24470660    
  0.73618472    
 -0.62074137    
 -0.26355746    
  0.63376904    
 -0.87593931    
  0.18279231    
 -2.35553016E-03
  0.10086937    
 -0.46362728    
 -0.36396539    
  0.59588385    
 -0.62057644    
  0.56815058    
  0.49656001    
 -0.36657625    
  0.29140639    
 -0.38522536    
  0.82479846    
 -0.20681043    
  0.26722401    
 -0.58530933    
  2.99125835E-02
  0.17608079    
  9.12580639E-02
 -0.31563824    
  0.58319414    
 -0.59982640    
 -0.52560925    
  0.59054101    
  0.59734589    
 -0.17306738    
  0.39166006    
 -0.88296872    
 -0.21738309    
 -7.87379593E-02
  0.35723984    
 -0.75007337    
 -0.10118508    
  0.55961567    
  0.30343044    
 -0.17686747    
  0.89794183    
 -0.71135545    
 -0.22944957    
  0.92934382    
 -0.91725165    
  0.92395371    
 -0.77669466    
  0.53743941    
 -0.71893156    
  5.79874553E-02
  0.11097833    
 -5.61701693E-02
  0.60855734    
 -0.56507182    
  6.36259280E-03
 -0.17515908    
  0.53521109    
 -0.44840944    
  0.44840968    
 -0.44150484    
  0.16263361    
  0.34036350    
 -0.36803317    
  0.39674315    
  0.20409538    
 -0.71987486    
  0.19428872    
 -0.28397137    
  0.69930089    
 -0.15353744    
 -0.35728842    
 -0.35755175    
   1.1112032    
 -0.68834645    
 -0.53735596    
   1.2257022    
  6.15867935E-02
 -0.70865136    
  0.31174660    
 -0.59453887    
  0.65207100    
  0.37318364    
 -0.42534664    
 -0.36995855    
  0.37928566    
 -0.78475088    
  0.29708561    
 -0.42730024    
  0.92420650    
 -0.65069705    
  8.91080201E-02
 -8.15799162E-02
  0.16339357    
  8.34665447E-02
  0.40416196    
 -0.19518112    
 -0.23069972    
  0.40079692    
  0.32957321    
 -0.31102926    
  0.50688094    
 -0.37089193    
 -0.50473511    
 -0.37555656    
  0.64214444    
 -0.15536277    
 -0.61010516    
  8.67510289E-02
  0.68451416    
  9.24159214E-02
 -0.31664363    
  9.00093839E-03
  0.42907903    
 -0.13070147    
 -0.32931697    
 -3.95902768E-02
 -0.39589578    
 -0.28577912    
  0.32499981    
 -0.33647203    
 -0.13573150    
  4.39559016E-03
 -0.24756195    
 -5.63370530E-03
   1.0243593    
  0.55525959    
 -0.71789801    
  0.25923821    
  0.45982295    
 -0.75551760    
 -0.46802530    
  0.19345815    
 -9.89665949E-08
 -0.36555538    
  0.46765348    
  9.26327929E-02
  0.41701555    
  5.83356619E-02
  0.24946079    
 -0.55508047    
  0.23662677    
  0.42783198    
 -0.18208852    
 -0.33731055    
  0.44197276    
 -0.32745624    
 -0.65379220    
  7.74579048E-02
 -0.27329317    
  0.30688444    
 -0.32334548    
  0.21564682    
  9.56141278E-02
  0.85163063    
 -0.43909833    
 -6.44044802E-02
  0.14923373    
 -2.05420628E-02
 -0.38677290    
 -0.17567722    
 -0.30325529    
  0.41587394    
 -0.52974099    
 -5.15579209E-02
  1.57483891E-02
  1.03626568E-02
  1.02566369E-02
 -3.63677554E-02
 -4.32501957E-02
  0.10480764    
   1.4845402    
 -0.47611031    
 -0.84790289    
 -0.22208491    
  1.05265444E-02
   1.1396438    
  0.44862950    
 -0.13124220    
 -0.91324663    
  0.86066860    
  4.64614183E-02
  9.02779773E-02
  0.28487536    
  -1.0500633    
  0.32086068    
  2.58858036E-02
  0.39805552    
 -0.67951059    
  0.59478474    
 -0.58133197    
 -0.20986903    
  0.28905487    
  0.11457740    
 -7.62274414E-02
  8.89896601E-02
 -0.35254285    
  0.20651136    
   1.0026033    
 -0.54075646    
 -0.34896725    
  0.80634224    
 -0.23767167    
 -0.56867027    
  0.37633052    
  0.43335041    
 -4.08219397E-02
  -1.0185695    
 -6.71060830E-02
  0.55556804    
  0.23778497    
  8.14727396E-02
 -0.34313971    
  0.30601734    
 -0.55324000    
  0.49836940    
  9.30644572E-02
 -0.56471431    
 -9.06132311E-02
 -6.60515875E-02
  0.54758656    
 -0.36489770    
 -0.35275102    
  0.24228026    
 -0.16203706    
  0.78076059    
 -0.66057080    
 -0.23767166    
  0.32361412    
  0.73725802    
  -1.0132440    
  0.62498462    
 -5.25316335E-02
 -2.65894309E-02
 -0.25045916    
  4.14373390E-02
  0.60647124    
  4.13851812E-02
 -0.91484410    
  0.30322343    
  0.38266861    
 -0.65738636    
  0.76976120    
 -0.22531508    
  8.08782801E-02
 -0.62298554    
  0.60273153    
  0.16360521    
  2.57248096E-02
 -0.33943948    
 -0.14184415    
  6.82612136E-03
 -0.85127383    
 -0.19757685    
  4.27617244E-02
  2.29896158E-02
 -8.53599533E-02
 -4.04096693E-02
 -1.30651458E-07
  5.02618439E-02
 -2.48150732E-02
 -3.06147579E-02
 -7.53041506E-02
  3.83608267E-02
  3.17487307E-02
  8.00428689E-02
 -0.11179145    
  3.69433947E-02
  6.51859045E-02
 -0.10212953    
  4.72530909E-02
  3.52680348E-02
 -3.01529020E-02
  4.48953100E-02
 -4.48951833E-02
 -2.06192564E-02
 -1.04713123E-02
 -0.12306024    
  0.27871355    
 -0.26101384    
  0.15164137    
  0.55601990    
  3.67793255E-02
  0.29391250    
 -0.15899338    
  0.67353863    
  0.21319331    
 -0.67138565    
  0.30610231    
 -2.03791410E-02
  5.71584925E-02
 -0.31015483    
  0.21094808    
 -0.35099432    
  0.37373978    
 -0.26056677    
 -0.16229010    
  0.17964837    
  0.66306221    
 -0.32549834    
 -0.64130843    
  0.42766941    
  0.57778943    
 -0.98494524    
  0.54427040    
 -0.21434575    
 -0.13457482    
  0.32205331    
  0.51384693    
 -0.77908975    
  0.65290010    
 -0.70971084    
  0.12356555    
 -0.46045527    
  0.95077705    
 -0.25909266    
  0.22577536    
 -0.67005128    
   1.0276606    
 -0.81277031    
  0.55935270    
 -0.11476134    
 -0.80152947    
  0.73942804    
 -0.65373313    
  0.39249903    
 -0.17419809    
  0.30548376    
  7.44146556E-02
 -0.37216121    
 -0.35750091    
  0.64950907    
  0.19424066    
  2.22621057E-02
  -1.0599710    
  0.78724068    
 -9.40930918E-02
 -0.16310912    
  0.61113423    
 -0.58394796    
  9.67025310E-02
 -0.14377014    
 -0.29439801    
  0.19968987    
  0.10270815    
  0.14958683    
 -0.15558124    
  0.40746722    
  0.43351233    
 -0.42290232    
 -0.53711361    
  0.10083579    
  0.35237998    
  0.19255108    
 -0.72317946    
  9.75251123E-02
  7.04666078E-02
 -0.13205968    
  0.93077379    
 -0.28582838    
 -0.40917575    
 -0.20792539    
  0.95180798    
 -0.89834321    
 -0.31331491    
  0.88310504    
 -0.72937840    
  0.20205747    
  0.23595123    
 -0.21130919    
  0.10758914    
  0.28357542    
  0.11396515    
 -0.64651608    
  0.15748295    
 -0.15514894    
  0.56127954    
 -8.74952003E-02
 -4.60363887E-02
 -9.22751874E-02
 -0.24846116    
  0.83439463    
 -0.49365786    
  0.14015813    
  0.10403852    
 -0.44183266    
  0.66877854    
 -0.49109754    
 -0.29130614    
 -0.13531105    
  0.82949519    
 -0.67568409    
   1.0598530    
 -0.47410500    
  0.15123099    
 -0.10904931    
 -0.42911190    
  7.08829612E-02
 -0.11525886    
  0.52847022    
 -0.63713253    
  0.38581800    
  0.41599166    
 -0.45786127    
  4.84618880E-02
 -0.48403054    
  0.72359568    
 -0.44932944    
 -0.59592336    
  0.88035870    
 -0.25725555    
  0.25481349    
 -0.64307725    
  8.89476389E-02
  1.89677831E-02
  0.48759353    
 -0.42684582    
 -0.27920476    
  0.31205788    
  0.13329364    
 -0.22065075    
 -1.67369153E-02
  0.50829065    
 -0.42727482    
 -8.10160637E-02
 -0.14994013    
  7.77778700E-02
  0.55604619    
 -0.21375981    
  0.46131048    
  8.55721459E-02
 -0.39066359    
 -0.31278786    
  0.46339047    
 -0.50178289    
  0.19173576    
  0.24771793    
 -0.15815212    
  6.85003549E-02
 -0.49034694    
 -5.08192405E-02
 -9.95845720E-02
  0.83108628    
 -0.12235460    
 -0.18956436    
 -0.27837959    
  7.52831548E-02
 -0.48074809    
  0.22067127    
  0.19706382    
  0.40681931    
  0.37756503    
 -0.88929302    
  0.60469818    
 -4.79890108E-02
 -0.51039457    
  0.17728035    
  0.35360166    
 -0.66441292    
  0.22215770    
  0.28025803    
  0.24699964    
  0.46898445    
  -1.0061531    
  0.53250140    
 -0.52259064    
 -0.11704364    
  1.75829157E-02
 -0.19151397    
 -0.20096394    
  0.99205631    
 -0.81242657    
  0.94968891    
 -0.58549511    
 -0.35881743    
  7.48734325E-02
 -0.21879983    
  0.84508413    
 -0.16283165    
 -0.52236819    
  2.08883639E-02
  2.04609577E-02
  0.18020952    
 -9.53103155E-02
  0.20720325    
 -0.25727317    
  0.46017563    
  6.71392307E-02
  0.24455778    
 -0.31944308    
  0.34509978    
 -0.22094335    
 -0.51725674    
  0.21108985    
 -0.23912884    
  0.25578070    
 -0.23236014    
   1.0282956    
 -0.90027732    
 -0.43754253    
  0.38742763    
  0.30886951    
  0.44149563    
 -0.75465691    
  0.68883705    
 -0.47303179    
  0.30401248    
 -0.64813948    
  0.80848229    
 -1.64746772E-02
 -0.39554772    
 -0.35339072    
  0.13147987    
  0.58824277    
 -0.57802832    
  0.30879876    
 -0.37605119    
 -7.67869428E-02
  0.62012213    
 -0.67810953    
  9.48579386E-02
  0.61921322    
 -0.51407909    
  1.61618255E-02
  0.40345892    
 -0.45696989    
  0.49505702    
 -8.88873413E-02
 -0.14364269    
  0.63196325    
 -0.32735226    
  4.68469448E-02
 -0.23349431    
  0.25275862    
 -0.45198521    
  0.20499030    
 -0.81850201    
   1.1190323    
  6.58675805E-02
 -0.62203151    
 -1.30722951E-02
  0.26149634    
  0.41363239    
  3.66411693E-02
 -0.21076664    
 -0.60803610    
  0.25363612    
 -0.27691755    
  9.97773632E-02
  0.66862428    
 -0.65898073    
 -0.29991278    
  0.78231514    
 -0.82195044    
 -0.20246935    
 -0.38585672    
   1.1413740    
 -0.19448817    
  0.51758254    
 -4.47577015E-02
 -0.53498060    
 -9.23086628E-02
 -3.80782969E-02
  0.44281074    
  0.15582514    
 -1.26265297E-02
 -0.38036975    
 -5.34477979E-02
  0.83546358    
 -0.26083502    
 -0.23256989    
 -6.32392466E-02
  0.10550902    
 -0.47885451    
  0.46676579    
 -0.45818168    
  6.21316023E-02
  0.38244468    
 -0.60910821    
  0.88507795    
 -0.69522828    
 -0.16743273    
  0.58942723    
 -0.10657563    
  0.22131820    
 -0.40242478    
  0.17194593    
 -0.54779929    
  1.57895759E-02
 -3.99520285E-02
  0.49714568    
 -0.62140304    
 -9.00929198E-02
   1.0131303    
 -0.18183267    
 -0.20967150    
  0.45886579    
 -1.72916278E-02
 -0.32882702    
 -0.31221333    
 -0.24942417    
 -0.31739196    
 -0.22606611    
  0.35374403    
  0.24482460    
  0.73128462    
 -0.48325253    
  0.28715873    
  9.37490631E-03
 -0.29027763    
 -0.38897008    
  0.83317596    
 -0.36816919    
  0.38535416    
  0.40152553    
 -0.76590633    
 -8.87282193E-02
  1.63601805E-02
  0.93597400    
 -0.21285440    
 -0.72718459    
  0.18537179    
 -0.23977862    
  0.25155354    
  0.20082253    
  0.35735875    
 -0.92590612    
  0.76197916    
  -1.0101928    
  4.83478904E-02
  0.68723023    
 -0.42873076    
 -0.16829735    
  3.70411947E-02
 -6.43654689E-02
  0.60638750    
  0.32584184    
  3.95564176E-02
 -0.58402038    
 -0.14977428    
 -4.00943570E-02
  0.72886527    
 -0.65866089    
  0.71203530    
 -0.41696566    
 -0.25968665    
  0.46949226    
  0.23382807    
 -0.61903942    
 -0.11543629    
  0.17561853    
 -0.34286439    
  1.23919509E-02
  0.37884113    
  0.67356384    
 -0.77836215    
  8.09065402E-02
 -0.18960200    
  0.38507783    
  6.59580976E-02
 -0.38636672    
  0.43945363    
 -0.25420094    
 -0.25620461    
  0.46394521    
  0.17525129    
 -0.39279601    
 -0.50645661    
  0.50151807    
 -0.52077585    
  0.11778314    
  0.75071681    
  4.44519520E-02
 -0.57449752    
 -0.26355323    
  0.28510129    
 -9.97773632E-02
 -0.40653643    
  0.22378626    
  0.66710407    
 -0.72805017    
 -0.31913725    
  0.43752697    
 -4.46725637E-02
 -2.54119025E-03
  0.18950520    
  0.13930418    
  0.48409796    
 -7.25464970E-02
 -0.76613575    
  0.57845998    
 -0.33617961    
  0.66509324    
 -0.10664905    
 -0.10107116    
 -0.42709824    
 -9.80973765E-02
 -0.22533895    
  0.14071701    
  0.85882324    
 -0.53885186    
 -0.19242460    
  0.65241271    
 -0.58931971    
  0.59477508    
 -0.87786537    
  0.30648339    
  0.33150542    
  0.37978086    
  -1.0099467    
  3.82212810E-02
  0.60976559    
  0.12859395    
 -0.81902742    
  0.67950439    
  0.21542166    
 -0.93925458    
  0.85254514    
 -0.10562891    
  0.61064053    
 -0.51350170    
 -0.47807500    
 -0.26374045    
  3.02290935E-02
 -0.51829755    
  0.44895035    
  0.57469904    
 -8.26658979E-02
 -0.37424994    
  0.21029536    
  9.84401256E-02
  0.35927588    
 -0.70411623    
  0.64030457    
 -0.64275849    
  0.59105748    
 -0.47957307    
  0.17496873    
  3.26706469E-02
 -0.19671024    
  0.46591908    
  0.10849319    
 -0.19687006    
 -0.25686511    
  0.35339415    
  0.33104479    
  0.41865918    
  -1.0897007    
  2.99649388E-02
  0.36017433    
  0.17001961    
 -0.20405443    
 -0.33354717    
 -0.43853384    
  0.98046917    
 -0.32251626    
  9.66661125E-02
  0.22585011    
 -0.72054607    
  0.51614487    
 -0.54545921    
  0.48392245    
 -0.18034875    
  0.57968342    
  4.07839753E-02
 -0.55666846    
 -0.30312032    
  0.72482860    
 -0.57006520    
 -0.32006359    
  0.56933343    
 -0.30017605    
  0.42018527    
  8.40419754E-02
 -0.17858997    
 -0.16515136    
 -0.13376664    
 -0.25131452    
  0.27366152    
 -0.14650650    
  4.38027866E-02
  0.36520976    
 -0.71897376    
  0.96286374    
  0.13574855    
 -0.17306246    
 -0.65250945    
  0.17045221    
  0.36614490    
 -0.40223598    
 -0.41909724    
  0.67084122    
 -0.34492892    
 -5.90333752E-02
  0.58125895    
 -0.41750190    
  2.82770228E-02
  0.43957323    
  0.36597306    
 -0.90308940    
 -0.17415826    
  0.20641898    
  0.39214933    
 -7.36956671E-02
  0.29092354    
 -0.62739569    
 -0.16192470    
  0.29596111    
  0.29997385    
 -0.52710044    
  0.16329481    
  0.59943640    
 -0.73001295    
  0.20844355    
  0.18840054    
  0.23661654    
 -0.38572937    
 -2.71662511E-02
  0.21171866    
 -0.34795871    
  0.46975693    
 -0.63215983    
 -2.58534979E-02
  0.32621562    
 -0.26167738    
  0.66714221    
 -0.29189119    
 -0.14499016    
 -0.24600920    
  0.23710459    
 -0.12159158    
  0.82718337    
 -0.83733571    
  7.46909827E-02
 -0.21700707    
 -0.15768619    
  8.19479525E-02
 -0.12127889    
 -0.28672734    
  0.39780244    
  0.45872232    
 -0.14260241    
 -0.49844134    
  0.22989008    
 -0.31327140    
  0.37029427    
 -0.12793817    
  0.22890110    
  0.27718866    
  0.19098650    
 -2.78348364E-02
  3.17487344E-02
  0.42011407    
 -0.98626155    
 -9.87565890E-02
  0.51183784    
 -0.13635342    
  0.26436910    
 -0.33274111    
  0.37072825    
 -0.36701074    
  0.48221990    
  0.11152688    
  0.16579230    
 -0.87131065    
 -1.88488271E-02
 -0.30689296    
  0.72565883    
 -0.15461449    
 -0.49632081    
  0.58926690    
  0.36316285    
 -0.58408964    
 -0.10700211    
  0.59165788    
 -0.33103266    
 -0.34186664    
  0.11555325    
  0.49159420    
  0.25749820    
 -0.33835018    
  0.40370941    
 -9.48708206E-02
 -5.97190000E-02
 -0.64998937    
  0.84841973    
 -0.72302544    
  0.20883006    
 -0.54322493    
   1.2128919    
 -0.41632295    
 -0.84620667    
  0.76078188    
  0.19296628    
 -0.58367723    
 -0.25031069    
  0.45177984    
 -0.26495367    
  0.68468440    
 -0.27921924    
 -1.12994462E-02
 -0.67562473    
  0.28145942    
  0.35555092    
 -2.62813154E-03
 -0.31255007    
 -3.85016762E-02
  8.93453285E-02
 -0.14310099    
  0.36041531    
 -0.26636139    
 -0.10995929    
 -0.16523376    
  0.73821563    
 -0.23450741    
 -0.31275570    
  0.15693714    
  1.49132488E-02
  0.18012616    
 -0.51265860    
  0.35046312    
 -0.31442299    
  0.38459978    
 -0.33286449    
 -7.86430314E-02
  2.02480350E-02
  0.42239606    
 -0.22314347    
 -0.19259302    
  4.96326387E-02
  0.70257616    
 -0.13845930    
  0.10452180    
 -0.84299237    
 -0.29860184    
 -9.93722454E-02
 -0.11871649    
 -0.13473243    
 -5.43344766E-02
 -1.53457001E-02
 -4.75021712E-02
  2.13910770E-02
 -3.77403423E-02
  7.91969150E-02
  2.50638649E-02
 -5.59941381E-02
   1.6383358    
 -0.10276399    
 -0.73340541    
  0.49949428    
 -0.42053536    
  0.84014511    
 -0.19817671    
 -0.53704143    
  0.49507716    
 -0.11199629    
 -0.35991389    
 -0.23321334    
  0.61681253    
 -0.67382902    
 -0.18436466    
   1.0243471    
 -0.66064155    
 -0.30705827    
  0.78845745    
  5.38593344E-02
 -0.38141236    
  0.25516632    
 -0.17610846    
 -0.43808588    
  0.47294438    
 -0.13050646    
 -0.26926523    
  3.34959999E-02
  0.12999587    
  0.68692935    
 -0.55365628    
 -0.16049989    
  0.37017158    
  1.88822765E-02
 -0.35770312    
  0.24994193    
 -0.28129226    
 -0.12657975    
 -0.11207645    
  0.94236279    
 -0.57629842    
  0.41105688    
 -0.39253765    
  0.39624858    
 -0.45481098    
  0.18910789    
  0.51564509    
 -0.16932945    
  0.29816240    
 -2.13593058E-02
 -0.51486361    
 -0.27809417    
 -0.12809363    
 -0.13198327    
  0.37701121    
  0.44485986    
 -0.89369684    
  0.73736775    
  0.33246577    
 -0.72466034    
  0.57111800    
 -0.62330371    
  0.18924223    
  0.27029014    
  0.36192444    
 -6.86190948E-02
  -1.0118347    
 -0.31109017    
 -6.15019761E-02
  0.43729138    
  0.75843841    
 -0.67303467    
 -0.25861016    
  0.34746370    
  0.34997237    
 -0.55854654    
  0.35167494    
  0.34520578    
 -0.60634291    
  6.81061111E-03
  0.71551955    
 -0.20559922    
 -0.44849727    
  0.13512579    
  0.48978800    
 -0.48793083    
  0.60191029    
 -0.62442541    
  0.48390093    
 -0.39847228    
  0.29376104    
 -0.30956468    
  0.85083163    
  -1.0542591    
  0.70821762    
 -0.60720474    
  3.08905020E-02
  0.36670065    
  0.13993369    
 -4.33069207E-02
 -0.73716402    
  3.92208770E-02
  0.59338015    
 -0.34742194    
 -7.20855966E-02
 -3.91400903E-02
 -0.14439458    
 -0.14609249    
  0.34962761    
 -0.11753567    
  0.59370840    
 -0.23926289    
  0.39604571    
 -0.52779311    
 -0.27763170    
  0.48169953    
 -0.26658836    
  0.50358909    
 -0.44106844    
  0.35364014    
 -0.28977001    
  0.51616257    
 -0.16451688    
 -0.74629968    
  0.27582559    
  0.46101820    
 -0.32068324    
 -0.38923094    
  0.82531887    
 -0.56332642    
 -0.18306549    
 -0.38120809    
  0.33319905    
  0.44600597    
  0.36726326    
 -0.66549551    
  0.34509289    
 -0.13455398    
  0.74029952    
 -0.60861093    
 -0.41991621    
  0.37592080    
 -0.35860449    
  0.33124724    
 -0.19878945    
  0.39031342    
 -0.45035064    
 -0.11628719    
 -0.20867495    
  6.15990423E-02
 -0.30779657    
  0.82535255    
  3.94586958E-02
 -0.13353124    
  0.26836410    
  8.59270990E-02
 -0.55100161    
  0.20010601    
 -0.20633638    
  0.51829773    
 -4.43953536E-02
 -0.41131875    
 -0.19611500    
  0.65058744    
 -0.38822329    
 -0.25524664    
  0.73254985    
 -1.02800317E-02
 -2.91224532E-02
  0.19290368    
  -1.0226264    
  8.06679726E-02
  0.44147545    
 -0.27808198    
  0.56052542    
 -0.37150273    
  8.09886232E-02
 -0.23455378    
  0.32439741    
 -0.58512342    
 -0.31646097    
  3.93610783E-02
  0.98214436    
 -0.23770362    
  0.41100511    
 -0.49077004    
 -6.52606785E-02
 -0.46500671    
   1.4736249    
  -1.4227922    
 -0.25048164    
 -0.11078534    
 -8.40353500E-03
  1.25788394E-02
  6.06246553E-02
 -5.64665459E-02
  2.45915130E-02
  2.79461052E-02
 -6.92742467E-02
  9.26216766E-02
 -5.12931831E-02
  8.06437992E-03
  4.00811341E-03
 -3.66639160E-02
  4.85926345E-02
  1.17879706E-02
 -5.21159023E-02
 -8.58897194E-02
  7.34672099E-02
  8.38814378E-02
 -0.11348204    
   1.0827502    
  0.19124492    
 -0.55124748    
 -8.92867446E-02
  4.01839688E-02
  0.76897287    
 -0.25639829    
 -0.39698216    
  0.40351391    
  0.23350623    
 -0.88333476    
  0.16089669    
  7.36527592E-02
 -0.13268629    
  0.25854555    
  0.29461440    
 -0.49625170    
  0.91968936    
 -0.70767105    
  0.56964648    
 -0.43160725    
 -0.65058762    
  0.14424938    
  0.25352311    
 -0.15415053    
  0.16947666    
 -0.16274260    
 -0.16766451    
   1.4993633    
  -1.3704723    
  0.56953323    
 -0.57887888    
  0.78503722    
  0.15353885    
 -0.75860435    
  0.63875300    
 -0.71830571    
  0.57137537    
 -0.12500326    
 -0.50315571    
  9.63312760E-02
  7.46909827E-02
  0.14926872    
 -0.52121109    
  0.65249681    
 -0.25623137    
 -0.34538451    
  0.72652650    
  0.29898179    
  -1.0763892    
  2.44245399E-02
  4.71291430E-02
  0.51745319    
 -0.33769229    
 -4.36752252E-02
  0.10580666    
 -0.15851086    
  0.25600916    
  1.81996217E-03
  7.02043846E-02
  0.24128306    
 -0.42700011    
 -0.22314341    
  0.70582163    
 -0.50538296    
 -0.61874115    
  0.69314706    
  0.85061443    
 -0.99416274    
  0.49731210    
  0.30287236    
 -0.78024995    
 -0.20091440    
  0.38834000    
  2.15836819E-02
  0.12683640    
 -0.48452857    
  0.29339087    
  7.56160496E-03
 -0.24889599    
 -4.19296622E-02
  0.94655848    
  0.29934409    
 -0.60710233    
  1.05821006E-02
 -0.51963615    
 -1.56077435E-02
  0.49633899    
 -0.28631514    
 -0.58451331    
  0.50886297    
 -0.28964844    
  3.35514098E-02
 -0.12702620    
   1.0060838    
 -0.59774125    
  0.33125871    
  2.74737342E-03
 -0.46044719    
 -6.04886524E-02
 -0.47602642    
 -0.16536577    
  0.33584544    
  0.55557728    
  0.21737152    
  0.63351679    
  -1.0041401    
  0.46580192    
  0.43655586    
 -0.31527027    
 -0.23398280    
 -0.31808549    
  0.23681509    
 -0.19712710    
 -0.16687727    
  0.33318278    
  0.81913376    
  -1.0050863    
 -4.25597504E-02
 -0.45970502    
   1.0447272    
 -0.69893074    
  0.27952829    
 -0.87336588    
  0.37705404    
  4.50781994E-02
  0.57329571    
 -0.51705617    
  5.57108261E-02
  2.46022153E-03
  0.29013607    
 -0.28279209    
 -0.44400311    
 -0.16498230    
   1.6829052    
  -1.1956738    
  0.66237557    
  0.31638536    
 -0.43701327    
 -0.65232497    
  0.88694119    
 -0.35179803    
 -4.98717390E-02
  0.36553726    
 -0.50123531    
 -0.38719463    
  0.62882161    
  0.41844127    
 -0.98232514    
  0.17782022    
  0.47718313    
 -0.60251349    
  0.71423012    
 -0.51873833    
  0.61037475    
 -0.11414111    
  0.80601841    
 -0.86158860    
 -0.20267792    
 -0.14650650    
  4.90891203E-08
  0.65733200    
 -0.67237014    
  0.48982754    
 -0.15304606    
 -0.29026127    
 -6.84026331E-02
  8.81061051E-03
  0.13133620    
  0.27995986    
 -0.18815248    
 -0.26341724    
  0.68051076    
 -0.37585005    
  0.12337888    
 -0.42348352    
  0.15350114    
 -0.16263340    
   1.0240338    
 -0.78451109    
  0.25930473    
 -0.39852539    
  0.15711029    
 -6.21770360E-02
  0.72197318    
 -0.78625995    
  0.57699776    
 -0.50706613    
  0.38716233    
 -0.63499832    
 -0.79424316    
  0.77482522    
  0.58314610    
 -0.33101529    
 -0.26198348    
 -0.42546567    
  0.28483734    
  0.24177238    
 -0.13129662    
 -0.44580874    
   1.0852429    
  -1.1682785    
  0.42970029    
 -0.35868910    
 -6.23903871E-02
 -0.11350021    
 -9.66198836E-03
  0.98928875    
  -1.1638730    
  0.15001307    
 -0.15001321    
  6.70643896E-02
 -4.98717576E-02
  2.24729292E-02
  9.02467519E-02
 -6.82679489E-02
 -1.09290853E-02
 -4.49514538E-02
  2.27283761E-02
  5.99633530E-02
 -2.13910267E-02
  1.60862636E-02
  1.26250868E-07
  4.16728333E-02
  5.08894259E-03
 -7.37177208E-02
  7.37174526E-02
 -5.08893328E-03
  0.11095728    
 -4.19643186E-02
 -0.12675154    
  9.28503722E-02
 -4.53479514E-02
 -1.55845992E-02
   1.5265113    
 -0.78233302    
  0.58140922    
 -0.38345581    
 -8.19666591E-03
  9.97892469E-02
  0.23903157    
 -0.50887251    
  0.15762900    
  3.48039269E-02
  0.67487240    
 -0.36284128    
 -0.22905189    
  0.15890130    
 -0.32797763    
  0.39221999    
  0.44563496    
 -0.50357825    
 -0.39531249    
  0.12885833    
  0.14827855    
  0.15364587    
  0.59282458    
  -1.0259413    
  0.80676776    
 -0.92835486    
  8.10571089E-02
  0.34959373    
 -9.53099728E-02
 -0.24942949    
  0.40949240    
 -7.50976503E-02
 -0.46343929    
 -0.34922537    
  0.97691536    
 -0.29753444    
  0.44620791    
  4.09741737E-02
 -0.59364307    
  1.31293414E-02
  0.21965937    
  0.38132492    
 -0.22344168    
 -0.68276894    
 -0.48846185    
   1.1667501    
  7.91211352E-02
  0.12833127    
 -0.57834232    
  0.12618352    
 -6.31374270E-02
 -8.18023458E-03
 -0.38917136    
  0.38711607    
  2.23814063E-02
 -0.34780359    
  0.83005595    
 -0.31071961    
 -0.34464109    
  0.37961534    
  0.41036299    
 -0.36399183    
 -0.38382575    
  0.19711991    
 -0.10306154    
 -2.09009717E-03
  0.76381230    
 -0.74515915    
  0.85838294    
 -0.78897971    
 -0.11778311    
  0.71552414    
  6.72348663E-02
  5.37040308E-02
 -0.83431065    
  0.22614954    
 -0.10288596    
  0.49858379    
 -0.59846723    
  0.27552873    
  0.20154004    
 -0.28118443    
 -0.35494909    
  0.47522375    
  0.11693171    
 -0.19659205    
 -8.32626969E-03
  0.31814975    
 -0.51123130    
  0.41287509    
  0.10683587    
 -0.69194180    
  0.15998538    
 -0.22468494    
  0.90231162    
 -0.45243225    
 -0.44475138    
 -0.34108639    
   1.0792414    
 -0.20557249    
 -0.11441023    
  0.57725632    
 -0.10033222    
  -1.0830598    
 -0.27135506    
  5.51320240E-02
 -0.17089276    
  8.70114341E-02
  2.46925931E-02
 -2.46925559E-02
  4.48141657E-02
 -2.82848757E-02
  4.09014802E-03
  4.07330552E-03
 -3.30610462E-02
  9.22496840E-02
 -0.11778311    
  0.11009065    
 -3.53670530E-02
  2.76151616E-02
 -3.56473960E-02
   1.0461864    
 -0.26066598    
  0.17648363    
 -0.33770546    
  0.44013426    
 -2.10829265E-02
 -0.53575510    
  0.85524124    
 -0.27775577    
 -0.26700708    
  0.33799613    
 -0.32737648    
  0.73790520    
 -0.72045267    
  0.33126828    
 -0.65058768    
   1.0688075    
 -0.90047210    
  0.46975231    
 -0.80904508    
  0.84971631    
 -0.89893001    
 -7.70795643E-02
  0.86769265    
 -0.53995818    
  0.65429604    
 -0.76402843    
  0.91732109    
 -0.17268759    
  4.19476330E-02
 -0.66994411    
  0.64498776    
 -0.15314843    
 -0.18260197    
 -0.22990024    
  0.95941508    
 -0.19769870    
 -0.34222579    
 -0.21862713    
  0.44344062    
 -1.45660965E-02
 -4.52472037E-03
 -0.49247628    
 -0.23293142    
  5.91079220E-02
 -0.22978802    
  0.10034807    
  0.61205685    
  0.19719677    
 -0.11359737    
 -5.80431968E-02
 -0.41950732    
  8.70114714E-02
  0.48379716    
  0.18971416    
 -0.34101495    
 -0.43991643    
 -0.30921802    
 -0.20504986    
  0.17076057    
  0.93129379    
 -0.47666940    
  0.42374721    
 -0.63223833    
 -0.41002074    
  0.43026897    
  0.58753908    
 -0.30936775    
  6.05253205E-02
 -0.46178350    
   1.1714602    
 -0.51944953    
 -0.49821928    
  0.30321953    
  5.73354140E-02
  0.19007234    
 -0.35685274    
 -0.28176820    
  0.76700228    
 -0.60814583    
  0.36369228    
 -0.35967660    
  0.24259266    
 -0.72835094    
   1.0677389    
 -0.47202149    
 -3.09960078E-02
  0.36000261    
  0.67423570    
  -1.0797008    
  0.73582780    
 -0.41666949    
 -0.31915835    
 -0.21542133    
   1.1010133    
 -0.16756286    
  4.61764671E-02
 -0.28888634    
 -6.34147376E-02
 -0.45143518    
  0.67688650    
  -1.0169946    
 -0.36929998    
  5.19078560E-02
 -8.52441862E-02
  3.74265686E-02
  4.39192504E-02
  0.38174871    
 -5.34761883E-03
  0.71436834    
 -0.58857423    
  0.63973635    
 -0.36274967    
  0.26731488    
  6.63372278E-02
 -0.66654640    
  0.33825642    
  0.13952930    
  0.12516296    
  0.10385448    
  5.63358068E-02
 -0.61687684    
  5.25881909E-02
  0.43904766    
 -0.39103860    
  0.56739807    
 -0.43753561    
  0.25454926    
  1.18972175E-02
  0.16330689    
 -0.77207440    
  0.16649634    
 -0.12393683    
  0.62860876    
 -0.43363607    
  0.40989962    
 -0.40042076    
  0.35384056    
 -0.76593131    
  0.40451500    
  0.36933231    
 -0.72927171    
  0.70263892    
 -3.99225838E-02
 -0.66818035    
 -9.17546898E-02
  0.68258113    
  0.33798847    
 -0.25503168    
 -8.75194147E-02
  0.15762898    
  0.12699988    
 -0.51888543    
 -0.20689856    
  6.86769560E-02
  0.18526706    
 -0.47294903    
  0.67528975    
 -0.99595815    
 -0.19706394    
 -0.10977088    
  0.66513419    
 -0.62718910    
 -1.06953308E-02
 -2.72498559E-02
  9.98203978E-02
 -8.33815858E-02
  7.33313784E-02
 -5.06342901E-03
 -5.08893328E-03
  1.51902614E-02
 -5.15579209E-02
 -5.30492608E-03
 -3.24352905E-02
  4.82668728E-02
 -2.65267957E-02
  8.25209171E-02
 -5.07722944E-02
  1.55043919E-02
  6.45386875E-02
 -5.43344766E-02
 -1.53457001E-02
 -1.30651458E-07
  4.04094346E-02
 -4.04096693E-02
  1.02566369E-02
 -5.11489576E-03
  2.03053616E-02
 -1.51900286E-02
  1.01524768E-02
  1.04925583E-07
 -4.12429720E-02
 -0.11122562    
  0.10064365    
 -3.24352905E-02
  7.91969150E-02
 -7.91970566E-02
  2.17399448E-02
  1.06954155E-02
  2.62481049E-02
 -2.09432859E-02
  6.65205792E-02
  0.57783639    
 -0.61824602    
 -5.29223792E-02
  7.33313784E-02
  5.03788935E-03
 -2.54467968E-02
 -4.75021712E-02
  1.62470499E-07
  0.11718242    
  4.79619065E-03
 -6.42194599E-02
  3.01529337E-02
 -7.71590322E-02
  5.33347204E-03
  7.18256310E-02
 -1.04017417E-07
  2.92705446E-02
 -7.48480111E-02
  8.44172239E-02
 -3.88399363E-02
 -5.59941381E-02
 -1.05265258E-02
 -1.12593824E-07
  5.27704414E-03
  5.24948724E-03
 -2.65267957E-02
 -8.99482220E-02
  5.71584888E-02
  4.87900525E-02
  2.61110142E-02
 -2.08340995E-02
  4.12430651E-02
 -7.87810236E-02
  5.32039143E-02
 -5.19478554E-03
 -3.71393859E-02
  5.77589720E-02
 -2.58411001E-02
  5.22197504E-03
  0.11778310    
 -0.22198671    
  0.11970817    
  6.93347156E-02
 -6.93344921E-02
  2.03053616E-02
 -8.92981514E-02
  7.41081089E-02
  2.51900125E-02
 -4.58095036E-02
  5.19469520E-03
 -3.69435586E-02
  3.17487307E-02
 -5.34887016E-02
  9.43107456E-02
 -1.51137644E-02
  1.51137039E-02
 -4.08219621E-02
  3.58095467E-02
  0.69565642    
 -0.72627133    
  5.05160056E-02
 -5.57105765E-02
 -1.04713123E-02
  2.08339561E-02
  4.53480370E-02
 -7.14590773E-02
 -8.26917812E-02
  0.19753116    
 -3.35763060E-02
 -5.51519506E-02
  1.53454430E-02
  8.27721283E-02
 -0.23607747    
  7.95872957E-02
  3.22607495E-02
  8.61290768E-02
 -3.96090336E-02
 -0.10648336    
  0.10142005    
  1.01011917E-02
 -4.62807640E-02
 -4.85272519E-02
  6.41930327E-02
 -4.23342027E-02
  5.26439399E-02
  1.52675770E-02
 -6.25203997E-02
 -2.72498559E-02
 -2.80129649E-02
  9.73740369E-02
  1.53454430E-02
 -5.74570969E-02
  4.72530909E-02
  1.02040432E-02
 -0.14740528    
  0.19692041    
 -8.56947303E-02
  3.61795314E-02
  1.51137039E-02
  0.63127190    
  1.32104252E-02
  0.37616891    
  -1.2069805    
  0.19131689    
 -0.10480809    
  2.18589567E-02
  8.79117697E-02
 -5.59941381E-02
 -4.82667573E-02
  7.41081089E-02
  1.51902614E-02
 -9.48080048E-02
 -2.23471858E-02
  0.12715495    
 -0.10480809    
  5.89983724E-02
  5.19469520E-03
 -2.09432859E-02
 -2.68112347E-02
  3.20883021E-02
 -5.27716987E-03
  1.57483891E-02
  2.06194241E-02
 -5.11489576E-03
 -5.26435710E-02
  9.77641791E-02
 -7.63730928E-02
 -4.87900898E-02
  6.45385534E-02
 -3.17487419E-02
  5.36199193E-03
  6.72088191E-02
 -4.08219621E-02
  5.57108223E-02
 -9.90130659E-03
 -3.54468785E-02
 -3.67494933E-02
  4.18911465E-02
  5.00104092E-02
  5.22684939E-02
 -0.16579241    
  5.83718754E-02
  2.54467614E-02
  2.97051426E-02
 -1.47423856E-02
 -3.01529020E-02
  7.37434775E-02
 -7.88583681E-02
  2.04925030E-07
  5.97192906E-02
 -7.00287223E-02
 -3.15815248E-02
  6.21963032E-02
  0.71058238    
 -0.85059536    
  0.10420381    
 -1.57484692E-02
  2.61110142E-02
  0.62929571    
 -0.58394766    
 -6.09324202E-02
  8.52648169E-02
 -0.14458115    
  2.73991358E-02
  0.64043063    
 -0.58267140    
 -7.41079897E-02
  0.14785145    
 -0.13150215    
  5.39080659E-03
  0.66035742    
 -0.62860864    
 -8.13455284E-02
  5.49589321E-02
  0.16705422    
 -0.12516294    
  5.11523709E-03
 -1.54245915E-02
 -0.10363495    
  9.84401032E-02
 -5.89985549E-02
  4.85270284E-02
  7.10959285E-02
  1.94182489E-02
 -7.48480111E-02
  5.05160056E-02
 -4.02062163E-02
  1.02040432E-02
 -8.47069100E-02
  5.89983724E-02
 -1.57484692E-02
  3.63677815E-02
  4.00053449E-02
 -6.58464357E-02
  6.58465773E-02
 -2.98528578E-02
 -2.04090029E-02
 -8.60744864E-02
  0.11152137    
  9.99984797E-03
 -3.54468785E-02
  3.04592736E-02
  6.58555308E-08
 -0.10536044    
  4.87900525E-02
  8.12629536E-02
 -3.98063771E-02
  2.50638649E-02
 -3.01529020E-02
 -6.31788820E-02
 -3.31520811E-02
  0.11653388    
 -0.16841882    
  0.13279136    
  2.05134135E-02
 -7.37177208E-02
  6.35136142E-02
  8.82928073E-02
 -0.24930458    
  0.20121841    
 -9.90130659E-03
  4.96268552E-03
 -3.01529020E-02
 -1.54245915E-02
  1.54246064E-02
  2.51900125E-02
  4.96268552E-03
 -4.04096693E-02
 -4.21115272E-02
  1.06954155E-02
 -3.24352905E-02
  0.11411332    
 -7.63730928E-02
 -2.13910267E-02
  2.66682338E-02
 -3.20882909E-02
  1.08108744E-02
 -9.58481282E-02
  0.11184819    
  5.65704182E-02
 -1.00502307E-02
 -0.12921180    
  8.26916024E-02
  4.14565876E-02
 -6.28477409E-02
  3.19177359E-02
  3.59937064E-02
   1.2755886    
 -0.11972415    
 -0.22354114    
  0.30882877    
  0.26180279    
 -0.68642837    
  0.21056493    
  0.42987838    
  0.55860668    
 -0.62801999    
 -0.18206932    
 -0.30548996    
 -4.83796522E-02
  0.61004680    
 -0.44365582    
  0.19801290    
 -2.88553014E-02
 -0.29128394    
  0.33794394    
 -0.40841052    
  0.16671380    
  0.36078611    
 -0.52529025    
  0.71821672    
 -0.72931564    
  0.13937362    
  0.74608940    
  -1.0318320    
  3.30399200E-02
  0.51879364    
  0.14260468    
 -0.21191645    
 -0.38885733    
  0.29179150    
 -0.40370920    
  0.18451212    
  0.78307199    
 -0.81418550    
  0.87056589    
 -0.86606115    
  3.96529771E-02
  0.87888259    
 -0.77828503    
  0.41324714    
 -0.62088645    
  0.75150698    
 -0.17149621    
 -0.25112221    
  0.26846740    
  0.23367013    
 -0.31206068    
 -0.55071408    
  0.52168477    
 -0.33647233    
  0.66597736    
 -0.69526803    
 -0.29978606    
  0.99293339    
 -0.83919191    
  0.13322420    
  6.85624927E-02
 -3.68139148E-02
  0.64732128    
 -0.38175687    
  0.45734382    
 -6.36626780E-02
 -0.15468939    
 -5.29496782E-02
 -0.68785614    
  0.69972187    
  0.12083628    
 -0.18861313    
  0.41708511    
 -0.18306103    
 -7.01034814E-02
 -0.26725733    
 -0.18387811    
 -6.36664703E-02
  6.36665002E-02
 -0.20233358    
  0.52129698    
 -0.31151435    
  0.35797283    
 -0.32153890    
 -0.43174648    
  0.47034803    
 -0.32926929    
  0.68835115    
 -0.53147012    
  9.73532796E-02
 -8.71799439E-02
  3.96877453E-02
 -9.37547684E-02
  4.59372588E-02
 -0.76068336    
  0.97150660    
 -0.30715403    
  0.36495510    
 -0.15675409    
 -6.21084347E-02
 -3.75910290E-02
  6.44125342E-02
  0.64572674    
 -0.40200222    
 -0.31420362    
  0.77022111    
 -0.50458550    
 -5.43262213E-02
 -0.16765141    
  0.18877311    
 -0.38556775    
  0.97102946    
 -0.19294184    
 -0.45727310    
  0.42078471    
 -0.58239585    
  0.45271820    
  0.18445608    
 -0.10086913    
 -0.82398683    
   1.0193906    
 -0.99024969    
  0.34907413    
 -0.21033449    
 -0.15984859    
   1.2500926    
 -0.94850791    
  0.19959435    
 -0.45175448    
  0.18062818    
  0.49717340    
 -0.41974175    
 -0.31015489    
  0.58748966    
  0.26019013    
 -0.67161667    
  0.53431457    
 -0.15458900    
 -0.30210039    
 -0.15692084    
  0.44977608    
  0.15459293    
 -0.50509495    
 -0.13133620    
  0.15950708    
 -0.12502079    
  0.85487884    
  0.22499555    
 -0.71981531    
  0.42993799    
 -0.11025666    
  5.14157489E-02
 -0.99886203    
 -0.23028912    
  0.40679231    
 -8.58063027E-02
   1.2820574    
  -1.1370313    
  0.90926605    
 -0.56745106    
  0.89583445    
 -0.48623306    
  0.24737567    
 -0.78772086    
 -0.21357429    
  0.27253035    
  0.21548089    
 -0.39703920    
 -0.22486117    
 -0.34568349    
   1.0544673    
  0.15031493    
 -0.53830343    
  6.05023392E-02
 -1.57794748E-02
  0.23145860    
 -0.35847920    
  4.63147014E-02
  0.55838341    
 -0.37211859    
  0.22063588    
  0.32844681    
 -0.56713378    
  0.48199880    
 -0.49298811    
  2.72496194E-02
 -0.50724792    
  0.19170222    
  0.70170993    
 -0.38975474    
  7.44934678E-02
 -7.09026605E-02
  0.12136076    
  0.34325209    
  1.78577099E-02
 -0.64141166    
  0.41799146    
 -2.09650118E-02
 -0.38035905    
  0.34441006    
  0.11729491    
 -0.72221130    
  0.61945152    
  0.12719814    
 -0.60212004    
  0.65772450    
 -0.56473714    
 -0.52430594    
  0.78194273    
 -0.19415614    
 -8.26917961E-02
 -7.14588985E-02
  0.93554837    
 -0.12051171    
 -0.59932822    
  4.38024886E-02
  6.23038858E-02
  3.78646888E-02
 -0.14583866    
  0.47233713    
 -0.58290362    
 -0.22366583    
  0.45222259    
  0.23174444    
 -0.39172593    
 -0.26139021    
  0.48725879    
 -7.59040564E-02
  1.99341793E-02
  0.20186612    
  0.50191492    
  -1.0689508    
  5.53135946E-02
  0.46916243    
  0.21157642    
 -0.90332198    
 -0.55472583    
  0.92309666    
 -0.16617359    
  0.77547550    
 -0.56941092    
  0.35387778    
  5.09663187E-02
 -0.43317473    
  0.37827915    
 -0.68270332    
  0.83910125    
 -7.09188953E-02
 -0.38283175    
 -0.26554978    
 -5.20212613E-02
  0.10802691    
  0.10339789    
  5.87662542E-03
  0.21372415    
 -0.23344868    
  0.24442926    
 -0.32530218    
  0.16122219    
 -0.17645645    
  0.10601804    
 -0.20506349    
  0.20308916    
 -0.15579884    
  0.39696085    
  0.17348322    
  0.21948172    
 -0.43417528    
 -0.29092366    
  0.58586067    
 -0.74761599
[truncated: 1,136,876 more chars]
