# Supplementary material for: Heavy-Tailed Fluctuations in the Spiking Output Intensity of Semiconductor Lasers with Optical Feedback
Source: PLoS One. 2016 Feb 22;11(2):e0150027. doi: 10.1371/journal.pone.0150027 (PMC4767187; doi:10.1371/journal.pone.0150027)
Supplement: S4 Dataset — (ZIP) [file pone.0150027.s006.zip › S4 Dataset/1.000.txt]

 -0.51039457    
  0.13110392    
  0.51459938    
 -0.52792013    
 -0.22458129    
  0.45915374    
  0.19112122    
 -0.65027463    
 -9.63870808E-03
  0.57369798    
 -0.48789802    
 -0.39551488    
  0.70626205    
 -0.15659676    
  0.36596480    
 -0.53579348    
  0.43438816    
 -0.29354715    
 -0.38797185    
  0.18904267    
  0.72261286    
  3.53715867E-02
 -0.64499766    
  0.33310863    
 -0.27097723    
  0.23511964    
 -0.57642281    
  0.66739476    
 -0.19281094    
 -0.55086684    
  0.32728383    
  0.33332777    
 -0.14370659    
 -0.40183532    
  0.55494642    
 -0.36047083    
  0.12792303    
 -0.26690227    
   1.1641144    
 -0.92921501    
  5.91888241E-02
  0.46255249    
 -0.53195626    
 -3.55312750E-02
 -3.24352644E-02
  0.24100496    
  0.20114173    
 -0.37623537    
  0.27682075    
 -0.37171942    
  0.14113823    
 -0.28964844    
  0.50133198    
 -0.46271694    
  0.43368256    
 -0.33059761    
  0.20335907    
  0.34808820    
 -0.48321369    
 -0.50728589    
  3.81330252E-02
  0.34228626    
  2.41237693E-03
  0.41744119    
 -2.24729590E-02
 -0.50435317    
  0.13789029    
  1.62602868E-02
 -6.66911528E-02
  0.48588678    
 -0.37414253    
 -4.50528972E-02
  0.55763888    
  0.28998807    
 -0.48291972    
 -6.78504705E-02
 -0.35863379    
  0.36545992    
 -0.51309568    
  0.75910527    
 -0.39422548    
 -0.19064012    
  0.33885619    
 -0.13645110    
 -0.19764279    
  0.65809846    
 -0.39628249    
  0.14602165    
 -0.53967381    
  0.12468481    
 -2.39513256E-03
  0.29841575    
 -0.44817960    
  0.35108837    
  7.55076781E-02
  0.21364415    
 -0.62640846    
 -0.14776088    
  0.69632673    
 -0.33203754    
  0.71069157    
 -0.48754781    
 -0.14856184    
 -9.01896879E-02
  4.82551195E-02
  0.36541620    
  7.30458573E-02
 -0.72685838    
 -0.30110514    
 -0.18154959    
 -0.13353151    
  0.20929134    
 -0.25254163    
  0.13422182    
 -0.21472496    
  3.52978893E-02
  3.96653302E-02
  1.65291559E-02
 -6.19918369E-02
  0.27304062    
 -5.92426360E-02
  0.47934934    
 -0.62028569    
  1.60862636E-02
 -6.02921173E-02
  5.49589321E-02
  6.72088191E-02
 -1.00502307E-02
 -0.32542217    
  0.28942892    
 -3.73376496E-02
 -2.19788328E-02
  7.35482644E-08
  1.10498210E-02
 -7.41081387E-02
  1.75956003E-02
  6.74412996E-02
 -2.19788328E-02
  0.71240479    
 -0.74057597    
  0.17754829    
  0.31365779    
  0.14612649    
  0.44010490    
 -0.88563681    
  0.49561614    
 -5.61447777E-02
 -0.55431086    
  0.60469186    
 -0.69314706    
   1.1620666    
 -0.57556516    
  0.11814013    
  0.65529716    
  0.16511223    
 -0.48189807    
  0.13505784    
  0.42076838    
 -0.58056992    
  0.65049684    
 -0.96141094    
 -0.39695433    
  6.55971542E-02
  0.11601769    
  0.48142231    
 -0.54713917    
  0.34452602    
  0.73375517    
 -0.82320029    
 -2.36697234E-02
  0.59077597    
 -0.22605011    
 -0.36472625    
  7.21812472E-02
  0.48486456    
 -0.25229526    
  0.63520938    
 -0.66205645    
 -3.46053317E-02
 -0.19365291    
  0.85459733    
 -0.36449751    
 -0.28710064    
  0.40080297    
 -0.28872123    
  0.13586740    
 -0.10919918    
  0.30025446    
 -0.56525379    
  0.88792378    
 -0.35002717    
 -0.25882658    
  0.59683853    
 -0.65223742    
 -0.15979254    
  0.15556420    
  4.95968834E-02
  8.86902213E-02
 -7.86598623E-02
 -0.37887570    
  0.58875793    
 -0.50759465    
  0.31943080    
 -0.32482144    
  0.44952506    
 -0.57306772    
   1.0387518    
 -0.94538981    
 -0.13074985    
  0.53528583    
 -0.10164984    
  0.20235263    
  0.24080165    
 -0.45975274    
  0.53480363    
 -0.52026558    
 -0.13677655    
 -0.68607980    
  0.70249289    
  0.19770657    
  4.47836816E-02
 -0.79688686    
 -0.10671080    
 -0.23219332    
  0.78535324    
 -0.19693577    
  0.61271030    
 -0.37515998    
  0.46501613    
 -0.20380063    
 -0.29924303    
  0.25217521    
 -0.31070250    
 -0.16655613    
  0.68828100    
 -0.23953722    
  0.26680434    
 -4.75801993E-03
 -0.22553098    
 -0.72966224    
  5.62397353E-02
  0.43875888    
  0.79371023    
 -0.76148945    
  0.45309305    
  0.56160724    
 -0.55851120    
 -0.55076790    
  0.29302979    
 -0.83932960    
   1.6020032    
 -0.52523255    
  0.76392585    
  -1.0547678    
 -0.11857426    
  0.53104758    
 -0.17675042    
  4.72017191E-02
 -0.39675891    
 -7.10213929E-02
  0.13289678    
  0.59025300    
 -0.52155614    
 -0.16422884    
  0.24203502    
 -3.11916880E-02
 -0.29496917    
  0.17072977    
 -2.26765107E-02
  0.82710856    
  -1.1147904    
  0.16587707    
  0.38804328    
  0.31284592    
 -0.47051778    
  1.22700753E-02
  2.03035492E-03
  0.41421643    
 -0.51665115    
 -0.12172350    
  0.76061618    
 -0.60791671    
  3.42646092E-02
  6.51960522E-02
  6.12047650E-02
 -0.27355841    
  0.42956257    
 -0.45926771    
  0.61477816    
  5.29222749E-02
 -0.73795044    
  0.15914392    
 -0.12731127    
  0.52893758    
  4.06987444E-02
 -0.14777009    
 -0.16736536    
  0.64653075    
 -0.95466328    
  0.17402282    
  0.28071362    
 -0.31126812    
 -2.41556522E-02
  0.60368788    
 -0.37517971    
  0.31597471    
 -0.21080858    
 -0.38638401    
   1.0411505    
 -0.90183705    
 -0.11890464    
  0.89999688    
  -1.1843178    
  0.21370316    
  0.23767185    
  0.55226296    
 -0.67728359    
  0.32394162    
 -0.30475616    
  0.57744050    
 -0.71199024    
  0.81574965    
 -0.36946231    
 -0.27672759    
  1.97446866E-07
 -3.26369219E-02
  0.11830951    
 -0.35217378    
  1.19047379E-02
  0.78764993    
  9.49428380E-02
 -6.57632053E-02
 -0.44547027    
  4.19642180E-02
  0.17544891    
 -0.45598102    
 -9.79043245E-02
  0.71154821    
 -1.12834452E-02
 -0.48055536    
 -0.13222151    
  9.00608450E-02
  0.68594408    
 -0.54140919    
  0.24160562    
 -2.63605025E-02
  2.47332323E-02
 -0.45128736    
  0.10203028    
  0.43355048    
  0.46831802    
 -0.80299574    
 -2.75733415E-02
  0.45510817    
 -0.30372635    
 -0.80862230    
  0.30821663    
  0.17824838    
  1.01524787E-02
  0.14763604    
  0.81214005    
 -0.66642791    
  0.15334333    
 -0.29037800    
  0.10254881    
  0.64113522    
  -1.0914509    
   1.0505865    
  -1.0384282    
  3.85231227E-02
  0.43412051    
 -0.10515152    
  0.84610152    
 -0.96127290    
 -2.85733137E-02
  0.22796303    
 -0.27241451    
  0.33032048    
 -0.43120158    
  0.18092418    
  0.88839936    
 -0.74126643    
 -0.12181520    
 -0.24904431    
  0.43514678    
  0.79784703    
 -0.93732607    
  0.35123730    
 -0.14958084    
 -0.32133898    
  0.38154662    
 -0.34317237    
  0.55726010    
 -0.46946478    
  7.07153454E-02
  0.32173425    
 -0.84875435    
  0.89567155    
 -0.74736875    
  0.49068260    
 -0.44763437    
  0.30093634    
 -9.13679078E-02
 -0.19009644    
 -1.38696162E-02
  0.68332267    
 -0.39424503    
  4.17543063E-03
  0.25108296    
  0.37974551    
 -0.72468138    
  0.49931809    
 -0.28583184    
 -0.36916342    
  0.34862143    
  0.55149674    
 -0.82295889    
  0.83913171    
 -0.89512581    
  0.63521874    
 -0.36803317    
  0.41278633    
 -0.16548769    
 -0.15911843    
 -0.18710352    
  0.53400624    
 -0.54066563    
  0.65801609    
 -0.33855057    
 -0.67391592    
  0.23889197    
  3.92208770E-02
 -0.18424638    
   1.1382776    
 -0.74054945    
 -0.14160828    
  0.27076104    
 -1.02917403E-02
 -0.21455961    
 -0.23767166    
  0.81543684    
 -0.31277457    
 -0.63271534    
   1.0271913    
 -0.68544215    
  0.34053656    
 -0.29341894    
 -0.10118508    
  0.55829197    
 -0.59843940    
  0.45635682    
 -0.67950046    
  0.40144089    
 -0.20268875    
  9.41873714E-02
 -4.50452650E-03
  0.77232122    
 -0.10547648    
  5.74158728E-02
 -0.66509771    
 -0.11725124    
 -0.21837042    
  0.63651407    
 -0.28820732    
 -0.20699328    
 -0.11778320    
  0.35172066    
  0.26126271    
 -0.37827900    
  6.87309261E-03
  2.48038527E-02
  0.27985656    
 -0.19247377    
 -0.29450780    
  0.72017598    
 -0.77652872    
 -0.22314352    
   1.1663160    
 -0.33466816    
  9.04229283E-02
 -0.65359408    
  0.83134210    
 -0.85943371    
  0.47426817    
 -0.16753754    
  9.20650735E-02
 -0.44545117    
  0.49578786    
 -0.32346618    
 -2.28728279E-02
  0.17198546    
 -0.42183217    
  0.10039750    
 -0.14770387    
   1.1741199    
 -0.66676039    
  0.31084925    
  0.10840952    
 -4.05366570E-02
 -0.37872171    
  0.74391943    
 -0.16777427    
 -0.54335535    
  2.58721747E-02
 -0.16866294    
 -0.45065701    
 -0.27558985    
 -1.94180775E-02
 -3.49163935E-02
  0.56899869    
  0.50909990    
  4.55774255E-02
 -0.25841150    
  0.26335022    
 -0.12955165    
 -0.23489441    
  0.50084704    
 -0.71048868    
  0.74290890    
  0.30384755    
 -0.79998732    
  0.58879846    
 -0.92390496    
  0.25202179    
  3.88397165E-02
  0.55141914    
  0.25314152    
 -0.75577044    
 -5.59585765E-02
  0.58163935    
 -0.52115583    
 -3.44467312E-02
 -4.29660454E-02
  0.17210673    
 -0.11983847    
  0.14217432    
 -0.61961287    
  0.11943983    
   1.1565063    
  5.07722497E-02
 -0.78214079    
  6.89930022E-02
 -4.75786775E-02
  0.11778317    
 -5.41719049E-02
 -3.43814455E-02
 -8.58897120E-02
  0.52108663    
 -0.24979357    
 -0.47445798    
  0.22971533    
  4.27413173E-02
 -4.71179411E-02
 -4.25596423E-02
 -0.15300706    
 -4.08219174E-02
  0.15890129    
  0.75181818    
 -0.64196563    
  0.80073452    
  -1.0611897    
  0.21706453    
  0.23065425    
 -0.19151860    
 -0.16164155    
  0.34254053    
  8.52304623E-02
 -0.47131154    
   1.0005933    
 -0.72741371    
 -4.68996428E-02
 -0.25012219    
 -7.80339390E-02
  4.80995849E-02
  0.78291726    
 -0.54333484    
  9.53102633E-02
 -0.23257534    
  0.75127494    
 -0.69550270    
  0.10724563    
  0.23661195    
  0.52213258    
 -0.87546885    
  0.57848442    
 -0.38825735    
 -0.57448941    
 -3.92205901E-02
 -0.35408103    
  0.36132753    
   1.4458568    
 -0.89817363    
  0.55453289    
 -0.58850616    
  4.43579815E-02
 -5.95921166E-02
 -0.28768209    
  0.68728209    
 -0.13017558    
 -0.16735876    
 -0.25329646    
  0.39348903    
 -0.14814462    
 -0.11628719    
  0.27470586    
  0.84168482    
  -1.0661067    
 -0.23980613    
  0.26298952    
  0.61518580    
 -0.58441383    
 -0.16430317    
  0.63682878    
 -0.37263486    
 -0.41004583    
 -9.83451307E-02
 -0.40698582    
  0.39782545    
  0.80888301    
 -0.34580532    
  0.74579090    
 -0.96990013    
  0.64363199    
 -0.31861222    
 -0.26866660    
  0.75296569    
  5.84716685E-02
 -0.63790619    
 -0.22266375    
  6.72326833E-02
  0.27810714    
 -0.15982591    
  0.62621516    
 -0.67939782    
 -0.23582858    
  0.24627794    
 -0.10975904    
  0.31401458    
 -0.14571178    
  0.14909604    
 -0.29673180    
 -5.84963746E-02
  0.63485414    
 -0.60634851    
 -0.27604041    
  8.28877315E-02
  7.65400678E-02
  2.62831547E-03
 -4.29017991E-02
  0.71214366    
  0.18254562    
 -0.57598633    
 -0.34648213    
  0.26991960    
 -1.95446145E-02
  1.30719943E-02
 -8.81925523E-02
  0.79531115    
  -1.0996799    
  0.55410594    
 -5.10026962E-02
 -2.15484127E-02
 -0.41641578    
   1.0074974    
 -0.63562346    
  0.12443195    
 -0.25707647    
  5.96505851E-02
 -1.25443677E-07
 -0.55406344    
  0.23393759    
  0.19198827    
  0.27878177    
  0.11394449    
 -0.49949384    
  0.22820112    
 -8.90517682E-02
  0.85358047    
 -3.13627580E-03
  -1.0210699    
   1.0908302    
 -0.61430693    
  0.59855866    
 -0.37325156    
 -0.42658004    
 -0.35070103    
  0.15638730    
   1.2045088    
  -1.1371261    
 -6.47055656E-02
  0.42313343    
 -0.37868166    
  2.55441805E-03
 -2.06192546E-02
  0.30318645    
  9.35604125E-02
 -0.42581081    
 -0.26908922    
  0.54801989    
 -0.11373435    
 -0.62718904    
   1.0771061    
 -0.48695797    
  0.60312957    
 -0.51297855    
  4.01319638E-02
 -0.55961573    
  0.24038558    
  7.41078630E-02
 -0.41744149    
 -0.10580701    
 -0.12844245    
 -4.67616394E-02
 -0.17384708    
  6.13688007E-02
  3.50912549E-02
 -2.32568458E-02
  4.03514095E-02
 -1.13638705E-02
  0.67585552    
 -0.54733676    
 -0.11152115    
   2.0415123    
  -1.3044019    
 -0.64077908    
  0.59400332    
 -0.76013023    
  0.17121582    
 -0.19560732    
  0.13275965    
   1.0712134    
  -1.1676053    
  0.66904962    
  0.11234804    
  0.32117489    
  0.10496529    
 -0.26771677    
  0.37875497    
 -0.39990711    
  0.59854913    
 -0.74677920    
  0.17633501    
  0.15777312    
  0.35212836    
 -4.83048111E-02
 -0.30975816    
 -0.19912876    
  0.55719179    
 -0.46917176    
  6.02331385E-02
  0.41170871    
  4.59538363E-02
 -0.46394557    
 -4.29250635E-02
  0.60613585    
 -0.25165603    
 -0.31999329    
  0.70368493    
 -0.53272700    
 -0.19453873    
 -0.55366802    
  0.50931519    
 -9.11170896E-03
  0.10833070    
  0.90680003    
 -0.94020629    
  0.42021754    
 -0.41809675    
  3.12849060E-02
  0.31302571    
 -0.36356241    
 -0.37567547    
  0.47039673    
 -0.25103369    
 -1.27066495E-02
  0.53707647    
 -0.13759711    
 -0.42015243    
  0.85102105    
 -0.77560836    
  0.84556669    
 -0.50598639    
 -0.25823504    
 -0.12844245    
  0.33174741    
 -0.45302641    
  0.23623811    
 -0.41113743    
  0.12194569    
  0.20669501    
  0.46661970    
  0.37363353    
 -0.68997097    
 -3.66025977E-02
  0.74235487    
 -0.14221776    
 -0.55931497    
 -0.31399009    
  0.58361524    
 -0.19852933    
  3.91391665E-03
 -0.19331931    
  6.42423704E-02
 -0.23995055    
  0.33323872    
 -0.20857418    
  0.17145625    
  0.70463544    
 -0.85878623    
  0.17288162    
 -7.49012083E-02
  0.12516318    
  4.97236624E-02
 -0.54756188    
 -0.17589048    
 -4.32289131E-02
  0.27556068    
  0.20343825    
 -0.10757422    
 -6.87948167E-02
  0.30021450    
 -0.21221446    
  7.08027110E-02
 -0.22949278    
  0.10280943    
 -6.43081677E-08
  0.58234400    
 -0.35690409    
 -3.97713594E-02
 -4.78461990E-03
  0.10464104    
 -0.14626244    
  0.35592467    
 -0.46685600    
  0.11840367    
 -0.22128430    
  0.15193695    
  0.62718928    
 -0.73373264    
  0.49411899    
 -0.13507965    
  0.27781975    
 -0.56000686    
  0.13318895    
  0.55032307    
 -0.40132418    
  0.30407584    
 -0.43642715    
  0.12821072    
  0.36019570    
 -0.14622259    
  0.38344920    
 -0.76901269    
  0.72704864    
 -0.31666958    
 -0.67372894    
  5.91151118E-02
 -9.83358175E-02
  0.61518580    
 -0.21864921    
  0.93582958    
 -0.53786653    
 -0.39572355    
 -0.30954501    
  0.32947919    
 -8.22382197E-02
 -5.63184023E-02
 -0.29696080    
  0.82773745    
  0.36464322    
 -4.63241488E-02
  -1.0836388    
  0.10280943    
  0.73672384    
 -0.43194738    
 -8.16329941E-02
  0.43936679    
 -0.32644880    
 -0.12914108    
  5.45590743E-02
  0.21603879    
 -0.38430017    
 -0.29997385    
  9.75564718E-02
  0.26335019    
  0.12921165    
  6.08791448E-02
 -0.13965997    
  0.28180996    
  0.32708967    
 -0.73078966    
 -0.23111163    
  0.55770928    
 -0.49317065    
   1.2545471    
 -0.93609327    
 -5.84963746E-02
  0.25585586    
 -2.83839814E-02
  0.45111242    
 -0.46269548    
 -0.31192166    
 -0.36772484    
 -0.18924193    
 -7.19737336E-02
  0.13041711    
 -6.30841106E-02
  0.50429285    
  0.10395492    
  0.24765098    
 -3.41743603E-02
 -0.21601170    
  0.35337007    
  0.85414988    
  -1.1247476    
  0.32099947    
  3.49742211E-02
 -0.31477806    
 -6.24480695E-02
 -4.78461990E-03
 -0.32930365    
  0.63833910    
  0.33496207    
  0.27850917    
 -0.91772175    
  0.18866584    
  0.63412720    
  -1.0113389    
  2.56060790E-02
  0.10900558    
  0.33503202    
 -8.45573545E-02
 -0.89207643    
  0.47774890    
  0.25065491    
 -5.21444157E-02
 -3.97075638E-02
  0.79876077    
 -0.95756346    
 -1.19402679E-02
 -0.72673827    
   1.4347886    
 -8.80877227E-02
  0.17448242    
 -0.58399457    
  0.24480495    
 -0.16532382    
 -0.42475113    
 -6.75212070E-02
  0.28030205    
  0.62564141    
  0.22403491    
 -0.90389752    
  0.23885536    
  6.26603290E-02
  0.46783209    
 -0.44637200    
  0.36576322    
 -0.17498475    
 -0.31977034    
 -0.67400783    
   1.7077594    
 -0.58881819    
 -0.35270220    
 -0.12663259    
  0.18023594    
  0.55812347    
  0.25303888    
 -0.40639332    
  0.30391440    
 -0.64597332    
 -0.11191794    
  0.39812848    
  9.27631184E-02
  0.24832729    
 -0.57757694    
 -0.26068664    
 -0.23655041    
  0.79374200    
 -0.37003922    
 -0.12155503    
  0.57024926    
 -0.65787911    
 -0.60325205    
 -0.22201286    
   1.0121142    
  0.32348132    
  0.33519757    
 -0.80668855    
  0.17834556    
 -0.18311867    
 -0.18327902    
  0.64306301    
 -0.39047247    
 -8.37699622E-02
  0.72656339    
 -0.69080240    
 -0.19885097    
   1.0162653    
 -0.51117045    
  0.25970834    
  0.21352305    
 -0.57859176    
  1.70945656E-02
 -0.33196247    
  0.40633982    
  2.58858036E-02
  3.51500250E-02
 -0.47528079    
  2.09430549E-02
 -0.36112607    
  0.35070935    
 -0.28593862    
 -0.46098539    
 -6.85984865E-02
  1.17648365E-02
  7.86924288E-02
  0.58477896    
 -0.60112828    
  0.52609301    
  0.84776151    
  -1.4017115    
  0.54087794    
 -0.42876056    
 -9.53101069E-02
  0.63892561    
 -0.69021893    
   1.1387324    
 -0.16671357    
 -0.12723008    
 -9.48080048E-02
  9.22921002E-02
  0.13416103    
  0.64115822    
 -0.31353554    
 -0.39128026    
  0.20514221    
 -0.18653716    
  0.16723132    
  0.12962534    
 -0.33203009    
  0.52880138    
  0.39177597    
 -0.82722187    
  5.90887554E-02
  0.47025952    
 -4.71909046E-02
 -0.69449043    
  0.63361400    
  0.19859360    
 -0.34752747    
 -0.32364103    
  0.63908005    
 -0.15093511    
 -0.40056121    
  0.61694074    
 -0.96437395    
  0.55494189    
 -0.21592954    
 -0.15520822    
 -0.52324808    
  0.47778565    
 -0.51168740    
 -9.96299610E-02
 -7.92495012E-02
  0.60707271    
  0.33767521    
  0.52554643    
 -0.50964165    
 -0.16705385    
 -0.27455974    
  0.64443380    
 -0.89399666    
 -9.05969739E-02
 -0.24273071    
 -6.23431355E-02
  0.15665388    
  0.54232413    
 -0.79721659    
 -1.95446350E-02
   1.0043979    
 -0.70040244    
  0.43417540    
  0.72867221    
 -0.44809046    
 -0.20199133    
 -4.45839576E-02
  0.29298729    
  0.39099950    
 -0.37972566    
  2.65502501E-02
 -5.15231900E-02
 -9.89952460E-02
  0.46459568    
 -0.10766693    
  0.34757516    
 -0.77549303    
  0.71604377    
 -0.84685427    
  0.26808152    
 -0.19908835    
  0.82722193    
 -0.55487436    
  3.04372776E-02
  0.31044021    
 -0.41889876    
 -4.64063063E-02
  0.27193362    
  0.21049252    
 -0.34702149    
 -0.31273887    
  0.28394389    
  0.61852044    
 -0.42502555    
  0.10202179    
 -0.43775350    
  0.23037136    
  0.35770330    
 -0.28816167    
 -0.24448286    
  0.55399799    
 -0.61202168    
 -2.09980793E-02
  0.56150872    
 -0.44166464    
  0.63750988    
 -0.55620122    
  0.49199438    
 -5.73143251E-02
  0.27567208    
 -0.42538494    
 -0.56904024    
  0.11168043    
 -9.17083099E-02
   1.1419169    
 -0.86488456    
  0.39036241    
 -0.67590517    
 -7.69608244E-02
  0.92547917    
 -0.75087976    
 -0.17152750    
  0.11846427    
  0.19271259    
  5.46585657E-02
 -3.68407629E-02
 -0.40215939    
  0.66299433    
 -0.32228741    
  0.24266978    
 -0.10474701    
 -0.23652524    
  5.54298162E-02
  0.15624954    
 -7.39467368E-02
 -2.97846943E-02
  6.30839914E-02
  0.50907755    
 -0.25752047    
 -0.53488171    
  0.67854840    
  9.12914500E-02
 -0.55426121    
  0.28826603    
 -9.74140018E-02
 -0.47542384    
  0.25613388    
  0.11135213    
 -5.07273823E-02
  8.87066349E-02
  0.42528138    
 -1.08846407E-02
  0.19455844    
 -0.87546855    
 -7.28615075E-02
  0.36794838    
  6.42871931E-02
  0.37998602    
 -0.51082563    
  0.10793780    
 -0.30194047    
  0.20682313    
  0.31439212    
 -0.44580281    
 -0.26454601    
  0.34365684    
 -9.62052196E-02
  0.68075538    
 -1.50757749E-02
 -0.59439051    
  0.19145413    
  0.56177819    
 -0.60039264    
 -0.49068862    
  0.94106191    
  6.79050684E-02
 -0.51238996    
  0.40611699    
 -0.69445205    
  2.57747304E-02
  0.70829880    
 -0.58403414    
  0.23520532    
  0.16650723    
  0.22644643    
 -0.76780885    
  0.79384553    
 -0.72640437    
  0.49032694    
 -0.29759279    
  0.41734663    
 -0.13917141    
 -0.17961009    
 -0.28888634    
  0.35014755    
  0.28980196    
 -0.14319859    
  0.23769999    
 -0.78384387    
  0.24765098    
 -0.25782910    
 -6.06245995E-02
  1.61729101E-02
 -0.18768354    
  0.24987981    
  0.37485036    
 -7.15867132E-02
 -4.16725092E-02
 -0.14102012    
 -0.15377963    
  0.66949314    
 -0.50684440    
  0.44937307    
 -0.21962860    
  0.17055655    
 -0.41139999    
 -0.29665056    
  0.41641587    
 -0.30835637    
  0.77588177    
 -0.59851396    
 -3.44467312E-02
  0.14543471    
 -3.70410532E-02
  0.16220449    
 -0.52760261    
  0.44204849    
  0.25712293    
 -0.85938245    
   1.0044833    
 -0.36039266    
  0.24633624    
  -1.7787442    
   1.5117110    
  0.23898698    
 -0.31397292    
  0.19487889    
 -0.34971294    
 -2.66680513E-02
  0.61790437    
 -0.65801018    
  0.63116312    
 -0.40750819    
  7.10356832E-02
  0.95697534    
  -1.2802026    
  3.61795314E-02
  0.16353357    
  0.23854153    
  0.33574426    
 -0.24337108    
 -0.60433155    
 -9.50270742E-02
  8.64919201E-02
 -0.45076144    
   1.0337749    
 -0.10589214    
  0.56062853    
 -0.47731769    
 -7.27285668E-02
 -0.14107847    
  0.11621059    
 -1.44929262E-02
 -0.24016707    
 -9.74005312E-02
 -0.45527887    
   1.0203600    
 -0.40910545    
 -0.13823129    
  0.15558539    
  0.36225080    
 -0.46880671    
 -0.12468479    
  0.53014994    
 -0.53014988    
  0.42248297    
 -0.28590730    
  0.48786893    
 -0.55382693    
  0.25886166    
  0.35550451    
 -0.87219536    
 -0.36699864    
 -0.28768188    
  0.73923844    
 -0.73923808    
  0.26863405    
  0.93345040    
  8.85854065E-02
  8.61308165E-03
 -0.53924155    
  0.26236442    
 -1.36674410E-02
  0.35529777    
 -0.41191682    
 -0.12937935    
 -1.67133529E-02
 -0.29143465    
  0.75332952    
  0.29253733    
 -0.47238415    
  0.66739476    
 -0.33061975    
 -0.29934829    
 -0.34220296    
  0.62323040    
  0.37363353    
 -0.58566809    
 -0.12783346    
 -9.29318368E-02
  0.12697767    
  6.48000315E-02
  0.11297850    
 -0.63696241    
  0.35103014    
 -8.25712681E-02
  0.43457305    
  7.42252916E-02
 -0.10080457    
 -0.22356451    
  0.19798757    
  0.14746656    
 -0.25494012    
  1.92136772E-03
 -0.48430905    
  0.88913381    
 -0.70733190    
  0.60920089    
 -3.88816632E-02
  3.03713139E-02
 -0.50419974    
  0.48550767    
 -0.14332405    
  2.31796466E-02
 -0.47492573    
  0.18887900    
  0.43621498    
 -0.48076561    
  0.81824344    
 -0.86487186    
  0.68596166    
 -0.61680967    
  5.62919304E-02
  0.60057020    
 -0.74772775    
 -0.39575624    
  0.79305798    
  7.57459253E-02
  0.28957981    
 -0.46705022    
  0.50828159    
  0.27918532    
 -0.81506735    
  0.54674029    
 -0.48348501    
  6.98090764E-03
 -0.44357339    
  9.06181335E-02
 -0.36306009    
  0.58024561    
 -3.99192702E-03
 -0.38566247    
  5.71584888E-02
  8.29894934E-03
  0.33410802    
  0.24999842    
 -0.62918496    
  2.84108352E-02
  0.78411895    
 -0.69827557    
  0.63356620    
 -0.51721251    
  0.44068810    
  0.23281687    
 -0.74217075    
 -0.10590553    
  0.13727121    
 -0.20199133    
  0.19722922    
  6.24479875E-02
  0.12225719    
 -0.36464322    
  4.19644192E-02
 -0.62689757    
  0.57632512    
 -0.62357813    
  3.69433947E-02
 -0.23880970    
  0.17461629    
  6.41930327E-02
 -2.09432859E-02
  5.65704182E-02
 -0.30788463    
  0.32768741    
 -0.20012616    
  0.10236218    
  4.75022048E-02
  0.11663710    
 -0.24283151    
   1.1005597    
  -1.0947289    
  0.82885629    
 -0.88875449    
  9.41873416E-02
  0.56760943    
 -0.57890892    
  0.17662342    
  0.51367891    
 -0.60329080    
 -6.45384490E-02
  0.66497618    
 -0.68178332    
 -1.13638705E-02
   1.1249298    
 -0.55314332    
 -0.41356233    
  0.66595125    
 -0.57731551    
  0.42608437    
 -0.67867523    
  3.39016244E-02
 -9.30904597E-02
  0.78623766    
 -0.50160879    
  1.36677790E-02
 -0.18867670    
  0.89976156    
  8.31147283E-02
 -0.40240210    
  3.89854647E-02
 -3.28879170E-02
 -0.59205109    
  5.34887165E-02
 -8.13455284E-02
  7.08743259E-02
 -5.40671460E-02
  1.65291559E-02
  3.22607495E-02
  0.36037195    
  0.34330192    
 -2.62104045E-03
  0.40633982    
  0.39374182    
 -0.58590156    
 -0.11672439    
  0.56639564    
 -0.78064996    
  0.15288554    
 -9.27816555E-02
  5.93167096E-02
 -0.25168836    
  0.80002177    
  0.43184143    
 -0.66410345    
 -0.19075385    
  0.18692981    
  9.32182819E-02
 -0.35692438    
  0.31048718    
  0.29949501    
 -0.45761442    
 -9.65956226E-02
  0.18467730    
  0.48701480    
 -0.63465089    
  0.54390872    
  0.14468291    
 -0.59534955    
  0.53536689    
 -0.65859926    
  0.52385533    
  0.16224168    
 -0.46435910    
  0.45607007    
 -0.79179209    
 -0.35930330    
  0.57559896    
  0.24943341    
 -0.29706144    
  0.26525977    
 -0.29679379    
  0.39703938    
 -2.17735972E-02
 -0.24259260    
  0.51362741    
 -0.48206654    
 -0.35252291    
  0.55248713    
 -0.51720512    
 -0.29930484    
  0.33080345    
  0.15304267    
  0.23241331    
  0.26276991    
 -0.45818168    
  4.59372588E-02
 -0.32510835    
  0.20834553    
  0.28710863    
 -4.75858599E-02
  0.22242138    
 -0.44151151    
  5.25285341E-02
 -0.22634692    
 -0.45198530    
  0.19068986    
  0.80628973    
 -0.29963982    
  0.39283347    
 -4.03512754E-02
 -0.66415977    
  0.59411561    
 -0.33395165    
 -4.04547565E-02
 -7.87055865E-02
 -5.87653220E-02
  0.67186975    
 -0.56703573    
 -0.47285128    
  0.13495637    
 -0.24752460    
 -0.37198910    
  0.11090048    
  2.18589567E-02
 -3.29697877E-02
  0.11093163    
 -2.02025715E-02
 -8.51577371E-02
  7.35482644E-08
  0.15890129    
 -0.25199175    
  0.53492302    
  7.23208040E-02
 -0.51415336    
  1.10498210E-02
  8.42604488E-02
 -0.29783428    
   1.4489180    
 -0.52314830    
 -0.58348322    
 -9.09718871E-02
 -3.77403423E-02
   1.2729659    
 -0.14014651    
 -0.77614391    
  0.20763941    
   1.1263490    
 -0.81017071    
 -0.25849921    
 -0.19837894    
   1.0519782    
 -0.59966600    
  0.63666153    
 -0.76075751    
 -6.69595003E-02
  0.75621307    
 -0.60722011    
 -0.21482518    
  0.42692930    
 -0.25352338    
 -0.42810750    
  0.94340092    
 -0.60638368    
 -0.14017077    
  0.49439046    
  0.41624174    
 -3.33366506E-02
 -0.27258563    
 -0.28768185    
  0.57450747    
 -6.64254874E-02
 -0.45907450    
  0.33491808    
 -0.30072704    
 -0.18400353    
 -0.12348117    
  0.53398407    
 -0.11715496    
 -0.48786485    
  0.11300019    
  9.40639824E-02
  1.97538398E-02
  0.47548974    
 -0.39113051    
  0.39416566    
 -0.54681909    
  0.71387351    
 -0.70086932    
 -6.67806938E-02
  0.42732409    
 -7.67448545E-02
  0.67844820    
 -0.77863413    
 -0.27274036    
 -1.42248916E-02
  0.79261649    
  0.13902856    
 -0.84654570    
  0.34209538    
 -0.21615852    
 -0.72377384    
  0.45675853    
 -0.22693861    
 -0.62339401    
  0.91770804    
 -0.50049222    
 -0.12953393    
  0.45391762    
  9.65377316E-02
  0.58812743    
 -0.13670018    
  0.53016853    
 -0.47877744    
 -0.48157290    
 -0.21715528    
 -7.75582939E-02
 -0.17109448    
  2.36416049E-02
  0.45706972    
  0.14821608    
  0.47762743    
  0.12479100    
 -0.50525451    
  0.25772387    
 -0.29787111    
 -2.43913438E-02
 -4.80498187E-02
  0.88684595    
 -0.42595097    
  0.57536411    
 -0.73060465    
 -0.15002432    
  0.38681462    
 -0.10804148    
  0.43630457    
 -0.58822060    
 -5.83081059E-02
 -8.19422156E-02
  0.28543249    
  5.10398373E-02
  0.24379583    
 -3.19516771E-02
 -0.53714281    
  1.10498490E-02
  0.49308681    
  0.32295850    
  -1.3195715    
 -5.99430762E-02
  0.73474115    
 -0.16251889    
  0.45987612    
 -0.47967878    
  0.49605045    
 -0.59158266    
  0.13688765    
  0.14096646    
 -0.23712960    
  0.10676786    
  0.54320705    
  0.16978408    
  1.13109956E-02
 -0.52940196    
 -0.18440719    
  0.37508476    
 -4.85034548E-02
 -0.49439499    
  0.58228457    
 -0.46587422    
  0.31103373    
  0.14095123    
  0.43802953    
 -0.71320271    
 -0.14864083    
  0.42939302    
 -0.65896755    
  0.35398337    
  0.42044660    
  0.11239904    
 -0.57131177    
 -0.17062566    
  0.72518671    
 -0.44158253    
 -0.74158716    
  0.60077381    
 -4.11582552E-02
  0.10557061    
  0.19515613    
 -0.61682004    
  0.27097264    
 -2.22229827E-02
 -0.31424889    
 -0.35010317    
  0.49852327    
 -0.47265953    
  0.75502270    
  0.19885072    
  0.15882336    
  0.24116208    
 -0.72439957    
 -0.24550039    
  0.88268906    
 -0.44583741    
 -0.26423869    
  0.71007633    
 -0.46093217    
  0.30837917    
 -0.42094731    
  0.49495569    
 -0.58158016    
 -7.46434778E-02
 -0.14792006    
  0.21557862    
  0.56095010    
 -0.45046270    
  0.20541406    
 -0.35643151    
  2.64121071E-02
  6.42423704E-02
  0.57536423    
  -1.2955397    
  0.28768227    
 -0.36354759    
  8.04216638E-02
 -0.18962087    
  0.10426091    
 -0.10977088    
  4.85270284E-02
 -1.05819833E-02
 -1.60859749E-02
  5.39080659E-03
  4.21113558E-02
 -9.73740965E-02
  7.65400678E-02
 -8.79688412E-02
 -2.91567519E-02
  0.17340596    
 -0.10480809    
 -1.67133547E-02
  4.39630821E-02
  7.25707561E-02
 -0.19237179    
  0.20232213    
   1.2005013    
  -1.2512738    
  0.96706301    
 -0.98811632    
 -3.79451439E-02
 -1.67133547E-02
 -2.27283165E-02
  4.49513718E-02
  3.77402157E-02
  1.57483891E-02
 -2.10532825E-02
 -1.60859749E-02
  7.29490966E-02
 -0.10591879    
  1.11110127E-02
  7.45027289E-02
  5.11523709E-03
 -7.41079897E-02
 -1.51712776E-08
 -2.78568417E-02
  5.49589321E-02
 -2.16226093E-02
 -2.21001171E-02
  0.75015044    
 -0.66453642    
 -0.16101196    
  0.58510572    
  7.74579048E-02
 -0.25309053    
   1.0224510    
  -1.1412343    
   1.0758320    
 -0.71645808    
 -6.49578944E-02
 -0.10984468    
  0.33432975    
  0.19210385    
  0.36175069    
  5.54448739E-02
 -0.53194100    
  0.39965829    
  0.16667025    
 -0.43839577    
 -0.16072224    
 -0.20724514    
  0.16267663    
  0.62664080    
 -0.25479975    
 -0.42978802    
  0.16223486    
 -7.26227164E-02
  0.33089104    
 -0.15945078    
 -0.17926265    
  0.14362444    
 -0.21411401    
  0.81217778    
 -0.56023943    
 -0.16072224    
 -0.18232134    
  0.63942170    
 -0.57680809    
  0.72724164    
 -0.42735076    
  0.26384559    
 -0.13729766    
 -0.11589792    
 -0.13111295    
  0.32501990    
 -0.49295267    
  0.44285285    
 -0.29937100    
 -0.39561281    
  0.90147543    
 -0.27679610    
 -0.51016980    
   1.0887274    
 -0.20103855    
 -0.51443088    
 -0.22427274    
 -1.42248916E-02
  0.38715133    
 -0.20196867    
 -6.64449930E-02
  0.80497515    
 -0.16271988    
 -0.46333233    
 -0.13901743    
 -0.10835350    
 -0.30693981    
  0.27650890    
  0.64274037    
  0.23576672    
 -0.13469879    
 -0.77230012    
  0.90466273    
 -0.77983952    
  0.69696629    
 -0.75202620    
   1.1511178    
 -0.90822458    
  5.55128045E-02
  2.56677605E-02
 -0.12438391    
  0.10071401    
  0.12903027    
 -0.40021563    
  0.25102341    
 -0.54746974    
  8.75980258E-02
 -0.32940057    
  0.50091118    
 -0.16507956    
  0.63202161    
 -0.44277957    
 -4.33673188E-02
  0.61989105    
 -0.36888465    
 -0.12861736    
  0.89548779    
 -0.84529763    
 -0.34772420    
 -5.07722758E-02
 -0.32542223    
  1.62638770E-07
 -0.28129229    
  0.16950083    
 -3.83606367E-02
  1.11110127E-02
  2.72496007E-02
 -0.11980109    
  6.45385906E-02
  3.90020125E-02
 -0.11573615    
  4.20482531E-02
  0.23948003    
 -0.19349474    
 -2.27283165E-02
  1.14287669E-02
  5.52626364E-02
 -9.58481282E-02
  7.41079599E-02
 -0.23419334    
  0.26129538    
 -8.36142972E-02
  0.64856321    
 -0.48285156    
 -9.28499922E-02
  3.71395797E-02
 -1.57484692E-02
  0.64435709    
 -0.70995420    
  0.69596827    
  0.29749271    
 -0.80363488    
 -6.26713410E-02
 -0.23440051    
  0.12405273    
  3.27897817E-02
  0.67415088    
 -0.60659242    
  0.59001744    
 -0.73582810    
  0.56623822    
 -0.37619457    
 -0.11179145    
  0.99085945    
 -0.90339988    
  0.61638331    
 -0.65658939    
  0.64589423    
 -0.71488720    
  0.75957251    
  0.49004585    
 -0.52936918    
  0.17381863    
  0.17480293    
  0.58358502    
 -0.41233060    
 -8.80235434E-02
 -0.21407028    
 -0.16822769    
  3.50037701E-02
  1.95752477E-07
  5.03098555E-02
  0.21563897    
 -0.38588417    
 -0.39170989    
  0.45347437    
 -4.52808999E-02
  0.82922965    
 -0.58826226    
  0.14152923    
 -7.72586614E-02
  0.11375886    
 -0.32542232    
  0.67436135    
 -0.27803621    
 -0.17467149    
  0.42968887    
 -0.70747948    
  0.88374585    
 -0.77917290    
  9.46652144E-02
  0.60554934    
 -0.56550151    
  0.54174769    
 -0.70280915    
 -3.45712453E-02
  0.43841705    
 -0.47422644    
  0.18708470    
  0.60633200    
 -0.41612253    
  6.23038858E-02
 -0.18568277    
  0.60227168    
 -0.90693176    
  0.81427312    
 -0.37557656    
  0.17611873    
 -0.10618389    
 -0.14322756    
 -5.71964681E-03
 -0.14148416    
  0.15099917    
  0.44628724    
 -5.35286441E-02
 -8.99171457E-03
 -7.77197257E-03
 -0.60960954    
  0.32926944    
  7.93806165E-02
  0.18918717    
 -0.52185106    
  0.59783697    
 -0.75087976    
 -0.13834155    
 -0.18172815    
  0.31748259    
 -0.35741532    
  0.84888375    
  0.27170736    
 -0.50841326    
 -0.27835482    
  0.23527153    
  0.16398548    
 -0.18946446    
  0.33030891    
 -4.74772342E-02
 -0.17682597    
  0.28719825    
 -0.35315624    
  4.12381813E-03
 -6.15252443E-02
 -8.79145786E-03
  1.96726788E-02
  0.83891386    
  -1.2250860    
  5.27253151E-02
  0.81126589    
 -0.38290259    
 -0.51016980    
  0.69805324    
  0.21889311    
 -0.12848900    
 -0.24537097    
  0.25279465    
 -0.21724384    
  0.19329071    
 -0.50077522    
  0.16551454    
 -0.25434580    
 -2.48977188E-02
  0.72485191    
 -0.56950158    
  0.11964662    
  0.22908321    
 -0.30417359    
  0.61939210    
 -0.58556688    
  0.24983503    
  0.22486915    
 -0.51543379    
  0.48034251    
  0.28517902    
 -0.76783365    
  2.28844360E-02
  0.58072293    
 -0.39163697    
  0.32083431    
 -0.69586849    
 -3.32438536E-02
   1.1444919    
 -0.78024006    
 -2.17613969E-02
  8.43411461E-02
  6.75210878E-02
  0.26684797    
 -3.20882872E-02
 -0.74044371    
  0.66130662    
 -0.46296975    
 -0.17858997    
  9.07289907E-02
  3.01529355E-02
 -0.15787040    
  0.19671017    
  0.61647165    
 -0.42427841    
 -1.38477432E-02
 -2.41945647E-02
 -0.16612704    
  0.36531240    
  0.19258088    
 -0.81162024    
  0.58155614    
 -0.26253790    
  0.78062868    
 -0.80346066    
 -0.21280469    
  0.12851895    
  0.34148464    
  0.20585190    
 -0.31319872    
 -0.47758681    
   1.1145108    
 -0.38826385    
 -0.42187798    
  5.74208945E-02
 -3.40553932E-02
 -0.19861974    
  0.34847233    
  0.47397178    
 -0.57867014    
 -1.55732166E-02
 -0.33826736    
  0.16487475    
  6.45385906E-02
  0.11332852    
 -0.22426002    
 -0.45999789    
  0.57342631    
 -0.65162718    
  0.43531802    
 -0.65368849    
  5.78196980E-02
  0.78179562    
 -0.73247069    
  0.53721243    
  0.75963694    
 -0.54907227    
  0.78036964    
 -0.63238609    
 -6.54120296E-02
  5.88405132E-02
  0.55300045    
 -0.47076234    
 -0.28095710    
  0.13286112    
  0.75459975    
 -0.72226447    
 -0.47364655    
 -4.86077480E-02
  0.28768200    
  0.34424156    
 -0.18272886    
 -0.28037393    
  0.98808426    
 -0.67642039    
 -7.62977526E-02
  1.52287502E-02
 -0.41941592    
  0.22237678    
  0.39104679    
 -0.19905846    
  0.37200010    
 -0.67413169    
  0.27388880    
  0.16745475    
  0.38018477    
  0.33259228    
 -0.80259591    
 -0.36531800    
  0.41008383    
  0.11727072    
 -2.70005874E-02
  0.31057599    
 -0.20101348    
 -0.18156698    
  0.34963670    
 -0.41266820    
  0.25211746    
 -9.83107984E-02
  0.35894501    
  0.10665839    
 -0.57004595    
 -8.11903849E-02
  0.95436263    
 -0.31749633    
 -0.24812414    
  0.16302480    
 -0.33361092    
  6.01540543E-02
 -0.58102977    
   1.0057684    
 -0.58581805    
  0.69204056    
 -0.54614097    
  0.10344659    
 -0.49091011    
 -7.30250180E-02
 -0.35667503    
  1.29036019E-02
 -0.14211492    
  5.27698770E-02
  9.36096534E-02
  2.10534669E-02
  1.65291410E-02
 -7.22181052E-02
  1.74676050E-02
  4.23792899E-02
 -2.09650323E-02
 -0.11197367    
  0.12460519    
 -2.54251920E-02
 -3.93925644E-02
 -3.17489356E-02
  0.52273583    
 -0.14373174    
  6.41439557E-02
  0.26599914    
  0.42121333    
  0.36806807    
 -0.78475672    
  0.73189020    
 -0.93658215    
  5.65427840E-02
  0.25102341    
  3.79666351E-02
 -5.89986891E-03
  1.95320565E-02
  0.31722230    
 -0.35466507    
  0.10113460    
 -8.71764570E-02
 -7.95228872E-03
 -0.27643487    
  0.67589378    
  1.33784523E-03
 -5.07306531E-02
 -0.69174159    
  0.34962761    
  0.11403553    
  0.16718996    
 -0.22538808    
  0.36858860    
 -0.60635149    
  0.53104758    
 -0.32563710    
 -0.42204267    
  0.30956471    
  6.49441779E-02
 -3.50915045E-02
  0.49643689    
 -0.58650875    
  9.84401330E-02
 -4.17560339E-03
  0.95486760    
 -0.77184910    
 -0.21706459    
 -0.28049287    
 -2.90717091E-02
  0.36840546    
 -0.16853936    
  0.55060345    
 -0.46278730    
  8.07233751E-02
  0.67564791    
 -0.98394930    
 -0.38077250    
  0.14364289    
  0.22032279    
 -0.22385013    
 -0.32732689    
  0.23483945    
 -9.76382717E-02
 -0.17211752    
  0.61119926    
 -1.38696162E-02
  0.98013091    
 -0.97734141    
  0.88861305    
 -0.67386115    
 -7.70510063E-02
  0.56376785    
 -0.13432094    
  0.39221290    
 -0.23873946    
 -0.28858566    
  0.21697633    
 -0.51131099    
  0.69314712    
 -0.35806280    
 -0.51837724    
 -0.60128838    
  3.14160660E-02
  0.41911733    
  0.51556027    
  3.18752453E-02
 -0.16136643    
  0.58881021    
 -0.87189436    
  0.97392488    
 -0.29774034    
 -0.30704942    
 -0.22950612    
  0.38214552    
  0.57785642    
 -0.92601216    
 -0.49551934    
  6.53294250E-02
  0.46306238    
   1.1175039    
  -1.0642225    
  0.10299940    
  0.34102121    
 -0.27714771    
  0.36541894    
 -0.44214067    
  0.49079886    
 -0.52589029    
 -0.19129007    
  0.24770419    
 -0.17727101    
  0.48995450    
 -0.25529042    
  4.67011072E-02
 -0.10832213    
  0.63984454    
  0.17296673    
 -0.77538514    
 -0.27282697    
  8.96887630E-02
  0.14146568    
  0.19465652    
  2.93378942E-02
 -0.65641528    
  0.56195486    
  0.35891521    
 -0.14591669    
 -0.56302029    
  0.36117417    
 -0.16436902    
  0.48835284    
 -0.53518385    
  5.11791445E-02
 -0.41637039    
 -0.15250733    
  0.54472727    
  0.35222062    
 -0.16804881    
 -0.19534484    
  0.81367320    
 -0.65025550    
  0.32467994    
 -0.30765012    
 -0.39798820    
  3.83608267E-02
  0.53944439    
 -0.22392753    
  8.27541724E-02
 -6.71894848E-02
 -0.12529187    
  0.18341492    
 -0.21002400    
  0.19903484    
  0.25824767    
 -0.45056382    
  1.55041991E-02
 -0.21221446    
  0.67808867    
  0.19033524    
 -0.74102557    
  0.76580143    
 -0.48592487    
 -0.11687930    
  0.11143969    
 -0.25313413    
  0.31653562    
 -0.15471952    
  0.75774783    
 -0.79633152    
  0.46896777    
 -0.24872696    
 -0.36717114    
 -1.93709545E-02
  0.65958273    
 -0.46874008    
 -2.04089750E-02
 -0.34350738    
  5.65121956E-02
  0.22314356    
  0.60952663    
 -0.49345446    
  5.51996417E-02
 -0.61824596    
  0.34770000    
  9.70739573E-02
  0.44998085    
 -0.53979957    
 -0.19346778    
  0.33060694    
  0.13169128    
 -0.17242594    
 -0.31354237    
  0.11043742    
 -0.12856485    
  0.10688397    
  0.11136983    
 -0.31417370    
  8.05587769E-02
  0.25062603    
  2.14551184E-02
 -0.13083965    
  0.35020253    
 -5.24901450E-02
 -0.18112464    
  1.18909087E-02
  0.54567260    
 -0.49497008    
  0.30715433    
  0.22808997    
 -0.49128103    
  8.56541190E-03
  0.53775173    
 -0.29309294    
  0.26531333    
 -0.21485543    
 -0.23712979    
 -8.39066431E-02
  8.99248049E-02
  0.62700760    
 -0.21489792    
 -0.47398490    
 -0.22048745    
  0.45631605    
 -0.38467422    
 -0.14595403    
  0.82917535    
 -0.71584666    
  0.46006933    
 -0.57339805    
  0.82792795    
 -0.45735011    
  0.36453375    
 -0.80308414    
  0.71432805    
 -0.58808613    
 -0.31778002    
 -3.00773662E-02
 -0.22123709    
  0.68117082    
  0.20416959    
 -0.44248763    
 -0.13047817    
  0.31177977    
  5.70165105E-02
 -5.44687994E-02
  0.27809441    
 -0.16059385    
 -7.75946155E-02
  4.77420017E-02
  0.45473599    
 -0.72013539    
  0.28844160    
  0.97597688    
 -0.48122507    
 -0.36664525    
 -6.20032772E-02
 -0.50515598    
  0.19228351    
 -8.78481008E-03
  0.87055492    
 -0.40239123    
  0.28768188    
  2.18589604E-02
 -0.63794261    
  0.54303789    
 -0.47626388    
 -1.44581590E-02
  0.46818152    
 -9.22751874E-02
  0.12074146    
 -0.51625651    
  0.94363630    
 -0.97124135    
  0.14208232    
  0.36415225    
  0.27572420    
 -0.21473899    
  1.00502279E-02
 -0.58237278    
  0.16685724    
  0.34140769    
 -0.23864771    
  0.25694087    
  0.26514906    
 -0.63573134    
 -0.41757298    
  0.43492714    
  0.38884020    
 -0.39531282    
 -9.76940095E-02
  0.78867429    
 -0.45322558    
  0.18912442    
 -0.73644388    
  0.39855826    
 -0.22562177    
  0.36925039    
  0.35924459    
 -0.62935728    
  7.36261979E-02
 -6.69075251E-02
 -3.17489319E-02
  2.95140781E-02
  0.33038142    
  0.12809077    
  0.18066998    
 -0.74524885    
  0.11057068    
  0.49284780    
  0.17435330    
 -0.41811618    
  6.22573420E-02
  0.24859196    
 -0.38843524    
 -9.02575329E-02
 -4.83796522E-02
  9.64850560E-02
 -6.67590871E-02
 -0.33188033    
 -0.25423434    
  0.93121648    
  0.23169959    
 -0.44746289    
 -0.21673012    
 -0.30147532    
  5.11389598E-02
  0.10301161    
 -0.74193728    
  2.73991358E-02
 -9.63919908E-02
  0.13353142    
 -1.57484692E-02
 -6.55971691E-02
  4.95968983E-02
 -2.17400026E-02
 -3.35226208E-02
  2.24729292E-02
 -1.11731747E-02
 -5.78197166E-02
  6.89929426E-02
 -7.49630183E-02
  0.18032362    
 -6.72086999E-02
  9.19013545E-02
 -0.19311143    
  4.62511294E-02
 -3.44861820E-02
  1.16281454E-02
  2.84920819E-02
 -4.01199982E-02
  5.68332635E-02
  3.26116346E-02
  5.33347204E-03
 -0.10654341    
   1.3833317    
 -0.56258750    
 -0.72489589    
  0.53630489    
  0.14058180    
 -7.66331181E-02
  5.73221333E-02
  0.49680027    
  0.19215977    
 -0.20581220    
  0.14527501    
 -0.62286747    
 -0.11122569    
  0.83573192    
 -0.69449043    
 -5.39068412E-03
   1.0061809    
 -0.81936496    
  0.39343497    
  5.87540381E-02
 -0.57109356    
  0.48783600    
 -0.44338429    
  0.39086634    
 -0.12146613    
 -0.19944128    
 -0.37551293    
  0.19048487    
  0.23338890    
 -0.13291845    
 -0.15333413    
  0.10049141    
  0.37485492    
 -0.21738769    
 -0.33514851    
  0.44183263    
  0.33986795    
 -0.18401802    
 -0.43825495    
 -1.05819814E-02
  0.12250007    
 -1.42182847E-02
  0.13799617    
 -0.14758892    
  3.55065577E-02
  0.38668525    
  0.41333297    
 -0.74570608    
 -4.04547565E-02
  4.57688048E-03
 -4.19643186E-02
 -0.22911370    
  0.71242142    
 -0.38152492    
 -5.98182827E-02
 -0.21575096    
 -0.34500703    
 -9.65107977E-02
 -0.15195026    
  0.61864442    
  0.46965817    
  0.35165396    
 -0.52674747    
 -4.12358670E-03
  0.61362088    
 -0.58912992    
  0.40814966    
 -0.45141077    
 -4.30173725E-02
  0.32700825    
 -0.46085376    
  0.58443081    
 -0.29236144    
 -0.24065053    
  0.24626347    
 -0.37605119    
  0.68496180    
 -0.44244170    
  0.36706835    
  0.16818984    
 -0.10939153    
 -0.47167650    
  0.41287789    
 -0.43317193    
 -1.83911864E-02
 -7.71468729E-02
 -1.26106329E-02
  0.15051830    
  0.10754158    
  0.26387122    
 -7.82873183E-02
 -0.25457725    
  0.52666599    
  1.96567513E-02
 -0.35389796    
 -0.16343671    
 -2.27049142E-02
 -6.24529123E-02
  0.85488808    
 -0.81566709    
 -7.08258525E-02
  1.81824751E-02
  0.13858619    
 -0.18232152    
  0.74361664    
 -2.60638986E-02
 -0.54310524    
  0.23336799    
 -0.38916662    
  9.25770923E-02
  3.71942669E-02
  0.17791690    
 -0.26474392    
  0.62090933    
 -0.81301326    
  0.83651590    
 -0.25981253    
 -0.43449709    
 -3.30997854E-02
 -4.92709428E-02
 -7.33312517E-02
  1.34954695E-02
 -5.22813909E-02
 -0.11355484    
  0.80952299    
 -0.53457952    
 -0.63705760    
   1.1166307    
 -0.61861432    
  0.31493166    
  0.24704927    
 -0.45966366    
  0.11528626    
  0.11728917    
 -0.20308916    
  7.91110173E-02
  0.11404754    
 -0.15514894    
  0.74426579    
 -0.22786124    
 -0.64032513    
 -0.44036815    
  0.98134118    
 -0.28819439    
 -0.26072612    
  0.66345561    
 -0.33537698    
 -0.17773442    
  0.36260697    
 -0.30265570    
  0.65582126    
 -0.60334349    
  0.42904311    
 -0.53009564    
  0.93066657    
  -1.0082612    
  0.54589999    
 -0.80387318    
  0.43662009    
  0.39656383    
 -0.49535671    
  0.37877655    
 -0.32174349    
 -0.11034817    
  3.04831266E-02
 -0.18741550    
  0.93560153    
 -0.62248003    
 -3.52369286E-02
  4.73827086E-02
 -0.29508686    
  0.26028317    
  0.27826267    
 -0.22947282    
 -0.14953198    
 -0.17864156    
 -2.22848374E-02
  0.16575310    
  0.13591525    
  0.59470707    
 -0.36657622    
 -0.37605116    
 -2.94141192E-02
  0.79251981    
 -0.92534047    
  0.57412058    
  0.13032639    
 -0.68754470    
  0.19251132    
 -0.10689759    
 -0.13133600    
  0.21019459    
  0.87862349    
 -0.73331338    
 -0.13119237    
  0.53665715    
  8.50742832E-02
 -0.80032146    
 -0.22804379    
  0.16164112    
  0.81391072    
 -0.23111163    
 -0.14310065    
  0.66486663    
 -0.82062078    
 -0.25743279    
  0.47652325    
  0.24103329    
 -0.30629379    
 -0.31700981    
 -2.13910248E-02
  0.58477896    
 -0.43217394    
  3.42108198E-02
  0.33422753    
 -0.35004717    
  9.55171064E-02
 -0.23198189    
 -9.29629654E-02
 -0.37443295    
   1.3060780    
 -0.60050821    
 -0.12475146    
  0.23011231    
 -0.28521577    
  0.25894806    
 -0.13625096    
 -0.18887897    
 -4.85272519E-02
 -3.08577735E-02
  0.51594090    
 -0.47409377    
  0.75409305    
 -0.51254100    
 -0.10870418    
  0.68835115    
 -0.64618999    
 -0.26053122    
  8.27864185E-02
  0.34037849    
 -8.32967609E-02
 -0.27087489    
 -0.22314350    
  0.23967271    
  0.18641171    
  0.29446191    
  0.16757359    
 -0.31275570    
  0.13840248    
 -7.41079673E-02
  0.23841095    
 -5.03063910E-02
 -0.51691383    
  0.20413457    
  0.30821663    
  0.38181350    
 -0.21382202    
 -0.23253025    
 -0.13562439    
  0.29047132    
 -9.79601443E-02
 -0.47957298    
  0.90078652    
 -0.59162480    
 -0.21002400    
  0.53918380    
 -0.54594803    
  0.34484068    
 -0.30492383    
  0.85534006    
 -0.64093012    
 -4.11877558E-02
 -0.18415137    
  5.14030568E-02
 -0.16534722    
  0.14211534    
  7.80684575E-02
  0.56468493    
 -0.82251388    
  0.29087400    
  0.12054120    
  0.17523444    
 -0.28626052    
  9.90906656E-02
 -0.21332908    
 -0.13383482    
  0.37423840    
 -0.32221729    
  0.47660613    
 -3.34578305E-02
  8.23157579E-02
  0.12412100    
 -0.75136781    
  0.35309711    
 -0.41356233    
  0.69720411    
 -0.57731521    
  0.51896542    
 -0.31720263    
  0.32148561    
 -0.70173097    
 -8.65799654E-03
  0.19193703    
 -0.23638867    
  0.95317757    
 -0.80423564    
  4.59263436E-02
 -5.90673424E-02
  0.29164255    
 -0.28636542    
  0.78366137    
 -0.86876041    
  0.61727440    
 -0.39700031    
 -0.22314362    
  0.10622209    
 -6.12708405E-02
 -0.58888626    
  0.91232240    
 -0.72752863    
  4.10662079E-03
  0.38893589    
  0.68197399    
 -0.72743642    
  3.70939560E-02
  0.27073270    
  8.59424695E-02
  0.58996302    
 -0.13228984    
 -0.56740034    
  0.52688837    
 -0.29026949    
 -0.62150967    
  0.19510117    
  0.31121242    
  0.39637980    
  0.22131659    
 -0.33877373    
 -0.53606844    
  0.62576419    
 -0.49223280    
  0.31845376    
 -0.25679776    
 -0.25455961    
  0.28501904    
  6.57878891E-02
 -0.32715258    
  0.59497589    
  9.29628462E-02
 -0.70101094    
  0.13747118    
  0.76290435    
 -0.94614357    
  0.51905596    
  5.88873476E-02
 -0.42734098    
 -0.11807918    
  0.71164191    
 -0.46062359    
 -0.40962309    
  0.98043877    
 -0.69667035    
  7.25942105E-02
 -1.54357068E-02
  0.47277746    
 -0.50667912    
  2.29640980E-03
 -9.87565890E-02
  0.75093830    
 -0.16174603    
 -0.25997961    
 -0.16391289    
 -0.25808153    
  0.70556980    
 -0.39522970    
 -0.19750747    
  0.52315629    
 -4.51202169E-02
 -0.58256936    
  0.92123711    
 -0.68007517    
 -9.53103006E-02
  0.80668819    
 -0.90940690    
  0.21944287    
 -0.15309180    
  0.37113774    
 -0.44013074    
  0.58866823    
 -0.15537536    
  4.36313190E-02
 -0.49561620    
  0.84305334    
 -0.66343057    
  0.42773786    
 -1.62848178E-02
 -0.47899938    
  0.48197967    
 -0.37037387    
  0.48152104    
 -0.49891287    
 -0.37948945    
 -4.59097028E-02
   1.2689309    
 -0.84792686    
  0.57398665    
  0.12465200    
 -0.65552866    
 -4.97399606E-02
  0.53232241    
 -0.49960420    
  0.90506923    
 -0.70186561    
 -0.30238390    
 -5.85532114E-02
  0.21810590    
 -0.32682216    
  0.65314180    
 -0.61198384    
  0.40367123    
  6.09415360E-02
  0.13416447    
 -0.38427323    
 -6.26602024E-02
  0.63734639    
 -0.51776886    
  4.09014989E-03
 -0.13996585    
 -8.31773654E-02
  0.67382920    
 -0.44864693    
 -1.22953393E-02
 -8.83241743E-02
  0.45525566    
 -0.39198506    
  0.39910260    
 -0.45787889    
 -8.17256421E-02
 -0.14647523    
  0.29119703    
 -0.10185765    
  0.59269547    
 -0.28596556    
 -0.44393134    
  0.82801443    
 -0.90583152    
  0.23349439    
 -0.34983352    
  0.84078300    
 -0.35228270    
  0.27817503    
 -0.36990580    
  0.16470005    
  0.41773519    
 -0.35319662    
 -0.32542223    
  0.52324837    
 -0.74879861    
  0.17880134    
  0.68556166    
 -0.28261864    
 -0.39541471    
 -7.52624795E-02
  5.25055006E-02
  0.22773647    
  1.21459030E-02
 -0.17550373    
 -2.40079709E-03
  0.34604186    
  0.42677847    
 -0.76802379    
  0.21062519    
  0.48252186    
 -0.52811956    
 -0.50677693    
 -0.17227113    
 -0.20825472    
 -0.14842011    
  0.13851869    
  0.42679477    
  0.28361547    
   1.0355397    
 -0.77073330    
 -0.41489017    
  0.77755076    
 -0.57275653    
 -6.96843117E-03
  0.70358205    
 -0.30357075    
 -0.29395148    
 -0.24059035    
  5.70102856E-02
  0.58132887    
  4.67760265E-02
 -0.49394372    
  0.28381979    
  0.34801415    
 -0.26529583    
 -0.63243282    
  0.15661091    
  0.21772356    
 -0.25272694    
  0.71205151    
 -0.49145541    
  0.50139350    
 -0.93060786    
  0.56274557    
  0.32750353    
 -0.40933374    
 -0.50310338    
  0.86364716    
 -0.55927783    
  0.13057201    
  0.15533550    
 -0.33931831    
   1.0587596    
 -0.67259836    
 -0.29790342    
 -1.84338335E-02
 -5.49718291E-02
  0.60858983    
 -0.66415972    
 -1.04437657E-02
  0.56148881    
 -0.13953730    
  3.71662229E-02
 -0.30159828    
  0.15351005    
  0.79542607    
 -0.91152757    
  0.32530233    
 -0.33397919    
 -6.75930530E-02
 -0.37448144    
  0.88949406    
 -0.37191167    
 -0.25131452    
  0.19094221    
  0.93668211    
  -1.2059370    
  0.27992737    
  0.12178518    
 -0.47150871    
  0.25164917    
  0.43090025    
 -0.41925836    
  0.44924551    
 -0.50885791    
  0.51768178    
 -1.62366610E-02
 -0.48681083    
  0.65237564    
 -0.19118787    
 -0.36653793    
  0.29043162    
 -0.14703701    
 -0.11302319    
 -9.87346545E-02
  0.54741210    
 -0.91697323    
   1.4115695    
  -1.1307369    
  0.26157081    
 -0.29565012    
   1.0596405    
 -0.79625124    
 -0.52388877    
  0.42939803    
  0.17516389    
  0.33970740    
 -0.43482897    
  0.12491875    
  0.38132262    
 -0.33471939    
  0.56833410    
 -0.98879731    
  0.84386361    
 -0.21543245    
 -0.43286410    
  0.71698380    
 -0.17124829    
  1.88802686E-02
 -0.57121670    
  0.60794050    
 -0.47772580    
  0.11692128    
  0.22176307    
 -0.28400537    
 -8.21855217E-02
  0.29016891    
 -0.44034347    
  0.26307636    
 -0.33504999    
  0.39210916    
 -0.31091896    
 -0.24575977    
 -0.16200161    
  0.30138105    
  0.29403940    
 -0.15161894    
  0.23370704    
 -0.47245836    
  0.37697327    
  0.65685093    
  0.13002877    
 -0.89674616    
 -0.20450117    
  0.69972187    
 -0.15721367    
 -0.35099432    
 -0.15524049    
  0.49544060    
 -0.41012728    
  0.14341244    
 -0.28633344    
  0.76339722    
 -0.64411771    
 -6.42194524E-02
 -0.40291724    
  0.18104848    
  0.98043108    
 -0.75347328    
  0.10129153    
  0.71694440    
 -0.79317182    
  4.12181802E-02
  0.18981527    
 -9.90499631E-02
 -3.98282893E-02
  2.25494849E-03
  0.49034706    
 -0.42919257    
  0.15111934    
 -0.40546525    
  7.62523189E-02
  0.29021060    
  0.43286428    
 -0.74871713    
  0.70476764    
 -0.70217377    
 -0.69314730    
  0.41063297    
  0.79902303    
 -0.19007967    
  0.47350204    
 -0.75931704    
 -0.38698030    
 -0.17574978    
 -0.16072224    
  0.21593830    
 -2.08777096E-02
 -5.64142503E-02
  0.12174352    
 -6.53294697E-02
 -6.53826073E-02
  3.54019739E-02
 -2.19788067E-02
  4.34852652E-02
  6.18754961E-02
  0.41343316    
  0.10773886    
  0.20541023    
 -0.27678090    
  0.46968475    
 -0.47736737    
  8.37929994E-02
  7.29252547E-02
 -8.00428241E-02
  0.14389408    
 -1.66321825E-02
  0.30328295    
 -0.46198612    
  2.90576983E-02
  0.60331100    
 -0.77755094    
  0.15981634    
  0.72296470    
  1.48648311E-07
 -0.32316527    
 -0.44689617    
  0.12620771    
  0.24483062    
  2.42228620E-02
 -0.18334796    
 -6.17908593E-03
 -1.03844292E-02
 -7.58758783E-02
  0.55445451    
 -0.60290670    
  0.35785642    
 -0.21286614    
 -0.16167706    
  0.11778323    
 -0.47514513    
  0.15562236    
 -0.41284510    
  0.48653278    
 -0.17253366    
  0.25131452    
  0.50322115    
 -0.34044969    
  0.53163755    
  1.25312703E-02
 -0.34096548    
 -2.84209140E-02
 -9.83780026E-02
 -0.18271929    
  3.74750718E-02
  0.32822797    
 -0.37048790    
  4.45562191E-02
  0.10237428    
 -6.63343817E-02
 -0.35163060    
  0.58182925    
  0.23952888    
 -8.96553099E-02
 -0.33254665    
 -0.29191029    
 -0.35586822    
  0.36430687    
  0.12367900    
  8.08042437E-02
  2.70287748E-02
 -0.25704518    
  0.95904201    
 -0.45340192    
  0.31292409    
 -0.28052565    
  0.15654469    
 -0.26451880    
  0.42459571    
 -0.22988975    
 -0.30110529    
  0.44553834    
  0.13900895    
 -0.66910470    
  0.49071518    
 -0.10198078    
 -0.48110792    
  7.41077363E-02
  0.28479791    
  0.22832936    
 -0.28538564    
 -0.38728261    
 -0.17049964    
  0.87573594    
 -0.71337736    
  0.26633862    
 -9.63546038E-02
  7.95120820E-02
 -1.28207020E-02
  0.63218641    
 -0.71043879    
  0.56293237    
 -0.37674254    
 -0.39204219    
  0.22884168    
 -0.39641514    
  0.24981178    
 -5.27716801E-03
  0.81503713    
 -0.80713165    
  8.54789764E-02
  0.32956392    
 -0.32715684    
 -0.12805207    
  0.16115174    
 -0.22314371    
  0.98155576    
 -0.71073002    
  0.63963413    
  4.23646234E-02
 -0.22258334    
 -0.54743546    
  0.20900051    
  0.52215582    
 -0.57873702    
 -4.03024666E-02
 -2.63172071E-02
 -0.40213719    
 -4.41497341E-02
 -0.12169690    
  0.39890769    
  0.21043156    
 -0.34246010    
  0.34671563    
 -0.54905605    
  9.12914202E-02
 -3.36122490E-03
  0.90885556    
 -0.22246523    
 -7.75035545E-02
  4.47702445E-02
  0.15540077    
 -0.21122082    
 -0.24893609    
 -1.91853195E-02
  0.33958045    
 -0.18094307    
 -0.13235126    
  0.15077561    
  0.24838008    
 -3.54305692E-02
  0.16995035    
 -0.18481436    
 -0.69815117    
  2.31415555E-02
  0.62380409    
  0.22349359    
  0.10745938    
 -0.21375395    
 -4.45934720E-02
 -0.38930950    
  2.14039534E-02
  0.68250233    
 -0.61429423    
  1.09291207E-02
  1.08109023E-02
  0.55004644    
 -0.95874250    
  0.69959873    
 -0.43648824    
  4.96268738E-03
  0.31935349    
 -0.83183044    
  0.86020148    
 -0.55004621    
   1.0626189    
 -0.53735238    
  0.16180180    
  3.15103196E-02
 -0.41287822    
 -0.36178985    
  0.58671778    
 -0.25437492    
  1.14287948E-02
  0.51987565    
 -0.47325212    
  6.48642890E-03
 -7.60994777E-02
 -5.98980337E-02
  0.60141098    
 -0.43151176    
  8.38814378E-02
 -0.21029525    
  7.94970244E-02
 -0.12298201    
  0.33293879    
 -0.26378143    
  0.55499673    
 -0.53447163    
  0.12702034    
 -0.24678046    
 -7.66266603E-03
  0.37067911    
 -0.28709209    
 -0.22078782    
  2.89874263E-02
  0.11077441    
 -2.59079915E-02
   1.0465357    
 -0.41147396    
  0.12532659    
 -0.48061198    
 -0.13126625    
  0.89894640    
 -0.63937062    
 -0.15852341    
  0.13020259    
 -0.46463218    
  0.91743314    
 -0.33123472    
  0.41653264    
 -4.50236984E-02
 -0.93790436    
  0.55681068    
 -0.27123171    
 -0.25523183    
  9.82704386E-02
  0.31441519    
  0.13913637    
  0.25061867    
 -0.58365393    
 -0.34612557    
 -0.23556605    
  0.70479774    
 -8.03647414E-02
  0.40406966    
 -0.59479451    
  0.65706098    
 -0.61735326    
 -0.14085761    
  1.39082195E-02
  7.45027363E-02
  0.64050359    
 -6.85103685E-02
 -0.33156395    
  7.19456077E-02
  0.73359406    
 -0.82180005    
  0.42038044    
 -0.54458779    
 -5.23928218E-02
 -3.48295048E-02
 -8.44827816E-02
 -0.50533092    
   1.0598176    
  -1.2727395    
   1.3069578    
  -1.2413604    
 -8.26917812E-02
  6.13006875E-02
  0.67404717    
 -0.80680645    
  0.13275965    
  0.62028569    
 -0.73469609    
  9.80611965E-02
  4.30173725E-02
 -3.20882909E-02
  2.19625473E-08
  0.12260249    
 -6.96800500E-02
   1.0511101    
  -1.1773045    
  4.01201211E-02
  0.61730921    
 -0.56265056    
  0.46065152    
  0.26648569    
 -0.54747885    
  0.39802989    
 -0.48141170    
  0.37106377    
  0.32208356    
  0.26013190    
  0.26935887    
 -0.76234335    
 -0.43172124    
   1.2746546    
 -0.50689632    
 -0.69532818    
  0.30285028    
  0.24484202    
 -0.31153333    
 -2.09065042E-02
   1.0192540    
 -0.44962797    
 -0.27317938    
  0.32556784    
  0.51572853    
 -0.63185883    
  0.60902691    
 -0.87778080    
  0.66354662    
 -0.75969034    
  0.79759002    
 -0.51450574    
  5.60057200E-02
  3.21569890E-02
 -0.20278275    
  0.24613321    
 -0.12921177    
  0.60676235    
 -0.50416440    
 -8.66340920E-02
  9.28389058E-02
 -0.14866744    
 -1.68881211E-02
  0.23331079    
 -0.34927070    
  8.88312832E-02
  0.17185028    
  0.40616658    
 -0.73175102    
  0.42566773    
 -7.10359514E-02
 -0.14972943    
 -1.19474092E-02
 -0.43597394    
 -0.34768733    
  0.50236893    
 -0.36032104    
  0.42803928    
 -0.71724474    
  4.76278886E-02
  1.72913857E-02
   1.0316581    
  0.76674592    
 -0.60708225    
 -0.11583180    
  0.21649362    
  4.69856430E-03
 -0.27320430    
 -0.44847131    
  0.80555671    
 -0.33877379    
  0.55846304    
 -0.38491631    
  0.27402985    
 -0.48036635    
  0.29546410    
 -0.59995329    
  0.17807543    
  0.65949029    
  0.23722470    
 -0.85277718    
  0.37948957    
  0.29539198    
 -0.13155818    
 -0.77384692    
  0.74990964    
 -0.69719285    
  0.16184299    
 -0.24346356    
 -1.17993364E-02
  0.12271664    
  0.67727393    
 -0.49977577    
  0.59265900    
 -0.10091520    
 -0.58376271    
 -1.70113351E-02
  0.27659130    
  0.30655473    
 -0.73078221    
  0.53662640    
 -0.72008502    
  0.35769826    
  0.45285270    
 -0.10721676    
  0.73288739    
 -0.38299236    
 -0.43813574    
 -0.23148093    
 -0.12889113    
  0.60757768    
 -0.10792549    
 -0.59390503    
   1.1813349    
  -1.1871657    
  0.57041788    
 -0.27183041    
 -0.12704466    
  0.49493667    
 -0.49740249    
  0.60411370    
 -0.70810306    
  0.98048663    
 -0.79360926    
 -1.83490720E-02
 -0.52716202    
  0.48942187    
 -7.74420053E-02
  0.68139023    
 -0.36553699    
  7.30253160E-02
  0.27394360    
 -0.28101078    
 -0.71828306    
 -0.12783325    
   1.0944716    
  2.32411306E-02
 -0.38407403    
  0.22947250    
 -0.25968665    
  0.36583549    
 -0.13657552    
  0.13515617    
  0.13157614    
 -0.73771214    
 -5.89985512E-02
  0.48167542    
 -0.26407209    
  0.40249786    
 -0.49558818    
 -0.25410557    
  0.34050724    
  6.91418797E-02
  0.16512525    
  0.39060605    
 -6.55769780E-02
 -0.41574812    
 -0.43796411    
  0.44183272    
 -0.27362445    
  6.39036819E-02
  0.55825412    
 -0.28859064    
 -0.11960303    
  0.30040821    
  2.54693776E-02
 -0.61903924    
  0.27245665    
  0.32867122    
  9.20188874E-02
 -0.30058527    
 -0.18715696    
  0.12792303    
 -4.22175527E-02
  5.20117357E-02
  0.68335295    
 -0.82330972    
 -0.11638264    
  0.29833034    
  0.29280889    
  0.13666466    
 -0.55476129    
  0.42781219    
 -0.23740217    
 -0.65029573    
  0.91225576    
  0.13706304    
 -0.39030442    
 -0.20550485    
  0.28554779    
 -0.15015250    
  0.23609473    
  0.22783853    
 -0.71684492    
  0.48014411    
  0.11745331    
 -0.20743653    
 -0.33874759    
  7.03587011E-02
 -7.49249309E-02
 -0.31788161    
  0.40336630    
 -0.29329985    
  0.70990723    
 -0.50209194    
 -0.45231202    
  0.41024977    
 -0.46192172    
 -0.24807301    
   1.3814281    
 -0.78504848    
  2.89874580E-02
  7.74420872E-02
 -0.22856696    
  0.25466579    
 -8.80764499E-02
  0.66723919    
 -0.74984246    
  0.41468200    
  0.10113119    
 -0.34046003    
  0.60549998    
 -0.54885948    
  4.94195111E-02
 -8.30171332E-02
  0.85862297    
 -0.79038960    
 -0.19430813    
  0.66829288    
  1.83733068E-02
 -0.49876156    
  0.19049659    
  0.28057730    
 -0.24067587    
  3.50915566E-02
 -0.49561620    
  0.90599537    
 -0.44547027    
  0.22450319    
 -0.80821657    
  0.35545489    
  1.06269913E-02
  0.39341250    
  0.36023474    
 -0.69414252    
  9.49479714E-02
 -0.45276162    
  0.12566587    
  0.44326743    
 -4.79035676E-02
 -0.76868784    
 -9.96994153E-02
  0.26422352    
  0.49333614    
 -0.70264381    
  0.29528674    
  0.56930882    
  0.20300665    
 -5.25372475E-02
  1.91784780E-02
 -0.22926827    
 -0.17281072    
 -0.12977134    
 -4.72902134E-02
 -5.47400303E-02
  0.25980330    
  2.91565377E-02
 -0.10919909    
 -4.36752252E-02
 -3.17489319E-02
  0.15546632    
 -1.79111045E-02
  0.12799388    
 -0.33224070    
  0.31261513    
 -0.11239225    
 -9.51085687E-02
 -0.23934935    
  0.71955603    
 -0.23556602    
 -7.75861219E-02
 -0.31751621    
  0.83470047    
 -0.21506642    
 -0.42790627    
  0.33495155    
  9.98661444E-02
 -0.35706839    
  0.31486815    
 -0.42945772    
  0.42657977    
 -0.48334894    
  0.32269272    
 -0.33208239    
  0.25105256    
  0.22424386    
 -0.27892303    
  0.66064823    
 -0.68616468    
  0.59833378    
  -1.1841346    
 -0.43078294    
  9.43107456E-02
  0.45742470    
  0.46285805    
 -0.21471295    
 -4.95041395E-03
 -0.35348979    
  0.55099714    
  6.50476441E-02
 -0.10239640    
 -0.37526998    
 -0.34140757    
   1.4919795    
 -0.69998646    
 -0.34000775    
  0.11686435    
  0.27286720    
  0.69407964    
 -0.46498343    
 -0.57833600    
  0.71925819    
 -0.50141966    
  0.25908580    
 -0.30702519    
  0.57229024    
 -1.01265600E-02
 -0.77807891    
  5.91568053E-02
  0.54874015    
  8.52500573E-02
 -1.39470976E-02
 -0.15954910    
 -0.14132832    
  0.56475300    
 -0.51478869    
  0.11255476    
 -0.61857849    
  0.75412416    
 -0.69596791    
   1.0172349    
 -0.67995578    
  0.19368166    
 -0.27338824    
  0.48517182    
 -0.49835876    
  0.49835882    
 -0.54361540    
  0.54092366    
 -0.49788189    
 -0.24499939    
  0.33404103    
  0.62711990    
 -0.70953190    
  0.53218186    
 -0.35132980    
  0.25355864    
 -0.67477226    
  0.37801439    
  8.28439146E-02
 -0.11999381    
 -0.49828848    
  4.48793024E-02
  3.99436690E-02
  8.65090340E-02
  0.98771167    
 -0.77010810    
 -6.18752427E-02
  0.33444372    
 -0.48741305    
  0.24763456    
 -0.39583397    
   1.0825088    
 -0.68238264    
  0.31044021    
 -0.23221131    
  0.19380657    
 -0.30911726    
 -0.24561633    
  0.81219202    
 -0.77046156    
  0.35038832    
  0.19629873    
 -9.07465816E-02
 -0.25205478    
  0.42889223    
 -0.62193775    
 -8.72564241E-02
 -0.33177754    
  0.44563136    
  0.53417319    
 -0.59365010    
  0.62842304    
  8.94848183E-02
 -0.71235228    
  0.34357014    
 -0.14113799    
 -0.25649914    
 -0.61445475    
  0.63471621    
 -0.58721387    
  0.52210224    
 -0.45724133    
 -3.94138731E-02
  0.93323195    
 -0.90841669    
  0.66329432    
  0.55237448    
  0.18884118    
 -0.55511308    
  0.53198409    
 -0.75407958    
  4.85407263E-02
 -4.33188416E-02
  0.15415052    
 -0.12337892    
 -0.11778297    
  0.70865113    
 -0.55125928    
  5.20209521E-02
  0.46798539    
 -0.61677414    
  0.71300226    
 -5.38487211E-02
 -0.48758450    
  0.16757360    
 -0.27946195    
  0.15594819    
 -0.18145998    
  0.26216543    
 -0.15448195    
 -1.63744520E-02
  0.50134677    
  0.33135736    
 -0.33421826    
 -0.53206193    
  9.70887206E-03
  0.18272406    
  0.25910854    
 -0.54880494    
 -0.19858222    
  0.14047466    
  0.80106854    
  -1.2636919    
  9.00902506E-03
  2.65502483E-02
 -4.37639561E-03
  4.29248586E-02
 -8.43877252E-03
  0.38549289    
  0.30127802    
 -0.18959756    
  0.28703773    
  0.41636628    
 -0.64825189    
  0.76943064    
 -0.65218961    
  0.70928526    
 -0.46086738    
  4.95151393E-02
  0.19671018    
 -0.50994408    
  8.77200346E-03
 -0.13540457    
  0.23704632    
 -0.19782558    
  0.34943742    
  0.11363138    
  0.25968415    
 -0.74462456    
 -0.30836943    
  0.39763087    
  5.89048006E-02
  0.80715668    
 -0.81995004    
 -0.37274465    
  0.42092118    
 -3.32672037E-02
 -0.46200189    
 -1.01180077E-02
 -0.11102617    
  0.65649897    
 -0.29491177    
  0.17835572    
 -0.14208241    
  0.19580089    
  8.22932795E-02
  9.02177170E-02
 -2.13530622E-02
 -0.45430034    
  0.93481481    
 -0.98119992    
  0.44521829    
  0.19460346    
 -0.39844730    
  5.44350147E-02
  0.11458950    
 -0.46216041    
 -0.12287422    
 -0.12799418    
 -7.07156062E-02
 -7.14588985E-02
  0.60360724    
 -0.44155133    
 -1.98815502E-02
 -0.11477536    
  5.26439287E-02
 -6.16934709E-02
  7.02043548E-02
 -6.56689629E-02
  6.98973164E-02
 -4.22823941E-03
 -3.44861969E-02
  7.19127432E-02
 -0.14467175    
  9.87350345E-02
  8.59424621E-02
 -0.21338746    
  0.11020319    
  5.08585460E-02
 -0.17573152    
  0.11174414    
  6.81115240E-02
 -5.06438203E-02
  2.14141905E-02
  2.09651962E-02
 -0.10030168    
  0.36170837    
  3.45404074E-02
  0.29230079    
  0.46219659    
 -0.43492237    
  0.27300069    
 -0.10992162    
  0.49353400    
 -0.49353421    
 -0.41407356    
  0.14712708    
  4.61809672E-02
  0.75530744    
 -0.59338254    
 -0.17147146    
  0.22266395    
 -0.25433525    
  5.77081628E-02
  7.86040649E-02
  0.34078237    
 -0.33432409    
 -0.36036023    
  0.47766659    
 -0.72415721    
  0.24031800    
  0.86873811    
 -0.66750485    
  0.11015929    
  0.18759841    
  0.13023642    
 -5.77407740E-02
 -7.06174523E-02
 -2.46924218E-02
 -8.21283311E-02
 -0.10559237    
 -0.13386284    
  7.41081908E-02
 -0.44183281    
  0.92011493    
 -0.15135562    
 -5.34297898E-03
 -0.25719896    
 -0.18463363    
  0.17768104    
 -0.15298857    
  0.30381155    
  0.15700397    
 -5.26435524E-02
 -0.32500678    
  0.13072196    
  0.53589153    
 -0.40290761    
 -0.47692400    
 -0.27948514    
  0.76594228    
  0.51838726    
 -0.25325331    
 -0.22605893    
 -0.14506809    
  7.51622915E-02
  0.20298101    
 -0.32345843    
  6.82566613E-02
 -0.26525506    
  0.26112267    
  0.63342798    
 -0.62723589    
  0.59711659    
 -0.88069201    
  0.30595669    
  4.90775146E-02
 -6.53052777E-02
  8.14658217E-03
  0.29626599    
 -0.14066727    
 -0.72848648    
  0.43383604    
 -5.26435375E-02
  0.70049113    
 -0.37780237    
  9.98293087E-02
 -0.62619632    
  0.37695006    
 -0.32129848    
  0.35581991    
  0.42848495    
 -4.11471464E-02
 -0.26888943    
 -0.37921700    
 -0.15674460    
  0.53950131    
 -0.58602154    
  0.13630523    
 -0.20190248    
  0.76507342    
 -2.88020931E-02
 -2.96560358E-02
  8.64536092E-02
 -0.32731172    
  0.31029668    
 -0.12267025    
 -0.37678012    
  0.40803272    
 -5.08434922E-02
 -0.53080791    
  0.43261597    
 -9.13497284E-02
 -6.74414113E-02
 -0.18325199    
  0.41473317    
  0.36146036    
 -0.54304427    
  0.62209809    
 -0.73932815    
 -5.10313474E-02
 -0.28593862    
 -0.18301889    
   1.0529554    
 -0.61052501    
  0.23808523    
  0.54498160    
 -0.82702953    
  0.27353776    
  0.10150691    
 -7.82747641E-02
  0.28034818    
  0.63468915    
 -0.32632333    
 -0.13369712    
  0.13601190    
 -0.57858074    
  0.34963980    
 -0.46768060    
 -4.99509387E-02
  0.24724101    
 -0.52682602    
 -0.34294465    
 -0.10032263    
   1.3850375    
  -1.2187564    
 -0.27219948    
 -5.60212974E-03
   1.1335746    
 -5.00567742E-02
 -0.35721827    
  0.35340884    
 -0.50574958    
 -4.86318097E-02
 -0.30894741    
   1.1571943    
 -0.18203726    
 -0.30953470    
 -0.23190273    
  0.76116228    
 -0.38445449    
  0.32082891    
 -0.59188259    
  0.81239516    
  8.74015316E-02
 -0.79707819    
  0.84218299    
 -0.44949746    
 -7.33662546E-02
 -0.25032619    
  0.53193438    
  0.13075329    
 -0.86930239    
  0.30394253    
  0.34735769    
 -0.48319557    
  0.20965825    
 -0.10037932    
 -0.30789867    
  0.74928778    
 -0.38503605    
 -0.58739519    
  0.49091023    
  0.45726100    
 -0.10188022    
  2.97641028E-02
 -0.37017155    
  9.70459133E-02
 -0.23574673    
  0.59453869    
  8.13877881E-02
 -0.50999868    
 -0.15621887    
 -0.36638397    
  0.62651563    
 -0.36979604    
 -0.14165068    
  0.19925818    
 -0.25022447    
 -0.10681388    
 -0.14871109    
  0.30649126    
  7.18873367E-02
 -0.30126131    
  0.77738762    
  -1.1296083    
  1.10498210E-02
  1.63493007E-02
  0.98823422    
  -1.1334162    
  0.13976197    
  4.25596461E-02
 -9.84401405E-02
  0.67282718    
 -0.66139841    
  1.69020407E-02
 -5.60212974E-03
 -6.97959587E-02
  8.65090266E-02
 -3.37111689E-02
  3.37108448E-02
 -1.67133547E-02
 -0.10037934    
  0.16561970    
 -6.52403980E-02
  0.11653388    
  0.50077540    
 -0.69314706    
  0.13580143    
 -1.12593824E-07
 -0.12975943    
  2.96757631E-02
  9.47785303E-02
  3.65578011E-02
  9.29763019E-02
 -0.11370245    
 -0.13427959    
  0.16520979    
  3.98062393E-02
 -2.46925466E-02
 -0.13926214    
   1.1213406    
 -0.10869536    
 -0.87839568    
  0.55023968    
 -0.40546507    
  0.40835959    
  0.24033605    
  0.78638899    
 -0.84007752    
 -0.31605855    
  0.29178569    
  9.78012569E-03
  7.94812217E-02
  0.40321556    
 -0.57436353    
 -0.45886600    
  0.36967027    
 -0.48114398    
 -6.83191419E-02
  0.55817187    
 -0.52342880    
  0.69801331    
  0.22895186    
 -0.19788603    
  3.92208546E-02
 -4.63045612E-02
 -0.10220575    
 -0.57216150    
  0.18232141    
 -0.29546419    
  0.57731539    
 -9.18073654E-02
  0.40332621    
 -9.65956226E-02
 -3.35763060E-02
  0.20443295    
 -0.35129315    
  0.20374739    
 -0.17589068    
 -0.51265860    
  0.76397341    
  5.40673323E-02
 -3.92206982E-02
 -0.23106955    
  0.35747057    
 -0.55314332    
  0.58239597    
  -1.1831696    
  0.11122562    
  4.62808497E-02
 -0.19343844    
  0.78623766    
  7.54529239E-08
  1.92576218E-02
  0.64428884    
 -0.53593546    
  0.11968290    
  0.11270858    
  0.27304062    
 -0.39884984    
  0.40032387    
 -0.49475509    
 -0.34569353    
 -0.10801856    
 -0.13843201    
  0.45515588    
  4.60161269E-02
  0.11954535    
  0.21654911    
  0.15063384    
 -0.47620153    
  0.22836556    
 -0.10767788    
  2.74616648E-02
 -0.16664363    
 -1.07239578E-02
  5.37634455E-03
  0.54922104    
  4.68716063E-02
 -0.12074153    
 -0.45413008    
  0.79416770    
 -0.61886966    
 -1.77782886E-02
 -4.49423352E-03
  0.10061947    
  0.29427949    
 -0.21973507    
 -0.22361609    
 -0.27905115    
  0.48165420    
  0.30963990    
 -0.66246140    
  0.30942202    
  0.18366474    
  0.44171286    
 -0.89178234    
  0.19105528    
  0.41555887    
 -0.49234587    
 -6.79872409E-02
  8.42858329E-02
  0.20213948    
 -0.10536030    
  0.88087010    
  -1.0057534    
  7.10494369E-02
 -0.70651042    
   1.6762161    
 -0.37408352    
  7.96675608E-02
 -0.48087344    
 -0.17904818    
  3.42646092E-02
  0.39771608    
 -0.37688187    
 -0.22831164    
  8.91679525E-02
  0.31974554    
  0.26196682    
 -0.37481374    
 -0.11850583    
  0.75721121    
 -0.61584699    
 -0.51271045    
  0.41381571    
  0.22439031    
  0.29182640    
 -0.43059197    
 -0.44438067    
  0.98194492    
 -0.56464511    
 -0.51738304    
  0.25423428    
  0.19834866    
 -0.25340867    
  0.54994249    
 -0.50256556    
  0.59886485    
 -0.74533308    
  7.72918239E-02
  0.35557237    
 -0.38350728    
  0.10479392    
  0.18571724    
  0.18690167    
 -0.25938109    
  0.49475187    
 -0.59531492    
  0.19193080    
 -0.51987523    
 -0.24434592    
  0.82472354    
 -0.22510241    
  0.57352400    
 -6.56439960E-02
 -0.38358247    
  0.10860196    
 -0.54038435    
  0.38526258    
  0.28085631    
 -0.25843361    
 -0.18721150    
  0.56190497    
 -0.12140993    
  0.26329052    
 -0.41543543    
 -0.34330907    
 -4.62511815E-02
  0.34026891    
 -0.36422202    
  0.86148226    
 -0.38581300    
 -0.37212884    
  0.28768191    
  0.56893998    
 -0.67248046    
  0.42199430    
 -0.19341098    
 -0.44324002    
  0.72911233    
 -0.45919272    
 -0.23667575    
  5.82173280E-02
  0.80376369    
 -0.75607592    
 -0.52232933    
 -2.51058247E-02
   1.1084505    
 -0.61385798    
  0.21951950    
 -0.19400780    
   1.0173092    
 -0.80073655    
 -5.63236326E-02
  0.37052718    
  0.26974452    
 -0.36446223    
 -0.37736186    
 -0.38315085    
   1.1339839    
 -0.96158367    
 -0.16892195    
 -0.22054286    
  0.32590333    
  0.46216062    
  0.81180495    
  -1.0044153    
 -0.11897711    
  0.78060669    
 -0.61500096    
 -5.62210605E-02
 -0.16464727    
  0.59313828    
 -0.15415068    
 -0.51265860    
  0.23590586    
  9.66268182E-02
  0.27276894    
  0.27169532    
 -0.75616014    
 -0.26182222    
  0.55760163    
 -0.16632134    
  0.25131452    
  0.49062309    
 -0.64879400    
  0.38427305    
 -0.36706847    
  0.70058209    
 -0.92159563    
  0.21029533    
  0.46541348    
 -0.77929771    
  0.31388438    
  0.32781401    
 -0.32136932    
  3.98794673E-02
 -8.14155489E-02
 -5.74208908E-02
 -8.89476091E-02
  3.55366394E-02
 -0.53012955    
   1.0464264    
 -0.42803922    
 -0.17413595    
 -2.19788309E-02
  0.67209393    
 -0.92340833    
 -0.30691352    
 -0.10752018    
  6.28477782E-02
  1.01011917E-02
 -3.06147579E-02
  0.57795131    
 -0.63115567    
  5.44962659E-03
 -2.75497213E-02
  1.11110127E-02
 -2.23471858E-02
  3.87860462E-02
   1.2863541    
 -0.50982505    
  0.50228935    
 -0.32414335    
  0.55782104    
 -0.51884168    
 -6.87055513E-02
  0.17728035    
 -0.29614142    
 -4.72136289E-02
 -0.27002704    
  0.53258711    
  0.40350631    
  3.21570002E-02
 -0.57846320    
  0.60346460    
 -0.71814859    
  0.38068807    
 -0.44337180    
   1.4187799    
 -0.80410427    
 -0.16957526    
  7.96440989E-02
 -0.49814698    
 -2.39055604E-02
 -0.10775284    
  0.69014883    
 -0.10937244    
 -0.25203264    
  0.41831341    
 -0.96721059    
  0.39546514    
  0.22414790    
  0.49013120    
 -8.60055164E-02
 -0.49883366    
  0.22974424    
  0.24603748    
 -0.59522188    
  0.11501528    
  0.50860596    
 -0.79112756    
  0.42102960    
 -0.27362445    
  0.51437271    
 -0.25631276    
 -0.29951665    
 -0.28591979    
 -0.10771066    
 -0.25299641    
   1.0307013    
 -0.48708564    
  0.28841496    
 -0.54056740    
  0.35516426    
 -5.43609783E-02
  0.14774537    
  0.49675113    
 -0.89381790    
 -0.18879417    
  0.93260711    
 -0.21804574    
  0.69314730    
 -0.36396542    
 -0.72410923    
  4.60912809E-02
  0.90116185    
 -0.37424994    
  0.20453182    
  0.10290062    
 -0.14269994    
 -0.38831967    
 -0.10265396    
  0.13107128    
  0.91629070    
 -0.95585638    
 -0.11386685    
 -0.28935853    
  0.40098095    
 -0.19544110    
  1.35687348E-02
 -7.55605623E-02
  0.82504207    
 -0.81061172    
  0.13388930    
  0.35842779    
  4.62017171E-02
 -1.51646789E-02
 -0.44088995    
  0.31821397    
 -0.17125069    
  0.10376448    
  9.21318606E-02
  0.40171257    
 -0.58178967    
 -0.33826736    
   1.2749765    
 -0.85908341    
  5.05667441E-02
 -0.26236406    
  0.42241451    
 -0.31782356    
  0.17342912    
  6.57515004E-02
  3.74709442E-02
  4.11720388E-02
  0.10216220    
 -0.72240251    
 -0.89312357    
  0.74882036    
  0.28677914    
 -0.19706392    
  0.32174864    
  5.12933917E-02
 -0.48097268    
 -0.18526697    
  0.31603727    
 -0.31162217    
 -1.33041283E-02
 -5.03536910E-02
  0.47351858    
  0.14660358    
 -0.45995319    
  0.29266939    
 -0.35880923    
  0.77516049    
  -1.0319847    
 -1.67133547E-02
  2.22231224E-02
  0.64819574    
  3.11197583E-02
 -0.68482560    
  9.98203978E-02
 -0.22941297    
  0.19378586    
 -0.15674460    
  0.14107859    
   1.3596263    
 -0.95767576    
  0.66276044    
  -1.1818362    
 -6.73038214E-02
  7.90685192E-02
   1.0749426    
 -0.83670896    
 -5.20212613E-02
 -0.26528129    
   2.0683038    
  -1.0930279    
  0.22362086    
  0.11523542    
 -0.57159215    
  0.58342630    
  0.35313925    
 -0.63914210    
 -2.26254277E-02
 -8.84685814E-02
  8.15797523E-02
 -3.04114781E-02
  0.63319039    
 -0.73565197    
  0.82371378    
 -0.62832010    
  0.53520149    
 -0.11540934    
 -0.65545934    
  0.49201986    
 -0.20160186    
 -0.13822620    
  0.78201967    
 -0.71381128    
  3.87978666E-02
  0.38049069    
  6.16441891E-02
 -0.46134564    
 -3.28617916E-02
  0.17897499    
 -0.24574350    
  0.24014127    
  0.24169698    
  7.09519610E-02
 -0.50626969    
  0.28825006    
 -0.25253204    
 -0.18232156    
 -2.39691846E-02
 -2.69889249E-03
  0.66852206    
 -9.58643854E-02
  8.89148340E-02
 -0.36849996    
  0.12847847    
 -0.29718336    
 -5.89852706E-02
 -8.44827816E-02
 -0.10138926    
   1.3233805    
  -1.1075808    
  0.37974808    
  0.21808894    
 -0.25402099    
  0.34810188    
 -0.34984523    
  0.36449781    
 -0.25235400    
 -0.47156483    
  0.67294461    
 -0.21393858    
 -0.54238749    
  0.69586086    
 -0.59022856    
  0.39316475    
  -1.0986124    
  0.61598814    
 -0.79435724    
  0.78899509    
 -0.72593695    
  0.17768104    
 -0.11836447    
  0.61419451    
 -0.55820048    
  0.52654302    
 -0.48770332    
  0.57447088    
 -0.69583178    
 -2.72498559E-02
 -2.23471858E-02
  5.49589321E-02
  0.62967783    
 -0.64043021    
 -6.13005906E-02
  0.13424963    
 -0.16934100    
  9.63920057E-02
 -5.55699617E-02
  8.74875858E-02
  7.07365423E-02
 -0.18721153    
   1.1483359    
  -1.0214441    
  0.55442083    
 -0.68131268    
  1.74932647E-02
  0.10420381    
 -4.25595939E-02
  1.08108744E-02
  4.21113558E-02
 -5.83721511E-02
  0.66263187    
 -1.13313515E-02
 -0.66228938    
 -5.68334796E-02
  0.58843613    
  0.88596523    
 -0.60725182    
  4.32760306E-02
  0.64370972    
 -0.66511351    
  0.12629382    
  0.21292220    
  0.17688437    
 -0.43089348    
  0.26253396    
  0.14072122    
 -0.33499849    
  4.43619639E-02
 -0.40251079    
 -7.34275728E-02
  0.91311109    
 -0.56985903    
 -0.16889843    
 -0.15548505    
  0.52934492    
  0.28951526    
 -0.63187647    
  0.36951196    
  1.94524378E-02
 -3.38411219E-02
  0.21001439    
  0.26089489    
 -0.43357119    
 -0.41071448    
  0.56710625    
 -0.21385835    
  0.24761066    
 -0.53714281    
  0.83772862    
 -0.82790023    
  0.12401211    
  6.48085773E-02
 -0.30263793    
  0.56469083    
 -0.61526358    
  0.72295755    
  8.35681986E-03
 -0.64310288    
  0.46769240    
 -0.22107966    
 -0.16555558    
 -7.32602924E-03
  0.26912880    
  0.28345981    
 -0.29665506    
 -0.32702932    
  0.76913309    
 -0.14122631    
 -0.29708946    
 -0.33345219    
  0.46603778    
  0.24021557    
 -0.60591882    
  0.57282490    
 -0.80556124    
  0.41147116    
  0.10775284    
 -0.15265848    
  0.37795007    
 -0.50939614    
 -1.68071985E-02
 -5.47400303E-02
  0.64601803    
 -0.36282158    
 -0.14265619    
  0.45460805    
 -0.50007045    
  0.47724473    
 -0.14077242    
  4.54622731E-02
 -0.34989509    
  0.20496145    
  0.49715447    
 -0.47717205    
 -0.27813524    
  4.73950757E-03
  8.16780776E-02
  1.51353329E-02
  0.44474068    
 -0.39861122    
  4.40953560E-02
  0.40022281    
 -0.36175615    
 -0.34063175    
  0.55999476    
 -0.48342645    
  0.39641544    
  4.04912606E-02
 -0.27820310    
 -0.10140827    
  0.50056422    
  0.21665277    
 -4.54044854E-03
 -0.45084825    
 -0.12136091    
  0.62213606    
 -0.88591248    
   1.0354145    
 -0.36751792    
 -0.68376988    
  0.23638879    
  0.14296056    
  6.53367862E-02
  4.67531532E-02
 -0.32931989    
  0.52165097    
 -0.53765172    
  0.21108985    
 -0.33089089    
 -0.10680445    
 -0.55817163    
  0.50474656    
  0.29829642    
  0.10105243    
  0.45662194    
  3.56272459E-02
 -0.53187889    
  0.51676530    
 -0.26096928    
  1.64605561E-03
 -0.46737531    
  0.14397545    
  0.11980114    
 -0.18555266    
  0.82272667    
 -0.27426857    
 -0.30418020    
 -0.17625616    
  6.77984301E-03
  0.32254043    
 -4.16378304E-02
  2.85016671E-02
 -9.53100547E-02
 -7.15936348E-02
 -0.12243269    
  0.44513875    
 -0.11214141    
 -0.46495309    
  0.77299595    
  3.54121812E-02
 -0.41391835    
 -0.22569333    
  0.56628054    
 -0.70041984    
  0.18999681    
 -0.25794744    
  0.10848048    
  0.57944471    
 -0.31959948    
 -0.59212047    
  0.21595182    
 -0.11975364    
  0.27951270    
 -0.14155339    
  0.54328287    
 -0.33050200    
 -0.33314461    
 -4.15488891E-02
  0.81025660    
 -0.45874643    
  0.30144602    
 -0.33395165    
  8.44384283E-02
  0.46569264    
 -0.14466582    
 -0.49287689    
  0.16372029    
  0.26079339    
 -0.44148329    
 -8.41258839E-02
  0.81799757    
 -0.96684295    
  0.24270400    
 -1.21804075E-02
 -0.46608973    
  0.94250679    
 -0.50374770    
 -9.50584114E-02
  0.52129686    
  0.33270594    
 -0.35096341    
  0.23744595    
  0.33571702    
 -0.80810124    
  0.76072657    
 -0.89911228    
  4.75150123E-02
  6.07611127E-02
 -8.77187867E-03
  0.17532216    
 -9.49405804E-02
  0.46081540    
 -0.67787957    
  0.84946024    
 -0.92279130    
  5.03416285E-02
  0.19643342    
  8.93087536E-02
 -8.93087909E-02
 -0.10748576    
 -0.36719975    
  0.50397617    
  2.84570623E-02
  0.76467550    
 -0.22267748    
 -6.25202656E-02
 -0.26236430    
  0.22443292    
  1.40756294E-02
 -0.84222806    
  0.38057578    
  0.40680832    
 -0.42306897    
 -0.45374313    
 -8.05802643E-02
  0.66657329    
 -0.22899549    
 -0.19367220    
 -0.17958571    
 -0.22314371    
 -0.15962999    
 -2.43318845E-02
 -0.30925968    
  0.21098948    
  0.72786379    
 -0.76101571    
 -8.80335495E-02
  0.70534259    
 -0.10536040    
  0.84729779    
 -0.27193362    
 -0.31067172    
  0.38721168    
  0.22524643    
  2.89877187E-02
 -0.34028894    
  0.13400947    
 -0.15917999    
  0.32803348    
 -0.19425714    
 -0.36430001    
  3.15943845E-02
 -0.21837042    
  0.93749273    
 -0.59550881    
 -0.11409007    
 -0.18421887    
  0.16989920    
  9.39981192E-02
 -0.18451215    
  9.29150507E-02
  4.45562191E-02
 -3.02699022E-02
  0.85134238    
 -0.86802912    
  0.34092683    
 -0.39019752    
  0.38505614    
 -0.44489205    
  6.98861927E-02
  0.56531388    
 -0.10157959    
 -0.20715550    
  0.36130637    
 -0.43764877    
  0.30834377    
 -0.53462380    
  0.79035962    
 -0.57457280    
  0.13590181    
  0.11634950    
  0.37212884    
 -0.76699436    
 -7.32602924E-03
  4.31723706E-02
  0.76775807    
 -0.62168831    
 -0.24986659    
  0.62860876    
  0.13370521    
  0.10158657    
 -0.29983008    
 -0.41439378    
  0.48585269    
 -0.71124077    
  0.20500244    
  0.26920602    
 -0.41160277    
  0.14010623    
  0.24671669    
  2.47802511E-02
  0.13702177    
 -0.62537438    
  0.12315009    
  7.28478730E-02
  0.52800715    
 -0.58090425    
  0.22462378    
 -0.17172685    
  0.25676408    
 -0.42744395    
  0.12761123    
  0.75247633    
 -0.76725507    
  0.26064500    
 -3.89913507E-02
 -0.21423680    
 -0.13988520    
  0.31354848    
  0.49201617    
  6.96677044E-02
 -0.16662507    
  9.69569907E-02
 -0.50451624    
  0.64262605    
 -0.76040882    
  0.57033986    
 -0.23656642    
  0.12227740    
 -0.48233655    
  0.47181788    
 -0.54984480    
  0.68921292    
 -0.38465816    
 -0.21449380    
  0.44762614    
 -0.20458582    
  9.65033695E-02
  0.39346835    
 -0.86041027    
  0.21440986    
  0.55710649    
 -0.64411771    
  0.63020229    
 -7.12704360E-02
 -0.36196536    
  0.45341310    
 -0.48535189    
  0.76928127    
 -0.67637134    
 -0.35324803    
  0.14204787    
  0.62708545    
  4.87899706E-02
 -0.60323638    
 -0.20421551    
  0.53704172    
 -0.27708411    
 -8.37308764E-02
  0.59576082    
 -0.22133996    
 -7.96673968E-02
 -0.18329762    
 -0.13576601    
  0.12595226    
 -0.29892173    
   1.1065594    
  -1.0248814    
 -0.11962318    
  0.24175385    
 -4.88986857E-02
  9.34447721E-02
 -8.66340920E-02
 -2.75248066E-02
 -9.34566371E-03
  0.43172142    
 -0.59451681    
  0.42371395    
 -0.31642136    
  6.25205934E-02
  0.43531823    
  0.28087154    
 -0.51615483    
 -0.59506500    
  9.24749076E-02
  0.81617385    
  0.29185751    
  -1.0004653    
  0.41579857    
 -0.15321650    
  0.38714272    
 -0.66975421    
 -0.15607919    
  0.23389639    
  0.22207360    
 -0.38113818    
 -0.11270192    
  0.94738150    
 -0.40342647    
  1.01317428E-02
  0.23277467    
  0.15232348    
 -0.53958452    
  0.40468031    
 -0.34974688    
  0.20289552    
 -0.10536038    
  0.63170159    
 -0.44099751    
  0.22614400    
 -0.72976166    
  0.14144209    
  6.27384931E-02
  0.19759479    
 -0.20891991    
 -4.66285273E-02
  0.45285270    
 -0.57992691    
  0.20509529    
  0.29263669    
  8.06760937E-02
 -0.19025569    
 -0.16338444    
  0.41694298    
 -0.25172186    
 -0.13326909    
  6.88531175E-02
 -7.72743002E-02
 -0.14782821    
  0.25972128    
 -0.19105527    
  5.77940643E-02
  6.88488185E-02
  0.64460891    
  -1.0281392    
  0.27951270    
  0.25007060    
 -7.41078556E-02
 -0.47640312    
  0.41648191    
 -0.31870255    
 -0.13470627    
 -9.53102335E-02
  0.22452205    
  0.18323961    
  0.64378327    
 -0.68117112    
  0.61775625    
 -3.52745913E-02
 -9.33173820E-02
 -0.16294850    
 -0.13993369    
  0.54539877    
  6.00179695E-02
  0.27465245    
 -0.81874764    
  0.37015241    
 -0.23152265    
 -0.22395283    
 -0.21107090    
  0.25075871    
 -0.19959021    
  0.48970148    
  0.11665014    
 -9.64766741E-02
  4.32724841E-02
 -0.68769753    
  0.60366249    
 -0.35265005    
  0.45964375    
 -0.41418108    
 -0.46155441    
 -0.18232137    
 -0.22796278    
  0.75405604    
  0.48270664    
 -0.65597826    
  0.24770419    
  0.51839197    
  0.45049915    
  -1.0570542    
 -0.15954137    
  0.47169131    
 -0.45030031    
  0.53435600    
 -0.41951668    
  0.18271464    
  0.31002387    
 -0.29442891    
 -0.15447313    
  0.74376297    
 -0.60882193    
 -6.94157183E-02
 -0.46536312    
  0.82098067    
 -0.58246744    
  0.32924658    
 -0.15002432    
 -8.07819143E-02
  0.75603169    
 -0.88956308    
 -0.17356874    
  0.25530055    
 -0.31940377    
 -0.28884432    
   1.0378908    
 -0.13754033    
 -0.24271008    
 -0.32449597    
 -0.36624423    
  7.85624236E-02
  0.31399927    
 -0.17714034    
  0.50382459    
  0.49286667    
  5.69996089E-02
 -0.12048943    
 -0.17442611    
 -0.14841999    
  0.30282977    
 -0.42827383    
  0.13799617    
  0.28403741    
 -0.53564858    
  0.90011793    
 -0.62386459    
  0.79617250    
 -0.65104514    
  0.40312338    
 -0.69902593    
  2.79089864E-02
  0.18384953    
  0.25470123    
 -0.70805043    
  0.31435031    
  0.73080635    
 -0.29226822    
 -0.74391967    
  0.31411538    
 -0.27329344    
  0.18943919    
  0.62845105    
 -0.53809595    
 -5.77938892E-02
 -0.10867122    
  0.46328464    
  0.31421322    
 -0.81917030    
  0.32423985    
  0.29295653    
  7.06176162E-02
 -0.55129474    
  0.84862292    
  -1.1339873    
  0.91258007    
 -0.62721545    
  0.27601352    
 -0.33823425    
  4.34852727E-02
 -0.11778291    
  0.22314371    
 -0.21783862    
  3.12527493E-02
  0.57054490    
 -0.67875856    
  0.14100350    
 -0.30184308    
  0.25874376    
  2.05134153E-02
  0.20779788    
 -0.27335224    
  0.75616026    
 -0.69824922    
 -0.43137312    
  0.79416770    
  0.26154292    
 -0.15050437    
 -0.46618938    
  0.27939928    
 -0.41801962    
  0.52702039    
 -0.17238845    
 -0.15688103    
  0.31540444    
 -0.23278841    
 -6.62983675E-03
 -0.47311255    
  0.29918158    
 -8.24641809E-02
  0.42157134    
  0.11023595    
 -0.26878202    
 -7.78426081E-02
  0.53621471    
 -0.61032259    
  7.17241466E-02
  0.20435235    
 -0.20913696    
  0.12177189    
 -0.17092179    
  0.60361385    
 -0.67946708    
  0.30852321    
 -5.96270189E-02
 -1.92517247E-02
  0.44013426    
 -0.62202412    
  0.61224067    
 -0.49503362    
 -7.65926763E-02
  0.87774634    
 -0.74951512    
 -2.66089551E-02
 -3.19660567E-02
  0.23100103    
  0.13743715    
  0.17345424    
 -0.67841136    
  0.93734419    
 -0.36865133    
 -1.51745826E-02
 -0.50929761    
  0.34154856    
 -0.15415080    
 -1.06045045E-02
 -5.02838604E-02
  0.51440662    
  0.46361589    
 -0.90664113    
 -0.18776429    
  0.48841003    
  0.46787596    
 -0.11911508    
 -0.77137381    
 -0.28768188    
  4.90896329E-02
   1.1173968    
 -0.45156524    
 -0.85657144    
 -0.16507955    
 -0.11778288    
  0.26826397    
  0.62073469    
  0.90115696    
  -1.2196107    
  0.44105628    
  0.27625343    
  4.79055159E-02
 -0.35252962    
  0.34108645    
 -0.50487566    
 -0.30190697    
  0.84565938    
 -0.53112060    
  1.04057854E-02
  5.83079867E-02
 -7.08079189E-02
 -0.30388525    
   1.0639268    
 -0.79199308    
  0.70391172    
 -0.51870811    
 -0.14906782    
  0.14906776    
 -0.36752504    
  0.10354082    
  0.23293175    
 -0.20521621    
 -5.14131114E-02
  9.54683498E-03
  2.81050056E-02
  0.44397509    
 -0.40991962    
 -7.41078109E-02
  0.17185037    
  8.06438178E-03
  0.37419111    
 -0.72685838    
 -0.42421114    
  0.45792201    
 -0.23565218    
 -2.47800536E-02
 -9.78222117E-02
  0.47049770    
 -0.37626588    
 -0.22494358    
 -1.36054400E-02
  0.14431784    
  0.31015500    
 -0.12651676    
  0.20722815    
  0.35801083    
  0.37574422    
 -0.30538186    
  8.99107754E-02
 -0.15097094    
 -0.48945084    
  7.56172389E-02
  0.46438581    
 -0.47565347    
  0.19498910    
  0.36664844    
  0.30886182    
  7.09678009E-02
 -2.46097483E-02
 -0.12659883    
 -0.61409348    
  5.54416031E-02
  0.68184775    
 -0.56531370    
  0.46121511    
 -0.51672792    
 -5.65367751E-02
  1.82099171E-08
 -2.95142941E-02
  0.43423295    
 -0.44582057    
 -7.24956989E-02
 -0.19290371    
  0.69618219    
  0.12382519    
 -0.47618070    
 -0.10440310    
 -0.31516978    
 -0.19088282    
  0.50125635    
  0.20372550    
  0.40415719    
 -7.89526552E-02
 -0.24788056    
 -0.15900196    
  4.37113382E-02
 -0.11880169    
 -3.97713594E-02
  0.52315992    
 -0.42763260    
 -0.18797730    
  6.82946593E-02
  5.23930714E-02
  8.23604017E-02
  0.31299993    
 -0.32374093    
 -0.19755581    
  0.17792605    
  0.24147664    
 -0.26600412    
  0.57592821    
 -0.74791968    
   1.1285443    
 -0.77347922    
 -0.14107868    
 -3.74904536E-02
  0.55478877    
 -0.65392637    
  0.18314847    
  7.17440993E-02
 -0.12043075    
  0.25348139    
 -2.04089824E-02
  0.16586389    
 -0.36272380    
 -1.47526199E-02
  0.59624338    
 -0.50693464    
 -0.14384799    
  4.60104495E-02
  0.71642840    
 -0.87379670    
  0.66904956    
  -1.0125643    
 -0.15238535    
 -0.11316433    
  8.81626606E-02
 -8.35648850E-02
 -9.21658985E-03
  0.17379767    
 -5.60145415E-02
 -2.07909551E-02
  0.34185964    
  0.11279561    
 -8.03221203E-03
  8.03228188E-03
  0.28968012    
  2.75607500E-02
  7.66014531E-02
  3.53394188E-02
 -8.32304433E-02
 -0.21375397    
 -1.41178742E-02
  0.12878086    
  9.90911126E-02
  0.43886349    
 -0.57401311    
  0.48101208    
  0.13353124    
 -0.34869638    
  0.45604065    
 -0.76154047    
  0.24051967    
 -0.22934639    
  0.66039431    
 -6.15578704E-02
 -0.20080659    
 -0.33976102    
  0.34571382    
  0.19851038    
 -0.49913445    
  6.77898899E-02
 -8.19171369E-02
  0.37100264    
 -0.36897236    
 -0.15313683    
  0.96113318    
 -0.54703695    
 -0.59783691    
  9.99480039E-02
  0.23692973    
  0.67265451    
 -0.74629462    
  0.22227003    
 -0.30413368    
 -0.38901329    
  0.35282156    
 -0.61065036    
  0.10716882    
   1.1200609    
 -0.40878624    
 -1.40704717E-02
 -0.18882024    
  0.48155034    
 -0.35753828    
  0.35753843    
  1.35034798E-02
 -0.36030063    
 -0.16201620    
  0.12501536    
  0.47745898    
 -0.39248243    
 -5.22585846E-02
 -0.30937490    
  0.27887154    
 -5.68980277E-02
  0.29060522    
  0.54016352    
 -0.35667497    
 -0.58807808    
  0.62105626    
 -0.44136274    
  0.68654633    
  -1.0344880    
  0.65516788    
 -0.14372161    
  0.10256316    
 -0.38962474    
  0.77414382    
 -0.77414370    
  0.48569879    
 -0.47336805    
  2.42142789E-02
  0.79755020    
 -0.77157456    
  0.24481845    
 -0.71528810    
 -0.10618998    
  0.97354132    
 -0.49219134    
  0.40204021    
 -0.52174830    
  0.55547822    
 -5.10313287E-02
 -0.53377467    
  5.50068356E-02
  0.76514024    
 -0.35686204    
 -7.78602064E-02
 -0.21859920    
  0.39787963    
 -0.48466218    
  0.72158527    
 -0.90171134    
  0.85665268    
  0.19710946    
 -0.65489751    
  0.44230586    
 -0.68890077    
  0.63349307    
 -0.21865566    
  0.24528478    
 -0.26983726    
 -8.99709612E-02
 -4.19306150E-03
  0.20105249    
  0.34039199    
 -0.38250339    
  0.52894020    
  -1.0451565    
  0.59708613    
 -0.42887768    
   1.0384635    
  -1.2527628    
  0.52766436    
  0.11220141    
 -0.68488955    
   1.0886950    
 -0.70316392    
 -2.23968597E-03
  0.50091118    
  6.77063642E-03
 -0.53035820    
 -8.61776248E-02
 -2.27569863E-02
  0.14054012    
 -0.17965831    
  7.92242363E-02
  0.18354912    
 -0.39326972    
  0.12783349    
  0.55618155    
 -8.95164236E-02
 -0.36050445    
  0.84524018    
 -0.80528218    
  0.56944203    
 -0.46454263    
 -0.24569885    
  0.17700250    
  6.03629164E-02
 -0.32896924    
  4.54624481E-02
  0.40731534    
  0.25336608    
 -0.13825661    
 -0.41207695    
  0.17106462    
  0.87738872    
 -0.73317045    
 -0.33538401    
 -9.02468041E-02
  2.77383719E-03
  0.38776532    
 -0.30793592    
  0.57087851    
  0.11970817    
 -0.16705397    
 -1.37304086E-02
  8.95683989E-02
 -0.35147178    
 -0.35581967    
  0.29407188    
 -8.87498707E-02
  0.35713878    
 -0.43428573    
  0.39454535    
 -0.44070706    
  0.17529793    
  0.11631356    
 -0.44751355    
  0.11846427    
  0.66411954    
 -0.58554512    
  0.56714392    
 -0.25581419    
  0.29366031    
 -0.65933722    
  0.17520393    
  0.36909756    
 -0.45044318    
  0.63840717    
 -0.33035278    
  0.39951622    
 -0.37491038    
 -0.31823677    
  6.91518411E-02
  0.43832672    
 -5.76359313E-03
 -0.12122095    
 -0.45221800    
  0.12742302    
  0.32642508    
 -0.37026128    
 -3.60181890E-02
  2.65394375E-02
 -6.39039278E-02
  0.52943313    
 -6.48374781E-02
 -0.55762428    
  7.51021802E-02
  0.73365915    
  0.27394065    
 -0.76348853    
 -1.42716244E-02
  0.39928603    
 -0.64475048    
  0.86403006    
 -0.85099208    
  0.59524286    
 -0.35871804    
 -0.11931819    
  0.46798539    
 -0.33647209    
  3.96090895E-02
  0.29107422    
  0.38838753    
 -0.39420968    
 -0.26983726    
 -0.14589919    
 -0.24721423    
 -0.11389552    
  0.56639564    
 -5.55699430E-02
  0.16470709    
  0.54262501    
 -0.80741525    
 -5.18474430E-02
 -0.13005303    
 -0.22567214    
  0.67397726    
 -0.33614972    
  0.56572437    
 -7.45027363E-02
 -2.80129611E-02
 -0.39979926    
  0.61495650    
 -0.65163815    
  0.10029270    
  9.83781293E-02
  0.10102671    
  0.16755523    
 -0.29228386    
 -0.19047293    
 -3.86850052E-02
  0.65411198    
 -4.94538024E-02
 -0.78188843    
  0.46200791    
 -0.49009928    
  0.30673048    
  0.29707167    
 -0.56743443    
 -5.65123707E-02
  3.42891999E-02
  0.17007460    
  0.61684942    
 -0.86276197    
  0.49062312    
 -0.50897199    
  0.64412552    
 -0.35413119    
 -2.31207255E-03
 -0.19068997    
 -0.36028308    
   1.0221331    
 -0.50649965    
  0.45915374    
 -0.83624780    
 -0.10303237    
 -0.33802381    
  0.12260249    
  4.23590392E-02
 -0.37595105    
  0.78906727    
  0.13923165    
  9.36208442E-02
  0.57943207    
 -0.64429271    
  2.57383822E-03
 -0.16752164    
  0.43835300    
 -0.27857348    
  0.13773239    
 -0.60463190    
 -0.11365926    
  9.21685062E-03
 -7.12888688E-02
  0.47369120    
 -0.55578870    
   1.3956089    
 -0.72956389    
 -0.44611549    
  0.57240903    
 -0.56386191    
  0.42373672    
  0.39707360    
  0.26207605    
 -8.10037404E-02
 -0.36564347    
  0.55315989    
 -0.29287684    
 -0.28076166    
  0.22543998    
  0.20050405    
 -2.58567985E-02
 -0.62323028    
  0.20223707    
  7.02440366E-02
  0.69860268    
 -0.69860274    
 -0.23857929    
  0.56120163    
 -0.60957545    
  0.23300739    
 -0.35042608    
  0.89842737    
 -0.34586176    
  5.14819324E-02
  4.72531095E-02
  0.11302350    
 -0.24631059    
 -0.23443745    
  0.38970387    
  0.27590722    
 -0.55360615    
  4.53150719E-02
 -0.10911810    
 -7.06748515E-02
  7.54700834E-03
  6.78227395E-02
 -0.27913174    
   1.2272296    
 -0.23524012    
 -4.46082167E-02
 -0.14439428    
 -0.45595574    
  0.65523863    
 -8.90797526E-02
 -0.75330603    
  0.73954731    
 -0.19092271    
 -9.59201232E-02
 -0.25901413    
 -0.10294814    
  0.25585586    
 -2.07359903E-02
  0.41996279    
  0.23335420    
 -0.72230947    
  2.61847228E-02
  3.32388319E-02
 -0.10322599    
 -0.14424939    
  0.28336260    
  0.44249508    
 -0.38132483    
 -0.20028290    
  0.14834647    
  1.09691564E-02
 -0.22314346    
 -6.57514557E-02
  0.11670391    
  0.45805332    
 -0.77569735    
  0.22965071    
  0.45305651    
 -0.42285687    
 -8.84685814E-02
  0.80088001    
  2.65795235E-02
 -0.74128163    
  0.22863312    
 -0.25183573    
  0.58804721    
 -0.55117679    
 -0.37757716    
  0.95830005    
 -8.17319080E-02
 -0.17193605    
 -0.19182819    
  0.33307847    
 -0.39419755    
 -0.17645663    
  0.23954944    
  0.15161166    
 -0.40886056    
 -0.14526163    
 -5.76790683E-02
  0.93976313    
 -0.80818653    
  0.23350070    
 -0.18015479    
  0.60211366    
 -0.44833413    
  0.41653955    
 -0.13836801    
 -0.22821532    
 -0.19855441    
  0.29155052    
 -3.33691016E-02
 -4.69956025E-02
 -4.49273512E-02
 -1.10011213E-02
  0.21425447    
  0.36414704    
 -0.16120616    
  0.12713332    
 -0.22186050    
  0.18392295    
 -0.28147924    
  0.25307977    
 -0.71393812    
  0.73296005    
 -0.51037711    
  0.37048051    
 -0.25219923    
 -0.85262424    
  0.54482061    
 -0.14247561    
 -4.47358675E-02
 -0.33451316    
  0.89878678    
 -0.27170140    
  0.32243681    
  0.21676290    
 -0.46178713    
 -4.52472223E-03
 -0.20851165    
  0.14291453    
  0.28282776    
  0.51155525    
 -0.78714514    
  0.77724952    
 -0.48716658    
 -3.60339624E-03
 -0.13301590    
  0.25839129    
 -0.56200695    
 -0.10288072    
  0.32937044    
  0.15064466    
  4.12816554E-02
 -0.28523397    
  0.57245648    
  2.58693416E-02
 -0.81598336    
  2.10532639E-02
  0.24434599    
  0.69431186    
 -0.73961174    
 -1.72205064E-02
  0.33788928    
  5.29586989E-03
 -0.29238778    
  0.36208504    
  7.12893009E-02
 -2.94821486E-02
  0.19535944    
  2.55769510E-02
 -0.48835266    
 -0.12708558    
 -0.16747919    
  0.44163540    
  0.22065400    
  8.46345201E-02
 -0.82742679    
  0.36055949    
  3.68894339E-02
 -7.73634836E-02
  0.50209194    
 -0.44505453    
  0.16436507    
 -0.46930715    
  0.73408061    
  -1.1793237    
  0.73986489    
 -0.98498720    
  0.25808150    
  0.65820920    
 -0.18232144    
  0.14149962    
  0.53551823    
  0.16454935    
 -0.69544894    
  0.66035724    
 -0.50095379    
 -0.10557882    
  0.11729766    
 -0.11511665    
 -6.75930530E-02
 -0.19215989    
  0.98716509    
 -0.83786869    
  5.44510856E-02
  0.50342488    
 -0.43874231    
  0.60985965    
 -0.52699643    
 -9.37209651E-02
  0.15539743    
 -0.34473050    
  0.43578342    
  1.70500600E-03
  0.22756287    
 -0.31472939    
  0.30928701    
 -0.73635924    
 -0.36772469    
  0.62062085    
  9.49078500E-02
 -0.12637091    
  0.84533906    
 -0.79199308    
  0.28442994    
 -0.22763263    
  0.15677673    
 -0.39071444    
  0.55034435    
 -0.74986756    
  0.15460140    
 -0.36832553    
  0.49030402    
  0.25051644    
 -0.31218839    
 -7.66266603E-03
  9.06374156E-02
 -0.64513814    
  0.10580666    
 -9.25027728E-02
   1.2571584    
  -1.4510000    
   1.5701742    
 -0.70320863    
  5.89048006E-02
  0.31999359    
 -0.57433915    
  0.11352382    
   1.1782799    
  -1.0653867    
 -0.28261131    
  0.36013710    
  0.19035381    
 -0.25274411    
 -0.15522441    
 -5.67161627E-02
  4.91691306E-02
  0.38505614    
  2.37702224E-02
 -0.90544367    
  0.96725184    
 -0.56317109    
  0.38964358    
  0.61513484    
 -0.94041312    
  0.64390224    
 -0.31114784    
 -0.38610053    
 -0.49272564    
  0.92433017    
 -0.30805433    
  0.37846938    
  0.35965565    
 -0.55499691    
  0.43981451    
 -0.81157976    
 -0.18936396    
  0.82069767    
 -0.38850227    
 -4.45559435E-02
  0.51369911    
  5.98649420E-02
  0.37899178    
 -0.77504194    
  0.39063007    
 -0.46350285    
  2.13682335E-02
  0.51798809    
 -0.57452482    
  0.36047080    
 -0.17889507    
 -0.49417377    
  0.80034089    
 -0.39589548    
  2.41948813E-02
 -0.35213217    
  0.50855672    
 -8.53090510E-02
  0.31558248    
 -0.57221162    
 -0.18664734    
  0.23120366    
  0.54907531    
 -0.14667338    
 -3.75043936E-02
 -0.16027355    
 -0.24678530    
  0.31714776    
 -0.33160612    
 -0.26212177    
   1.4629339    
  -1.1103685    
  0.36087897    
 -0.57244873    
  0.26552030    
  0.41383344    
 -0.71846479    
   1.1024039    
  0.27602491    
 -0.89885575    
 -0.25814018    
 -0.18781593    
   1.1329118    
 -0.34270272    
 -3.17487009E-02
 -0.89396143    
  0.38528377    
  0.62085330    
 -0.31773329    
  4.49340902E-02
 -0.35020244    
  0.54631710    
 -0.42495653    
 -0.50134671    
  0.13784619    
  0.18914770    
  0.48881644    
 -0.52577215    
 -8.85099918E-02
 -0.54304427    
  0.52226454    
 -0.68010932    
 -7.53041506E-02
  8.04722235E-02
  4.04094346E-02
 -0.17246924    
  0.14231636    
 -1.54245915E-02
 -5.86835183E-02
   1.5089498    
 -0.60816312    
  3.29340287E-02
  0.19377491    
 -0.51737154    
  0.82181621    
 -0.59331352    
  0.25447628    
  0.18599825    
 -0.50929761    
  0.56722033    
 -0.43400723    
  0.78561866    
 -0.88628829    
  0.50241590    
 -0.16840993    
 -4.14100625E-02
 -0.43531799    
 -0.11742775    
   1.1444061    
 -0.65423954    
  0.62324524    
 -0.62324530    
 -0.14959477    
  2.27032090E-03
 -6.55973628E-02
  0.10995046    
 -0.28985357    
  0.24095494    
  0.11194462    
 -6.95749298E-02
 -0.52475023    
  0.24720588    
 -0.51660591    
  0.44802481    
  0.78452164    
 -0.27926710    
 -1.86370651E-03
 -0.40920329    
  0.11903060    
 -1.25471093E-02
  0.52436984    
  5.66601492E-02
 -0.40334880    
 -0.13081704    
  0.66752034    
 -0.26931050    
  0.14158958    
 -0.52544487    
 -3.38194519E-02
  0.56346911    
 -0.53441167    
 -0.11094479    
  0.84844029    
 -0.31859663    
 -0.61903924    
  0.47036788    
  6.52211830E-02
 -8.17505568E-02
 -9.92068276E-02
 -1.23459715E-02
 -7.74580389E-02
  0.54383183    
 -0.40028390    
 -0.24469198    
  0.37531224    
 -0.44183287    
  1.57483909E-02
  0.80396134    
 -0.52806735    
  0.71658570    
 -0.58701473    
 -0.26479763    
 -0.11495910    
 -0.16222060    
  0.40844560    
 -0.10889400    
  7.66330659E-02
  0.28203091    
 -0.28819752    
  7.54326731E-02
 -0.31941023    
  1.56659968E-02
  0.22417915    
  0.52928770    
 -0.47097969    
  4.95338626E-02
  3.11097354E-02
  0.71718043    
 -0.43085045    
  5.27130403E-02
 -0.82028061    
 -0.10115818    
  0.14116332    
  0.63252240    
 -0.29365221    
  0.47050241    
 -0.31378898    
  0.28083262    
 -0.40804589    
 -0.18232168    
  0.47435462    
 -0.58749723    
  2.06194259E-02
  5.46041913E-02
  0.21245867    
  0.18329765    
  0.18367578    
 -0.12832534    
 -0.17435338    
 -0.35458422    
  0.11108805    
 -0.14562002    
  0.43563622    
 -0.44377735    
  0.38435391    
 -0.30326346    
 -0.10034790    
  0.55164772    
 -0.70441043    
 -0.32169539    
 -0.14895599    
 -0.12689173    
  6.82082325E-02
  0.67931557    
 -0.60520762    
  5.94235845E-02
 -0.18424638    
  9.37324613E-02
  1.04713310E-02
 -0.18859097    
  0.12959261    
 -1.67133547E-02
  1.67132691E-02
 -2.23471858E-02
  6.55971691E-02
 -3.77403423E-02
 -2.78568417E-02
  1.12363035E-02
  2.30078427E-07
  6.48877546E-02
 -1.05265258E-02
 -9.42526981E-02
  6.19915314E-02
 -2.77024768E-02
  5.60248550E-03
  1.11110127E-02
  9.98203978E-02
 -9.43106934E-02
  4.82668728E-02
  0.62265742    
 -0.61743534    
  0.34092668    
 -0.28030196    
 -2.98528578E-02
 -5.06342901E-03
 -2.05136612E-02
  3.06147318E-02
  0.24795875    
 -0.31551692    
  3.17487307E-02
  2.57082302E-02
   1.0711664    
  0.14841993    
 -0.25281483    
  0.39641520    
 -0.51082569    
 -0.21667108    
  8.25209245E-02
  0.50137508    
 -0.60563618    
 -0.52187538    
  0.49401861    
  0.36707270    
 -0.25243327    
  0.44093278    
 -0.46644446    
  0.88639057    
 -0.66066670    
  0.14913072    
  0.21493958    
 -2.31894441E-02
 -0.67282724    
  0.92202133    
 -0.71743971    
 -0.11924777    
  0.66911417    
 -0.54054195    
  0.15249218    
  0.12352148    
 -5.61235510E-02
 -0.15260004    
 -7.19408840E-02
 -0.46303487    
  0.94116414    
 -0.83914220    
  0.86763448    
 -0.44339454    
 -0.13072206    
   1.0054611    
  -1.2468499    
  0.81690872    
  3.31062786E-02
 -0.21739359    
 -0.16261826    
  2.93277428E-02
  0.52460301    
 -0.21689186    
 -0.42838868    
  0.35188109    
 -0.56152892    
  0.83999443    
 -0.30323452    
 -0.18546107    
  -1.0910933    
  5.60248550E-03
  5.57111856E-03
 -6.30583018E-02
  5.89973945E-03
  5.15876003E-02
 -1.12359608E-02
 -4.03512791E-02
  0.18721153    
 -0.38136768    
  0.19415604    
  0.11647512    
 -7.04897493E-02
  0.56760943    
   1.0804009    
  -1.1428182    
  0.23995078    
   1.2103525    
  -1.0482334    
 -0.37531215    
  0.34772435    
  0.30329394    
 -3.50297838E-02
 -0.33078426    
   1.1470481    
  -1.0367367    
 -4.31393571E-02
  0.29691997    
 -1.21422354E-02
  0.34861484    
 -0.39140204    
  0.39016950    
 -0.18800986    
 -0.30166832    
  0.21303225    
 -0.38375139    
  0.32515714    
 -0.31565577    
  0.20067088    
  0.49129361    
 -0.14492334    
 -0.21429080    
 -1.70944873E-02
  0.42481703    
 -0.60782844    
  0.38665566    
 -7.14069456E-02
 -0.41991955    
   1.1190910    
  -1.0986122    
  7.58759156E-02
 -9.40581560E-02
  0.60821885    
 -2.01772004E-02
 -0.57437372    
  0.41148010    
 -0.22426851    
  7.23644421E-02
 -4.09673117E-02
  0.31414711    
 -0.16103584    
 -0.67613226    
 -0.36194727    
  0.38918030    
  0.43197608    
 -0.36000267    
 -0.28398505    
  0.53991854    
 -0.24488355    
  0.23407267    
 -0.16507955    
  9.29763019E-02
 -0.27222601    
   1.3048446    
 -0.75846249    
 -0.35692886    
  0.70450389    
 -0.52387559    
 -0.11434593    
  5.76860756E-02
  4.60104495E-02
  0.43292204    
 -0.19574444    
  7.63980374E-02
  0.13587593    
 -0.80276692    
  0.35971925    
 -0.14884552    
 -0.36909759    
  2.46923994E-02
  0.60200953    
  4.84267175E-02
 -0.14871109    
 -2.99807824E-02
 -0.13228984    
  0.32721290    
 -0.58635664    
  0.65546888    
  0.35466975    
 -0.87500036    
 -0.49503362    
  0.54435849    
 -0.67198223    
  8.52648169E-02
  1.90483760E-02
 -0.21492273    
  0.65135002    
 -0.42237571    
   1.1078714    
 -1.39214769E-02
 -0.47562709    
 -0.14831991    
  0.19961293    
  0.20778835    
 -0.11464482    
 -0.48795128    
  0.62554157    
 -0.52478498    
   1.0013835    
 -0.47094324    
  5.12931608E-02
  0.10178266    
 -0.66452843    
 -2.86188368E-02
  0.22700688    
  0.20603116    
 -4.19306150E-03
  0.19242460    
 -0.54670125    
 -0.25045916    
  0.28575724    
 -9.06966999E-02
  0.82766712    
  4.33083437E-02
 -0.45920104    
  0.60441899    
 -0.89981759    
  0.82615012    
 -0.29635108    
 -0.33117935    
  0.51267159    
  0.17932042    
 -0.73204410    
 -0.15294965    
  0.54551107    
  0.14342536    
 -0.36616337    
  0.35199872    
  0.15923260    
 -0.62269533    
  1.35137374E-02
 -0.21923636    
  0.11312947    
  0.30616689    
  7.75036886E-02
  0.37097895    
  2.88205389E-02
 -0.32158366    
 -0.27212957    
  2.83995681E-02
 -0.25877085    
 -2.09432840E-02
 -0.53221667    
  0.53749388    
  2.62831547E-03
 -0.12866907    
  0.46251273    
  -1.0402014    
 -6.02921173E-02
  0.17570841    
  0.34187412    
   1.0313016    
 -0.21328819    
 -8.04141685E-02
  9.95465070E-02
 -0.32834199    
  0.18770516    
 -0.56129503    
 -0.32361409    
  0.79728746    
 -4.68687974E-02
 -0.76681221    
  0.32220328    
  0.32225707    
  0.51429033    
 -0.57234240    
 -8.63848105E-02
  0.32820347    
  0.16287968    
  2.72329263E-02
 -0.34607053    
  0.55174911    
 -0.32776189    
 -0.13715135    
 -0.12994558    
 -0.12913598    
  0.29143456    
  0.49725071    
 -0.75662333    
  0.56238598    
 -0.46751729    
  4.40530665E-03
 -4.49514277E-02
  0.37354323    
  0.17782818    
 -0.63775653    
  0.43103340    
  0.20936812    
 -0.25604361    
 -0.25082698    
  0.21786641    
 -6.55971467E-02
  0.44425118    
 -0.43115467    
  6.47706240E-02
 -0.18511268    
  0.91419196    
 -0.92897576    
  0.84942311    
 -0.72175997    
 -0.34022459    
  0.72040367    
 -0.61084151    
  0.51834458    
 -0.61224067    
  8.44172239E-02
 -0.48342669    
  0.46176526    
 -0.26285115    
  0.16045986    
  9.75132063E-02
  7.98546001E-02
  9.67454761E-02
 -0.24228065    
  0.42357707    
 -0.35301852    
  0.14472160    
 -0.22314356    
  0.64461994    
 -0.48447248    
 -0.56298453    
  0.16310948    
 -1.68636516E-02
 -0.13840231    
  0.22937395    
 -0.51186150    
  0.35043800    
  0.62714773    
  0.27443695    
 -0.50344551    
 -0.13073395    
  0.45452142    
 -0.32870087    
 -5.05159087E-02
 -3.96353006E-02
  0.71711636    
 -0.42876053    
 -0.28566396    
  0.11897703    
  0.31997153    
 -0.49705583    
  0.67445493    
 -0.57940400    
 -0.15977967    
 -6.92101046E-02
 -0.11371956    
  0.27019414    
  0.75655347    
  0.24767691    
 -0.99039871    
  3.77402157E-02
  0.65951908    
 -0.51219434    
  0.15022919    
 -0.12320033    
  0.28768215    
 -0.12594119    
 -0.27453658    
  0.21615386    
 -0.31820312    
  0.69176877    
 -0.53173208    
 -0.19936733    
  0.74479878    
 -0.40546495    
 -0.24898465    
 -8.74875635E-02
 -0.27443707    
 -0.13675901    
 -7.60994777E-02
  0.31633744    
  0.31196129    
 -0.56959093    
  0.84541655    
  5.13874441E-02
  0.10356998    
 -0.15307620    
  0.39665440    
 -0.54642874    
  0.30123618    
  0.45535716    
 -0.57354420    
  0.53276503    
 -0.32649037    
 -0.12260215    
 -0.24726135    
 -0.12046323    
   1.0440083    
 -0.56858426    
 -0.60964566    
  5.89983724E-02
  0.72644097    
 -0.91818184    
 -6.85421824E-02
  0.29105487    
 -1.78350341E-02
 -0.51684207    
 -1.30153522E-02
   1.1130633    
 -0.41555887    
  0.73986489    
 -0.92829174    
  0.43562669    
 -0.31930315    
  0.15348276    
  0.10455880    
 -0.56777167    
   1.0814815    
 -0.71498233    
 -0.29580897    
  0.93101859    
 -0.73007822    
  0.71237844    
 -0.28927052    
 -0.51188600    
  0.38672310    
  0.22061795    
 -0.60469186    
  0.61475646    
 -0.14277084    
 -0.30208692    
 -0.39106050    
 -0.24146232    
  1.25263268E-02
 -0.11882108    
  7.64416084E-02
  8.70112479E-02
  0.58646286    
  0.17010574    
 -0.21065210    
 -8.63848105E-02
  0.14660339    
 -0.13415012    
  0.65531147    
 -0.58830088    
  0.15811117    
 -0.35160580    
  0.18419231    
  0.34940562    
 -0.60943604    
  3.27898227E-02
  0.52595997    
 -0.11756641    
  0.39567089    
 -0.44358423    
 -0.20340127    
 -0.52512950    
  0.78807223    
 -0.61354911    
 -0.26307619    
  0.32516533    
  5.84580228E-02
   1.0922831    
  -1.1017920    
  0.64586878    
 -0.46833545    
  0.51082575    
  8.87433290E-02
  4.15831804E-02
  0.32151330    
 -0.84221900    
  0.48641649    
 -0.37680975    
  5.56269661E-02
  0.32986578    
 -0.28289041    
  0.50430357    
  2.84596607E-02
 -0.16960797    
 -0.60414302    
  0.20199689    
 -0.18271929    
  0.82384056    
 -0.72398406    
  0.21315882    
 -7.80085027E-02
  0.11568424    
 -0.33647218    
  0.57991272    
 -4.44516130E-02
 -0.49850497    
  0.48603076    
 -0.27428982    
 -0.71353698    
  0.38910213    
  0.93439996    
 -0.12065355    
 -0.20807219    
 -0.42292985    
 -0.18528567    
  4.23475392E-02
 -0.16395475    
  0.62630695    
 -0.51236272    
  0.67242116    
 -0.53600919    
 -4.11014371E-02
  0.70127273    
 -0.84652746    
  0.60441923    
 -0.24585897    
  0.39092171    
 -5.36427200E-02
 -6.81290999E-02
 -0.32133570    
 -0.25386870    
  0.53856993    
  0.13520886    
 -0.19835542    
 -0.18646371    
  0.28336233    
 -0.36101347    
 -0.32208362    
  0.52894628    
 -0.29783428    
  0.16285914    
  0.55160153    
 -0.77522689    
  0.12232430    
 -0.16164155    
  7.71468133E-02
  0.72398913    
 -7.47137070E-02
 -0.60170114    
 -9.02346671E-02
  0.29732075    
 -4.41250168E-02
 -4.22327258E-02
 -0.36794278    
  0.97728193    
 -0.68677086    
 -0.10019483    
  0.22548260    
  9.27580521E-02
 -0.40376285    
 -0.26747927    
  0.42090091    
  0.55617142    
  0.14893925    
 -0.46676570    
 -0.71758133    
  0.51997077    
  0.39843780    
 -0.44136274    
 -0.17445804    
 -0.62502503    
  0.96112442    
 -0.24387957    
 -0.15137684    
  5.91568053E-02
  5.09016626E-02
  0.47803602    
 -0.43671778    
  0.41964996    
  6.07168451E-02
 -0.46383697    
  0.67542660    
 -0.64543587    
  0.14959489    
 -0.14732455    
  0.15317839    
 -0.23586988    
  0.82667851    
 -0.85668093    
  0.66352499    
 -0.47235912    
  0.18511270    
 -0.39938614    
 -4.24466915E-02
  0.91248941    
 -8.27666000E-02
 -0.40546495    
  0.21745363    
 -0.63900471    
  0.12436788    
  0.26657769    
 -0.17539854    
  0.20954375    
 -9.63708162E-02
  1.16057368E-02
 -4.32289131E-02
  0.71597701    
 -0.62395805    
 -0.14988613    
  0.40546528    
 -0.72925216    
  0.35107091    
 -3.79792638E-02
  0.40474796    
 -0.10424525    
 -0.24406147    
 -0.34054568    
  0.80902374    
 -0.74537838    
  0.60345125    
 -0.17589045    
 -8.00426155E-02
  0.24413404    
 -0.63829923    
  0.15575470    
  3.77403945E-02
 -0.23361485    
  4.85115014E-02
  0.35890087    
  6.58750534E-02
 -0.21002400    
 -0.15265355    
  0.23872818    
  0.43057671    
 -0.27436638    
 -0.34390745    
  0.42354274    
 -0.65480387    
  0.58044529    
 -0.24756193    
  0.19164148    
  1.65597964E-02
  0.51592213    
  -1.0383720    
  0.44073316    
 -0.16310127    
 -8.76471996E-02
  0.13543807    
 -0.32850400    
  0.13275966    
  0.37435549    
  0.22685425    
  0.17364180    
 -0.67954135    
  3.61921377E-02
  0.68481874    
 -0.66139841    
  0.30147558    
 -0.23867445    
  0.48349911    
 -0.22448494    
 -0.14413404    
  0.10128246    
 -0.51257849    
  0.40741253    
 -0.14865351    
 -0.13256456    
  0.38988054    
  6.74792826E-02
 -0.25926965    
  0.31941405    
 -0.33432409    
  1.91291850E-02
  0.25178197    
  0.15157537    
 -0.47989762    
 -0.39979926    
  3.66097726E-02
  0.34019998    
  8.25441927E-02
  0.38308969    
 -0.38523328    
  0.36458340    
 -0.34335145    
  0.33737212    
  0.24714129    
  2.54351124E-02
 -0.92604136    
  0.45146123    
  0.29362750    
 -0.38582343    
 -0.17310858    
 -0.11390302    
 -5.37635153E-03
  0.13823748    
  0.60485476    
 -0.61428857    
  0.14325859    
   1.0291793    
  -1.0647106    
 -0.15877137    
 -2.52538659E-02
  0.28126764    
  0.28526589    
  0.32332358    
 -0.93163890    
 -3.25230435E-02
  0.33804527    
 -8.61186162E-02
  0.23039785    
 -0.23468956    
 -0.18879415    
 -0.51516396    
   1.2004886    
 -0.51169860    
 -0.19994305    
  0.22580682    
 -4.26420011E-03
  0.37656137    
 -6.66913986E-02
 -0.39921525    
  0.10419162    
  0.51250839    
 -0.66946983    
  0.52014184    
 -1.03019467E-02
 -0.17936723    
 -0.33293855    
  0.67571223    
 -0.71345222    
  0.35282156    
  0.35432976    
 -0.91124636    
  0.49944040    
 -7.11764395E-02
 -0.42826381    
  6.39488325E-02
  0.71934950    
 -0.26682812    
  0.71816027    
 -0.83758622    
  0.14352359    
 -0.16922092    
  9.90500599E-02
 -0.32708636    
  0.28904369    
  2.03864346E-03
 -0.29929027    
  0.10919951    
 -5.05159087E-02
  0.27267349    
 -0.12595239    
  0.17408468    
 -0.24836513    
  0.14966567    
 -0.10489982    
 -4.95970212E-02
  0.67974037    
  0.15852340    
  2.37981509E-02
 -0.85723132    
 -8.02437589E-02
  0.34168077    
  2.38325167E-02
 -0.27567717    
  0.28109738    
  8.29488635E-02
 -1.33559480E-02
  0.24080165    
 -0.44109935    
  0.15032984    
 -0.16064990    
 -0.36381382    
 -0.17577575    
 -5.48585765E-02
  0.24544933    
 -4.20484357E-02
 -0.19591017    
 -0.11034800    
 -0.18232149    
  7.23205283E-02
   1.1543916    
  -1.1637373    
 -1.89578962E-02
 -0.24858426    
  8.23996440E-02
  0.92864335    
  3.93923111E-02
  0.60222661    
 -0.94429386    
  0.15371887    
  7.74180843E-03
  0.10252889    
  0.14046778    
  9.60430503E-02
 -0.34161377    
  5.51518090E-02
  0.80712891    
 -5.36442474E-02
 -0.56508410    
  0.40748322    
 -0.13969474    
 -0.40392065    
  0.11365945    
  -1.1258391    
  0.76679993    
  0.37543279    
 -0.24264146    
  0.44109237    
 -0.27224627    
 -0.27824450    
  5.34587987E-02
  0.56624722    
  0.15125830    
 -0.46467012    
  2.93523427E-02
 -2.51058228E-02
  0.11778317    
 -9.88949388E-02
 -0.11208219    
  4.54624742E-02
  8.31147283E-02
 -0.16649646    
 -0.10697216    
  0.19035383    
  0.27594671    
 -0.17258845    
 -0.22114149    
  0.24881132    
 -0.31869745    
  0.68777084    
 -0.19425248    
 -0.37722608    
  0.65669101    
 -0.92001069    
  0.37177786    
 -2.16458775E-02
  0.54481459    
 -0.26758111    
 -0.13092873    
  0.12760642    
 -5.12057133E-02
 -0.30713463    
  0.50509489    
  8.00427794E-02
 -0.74765676    
  0.10114987    
  0.13036191    
  0.32529888    
 -0.73410279    
  0.67458123    
 -0.10026266    
 -0.12202917    
 -0.32968697    
  0.73088771    
 -0.39695433    
 -5.66600785E-02
 -7.20406026E-02
 -3.18266638E-02
 -4.32088338E-02
  0.20373575    
 -0.32216826    
  0.33270597    
  0.39209864    
 -0.49350700    
  2.97166277E-02
  8.00425187E-02
 -0.19445296    
 -0.49661720    
 -7.31510445E-02
  0.73895675    
 -0.34246010    
  0.59708613    
  0.34937540    
 -0.87967324    
  0.27139866    
  0.16902891    
 -2.37887688E-02
 -0.31521836    
   1.0267147    
 -0.57173431    
 -0.53143352    
  0.14035724    
  0.31063116    
 -0.35194907    
  0.10362205    
  0.62007141    
 -0.39290881    
 -0.19199364    
  8.68313015E-02
  0.22749035    
 -0.28034848    
 -0.29676974    
   1.0166951    
 -0.65330124    
  0.41324714    
 -0.58778679    
  0.65038526    
  1.92312449E-02
 -0.50686514    
 -0.16275160    
  2.75248159E-02
 -0.14327511    
  7.29882866E-02
  9.48685855E-02
 -2.00674068E-02
  0.13071218    
 -0.52275413    
  0.93216425    
 -0.41734627    
 -2.21560858E-02
  0.40478602    
 -0.11050651    
  0.25920781    
 -5.53692356E-02
 -0.48396215    
  5.47011495E-02
 -0.68935204    
 -0.31325904    
  0.13093746    
  0.89608824    
  0.27836248    
 -0.36150205    
 -0.17109448    
  0.24116184    
  6.37157187E-02
 -1.06383301E-02
  0.42488295    
 -0.55409503    
 -0.18679391    
  0.54448283    
  0.11762541    
 -0.37503719    
 -0.22314335    
  0.45031568    
 -0.41206598    
  0.52267581    
 -0.51169860    
  0.23615886    
  8.90206769E-02
 -0.35173005    
 -4.33286580E-08
  0.24180265    
  0.14098614    
 -0.22735718    
  0.11756958    
 -0.20580308    
 -0.25131443    
  0.11207629    
  0.40947324    
 -0.20138204    
  0.17215921    
 -0.35174465    
 -0.30421147    
  0.12796058    
 -0.28954577    
 -0.28768229    
  0.48665547    
  0.79759002    
 -0.43269190    
  0.55688238    
 -0.39457551    
 -0.23952225    
 -0.23409776    
  0.41412312    
 -0.21741299    
 -0.11066544    
  5.93720749E-02
  0.47718313    
 -0.24754445    
  0.16827932    
  0.19098198    
 -0.10706192    
 -0.70874792    
  0.67889518    
 -0.24654098    
 -6.10073358E-02
 -6.49723858E-02
 -0.26329082    
  0.61323005    
 -0.66579241    
 -0.16907655    
  0.69126582    
 -0.20402418    
 -0.23300733    
  0.13862033    
  0.61119926    
 -0.37094387    
  0.49391702    
 -0.58803034    
  0.23708104    
  0.18721148    
 -0.33017927    
  0.29216293    
 -0.69463885    
 -0.43423343    
   1.6277034    
 -0.77711898    
 -0.11238414    
  0.75195611    
 -0.65344727    
  0.38869193    
 -6.42679930E-02
 -0.52731472    
 -9.75130871E-02
 -3.84664461E-02
  0.34484035    
  0.21996389    
 -0.30914211    
  0.39016438    
 -0.79997718    
  0.24256185    
  0.23233196    
 -9.36856419E-02
  0.21237166    
 -0.21460608    
  0.26391175    
 -0.85708201    
  0.95207989    
  5.32446355E-02
 -0.42114294    
 -7.49764591E-02
 -2.43606418E-03
  6.14852794E-02
  0.63044184    
 -0.42394969    
 -3.41589563E-02
 -0.28382829    
  0.58921021    
 -0.48924866    
 -0.20817505    
  6.63226917E-02
  0.19384150    
  0.31644928    
  0.45096296    
 -0.20214862    
 -0.79171693    
 -0.39858267    
  0.87340891    
  -1.0832669    
   1.4370164    
 -0.89127451    
  0.21130897    
  0.23826683    
 -6.19152859E-02
 -5.96270189E-02
  0.31382045    
 -0.15183121    
 -0.42181426    
  0.32740450    
  0.29163447    
 -0.29759279    
 -0.11828121    
 -0.28023580    
  0.62722278    
 -0.12474079    
 -0.57636184    
 -0.35713124    
 -7.58655369E-02
  0.82883143    
  0.40474796    
 -0.20290476    
 -0.38030127    
  0.25701076    
  0.45144266    
 -0.90998137    
  0.65304536    
 -0.20852108    
 -0.25854117    
 -0.47157168    
 -2.97262631E-02
  0.46134558    
 -0.86465788    
  0.16606089    
  5.44962659E-03
  7.83691630E-02
  0.58443081    
 -0.72444409    
  0.15497600    
 -0.13778363    
  9.22060758E-02
 -6.41933680E-02
 -2.80129649E-02
  1.69020407E-02
 -6.93919733E-02
  0.69911718    
 -0.50884354    
 -7.71590322E-02
  3.15814503E-02
 -0.16894019    
   1.1941082    
 -0.94075114    
 -3.88399363E-02
 -0.10426103    
  0.10919951    
 -0.12581994    
  0.68191123    
 -0.65981090    
 -1.45150992E-07
 -7.95876011E-02
  0.15330489    
 -7.91970566E-02
  0.58900690    
  2.11166982E-02
 -0.30879903    
   1.0123396    
 -0.22425191    
 -0.12380878    
 -0.18819642    
 -0.22567214    
  0.57219446    
 -0.42257515    
 -1.64839793E-02
  2.19186842E-02
  0.84147358    
 -0.11632363    
 -0.71705276    
  5.99917956E-02
  0.15234077    
 -2.42037270E-02
  0.57508552    
 -0.62065142    
  0.44432712    
 -0.53963709    
 -0.37515953    
  0.16158555    
  0.27329341    
  0.12473685    
  0.19853644    
 -0.29235485    
  3.22610363E-02
  0.10127037    
 -0.11727110    
 -0.51236272    
 -0.17618637    
  0.38694593    
 -0.16563906    
 -0.17645645    
  0.74235487    
 -0.12196696    
  0.74148816    
 -0.95057994    
 -0.22024076    
  0.37853578    
 -4.97522764E-03
 -0.55154383    
  0.86203092    
 -0.15811940    
  0.41470161    
 -0.19800262    
 -0.46039492    
  0.15882382    
  0.15714335    
  0.66486233    
 -0.59004325    
  0.24761066    
 -0.67173296    
  0.86052716    
 -0.52123404    
 -0.14248180    
  0.18579592    
  0.26724350    
 -0.45072162    
 -9.71636102E-02
  0.31659666    
 -0.21481426    
 -0.16224790    
  0.43483973    
 -0.21007156    
  0.10860196    
 -0.26528126    
  0.72675312    
 -0.62113976    
  8.72010663E-02
 -0.13382971    
  0.65297121    
 -2.77096108E-02
 -0.63726664    
  0.66993290    
 -0.20811467    
 -0.31181693    
 -2.31344216E-02
  0.60768193    
 -0.55990565    
  6.85871989E-02
 -0.31585303    
  0.38003626    
  9.48257297E-02
 -0.74793285    
  0.31378871    
  0.22463885    
  0.12175909    
 -0.56891835    
  0.22997366    
  0.37360993    
 -0.56688213    
  0.25098056    
  8.29141960E-02
 -7.82523304E-02
  9.95296091E-02
  3.51638943E-02
  0.38077256    
  0.24620874    
 -0.33170614    
  0.10611684    
 -0.31387264    
 -0.28954625    
  0.62628436    
 -7.73867294E-02
 -0.50747877    
 -5.14188185E-02
 -0.17232169    
  0.22850253    
  0.41883537    
 -0.26706263    
 -5.66781312E-02
  0.17219135    
 -0.29620302    
  0.30705321    
  0.32562214    
 -0.47052345    
 -8.35056137E-03
  0.37206957    
 -0.39111745    
  0.17589064    
  0.11977241    
 -0.16560972    
 -0.19630229    
 -0.20448330    
  0.97767287    
 -0.78006279    
 -0.25823501    
  0.98082912    
 -0.95439595    
  0.37306172    
  0.44652656    
  0.17848298    
 -0.19133644    
 -0.38307858    
 -0.35911760    
  0.11778309    
  0.24701124    
  0.28105661    
 -0.47858742    
  0.16687723    
 -0.24826193    
  0.53106821    
 -0.59013557    
  0.11954535    
 -0.15728550    
  0.38511276    
 -0.32126153    
  0.30809104    
 -0.10788909    
 -0.15485394    
  0.82235885    
 -0.69098479    
  0.18483803    
 -0.14048021    
 -0.10673891    
 -0.18646817    
  7.21272528E-02
  0.24758469    
 -0.10603141    
 -4.81190495E-02
  0.58674258    
 -0.93407178    
  0.24353231    
   1.1115489    
 -0.97997248    
  2.28044880E-03
 -0.43552500    
  0.29382533    
  0.90414351    
 -0.38079858    
 -0.40468755    
  0.33213401    
  0.19533557    
 -0.72245854    
  4.97340113E-02
  0.42591953    
 -0.47565347    
 -5.68161905E-03
  0.58334517    
 -0.14886510    
 -0.34984526    
  0.12300505    
  0.83632523    
 -0.66447490    
 -0.16953801    
  0.33779109    
 -0.28603601    
  0.18742560    
 -0.90724075    
  2.66682263E-02
  0.64829683    
  0.28020021    
 -0.28249627    
  0.15513559    
 -0.12345868    
  0.67516935    
 -0.43480283    
 -0.52730608    
  0.60316396    
 -0.31622419    
  0.38370073    
 -0.25631276    
 -0.35667512    
  0.44303256    
 -0.48012680    
 -6.29893914E-02
  0.30684704    
  5.53850606E-02
  0.11969701    
 -0.63196027    
 -0.20708603    
 -0.13733140    
 -0.14740528    
  0.12689163    
 -0.12102664    
  0.73607206    
  0.32682210    
 -0.98962200    
  4.77543101E-02
 -0.16894019    
   1.1047285    
  -1.0451870    
  0.73003066    
 -1.49566162E-07
  0.84171134    
 -0.11433780    
 -0.25458834    
 -0.49247640    
  0.44081742    
 -0.35641405    
  0.57405782    
 -0.33382890    
  2.63440702E-02
  0.19721040    
 -0.26763272    
  0.51638925    
 -0.56700540    
 -0.17199136    
  0.17199133    
  0.26427269    
 -0.53775913    
  0.63511586    
 -0.62331611    
  0.40839338    
  0.42029905    
 -0.61084151    
  0.29940575    
 -0.62229133    
  4.14732881E-02
  0.52694517    
  0.51597852    
 -0.54975259    
  0.42935047    
 -0.58159459    
  0.61938107    
 -0.94788504    
  0.57362658    
 -1.40108299E-02
  2.78276466E-02
 -0.33031631    
  0.39506909    
  0.13232508    
 -0.19879463    
 -0.20315562    
 -0.13262938    
  0.58938807    
 -0.42771089    
  0.14269191    
  1.75749324E-02
 -0.24338171    
  0.72162688    
 -0.37096956    
  -1.0218251    
  0.48617655    
  0.61388403    
 -0.60855055    
  0.37850916    
 -8.55223015E-02
  0.35110414    
 -0.14074016    
 -0.20838174    
  0.10337822    
 -0.10536064    
  8.91584083E-02
  0.56349742    
 -0.71613681    
 -0.40970239    
  0.21161222    
  0.27927053    
 -0.26646614    
  0.48765862    
 -0.38382575    
  9.13258269E-03
  0.52660954    
 -0.27655837    
 -0.37067878    
  0.81604546    
 -0.73245841    
  0.45155638    
 -0.34855682    
 -2.58634929E-02
  0.78388166    
 -0.83540481    
  0.38612220    
  3.07717752E-02
 -0.49082506    
  2.92705465E-02
  0.42921942    
 -0.45601729    
 -0.40176809    
  0.42615953    
  5.39406054E-02
 -0.18506506    
  0.65820313    
 -0.32684603    
  0.58163154    
 -0.84399551    
  0.14532062    
  0.19845106    
  0.22677338    
 -0.32008547    
 -0.12983127    
 -0.12576951    
 -0.71925843    
   1.2071422    
 -0.38743225    
  0.56260848    
 -0.73242122    
 -0.20128462    
 -0.37715325    
  0.24747585    
  0.35821217    
  0.87457222    
 -0.76518780    
  0.83133632    
 -0.51397854    
 -0.31977034    
  0.12473685    
 -0.27006954    
  0.65325570    
  3.42892036E-02
 -0.53739250    
  0.30614060    
  0.15389788    
  0.19887550    
 -0.15872169    
  5.52939996E-02
 -0.26360658    
 -0.17623584    
  0.24558797    
 -0.33045995    
  8.05804729E-02
 -0.47907686    
  0.59278971    
 -0.97763526    
  0.55083096    
 -0.65279579    
  0.12216770    
 -0.12216752    
 -1.13638705E-02
 -1.14942715E-02
  5.07150777E-02
  5.34887165E-02
  5.19469520E-03
 -7.53041506E-02
  7.53042623E-02
  0.58663452    
  5.60368709E-02
 -0.66361493    
  7.14591816E-02
  0.56452966    
 -0.67923898    
 -5.54010691E-03
  0.10536058    
 -8.88313577E-02
  1.08698346E-02
 -2.73989011E-02
  0.74721438    
 -0.66205645    
  0.62724698    
 -8.23161155E-02
 -0.50983971    
 -5.57105765E-02
  3.12620116E-08
   1.0001721    
  -1.0319209    
  1.06954155E-02
  4.67616394E-02
 -0.17725815    
  0.10354053    
  5.44962659E-03
 -2.19788328E-02
  0.68757635    
 -0.70438313    
  0.30864727    
 -0.26444095    
   1.2519904    
 -0.14798735    
 -0.79492998    
   1.0663513    
 -0.33238235    
 -1.34230582E-02
  2.47869119E-02
  9.37236659E-03
 -0.41766620    
  0.74825752    
 -0.42851686    
  0.12552606    
 -0.46819031    
  0.40835959    
 -3.13137695E-02
  0.12854904    
  0.24116205    
 -8.45170170E-02
  0.10625694    
 -0.36013702    
 -0.33301008    
  0.19920345    
 -3.81640308E-02
 -0.62034750    
 -0.20209011    
 -0.13353154    
  5.93456859E-03
  0.16841872    
  1.98026355E-02
 -0.12516306    
  0.68477875    
 -0.71294993    
 -8.33817646E-02
  0.13895163    
  0.59675521    
 -0.62972510    
  5.43610975E-02
 -0.17915213    
  9.64602008E-02
  3.94415185E-02
  2.18589567E-02
  0.57873696    
  1.50376521E-02
 -0.74522614    
  0.17811985    
 -7.08742291E-02
 -4.03512791E-02
  0.12169696    
  0.59470707    
 -0.58951241    
  0.66156566    
 -0.84908193    
  0.77415091    
 -0.71352631    
  6.26983792E-02
 -2.80129649E-02
 -5.24901636E-02
  0.12903024    
 -6.52403980E-02
  0.65885794    
 -0.75304526    
  8.28877315E-02
  9.73740369E-02
 -0.22443308    
  0.28929374    
 -0.12871212    
  0.64531803    
 -0.76172835    
  5.40672168E-02
  1.16281454E-02
  7.24550337E-02
 -4.95968275E-02
  7.61238262E-02
 -0.14028583    
  4.70674448E-02
  0.11905950    
 -9.07286257E-02
  2.75499746E-02
 -5.58805242E-02
 -0.10919911    
  8.59424472E-02
   1.3518858    
  -1.2301886    
  6.55145943E-02
  8.41617435E-02
 -0.47269779    
  0.23031193    
  0.19650638    
 -0.43403843    
  0.27675298    
   1.0005512    
 -0.96281087    
 -8.26917812E-02
  0.13424963    
 -4.10312638E-02
 -0.14632784    
  0.20232213    
 -1.49627775E-02
 -7.83690438E-02
  1.61729082E-02
  0.75282770    
  0.27755550    
 -0.33456555    
  0.26747954    
 -0.11905940    
  0.24901290    
 -9.19108614E-02
 -0.61204714    
  0.23467116    
 -0.13476028    
  0.56568611    
 -0.20606492    
 -2.29075435E-03
  3.38251181E-02
  0.46778396    
  0.24837787    
 -0.17476621    
 -0.43028688    
 -0.62045729    
   1.1778032    
 -0.64652383    
  0.48667526    
 -0.32296407    
  0.11141948    
 -0.55345678    
  0.68595803    
 -1.60003398E-02
 -0.24276304    
  0.49651802    
 -0.61757767    
 -0.28627646    
 -0.29143465    
  0.11694743    
  0.32542247    
 -5.20562530E-02
 -3.36383693E-02
  0.54140568    
 -0.10996506    
 -0.44202256    
  0.37302983    
  8.92982557E-02
 -0.16934097    
  0.15754639    
 -0.14179790    
  5.84222609E-03
 -0.19916157    
  0.52867508    
 -0.49833417    
 -0.39859203    
  0.51356143    
 -0.52735490    
  0.41008383    
 -0.23531413    
 -0.55452687    
  0.95707214    
 -0.20002125    
 -0.14310086    
  0.36242771    
 -0.24342431    
  0.22411869    
 -0.17416762    
  0.11390842    
  7.95649141E-02
 -9.83742625E-02
 -0.26680434    
  3.25233005E-02
  0.57436383    
  0.39641541    
 -0.98690832    
 -5.00102043E-02
  0.29407188    
 -0.27153584    
  0.50355703    
  0.25168860    
 -0.86091554    
 -2.82593369E-02
  0.54771614    
 -0.12749882    
 -0.17814612    
  0.24881132    
  0.17808916    
 -0.25084823    
  0.81534648    
 -0.99641067    
  0.32164630    
 -0.12394965    
 -0.22314368    
  0.80633771    
 -0.79353338    
  0.64359343    
 -0.70660633    
  0.73689175    
 -0.46974418    
  6.23317473E-02
  0.11409427    
 -0.21448557    
  0.32781401    
 -0.32566133    
 -0.21778156    
  0.72602326    
 -0.23191404    
 -0.24666446    
 -7.81308413E-02
 -6.28843457E-02
 -0.19295485    
  0.42757079    
  0.50434065    
 -0.50434077    
 -0.23221491    
 -8.24436396E-02
 -0.53010744    
  0.22491178    
   1.4046758    
  -1.1420395    
  0.78151608    
 -0.44737601    
 -0.20196867    
 -4.38028574E-02
  9.71176699E-02
  0.67492342    
 -0.69775540    
  6.69895336E-02
  0.18483803    
  0.30943665    
 -0.45405760    
  6.20467449E-03
  0.12029971    
  0.23513727    
 -0.54313409    
   1.0111487    
  -1.1698703    
  9.18588266E-02
   1.0634261    
 -0.39314443    
 -0.51309568    
 -0.20067061    
  2.46926118E-02
  0.14832640    
  0.11882099    
 -0.30020851    
  0.45909005    
 -0.13226783    
  0.35505736    
 -0.36113653    
  0.12408637    
 -0.42816225    
  0.11195055    
  0.90439773    
  -1.0218729    
  0.56317079    
 -0.19821995    
 -0.32158357    
  0.13849266    
  0.56389582    
 -0.36933213    
  0.26703310    
 -0.49685284    
 -9.61540081E-03
  0.94767720    
 -0.35480389    
 -0.47027048    
  9.37549695E-02
 -0.22850800    
  4.30689976E-02
  0.49857298    
 -0.15509930    
 -0.30443272    
 -2.27802619E-02
  3.62031497E-02
  0.22047339    
  5.33349207E-03
 -0.17595896    
  8.11804682E-02
  7.68890530E-02
  0.71280837    
  -1.1246113    
  0.20166092    
 -0.17743361    
  0.85825598    
 -0.36785015    
 -0.40627965    
  2.41557285E-02
  0.20823571    
  0.43474802    
 -0.42702568    
  0.23080654    
 -2.47305650E-02
 -0.19080807    
  3.71790826E-02
 -0.10171739    
 -5.82283586E-02
 -0.17506728    
  0.23933806    
  0.86689788    
 -0.82366908    
  2.28144638E-02
  0.36061457    
 -1.98550001E-02
 -0.12819809    
 -6.10995777E-02
 -0.46195832    
  1.02040451E-02
  5.19274399E-02
 -0.31125087    
  0.37879702    
  -1.0785450    
  0.74162173    
 -3.15970089E-03
 -0.28347173    
 -0.16400307    
  0.51181543    
  6.32393062E-02
 -0.73003072    
  7.24550337E-02
  1.60002280E-02
  0.62755001    
 -0.62227285    
 -0.25659132    
  0.24067608    
  5.33347204E-03
  2.62481049E-02
  0.62895381    
  0.69038081    
 -0.66852194    
 -0.74301893    
 -5.69813326E-03
  9.79040936E-02
 -0.10363495    
  0.61549610    
 -0.60976571    
  0.72685802    
  0.29044083    
 -0.26319110    
 -0.58617502    
 -0.23285240    
  0.50960535    
 -0.20230007    
 -5.53136319E-02
   1.0517159    
 -7.38532245E-02
 -0.27528137    
 -8.82923976E-02
  0.56764191    
 -7.38841668E-02
 -0.19080807    
  0.64563477    
 -0.99315250    
  0.85035706    
 -0.23234949    
 -0.38898313    
  4.25534369E-03
  0.57854366    
 -0.75705111    
  0.16353357    
  0.60181612    
 -0.15829138    
 -0.45435897    
  0.35252672    
 -0.40164396    
 -8.59718621E-02
 -0.11903057    
  0.79710209    
 -0.41054118    
  0.19055709    
 -0.38131112    
  0.54800141    
 -0.60014570    
  0.59880984    
 -0.65382379    
  0.64846164    
 -0.38353017    
 -0.14173618    
 -0.37634793    
  0.70466971    
  7.25872889E-02
  0.42704701    
  -1.0596589    
  0.62497246    
 -0.35755178    
 -0.37309983    
  0.21161222    
 -0.11746085    
  0.57155234    
 -0.46706221    
  0.36188340    
 -0.29865110    
  0.40055132    
  0.14637971    
 -0.72046739    
  0.38086984    
  0.78809518    
 -0.42883393    
 -0.63244063    
  5.84665686E-02
  9.64318439E-02
  0.67390484    
 -0.91059262    
  0.21171482    
  2.04786882E-02
  0.35148111    
 -0.12474079    
 -5.40034194E-03
  0.19754812    
 -0.21209371    
  0.32938290    
 -0.13221492    
 -3.83188203E-02
 -0.55067152    
 -0.49026155    
  0.53530222    
 -6.14343882E-02
   1.1990019    
 -0.35643753    
 -0.25692260    
 -0.28563902    
 -6.14149775E-03
  -1.0292089    
  0.37433428    
  0.24116190    
  8.90797004E-02
  0.81471115    
 -7.43982866E-02
 -0.17422438    
 -2.11906731E-02
 -2.33344901E-02
 -0.47711143    
 -0.20763919    
  0.21035306    
 -0.23062420    
 -0.18711106    
  0.30603132    
  0.39122260    
 -0.36431518    
  0.34570038    
 -4.48313951E-02
  0.48382667    
 -0.25632593    
 -0.12388842    
  0.62070340    
 -1.38522023E-02
 -0.78289324    
  0.63017243    
  9.30348113E-02
 -0.61855131    
  5.95048852E-02
 -0.24989256    
 -0.22891474    
  0.41080990    
  0.17196231    
  0.60303003    
 -0.41236487    
  0.19240877    
 -0.32551643    
 -0.41397560    
 -2.07259972E-02
  0.20518221    
  0.35667473    
 -6.95259422E-02
 -0.23117578    
  9.60430503E-02
  0.19415617    
 -0.58057290    
  0.78206587    
 -0.58017075    
  0.13380681    
 -0.16059385    
  0.12529626    
  0.67196661    
 -0.63666844    
 -0.47735250    
  0.20686278    
  0.42876065    
  0.45048901    
 -0.66015458    
  0.59966075    
 -0.49389470    
  1.98741760E-02
 -0.72772741    
  0.92953598    
 -0.51424265    
  0.36471093    
  0.43721378    
 -0.73799753    
  0.20087929    
  0.38461125    
 -0.45253280    
  0.48148376    
 -0.55219924    
  0.28173772    
 -0.13748787    
 -0.14209677    
  0.54756165    
 -0.90577388    
  0.53153300    
 -5.38662262E-02
 -0.41794720    
  0.53488165    
 -0.42258894    
 -0.11229289    
  0.15290743    
  0.11279560    
  0.65116704    
 -0.52404511    
  2.89316382E-02
 -2.69765705E-02
 -0.23938797    
  0.46253166    
 -0.65032715    
 -0.16569422    
 -0.35214198    
  0.60109818    
 -3.64697911E-02
 -0.64844716    
 -5.04309200E-02
  0.22084183    
 -0.17589068    
  0.79244518    
 -0.15581059    
  0.26638111    
 -0.39329016    
  0.33363953    
  0.46585813    
  9.74657312E-02
 -0.33593389    
 -0.28329742    
 -0.19845097    
  0.40749547    
  0.33473197    
 -0.39535680    
  0.72912973    
 -0.81692523    
  2.35037575E-03
 -0.21379785    
 -1.58807723E-07
  0.16817172    
  0.32624123    
 -0.13049635    
  0.24116196    
  0.14732493    
 -0.34114051    
  0.18584789    
 -0.34644163    
 -0.13288531    
  0.25418127    
  0.35124955    
 -0.31774890    
  0.33175454    
 -0.70856434    
  1.12363053E-02
  0.26793551    
  0.13005324    
 -0.30981386    
  0.13608551    
  0.56597310    
 -0.74384016    
  0.14149962    
 -0.54297251    
  2.75065023E-02
 -0.24469200    
 -0.16077338    
  0.13062032    
 -9.63309854E-02
 -2.84918472E-02
   1.2924281    
  -1.0430423    
 -0.17156872    
 -5.49587719E-02
 -2.86554173E-02
   1.3804635    
  -1.2498431    
  0.55083096    
 -0.75377178    
  0.10097603    
 -3.44861820E-02
  1.16281454E-02
  7.24550337E-02
 -4.20908854E-08
 -3.27897482E-02
 -3.39016169E-02
  1.70945451E-02
  4.42062542E-02
   1.1200033    
 -0.53221667    
  0.33604306    
 -8.27284753E-02
  5.22253513E-02
 -0.16043893    
  0.77896732    
 -0.60971791    
 -1.54700475E-02
  0.17149866    
  0.19382489    
 -0.10244511    
 -0.35618570    
  0.54164183    
  1.41244810E-02
 -0.20473056    
 -0.81179130    
  0.22159180    
  0.78364640    
 -0.61016303    
 -0.17659400    
  0.37488827    
  0.22014108    
 -0.52582896    
  0.15082295    
  5.82690910E-02
  4.83409800E-02
  0.47000375    
 -0.70160997    
 -0.26066598    
  0.64030457    
 -0.26469246    
  0.38161385    
 -0.47970587    
  0.57030278    
  0.29278728    
 -0.44930300    
 -9.25514251E-02
  0.43923199    
 -0.67252773    
  0.37437454    
  0.65287304    
 -0.23001647    
 -0.46221784    
 -0.35303202    
  0.43195096    
  0.19544496    
 -0.70852113    
  0.17997143    
 -0.16876693    
 -0.32264057    
  0.10919923    
  0.63821739    
 -0.64513791    
  0.45953232    
 -1.32451253E-02
  0.78440869    
 -0.43062696    
 -0.63408381    
  0.31952289    
 -0.13965492    
  0.88788098    
 -0.75036490    
  5.41798137E-02
  0.43936673    
 -0.38990062    
 -0.64417320    
 -7.12241333E-09
  0.45798302    
  0.44199884    
 -0.14275602    
 -0.72467333    
 -0.14118661    
 -1.23712244E-02
  0.39013392    
 -0.19817673    
 -9.32577103E-02
  0.34075955    
  0.24744467    
  1.24481907E-02
 -0.37001857    
  0.27491450    
  0.68517894    
 -0.83142430    
  0.59823054    
 -0.56976801    
  0.77515042    
 -0.68962801    
 -0.12985788    
  0.83580363    
 -0.27200589    
  0.31389102    
  4.55117449E-02
 -0.57724893    
  0.22389814    
 -0.22389777    
 -0.19294384    
 -9.59968865E-02
  0.36694959    
 -0.61754447    
   1.0701641    
 -0.68540794    
 -2.00227611E-02
 -7.94809684E-02
 -0.27238980    
  0.79338288    
 -0.24801673    
 -0.32030717    
  8.31777081E-02
  0.55221099    
  0.17099635    
 -0.62278849    
  9.12485272E-02
 -0.42899576    
  0.45576605    
 -0.22550467    
  0.58199090    
 -0.69977397    
  0.21887936    
  1.27389031E-02
  1.46597587E-02
  5.06694801E-02
 -0.28900042    
  0.40105775    
  2.44339705E-02
  0.46892542    
 -0.67497450    
  0.14929639    
 -0.30982342    
 -0.20343852    
  0.96971601    
 -0.72247493    
  0.23262250    
 -0.10745934    
  0.35520345    
 -0.39812833    
 -7.27591738E-02
  0.52951783    
 -0.24065726    
 -0.19870961    
 -0.35914096    
  8.85535106E-02
  0.52262032    
 -8.74685124E-02
 -0.22451563    
  0.34006163    
 -0.60288393    
  0.54763973    
 -0.59955966    
  0.79583979    
 -0.46972063    
 -0.18867669    
  0.32587752    
  0.43078312    
 -0.29972008    
 -0.26826385    
 -4.39375415E-02
 -0.35027871    
  0.18901062    
 -0.34484044    
 -0.27857348    
  0.51186121    
 -0.61549634    
  0.60613579    
 -0.31845382    
 -5.31097278E-02
 -0.10536041    
 -1.52672669E-02
 -0.17924955    
  8.23996440E-02
 -1.13638705E-02
  0.11332882    
  1.51902614E-02
 -0.11715498    
 -5.81559017E-02
  0.12903024    
 -9.95297581E-02
  6.74412996E-02
  0.59019899    
 -0.52702016    
 -0.11332880    
 -5.27983829E-02
  9.20188800E-02
 -1.66206509E-02
  9.58177969E-02
  0.53984201    
 -3.92204970E-02
 -9.27379075E-03
 -0.37638870    
 -0.23337685    
 -5.73074073E-03
  1.70945451E-02
   1.7631041    
 -0.76130974    
 -0.11882108    
  0.62798530    
 -0.69564402    
  0.48857981    
 -0.35536119    
  4.36686398E-03
 -4.22753841E-02
  0.73433268    
 -0.64732128    
 -0.21536154    
  0.22572410    
 -0.28699502    
  0.43790054    
 -0.41079840    
 -0.62593836    
  0.81314999    
  0.35778287    
 -0.31651747    
  0.37668625    
 -0.50114048    
  0.78736144    
 -0.62532473    
  6.15886040E-02
  0.21734633    
 -0.56935275    
  0.47000381    
 -0.66611844    
  0.72915751    
  0.28001633    
 -0.47268033    
 -3.16858143E-02
  0.49337053    
  2.45400169E-03
 -0.43153715    
  0.41048405    
 -2.40668170E-02
 -0.53899646    
  9.63087231E-02
 -0.12303635    
  0.49260187    
 -0.53408241    
  8.34756345E-02
  0.49247637    
 -0.56425631    
  0.34967363    
 -1.33009635E-07
 -0.31538451    
  0.59524935    
 -0.57743174    
  0.32505447    
 -0.53014988    
  0.99395418    
 -0.86449617    
  0.49498641    
 -0.17393890    
  0.27987948    
 -0.39701533    
  0.30834097    
 -0.67197466    
 -0.33535552    
  0.40806583    
 -0.62536722    
  0.42469636    
  0.89899909    
 -0.46742308    
  0.43592444    
 -0.49320400    
  0.16655017    
 -7.28291646E-02
  0.48749393    
 -0.38731572    
  0.36634022    
 -3.94202173E-02
 -0.82464266    
  0.15836842    
  0.37295592    
 -0.15792601    
 -0.35580263    
  8.89476165E-02
  0.88605082    
 -0.29649261    
 -0.52518594    
  0.11306134    
  0.38521707    
 -0.11042392    
 -0.29504120    
 -6.33272156E-02
  6.55974522E-02
 -0.12546569    
  0.24501069    
  0.59934473    
 -0.34959668    
 -0.47188619    
  0.35742864    
 -0.24580599    
 -0.14743170    
 -2.60778936E-03
 -0.11615251    
  0.16456938    
  0.58695722    
 -0.42220202    
 -0.24770415    
  0.81273049    
 -0.67886108    
  0.31565586    
 -0.28998381    
  0.29685664    
 -0.37096432    
  0.35543355    
  0.36101350    
 -0.37678942    
  0.37678945    
  0.11007657    
 -0.67913061    
  0.94541276    
 -0.95185763    
 -0.31388435    
  0.58087981    
 -0.36187467    
  0.71887970    
 -0.50621736    
  0.14756103    
 -0.27400193    
  6.52175471E-02
 -0.48601732    
  0.48805168    
 -3.93834300E-02
 -0.98861134    
  0.97798449    
 -6.85351267E-02
  0.78073072    
 -0.41971710    
 -5.57522401E-02
 -0.36417112    
 -0.13214548    
 -3.38059366E-02
   1.0851504    
 -0.81992501    
  0.51957846    
 -0.66606611    
  0.32145655    
  5.91041148E-02
 -0.19739096    
  0.44967136    
 -0.57596475    
  5.38140982E-02
 -9.30347964E-02
  0.88583142    
 -0.80425179    
 -0.43113732    
  0.37911621    
 -0.27163038    
  0.13671112    
  0.11283262    
  6.71716630E-02
  4.97838445E-02
  0.31382734    
 -0.39663318    
 -0.14698212    
  0.64477354    
 -0.28671077    
  0.15940709    
 -0.62902278    
  0.26570305    
  7.56372213E-02
 -0.19699831    
  3.69433947E-02
  0.45104253    
 -0.17443189    
  0.10791119    
 -0.53522456    
  0.91869766    
 -0.67646009    
 -0.46764216    
 -7.84714520E-02
  3.21313590E-02
  7.96013353E-08
 -6.53294697E-02
 -8.81630257E-02
  9.65659618E-02
 -8.40353500E-03
  0.51839197    
  0.17686282    
 -0.17937849    
  5.02493931E-03
 -0.36134025    
  0.34364086    
  0.65942156    
 -0.36348292    
  0.36348286    
 -0.67225879    
 -6.40217140E-02
 -1.66672189E-02
  0.45731860    
  0.19290367    
 -9.98525620E-02
 -0.72099489    
  0.39991251    
  0.67743433    
 -0.70223796    
 -0.13679817    
  0.18144859    
  0.18486549    
  0.18654715    
 -0.67228192    
  4.04678471E-02
  8.67751986E-02
  0.16924946    
  0.22489642    
 -0.36850357    
 -0.18587220    
  0.17569396    
  0.20715952    
 -0.40754622    
  6.06246404E-02
  0.72925234    
 -0.77437240    
  6.54995218E-02
  0.51370329    
 -0.31802279    
  6.86769560E-02
  0.13242444    
 -0.41129604    
 -0.29747629    
  0.65298098    
 -0.20135419    
 -0.18684311    
  0.29145139    
 -0.68192387    
  0.40843710    
  0.12795183    
 -0.34961295    
  0.18232164    
  9.69920978E-02
  0.35274583    
  0.30910462    
 -0.50410450    
  7.37662539E-02
  0.82124722    
 -0.26864001    
 -0.55260706    
  0.22403203    
 -0.10279800    
 -0.35555059    
  0.70986044    
  7.57835209E-02
 -0.20067048    
  1.39863268E-02
 -0.39624825    
  0.49743339    
  1.24743227E-02
 -3.93308103E-02
 -0.45014468    
 -5.78196906E-02
  0.19806993    
  6.24613948E-02
  0.33121610    
 -0.40942565    
 -6.77181557E-02
  1.26586147E-02
  5.30736223E-02
  0.13898367    
  2.56204326E-02
  0.22684659    
 -0.49174359    
  8.82926136E-02
  0.52242804    
 -0.58683258    
  0.38960305    
  0.33626446    
 -0.90134585    
  1.77445430E-02
 -4.89157662E-02
  0.11690334    
 -0.29238775    
  0.17548485    
 -0.48649785    
  0.41825858    
  0.10451280    
  0.36478436    
 -0.43869650    
  0.82753444    
 -0.53916782    
 -0.20937847    
  8.25713947E-02
 -0.30571485    
   1.3434595    
 -0.95501620    
  6.41718321E-03
  0.34918410    
 -0.18805237    
 -0.23180164    
 -2.08101552E-02
  0.25984511    
  4.23342623E-02
 -0.26547775    
 -0.14258131    
  2.56423168E-02
  0.47473943    
 -0.19979599    
 -0.41318733    
 -0.19166724    
  0.24542874    
  5.49474126E-03
 -0.53860497    
 -0.24930458    
   1.0700972    
 -0.45849979    
 -0.42028043    
  0.76048017    
  6.95262989E-03
 -3.52562740E-02
 -0.10058735    
  4.90421131E-02
  0.18984988    
  0.30625826    
 -0.48608324    
  0.15450707    
  0.23672600    
  7.78349862E-02
 -0.20727928    
  0.45233408    
 -0.50150824    
 -0.47972828    
  0.12535466    
  0.18566841    
  0.52739424    
 -0.32109812    
 -9.14340541E-02
 -0.12204727    
  0.77835387    
 -0.58052844    
 -0.27786842    
  0.16965488    
  0.30132484    
 -0.19904612    
  8.55220482E-02
 -9.14920028E-03
 -0.28768206    
  0.69559526    
  0.14326394    
 -0.48882380    
  0.55838144    
 -0.12846223    
 -0.26180252    
 -0.46331060    
 -0.70013225    
  0.15147670    
 -0.21913546    
   1.2281777    
  0.15936625    
 -0.36509261    
 -0.17658275    
 -0.37899455    
  0.69939709    
  3.67015414E-02
  1.93316285E-02
 -4.05767635E-02
 -0.53200978    
 -0.24425243    
  0.43178234    
  0.14107838    
  0.25131443    
 -0.45953226    
 -0.12562601    
 -9.63604897E-02
  0.79735100    
 -0.63743633    
  0.22412847    
 -6.71666265E-02
 -5.40671200E-02
 -0.17435350    
  0.20067061    
  0.42687932    
  0.35327923    
 -0.73363841    
  8.70114714E-02
  1.89218065E-03
 -0.10557076    
  2.89877020E-02
  3.01529616E-02
  0.59217733    
 -0.38701645    
 -0.45590976    
  0.92993748    
 -0.65184325    
  0.17620148    
  0.56122977    
  -1.1400106    
  0.24198525    
  0.47536245    
 -0.74658930    
  0.39652321    
  0.12903027    
  0.37699366    
 -0.86755776    
 -2.02611890E-02
  0.47510767    
  1.08500784E-02
  0.37749964    
 -0.46975720    
 -0.20506349    
  0.33958045    
 -0.29460245    
  0.73950917    
 -0.14608020    
 -0.63598871    
  0.66373307    
  0.12604070    
 -0.57147312    
  0.18716426    
 -0.63527340    
  0.34597963    
  0.27795744    
 -0.28876838    
 -1.53345559E-02
  0.15509634    
 -0.15069100    
  0.40179539    
 -0.46530864    
  0.37293544    
  1.28206909E-02
  2.67100353E-02
 -0.18139184    
  0.26179212    
 -0.37378365    
 -0.32366484    
 -0.17887932    
  0.51699197    
 -0.12653033    
  0.38193452    
 -0.34989509    
  0.48064485    
  0.16641125    
 -0.50455600    
 -0.13800572    
 -8.66036862E-02
 -1.47785032E-02
  6.71716630E-02
 -0.12857185    
 -7.39049539E-02
  0.17185028    
 -0.15774582    
 -0.39709681    
  0.29701334    
  0.88420242    
 -0.78411913    
  0.39702636    
  9.17083174E-02
 -0.41322720    
  0.42518273    
 -0.30078375    
  0.77671212    
 -0.62584364    
  0.31827435    
  8.12558532E-02
 -0.69050515    
 -0.12939355    
 -0.12797004    
  0.74144965    
 -0.46319771    
  0.20067060    
  0.23449554    
 -0.49643689    
  0.90412903    
 -0.73054522    
  0.48461926    
 -0.11441031    
  -1.0427837    
  0.84794390    
 -0.39966789    
  0.45618021    
 -0.32880926    
 -0.42863214    
 -0.16528033    
   1.3629835    
 -0.79223806    
  0.32223466    
 -0.20909193    
  0.53880250    
 -0.24821778    
 -0.47104779    
 -2.25359499E-02
 -0.13068655    
   1.1029319    
 -0.65301520    
  0.15680920    
 -0.41524732    
  7.48734325E-02
  0.12823129    
  0.20503758    
 -0.35845894    
  0.43065515    
 -1.84104219E-02
 -0.31276879    
  0.52230704    
 -0.16493918    
  0.90033203    
 -0.78165197    
 -0.13332659    
 -3.67318541E-02
  0.18712869    
 -0.30427396    
  0.40864667    
 -0.62085593    
 -0.13928922    
 -2.72128568E-03
 -0.18505020    
  0.56195486    
  0.10124003    
  0.55961573    
  -1.1685710    
  0.23180184    
  0.10953877    
  0.38539773    
 -0.48269635    
  0.10827599    
  0.73797846    
 -0.80339062    
  0.27890229    
 -0.36654958    
  0.70201361    
 -0.45921707    
  0.27714780    
 -0.49481720    
  0.83732283    
 -0.63778061    
  0.30580947    
 -0.67240572    
  0.75014257    
 -0.53701979    
  4.63047102E-02
 -0.68863237    
 -0.22652754    
  0.13211787    
 -0.17836915    
  0.15836842    
  5.03788935E-03
 -8.92981514E-02
  0.23841093    
 -0.30661926    
 -2.38108467E-02
  4.13039140E-02
  7.24550337E-02
  1.60002280E-02
  0.65265596    
 -0.62654483    
  4.53480370E-02
  0.47980759    
  8.47220048E-02
  0.12367900    
  0.63976705    
 -0.35146642    
 -0.27600029    
 -0.54565513    
  0.60036552    
  0.43885189    
 -0.28668761    
  0.54098266    
 -0.58155626    
  1.84620451E-02
  4.05691285E-03
  0.16393483    
  8.55783299E-02
 -0.44569558    
  0.67073035    
  0.13416103    
 -0.71993434    
 -1.82655826E-02
 -1.15873767E-02
 -2.12023258E-02
  1.41848335E-02
  0.44984886    
 -0.35581967    
 -0.63503963    
  0.68301529    
  0.18198195    
 -0.38446486    
 -3.03822495E-02
  9.78778154E-02
  0.57186151    
  0.23777293    
 -0.78204626    
 -0.55171043    
  0.27679604    
  0.16475512    
 -0.48582423    
 -8.58897194E-02
  9.81597453E-02
  0.58371353    
 -0.18368322    
  0.40091351    
 -0.19480793    
  3.05700526E-02
  0.21059178    
  0.45640972    
 -0.60246342    
  7.38200545E-02
 -0.10869536    
  4.68996763E-02
  0.41076294    
 -0.11317034    
 -0.68431062    
 -0.31845379    
  0.41349739    
  0.67566168    
 -9.38188583E-02
 -0.18083249    
 -0.34905115    
  0.27494323    
  0.12629385    
 -0.65327489    
  0.54979551    
 -0.41585705    
  0.32542250    
 -0.15072717    
  0.20868541    
 -0.31991106    
  0.76160532    
 -0.65517551    
  0.39418381    
  0.15854028    
 -0.54315466    
  0.77209032    
 -0.89345127    
  0.68233627    
 -0.46783206    
  3.83024327E-02
  0.57118022    
 -0.48905164    
 -0.14903574    
  0.19782574    
 -0.60888672    
 -0.40042722    
 -0.11152115    
   1.1299511    
 -0.35589755    
  0.29413784    
 -0.17233281    
  0.47771475    
 -0.17185012    
 -9.19374004E-02
 -0.15384188    
  9.07838047E-02
 -6.51961863E-02
  0.73034143    
 -8.02117437E-02
 -0.37249804    
  0.14522509    
 -0.60728598    
 -0.20123351    
  0.30456680    
  4.68313433E-02
  0.18449788    
 -1.81336992E-03
 -6.36917502E-02
 -2.54667327E-02
  0.43927848    
 -0.69570780    
  0.65924567    
 -0.37928575    
  0.32056555    
 -0.57271111    
  0.39627925    
  3.78646888E-02
 -0.53646129    
  0.28629997    
 -0.36680311    
  0.57909966    
 -0.30802155    
 -0.18232134    
  0.83112073    
 -0.52444226    
  0.40948910    
 -0.35457340    
  0.79898465    
 -0.48819405    
  0.15634610    
 -0.43520924    
 -0.24604693    
  0.10323064    
  0.58991677    
 -0.48285180    
 -0.48001534    
 -0.37048060    
  1.33633157E-02
  0.53530222    
  0.31136310    
  0.13471644    
 -0.52418160    
  0.24475701    
  4.37639235E-03
 -6.57175202E-03
  2.19537131E-03
 -4.02736850E-02
 -0.28616121    
  0.28844160    
  0.43759340    
  0.17863847    
 -0.88362008    
  4.08218838E-02
  6.09606579E-02
  0.97171539    
  0.14289728    
  -1.0173494    
  0.40057516    
  0.20067075    
 -0.70660633    
  0.29577923    
  0.63930410    
 -0.76823741    
  0.21577711    
  9.84979495E-02
 -0.12471665    
 -0.40926751    
 -9.58815739E-02
  0.78042048    
  0.18495981    
 -0.76642650    
  0.52210224    
 -5.33879027E-02
  0.22314355    
 -0.65890169    
  0.32680693    
 -0.41540664    
  2.95322370E-02
  0.59013546    
 -0.19530869    
  0.22705753    
 -0.26520911    
  0.31643161    
 -0.38542449    
  0.47322261    
 -0.56240088    
  0.18557025    
 -0.30037481    
  0.13626489    
  0.46254495    
 -0.66676039    
   1.2148509    
 -0.62735367    
 -0.47435474    
 -0.17214121    
  0.25468519    
  0.46839634    
  0.18433045    
 -0.89097291    
  0.41448215    
 -0.15295474    
  5.89001253E-02
  0.16507992    
 -0.55294925    
  0.97937471    
 -0.61344051    
  4.91742529E-02
 -2.92132907E-02
 -7.59338513E-02
  0.32944161    
 -0.27750894    
  1.12084535E-07
  0.48706353    
 -0.26960444    
  0.30383769    
 -0.34710532    
 -0.17015108    
 -6.02465235E-02
  0.42174879    
 -0.58162582    
 -0.13424958    
  0.88119930    
  0.24294603    
 -0.93371499    
  4.86771911E-02
  0.15866533    
 -0.16547589    
  0.36597103    
 -0.49463317    
 -2.89112329E-02
  0.38480866    
 -0.11325611    
 -0.12774087    
  6.90471288E-03
  0.12489339    
  4.93684933E-02
  0.13833679    
 -0.50970745    
  0.33607316    
 -0.10292383    
 -0.11723033    
  0.17733407    
 -0.14792007    
  0.74262720    
 -0.45857480    
  0.37093651    
 -0.57383192    
 -0.19351971    
 -4.70350534E-02
  0.19498910    
 -1.88238621E-02
  8.20505470E-02
  0.13680838    
  0.30658635    
  9.12162140E-02
 -0.41901806    
  0.43806648    
 -0.56465983    
  0.70524180    
 -0.42366230    
  0.39258355    
 -0.65661842    
  0.36705548    
  4.50782478E-03
 -0.46730858    
  0.14246275    
  0.29130608    
 -0.19260705    
 -6.80534616E-02
  5.48081435E-02
 -0.32850417    
 -1.10689165E-07
  0.74596059    
 -0.42318714    
 -0.38273674    
 -0.69314706    
  0.17007458    
 -0.13150215    
 -0.13275941    
  6.56953678E-02
  9.37324613E-02
 -5.27716987E-03
 -8.26917812E-02
  0.10363477    
  7.00286627E-02
  0.57536417    
 -1.09290835E-02
 -0.60888672    
 -1.01522347E-02
 -6.86286539E-02
  2.16225125E-02
 -8.94450620E-02
   1.5379357    
 -0.37515059    
  0.41697672    
 -0.46184415    
 -0.20045842    
 -6.51618615E-02
  0.86355245    
  -1.0584213    
  0.97513115    
 -0.71276671    
  0.60167575    
 -5.24368584E-02
 -0.24079487    
 -0.63332874    
  0.80733961    
 -0.31737509    
  0.29849300    
 -0.57178640    
  7.02041760E-02
  0.28282776    
  0.10060462    
 -0.27782974    
  0.50820786    
 -0.78218603    
  0.39490327    
 -0.12529187    
  4.07342799E-02
 -0.17896575    
 -7.56635470E-03
  1.50755690E-02
 -0.13317499    
  9.50510278E-02
  0.53791654    
  0.44840294    
  -1.0125674    
  0.12250007    
  0.49326044    
 -0.39261681    
  0.32423988    
  0.31537220    
 -0.17627940    
  0.22875006    
 -0.56817222    
 -0.17856905    
 -2.73364428E-02
 -2.31207255E-03
  0.29287678    
 -0.18960200    
 -0.28837836    
  3.82560194E-02
  0.40457106    
  0.22493075    
 -0.57981837    
  0.55669606    
 -0.43438816    
  4.19950336E-02
  0.53139204    
 -0.90490520    
  0.44048426    
  8.15988705E-02
 -0.35720801    
  0.77134192    
 -0.62984240    
  0.23784979    
  0.47023162    
 -2.30689961E-02
 -0.58802027    
  1.45986630E-02
  0.22190033    
  0.17315844    
 -0.66157269    
   1.3242751    
  -1.1555591    
  0.36982986    
 -0.20982569    
 -2.36229915E-02
  0.22711959    
  0.31121245    
 -0.74566519    
 -0.18526696    
  0.39260018    
  0.39074913    
 -2.73241922E-02
 -0.56830984    
  0.47548974    
 -0.30918843    
 -0.29113880    
  0.88762891    
 -0.35488471    
  0.18232156    
 -0.55893850    
  0.10985280    
  3.54571529E-02
  4.21326943E-02
 -1.98420640E-02
 -0.21119133    
  0.40546504    
  9.89040509E-02
  1.92455985E-02
 -0.31845379    
 -0.45083386    
  0.29634699    
 -0.27443689    
  0.30684704    
  0.17699236    
  0.73427451    
  -1.0529666    
  0.23721714    
  0.58962524    
 -2.91224532E-02
  -1.0104197    
  0.13919725    
  0.11966430    
  0.44236973    
  9.36985761E-02
 -0.50400639    
  0.10584585    
  0.33771899    
 -0.40313116    
 -0.12128568    
 -0.47211123    
  0.40405786    
  0.33647224    
 -2.03261338E-02
  0.19861533    
 -0.21936262    
 -0.19116570    
 -3.09301671E-02
 -4.55230325E-02
  0.53143382    
 -0.24306719    
  7.32276514E-02
 -0.25022450    
   1.1672783    
  -1.2123985    
  5.24465740E-02
  0.53105748    
 -0.18662269    
  0.13826174    
  0.11075132    
 -0.66924149    
  0.23306771    
 -0.36173695    
 -0.19372962    
  5.97715788E-02
 -2.06906069E-02
 -0.21274492    
  7.87157193E-02
 -0.17359480    
  4.17695083E-02
 -4.55560489E-03
  7.05139339E-02
 -0.18147072    
  0.18147101    
 -1.71678923E-02
  1.71679556E-02
  1.68778040E-02
  0.40964055    
 -8.39857310E-02
 -2.75669843E-02
  0.83614427    
 -0.34349558    
 -0.14690311    
 -6.61514886E-03
 -9.75250304E-02
 -0.43642712    
 -3.45523655E-02
 -0.42121360    
  0.95367849    
  0.39315721    
 -0.71822697    
  0.58425319    
 -0.24778068    
  0.60427874    
 -0.37977558    
  0.27675298    
 -0.46343184    
  3.85484882E-02
 -3.85486521E-02
  2.58636642E-02
  0.48452535    
 -0.49737355    
 -0.41629943    
  0.44811538    
 -0.21069539    
  0.55518758    
 -0.78934544    
  0.77744043    
  1.78046450E-02
 -0.72300005    
  0.67479813    
  0.37411460    
 -0.55089617    
  4.67713326E-02
 -0.25483540    
  6.79342076E-02
 -0.17809333    
  0.40462101    
 -0.30357346    
  0.63787174    
 -0.21202067    
 -0.24429229    
 -0.22840539    
 -0.15815537    
 -0.35346973    
  0.20538673    
  0.62578142    
 -0.14605352    
 -0.34010798    
  0.93147218    
 -0.83179349    
 -7.72217102E-03
  0.33499467    
 -0.23897973    
  0.70829028    
 -0.71535718    
  0.51082581    
 -0.11089212    
  0.20555717    
 -0.42632627    
 -0.11064474    
 -0.16264887    
  0.67347425    
 -0.42215985    
 -0.24355255    
 -0.19268431    
  0.12883286    
  0.54219675    
 -0.56161475    
  0.35667497    
 -0.52398390    
  0.69810176    
 -0.51965094    
  0.80196416    
 -0.33299983    
 -0.10401326    
  0.34875888    
 -0.63644093    
 -0.25241402    
  4.51687910E-02
  0.24251300    
 -0.69314730    
  0.56102931    
 -0.56102931    
  0.50287330    
 -0.51783609    
  0.60932839    
  0.12564501    
  6.75461963E-02
  0.40696540    
 -0.45070082    
  0.12999587    
  0.48232424    
 -0.19206272    
 -0.30692863    
 -7.41078332E-02
 -1.36674410E-02
  0.57392949    
 -6.95468262E-02
 -0.40408096    
  4.46320288E-02
 -9.78928879E-02
 -0.16625883    
  0.11921775    
  0.51813811    
 -0.82122910    
  0.52806741    
  0.42481279    
  -1.2180433    
 -0.31089151    
  0.19513062    
 -0.46637383    
  0.28223231    
  2.69559361E-02
 -0.12445437    
  7.53982440E-02
  2.75499746E-02
  0.11778309    
 -9.70882550E-03
 -0.16971828    
  0.11456643    
  0.48471439    
  7.04730898E-02
  0.79435712    
 -0.49930567    
 -0.15195026    
  0.72220773    
 -0.10356353    
 -0.16642639    
 -0.16453594    
 -0.11610155    
 -4.19023372E-02
  0.77110881    
 -0.71420044    
 -0.18658575    
 -2.56756134E-03
  0.57889253    
  0.10521643    
 -0.54512978    
  8.15901905E-02
  0.15621032    
 -0.17074880    
  0.45975232    
 -0.50031298    
  0.73475319    
 -0.78616095    
  0.52494544    
 -0.46702307    
  0.66237539    
 -0.73183221    
  4.53592725E-02
  3.70011553E-02
  8.39798078E-02
 -0.17099085    
  0.62190413    
 -0.66476762    
  0.88112986    
 -0.67714697    
  0.62010705    
 -0.59851640    
 -6.62227198E-02
  0.32634407    
  0.31354240    
 -0.72200584    
  0.26892629    
  0.15587054    
 -0.53416902    
  0.21608363    
  0.85708201    
 -0.88167346    
  6.42791465E-02
 -5.60145415E-02
 -0.29456463    
  0.94461513    
 -0.86244959    
  0.19370709    
 -0.11542728    
  8.13088864E-02
 -9.79165882E-02
  0.54792786    
 -0.46751729    
  0.51610976    
 -0.58226812    
  0.55285424    
 -0.48890561    
  6.63343370E-02
  0.47155508    
 -0.20110142    
 -0.30628487    
  0.23424044    
 -0.37701142    
  9.85230692E-03
 -9.23733637E-02
  0.73783249    
 -0.86066884    
  7.04101995E-02
  0.32997599    
 -0.13732108    
  0.57551032    
 -0.12586433    
  0.14667119    
 -0.32216075    
 -0.24878027    
  4.01839688E-02
  0.41200829    
  0.20618923    
 -0.51634389    
 -0.29961053    
   1.2592183    
 -0.43154043    
 -0.50270009    
  1.14942873E-02
 -7.10359514E-02
 -0.38122147    
  0.25031617    
  0.71047854    
  2.28824862E-03
 -0.50702339    
 -0.40073261    
  5.51103503E-02
  0.85035706    
 -0.62133276    
 -0.17679305    
  0.30283368    
 -0.11966441    
  0.30760917    
 -0.30760923    
 -0.37315360    
  0.10505269    
  3.27004492E-02
  0.15146588    
 -6.66911528E-02
  0.36183378    
 -0.51025414    
  0.14842023    
  0.61238599    
  5.32938503E-02
 -0.52356446    
  0.26826403    
 -0.43784663    
 -7.62378657E-03
 -0.14231621    
  0.76819992    
 -0.54270613    
  0.29818985    
 -7.41078556E-02
 -0.11520661    
 -0.21007155    
 -3.16649266E-02
 -0.13775302    
  0.51144099    
 -4.33619916E-02
  0.10420383    
 -0.30166811    
  0.60228699    
 -0.61172122    
 -1.91392824E-02
  0.81146675    
 -0.74602276    
 -0.39086613    
  0.14019792    
  0.93586522    
 -1.49341542E-02
 -0.75275940    
  0.88889188    
 -0.94186771    
 -8.93694162E-02
  0.81814373    
 -0.91317075    
  0.36628613    
  7.28728473E-02
 -0.29170626    
  0.93017238    
 -0.70918179    
 -0.10919913    
  0.51610011    
 -0.17517334    
 -0.27129292    
 -6.00643605E-02
 -0.13489306    
  5.82173280E-02
  0.13897927    
  0.25181153    
 -0.35543337    
  0.11916074    
 -5.43121211E-02
  8.04003328E-02
  0.56877077    
 -8.22727755E-02
  0.10271839    
 -7.15471506E-02
 -0.12661362    
  7.27594867E-02
 -0.64442146    
  0.16547091    
  0.76359135    
 -0.66216004    
  8.84868503E-02
 -0.11441022    
  0.48255074    
 -0.52590144    
 -0.46411383    
 -6.58817291E-02
  0.71266890    
  0.65918517    
  -1.1624240    
  0.15581019    
  0.32611299    
 -0.10795705    
 -0.74233758    
  0.45198518    
 -8.07113126E-02
  0.63034636    
 -0.41010562    
 -0.50310338    
  0.90234774    
 -0.19393308    
 -0.21936265    
 -0.22373325    
  0.44876206    
 -0.19941603    
 -0.11692146    
  0.27205694    
 -7.77485967E-02
  0.38250843    
 -0.68880236    
  0.69891083    
 -0.40116411    
  0.53415668    
 -0.57131934    
  0.29655111    
 -0.25724480    
 -7.55914226E-02
  0.16171037    
 -7.54689351E-02
 -0.40758601    
  3.44324112E-02
  0.78003049    
  -1.0790585    
   1.6891614    
  -1.2285376    
  0.41415322    
 -0.44337180    
 -3.28798220E-02
  2.74742544E-02
  0.41714001    
 -6.83552176E-02
  0.34436235    
 -0.11322021    
  0.25097713    
 -0.39256150    
  0.32289383    
 -8.31066296E-02
 -0.11349361    
 -8.68714675E-02
  0.28726181    
 -0.54025841    
 -0.29492339    
 -0.35170379    
   1.3727738    
 -0.91891176    
  0.13024493    
  6.03535213E-02
  2.78091561E-02
 -6.98972940E-02
  0.52341568    
 -0.76540089    
  0.53418201    
 -0.65992153    
  0.77469683    
 -4.15126830E-02
 -0.34530228    
  3.70011553E-02
  6.61398992E-02
 -0.17435351    
 -0.22911370    
  0.24564315    
  0.10442319    
 -0.22103608    
 -6.80532530E-02
 -0.34666470    
  0.86142653    
 -0.35860097    
  0.73213607    
 -0.64894736    
 -6.40949979E-02
 -0.16404994    
  0.29876265    
 -0.10673891    
  0.58778661    
 -0.14251140    
 -0.84386712    
  0.12536450    
  0.25466579    
  0.39684120    
 -0.31589773    
  0.27573177    
 -0.52458107    
  0.95487201    
  0.17554669    
  -1.2021856    
  0.61903942    
 -0.45473605    
  0.28957427    
  0.33430961    
  2.67039556E-02
 -0.20067061    
 -0.30664769    
  6.76789209E-02
 -5.24780191E-02
  0.10233871    
 -2.66829980E-09
 -6.01382293E-02
 -0.77940738    
  0.24276939    
  0.90706098    
 -0.64714622    
  0.23236541    
  6.48085773E-02
  0.64653075    
 -0.24106553    
 -0.36189401    
 -0.23483957    
  0.25782919    
  0.72208083    
 -0.80086166    
 -0.11957756    
 -9.18520764E-02
  0.61552751    
 -0.29546422    
  0.34223270    
 -0.27643132    
  5.52440733E-02
  0.72362268    
 -0.78404379    
 -0.31456855    
  0.58435774    
 -0.15393038    
 -0.39779028    
  0.15480585    
  0.30424365    
 -0.17884915    
 -0.10401326    
 -0.39304239    
  0.75928712    
 -0.42771089    
 -0.36931676    
 -0.13607042    
 -0.35425651    
   1.8013749    
 -0.76934284    
 -0.28940475    
  1.59639940E-02
  0.55247986    
 -0.64733785    
  0.21414781    
  0.73155671    
 -0.63953775    
 -0.23419333    
  4.96717170E-02
  0.10447894    
 -0.14035715    
  0.13438722    
  0.46550229    
  7.83060044E-02
 -0.23099574    
 -0.69460809    
  6.50868416E-02
  0.16388772    
  0.32813203    
  0.11237108    
 -0.10735843    
 -0.22731915    
  0.19685960    
 -0.18232165    
 -0.27606592    
 -0.58996296    
  4.78558615E-02
 -6.26713410E-02
   1.4157083    
 -0.18667883    
 -0.73021597    
  0.54527086    
 -0.27896357    
  4.96717170E-02
  9.85089391E-02
  0.48903278    
 -0.54232430    
  0.39771608    
 -0.42330340    
  0.26086780    
  0.20127575    
 -0.44289142    
  8.32968727E-02
  5.49903065E-02
  0.64882106    
 -0.77238673    
 -0.13861430    
 -0.14420836    
  0.70553529    
 -0.59796160    
  0.68565631    
 -0.85610837    
  0.98524439    
 -0.22369422    
  3.91675532E-02
 -0.57698411    
  0.55149668    
 -0.36486050    
 -0.17958544    
  0.45049348    
 -0.43885207    
  2.06194595E-02
  0.40923709    
 -0.66639966    
   1.1054316    
 -0.80174929    
 -0.31845388    
 -0.10008349    
  0.71107763    
 -0.48268452    
  0.32177985    
  0.48038617    
 -0.70971566    
 -0.41747001    
  9.33318511E-02
 -0.43561801    
  0.51794302    
  0.23702855    
 -0.70036739    
   1.0675387    
  9.80245098E-02
  2.82128304E-02
  2.74387617E-02
 -0.48088911    
  0.30027509    
 -0.19123475    
 -2.08777077E-02
  0.57694519    
 -0.59182310    
 -0.66986597    
  1.65979899E-02
  0.54719317    
 -0.91629088    
  0.68117082    
 -0.66933650    
  0.78040361    
 -0.74005222    
  4.95968983E-02
  3.69433947E-02
 -4.77544107E-02
 -4.44516912E-02
  0.10251577    
  2.03053616E-02
  0.52677834    
  6.32393062E-02
 -4.26808894E-02
 -0.23116986    
  0.82185936    
  0.23435266    
 -3.36818397E-02
 -0.49211732    
  0.12351362    
  0.17914191    
 -0.31785679    
  0.56491566    
 -0.87248826    
  0.25362667    
  0.34272110    
 -3.28411045E-03
 -1.82576533E-02
 -0.24773157    
  4.40782607E-02
  0.16784360    
 -0.27160829    
  0.12005848    
 -7.55075067E-02
 -0.51957840    
   1.4035439    
 -0.22179417    
 -0.23302349    
 -0.52271634    
 -0.22135113    
  0.47928882    
  0.38366422    
 -0.36172530    
 -9.47678834E-02
  8.56852010E-02
 -0.12419025    
 -0.16106163    
  0.54000753    
  0.61903924    
  -1.4086289    
  0.72382438    
  0.37166780    
 -0.60735172    
 -0.56922185    
  0.52224648    
  0.58421743    
 -0.50896525    
 -0.23341902    
  0.14809628    
  8.53229687E-02
 -0.40732533    
  0.25069356    
  0.47271734    
 -0.62252951    
  0.41384757    
  3.28437574E-02
  0.32533273    
 -0.18115561    
 -0.21098016    
 -0.28366002    
 -0.19153814    
  0.21868904    
  0.28879771    
 -4.62015346E-02
  0.38243484    
 -0.80289793    
  7.44887516E-02
  0.57783639    
 -0.49931803    
 -2.78439801E-02
  0.47732979    
 -0.37668598    
  0.25744215    
  0.16210744    
  0.20536400    
 -0.45867831    
  9.77641940E-02
 -0.46869752    
 -9.87102836E-02
  0.44039097    
 -0.64074117    
  0.94817132    
 -0.64911091    
  0.33982348    
  1.84168071E-02
 -0.34012833    
  0.19294855    
 -0.18274461    
  0.25609720    
  0.37690124    
  0.10966397    
 -0.41822714    
 -5.08105904E-02
  0.32370517    
 -0.58221555    
  0.34712940    
 -0.23380101    
 -4.33360748E-02
  0.11232924    
  0.27826267    
 -0.40467662    
  0.23489444    
  0.43915880    
 -0.65764064    
  9.95296091E-02
 -6.52403682E-02
 -0.32663330    
   1.0615906    
 -0.53592259    
 -0.52566832    
  4.56698909E-02
  0.46328482    
 -0.38875183    
  0.35639885    
 -0.18891984    
 -6.76585808E-02
 -0.25489229    
 -0.27698663    
 -3.46353911E-02
  0.87399924    
 -0.17208004    
 -0.14545487    
  0.50322115    
 -0.66752422    
  0.76629817    
 -0.56725210    
  0.22021244    
  0.46313098    
 -0.28604153    
 -0.62349856    
  0.41862985    
 -0.17310858    
 -0.51802874    
  0.79790527    
 -0.34921107    
  0.64320248    
 -0.60299587    
  0.64779925    
  0.35525644    
 -4.05583195E-02
  -1.0445945    
  0.21778159    
  4.00476307E-02
 -0.22107969    
 -8.04721192E-02
  0.18325210    
 -0.82734311    
 -4.90559265E-02
  0.11591887    
 -0.29266953    
  0.19337137    
  1.09290928E-02
  4.25596461E-02
 -6.45384490E-02
 -8.09692591E-02
  4.70674448E-02
   1.4005598    
 -0.66246140    
 -0.67140722    
 -2.17400026E-02
  1.09290928E-02
 -7.32722059E-02
 -5.86510217E-03
  0.15246870    
  0.43204463    
  0.78696573    
 -0.25152755    
  0.25599542    
 -0.40249765    
 -0.21484460    
  0.23028055    
 -0.33472300    
 -0.46695021    
  0.46388721    
 -0.60511369    
  4.39630821E-02
  0.56421369    
 -0.53246474    
 -0.13950154    
   1.5778050    
 -0.81247669    
  0.27999243    
 -0.14229153    
 -0.57428604    
  0.45589581    
  0.42172560    
 -0.23531391    
 -0.15415078    
  0.19197501    
  0.69532824    
 -0.12146612    
 -0.63694602    
  0.25877988    
  0.26360640    
 -0.88238907    
  0.51082569    
  0.71490872    
 -0.19849871    
 -0.51841217    
  0.22674450    
 -0.30812383    
  0.11874872    
 -2.14643851E-02
  0.35212836    
 -0.51221347    
 -0.71656746    
 -5.85532151E-02
 -5.68627343E-02
  9.14341286E-02
 -0.24027975    
  0.70236403    
  8.77754465E-02
 -0.58443087    
 -0.19343844    
  1.21211633E-02
  0.10294799    
 -2.19788328E-02
  4.87900525E-02
  0.57238328    
 -5.52289374E-02
 -0.57151574    
  0.11093163    
 -0.35667509    
  0.85441530    
 -0.35797840    
  0.53318268    
  0.86714327    
 -0.48056275    
 -0.34168512    
  0.33821297    
 -0.13377993    
 -0.12702042    
  0.54106379    
 -4.98421751E-02
 -0.52333426    
  0.23380923    
 -0.47222027    
 -0.12931363    
 -8.06039572E-02
 -7.18645230E-02
 -0.14763591    
 -3.23351845E-02
  0.17209740    
 -0.16275160    
  0.56160724    
  0.12921198    
  7.84275532E-02
  9.45262089E-02
  3.70684923E-08
 -0.18467709    
  0.50846452    
 -0.25374919    
  0.66721994    
  -1.0210260    
 -0.37848851    
  0.47521830    
  0.14703338    
  6.10368047E-03
  0.42620841    
 -9.14766192E-02
 -0.61634743    
  0.73009056    
 -0.59454501    
  0.28591987    
 -7.07969395E-03
 -0.56495857    
 -0.13353153    
 -0.17095770    
  4.22821147E-03
 -4.31100167E-02
 -0.11668243    
  1.47422701E-02
  0.75003433    
 -0.39287210    
 -0.19123475    
 -2.51058247E-02
  1.26315132E-02
 -0.12460541    
  0.24656391    
   1.2952343    
 -0.15313683    
 -0.53394347    
  0.66243833    
 -0.53929347    
  0.20841892    
 -0.44231510    
  1.56427994E-02
  0.25500301    
 -0.23307239    
  9.70835835E-02
 -0.17369729    
  0.10442319    
  0.38126457    
 -0.60230070    
  0.14660357    
  9.11694542E-02
 -0.26444095    
  0.47169131    
 -0.34018907    
  6.64620474E-02
  0.13850786    
  2.66680345E-02
  0.41668013    
 -0.45891291    
 -1.78045854E-02
 -3.65895852E-02
  0.24970280    
  0.27346846    
 -0.74218291    
 -5.02086990E-02
 -0.22382116    
  0.21017849    
  0.42001104    
 -0.27453163    
 -0.14273526    
  0.64257455    
 -0.36660489    
 -0.11674423    
 -0.57018536    
  0.34294474    
  0.92388630    
 -0.47163454    
  2.94139273E-02
 -0.51142973    
  0.48387951    
  0.50297379    
 -0.63623887    
  0.74092358    
 -0.76897299    
  0.10579824    
 -0.21432430    
  3.82823832E-02
  0.67059439    
 -0.64053428    
  0.50305074    
 -0.88376749    
 -0.12028638    
   1.1617401    
 -0.80770010    
 -0.19133279    
  0.25768399    
  0.18437682    
 -0.44526076    
  0.29725140    
  0.10821378    
  0.59086818    
 -0.23205914    
 -0.23628925    
  0.19515613    
 -0.22977512    
 -0.31479117    
  0.60198402    
 -0.78699005    
  0.80301374    
 -0.69894445    
  0.64856321    
 -0.48285156    
  2.18694169E-07
  0.13137411    
  0.40474483    
  0.22831766    
 -0.59492236    
 -0.25697345    
  0.47134683    
 -0.21645451    
 -0.14069980    
 -0.29329339    
  0.20562783    
 -1.31753543E-02
 -0.47265953    
  0.22738996    
 -0.21891534    
 -4.31100167E-02
 -0.19920339    
 -0.14434247    
  0.20179924    
 -8.47069100E-02
 -4.52053286E-02
  6.70643896E-02
  0.66852206    
 -0.71272814    
  0.75609553    
  0.35561329    
  -1.0675026    
   1.3292948    
 -0.70900923    
 -0.77804679    
  0.11355481    
  3.33362743E-02
  0.93039834    
 -0.84657961    
  5.85533157E-02
   1.2006497    
 -0.35606384    
  0.56859481    
 -0.69661331    
  1.37935355E-02
 -0.10333326    
  0.65837228    
 -0.38535401    
  9.19767693E-02
 -0.49744156    
  0.21966945    
  0.22360767    
 -0.10350685    
  0.28613767    
  0.52524948    
 -0.49330780    
 -0.45691583    
  0.72913474    
 -0.26476154    
 -0.44796026    
 -1.87798869E-02
 -9.69705507E-02
  0.22575118    
  0.43286425    
 -9.78811532E-02
  0.15436353    
 -0.62049961    
  0.49983904    
 -0.62357813    
  0.23596425    
 -2.36315541E-02
 -0.23407264    
  0.30740404    
  0.43792880    
 -0.85866141    
  4.51204553E-02
 -0.10536049    
  0.28276828    
  0.74005914    
 -0.55200660    
  0.46744937    
 -0.80678272    
  5.02897315E-02
  0.58990365    
 -0.21674402    
  0.86825097    
 -0.78546983    
 -0.55918419    
   1.1046365    
 -5.66285104E-02
 -0.45153132    
 -0.27172574    
 -2.18580407E-03
 -0.11587001    
  3.61921377E-02
 -0.50767088    
 -0.11679918    
  0.36329040    
 -0.41784933    
  0.40857539    
  0.13081011    
 -0.33701727    
 -0.22123709    
   1.0906442    
 -0.29142225    
  0.56419384    
 -0.51001406    
 -3.71943563E-02
 -0.14229153    
 -9.75616369E-03
  0.69437170    
 -8.02466571E-02
  0.10681827    
 -0.66147286    
  2.28320267E-02
  0.36476851    
  0.41689393    
 -0.56531370    
 -0.21409357    
  0.54926652    
 -0.72619718    
  2.91409083E-02
 -0.34961295    
 -4.15939353E-02
  0.80619997    
 -0.98774964    
 -0.19912857    
  3.87860462E-02
  4.25596461E-02
  1.03626568E-02
  6.00179322E-02
  0.92787403    
 -0.58242691    
 -0.14389431    
  0.37593257    
 -0.10022707    
 -0.67523640    
  0.14310105    
  0.95353717    
 -0.35160580    
 -0.58666360    
  0.51987565    
  0.10805958    
 -0.75141621    
  3.37108448E-02
 -6.26985803E-02
  6.26983792E-02
 -2.23471858E-02
  7.08743259E-02
  7.10959285E-02
 -0.13073395    
  3.29701826E-02
  1.60862636E-02
 -0.10064351    
  6.26983792E-02
   1.0705993    
  -1.0168227    
 -6.48873895E-02
  0.12088179    
 -0.15497600    
  5.07150777E-02
  9.43107456E-02
 -0.11653369    
  8.09065178E-02
 -8.65403414E-02
  0.62596858    
 -0.57637173    
 -3.27897482E-02
  0.60310084    
 -0.66615921    
  6.85981065E-02
  3.79450582E-02
 -1.06953308E-02
 -8.40831250E-02
  9.47785303E-02
  5.30493958E-03
  2.09430531E-02
 -1.56661291E-02
 -3.20882909E-02
  4.25596461E-02
 -2.63867062E-02
 -1.07526295E-02
   1.0353943    
  -1.0796002    
  1.68071911E-02
  7.49011785E-02
 -8.04721266E-02
  9.07289907E-02
 -4.70059924E-02
  3.15814503E-02
 -9.22061205E-02
  3.35226767E-02
 -6.82082325E-02
  1.72344059E-08
  0.71640396    
 -0.61045557    
 -3.22610065E-02
  6.86286464E-02
  0.54196846    
 -0.57305884    
  0.55811071    
 -0.60112828    
  9.43107456E-02
 -9.43106934E-02
 -0.11025669    
  6.53050318E-02
  2.27283761E-02
 -2.84918472E-02
  0.11970817    
  5.11523709E-03
 -7.41079897E-02
  0.77487898    
 -0.66567957    
 -1.48885464E-02
 -0.12216752    
  0.10705387    
 -9.02468041E-02
  5.40672094E-02
  4.12430651E-02
 -0.27098739    
  0.24541023    
 -2.62480993E-02
 -4.90559265E-02
 -5.15873507E-02
  7.36875683E-02
  6.35136142E-02
 -7.45027363E-02
  3.79450582E-02
  7.67642334E-02
 -6.61819205E-02
 -7.65400082E-02
  6.59580976E-02
 -5.46582863E-02
 -0.11287915    
  0.15145178    
 -0.12660582    
  8.23996440E-02
  2.78569385E-02
 -5.07149845E-02
  0.56702006    
   1.1743582    
 -0.45691827    
 -0.26188457    
 -0.42329472    
  0.22377814    
  0.14614189    
  2.59756856E-02
 -0.18488912    
  0.32984000    
  0.44946155    
 -0.66294748    
  0.10215184    
 -7.28372186E-02
  0.46443281    
 -0.30458379    
  0.51987565    
 -0.67087442    
 -0.15709199    
  0.72235572    
 -0.52004611    
  0.25341752    
  9.35259163E-02
  2.64333244E-02
  0.17990310    
 -0.20484932    
 -0.54048336    
  0.73804247    
 -0.62708521    
  0.29959700    
 -0.45222676    
  0.24211134    
  1.65632963E-02
  0.41703391    
 -0.17880952    
 -0.17073828    
  0.73634636    
 -0.58356762    
 -0.35174465    
  0.17172684    
  0.50250709    
 -0.79348189    
  0.69446570    
 -0.68920219    
  0.66924161    
 -0.16473536    
 -0.39993352    
  0.65212840    
  0.30990860    
 -0.98838568    
  0.20551340    
 -0.68135923    
  0.12470342    
  0.87114900    
  -1.3480731    
  0.55324656    
 -0.49392962    
  0.51604760    
 -0.37924907    
 -0.16871575    
  5.77589720E-02
   1.4201533    
 -0.49169219    
  0.14605325    
 -0.43105099    
  0.40278053    
  0.28633687    
 -0.13372347    
 -0.44149092    
  0.73530817    
 -0.72341710    
  3.94026488E-02
  0.10966931    
 -0.11880169    
 -9.87565890E-02
  0.11918867    
  0.39113060    
  0.17902322    
 -0.61613905    
 -0.12783332    
  0.52146393    
  0.19937123    
 -0.85819381    
   1.3391898    
 -0.95857054    
  0.38926193    
 -0.21995251    
 -0.17984664    
 -0.32216826    
  0.20306015    
  8.46218690E-02
  0.50422478    
 -0.79190701    
  0.41323233    
  0.45268840    
 -0.62999326    
 -8.93234089E-02
  0.39870846    
 -0.54239213    
  0.44266555    
  0.33967748    
 -0.60880601    
  0.82284164    
 -0.96481168    
  0.23995078    
  0.23111163    
 -0.20696124    
 -8.13088268E-02
  0.59430128    
  7.86432475E-02
 -0.54501712    
  1.23456549E-02
 -0.69930094    
 -0.20479430    
  0.82541525    
  0.20348272    
 -0.46209267    
  0.60169756    
 -0.19337149    
 -0.33914241    
 -0.49491018    
   1.1015320    
 -0.92875868    
 -0.27424273    
   1.4655899    
 -0.55319029    
  0.28914309    
  4.84424718E-02
 -0.56904799    
 -9.87653248E-03
  0.69190562    
 -0.43317473    
 -0.23664431    
  0.49072209    
 -0.73100173    
  0.13545856    
  0.30637407    
  0.46702278    
 -0.64459395    
 -0.13692234    
  0.35721830    
 -0.22743033    
  0.11486193    
  5.98732568E-02
  0.10995898    
  0.30811819    
 -0.20906112    
  8.11677054E-02
 -0.39354235    
  0.33488378    
 -0.40626037    
  0.20435235    
  0.19071674    
 -0.36915502    
  0.52100599    
 -0.45574114    
  0.34638268    
 -0.20444426    
 -0.19105527    
 -0.19382909    
  8.29894934E-03
  0.62326825    
 -0.64274043    
  0.34565938    
 -0.11579710    
  5.64139672E-02
 -0.11857426    
  0.12488388    
  0.32168838    
 -0.37110764    
 -0.36870420    
  0.26676416    
 -0.30573034    
  0.66630006    
  0.23127380    
 -0.45526779    
 -0.38754162    
  0.62839985    
 -0.95117313    
  0.11826411    
  0.41312808    
  0.23276626    
 -0.49946553    
  0.37738910    
  3.79933789E-02
  1.52344508E-02
  0.18842241    
 -5.32722585E-02
  0.49676487    
 -0.47992620    
  0.25850365    
 -0.10091342    
 -0.30526847    
  9.82384533E-02
  0.12619449    
 -0.14191209    
  0.18067019    
 -0.39151320    
  0.72325194    
 -0.79416740    
  0.85290641    
 -0.61776161    
  0.58015019    
 -8.16316903E-03
 -0.75099456    
 -6.14003241E-02
  9.31492224E-02
  0.61049670    
 -0.13390468    
 -0.40471911    
  0.13381101    
 -0.18428038    
  0.44920069    
 -0.26492006    
 -0.37558314    
  0.43816301    
 -0.12516308    
 -9.61436629E-02
  0.54109687    
 -0.81662071    
  0.65778631    
  -1.1127970    
 -7.92495012E-02
 -0.11456646    
  0.14502583    
  0.55100733    
 -0.67884070    
   1.3734280    
 -0.61698574    
  0.34217036    
 -0.59234226    
  0.79713696    
 -0.44802466    
  0.14165074    
  0.25084850    
  0.15949637    
 -0.68898350    
  0.15849438    
  0.12849490    
 -5.99753372E-02
 -0.21599455    
 -5.92558533E-02
 -0.62570590    
  0.69314718    
  0.90755701    
 -0.24475719    
 -0.90100211    
  0.21065229    
   1.0587208    
 -0.65139544    
  0.19830219    
 -0.31029370    
  0.54916650    
 -0.76145446    
  0.65649396    
 -0.63865888    
 -0.30124176    
 -6.34013861E-02
 -0.14871109    
   1.2215389    
 -0.35987830    
 -0.28234857    
  2.36145966E-03
  0.58490008    
  0.26911372    
 -0.92739648    
  0.65565097    
 -0.46658412    
  0.45598775    
 -0.54836136    
 -4.23591100E-02
 -0.19880278    
 -4.80570793E-02
  0.87161517    
  8.62602964E-02
 -0.41913563    
  0.42384705    
 -0.58099449    
 -0.36632508    
  0.38299239    
 -0.23928533    
  0.43222541    
 -0.29052547    
 -0.18734556    
  0.23407267    
  2.36316230E-02
 -0.10512446    
  0.36536330    
 -0.22888823    
 -0.39319506    
 -4.36206236E-02
  0.52912855    
 -0.81893575    
  0.28661790    
  0.52855897    
  0.24880041    
 -0.30098617    
 -0.31994307    
  0.41272482    
 -0.29676470    
 -8.10569748E-02
  0.25482610    
 -5.24780191E-02
 -7.14588985E-02
  0.45072180    
 -0.51526010    
  0.69561350    
 -0.58581805    
  0.20528612    
  1.80024258E-03
  0.12812096    
 -0.30256000    
  0.60360205    
 -0.61004674    
 -0.31093892    
  0.39759114    
  0.13649137    
 -9.01508853E-02
 -3.78063205E-03
  1.69015843E-02
  0.53183246    
 -0.78955221    
  4.47657816E-02
  4.59790649E-03
  0.58549041    
 -0.63726664    
  0.93732411    
  -1.0882591    
 -0.16450392    
  0.12438372    
  0.26550817    
  1.33633176E-02
  0.23545703    
  0.23703264    
 -0.61236191    
  0.22466908    
 -0.42082646    
  0.54670662    
 -0.29367355    
 -9.66198649E-03
  2.63489913E-02
  0.69432849    
 -0.63467795    
  0.58630073    
 -0.47472340    
  8.58484879E-02
  0.28722504    
 -0.69177616    
  0.14273570    
  0.33579323    
 -0.59768260    
  0.50711495    
  0.11239903    
 -0.57721174    
  0.39156228    
 -0.15782395    
 -5.28968349E-02
  0.46536314    
 -4.76280414E-02
 -0.25830746    
 -0.24981163    
  3.45317572E-02
  0.92409301    
 -0.37234125    
  0.14400272    
 -0.73842806    
  0.37128142    
 -0.32340023    
   1.0624689    
 -0.80310649    
  2.96171661E-02
  0.42218590    
 -0.90235746    
  0.36917517    
 -8.73369910E-03
 -0.34174922    
  3.63674983E-02
  0.10981498    
  0.77380526    
 -0.84565908    
  0.85056698    
 -0.54443192    
 -0.52641785    
 -2.16614176E-02
 -0.31982318    
  0.54442561    
  0.11810680    
  0.38979900    
 -5.40671274E-02
 -0.43936673    
  0.25482029    
  0.27648389    
 -0.15302502    
 -0.31697828    
 -0.26452857    
  0.70886821    
 -0.90252095    
  0.32233116    
  0.93287081    
 -0.70170975    
 -6.33924454E-02
  0.67997181    
  0.42125469    
  -1.1467497    
  0.75554299    
 -0.74464369    
  0.78747129    
 -0.63448298    
  0.35131156    
  0.42651871    
 -7.19735995E-02
 -0.42752036    
 -0.26218826    
 -0.11122563    
 -0.10507631    
  0.15008409    
  7.98546001E-02
 -6.52914196E-02
  0.62716180    
 -0.31861451    
  0.12151253    
  0.33288333    
 -0.89681846    
 -0.41376385    
 -0.24419683    
  0.64966214    
 -0.41383353    
   1.0394747    
 -0.54559839    
 -6.35135472E-02
  0.35885844    
 -5.74150495E-03
  0.11243691    
 -0.33270574    
  0.18510868    
 -1.98989687E-03
 -0.36352810    
  0.24524699    
 -0.13417201    
  8.12256038E-02
 -0.10983594    
   1.1314874    
  -1.0825713    
  0.41877660    
 -5.43425903E-02
  0.55286139    
 -0.77034920    
  4.03881185E-02
  0.60386044    
 -0.54716498    
  7.39671588E-02
 -0.17976542    
  0.48196697    
 -0.36442691    
 -0.26587248    
  0.66221702    
 -0.60788238    
  0.54578418    
 -0.36787954    
 -1.21459914E-02
  0.16830674    
 -0.34372747    
  0.71712917    
 -0.13150214    
 -0.52671701    
  0.12057588    
  3.58604342E-02
  0.15889217    
  0.11201589    
  0.34602141    
 -0.53433079    
 -0.30037481    
  0.22944984    
 -0.20303756    
  0.10132409    
  0.41752639    
 -0.49311769    
  0.33779109    
 -0.35879517    
  0.15077561    
  0.61403358    
 -0.72323287    
  0.51263392    
 -0.54715967    
  0.84293902    
 -0.76199585    
  0.74880475    
 -0.75096685    
  0.13353148    
 -0.14879885    
  0.80921936    
 -0.86573172    
 -1.64128672E-02
  8.81926268E-02
 -0.15162858    
 -0.95349836    
  0.66665554    
   1.0575104    
 -0.60400128    
 -8.56537651E-03
  2.12774146E-02
  0.22860242    
  0.33551466    
  2.48384960E-02
 -0.19691339    
 -0.76234335    
  0.82839197    
 -1.34048965E-02
 -0.73870361    
  0.33121216    
 -2.04926562E-02
  0.37391695    
 -0.55748153    
 -0.17636895    
  2.10974548E-07
 -6.75103962E-02
  0.79850757    
 -0.21780072    
  2.28280835E-02
 -0.23361488    
 -0.23084880    
 -8.05031955E-02
 -0.26596352    
   1.1846466    
 -0.71366692    
  0.44374752    
  0.25061867    
 -0.40060470    
  5.43988356E-03
 -0.18630774    
  0.34638268    
  7.42179528E-02
  0.16208975    
 -0.16926850    
 -0.71647173    
  0.48573458    
 -0.19584288    
  7.85134286E-02
 -0.36545974    
 -0.31955716    
 -7.56663159E-02
  0.69096136    
  3.86314280E-02
  0.11520673    
 -4.41106632E-02
 -0.27083156    
 -8.58437270E-02
  6.50637895E-02
  9.98336822E-02
  0.25631639    
 -0.15261984    
 -3.04373242E-02
 -0.21053047    
  0.72795659    
 -0.46790075    
 -0.27377385    
 -0.53505778    
  0.44553202    
  0.46318287    
 -0.32250166    
  0.60541981    
 -0.30989447    
 -0.54796505    
  0.12377086    
  0.64577413    
  0.25790045    
 -0.70653749    
  0.32555866    
 -0.12823570    
 -0.17550373    
  0.20328338    
 -0.41925856    
 -0.24495712    
  1.50947701E-02
  0.33700719    
 -0.45619577    
  0.64118755    
 -2.22482043E-03
  0.31784618    
  3.23633035E-03
 -0.30780783    
 -0.27097273    
  0.34711924    
  0.19714680    
 -0.20944196    
 -0.12970935    
 -3.82821970E-02
 -7.59859160E-02
 -0.27029037    
  0.20785469    
  0.15054257    
  0.65633327    
 -0.35133213    
 -0.20422937    
  2.15526074E-02
 -0.22367664    
 -0.53785408    
  9.98661220E-02
  4.12381627E-03
 -0.25661936    
   1.5468832    
  -1.1203647    
 -0.38996071    
  4.51204441E-02
  0.56798410    
  0.89948374    
 -0.36885533    
  1.62077229E-02
 -0.30825672    
 -0.11587001    
 -2.99275350E-02
  0.73649776    
 -0.54786670    
 -0.30673006    
  0.54938865    
  0.70784134    
 -0.63797182    
 -0.31883737    
  0.16672933    
  0.39228329    
 -0.69919688    
  0.66358846    
  0.16233118    
 -0.55722737    
 -0.29326370    
  0.41700673    
  0.19183908    
 -0.69721496    
  0.34189227    
 -0.38067821    
  0.91289532    
 -0.91856080    
  0.64513785    
 -0.45198497    
  0.61271393    
 -0.56917918    
  0.27640817    
  0.29530588    
 -0.50033247    
  0.17743862    
 -0.27609470    
 -0.15684247    
  0.61903906    
  4.67837788E-02
 -0.29602727    
 -0.34582686    
  0.88637400    
  1.93348080E-02
 -0.72119647    
 -0.18714716    
  0.18276122    
 -0.29135180    
 -7.00440183E-02
   1.1111516    
  -1.1729599    
  0.24832726    
  0.11370243    
  0.53802234    
  0.10849319    
 -0.73182940    
  0.25863850    
 -0.27402344    
  0.66961658    
  0.12422884    
 -0.46255460    
 -0.21436958    
 -0.28844884    
  0.25810793    
  0.63459396    
 -8.83283187E-03
 -0.61164325    
  0.24532542    
 -0.24066372    
  8.68176073E-02
 -0.20518203    
  0.58253729    
  0.22080183    
 -0.85435659    
 -8.32618177E-02
  0.17027332    
  0.56966603    
 -0.56462824    
  0.88878024    
 -0.38602722    
 -0.48039156    
  0.51621646    
 -0.39816046    
 -0.24354695    
  0.26514611    
  0.10919925    
 -1.54443253E-02
 -0.20435238    
  0.10845848    
  0.10557475    
 -0.37978590    
  0.25037500    
 -4.39550402E-03
 -4.04547565E-02
  0.50021905    
 -0.26612669    
 -0.63498080    
  0.29195377    
  0.79748392    
  7.86235407E-02
 -0.90727925    
  3.62735130E-02
  0.15958844    
  8.91781002E-02
  0.45702302    
 -0.71089160    
 -0.14862442    
  0.17387840    
  0.57411659    
 -0.63054168    
  0.67584807    
 -0.25208184    
 -3.87373976E-02
 -0.36672798    
 -3.42589617E-02
  0.66459322    
 -0.53408241    
  0.26867920    
  0.18650919    
 -0.15464853    
  0.33945444    
 -0.79218614    
  0.89019990    
 -0.31466436    
 -0.40238842    
 -0.13024497    
  4.11369354E-02
 -0.20628402    
  1.53612494E-02
  0.23285243    
  6.09088540E-02
 -4.41416688E-02
  0.46464464    
 -0.32106900    
 -0.16034259    
  0.41028458    
 -0.29411298    
 -0.27556944    
  0.18090428    
 -0.21548970    
  7.62004852E-02
 -5.87582365E-02
  0.14961188    
 -0.69563186    
 -2.01013070E-02
 -0.12991203    
  8.84553045E-02
 -3.22610065E-02
 -0.17904821    
  0.24767688    
 -0.30830130    
  0.41925865    
 -0.39185932    
  0.94558728    
  -1.0228183    
  0.26740512    
  0.67624545    
 -0.41259283    
  0.56267679    
 -0.77196825    
  0.56037128    
  0.56435198    
 -0.16596137    
 -8.46172422E-02
  0.56496269    
 -7.01588392E-02
  0.26246765    
 -0.82579148    
 -0.30116877    
  0.82467961    
 -0.41602486    
 -0.22261284    
 -0.29389042    
  0.31488860    
 -4.24466915E-02
  0.54440212    
 -0.78187543    
 -0.13205969    
 -0.15676829    
 -8.11903924E-02
  0.58557296    
  5.52502228E-03
  0.60387909    
  0.20735674    
 -0.16172716    
 -0.54746002    
  0.92914319    
 -0.86881107    
  0.55121672    
 -0.11727702    
 -0.46244517    
  0.39008647    
  0.24604422    
 -0.50531375    
 -8.14529508E-02
  7.93368444E-02
 -0.20894422    
 -7.87379593E-02
 -0.39702642    
  0.70151550    
 -0.81249374    
  0.41945145    
 -0.41945115    
 -0.14635639    
 -3.31520811E-02
  2.77024582E-02
  0.10372005    
 -0.23180176    
  0.12808165    
 -3.33363079E-02
   1.0718933    
 -0.95977575    
 -8.97702128E-02
  0.70686460    
 -0.69587582    
  0.51736152    
  0.42375508    
 -0.25070518    
  0.50201964    
  0.25352314    
 -0.46717647    
  0.32496619    
  0.33158514    
 -0.69421268    
  0.53775173    
 -4.58681434E-02
  4.08742540E-02
 -0.63598859    
  0.39197841    
 -0.33679175    
  2.43106075E-02
  0.58365393    
 -0.70910835    
  0.37531224    
  0.46274963    
 -0.14863428    
 -0.52752745    
  0.41732457    
  0.21282695    
 -0.71353298    
 -0.10612348    
  0.73671353    
 -2.09240727E-02
  0.12494350    
 -0.69424546    
  0.35974693    
  0.24858408    
 -0.46332738    
 -0.14940928    
  0.24195032    
 -0.22227746    
  0.23090544    
  0.32188404    
 -0.57910705    
  0.48242626    
 -0.78955543    
  0.13541786    
 -8.24641809E-02
 -0.40403357    
  0.45159474    
  0.77192819    
 -0.62482774    
  0.18859118    
 -0.19569157    
  0.91295981    
 -0.67145824    
 -0.15945078    
  9.59067270E-02
 -0.49700505    
 -0.13259789    
  0.20810579    
  0.76757967    
 -0.67502844    
  0.82736897    
 -0.84689516    
  0.85531396    
 -0.92531341    
  5.00840396E-02
  0.33606142    
 -0.16967081    
  1.92776695E-02
  0.18072936    
 -0.20978674    
  0.42251799    
 -0.15280955    
 -0.25507390    
 -0.42132863    
 -0.22684035    
 -0.18232149    
   1.0055219    
 -0.88035870    
  9.35258940E-02
 -0.29365221    
  0.73133087    
 -0.62896878    
  5.77589720E-02
  0.13353123    
 -0.30570045    
  0.13580143    
 -0.19189084    
  6.81378245E-02
  5.81560321E-02
  1.12549465E-07
  2.78569385E-02
   1.7362156    
 -0.46942303    
 -0.48938519    
  0.29522908    
  0.57876515    
  -1.0532905    
 -6.55461103E-02
 -0.30285028    
  0.26001027    
 -8.06039572E-02
  0.75505883    
 -0.31845355    
  0.36536330    
 -0.18461533    
 -0.22906667    
 -1.74785685E-02
  8.91080201E-02
 -0.25891423    
  0.25891376    
 -0.39629054    
  0.40317938    
  3.59587371E-02
 -6.85197860E-02
  0.31220165    
  0.27505967    
  0.30462044    
 -0.87546885    
  0.21661077    
  0.10311094    
 -0.40462098    
 -0.13824427    
 -0.13021486    
   1.1689289    
 -0.81324756    
  0.27777258    
 -4.86142822E-02
 -0.17058262    
  0.39446402    
  3.62096913E-02
 -0.64999527    
  7.85744637E-02
 -0.20011088    
  0.19252560    
  0.16997850    
  0.48435417    
 -0.77275032    
  0.36265695    
  0.40081543    
 -0.51884705    
  0.23072101    
 -0.24423458    
  0.68059701    
 -0.64059174    
  0.16989903    
 -0.12933874    
  0.85414815    
 -0.72297293    
 -0.28219247    
 -0.14366236    
 -0.28394353    
 -1.12569463E-02
 -0.39234379    
  0.57151580    
  0.22503453    
  0.64145613    
 -0.59230608    
  0.58163935    
 -0.48785639    
  0.32675603    
  0.27739307    
  0.14936587    
 -0.75570071    
 -6.55603483E-02
 -0.35201278    
   1.0474936    
 -0.38641715    
  1.36287240E-02
 -0.46023762    
  0.62520695    
 -0.46456629    
  0.71348691    
 -0.57114744    
  1.18111810E-02
 -0.27279040    
 -0.33956164    
 -0.24873903    
  0.40854698    
 -0.14191797    
  0.62149107    
  0.39845648    
 -0.54596281    
  0.63169461    
 -0.18091421    
 -0.10208426    
 -0.49844137    
 -0.27241448    
  0.17838585    
  0.67610139    
 -0.63201702    
  0.77339697    
 -3.93202230E-02
 -0.48696423    
 -0.10653065    
  7.00106286E-03
  0.29232252    
 -0.43990558    
  0.30239820    
 -5.31824492E-02
 -1.48150371E-02
  0.17016558    
  0.33595806    
 -0.35961738    
 -0.46522683    
  0.27291059    
  0.20330508    
 -0.71338713    
  0.23717110    
   1.0788684    
 -0.31770602    
 -0.55756307    
 -0.33503768    
 -0.35810930    
 -0.10058735    
   1.3889364    
 -0.34654900    
 -0.41201615    
  0.51812285    
 -0.83341265    
 -0.29413798    
 -0.13279164    
  0.14821608    
 -4.70059924E-02
  0.52463347    
 -0.40863481    
  0.38623369    
  0.16106170    
 -0.41376385    
  0.86148268    
 -0.53397876    
  0.49630612    
 -0.27136251    
  0.16335781    
  0.46541062    
 -0.59806967    
  0.13469349    
  0.26921985    
 -0.40391365    
 -0.22024073    
  8.33817199E-02
  0.79449952    
 -0.50881976    
 -0.15348306    
 -0.17301908    
  0.47346982    
 -0.40373662    
  0.28053224    
 -3.18116955E-02
  0.31163514    
 -0.20264499    
 -4.82468195E-02
  0.79173565    
  -1.1737148    
  0.70422775    
  0.12662044    
 -0.67629963    
  0.30248830    
  9.89913046E-02
 -0.23277450    
  5.87253012E-02
 -0.12326382    
 -6.89931065E-02
 -0.14079928    
  0.52295357    
  3.24856862E-02
 -0.44742942    
  0.59569204    
  0.12330885    
 -0.56077659    
  0.28768203    
 -5.80554344E-02
 -0.34133044    
 -0.20345248    
  0.43384251    
 -0.60343194    
  0.24727240    
  0.11892783    
  0.10421559    
 -0.43157634    
   1.0442508    
 -0.83581853    
  0.20860516    
  3.49471644E-02
  0.31163514    
 -0.21357410    
 -0.26236439    
 -0.13217175    
  0.69042587    
 -0.45217964    
  9.00403485E-02
 -0.31211373    
 -0.17168327    
  0.24387921    
  0.91429877    
 -0.43995133    
 -0.38175446    
 -0.14362413    
  0.23872818    
  0.43725672    
 -0.47507626    
  0.56419384    
 -0.50596523    
  0.70319760    
 -0.89894187    
  0.74579066    
 -0.69781995    
  0.20661415    
  0.37778369    
 -0.57972503    
 -5.51035404E-02
  0.34103605    
 -0.60438585    
  0.78055924    
 -0.59663618    
  0.54232419    
 -0.21927512    
  0.60648674    
 -0.75838757    
 -0.15265355    
  0.72534573    
 -0.60698122    
  0.52100599    
 -0.70425820    
 -0.26013207    
 -3.62964463E-03
 -0.29865110    
  0.55399799    
  0.38937399    
 -0.39502373    
 -0.38167104    
  6.03805259E-02
  0.66742849    
 -5.98732457E-02
 -4.12653349E-02
  0.55803061    
 -0.39850962    
 -7.86261261E-02
 -5.89644350E-02
  0.13380243    
 -0.48645696    
  0.47883806    
  0.31827983    
  0.20092340    
 -0.86528170    
  0.49337691    
 -0.30880556    
  0.68071049    
 -0.26111379    
 -0.56963652    
  0.61723018    
 -0.32889536    
 -6.46691099E-02
  0.19305027    
  -1.1124772    
   1.5456668    
 -0.40937915    
 -0.48319975    
  0.56543761    
  0.44987196    
 -0.71813589    
 -3.92206982E-02
  0.56531382    
  -1.0083170    
  0.82216012    
 -0.28864297    
 -3.72226723E-02
  2.56171618E-02
 -0.17611504    
  0.14649786    
 -9.67141613E-02
  0.44937307    
  8.50140750E-02
 -0.54548597    
 -0.34589162    
  0.14373142    
  5.44962846E-03
  3.47166285E-02
  0.32629699    
  0.27193365    
  7.36955926E-02
 -0.75393915    
  0.93715405    
 -0.58533448    
  0.12067351    
 -0.30741361    
  0.66373307    
  0.18045402    
 -0.52617276    
 -0.34742859    
 -0.37605119    
  0.33543637    
  0.19689548    
  0.19640651    
 -8.00426155E-02
 -0.41977158    
  4.50781994E-02
  0.62768996    
 -0.38652799    
 -0.46568403    
  0.39390415    
  0.16275154    
  7.97386989E-02
 -0.24481814    
 -4.67276573E-03
 -0.40780959    
  0.88916558    
 -0.43782091    
  4.17184383E-02
  1.70578826E-02
  0.40757695    
 -0.24410735    
 -0.24492280    
  0.38694593    
 -0.25801244    
 -0.15920359    
  0.84120053    
  6.79728910E-02
 -0.81666100    
 -0.17887934    
  0.34527004    
 -0.36085454    
  6.09327704E-02
   1.2205827    
 -0.45959297    
 -0.73186165    
 -5.65957837E-02
 -0.20433438    
  0.35449871    
 -0.16804500    
 -0.41192925    
  0.38051319    
 -0.14269195    
  0.72781545    
  5.19596338E-02
  7.00797094E-03
 -0.66831851    
  0.72400123    
 -0.46394557    
 -1.83027808E-07
 -4.29250635E-02
 -0.33253244    
  0.71432805    
  -1.1016107    
  0.78353137    
 -0.14357556    
  7.98599571E-02
  0.28603598    
 -0.32175398    
 -0.24033584    
  0.87498677    
 -4.05709036E-02
 -0.50498760    
 -0.43286389    
  0.64555806    
 -0.22314374    
 -4.51204218E-02
 -2.67276634E-02
 -0.26168728    
  0.25489235    
  0.22858344    
  0.32582393    
 -0.56583619    
  0.37512442    
  0.16022542    
 -0.71354216    
  0.58289051    
 -0.13090535    
 -0.20280959    
  0.34135500    
 -0.44981313    
  0.27748725    
 -0.27987656    
 -0.15494822    
  0.23756433    
  8.03814977E-02
 -0.26094249    
  1.04985582E-02
 -3.99520285E-02
 -1.64389368E-02
  0.60362124    
 -0.44789320    
  0.67646044    
 -0.35908157    
 -0.28710830    
 -0.43219545    
  3.47255468E-02
  0.44451076    
  0.46972990    
 -0.13764399    
 -0.32120484    
 -0.10247859    
  0.39178285    
  0.38196042    
 -0.72232997    
 -0.28844172    
  0.19290347    
 -0.11122580    
  4.65200655E-02
  0.50707537    
  0.28405246    
 -0.68469799    
 -0.23159249    
  0.66237557    
 -0.11058231    
  0.26249853    
 -0.53116512    
 -6.85036406E-02
 -6.04718998E-02
  2.59391544E-03
 -0.10651267    
  0.52740234    
 -0.53899652    
  0.28476235    
 -2.44183727E-02
  0.51262158    
  0.18164852    
 -0.67866218    
  3.90506685E-02
  0.20684114    
  0.54818153    
 -0.46840468    
 -0.83354831    
 -0.10863400    
 -2.91082095E-02
  3.72713767E-02
 -0.16299726    
  9.52388719E-03
  4.17695083E-02
 -2.29896531E-02
  8.04003328E-02
  3.78994010E-02
 -0.12296187    
  7.64416084E-02
 -5.33457696E-02
  0.40394184    
  3.04409279E-03
  0.68245167    
  1.82655081E-02
 -0.56984884    
 -2.15643737E-02
  8.35993737E-02
  8.86810273E-02
  0.30586454    
 -0.32906708    
  0.14200468    
  0.20712987    
  0.60312110    
 -0.77818435    
 -0.74787199    
   1.0206509    
 -0.44920045    
 -0.15219159    
 -0.14415528    
 -0.14261402    
  3.58463116E-02
  0.80307454    
 -0.12411231    
 -2.34881788E-02
 -0.14113398    
 -5.85217327E-02
 -8.13457221E-02
 -0.13734348    
  0.89722115    
 -0.56671906    
  0.39274314    
 -0.37493849    
  0.16418412    
 -0.28934726    
 -0.11778297    
 -0.10814231    
   1.0113477    
 -0.76561981    
  0.36470371    
 -0.32205337    
  1.03844395E-02
 -0.24191366    
  0.90783405    
 -0.55273914    
 -0.10290369    
 -0.19840115    
  0.57832086    
 -0.58583045    
  7.73330703E-02
  0.24066339    
 -0.27136251    
 -0.34272662    
   1.4881860    
 -0.49894619    
 -0.42384902    
 -0.13325725    
 -0.28476241    
  4.83736582E-02
  0.72324520    
  -1.0072303    
  0.12472883    
  0.80694091    
 -0.70190638    
  0.14192724    
  1.76550038E-02
  0.36290556    
 -0.43816796    
 -0.33270597    
  0.77780604    
 -0.54419148    
  0.50545394    
 -0.42541137    
 -0.26236439    
 -0.39304271    
  0.69578922    
  0.39218476    
 -0.38954967    
  0.82140160    
 -0.11000102    
 -0.40740502    
  0.49635261    
 -0.32542259    
  8.46898928E-02
 -0.46430558    
  0.76134205    
 -0.60446143    
 -0.18109530    
  0.54834795    
  8.15667063E-02
 -0.52971482    
  0.13463928    
  0.47169814    
 -0.13301352    
 -0.78569865    
  0.31900465    
 -0.20459403    
  0.60858983    
 -0.35457608    
 -0.12014415    
  0.24973695    
  3.61702889E-02
 -0.38524488    
  0.83074975    
 -5.73593639E-02
 -0.12019555    
 -9.09719244E-02
 -0.40546528    
  0.65909177    
 -0.61328208    
  0.78865105    
 -0.83223116    
  0.10357701    
  0.53933126    
 -0.58241451    
  0.24265836    
 -0.35573533    
  0.25547907    
 -0.11551272    
 -0.22314341    
  0.70582163    
 -0.45848319    
 -0.18791470    
  0.53739280    
 -1.27209323E-02
 -0.48924866    
 -0.14452969    
  0.23327969    
  0.85725737    
 -0.51383334    
 -0.17213269    
 -0.40189362    
  0.20697074    
 -0.30228084    
  0.90802145    
 -0.64565694    
 -9.23732296E-02
  0.52315629    
 -0.65279579    
  0.10958873    
  0.54467666    
 -0.66277587    
  0.19130298    
 -0.11191793    
  0.16014765    
  0.40695855    
 -0.69314742    
  0.24499251    
 -0.19265524    
  0.33201066    
 -5.00102229E-02
 -0.16958265    
  0.33466232    
  0.39209083    
 -0.52977204    
  0.56936914    
 -0.50106949    
 -7.03807399E-02
  0.29080206    
  0.17397963    
 -0.16931759    
 -4.92554866E-02
  2.88943276E-02
  0.23946510    
 -0.80782151    
  0.26150441    
 -0.23667575    
 -0.11846466    
  0.57440501    
 -0.31156883    
  0.16287249    
 -0.23119178    
  0.87609971    
 -0.51363343    
 -0.48024920    
  6.06246740E-02
  0.42138058    
 -0.37437439    
  0.22721685    
 -4.36206050E-02
  0.21332885    
 -7.29210377E-02
 -0.31385168    
   1.1486841    
  -1.0780092    
   1.0101023    
 -0.84558547    
  7.86600485E-02
 -0.32145628    
  5.92766888E-02
  0.92536217    
 -0.84035110    
  0.35887539    
 -0.20409514    
 -0.28894070    
 -0.42710826    
   1.1327710    
 -0.78151631    
  0.56734991    
 -4.73273620E-02
 -6.33544102E-02
 -4.57824618E-02
 -0.33503181    
  0.43768600    
 -0.12451314    
 -0.21033449    
  0.29504117    
 -0.15725766    
 -4.45419103E-02
  0.21357428    
 -0.19714671    
 -2.47436501E-02
 -0.35458958    
  0.34198412    
 -1.70579962E-02
  6.45384640E-02
  0.27958483    
 -0.30821660    
 -0.20413439    
 -3.36383693E-02
  0.50871801    
 -0.45243755    
  0.56740355    
 -0.47935617    
  0.18459696    
  0.22314367    
 -0.69314706    
 -0.22314346    
 -0.10788909    
  0.46683395    
 -0.16034280    
  0.25853476    
 -0.23702852    
  0.74929184    
  0.27466673    
 -0.84366560    
  0.22820699    
  0.18568291    
 -0.32645559    
  0.77783048    
 -0.67409879    
  0.25735256    
 -0.20427892    
 -0.36551815    
  0.29553089    
 -0.99154752    
  0.62168831    
 -0.46753731    
 -4.93838545E-03
 -3.01529020E-02
  0.92239439    
 -0.82061207    
  0.49222064    
  0.39887068    
 -0.39045522    
 -0.18008924    
  0.57054490    
 -0.29972646    
 -0.38027462    
  0.62362123    
 -0.17673722    
  0.29895493    
  0.53530228    
 -0.59548485    
 -0.26537630    
 -0.10863399    
 -0.16606107    
   1.1261854    
  -1.1294167    
  0.86924642    
 -0.69722623    
 -0.63750380    
  0.65103567    
  0.29170606    
  4.00811527E-03
  0.23586234    
 -0.28295371    
 -0.38677290    
 -0.20101348    
 -0.17255810    
  1.77783519E-02
  0.83080018    
 -0.93274009    
 -9.80378315E-03
 -0.17740752    
  5.86511428E-03
  8.40830728E-02
  7.75579959E-02
 -0.12152123    
  3.31522301E-02
  4.25596461E-02
  0.36290553    
  0.59019905    
  0.81760150    
  -1.0543917    
  1.07216430E-07
  0.17251979    
 -5.95544316E-02
  0.17471705    
 -0.17927256    
  0.61357999    
 -0.57770163    
  0.53347456    
 -0.77383626    
  0.71667749    
 -0.55893201    
  0.59915209    
  0.12578124    
 -0.57215083    
 -0.43252206    
 -0.66199219    
  0.70230752    
  0.36935991    
  0.35961181    
 -0.30443954    
 -0.10029273    
  7.61466175E-02
 -0.47613248    
  0.44510588    
 -4.95259203E-02
  0.33141357    
 -0.38584870    
  5.66403866E-02
  0.33867228    
 -0.73974198    
   1.0886950    
 -3.95310707E-02
 -0.24116206    
 -0.59278440    
  0.19243820    
 -0.23857929    
  0.59547287    
 -0.26696894    
 -3.87410186E-02
  0.43078309    
 -0.44123250    
  0.37272197    
 -0.73602152    
  0.38203043    
 -0.11341105    
  9.46799442E-02
 -0.28209561    
  0.78363448    
 -0.63387048    
  0.55170494    
 -0.53741908    
  0.71535748    
 -0.66465509    
 -0.27799115    
  0.31114361    
  8.65798257E-03
  0.55467743    
 -0.41979989    
 -0.19482885    
  0.20233342    
 -0.41014874    
 -9.75663960E-02
  2.15061549E-02
  9.00463536E-02
 -3.96651477E-02
  0.45983660    
  0.17988546    
 -6.29139319E-02
 -0.32967719    
  0.14084099    
  0.24563363    
  7.24633187E-02
 -0.14397909    
  0.38381577    
 -0.52324808    
  0.45353374    
 -0.83375192    
  0.11747542    
  0.68200135    
 -0.60157990    
  0.25005111    
 -0.15267694    
 -7.71261305E-02
  0.20833528    
 -0.13741381    
 -0.33730263    
  0.91396219    
 -0.92860389    
  0.63546813    
 -0.25489232    
  0.59803861    
 -0.69759178    
 -8.59996155E-02
 -0.37911615    
   1.0452014    
 -0.81781161    
  0.77057898    
 -0.44343179    
 -0.32714710    
  0.10451280    
 -6.30129725E-02
  0.65164757    
 -0.37418020    
 -4.19347212E-02
  3.16149257E-02
 -0.31147617    
  0.38928214    
  0.80042517    
 -0.96713024    
  0.20437449    
 -0.15353480    
  0.56941980    
 -2.46925429E-02
 -0.72618717    
   1.0509843    
 -0.89794159    
  0.72048616    
 -0.68776804    
 -0.20138606    
  0.11398478    
  0.43848148    
 -0.27865940    
 -0.40247580    
  0.34918427    
 -4.30173725E-02
  0.18962099    
 -0.20959938    
  0.27980372    
 -0.10536038    
  8.48118216E-02
  4.56547476E-02
 -0.30940375    
  8.21196213E-02
 -0.32287210    
  0.37343892    
 -7.57781565E-02
 -0.31792197    
  0.65287352    
  5.76655790E-02
 -0.45403963    
  0.60819066    
 -0.70553899    
  6.74957335E-02
 -0.26539922    
  0.46352381    
 -0.17508210    
  1.13253053E-02
 -2.27802619E-02
  0.73709798    
 -0.69425052    
 -0.13195582    
 -0.15793607    
 -0.21287192    
  0.35813388    
 -0.88366544    
  0.11641034    
 -9.20190960E-02
  0.22073106    
 -8.56947303E-02
  0.47982359    
 -0.47457418    
   1.1997753    
  0.10045892    
  7.68551752E-02
 -0.45557708    
  4.08220887E-02
  0.31772622    
 -3.85803804E-02
 -0.23608629    
 -0.46160990    
  0.60253710    
  -1.3813154    
   1.4734437    
 -4.56277933E-03
 -0.73041874    
 -0.17224611    
  0.99575496    
 -0.35469285    
  2.54167747E-02
 -0.20972066    
  0.78845727    
 -0.56913048    
 -0.41025677    
  0.69458717    
  0.15681943    
 -0.63230544    
  0.21570881    
  0.38663220    
 -0.23943517    
 -0.34911194    
  0.96616769    
 -0.78308517    
  0.62632465    
 -0.86575985    
  0.43403870    
 -0.58497357    
  9.12162140E-02
  3.03051155E-02
  0.35617709    
 -4.27109934E-02
  8.86765793E-02
 -0.63654333    
 -0.21687393    
  0.97985220    
 -0.46824551    
  0.41864887    
 -5.38104400E-02
 -0.40546513    
  0.23959301    
 -0.15095697    
 -0.33647218    
   1.1089749    
 -0.29388675    
 -0.47861615    
 -7.65148848E-02
  0.18832763    
  0.17531113    
 -0.32117927    
 -0.27164495    
  6.16937838E-02
  0.67879987    
 -0.52587068    
  0.31600583    
 -0.57081932    
  0.49300224    
 -0.43479288    
  0.30318627    
  0.12774564    
  0.14888686    
 -0.37348214    
  0.67605299    
 -0.68578506    
 -0.22070159    
  0.92236990    
 -0.81275022    
  5.44962846E-03
  0.33608392    
 -0.46034151    
  0.27995989    
 -0.19448818    
  0.35921395    
  0.39022812    
 -0.47240958    
  0.10749974    
 -0.25241405    
  0.47247592    
 -0.46262351    
  0.40055132    
 -0.27625346    
 -0.14410028    
  0.31845385    
 -0.27923286    
 -0.11179145    
  0.29771230    
 -0.26857135    
  0.80423522    
 -0.57640332    
  0.17152195    
 -0.15912531    
  0.20197655    
  0.25614977    
  7.02041835E-02
 -0.72763354    
 -3.31241675E-02
  5.78778982E-02
  0.23818885    
  0.43270791    
  0.30472332    
  -1.0003741    
  0.22163849    
 -8.59166980E-02
  0.49138165    
 -0.19281833    
  0.46430579    
 -0.72845727    
  7.33527094E-02
  0.12192210    
 -0.24957697    
  8.88903718E-03
  6.01039827E-02
  0.32600075    
 -0.15239783    
 -0.32879591    
  0.93030417    
 -0.80471170    
 -0.23610267    
  1.61729101E-02
  4.18911502E-02
  0.46518442    
 -0.98891348    
  0.74173111    
  0.69211566    
 -0.85524136    
  0.23664419    
 -0.32542235    
 -0.11513417    
  8.88905395E-03
  0.24704419    
 -0.24704432    
  0.66623986    
  -1.2243818    
  0.10742031    
  0.91258007    
 -0.94552428    
 -0.10589217    
  0.68245184    
  6.75582513E-02
 -0.86845815    
  3.52978893E-02
  9.89819616E-02
 -0.10477911    
  0.17062552    
 -0.21217440    
  0.17725813    
 -0.14740528    
   1.1218691    
  -1.0319209    
  4.21113558E-02
   1.2557043    
  -1.1436652    
 -0.19811368    
 -5.78197166E-02
  6.34220541E-02
  2.30078427E-07
 -1.12359608E-02
  0.57005370    
 -3.19982227E-03
  0.84729785    
 -0.44611549    
 -0.14524898    
  9.91378725E-02
  0.62815922    
 -0.61034149    
 -6.38029128E-02
  0.48315197    
 -0.32464138    
  0.66875583    
 -0.75467241    
 -3.79085653E-02
  0.89050686    
 -0.81818604    
 -2.56973319E-02
 -0.23076485    
  0.28151545    
  0.42385188    
 -0.72189653    
  0.33448610    
  0.17633957    
 -0.46468440    
 -2.14485452E-02
  0.10291862    
  0.18272887    
 -0.39735135    
  0.44313061    
 -0.61101151    
   1.1833310    
 -0.52668440    
 -0.19428881    
  0.35373592    
 -1.43658565E-02
 -0.68036753    
  0.14732493    
  0.44924185    
 -0.31126812    
  0.29006574    
 -0.25029436    
 -0.46087101    
   1.0476381    
 -0.61231983    
 -2.14037448E-02
 -0.36772472    
  0.23967271    
 -0.11267295    
  0.56440997    
 -0.36791793    
  0.11834107    
  2.20759697E-02
  3.85484882E-02
  0.46129972    
 -0.50422496    
  0.43144080    
 -0.64857173    
 -0.33320782    
  0.19928695    
 -0.28250328    
 -7.72918388E-02
   1.2425064    
 -0.37563097    
 -0.29206932    
 -0.15456952    
 -0.31845379    
 -0.37176520    
  0.13645124    
  0.91629088    
  0.18061940    
 -0.15244868    
 -0.20155300    
  5.89098185E-02
  8.96773040E-02
 -0.43626952    
  0.56376785    
  0.41097480    
 -0.55961561    
 -0.12260226    
 -0.24821371    
  0.52496666    
  7.29942787E-03
  0.11007655    
  0.40655032    
 -0.72847080    
  0.50451344    
 -0.12101097    
 -0.20869991    
 -3.06537431E-02
  0.12252760    
 -0.43250549    
  0.47628361    
 -8.05921406E-02
 -3.57784354E-03
  0.27142140    
 -0.52504265    
 -0.18185987    
 -3.09449136E-02
 -4.08221409E-02
  0.12042508    
 -0.10272547    
  0.73747158    
 -0.25151420    
  0.24167591    
 -0.51743877    
  0.36516953    
 -0.12231640    
 -5.73769361E-02
 -0.35836345    
  0.25693247    
  4.47612329E-08
  0.58633333    
 -0.56052530    
 -0.11460350    
  7.34275579E-02
 -0.12974587    
  0.74827433    
 -0.79996544    
  0.46134573    
  0.50006551    
 -0.93523180    
  0.53229892    
 -0.51946157    
 -0.15713154    
   1.0713789    
 -0.84287661    
  0.51839805    
 -0.18430357    
 -0.21551976    
  1.88091956E-02
 -0.57789767    
  0.12798086    
  0.15600432    
 -0.48342648    
 -9.44097862E-02
  0.69808567    
  0.27404281    
 -0.30913386    
 -7.13642612E-02
 -0.55278993    
   1.3057555    
 -0.43625689    
 -8.32080469E-02
  0.68114471    
 -0.96810400    
 -2.63556335E-02
  0.27574179    
  0.42479673    
  0.15646237    
 -0.72124618    
  0.27857339    
  6.26984015E-02
  0.19664459    
  7.53600476E-03
 -0.53258210    
  0.79863548    
 -0.44477805    
  0.63873082    
  -1.0779738    
 -0.37799087    
  0.50102186    
 -0.27301195    
  0.22766393    
 -0.54047024    
  0.29977664    
 -0.37320438    
 -2.40975637E-02
 -9.80378315E-03
  0.65037322    
 -0.20152776    
 -0.50455600    
  0.64240223    
 -0.64762378    
 -3.73376496E-02
  1.08108744E-02
 -8.99482220E-02
  4.59852405E-02
 -1.12994844E-02
  1.12996809E-02
  0.10648359    
 -0.13497533    
  0.12991200    
 -1.26900829E-07
  0.58042753    
 -0.73373264    
  0.22668774    
   1.1310980    
  -1.2836773    
  9.92979854E-02
  0.40712190    
 -0.51747012    
 -5.57081494E-03
  2.30078427E-07
  1.66208670E-02
  0.64243221    
 -0.67028892    
  4.95968983E-02
   1.4920583    
  -1.6058171    
  6.97958842E-02
  0.67041886    
 -8.38814452E-02
 -0.42598674    
 -0.17754839    
  0.11841763    
  0.61395013    
 -0.72100401    
  0.15172637    
   1.1066703    
 -0.36150223    
 -0.86903787    
   1.9212766    
  -1.3322695    
  0.24485728    
  4.76213684E-03
 -0.15652873    
  0.49909028    
 -0.63262188    
 -9.65806097E-02
  0.24664138    
  0.10125384    
  3.63675244E-02
  8.66144896E-02
  0.43698648    
 -0.36334646    
  5.33198267E-02
  2.09333412E-02
 -0.22975670    
 -0.27981424    
  0.48285195    
 -0.55768329    
  0.27834812    
  1.50755419E-09
  5.71584702E-02
  0.20067078    
 -0.19105522    
  0.28887752    
  0.57637167    
  -1.0747304    
  0.16045199    
 -1.77444443E-02
  0.38217831    
 -0.54575092    
  0.44097164    
 -1.75959095E-02
 -0.57251894    
  1.73313431E-02
   1.0636438    
  0.25696623    
 -0.29813409    
 -0.71186262    
  0.21250775    
 -0.27218828    
  1.85437705E-02
 -0.47896749    
  0.40263614    
  0.65856159    
 -0.37442684    
 -0.27006954    
  0.27432513    
  0.40617278    
 -0.56209403    
  0.66547263    
 -0.66547239    
  0.72128356    
 -0.53195626    
 -4.40785810E-02
  0.16026297    
 -6.61241636E-02
 -0.31406876    
  8.70113894E-02
  6.40788153E-02
  0.74794000    
 -0.20188051    
 -0.54605967    
  0.73589844    
  0.16136180    
 -0.34192282    
 -0.11597057    
 -0.56407011    
  0.57291991    
 -0.73360193    
  0.93266988    
 -0.85051179    
 -0.47395495    
 -5.58284298E-02
  7.82008320E-02
 -0.15784493    
  6.03197776E-02
  0.12372731    
 -4.85745296E-02
 -1.36674428E-02
  4.57687862E-03
  7.05139339E-02
 -7.50902593E-02
  5.79225570E-02
  3.40456069E-02
 -2.11422406E-02
 -8.93452615E-02
   1.1516951    
 -0.42410153    
 -0.24136735    
  0.12414830    
  0.75942934    
 -0.30929160    
 -0.27801996    
 -2.81708632E-02
  4.30173986E-02
  0.59825802    
 -0.33670372    
 -0.91548055    
 -8.44382122E-02
  7.63083547E-02
  0.43363586    
  0.12889089    
  0.65280950    
 -0.26296958    
  0.42675897    
 -0.71286738    
 -0.13923813    
  2.61610243E-02
  0.16615076    
 -0.24932820    
 -4.96834330E-02
  0.40992355    
 -0.96086395    
  0.60824764    
 -0.62229931    
 -4.83186804E-02
  3.40665728E-02
 -0.22434042    
  8.05030093E-02
  0.12451293    
 -6.55145794E-02
  0.46935228    
   1.1253947    
 -0.55697644    
  0.42374721    
 -0.71512598    
 -0.43554246    
  0.26646623    
  0.11583185    
  0.80512625    
  0.23999724    
  -1.0168805    
 -0.39538968    
  0.93859649    
 -0.44674680    
  0.17462917    
  3.60226259E-02
  2.39203088E-02
  9.69616249E-02
 -4.90375422E-02
 -1.73455477E-03
 -0.24908490    
  0.64056385    
 -0.52302819    
  1.37662133E-02
  0.23247482    
 -0.41401535    
 -0.45098194    
  4.66871187E-02
  0.31877279    
 -3.37256007E-02
 -0.28154418    
  0.25751135    
  5.39080845E-03
 -9.88107100E-02
  0.14092228    
  0.11663710    
 -0.47552326    
 -0.21762356    
  0.55304116    
  0.41334966    
 -0.43199190    
  0.65757555    
 -0.66567290    
  0.88490915    
 -0.96382332    
 -0.37656116    
   1.0957592    
  6.63226917E-02
 -0.38103336    
 -0.10080478    
 -8.69568903E-03
  0.55273008    
 -0.36424103    
 -0.53153259    
  0.84289241    
 -4.60783876E-02
 -0.32105756    
 -7.74964243E-02
 -6.84026331E-02
 -4.52565253E-02
  0.13613231    
  0.48876584    
  -1.0408344    
  0.31877279    
  0.12681259    
  8.40107575E-02
 -0.10215174    
 -0.50777912    
  0.22390367    
  0.29298729    
 -0.32072383    
  0.60840613    
  0.54788560    
 -0.50624740    
  5.55258468E-02
 -0.27948514    
 -0.11676295    
  0.48621342    
  0.18724597    
 -0.88463354    
  0.76289499    
 -0.50687045    
 -2.21739002E-02
  0.40097091    
 -0.40321523    
  0.13437381    
 -0.10776464    
 -4.01840322E-02
  2.47482713E-02
  0.11134253    
  0.42709821    
 -0.38048789    
  0.20359890    
 -0.24228865    
 -0.23454967    
  4.86716293E-02
  0.21119617    
 -9.26216096E-02
 -0.11147368    
  0.60570687    
  0.21875809    
 -0.86538512    
 -7.92239159E-02
  0.58660376    
  8.83658323E-03
 -0.27312565    
  0.22198690    
 -0.46753731    
  0.42013523    
  0.30214018    
 -3.40666547E-02
 -0.42926082    
 -0.18765877    
  0.55830449    
 -3.88009995E-02
 -0.40274015    
  0.62233037    
 -0.63258708    
 -0.20273457    
  0.36246645    
 -0.20184304    
  0.13272475    
 -0.19026266    
 -6.34761378E-02
  0.10802691    
 -0.14008899    
  0.50327855    
  0.35364020    
 -0.86952907    
  0.84038484    
 -0.92509186    
  0.62750316    
 -0.71401250    
  9.47626084E-02
  0.29450819    
  0.37787694    
 -0.42809701    
 -0.14524898    
  0.59273732    
 -0.54904068    
  0.43125793    
 -0.69623846    
  0.58365005    
 -0.35988769    
  0.67440832    
 -0.39168882    
  0.22314332    
 -7.11271614E-02
 -0.37936622    
  0.10231128    
 -0.15520822    
  0.72114670    
 -0.61135137    
  0.81876576    
 -0.82098055    
 -0.21156977    
  0.47512743    
 -0.46694186    
  0.31845382    
  0.13303716    
 -0.55443907    
 -0.49192879    
  0.82019210    
  0.16186811    
 -0.13195118    
  0.55811071    
 -0.28687924    
 -6.29344434E-02
  7.25195259E-02
 -0.22752512    
 -0.13438697    
 -0.19334105    
  0.83495462    
 -0.62351352    
  0.48032042    
 -0.51221347    
  0.42683989    
 -0.66926533    
  0.34151661    
  0.44317934    
 -0.59210271    
 -7.84219727E-02
  0.52752733    
 -0.51705617    
  0.27391580    
  0.44620791    
 -0.49906585    
  0.36499107    
 -0.46595377    
  4.95597050E-02
  0.45477819    
 -0.60126615    
  0.17465888    
 -0.38327721    
  0.77150059    
 -0.24883310    
 -0.26199251    
  0.30207068    
  0.15517078    
 -0.45482901    
  0.46092635    
 -0.16484599    
 -0.27935365    
  0.46227217    
 -0.43423343    
 -0.36261773    
  0.83348489    
 -0.56502622    
 -0.48171771    
 -0.18396203    
 -0.14842011    
  4.47000340E-02
 -2.21001171E-02
  4.90562841E-02
  0.61863005    
  0.24972115    
  0.66943055    
 -0.62149101    
 -3.46353911E-02
  0.48449051    
 -0.43297738    
  0.12933850    
 -0.34570599    
  0.57617563    
 -0.32688320    
 -2.66684368E-02
  0.49108964    
 -0.64593351    
  0.30691329    
  7.11761368E-03
  0.58857453    
 -0.62467939    
 -0.24216509    
  0.59478772    
  0.11231314    
 -0.60057008    
  0.46075061    
 -0.35118800    
 -0.29906729    
  0.20413457    
 -3.59067209E-02
 -3.27897221E-02
 -0.43592444    
 -3.49684879E-02
 -0.32514846    
  0.62696528    
  7.35440180E-02
  8.66037533E-02
  0.43926713    
 -0.31304920    
 -0.27329341    
  0.41150752    
 -0.22702350    
 -0.13631228    
  7.62275606E-02
  0.40851852    
 -0.64261633    
  0.38693720    
  0.12040442    
 -0.28942856    
  0.22825885    
 -0.34954432    
  2.59756930E-02
  0.57632512    
 -0.23073728    
 -1.46256825E-02
 -0.35168856    
  0.45317423    
  0.41923562    
 -0.90703392    
  0.76376486    
 -0.52609289    
  0.46625730    
 -0.46625710    
  0.49401829    
 -4.39779647E-02
 -0.32941267    
 -0.13353148    
  0.25467578    
 -0.19992542    
  5.96597977E-02
 -0.13629298    
  0.29484662    
 -0.22438000    
 -0.18521224    
  9.87681933E-03
  2.18722392E-02
  3.77403945E-02
  0.85520321    
 -0.74361211    
  0.16210495    
 -0.42054302    
  0.71305513    
 -1.85683332E-02
 -0.75243396    
  0.87924963    
 -0.71943313    
  0.70158619    
 -0.84450042    
  0.24195981    
  0.75377178    
 -0.75377184    
  3.44862752E-02
 -0.11672439    
  3.73877287E-02
  0.10030194    
  0.38025385    
  0.32012862    
 -7.59316012E-02
 -0.44976559    
 -0.33160612    
  0.12101404    
  0.38299227    
  6.11419678E-02
 -0.40202287    
  0.27418938    
 -0.12861732    
 -0.13327686    
 -0.31870851    
 -4.58533056E-02
  0.24805069    
 -1.61481183E-02
  0.53880250    
 -0.69179124    
 -6.43577576E-02
 -0.12612714    
 -0.16348375    
  0.25131461    
  0.11075132    
  0.26319119    
  2.06388184E-03
 -0.11804067    
  0.51730120    
 -0.10336486    
 -0.43978998    
 -0.20544398    
  0.55710649    
 -0.28935850    
 -1.80592351E-02
 -3.94940898E-02
  0.17955305    
 -0.17011888    
  0.23527642    
  0.20100804    
 -0.25435391    
  0.69997311    
 -0.95745707    
  0.40967548    
 -0.21477525    
  5.47247529E-02
  0.65187299    
 -0.72978127    
 -0.14671560    
  2.67983582E-02
  4.92479056E-02
  0.14264295    
  0.31266487    
 -0.19311967    
  7.95008540E-02
 -0.28822422    
  1.30336248E-08
  0.42763281    
 -0.56956607    
  0.19679935    
  0.88245988    
 -0.41657171    
 -0.13059010    
  4.59190682E-02
  0.36977237    
 -0.32586971    
 -0.47998616    
  0.19810392    
  0.32393849    
 -0.59865618    
  0.28885236    
 -0.21876717    
  0.59455633    
 -0.85779446    
  2.83677713E-03
  1.40651613E-02
  0.50466132    
 -0.15471278    
  0.96094769    
  -1.0155623    
  0.39080507    
  0.10028447    
 -0.74537838    
  0.95158529    
  -1.0066959    
 -0.14615642    
   1.3245934    
  -1.2549447    
 -0.49665526    
  0.52677834    
  0.91569734    
 -0.40427804    
 -0.49669111    
  0.48954821    
  0.24652384    
 -0.41815013    
  0.30403677    
 -0.18200751    
 -0.13919722    
  0.49643698    
 -0.29340783    
 -6.94977045E-02
  9.56545770E-02
 -3.14711481E-02
 -0.28590730    
 -0.15296920    
  0.35170379    
  0.24613319    
 -0.71768844    
 -3.11056268E-03
  0.19982086    
  8.31777081E-02
 -0.22255687    
  0.74319315    
 -0.28350660    
  0.30421123    
  0.20550238    
 -0.76341218    
  0.31475827    
 -0.11821863    
  0.47122815    
 -0.32213232    
 -0.15105854    
 -0.24098340    
  0.71417433    
 -0.65826678    
 -9.67295915E-02
 -7.84298405E-03
  0.77137107    
 -0.24337108    
 -7.55377412E-02
 -0.22147544    
 -0.24685997    
  0.12516318    
  7.69610852E-02
  5.09663075E-02
  9.09718126E-02
  0.33701232    
 -0.78791749    
  0.57851195    
 -0.36072406    
  0.38049409    
  0.32215458    
 -0.70983392    
  0.27376336    
  0.25799540    
 -0.65708244    
  0.45594051    
 -0.32104787    
 -6.39039278E-02
  0.52643907    
 -0.25862318    
 -0.36084467    
  3.82560194E-02
  0.16746663    
  0.82369775    
 -0.79906052    
  0.36175069    
 -0.54053861    
  9.81921032E-02
 -0.19827549    
  0.64523363    
 -0.27346870    
 -0.44138485    
  0.32611892    
  7.20049366E-02
 -0.32850406    
  0.93022823    
 -0.77107763    
  0.31413689    
 -0.23045599    
 -0.34754255    
   1.0080527    
 -0.52755260    
 -0.55460805    
  0.81789899    
 -0.31479540    
  0.35857573    
 -0.29113454    
 -0.16042845    
  0.10140862    
 -6.71975836E-02
 -0.28023580    
  0.14349625    
  0.28639585    
 -0.26352313    
  0.35037383    
 -0.48462331    
  0.70030540    
 -0.32399702    
  5.37556149E-02
 -7.77088478E-02
  0.21868910    
 -0.18102370    
  9.81359482E-02
  0.44296589    
 -0.57674932    
  0.22797054    
 -0.47870928    
  0.28053224    
 -0.46492860    
  0.57068050    
  0.12712878    
  0.60993421    
 -0.48340401    
 -0.43246570    
  0.72321701    
  -1.0087960    
 -2.26637609E-02
  0.76099312    
 -9.39723626E-02
 -0.18881319    
  5.19146733E-02
 -0.50745881    
  0.25999147    
  0.45941851    
 -0.39056984    
 -9.06839967E-02
 -0.11447735    
  0.82187116    
  -1.3018252    
  0.59222138    
  6.01039827E-02
 -0.51430410    
  0.91976905    
 -0.40755072    
 -0.26361763    
  0.56734991    
  0.67055196    
  -1.1347172    
  0.15834333    
 -0.14133239    
 -0.14774530    
  0.42391562    
  -1.0469534    
  0.49507716    
  0.52218950    
 -0.81517637    
  0.42929235    
 -0.44646034    
  0.48450842    
 -0.72842920    
  0.30683449    
  0.88154793    
 -0.40799367    
  6.61195591E-02
  0.52727699    
 -0.37380385    
 -3.30610462E-02
 -0.22261828    
  0.29552525    
 -0.58233261    
  0.45325586    
  8.71964544E-02
 -0.55099738    
  0.47265041    
  0.27549374    
 -3.92206386E-02
  0.24413879    
  7.09889382E-02
 -0.73725283    
  2.64889747E-03
  0.29951656    
 -8.38079080E-02
  0.46143824    
 -0.50724798    
 -6.69223517E-02
 -0.64424330    
  0.43531808    
 -0.14877318    
 -0.37190503    
  0.83161676    
 -0.45971212    
 -0.33783835    
  0.48071149    
  0.22904332    
  0.70484310    
 -0.31280100    
  0.33465350    
 -0.48721567    
  2.01655366E-02
  3.21458429E-02
  0.53958201    
 -0.95387334    
 -0.18658577    
  0.90727586    
 -0.68927383    
  0.55222499    
  0.12925646    
 -0.76195359    
  0.18325210    
 -0.43616402    
  0.53147417    
 -0.55697644    
   1.0799896    
 -4.87901717E-02
 -0.48271561    
 -0.36677736    
  0.60136914    
 -0.71876776    
  0.76972389    
 -6.43092021E-03
 -0.20714334    
 -5.08757904E-02
  2.27049589E-02
 -0.24637063    
  0.81700397    
 -0.91571426    
 -9.99317914E-02
  0.19077826    
  0.18451212    
 -0.25538635    
  0.27703249    
  2.11874507E-02
  0.49689266    
 -0.62177598    
  0.45564911    
 -0.36271736    
  0.62832016    
 -0.70009983    
  0.36915481    
 -0.24879131    
  0.42114916    
  6.54684305E-02
 -0.68431419    
  0.28642520    
  0.23886845    
 -0.36970794    
  7.85527080E-02
 -4.26459871E-02
  0.32033783    
 -0.62054652    
   1.2073287    
 -0.27712953    
  -1.0553625    
 -0.13217174    
  0.65058762    
  8.68540108E-02
 -0.23097306    
 -2.87947487E-02
 -0.36150202    
  0.49193856    
 -0.25470129    
  0.80497515    
 -0.81777966    
  0.16367804    
 -4.01840322E-02
  0.51673073    
  0.40274385    
 -0.66891974    
 -0.17384705    
 -7.21622705E-02
 -0.17824823    
  0.71988678    
 -0.42814776    
 -4.05681832E-03
  0.35687825    
 -0.56139559    
 -0.13888940    
  0.48880872    
 -0.25710562    
  0.51716912    
 -0.45547533    
  0.36476204    
 -0.71717238    
  0.62393707    
 -0.60885394    
 -0.21271895    
  0.75594819    
 -0.44086686    
 -0.18665536    
  0.20274152    
 -0.58248174    
 -4.87900972E-02
  5.82690910E-02
  0.15684241    
  0.11778301    
  0.63218641    
 -0.92106402    
 -0.17754839    
  0.76480329    
 -0.76480329    
  5.55700138E-02
  0.15028207    
 -0.15028204    
 -0.17693074    
  9.82384309E-02
  3.44862901E-02
  6.55971691E-02
 -4.32501957E-02
  4.32498716E-02
 -1.12593824E-07
  2.09430531E-02
 -2.09432859E-02
 -0.19832194    
  0.16058156    
 -9.20190960E-02
  0.11375884    
  3.17487307E-02
  0.55961567    
 -0.53390753    
 -0.17121615    
  0.17627935    
   1.6711317    
 -0.82383370    
  0.45060673    
 -0.48809722    
 -0.12172350    
  8.51062462E-02
  0.73424888    
  -1.0273848    
  0.43623689    
 -0.18353449    
  3.34161967E-02
  0.31717274    
  0.26302171    
 -0.45668918    
 -0.18647949    
  0.49621969    
  0.16000438    
 -0.89511585    
  0.18232144    
 -9.13497135E-02
  0.92034060    
 -0.51390970    
 -0.28126767    
  0.73937654    
  8.08878168E-02
 -0.69992667    
  0.55474490    
 -0.52569240    
 -0.33120000    
  0.17152719    
  8.42083618E-02
 -0.44792154    
  0.78879541    
 -0.41735968    
 -0.29972008    
  0.18864533    
  0.87713873    
 -0.34197003    
 -0.41135502    
  0.31453359    
 -0.22963420    
  0.29058492    
 -0.61457723    
 -7.33662546E-02
  0.37620637    
 -0.42223194    
  0.99164015    
 -0.77139956    
  0.50499469    
  0.12670994    
 -0.46845913    
  0.62679636    
 -7.53264055E-02
 -0.35079899    
  6.64307028E-02
 -0.26710126    
 -0.18975677    
  0.65511966    
 -0.15933192    
 -0.56371486    
  0.14544082    
  0.96586967    
 -0.39604583    
 -0.31728265    
 -0.23338899    
  0.36208057    
  0.14058182    
  0.20661436    
 -0.77363431    
 -0.12285364    
  0.55493641    
 -0.20087898    
  0.72364062    
 -0.80981845    
  0.37156349    
  0.42819351    
 -0.67975408    
  0.80722809    
 -0.67841935    
 -0.31869745    
  0.13754462    
  0.58986121    
  0.34861124    
  -1.0161817    
  8.46940130E-02
  0.59702456    
 -0.34596780    
  0.12058708    
  5.90234995E-02
 -0.64745027    
  0.37523356    
 -0.60415751    
 -4.82468195E-02
  4.46171872E-02
 -0.10334241    
 -7.10111260E-02
  4.31957887E-03
  2.55331174E-02
 -1.84932460E-07
 -5.17355874E-02
  8.83131648E-08
  2.62022894E-02
  1.28482953E-02
 -3.02399062E-02
  4.71176878E-02
  0.27610898    
   1.0464834    
 -0.78778869    
  0.63512325    
 -0.35482129    
 -0.25848284    
  0.22074278    
 -8.63121003E-02
 -0.35040548    
  5.50068356E-02
  0.17051527    
  0.78065324    
 -0.91520315    
  0.79141760    
 -0.20272519    
 -0.36337695    
  0.66230774    
 -0.85290623    
  0.67058486    
 -0.25381038    
  0.27637288    
 -7.06813782E-02
 -0.10536030    
 -0.29448679    
  8.84111449E-02
  0.29008311    
 -0.16378918    
  0.18935883    
 -0.62668186    
  0.27580088    
  5.95823396E-03
  0.32509223    
 -0.57838875    
  5.94235845E-02
  0.83624810    
 -0.29745191    
 -0.57302958    
  0.22015405    
 -0.54328293    
  0.82495868    
 -0.36705562    
  0.75632626    
 -0.69519025    
 -0.53987330    
 -0.13102818    
  0.99028456    
 -0.58481920    
  0.56379759    
 -0.63279051    
 -0.32454360    
   1.0541607    
 -0.26678166    
  0.31779963    
 -0.33229241    
  0.34529647    
 -0.69056666    
  0.73849523    
 -1.23918233E-02
 -0.10646924    
 -0.31343865    
 -4.06637974E-02
 -0.35723963    
 -0.27458560    
  0.36112586    
 -0.77968752    
  0.12715495    
 -0.13282084    
  3.35226767E-02
 -6.23431355E-02
  0.73886967    
 -0.88332057    
  0.17893757    
  0.18514264    
 -0.50926191    
  0.94098330    
 -0.22849324    
 -0.76872975    
   1.4267856    
 -0.22116150    
  0.58337629    
  0.22535113    
 -0.30585426    
 -0.56939411    
  5.65704182E-02
 -3.04593369E-02
 -0.50568402    
 -0.18746309    
 -9.73740965E-02
  0.22767885    
 -0.20520578    
 -3.39016169E-02
  5.73056284E-03
  0.70733202    
 -0.71882612    
  2.84920819E-02
 -5.18850014E-02
  3.48871462E-02
  5.55700138E-02
  3.71395797E-02
 -0.15762898    
  7.06176385E-02
  9.73740369E-02
 -0.14986433    
  8.05030093E-02
 -2.23471858E-02
  5.63394371E-03
 -2.84918472E-02
  0.12482320    
 -0.11332880    
  5.55700138E-02
  9.77641791E-02
 -0.11962318    
  2.72496007E-02
 -4.39629965E-02
  0.10142005    
   1.4382218    
 -0.88954324    
 -0.67282724    
  6.13006875E-02
  0.62028569    
 -0.74689168    
  0.10474662    
  6.41930327E-02
 -0.20644438    
  0.34643173    
 -0.14518198    
 -8.13455284E-02
 -1.13638705E-02
 -1.11954520E-07
  8.22380856E-02
 -2.66680848E-02
 -5.55699617E-02
  0.10821379    
 -6.35135472E-02
 -0.19220653    
  0.16450384    
  1.25855379E-07
  3.85724381E-02
 -6.13005906E-02
  3.94415185E-02
   1.2952569    
 -0.61882299    
  0.39794648    
  0.42415735    
 -0.66155279    
 -0.18040942    
  0.48175392    
 -0.32801235    
  0.84448594    
 -0.80592674    
  0.14907186    
  0.41828147    
  3.42588313E-02
 -6.49797777E-03
 -0.28291297    
 -0.18996337    
  6.25634799E-03
  0.50624114    
 -0.71596164    
  0.20763943    
 -0.27938312    
  0.80632842    
  -1.0659417    
  0.22884165    
  0.14025600    
 -8.76849964E-02
  0.67547178    
  0.33588421    
 -0.76004118    
 -0.26488331    
 -0.11573615    
  5.95415048E-02
  0.32942832    
 -0.19951649    
  0.15269935    
 -0.35139793    
  0.38566250    
  0.43109849    
 -0.59052628    
  4.92631411E-03
 -7.65679330E-02
  0.37037379    
 -0.37569284    
  2.66324566E-03
  0.67976010    
 -0.13083981    
 -0.18324350    
 -0.51452237    
  0.93342692    
 -0.11566170    
 -0.45004055    
  0.49662277    
 -0.33517256    
 -0.42938507    
  0.34402537    
 -0.15382059    
  0.42150223    
  8.97852182E-02
 -0.34174928    
  0.35959482    
 -0.82221824    
  4.53934073E-02
 -0.42488307    
   1.0834142    
 -0.40623114    
  0.53803819    
 -0.79627323    
  0.30975804    
 -3.32994275E-02
 -0.26756954    
  0.24242555    
 -0.26329082    
  0.51563340    
 -0.40187448    
  0.95840210    
 -0.86113894    
 -5.51519506E-02
  0.56402433    
 -0.38514519    
  0.53214830    
 -0.60824788    
  0.13062035    
 -1.43888732E-02
  8.52845758E-02
 -0.20151614    
  0.60317171    
 -0.68554246    
  0.87188494    
 -0.89229387    
  0.61963403    
  0.14078639    
 -0.41150731    
 -0.42938507    
  0.23093438    
  0.58556700    
  1.10498592E-02
 -0.75744152    
 -3.98459099E-02
  0.19622612    
 -0.22928727    
   1.0749930    
 -0.83683670    
  0.21738748    
 -0.10674287    
  0.83822256    
 -0.99633336    
 -0.18510334    
  0.43384251    
  0.23391554    
 -0.49664080    
 -0.43403843    
 -0.44991681    
  0.70725161    
  0.28135949    
  3.32669206E-02
 -8.75694156E-02
  4.45445208E-03
  0.71076882    
 -0.21336602    
 -0.43286401    
  1.24226213E-02
 -0.41476765    
   1.1333097    
 -0.18936723    
 -0.63774097    
  0.60321254    
 -0.22722948    
 -0.46466377    
  0.47562674    
  0.25200638    
 -0.13318546    
 -0.41379872    
  0.31349683    
 -0.49917105    
 -0.10061404    
  0.20345244    
  0.77493680    
 -0.60212976    
 -0.13271226    
  9.96675640E-02
 -6.11189976E-02
 -0.33647221    
  0.77635241    
  1.07671041E-02
 -0.55228013    
 -0.22605480    
  6.21671267E-02
  0.35585281    
 -0.30771527    
  0.45222259    
 -0.68322980    
  0.49156234    
 -3.06458436E-02
  0.10432250    
 -0.28830540    
  0.48914614    
  0.27149650    
 -0.88813615    
   1.0412873    
 -0.75077617    
  0.69420588    
 -0.90054232    
  0.16965488    
  0.56556368    
 -0.61512309    
 -4.48716953E-02
  4.02422547E-02
 -4.26605754E-02
 -3.95112820E-02
  0.29458526    
  8.10524151E-02
 -0.21110538    
  0.11111327    
 -0.24586619    
  0.23239146    
  0.34281954    
  5.48680313E-03
 -0.36393183    
  0.43901652    
 -0.19869864    
 -0.37497479    
 -5.31915054E-02
  9.50944275E-02
  0.83955449    
 -0.42620111    
  0.35567462    
 -0.75402194    
 -0.13413939    
  0.39158162    
 -0.11860565    
  0.17923030    
 -0.28048426    
  0.18129666    
 -0.21887900    
  6.38734475E-02
 -0.21025272    
  0.71024156    
 -0.66450554    
  0.33310515    
 -1.52932191E-02
  0.20098181    
 -0.43748492    
  0.41482115    
  7.84984678E-02
 -0.57698411    
  0.13441533    
 -0.30361566    
  0.80407882    
 -0.52129692    
 -1.48463100E-02
 -0.29914358    
  1.99722480E-02
 -0.28580081    
 -8.22379366E-02
  0.37647739    
  0.22705729    
 -4.56701927E-02
  6.55601844E-02
 -2.66089551E-02
  4.18101884E-02
  0.79256338    
 -0.87099075    
  0.14713311    
 -0.28701162    
  0.18766926    
  0.80249989    
 -0.19757685    
 -0.25270230    
 -0.13353153    
  7.72918314E-02
  6.09161034E-02
  2.45788861E-02
 -0.41308108    
  0.59439057    
  0.18548095    
  0.11883386    
 -0.57277405    
 -0.46868011    
  7.63729885E-02
  0.64802694    
 -0.88785291    
  0.68532836    
  0.21652822    
  3.35644819E-02
 -0.33013523    
 -0.37531218    
  0.51625621    
 -0.40398902    
  5.17354906E-02
  0.42213231    
 -0.43481717    
  0.22058693    
 -2.06906050E-02
 -0.15618536    
 -0.19502935    
  0.33186474    
 -0.53116131    
 -0.14263637    
   1.0112841    
 -0.34104535    
  0.34862143    
 -0.59384274    
 -0.26738840    
  2.06192471E-02
  0.42376134    
 -9.39749777E-02
  1.86922345E-02
  0.37482223    
 -4.78003435E-02
  0.25870535    
 -0.68743622    
  0.12005848    
 -0.20314299    
 -9.06182379E-02
 -0.26888943    
 -0.19948944    
  0.32902327    
  0.69158828    
 -0.48667866    
  0.76770818    
 -0.68027413    
 -0.52645075    
 -9.49166417E-02
  0.70176786    
  0.17297927    
 -0.30589750    
  0.22900869    
  0.44932318    
 -0.79244542    
  0.54856586    
 -0.33869705    
 -7.39365891E-02
  0.67743689    
 -0.42825648    
 -0.24439587    
 -3.64561453E-02
  0.20717515    
  0.59269285    
 -0.75391072    
  9.03550833E-02
 -0.36940601    
  0.40962318    
 -0.17652933    
 -0.19628011    
  0.43903187    
  0.28816742    
 -0.36481759    
 -0.17355515    
  0.30314770    
 -0.12124224    
  0.40754205    
 -0.77526659    
  0.67801827    
 -0.24783614    
 -1.17878746E-02
  0.30579767    
 -0.40546510    
  4.27413173E-02
  0.41518044    
 -0.21489021    
  1.69784613E-02
 -0.39541471    
  0.48088175    
  0.29729557    
 -6.40030950E-02
 -0.60981441    
  0.58125895    
 -0.94051117    
  9.82384384E-02
  4.85115014E-02
  0.64609653    
 -0.18729724    
 -0.21962863    
 -8.70113596E-02
  0.58592415    
 -0.40479952    
  0.26036647    
 -0.41784933    
  0.12089332    
 -0.25309053    
 -0.21319331    
  0.12981167    
  0.11746079    
  0.37404907    
 -3.42682339E-02
 -0.21401097    
  4.66233306E-02
  8.91781002E-02
 -8.70114639E-02
  0.27131501    
  0.13703194    
  7.74937570E-02
 -0.64252001    
  0.14579761    
 -0.33166981    
  9.58642587E-02
  0.74312389    
 -0.48781624    
 -7.34477937E-02
  1.37616312E-02
  6.81061111E-03
  7.20049366E-02
  5.12933880E-02
  0.11689387    
  0.29521573    
 -0.71863478    
  0.23824647    
 -0.40332589    
  0.51657838    
 -0.12185420    
  0.17400762    
  0.48173130    
 -0.83246094    
  0.62792099    
 -8.31424445E-02
 -0.42128471    
  0.55144733    
 -0.45386150    
 -0.45198524    
  0.90058362    
 -0.18179414    
 -3.05243917E-02
 -0.21178907    
 -0.20516115    
  0.52067792    
 -0.20312451    
 -0.56639558    
  0.19806994    
  5.07722236E-02
  0.46005335    
  3.07717752E-02
 -0.52097785    
  0.76094878    
 -0.20571573    
 -0.23677909    
  7.50352889E-02
  0.17194091    
 -0.13976185    
 -0.43335047    
 -0.32167214    
  0.70723212    
  0.43531820    
 -0.57989919    
  0.22516169    
 -0.15307620    
 -0.12817499    
  0.13192768    
  0.15575472    
 -0.20566875    
 -0.42836314    
 -0.10838611    
  0.67787993    
  0.17946838    
 -0.37521327    
 -3.16817276E-02
  0.17117253    
  0.26389328    
 -0.44802466    
 -0.32609171    
  0.74737293    
  4.32724841E-02
 -0.79064572    
  0.45635679    
 -0.43844596    
  0.17340596    
  0.15415072    
  4.17595394E-02
 -0.56834477    
  0.34469005    
 -6.06245995E-02
  0.18096212    
 -2.06192192E-02
 -0.13883631    
 -0.62628448    
  0.88084388    
 -0.10192977    
 -0.17413595    
 -6.16440549E-02
  0.47792017    
 -0.34547332    
 -0.13824427    
  0.57935315    
 -3.31154838E-02
 -0.23841083    
  0.31299993    
  0.27312329    
 -0.81838959    
  8.02497938E-02
  0.41042781    
 -1.32890586E-02
 -0.30909139    
 -0.22656637    
  0.28839624    
 -0.13751587    
  7.11199790E-02
  0.66882658    
  0.16298790    
 -0.78925449    
  0.71805382    
 -0.23389618    
 -0.53360587    
  0.21852469    
 -0.50467193    
  0.62163144    
 -0.36115646    
  0.36936012    
 -0.35760924    
  0.17135844    
  0.47393292    
 -0.26666260    
  0.55709851    
 -0.89229137    
  0.31743625    
 -0.26726207    
 -0.12204727    
  0.32020062    
  0.30197731    
 -0.75022984    
 -6.19918332E-02
  0.35783705    
  0.52895308    
 -0.36785787    
 -0.19205716    
 -9.67786536E-02
  0.39696085    
  0.47542366    
 -0.27489427    
  7.59496307E-03
 -0.63081789    
  0.17955305    
 -8.89936239E-02
  0.60258764    
  9.05594900E-02
 -0.95378119    
  0.15334763    
  0.64375430    
 -0.23909295    
 -0.56930882    
  0.39403635    
  0.26295370    
 -0.41359836    
  0.53285301    
 -0.78767341    
 -0.52919251    
 -0.11352398    
  0.53671730    
  0.19659638    
 -0.71705276    
  0.10697217    
  0.59153706    
 -0.10714478    
  0.19170222    
  0.56206959    
 -0.42455357    
 -0.21143517    
  0.36037195    
 -9.88219678E-02
  0.16312972    
 -9.42726433E-02
  0.50548840    
 -0.16684560    
  0.13657570    
 -0.64469463    
 -0.17693076    
  0.72359270    
 -0.50475955    
  0.49559137    
  0.35324812    
  -1.0411457    
  0.12300505    
 -0.34484047    
  0.44393161    
  0.22941326    
 -0.32388535    
  5.60057200E-02
  7.95398206E-02
 -0.29508686    
  0.83290929    
 -0.38338408    
 -2.44341437E-02
  4.49126959E-02
 -0.22864853    
 -0.61752367    
  0.62598056    
  2.10286723E-03
 -6.50989488E-02
  0.40396926    
 -0.39504048    
  0.39653644    
 -0.43735841    
  0.58830076    
 -0.17361896    
 -0.14628151    
 -0.34786451    
  0.66647893    
 -0.25684550    
 -0.50971705    
  0.53274429    
  0.50102139    
 -0.77845836    
 -0.33905086    
 -6.21316023E-02
 -9.40287709E-02
  0.52481192    
  0.16126829    
 -0.31646094    
 -0.14085761    
  0.32682210    
 -0.14077269    
  0.55628812    
 -0.77652872    
  4.80995849E-02
 -0.33481619    
  0.34853360    
  0.16537599    
 -6.43843487E-02
  0.33400604    
  1.92145370E-02
 -0.21538833    
 -0.47430477    
   1.3999934    
  -1.0464267    
  0.35836831    
 -0.15527926    
 -0.21526949    
  0.11560202    
  0.13271238    
 -0.40737906    
  0.87042755    
 -0.49214816    
  0.27679604    
 -4.26895469E-02
 -0.59529126    
  0.25538647    
  0.11559247    
  0.15331508    
 -0.13019258    
 -7.92494714E-02
  7.54326731E-02
  0.50545752    
 -0.55644894    
  0.48349380    
 -5.35158180E-02
 -0.33046946    
  0.50644433    
 -0.21195520    
 -0.24648018    
  0.28246027    
 -0.54725778    
 -6.54438511E-02
 -0.48460239    
  0.68724734    
 -0.25724903    
 -0.55961597    
  4.79396135E-02
  0.28341785    
  1.58984084E-02
  0.76171952    
 -0.46853191    
  0.83953673    
 -0.65721512    
  7.55076781E-02
 -0.41827428    
  0.74561381    
 -0.49953076    
  0.19909880    
  0.16746247    
 -4.50131996E-03
 -0.26341742    
 -5.84254079E-02
 -0.21693890    
  0.69443500    
 -0.59398317    
  0.34707189    
  0.15391542    
 -0.39283359    
  9.56904963E-02
  0.22085954    
 -0.23425677    
 -0.48358285    
  0.11500125    
  0.83810312    
 -4.93928678E-02
 -0.21369469    
 -0.13397935    
 -0.13609506    
 -0.34182525    
  4.52052243E-02
  0.37745216    
  9.22060907E-02
 -0.17098723    
  0.61540729    
 -0.64030486    
 -0.33060712    
  0.22897434    
  0.12036358    
  0.30201188    
 -0.29175523    
 -0.23082621    
  6.46990091E-02
 -0.18473403    
  2.85735801E-02
 -0.37905625    
   1.2556983    
 -0.79033500    
  0.65495956    
 -0.74691629    
  0.96979129    
 -0.84229797    
  0.25601378    
  0.68636745    
  -1.1103425    
  0.58909667    
  0.41036299    
 -0.63105446    
 -0.16131909    
  0.24543531    
  0.19536936    
 -0.28357545    
 -0.46021572    
  4.44516093E-02
  0.83479768    
 -0.60546207    
  0.90486777    
 -0.82653564    
  0.49425051    
 -0.53383648    
  0.52403951    
 -0.59541047    
  0.53601563    
  0.30396676    
 -0.67135990    
 -6.68402538E-02
 -9.92348120E-02
  0.82969582    
 -0.32346091    
  0.55873901    
 -0.84233952    
 -0.37933311    
   1.3468355    
 -0.96343762    
 -0.14372502    
  0.37293544    
 -0.15119794    
 -0.29206932    
  0.15343247    
  6.87054768E-02
 -0.78363991    
  0.55646431    
  0.81429160    
 -9.00668874E-02
 -5.66546619E-02
 -0.50910008    
  0.23001663    
  0.27258560    
 -0.39444375    
  0.85938281    
 -0.95469260    
  5.18251993E-02
 -0.15482412    
 -3.60181890E-02
 -0.13039292    
  0.50523883    
 -0.42241445    
 -0.16101196    
  0.38518026    
 -0.35843292    
  8.75902083E-03
  0.77139932    
 -0.21178345    
 -0.34581789    
 -0.48609474    
  6.28672540E-02
 -0.20186618    
   1.5031023    
 -0.35042283    
  0.35139790    
  -1.1282883    
  0.21588831    
  0.30154172    
  0.48094019    
 -0.66794044    
  0.38062802    
 -0.67555159    
  0.44721684    
 -0.30644423    
 -0.10648336    
  0.63978207    
 -0.14652574    
 -0.36925054    
 -8.54333937E-02
  9.53103751E-02
 -0.12549095    
  0.31515631    
  0.27386758    
 -0.53481007    
  2.08883639E-02
  0.30306709    
  0.11182794    
 -0.14480893    
 -3.81957553E-02
 -1.59271110E-07
  0.23617299    
 -0.41522127    
  0.36885548    
 -8.48563835E-02
 -0.51761371    
  0.45282930    
 -0.20220309    
  0.58778650    
 -0.40747514    
  2.97346152E-02
 -0.20523833    
  0.30727300    
 -0.28357515    
  8.31004605E-02
 -0.59080845    
  0.29156542    
  0.73303872    
  0.14412475    
  5.18371798E-02
 -0.86974442    
  0.18914770    
  0.11753099    
  0.29621404    
 -0.40023142    
  0.45137504    
  0.23728822    
 -0.75335056    
  0.17873523    
 -0.16451688    
  0.24317698    
 -0.38446936    
  0.55067158    
 -0.49532124    
 -0.16705397    
  0.11441051    
 -0.33377296    
  0.79358977    
  0.73328620    
 -0.70303214    
 -0.78317326    
  0.71110111    
 -0.23118295    
 -3.65338773E-02
  5.87075800E-02
 -0.17445804    
  0.13189818    
 -2.31490415E-02
 -1.89131293E-02
 -0.38187888    
  0.93705297    
 -0.17631222    
 -0.63598871    
 -0.27135506    
   1.2011348    
 -5.25121503E-02
  0.17609778    
 -0.69638145    
 -5.32276966E-02
  5.75379804E-02
  0.19301699    
 -0.48285183    
 -5.61447777E-02
 -6.27165362E-02
  0.80768865    
 -0.64938599    
  0.18370178    
 -0.24346356    
  0.44099474    
  9.53099430E-02
 -2.25508194E-02
  0.90144444    
 -0.53048587    
 -0.51608568    
  9.29101855E-02
  0.19882068    
 -0.44250619    
  0.38481301    
 -0.48912579    
  0.33310091    
 -0.64373195    
   1.0523189    
 -0.23033914    
 -7.83435777E-02
 -0.27363312    
 -0.17786710    
  0.40279496    
 -0.24750178    
 -0.11607196    
  0.71721429    
 -0.54347646    
  0.24023812    
 -0.27532947    
  1.10987006E-02
  0.53438693    
 -0.30639839    
 -0.22798850    
 -4.28478271E-02
  0.36150193    
 -0.57661349    
  0.27329338    
 -9.57450345E-02
  0.51273775    
  0.14386474    
 -0.30857697    
 -0.45126137    
  0.19024761    
 -7.27591738E-02
  0.61722344    
 -0.73471153    
 -0.10919946    
  0.45735008    
 -0.32197127    
 -0.22185242    
  9.53101814E-02
  2.89039612E-02
 -0.28863218    
  1.29272157E-08
 -0.47840405    
  0.64604264    
  0.45256940    
 -0.11014336    
  8.94815698E-02
  0.36208808    
 -0.53733701    
 -0.14712739    
  9.08464640E-02
  2.34079249E-02
 -0.45015067    
 -0.37176520    
  0.99390125    
 -0.27763185    
 -0.17776071    
   1.0520381    
 -0.82957751    
 -0.50900567    
  0.36842403    
 -1.90480147E-02
  0.11206883    
  0.46209297    
  6.97147548E-02
 -0.31153333    
 -3.98645774E-02
  0.24491455    
 -0.20275339    
 -4.21607904E-02
  0.12361386    
 -0.25646219    
 -8.23035277E-03
 -0.55686462    
 -0.11179145    
   1.6180034    
 -0.91150469    
  0.88009983    
 -0.70087773    
  0.13850786    
 -0.31243899    
  0.75826269    
 -0.54946953    
  0.15445676    
  9.28051323E-02
 -0.41978103    
  0.58154738    
 -0.33278075    
  0.47692430    
 -0.58581805    
  0.48618850    
 -0.63116294    
  0.18402529    
 -0.24193606    
 -4.14996147E-02
  0.51082575    
 -0.57800424    
   1.2427868    
 -0.74045652    
  0.49794605    
 -0.82604396    
  0.54574192    
 -0.46063563    
  2.38206994E-07
 -0.13987851    
  0.31674623    
 -0.25438830    
  1.25155738E-02
  0.70058227    
 -0.14025582    
 -0.51177305    
  0.56434393    
 -0.52030420    
  0.11551302    
 -0.23841082    
  0.21800205    
 -0.17288171    
  0.26725435    
 -0.76913297    
  0.57511103    
   1.1270576    
  -1.3007601    
  4.24466133E-02
 -0.30779657    
  0.16868341    
  0.51022840    
  0.18887137    
 -0.44249228    
 -7.67763928E-02
  0.21663848    
  0.20776492    
  4.62232307E-02
 -0.29917064    
 -9.46800187E-02
 -2.57324073E-02
  7.96780661E-02
  0.97369242    
 -0.60613567    
 -0.44250619    
  8.79938081E-02
 -3.96526195E-02
  0.39870086    
 -0.34617218    
  0.17733388    
 -0.10536064    
 -0.23612417    
  0.52082551    
 -0.59107566    
  0.41173458    
  1.94524378E-02
  0.35087872    
 -0.25732148    
 -0.25063130    
 -7.66331330E-02
  0.50772345    
 -0.68916041    
  0.28236300    
 -0.33687249    
  0.70843583    
  7.18393028E-02
 -0.56896597    
 -1.83070358E-02
 -2.31207255E-03
 -0.64347547    
  0.34649098    
  0.12845646    
  0.20712541    
 -0.16160214    
  0.10901894    
  0.54679078    
 -0.20931289    
 -0.39795578    
  0.36388102    
  0.14043969    
 -0.68714112    
  0.43496564    
  0.84480321    
 -0.64202058    
 -0.41101852    
  0.31301495    
 -0.29176268    
  0.23244604    
 -0.17347184    
  0.13573180    
  0.13305064    
  0.46852934    
 -0.75958407    
  8.83242264E-02
 -0.27878723    
  0.70667917    
 -0.48954824    
  0.42572638    
  0.31244478    
  -1.0200222    
  0.47290644    
  0.10481696    
 -0.42440361    
  0.38106337    
  0.43180463    
 -8.54038298E-02
 -0.72001094    
 -3.01529001E-02
  0.14463009    
  0.10469799    
 -0.23917586    
  0.72910893    
 -0.63058996    
  0.38309619    
  0.50299495    
 -0.44540289    
  0.52602595    
 -0.90246171    
 -0.21194038    
  0.63019902    
 -0.46887434    
 -3.44467312E-02
  0.60273153    
 -0.54375744    
  0.31323397    
 -0.61124796    
  6.32393062E-02
 -0.60011882    
   1.0589179    
 -0.33330804    
  0.11805601    
 -4.00943570E-02
 -0.29071704    
  0.47681946    
 -0.14819363    
  8.39066431E-02
  4.90775146E-02
  0.26736206    
 -0.62239647    
  0.37212881    
 -0.15446459    
 -8.00428241E-02
 -0.31015503    
 -1.63670629E-02
  0.68486208    
 -0.23949964    
 -9.06697363E-02
  0.26662880    
 -0.40812811    
 -0.18072261    
  7.68425390E-02
  0.17340596    
  0.11279560    
  0.21152078    
 -0.11823267    
  2.00406238E-02
  0.54246271    
 -0.44068003    
  0.29970643    
 -0.62761337    
  0.44289851    
 -7.28800371E-02
 -1.73312332E-02
 -0.35268715    
  0.22015405    
  0.37232020    
 -0.65139025    
 -9.39917192E-02
  0.17747885    
  0.94876713    
 -0.89905286    
  0.54130328    
 -0.52526623    
  0.35894498    
  0.25007907    
 -0.61815649    
 -0.17774467    
  0.59536815    
 -0.17270048    
  0.27184805    
 -0.41232842    
 -0.12296186    
  4.56698760E-02
 -2.71507911E-02
 -0.10383252    
  0.39266074    
 -0.35765707    
  0.19372244    
  0.35849535    
 -0.63144141    
  0.43171322    
  0.34188548    
 -0.29301327    
 -0.36280254    
  0.62466067    
  0.22668159    
 -0.38104343    
 -0.45854825    
  0.46296963    
  0.13976194    
 -0.49853992    
  0.69944286    
 -0.67860913    
 -0.16555558    
  0.40951213    
 -0.25016108    
 -0.12350457    
  0.47934934    
 -0.64491099    
  0.50638378    
  3.44578512E-02
 -0.14932349    
  0.36469522    
 -0.66874021    
  0.81262100    
 -0.62776452    
 -0.15239394    
  1.95752477E-07
 -0.34585264    
   1.2830534    
 -0.74956995    
 -9.83696952E-02
 -1.58551577E-02
  6.82613719E-03
  4.21816632E-02
 -0.11020321    
  7.70510882E-02
  0.44871107    
 -0.48067719    
  0.52556574    
 -0.35139787    
  0.10008337    
 -0.29772624    
  0.94578052    
 -0.74424630    
 -9.14340541E-02
  0.61690921    
 -0.23150216    
  0.11213923    
 -0.21092844    
 -0.39671731    
 -0.41142109    
  0.11179159    
  0.66717166    
 -0.92123705    
  0.38318026    
 -0.44277218    
   1.5782552    
  -1.0211486    
  0.67155898    
 -0.63698775    
  0.59101766    
 -0.62307984    
 -9.18075591E-02
 -1.94182526E-02
   1.1895841    
  -1.2036886    
  0.72529513    
 -0.45119920    
  8.60234909E-03
  0.66931069    
 -0.59306383    
  1.76995918E-02
 -0.52654314    
  0.23690978    
  0.26596358    
  0.13253312    
 -5.20298630E-02
  0.10646467    
  0.20307615    
 -0.29855186    
 -9.74985436E-02
 -5.36209941E-02
 -8.39346871E-02
 -0.16496158    
  0.38902619    
 -0.39721173    
 -0.49272564    
  0.24531741    
  0.11583186    
  0.41376403    
  0.38035929    
 -0.18571699    
  0.43010250    
 -0.65836084    
  0.14864083    
 -0.41937369    
 -0.25011462    
  0.37873226    
  0.88425612    
 -0.16797909    
 -1.94418523E-02
 -0.47862977    
 -0.14691599    
  4.70411368E-02
  7.37953112E-02
 -7.81812817E-02
  1.52673852E-02
  0.48850051    
  0.44495839    
 -0.94653064    
  0.41129586    
 -0.44247881    
 -0.18322691    
  0.77527809    
 -0.29816663    
 -0.57106411    
  0.22374035    
  0.59544748    
 -0.39304256    
 -0.23146246    
  8.92612487E-02
 -3.19660567E-02
  0.55662835    
 -0.13657556    
 -0.73676783    
  0.59799623    
  0.32083893    
  8.52097496E-02
 -0.76447672    
  0.61903936    
 -0.28185117    
 -0.13583423    
 -0.12188975    
 -0.15222351    
 -8.72564241E-02
  0.12429764    
  0.63843054    
 -0.53488958    
  0.80492747    
 -0.65917569    
  0.31365740    
 -0.64126223    
  0.14851679    
 -7.28050098E-02
  0.58749729    
 -0.30962896    
 -0.21969762    
  0.22363491    
  3.09501532E-02
  6.81037009E-02
 -0.30322349    
  0.87647229    
 -3.88597921E-02
 -0.29640970    
 -7.72414654E-02
 -0.78845727    
 -6.89930096E-02
  2.46923994E-02
 -0.27958509    
  7.11410046E-02
  0.16573277    
  0.11657012    
  0.49714035    
  0.44155139    
 -0.61524880    
  0.15582193    
  4.88856807E-02
  0.40546522    
 -0.11159981    
 -0.23099795    
  0.42087743    
 -0.53062814    
  0.24059066    
 -0.15624931    
 -0.11893273    
  0.54261339    
 -0.76938653    
  0.86129946    
  -1.0337993    
 -0.19724742    
 -9.86993089E-02
  0.32334572    
  1.78577229E-02
  0.83840907    
  8.31777081E-02
 -0.11954526    
 -0.42550576    
  0.15357220    
 -0.31110233    
  0.53424597    
 -0.27480260    
 -0.19298144    
  0.33425239    
 -0.35440978    
  0.18721166    
 -0.21473634    
  0.45536220    
 -0.26724327    
  8.49219635E-02
 -0.50788009    
   1.2237754    
  -1.0637598    
  0.22764473    
 -2.83422079E-02
 -0.34762263    
  0.52582866    
 -0.55832779    
  0.44760770    
 -0.17125069    
  0.42575878    
 -0.22612396    
  2.57842429E-02
 -0.17219102    
  0.56423348    
 -0.43286398    
 -0.18005124    
  0.50125617    
 -0.53351688    
  0.58178389    
  0.32934156    
 -0.86535060    
 -4.57744412E-02
  0.36970440    
 -0.35114247    
  0.13525386    
  4.89814878E-02
  0.53947461    
 -0.68980819    
 -0.16907634    
 -0.29826403    
 -0.42155108    
   1.5886832    
 -0.51193017    
 -0.34646672    
  0.61180168    
 -0.43776071    
 -0.37529039    
  0.19864178    
  7.54125267E-02
  0.32043305    
 -0.13328053    
  0.42008334    
 -0.31171510    
 -0.16836530    
 -0.32165712    
  0.23716260    
  1.36672369E-07
 -0.16074644    
  0.44377735    
 -0.35020235    
  0.10362205    
  0.34633067    
 -0.55173552    
  0.66529036    
 -1.99722089E-02
 -0.56105763    
  0.23917590    
  7.09790662E-02
  0.28350648    
  9.71534289E-03
 -0.39447615    
  0.45086655    
 -0.80054069    
 -0.29937807    
  0.72972494    
  5.87325431E-02
 -0.24522154    
 -0.14169985    
 -0.15897398    
  0.39204189    
  0.47570449    
 -0.50310338    
 -7.77304545E-02
  8.19951221E-02
 -4.34850119E-02
  5.40672354E-02
 -0.22314356    
  0.61944389    
 -5.68161719E-03
 -0.35139778    
 -0.53265464    
  0.27553982    
  0.11370243    
  0.82740861    
 -0.87037450    
  0.14715765    
 -0.23372553    
  0.69447625    
 -0.62265044    
  0.11226739    
  0.56967890    
 -0.49304569    
  0.42574963    
 -0.14063232    
 -0.16733441    
  0.24012077    
  7.05200285E-02
 -0.49405560    
 -9.15970877E-02
  0.63004643    
  -1.6326947    
   1.5334177    
 -0.34127939    
  0.50125635    
 -0.87739354    
  7.51396343E-02
  0.57066154    
 -0.22884166    
  4.65201400E-02
 -0.46927679    
  0.19244464    
  0.12177189    
 -0.42801043    
 -0.32417020    
  0.33389488    
 -0.51082569    
  0.80253166    
  0.15173800    
 -0.10467066    
  0.24542232    
  0.19246203    
 -0.53942037    
  0.56143153    
  0.28804478    
 -0.16143137    
 -0.79822350    
  2.80128252E-02
  9.98204052E-02
  0.18232162    
 -0.13353151    
  0.67875850    
 -0.42929739    
  0.23384686    
 -0.28523767    
 -5.21158986E-02
  0.18881617    
 -0.45613101    
  0.42146537    
  0.29558745    
 -0.45800236    
  0.19878300    
 -7.22783431E-02
  0.43370369    
 -0.81389666    
  0.70246178    
 -0.48468035    
  0.45919275    
  0.11415341    
 -0.56691492    
  0.17050000    
  0.14093655    
 -0.50406718    
  0.64810646    
 -0.79280281    
  0.28242877    
  0.35847902    
 -0.34949034    
 -0.24177216    
  0.38725683    
  0.10632724    
  2.23570634E-02
 -0.22399411    
  0.49235836    
 -0.61922497    
  0.81788403    
 -0.65960115    
  0.33499852    
  0.17665158    
 -0.46728805    
 -0.24457470    
 -2.55117118E-02
 -0.28510153    
  0.63477504    
  0.36266792    
 -0.99401230    
  0.15219183    
  0.35107091    
 -3.58311124E-02
 -0.21459636    
  0.43688118    
  8.24188069E-02
 -0.38976637    
  0.64406472    
  -1.1386677    
  0.25259060    
 -1.80183910E-02
  0.22435486    
  0.34645358    
 -0.39863899    
 -0.46593031    
 -0.23233177    
  9.76383388E-02
  0.34309468    
 -0.41541538    
  0.51879364    
 -0.59136450    
  0.24231334    
 -0.29757607    
  0.71004921    
 -0.53819871    
  2.36416049E-02
  2.30959263E-02
 -0.25327328    
  9.53102261E-02
   1.0586071    
  -1.1539171    
  0.42872193    
  0.15579124    
 -0.29977670    
  7.25265443E-02
 -0.17985524    
  0.58119702    
  0.47720924    
 -0.47996783    
 -6.56439960E-02
  3.47863324E-02
  0.72262311    
  0.24746522    
 -0.64878923    
 -8.29874352E-03
 -0.25758404    
   1.1887631    
 -0.41910434    
 -0.78596336    
 -0.24390532    
  0.31781790    
  0.26841366    
  0.39372349    
 -0.41138819    
 -0.15613277    
  0.11983830    
 -0.24284337    
  7.82264676E-03
  0.57909101    
 -0.26703307    
 -2.69765705E-02
  1.95123476E-03
 -0.20959042    
 -7.48480111E-02
  0.23856819    
  0.18402068    
 -0.37207282    
 -0.15415074    
  0.28336233    
  0.36872330    
 -6.97417036E-02
 -0.17879634    
  4.86985631E-02
 -0.19965573    
  0.22135623    
 -0.17341663    
  7.18256608E-02
  0.53353590    
 -0.91745299    
  0.18038161    
  0.52288860    
  0.22802362    
 -0.16799173    
 -0.76039934    
  0.60534483    
 -0.38743225    
  0.19812465    
 -0.35694829    
  0.16115174    
  0.61077631    
  1.37931006E-02
 -0.18856786    
 -0.40847701    
  0.50992024    
 -0.26795051    
 -0.21959735    
 -0.17614594    
  0.73576170    
 -1.27230547E-02
  0.15616059    
 -0.63671935    
  0.36533293    
 -0.45403963    
  0.75137341    
 -0.51296228    
 -0.41082710    
   1.0047350    
  -1.1490772    
  0.93597156    
 -0.24282454    
 -0.32566133    
  0.46865845    
 -1.76512860E-02
  0.14392255    
 -1.43369343E-02
 -0.65420413    
  0.57275635    
 -0.33308387    
 -0.27261698    
  0.39745858    
 -0.34163007    
 -3.21868435E-02
  0.36087164    
 -0.12472878    
 -0.10290369    
  0.10658675    
 -0.26586294    
  0.46670064    
  0.29815322    
 -0.66454238    
 -0.30151558    
  0.24116182    
  8.18135813E-02
  0.27808192    
 -0.68036753    
  8.22380930E-02
 -7.27591515E-02
  0.83236188    
 -0.34830683    
 -0.16160740    
 -7.07841441E-02
  3.12901661E-02
 -5.60440943E-02
  0.51682264    
 -0.25388005    
 -0.51533163    
 -0.17974427    
   1.0375853    
  -1.4239295    
  2.24729292E-02
 -5.71583956E-02
  0.69608402    
 -0.61694670    
  1.61729082E-02
 -0.10121007    
  0.11184819    
 -1.06383497E-02
  4.86117209E-08
 -6.63227513E-02
  1.69977024E-02
  5.99633530E-02
 -5.30492608E-03
 -7.73867294E-02
  0.11905950    
 -2.06192564E-02
  4.58092988E-02
 -0.14424968    
 -5.76359686E-03
  3.40944417E-02
  1.11110127E-02
  1.64387487E-02
 -5.58805242E-02
  0.69887775    
  0.39589584    
  -1.1005371    
  1.71924718E-02
  7.65400678E-02
 -0.11712553    
  1.75956003E-02
  0.20909198    
 -0.29399139    
  0.10788903    
  7.65400678E-02
  1.04713310E-02
  5.07722199E-02
 -0.12088166    
 -0.10598160    
  0.26570305    
  0.58513772    
 -0.79058164    
  0.88661480    
   1.0148815    
  -1.3228483    
  0.48626408    
 -0.80841309    
   1.0267063    
 -0.98245138    
 -0.19014415    
  0.72407734    
  3.98062393E-02
  0.16799162    
 -0.40959749    
  0.16561970    
  0.33081722    
 -0.14193818    
 -1.98025256E-02
  0.19885074    
  0.46612537    
 -0.44094428    
  0.27741620    
  0.29104117    
 -0.70529318    
  0.17174283    
 -0.55704618    
 -5.53989187E-02
  0.44070181    
  0.14391509    
  0.29427424    
 -0.76533633    
 -0.37623537    
   1.2439057    
 -0.81271112    
  0.66329437    
 -0.46068081    
  0.29799989    
 -5.83986863E-02
  0.55518758    
 -0.46175352    
 -0.28820398    
  0.27243078    
 -0.37108696    
 -0.33325171    
  5.92998564E-02
  0.35364020    
  9.53103676E-02
 -0.25408155    
  0.15664139    
  0.25131422    
 -9.56418291E-02
 -0.32486096    
  0.14545499    
 -0.12298201    
  9.64318439E-02
  0.70982355    
 -0.83125681    
 -0.21998417    
  0.47942287    
 -0.45142743    
  0.64925319    
 -0.14643461    
 -0.50897199    
  0.51082569    
  4.17104699E-02
  3.49073224E-02
 -0.34473968    
  0.21487705    
  0.27786830    
 -0.45940891    
  0.19319119    
 -0.21928982    
  0.51322669    
 -9.66061652E-02
  4.79596220E-02
 -0.10000379    
 -2.70746481E-02
 -0.19024301    
 -0.16422884    
 -6.04718998E-02
  8.22381154E-02
  4.90179248E-02
 -1.60737578E-02
 -0.29077333    
  0.36438507    
  0.58059263    
 -0.25337958    
  0.13875043    
 -0.57731521    
  7.63375014E-02
 -0.16160214    
 -0.14028583    
  0.89066392    
 -3.26662511E-02
 -0.13371375    
 -0.73336112    
  8.16778615E-02
  0.15535052    
 -0.22494356    
  0.48896664    
 -0.41937369    
  0.78539687    
 -0.39783147    
 -0.67805243    
  6.87433705E-02
   1.0714400    
 -9.41132978E-02
  0.25627279    
 -0.62619317    
  0.31307116    
 -0.41737428    
  0.34967366    
 -0.61712515    
 -0.11709282    
  0.42392716    
  0.23446129    
  6.98498785E-02
  0.25530428    
 -5.00103980E-02
 -0.61000967    
  0.21002403    
  5.49296066E-02
 -0.44413429    
  0.80853790    
 -0.59838146    
  0.28440863    
 -0.18890060    
  0.52771181    
 -0.59106320    
 -4.97399606E-02
  0.49922851    
 -0.39010593    
 -7.64046237E-02
 -4.38667238E-02
 -1.58195924E-02
  0.59132379    
  0.20044135    
 -0.92822987    
  0.99508739    
 -0.68929344    
 -0.35942584    
 -7.72918165E-02
  6.62110820E-02
 -9.33620036E-02
  0.43261597    
 -9.13497284E-02
  0.50209194    
 -0.23638870    
 -0.36144820    
  2.83036437E-02
  0.70470798    
 -0.63726670    
 -0.35357422    
  0.14392608    
  0.76303339    
 -0.48816770    
 -6.95749298E-02
 -8.89983028E-02
  7.58113489E-02
  0.37247857    
  0.32287833    
 -0.61667699    
  0.42102176    
 -0.34050700    
 -5.82688153E-02
 -0.25877085    
  0.81495225    
 -0.82536870    
  0.71130574    
 -0.17975394    
  0.24324773    
 -0.42127091    
  0.18415833    
 -0.75625968    
  0.25203791    
  0.16099870    
  0.29305544    
 -0.26542339    
  0.38641712    
 -0.43363598    
  0.30294943    
 -0.58843625    
  0.90096951    
 -0.72451282    
  0.31129789    
 -0.15086477    
 -0.25280678    
  7.00673684E-02
  0.20544414    
  0.10454385    
 -0.47886610    
 -0.29065397    
 -1.60003994E-02
  3.17487121E-02
 -7.71174282E-02
  2.91079227E-02
 -8.99965018E-02
  0.14190431    
  0.19392729    
  0.27802008    
 -4.46725637E-02
 -1.27717312E-02
 -7.74209388E-03
  0.31136310    
  0.11630622    
 -0.36734948    
  2.40974333E-02
  0.86549842    
 -0.35467306    
 -0.22493087    
 -0.32969761    
  0.59796119    
 -0.64117020    
  0.24523537    
  0.64527130    
 -0.83248276    
  0.61941624    
 -0.35592124    
  0.22201313    
  1.50696549E-03
 -7.01767951E-02
 -4.96791974E-02
 -0.29392684    
 -0.17913777    
 -0.62215823    
 -1.02039650E-02
  0.59911841    
 -1.99153740E-02
 -0.71640402    
  0.16251899    
 -0.13926214    
 -1.73917487E-02
  5.68332635E-02
  6.41930327E-02
  1.03095742E-02
  0.55594605    
 -0.65846157    
  3.35226767E-02
 -4.49514538E-02
  6.13006875E-02
 -8.45573694E-02
  0.72498798    
 -8.31339583E-02
 -0.46938473    
  0.66808307    
 -0.71885550    
  0.60043770    
 -0.55961573    
 -8.33815858E-02
 -3.87859121E-02
  1.12363035E-02
 -3.98914889E-02
  0.73582774    
 -0.55544633    
 -0.15739210    
  5.66584989E-03
 -5.21859005E-02
  0.11778292    
  2.09430531E-02
 -0.25205481    
  0.20972069    
  0.20459430    
 -0.16225995    
 -0.15070260    
  6.00604340E-03
 -3.03973965E-02
  5.98979816E-02
  0.12550528    
 -8.56135190E-02
  3.29701826E-02
 -0.11441024    
  9.25513431E-02
  5.50964056E-03
 -7.41081387E-02
  9.04572755E-02
 -5.55699617E-02
  6.63226917E-02
 -6.63227513E-02
  3.92206982E-02
 -8.00428540E-02
  7.45328367E-02
   1.0359137    
 -0.32361409    
 -0.18069696    
  0.41408575    
 -0.16529998    
 -0.29530585    
  0.20806423    
 -0.35825464    
  0.23805149    
  3.36936489E-02
 -0.42985651    
  0.53280455    
  0.26361755    
 -0.99555075    
   1.7562982    
 -0.66145945    
  0.64274889    
 -0.92980105    
  5.15451729E-02
  0.67382288    
  3.65208834E-03
 -0.60148883    
 -5.23442999E-02
  0.38500819    
 -0.36191213    
  0.52443147    
 -0.36637431    
  0.16164114    
 -9.56418291E-02
  0.50386721    
 -0.11805861    
 -0.33078137    
  3.56272645E-02
  0.16410121    
 -0.16576891    
  0.39820451    
 -6.74919458E-03
 -0.62550974    
 -0.13534129    
  0.11401850    
  0.24530976    
 -0.32607135    
 -0.29393211    
 -1.26185659E-02
  0.48379698    
 -0.24490498    
  0.45742470    
 -0.70909655    
  0.47880736    
  0.48213115    
  8.59858319E-02
 -0.61084986    
 -0.34692162    
  0.27584746    
  0.41729960    
 -0.11191795    
 -0.57244450    
  0.95909303    
 -0.92470574    
  8.63067806E-02
  0.63462007    
 -0.74660563    
  0.56044114    
 -0.28878269    
 -0.22369422    
  0.90018380    
 -0.67648929    
  0.34024107    
 -0.43731502    
 -5.23157865E-02
  0.78473043    
 -0.15492909    
 -0.73204106    
  0.43064108    
 -0.23332424    
  0.56953323    
 -0.57186127    
  0.66956115    
 -0.67657858    
 -0.19365291    
  0.26170656    
  2.59756856E-02
  0.41538736    
 -0.33929718    
 -0.36377200    
  0.93380046    
 -0.95394510    
  0.21614249    
 -9.06370655E-02
  0.48274252    
  0.23070990    
 -0.63696611    
  0.23024438    
  0.24774429    
 -0.54935914    
  0.80181849    
 -0.12280133    
 -3.15399207E-02
 -0.49624619    
 -0.29061034    
  0.36252308    
 -0.39834768    
  0.53187889    
  0.34662470    
 -0.44015062    
 -0.19653985    
  0.16466472    
  0.44125426    
 -0.40742013    
  0.13353159    
  9.15672332E-02
  0.40546516    
 -0.82192796    
  0.17955305    
  0.47862950    
 -5.54997250E-02
 -0.51646185    
  0.12835507    
  0.47143659    
 -0.47718909    
 -0.52698117    
 -6.04210906E-02
  0.97996378    
 -0.72213465    
  9.67674777E-02
 -2.43003806E-03
   1.0201904    
 -0.50936460    
  2.30890382E-02
  0.17970274    
  2.38077762E-03
 -0.58612317    
 -0.24038534    
  7.58533701E-02
  0.61320925    
 -3.47014926E-02
 -0.35990846    
  0.74058688    
 -0.67213398    
 -5.63802384E-02
 -0.13238898    
  0.53116536    
 -0.18044421    
  0.13934222    
 -5.46114333E-02
 -0.33558625    
  0.23790993    
 -0.34006175    
 -0.24512246    
  0.65439415    
 -0.67209393    
  0.48550782    
  0.41639423    
 -0.55149645    
 -2.76320186E-02
 -6.48649642E-03
  0.49331951    
  0.16562682    
 -0.80840814    
  8.91080201E-02
  2.30145897E-03
  0.72704881    
 -0.73628652    
 -9.48461145E-02
  0.56976807    
 -0.48190695    
  0.27059779    
 -6.82291314E-02
 -0.49005070    
  3.36936489E-02
  0.58174449    
 -0.72739732    
  0.46081522    
  0.65278292    
  -1.0016394    
 -1.56990495E-02
  0.34905085    
  0.47584614    
 -0.67800593    
  0.86470973    
  0.14838021    
 -0.62972558    
 -0.34582686    
  0.53062820    
 -0.37272507    
  0.11252562    
 -0.41454238    
  0.31762451    
  0.38760766    
 -0.66355926    
  0.17598481    
  0.21084319    
 -0.30566463    
  0.13554569    
  5.92429228E-02
  0.52357590    
 -0.57114983    
 -2.82372069E-02
 -8.20336714E-02
  0.70345676    
 -0.38830546    
  0.51006943    
 -0.70341516    
  8.98744687E-02
  0.35604593    
 -0.34561813    
  7.78060630E-02
  4.50359769E-02
  1.81825012E-02
 -0.25054246    
   1.0447165    
 -0.89653599    
  0.12021974    
 -0.42602909    
  9.30905342E-02
  0.76345599    
 -0.66926867    
 -2.73364428E-02
 -0.16265477    
  0.23395446    
 -0.14558555    
  4.38025035E-02
  0.64934433    
 -3.67362425E-02
 -0.44025707    
 -0.13496366    
 -0.41468170    
  6.06246479E-02
  0.28030208    
 -0.13459004    
 -1.99722107E-02
  0.30977049    
  0.17595901    
 -1.42858950E-02
 -0.66128629    
  0.14565256    
  0.95063382    
 -0.81823266    
  0.57123286    
 -0.33498296    
 -0.14069980    
  6.49882108E-02
  6.31329194E-02
  0.14871109    
 -0.21634853    
  1.78975910E-02
 -5.00101820E-02
  0.52195239    
 -0.20159331    
 -0.10142003    
 -0.15571246    
  0.33208609    
 -0.37227029    
  0.41076607    
 -0.20184620    
  0.35426912    
 -1.30548328E-02
 -4.70831953E-02
 -0.49172530    
 -0.12456258    
 -0.33647236    
  7.23208040E-02
 -0.38410029    
  0.38741684    
  0.53373981    
 -0.42705590    
 -8.05388913E-02
  0.34792706    
 -4.66285273E-02
  0.29006574    
  -1.1349798    
  0.68197399    
 -0.59681594    
 -0.18436466    
  0.61667663    
  0.78634810    
  -1.1835688    
  0.85849452    
 -0.82459319    
  0.36000288    
  5.80808148E-02
  6.96196333E-02
  0.12876844    
  1.27714407E-02
  0.10814845    
  8.30172971E-02
 -7.62064680E-02
  0.68974793    
 -0.58665204    
 -0.25160581    
 -9.34746712E-02
  0.24649994    
  0.13268629    
  0.29063639    
  6.01040013E-02
 -0.72992653    
  0.74918407    
 -0.13081045    
 -0.57329577    
  0.86485255    
 -0.79567611    
  0.52258140    
 -0.32495359    
 -0.32639658    
  0.46413851    
 -7.83591345E-02
  0.22988027    
 -0.60982895    
  0.64246589    
  0.12624189    
 -0.28678417    
 -0.20226781    
  0.25982523    
 -0.21051204    
  0.38289714    
 -0.66363001    
  0.38588420    
  0.28485310    
 -0.42405042    
  0.57495826    
 -0.41157386    
 -0.29506207    
  0.57536423    
 -0.63121647    
  0.26055503    
 -0.32805681    
  0.63269734    
 -0.37766531    
 -0.46913823    
  0.93616104    
 -0.45411938    
 -0.27353743    
  0.16055073    
  0.32926944    
  0.31735766    
 -9.73174125E-02
 -0.40892431    
  0.35355169    
  0.13880931    
 -0.22250853    
 -0.25131425    
  0.25764340    
  0.18782693    
 -1.98025145E-02
 -0.88028038    
  0.32399216    
  0.52788866    
 -0.49135482    
  0.71312565    
 -0.88385534    
 -7.16561005E-02
  0.24908961    
  2.85419170E-02
  0.58826774    
 -0.59260589    
 -0.21772332    
  9.53103751E-02
  0.41929218    
 -0.70779365    
  0.80178106    
 -5.12933508E-02
 -0.25819355    
 -0.27243486    
  0.46835756    
 -0.32630968    
 -0.29225853    
 -0.22927836    
  0.22006197    
  0.11090048    
 -9.55865085E-02
 -4.03156765E-02
  0.49036440    
 -0.35446277    
 -0.24619743    
   1.1378783    
 -0.41857433    
 -5.30160815E-02
  0.23648439    
 -0.64558589    
  0.36266789    
 -0.32512999    
  0.83176422    
 -0.78548348    
  0.36268720    
 -0.12656285    
  0.20067059    
 -0.50435317    
  0.39827105    
  0.40786907    
 -0.52249801    
  0.53205597    
 -0.79442042    
  0.44333553    
 -0.18299757    
 -4.35300916E-02
  0.64985049    
 -0.81536472    
 -0.42694420    
  0.92316383    
 -1.99854448E-02
 -0.20430055    
 -0.69124424    
 -0.28388691    
  0.62523615    
 -0.69856721    
  8.33816752E-02
  0.28141266    
 -0.68188983    
  0.95148492    
  0.33069173    
 -0.34813419    
  5.97615242E-02
 -1.39085967E-02
  0.12861760    
  0.10732911    
  0.20348272    
 -0.49116448    
 -0.27692401    
  0.45481110    
  0.83665955    
 -0.64614099    
 -0.12366755    
  0.46884835    
 -0.43926704    
  3.09075881E-02
  0.41699272    
 -0.24377050    
 -0.11208650    
  0.17753869    
 -0.21504287    
  0.41602471    
 -0.76574820    
   1.3533790    
  -1.3716168    
  0.85428458    
 -0.44270349    
  0.20011614    
  0.39487115    
 -0.98232514    
  0.74705696    
 -0.32574970    
 -0.36598006    
  0.74557292    
 -0.33351949    
 -7.19455555E-02
 -0.43513495    
  0.84059989    
 -0.52754170    
 -0.27635676    
   1.0722414    
 -4.95096408E-02
 -0.72162658    
  0.77421486    
 -0.58819646    
  0.43336263    
 -0.67653942    
  0.53958470    
 -0.35726297    
 -0.28116748    
  0.33647242    
  0.31963369    
 -0.52257442    
  0.64543593    
 -0.41504580    
  0.14897987    
  1.08278561E-02
 -0.23669650    
  0.54644108    
 -0.70449781    
  0.48726246    
 -8.17971677E-02
 -0.40318465    
 -0.33192688    
  0.70889556    
  0.41169551    
 -0.70355332    
 -2.11422388E-02
  4.59372588E-02
  0.17034547    
  9.35875028E-02
 -0.24173215    
 -0.13438697    
 -0.17142227    
 -0.11473894    
  2.40253899E-02
  0.11216232    
  0.14079912    
  0.65198922    
 -0.13062036    
 -0.54467982    
  0.39915580    
 -0.61994374    
  0.10594847    
  7.39191845E-02
 -0.10345154    
  0.29717377    
  0.24318421    
 -0.23311387    
  0.43896565    
 -0.33621371    
  0.11918847    
  0.23748632    
 -1.14580328E-02
 -0.71515441    
  0.69445527    
 -0.72637266    
  0.66017741    
 -6.78961352E-02
 -0.21051791    
  0.60647124    
 -0.46398544    
  0.42918169    
 -0.66439766    
 -0.30263793    
  0.67935395    
  4.48141880E-02
  8.15736577E-02
 -0.17622015    
 -0.20865048    
  0.40186173    
 -0.79570365    
  0.59956896    
 -0.40619743    
  0.27496433    
 -9.08129960E-02
  0.48677281    
 -0.77506429    
  0.57414389    
 -0.26058006    
 -0.53976053    
  0.71731734    
 -0.12546180    
 -0.40293038    
  0.36323583    
 -5.42629324E-02
 -7.46257557E-03
 -5.58374859E-02
 -0.29763231    
  8.18873569E-02
  0.16288729    
  0.28349817    
 -0.12726191    
  0.35667500    
  4.28200476E-02
  8.49133059E-02
 -0.13023669    
 -0.53150576    
  0.57443100    
 -0.47312963    
  0.54603636    
 -7.77203217E-02
 -0.53607136    
 -4.85840887E-02
  0.33523455    
 -0.34174925    
  8.67705047E-03
  0.37550327    
 -0.54708314    
  0.29725143    
  4.10503410E-02
 -0.12030002    
  0.53002155    
 -0.48368889    
 -0.34994823    
  0.35387778    
 -0.16830251    
  9.50991064E-02
  0.58285177    
 -0.50378335    
  0.28475380    
 -0.72593689    
  0.78293240    
 -0.20359907    
 -0.33105385    
  0.31909814    
 -0.30501330    
  0.14310098    
 -0.32402456    
 -0.18343949    
 -0.28992176    
 -0.17606311    
  0.67425305    
  0.21273546    
 -0.20459403    
 -0.30403119    
 -1.10497447E-02
  0.23930845    
 -0.30830148    
  0.27871358    
 -0.31097442    
 -0.20386331    
   1.2705508    
 -0.38177049    
  0.19634117    
  0.47908771    
 -0.94401091    
  0.65877932    
 -0.59086823    
 -0.16430320    
  0.85238683    
 -0.34513915    
  8.74595419E-02
 -2.15775985E-02
 -0.19992542    
 -7.22180977E-02
   1.0136014    
 -0.70521009    
 -0.10572010    
  9.75967050E-02
  0.21231848    
 -6.54182062E-02
 -0.73926473    
  0.94478953    
 -4.57556620E-02
 -0.61801088    
 -0.25195086    
  0.69886172    
 -0.62700725    
  0.39563906    
 -0.11800735    
  0.75103486    
 -0.40023562    
  0.19691333    
 -0.86894816    
 -0.55544633    
  0.35909930    
  0.24791873    
  4.14565876E-02
  7.58540072E-03
  0.56284904    
  2.12926306E-02
 -0.21023546    
 -8.49650502E-02
 -2.87101548E-02
 -0.16882090    
  0.34301898    
 -0.29806751    
  0.31745434    
 -0.50285757    
  0.24925460    
 -0.21033917    
  9.69282240E-02
  0.46595395    
 -0.39036220    
  0.19049659    
 -0.25460660    
 -0.23867443    
  0.90286785    
 -0.51004255    
  0.51590061    
 -0.58265990    
 -9.88728926E-02
 -0.18741550    
  0.32727751    
  0.28768188    
 -0.29574654    
 -2.87493542E-02
 -1.25789046E-02
 -2.56425180E-02
 -9.29318368E-02
  0.91295981    
 -0.25486133    
 -0.71176988    
  0.23954944    
  0.57165897    
 -0.74808085    
  0.86956888    
  -1.0355541    
 -3.10320091E-02
  0.38520393    
  1.93057209E-02
 -6.92662150E-02
  0.62092906    
 -0.62298048    
  0.77964520    
 -0.72374237    
  3.62290852E-02
  0.34366956    
 -0.49938184    
  5.74016459E-02
 -0.57996595    
 -9.27303731E-02
   1.2521845    
 -0.57330889    
  6.17110804E-02
 -0.20024161    
  3.70413698E-02
  0.51309597    
 -0.39128047    
  0.22595644    
  0.22602840    
  9.86802578E-02
 -0.38764319    
 -0.26458907    
  0.10558306    
  0.12244830    
 -0.50317180    
  0.40839338    
 -0.51342821    
  0.72835100    
 -0.78531772    
  0.79314846    
 -0.60795742    
  0.30613527    
  0.51713502    
 -0.74080586    
  0.42030624    
 -0.18197519    
 -0.44901961    
  5.38958497E-02
  0.20570859    
  0.27312955    
 -0.17964830    
  0.85932064    
 -0.71469557    
  1.57174300E-02
  0.19587471    
 -0.13720113    
 -0.27067089    
 -0.14495628    
  0.83448249    
 -0.59970737    
  0.43583643    
 -0.34132746    
 -0.11678138    
 -0.32750353    
   1.0351844    
 -7.72717744E-02
  0.31517848    
 -0.85314775    
 -0.26668572    
  0.32064486    
 -0.15772390    
  4.88986447E-02
  0.47729778    
 -0.22550175    
  0.23220862    
 -0.53518385    
 -0.12638167    
 -2.59411382E-03
  5.31100444E-02
 -0.31599358    
  0.68296015    
 -0.10992162    
  3.80220730E-03
 -3.86896916E-02
 -0.16938797    
  5.23441657E-02
 -0.20883416    
  0.63260782    
 -0.10875287    
 -0.10932356    
  0.56629777    
 -0.54134101    
 -0.23732835    
  0.54935914    
 -0.21800198    
 -2.76215635E-02
  4.93003288E-03
 -0.30199158    
  0.11901429    
  0.27679604    
 -0.50092435    
  0.41201183    
  1.13545125E-02
 -0.42830470    
  8.76301676E-02
  0.57024926    
 -0.31015471    
 -0.53500867    
  0.24732663    
  0.92603326    
 -0.55777079    
 -0.38708642    
 -0.62209773    
  0.33203754    
  0.36110964    
  0.38158330    
 -0.37277275    
 -0.44916967    
  0.66879833    
  0.26722783    
 -0.48466587    
 -0.16367818    
  0.89017951    
 -0.62070328    
 -0.19499999    
  0.17310859    
 -0.27900076    
 -0.22914539    
  0.80832547    
 -2.56615710E-02
 -0.20458582    
  0.46199811    
 -0.48476917    
  0.10727800    
 -0.33474976    
  0.41902715    
 -0.35826081    
  0.82866067    
 -0.30030257    
 -2.16226056E-02
 -0.39122263    
  2.59238612E-02
  0.10811251    
 -0.43051112    
  7.08027110E-02
  2.25290116E-02
  0.15131797    
  2.31343862E-02
 -0.15241976    
  4.83075809E-03
  0.33647233    
 -0.36086357    
 -7.43521238E-03
  0.48970866    
 -0.47489360    
  0.26725435    
 -0.30471170    
  0.17037593    
 -0.14029846    
 -0.32713306    
 -0.12767772    
 -0.43108225    
  8.05030093E-02
  2.18589567E-02
 -1.08698178E-02
 -1.09893344E-02
  5.37765287E-02
 -0.15852343    
  7.67338648E-02
  8.70114118E-02
  7.52234757E-02
 -0.23896879    
  0.17924957    
 -9.12158787E-02
  7.57118538E-02
  0.33721593    
   1.2296623    
 -0.50001472    
 -4.58374247E-02
 -0.27463424    
  0.40628779    
 -0.16600803    
  4.92524616E-02
 -0.23196211    
 -0.31525350    
  0.57096171    
 -0.17083529    
 -0.19049200    
 -0.41065991    
  0.12124921    
  0.87892294    
 -0.17032486    
 -6.14767335E-02
  0.19522099    
 -0.46139678    
  0.87920493    
 -0.87920469    
  6.40951842E-02
 -0.15563010    
  0.44442022    
 -0.28436550    
 -0.18630286    
  0.58808196    
 -1.64666432E-07
 -1.03937844E-02
 -0.55924296    
  0.31726623    
  0.39013910    
 -0.72054625    
  0.23680629    
  0.33408344    
 -0.13588288    
 -0.24521761    
 -0.15597583    
 -0.12806606    
  0.51720077    
 -0.39169532    
  0.33647224    
  0.26826382    
 -0.75675267    
  0.38434815    
  0.42026040    
 -0.28545937    
 -5.34297898E-03
 -0.13353123    
 -0.13996585    
  0.14403935    
  0.12945794    
  0.15210758    
  0.26401451    
 -0.66184008    
  1.80999991E-02
 -0.12650923    
  0.41978133    
 -0.34621841    
 -0.12579377    
  8.72349590E-02
  0.10707875    
 -0.15488692    
 -0.40804589    
 -0.14131370    
 -0.10337846    
  3.40665728E-02
 -0.31189629    
  0.76257563    
 -0.42703775    
 -0.27222601    
  0.16893987    
  3.06147318E-02
 -8.92981514E-02
  0.16663121    
 -0.14489140    
 -4.95968275E-02
  4.42062542E-02
  0.98015326    
 -0.22924720    
  6.18244596E-02
 -0.43837491    
 -0.25717315    
   1.7731582    
 -0.56247693    
 -0.31970826    
  0.20442900    
 -0.23243102    
 -0.12057601    
 -0.26282218    
 -0.34905115    
  0.29399145    
   1.0110290    
 -0.63535309    
  0.14266893    
  2.58795284E-02
 -0.16639082    
 -0.19184978    
  0.98343682    
 -0.56500149    
  3.87581661E-02
 -6.13478050E-02
  0.47285530    
 -0.16387285    
 -0.10321236    
 -7.73044378E-02
 -0.30692863    
  0.63697702    
 -0.69092739    
  8.70113596E-02
  0.15589140    
  0.28811654    
 -0.71289754    
  0.66891968    
 -0.73487777    
  0.17900188    
  0.19764303    
 -4.99605983E-02
 -0.21905343    
  0.69950449    
 -0.75187248    
   1.0977159    
 -0.96923733    
  6.40951842E-02
 -8.80198255E-02
  0.67851299    
 -4.13854532E-02
 -0.58064198    
  0.62815094    
  1.45459399E-02
 -0.79304051    
  0.31651747    
  0.52697361    
 -0.87044716    
 -0.14373174    
  0.42318326    
  0.19634117    
 -0.31930315    
  1.16146430E-02
  0.24099694    
 -0.29801953    
 -0.28037393    
  5.35559058E-02
 -0.23393793    
  0.46806368    
 -6.00181371E-02
  0.47674644    
 -0.16487443    
  0.25654194    
 -6.17202632E-02
 -0.55149668    
  0.39371634    
 -0.12370955    
 -0.24603738    
  0.10956239    
  0.31673688    
  0.28768194    
 -0.83110678    
 -6.73038214E-02
  0.82489717    
 -0.59922481    
  0.15847026    
  0.32781401    
 -0.36290565    
 -8.37699622E-02
  0.12316220    
 -0.33604297    
  0.36355799    
 -6.02332354E-02
 -0.15563010    
   1.2150511    
  -1.0683298    
 -0.27361295    
   1.1035023    
 -0.69412327    
  0.26895288    
  0.36173654    
 -0.75754708    
 -0.23373173    
  0.12861760    
  0.17159103    
 -0.10951846    
 -0.45529741    
  0.16142328    
  0.48694023    
  0.39780244    
 -0.56572413    
 -0.12486221    
 -0.21613503    
 -0.24318419    
  0.45419085    
  0.89498550    
 -0.23317260    
 -0.23683111    
 -0.27266946    
 -8.52067024E-02
  0.10271280    
  2.35810410E-02
 -0.13111295    
  0.21635729    
  0.11735058    
 -0.43264773    
  0.56833947    
 -0.19447954    
  0.40117478    
 -0.15804844    
  0.11152849    
 -7.06491694E-02
 -0.67670846    
  0.89431190    
 -0.67116821    
  0.56704146    
 -0.58237612    
  0.52919894    
 -0.59771866    
  0.34955755    
 -0.12594119    
 -0.35209462    
  0.18812890    
  0.24211633    
  0.40079233    
 -0.71684492    
 -0.34950629    
  0.57600182    
  0.56696379    
 -0.63622999    
 -0.13353126    
 -6.28226772E-02
  0.57551992    
 -0.25412327    
 -0.29920086    
 -0.11079551    
  0.55140764    
  0.17654876    
  7.35440180E-02
 -0.66185701    
 -1.19190142E-02
  0.32821617    
 -0.23443328    
  0.61365032    
  2.10534781E-02
  0.26396567    
 -2.61157639E-02
 -0.90134805    
  0.44727531    
  0.19988674    
 -0.49719328    
 -0.22701961    
 -8.61292630E-02
 -0.12675153    
  0.49447650    
 -2.78568212E-02
 -5.41719049E-02
  0.17800468    
 -2.35701390E-02
 -0.45613101    
  0.28969619    
 -0.17071915    
  0.27022740    
  3.57822105E-02
 -0.18478514    
 -0.25373372    
  0.46110848    
 -0.38758481    
 -0.28515351    
  0.83714545    
  0.53984636    
 -0.26168498    
 -0.62077540    
  0.52711940    
 -0.62407339    
 -8.24965015E-02
  0.50589961    
 -0.62030971    
 -0.11057743    
 -0.44149092    
  0.15892412    
 -0.19795354    
  3.42333354E-02
  0.10487954    
 -4.42548692E-02
  9.90053639E-02
 -8.10677260E-02
  0.45319661    
 -3.44861783E-02
  0.68138218    
  9.71911699E-02
 -0.74126625    
  0.60639161    
 -0.22660564    
  0.24033608    
 -0.44250619    
  0.57565898    
 -0.38511652    
  0.30219603    
 -0.37495527    
  0.13693212    
 -0.25471517    
  9.23039392E-02
  8.05387348E-02
  9.81920883E-02
 -0.34695858    
  4.23475392E-02
  0.66720390    
  0.14318429    
 -0.18928717    
 -0.35499141    
 -1.31703727E-02
  6.06246889E-02
 -0.27293676    
  0.48424593    
 -0.41197973    
  0.21483044    
 -0.18056561    
  0.26962522    
 -0.30825672    
  0.56740046    
 -0.74144113    
  0.65735823    
 -0.60906398    
 -3.53573859E-02
 -0.45824784    
  0.25672004    
  0.58883446    
  3.93549539E-02
  9.74435806E-02
 -0.47152686    
  0.33123207    
  0.19219686    
 -0.36997545    
 -8.40353314E-03
  0.38844335    
 -0.25623137    
 -0.53767723    
  0.97168958    
 -0.48715585    
  0.13645126    
  0.10331742    
 -8.47827941E-02
 -0.29270297    
  0.15319158    
  5.59846349E-02
 -0.31528294    
  5.09202518E-02
 -0.43424401    
  0.37080821    
  8.21719468E-02
  0.18772091    
  0.38604707    
 -0.53062814    
  0.17861091    
 -0.48876578    
  0.45281136    
  0.60561001    
 -0.59793252    
 -0.29343453    
  2.03053635E-02
  0.44809446    
 -0.49437529    
 -0.14107849    
 -0.33103263    
  0.23572242    
  0.86007315    
 -0.51885021    
  0.28293133    
 -0.39304271    
  0.81854379    
 -0.67350477    
  0.41079041    
 -6.10040873E-02
  5.18574417E-02
 -0.44849083    
  0.22458132    
 -0.10919909    
  6.61398992E-02
  0.42395982    
 -0.42196164    
 -0.17160077    
  0.18153144    
 -0.31303349    
  0.66713637    
 -0.65371299    
  0.60540831    
 -4.92267236E-02
 -0.31140688    
  0.22189033    
 -0.40965444    
  0.18984988    
 -2.08562636E-03
 -8.03905725E-02
  0.26306024    
 -0.11020319    
 -3.89104080E-03
 -1.17649883E-02
  0.18494782    
 -0.43710816    
  0.28323066    
  0.61565077    
 -0.27400196    
 -0.64798689    
  0.19948952    
 -8.54715146E-03
  9.21839774E-02
 -0.16563176    
  0.62258589    
 -0.70436245    
  0.96185333    
  -1.1130843    
  0.89923662    
 -0.38608110    
  0.11370245    
 -0.44356504    
  7.70510882E-02
 -5.78196906E-02
  0.26053131    
 -0.31182456    
  1.73919611E-02
  0.45823500    
 -0.28664413    
 -0.14966576    
  0.21004613    
 -0.32752797    
  0.52695513    
 -0.23117578    
 -0.10850149    
  0.17668787    
  0.56898797    
 -0.98581690    
  0.47712123    
 -0.27593121    
 -8.27724114E-02
 -2.83161458E-02
  0.77819848    
 -0.26320401    
 -0.25042349    
  0.54432619    
 -0.70484316    
  0.17048697    
 -0.12675156    
  0.60981435    
 -0.65826678    
  2.56721210E-02
  0.15546632    
  5.74868657E-02
 -4.76734526E-02
  0.23092557    
 -0.41012728    
 -0.12422911    
  0.46702278    
  0.41591337    
 -0.50791216    
  0.41030180    
 -0.38516575    
 -0.34109291    
  0.11306134    
  9.55127403E-02
  4.16313335E-02
 -7.03807399E-02
  0.76061112    
 -0.75645304    
 -5.98468073E-02
 -1.77782886E-02
  0.56409019    
 -0.57763422    
  1.35441814E-02
 -2.26765107E-02
 -0.64392024    
 -0.19197510    
  0.56338775    
 -0.57938832    
  9.23733264E-02
  0.57628298    
 -0.59109819    
 -7.21962452E-02
  3.67494114E-02
  0.78892601    
 -0.71444976    
  0.18311884    
  0.73794526    
 -0.94527829    
   1.0026484    
 -9.81921554E-02
 -0.39657605    
  0.19502316    
 -0.40425214    
   1.0412399    
  -1.0090367    
  0.15314406    
 -0.13915785    
 -0.17816348    
  0.30516344    
 -9.96005759E-02
  0.82731164    
 -0.39517850    
  0.28438708    
  0.73594755    
  -1.1766804    
 -0.25903633    
 -0.24327837    
   1.0314337    
 -9.33485776E-02
 -0.34747764    
 -0.42322758    
  0.92840338    
  9.45371538E-02
 -0.55832779    
   1.1555206    
  -1.0387391    
  0.19921240    
 -0.24850345    
 -7.88154453E-02
  2.25233492E-02
  3.28615829E-02
  0.40833464    
 -0.67610109    
  0.26128027    
 -0.27261162    
  0.88209462    
 -0.62698871    
  0.47715265    
 -0.36650777    
 -0.44888440    
  0.48954815    
 -0.43825492    
  0.51141357    
 -0.14799699    
 -0.12857741    
  0.73080146    
 -0.81065029    
  2.51582195E-03
  0.28074846    
  0.15442173    
 -0.36016512    
  2.38206994E-07
  0.15114903    
  0.14869627    
 -0.26999244    
  0.29556957    
 -0.60305393    
 -9.00929198E-02
  0.84585392    
 -0.45054090    
  0.36615390    
 -0.31101301    
  0.40403357    
 -0.11046733    
  0.12186348    
 -0.46604547    
 -0.18006660    
  0.81989878    
 -0.64209187    
  0.52475512    
 -0.37578931    
  0.32075500    
 -0.52077609    
 -0.33981097    
  0.84202832    
 -0.66473633    
 -0.11568420    
  0.54239720    
 -7.20007047E-02
 -0.43943444    
  8.75196084E-02
  0.32200265    
  0.42418206    
  0.29887754    
 -0.62114662    
  4.29404192E-02
 -0.42849541    
 -2.69178604E-03
 -0.47378445    
  6.69707358E-02
  0.70921195    
 -0.34648213    
  0.75592345    
 -0.54354203    
  0.80203241    
 -0.71274549    
  5.94281424E-08
 -0.12169689    
  9.42402333E-02
 -0.26300701    
  0.49170241    
 -0.16643479    
 -0.33647203    
  0.44324037    
 -0.53461438    
  0.54719311    
 -0.42530361    
 -0.22587934    
  0.20935030    
  0.56752115    
 -0.23701885    
  0.97858101    
 -0.31686091    
 -0.72134739    
  6.36111274E-02
 -9.80973765E-02
  0.41419885    
 -0.50121015    
  0.34124568    
 -0.18641171    
 -0.49658313    
 -0.32309425    
 -2.83037573E-02
  0.45067933    
  0.49112079    
  0.33860230    
 -0.13353144    
  0.22131820    
 -0.64906597    
  2.07622051E-02
  0.40241644    
  0.13410389    
 -0.53196418    
  0.59156764    
 -1.90479867E-02
 -0.34755924    
  0.38899648    
 -0.56300384    
  2.34801453E-02
  2.08777152E-02
 -3.78993638E-02
 -0.41408595    
  0.13636817    
  0.19265498    
  1.85192451E-02
 -1.85192041E-02
  0.38500819    
 -9.49920416E-02
  0.14612649    
 -0.37716824    
 -0.12913598    
  0.33000687    
  0.38053244    
 -0.62415433    
 -7.88941756E-02
  0.85895658    
 -0.68370831    
 -0.15067732    
  0.10366003    
  0.22968672    
 -0.35048285    
  0.49890292    
 -0.33108956    
 -6.91419840E-02
 -5.75532727E-02
  0.91249228    
 -0.35084701    
 -0.15145142    
 -0.32397202    
 -8.62211660E-02
  0.44267893    
 -0.55014777    
  0.34098533    
  0.33620417    
 -0.52568054    
  0.57408780    
  2.02283580E-02
 -0.16568984    
 -0.55152434    
  0.50155181    
 -0.37638870    
 -0.10737357    
 -0.48267791    
   1.1067425    
 -0.33323848    
 -5.81558794E-02
 -0.22514148    
  0.60294873    
 -0.50763863    
  0.38865814    
 -0.24692187    
  0.11887822    
 -0.34350204    
  5.75700887E-02
  0.21330523    
 -0.12629353    
  0.58135575    
 -0.85489321    
  9.12162140E-02
  0.12516329    
  0.68519700    
 -0.63232148    
  0.47588769    
 -0.70657003    
  0.29307288    
 -0.94908053    
  0.56850487    
  0.48935807    
  0.71372956    
  -1.0276728    
  0.11888255    
 -0.22039984    
  0.71884179    
 -0.37651572    
 -0.14639854    
 -0.19319138    
  0.92174041    
 -0.32008547    
 -0.27380654    
 -0.18784839    
  0.30300352    
 -0.41871023    
  0.87657940    
 -0.73046094    
 -0.14878869    
 -0.24408336    
  0.16915210    
  4.78290729E-02
  0.79492998    
 -0.67836845    
  0.31422150    
 -0.40368095    
  0.62396342    
 -8.20745379E-02
 -0.30282989    
 -0.23638867    
 -3.80481556E-02
  0.82286251    
 -0.29992190    
 -1.65565033E-02
 -1.51389362E-02
 -0.62438047    
  0.45686373    
 -0.20379272    
  0.61259240    
 -0.16306739    
 -0.52874899    
  0.22526897    
  0.20124961    
  0.24648003    
  0.17733411    
 -0.75889862    
 -0.31724080    
   1.0043017    
 -0.67021322    
  0.20629594    
  6.39314130E-02
  8.88312981E-02
  0.27763185    
 -0.37194240    
 -0.21811962    
  0.22359890    
 -0.33683646    
  0.63132584    
 -0.14268322    
 -0.69785285    
  8.14931020E-02
  0.32606608    
 -0.19834876    
  0.43231216    
 -0.36809275    
  0.47477677    
 -5.19200787E-02
 -0.34465602    
  0.51831973    
 -0.62318838    
 -7.12769479E-02
  5.39284088E-02
  0.33110052    
 -0.17623584    
  7.62468800E-02
  4.27249596E-02
  5.68725169E-03
  4.25596572E-02
  0.27124313    
  0.14144209    
 -0.72978157    
  0.59796119    
 -0.29546422    
 -9.84401777E-02
  0.83123195    
 -0.76644003    
 -0.30172205    
  0.79567605    
 -0.91571081    
  0.14541680    
 -6.47055656E-02
  0.88588673    
 -0.56209940    
 -0.17499858    
  0.37267518    
 -0.26157102    
  0.98597085    
 -0.97775722    
  -1.1554101    
  0.68007505    
  6.98694810E-02
  0.15327387    
  4.12430651E-02
  0.31200516    
 -0.30445805    
  0.23954944    
  0.27127585    
 -0.26930541    
 -0.31158763    
 -7.82523528E-02
  0.81093007    
  6.50228187E-02
  0.44425097    
  -1.1998407    
  0.15488659    
  4.40530665E-03
  8.75283591E-03
  0.17173581    
 -0.23700072    
  0.12857710    
  0.35010940    
  0.20276444    
 -0.79199308    
  0.39063731    
 -0.31560209    
  0.21588834    
  0.34887785    
 -0.29409528    
 -3.55510749E-02
 -0.34719619    
  8.52127150E-02
  0.33717909    
  0.15061080    
 -0.29684263    
  0.46436387    
 -0.58138055    
  0.49413535    
 -0.35287529    
  3.33691016E-02
 -0.11224798    
  3.39734219E-02
  0.44302499    
 -0.54629993    
  0.14418037    
  0.56504047    
  -1.0314431    
  0.14267468    
  0.33369818    
 -0.48278344    
  0.59703296    
 -0.11028898    
  0.51161581    
 -0.55194378    
  0.44315442    
  0.13567571    
 -0.35981035    
 -0.11736997    
 -1.86069263E-03
 -4.57222350E-02
 -6.23316616E-02
 -0.21693890    
  0.45245349    
 -0.15962996    
  0.25045937    
 -0.44283101    
 -6.99923038E-02
 -0.17138140    
  0.54810405    
  5.50596751E-02
 -0.30294952    
  0.65506887    
 -0.31859663    
 -0.19527788    
 -0.23804417    
 -8.06480274E-02
 -0.54917175    
  0.59030879    
  2.97789872E-02
  0.99840033    
 -0.71316606    
 -0.27550173    
  0.43175116    
 -0.36388853    
 -0.24487099    
   1.2618052    
 -0.79469603    
 -0.10094209    
  0.36941895    
 -0.59557301    
  0.42864475    
 -0.29479954    
  0.12386943    
 -0.22314362    
  0.73241466    
 -0.39906779    
 -0.29758587    
 -0.28534302    
 -0.46317354    
   1.3263658    
 -0.57784921    
  0.51829159    
 -0.12777016    
 -1.27593921E-02
 -0.76122338    
   1.1693600    
 -0.85874695    
 -0.19703910    
  0.65564281    
  0.17486286    
 -0.37712711    
  0.45799208    
 -0.47966778    
  0.35786930    
  0.28314528    
 -0.72838837    
  0.55837256    
 -0.54971480    
 -7.14588985E-02
  4.74663451E-02
  0.66289264    
 -0.65410149    
 -0.14833261    
  0.43217790    
  2.28023659E-02
 -0.28500167    
 -0.12288175    
  0.56547874    
 -0.52281827    
  0.21053518    
  0.48492935    
 -0.77763647    
  0.61320925    
 -0.50132096    
 -0.15828833    
  0.25482610    
 -0.22365493    
  0.36101341    
 -7.78168961E-02
  0.32456553    
 -0.14513841    
  0.34060439    
 -0.43865594    
  2.97484212E-02
 -9.20396373E-02
 -0.38766620    
 -0.37393394    
  0.81676114    
 -0.13583423    
 -0.10809628    
 -0.41233805    
   1.2478247    
 -0.21574505    
 -0.71550828    
  0.75760710    
 -0.56611502    
 -0.49777168    
  0.21423037    
 -0.34532675    
 -0.14639854    
   1.6112381    
 -0.60045666    
  9.82864946E-02
 -0.30114543    
 -0.10357732    
  0.13908374    
  0.52468288    
 -0.72341710    
  0.28945366    
 -0.13226783    
  0.41817868    
 -0.42629230    
 -0.33851108    
  0.76214015    
 -0.73119533    
  0.38021842    
  0.47260436    
 -1.78680867E-02
 -0.57322961    
 -0.23980613    
  0.67122841    
 -0.50667912    
 -3.27129737E-02
 -0.13454987    
  0.98455858    
  -1.0318552    
  0.38143703    
  0.27839804    
 -0.52416927    
  0.31709599    
 -0.29495475    
  0.76132882    
 -0.64652383    
 -0.23899506    
  0.42995611    
 -9.98006091E-02
 -0.47198591    
 -0.27610931    
 -8.40353500E-03
  0.74052989    
  8.48293379E-02
 -0.25554839    
  0.10201355    
  0.10622207    
 -0.11270871    
 -0.26410103    
  0.63499129    
 -0.21086881    
  0.33197317    
 -0.13315241    
  9.39317942E-02
 -0.82412004    
  0.62986583    
  0.37887251    
 -0.24869661    
 -0.44445035    
 -0.29689863    
  0.62778527    
  0.28231335    
 -0.55744421    
  0.12618352    
  0.17013799    
 -0.65206724    
  0.38986439    
  1.45685468E-02
 -0.35608470    
  0.25393307    
  0.54810810    
 -0.25642931    
 -0.51082540    
  0.55103230    
 -0.31599355    
 -0.12711701    
  0.37868166    
 -3.50855617E-03
  2.08704285E-02
  0.16027890    
  8.43195915E-02
 -0.40884018    
  0.49899140    
 -0.72823834    
  0.50724757    
  4.59792465E-03
 -0.54030776    
  0.35430974    
  0.16122894    
  0.46627423    
 -0.98181283    
  0.25770968    
 -0.25508842    
  0.35352862    
 -0.49683094    
  0.58812231    
 -0.48760748    
  8.13029781E-02
  0.66763544    
 -0.56252682    
  0.45630473    
 -0.33274370    
 -3.67390141E-02
 -0.16705389    
  0.63497657    
 -8.55917558E-02
 -0.52751237    
  0.43078297    
 -0.11058231    
 -5.37765883E-02
 -0.21033449    
  0.14370690    
  0.71264094    
 -0.57493550    
 -0.49325633    
  0.16055073    
  0.31190780    
  7.90991932E-02
 -0.81336027    
 -7.18645230E-02
 -0.13409182    
  8.92873015E-03
 -1.79375596E-02
 -6.06244579E-02
  3.77403945E-02
  0.87469679    
 -5.55696860E-02
  0.25606507    
 -0.17007443    
  2.22231410E-02
 -0.12260246    
 -0.26381460    
 -0.22922659    
  0.65338385    
  0.10218087    
 -0.35349512    
  0.48183793    
 -0.80569190    
  0.40441939    
  0.16366887    
 -0.19339515    
 -0.10679825    
  0.72035176    
 -0.83185953    
  0.30495834    
  0.38818893    
 -0.40613556    
  0.47100925    
 -0.18433370    
 -0.47667223    
  0.19601497    
 -0.40047780    
   1.0703561    
 -0.90055037    
 -0.21561524    
 -1.57484598E-02
 -0.16532384    
   1.3104564    
 -0.27763161    
 -0.54014003    
  0.36578652    
 -0.46936902    
 -0.56025040    
  4.77315001E-02
  0.92640889    
 -0.60949707    
  0.27134570    
 -6.06245548E-02
  0.30748469    
  3.78766023E-02
 -0.41256988    
  0.32764822    
 -0.61711442    
   1.0141948    
 -0.35556519    
  0.54712731    
 -0.93246359    
  0.80122137    
 -0.49669838    
  0.37080321    
 -0.46751729    
  5.58083504E-02
  0.11615789    
 -0.17417629    
  6.84028566E-02
  0.33262789    
 -0.51329792    
  0.69314706    
 -0.60551703    
  0.43598479    
 -0.52857780    
  0.66795707    
 -0.28259310    
 -0.28149712    
  0.65195125    
  4.45531271E-02
 -0.82047296    
  0.91730535    
 -0.76897299    
  0.18341492    
 -0.29683125    
  0.66203070    
 -0.63304335    
 -0.51480162    
  3.90674211E-02
  0.37565082    
 -0.10536052    
  0.85975122    
 -0.51247704    
 -8.85151476E-02
 -2.25974573E-03
  6.56692013E-02
 -6.11542687E-02
 -0.21529135    
  0.72611737    
  0.22960918    
 -0.60774845    
  0.33956704    
 -0.54705465    
  0.52432626    
 -0.40762240    
  0.70174950    
 -0.59920061    
 -0.32677269    
  0.27681226    
  0.10495075    
 -0.27910885    
  0.18232153    
 -0.40546516    
  0.69467062    
 -0.65287328    
  1.16281472E-02
  0.21268426    
  0.33279404    
 -0.48655546    
  0.17228059    
  0.27846548    
  0.29287678    
  0.19476545    
 -4.27336339E-03
 -0.88105190    
  5.77324554E-02
  0.37576008    
 -0.50581300    
  0.10034807    
  0.21810590    
  0.14807142    
 -0.39679214    
  0.53791654    
 -0.25347799    
  0.46045542    
 -0.47024947    
  6.66276813E-02
 -0.42781228    
  0.85693657    
 -0.72978157    
  0.56174588    
 -0.43351442    
  0.85446167    
 -0.90610099    
  6.88863220E-03
 -0.14768794    
 -0.39098161    
  0.92176586    
 -0.43234402    
  3.07718962E-02
  0.31527019    
 -0.51309568    
  9.22060758E-02
  0.75711906    
 -0.18646123    
 -0.42842042    
  0.65419596    
 -0.56400651    
  0.15912510    
 -9.54851955E-02
 -0.42002141    
 -0.44281054    
  0.13638136    
  0.93913525    
 -0.48317400    
  0.35894501    
  0.30082265    
 -0.52529025    
 -0.36968869    
  0.42966390    
  0.36082441    
 -0.41859430    
  0.44293368    
 -0.37071541    
 -0.17415826    
  0.94892311    
 -0.32389840    
 -0.77755094    
  0.22767885    
  7.83006176E-02
 -7.83007070E-02
  0.10309567    
  0.10821359    
 -0.42488337    
  0.40266019    
 -0.36150202    
   1.2175894    
 -0.47079948    
 -0.43127295    
  0.22861865    
 -0.36720473    
  0.31105533    
 -0.24356517    
  4.12430912E-02
  0.50718272    
 -0.76370561    
  9.45980698E-02
  0.66300607    
 -0.25201389    
 -7.51989260E-02
 -0.44088995    
  0.66097265    
 -0.26522943    
  0.37724349    
 -0.13405369    
 -0.63366997    
 -6.22661561E-02
  0.18092418    
  0.44283128    
 -0.38839623    
 -0.19969006    
   1.0777311    
 -0.76345134    
 -0.26690227    
  0.41654330    
 -0.18164384    
  0.51569176    
 -0.38981158    
 -4.39629778E-02
  3.85724567E-02
  9.77641940E-02
 -0.22028825    
 -6.12888113E-03
  0.60762483    
 -0.73415536    
  0.65643489    
 -0.76957756    
   1.0396137    
  -1.1266253    
  0.20479448    
 -0.31268352    
 -0.15362324    
 -0.25026068    
  0.25026083    
   1.3116184    
 -0.62031800    
  0.16177949    
  9.01510343E-02
 -0.40546519    
 -0.33776626    
  0.93128341    
 -0.67661774    
  0.45940891    
 -0.47832218    
  0.49154803    
 -0.30090797    
  0.47957310    
 -0.57685757    
 -9.33556035E-02
  0.12964579    
  0.10347197    
 -0.29717872    
  0.27616560    
  0.27651975    
 -3.42549086E-02
  0.14894211    
 -0.76064897    
  0.37137103    
  0.61189950    
 -0.65521336    
 -0.67520046    
  0.33872852    
  0.82244414    
 -0.64247286    
  0.11332850    
  3.71177755E-02
 -0.25450075    
 -5.23542101E-03
  0.29357022    
 -0.24490498    
  5.35407737E-02
 -6.86545298E-02
 -0.11841787    
 -0.44183266    
 -0.24561633    
  1.12996809E-02
 -2.27283165E-02
  2.27283761E-02
 -5.78197166E-02
  2.93277223E-02
  0.79212916    
 -0.67242086    
  4.02066372E-02
 -9.82702002E-02
  0.59320688    
 -0.56111842    
  4.62808497E-02
 -0.27602521    
  0.35799864    
   1.3781596    
  -1.5223292    
 -6.06245510E-02
  5.66584989E-03
  7.08743259E-02
  5.24948724E-03
 -0.10477911    
  5.79722552E-03
  1.14942677E-02
  7.69609287E-02
 -2.68112347E-02
  2.19625473E-08
  2.68111452E-02
 -1.06383497E-02
 -2.71019451E-02
  0.13832758    
 -5.40671162E-02
  0.56680501    
 -0.61862981    
 -6.02921173E-02
  5.49589321E-02
  5.33347204E-03
   1.0420796    
  -1.1665338    
  0.75164348    
 -0.53575510    
 -0.13491924    
  2.73991358E-02
 -3.29697877E-02
  0.69034982    
 -0.59453219    
 -0.15923990    
  0.69314706    
 -0.58600247    
 -2.16226093E-02
  0.52708614    
 -0.38946488    
   1.1764549    
 -0.52960098    
  0.53691614    
 -0.37389854    
  0.28237161    
 -0.49655080    
  0.43562669    
 -0.25812876    
 -4.26549800E-02
  4.26551886E-02
 -0.10170411    
  0.24098834    
  0.36713609    
 -9.14766192E-02
 -4.30013202E-02
 -0.41919553    
  0.24050355    
  0.35340884    
 -0.75887382    
  0.28836110    
  0.12432422    
 -0.56502622    
  0.66425264    
 -0.42853031    
 -0.91006035    
   1.6448292    
 -0.76780885    
 -0.16541111    
  0.26142594    
  0.17997141    
  0.27137330    
 -0.27530244    
 -0.29558736    
  0.31121242    
 -0.25965467    
 -8.92981514E-02
 -0.29135180    
  0.37308359    
  0.22567213    
 -0.16907631    
  0.22218610    
 -0.15734868    
  0.51574606    
 -0.60971183    
  0.14850496    
  6.34910492E-03
 -0.26680434    
  1.09588178E-02
  0.48822907    
 -0.19714671    
 -0.14671049    
  0.13441533    
 -1.03627276E-02
  0.28611857    
 -0.56550145    
  0.41551557    
  0.42229235    
  3.16743143E-02
  2.50869915E-02
 -0.74633867    
  0.80431008    
 -0.83812976    
  0.83493680    
  -1.1234384    
 -0.13306297    
   1.0381438    
 -0.53861755    
 -9.13228653E-03
 -1.85192041E-02
  0.60273153    
 -0.55260706    
 -0.70207584    
  0.49546140    
  0.46039471    
 -0.40978485    
  0.26734677    
 -0.10469823    
  5.99749535E-02
  2.26114281E-02
  1.21211829E-02
  0.54050142    
 -0.78752232    
   1.0485362    
  -1.0033019    
  0.23729344    
 -0.17768110    
  5.18718436E-02
 -2.22229827E-02
  0.22986236    
 -0.14585175    
  0.50127614    
 -0.52004611    
  0.74344015    
 -0.75402194    
  6.36259280E-03
 -1.01168936E-07
 -0.65376389    
  0.76376486    
  0.40293655    
 -0.32815230    
  7.44845644E-02
  0.41358858    
  2.24008169E-02
 -0.40704882    
 -0.70751303    
  0.70751280    
 -0.30957860    
  0.58128613    
 -0.60533088    
  0.41134748    
  0.30043030    
 -0.92282683    
  0.69995439    
 -0.36231202    
  0.48835278    
 -0.66252041    
  8.87500197E-02
  0.32211450    
 -0.53680110    
  3.61795314E-02
  0.15269935    
  0.31508118    
 -0.52255285    
  7.23829120E-02
  0.13508883    
  0.24426942    
 -0.28882042    
  0.13807672    
  0.41337049    
 -0.50907737    
  0.22227003    
  8.21921676E-02
  0.17261274    
 -0.59267664    
  0.77995443    
 -0.78733426    
  0.37453902    
 -0.27363312    
  0.32007584    
 -9.51480493E-02
 -0.22269814    
  0.59001148    
 -0.55284870    
 -0.24978265    
 -8.62601697E-02
  4.40599248E-02
  0.19280285    
  0.38310003    
  0.30529651    
 -0.95574963    
 -0.15003115    
 -0.17229980    
  0.62002486    
  0.17848296    
  0.39515561    
  0.12523925    
 -0.67166525    
 -0.32490632    
  7.74196982E-02
 -7.12465271E-02
 -0.48550776    
  0.55388504    
  0.61704773    
 -0.21927512    
  0.25730225    
 -0.33766723    
  0.44912839    
 -0.74662101    
  0.68891305    
  0.10082408    
 -0.42353010    
  0.20580675    
 -0.54697740    
  0.24703167    
  0.10578957    
  0.41443393    
 -0.43392739    
 -0.28506070    
  0.61702359    
  7.03727920E-03
 -0.47140700    
 -0.18457112    
  0.33454007    
 -9.53100249E-02
 -4.79396246E-02
   1.0009931    
  -1.0466630    
  8.07612762E-02
  0.14051144    
  0.30024353    
 -0.31154275    
 -0.19145384    
 -0.67496473    
   1.3402034    
 -0.31154948    
 -0.43487921    
  0.19795346    
  1.82005614E-02
  5.26951328E-02
  0.40926027    
 -0.65111387    
  0.97140259    
  1.63637940E-02
 -0.82089871    
 -6.16661739E-03
 -0.25989303    
  9.67674777E-02
  0.86243910    
 -0.89450139    
 -0.16001578    
  0.24640037    
 -0.80748802    
 -0.18645395    
  0.70549279    
 -0.28972933    
   1.7890238    
  -1.4084561    
 -0.37647742    
  0.30688444    
 -0.44216663    
 -0.15649001    
 -2.21001171E-02
  0.10088133    
  0.88967717    
  0.34855086    
  -1.3007482    
  0.73009056    
 -0.80254567    
  5.07150777E-02
  1.63493007E-02
 -3.85721475E-02
 -5.63370530E-03
  2.23470852E-02
  6.93609938E-02
 -0.10880293    
  3.94415185E-02
 -2.12723350E-07
 -5.68334796E-02
 -5.86510217E-03
 -2.38108467E-02
  9.74982157E-02
 -2.21001171E-02
  0.14049028    
 -0.21588857    
  1.79107599E-02
 -6.09943159E-02
  9.01510343E-02
  5.04307076E-02
  1.62604786E-02
 -4.20908854E-08
  2.65268851E-02
 -2.11647619E-02
 -8.94450620E-02
  0.13645124    
  0.58551657    
  7.28760270E-08
 -0.66513437    
 -0.12332318    
  0.15057282    
  0.67961496    
 -8.23161155E-02
 -0.48550767    
  0.47957292    
 -0.68131268    
  0.10594846    
 -3.77403423E-02
  0.67931557    
 -0.69036549    
  2.73991358E-02
  4.23342437E-02
  0.68010938    
 -0.67494136    
 -2.08340995E-02
 -2.66680848E-02
 -6.13005906E-02
 -2.32568458E-02
  0.74752378    
 -0.74165887    
  0.11583184    
  2.57082302E-02
 -5.08893328E-03
  5.94235845E-02
 -0.27494320    
  7.90685192E-02
   1.0927472    
 -0.95120710    
 -7.37177208E-02
  2.16225125E-02
 -4.93249409E-02
  1.11733740E-02
 -5.57081494E-03
  7.01095983E-02
 -2.10532825E-02
 -9.47784111E-02
  6.23431168E-02
 -1.10497624E-02
 -3.39016169E-02
  0.12414830    
 -7.91970566E-02
 -7.41081387E-02
  3.48871462E-02
  0.11841763    
 -0.13570942    
  8.36141855E-02
 -3.81516926E-02
  6.45385534E-02
  3.07717640E-02
 -4.65201288E-02
  1.57483891E-02
 -5.34887016E-02
   1.3151407    
 -0.61651409    
 -0.63477528    
 -3.14160697E-02
 -2.15061828E-02
 -7.32722059E-02
  5.68332635E-02
 -2.80129649E-02
 -7.06176013E-02
  0.76091999    
 -0.57758260    
 -0.23977865    
  0.78845733    
 -0.56919241    
 -6.41933680E-02
 -2.23471858E-02
  3.87860462E-02
 -8.50372091E-02
  0.14310105    
 -0.10821369    
  0.63733232    
 -0.56567627    
  7.67642334E-02
 -0.12024906    
 -1.11731747E-02
  0.76625121    
 -0.60570073    
 -1.44581608E-02
  0.57475704    
 -0.70413649    
  0.67362094    
 -0.71306258    
  3.39016244E-02
  0.66211516    
  8.55932664E-03
 -0.59577316    
 -8.04721266E-02
   1.0779154    
  -1.0835176    
  3.31522301E-02
  0.14165069    
 -0.28141242    
  0.14518218    
 -6.70641214E-02
  4.52052243E-02
  1.09889768E-02
 -4.47002910E-02
 -1.11954520E-07
 -4.08221409E-02
  8.55220258E-02
  6.35136142E-02
 -0.16101196    
  0.10294799    
 -5.01498953E-02
  1.13638714E-02
  2.78569385E-02
 -8.60128552E-02
  1.78046413E-02
  9.53102261E-02
  4.86117209E-08
 -4.93249409E-02
  5.46585396E-02
 -0.10064351    
  5.86511428E-03
  0.11583184    
  4.08220589E-02
 -3.56272981E-02
 -0.14469635    
   1.1754255    
  -1.0730633    
  6.28477782E-02
 -6.82679489E-02
  0.12260249    
 -0.15575440    
  5.99633530E-02
 -0.12975943    
  7.53982440E-02
  0.73150802    
 -0.68245178    
  2.10534409E-02
 -5.22181252E-03
 -5.37766106E-02
 -2.80129649E-02
  8.17895681E-02
  0.63383067    
 -0.68760723    
 -6.26985803E-02
  0.14740516    
 -0.16520990    
  9.69419703E-02
  0.66838646    
 -0.72426718    
  2.27283761E-02
  1.67132691E-02
  0.63044858    
  0.30661920    
 -0.23293170    
  0.32192501    
  5.95759600E-02
 -0.61770749    
  9.87643898E-02
  0.66614008    
  0.13111313    
 -0.36193502    
 -0.15313683    
  0.17718618    
  0.16735880    
 -0.38802993    
  2.46631121E-03
  0.15062593    
  0.37971267    
 -0.55780596    
  0.11468399    
  0.25556946    
 -0.31605271    
  0.19147213    
  0.47000352    
 -0.65908062    
  0.24865295    
  0.12932466    
 -0.19485869    
  0.64101475    
 -0.80988127    
  3.24856676E-02
  0.54846454    
 -0.55304092    
  0.76183432    
 -0.58950126    
  0.29967543    
 -0.20577009    
  0.36664268    
 -0.47219846    
 -0.33569142    
  0.95488060    
 -0.75943965    
  0.38960996    
 -0.66463828    
  0.55538017    
 -0.33105385    
  0.56466883    
  5.61871156E-02
 -0.44962797    
  0.43167892    
 -0.68927383    
  0.13256441    
 -7.01222569E-02
  4.72902469E-02
 -0.18741550    
  0.17580065    
 -3.80999222E-02
  0.13595574    
  0.54375231    
 -0.98699838    
  -1.0597726    
   2.2087972    
 -0.75351024    
 -0.26280871    
  0.97902119    
  -1.0173174    
  0.15543669    
  0.18915351    
  0.16623560    
 -0.31261474    
  0.75983834    
 -0.40144086    
 -0.60269916    
  0.23190995    
  8.36810172E-02
  0.16846438    
 -0.15706171    
  0.57791203    
 -0.83214605    
  0.38974762    
  0.25395098    
 -0.36041233    
 -2.00227611E-02
  8.19422379E-02
  0.68795764    
 -0.59509718    
  0.39025566    
 -0.43857434    
 -0.21084316    
  0.87587607    
 -0.65126669    
  0.12297775    
 -4.59443145E-02
  0.36800304    
  5.59755452E-02
 -0.37114969    
 -0.30207896    
  0.31739870    
  0.37342563    
 -0.73348486    
 -2.20328178E-02
  0.65015686    
 -0.26301062    
 -0.45631614    
  1.05543807E-02
 -4.83963937E-02
  0.80878508    
 -0.61868876    
 -0.15757328    
 -1.61293838E-02
  0.73818779    
 -0.56676543    
 -0.12638167    
  0.75468576    
 -0.39155480    
 -0.18774158    
 -0.33516878    
  0.45777124    
 -9.05139893E-02
  0.40195039    
 -0.29050282    
  0.25757229    
 -0.37323901    
 -9.99723524E-02
  0.21375403    
 -0.21141985    
 -5.75697422E-02
  0.52407086    
 -0.13102818    
 -8.88313353E-02
 -0.30668366    
 -5.07722907E-02
 -3.98459099E-02
  0.10291862    
  0.77750647    
 -0.51269990    
 -0.16262949    
 -0.57855767    
  0.65910977    
  0.66212070    
  0.21470481    
 -0.80228126    
 -0.10557076    
  0.79587823    
 -0.70746702    
  0.34331673    
 -1.44483081E-07
 -0.25502411    
 -0.21089488    
 -9.81401876E-02
 -0.49575177    
 -0.36685020    
  0.77493674    
 -0.63221443    
 -0.20121838    
  0.11375884    
  0.99881166    
  3.88397425E-02
  -1.0216514    
 -0.16034281    
  0.11155256    
  0.70144612    
 -0.74111116    
  0.13497554    
 -3.07716280E-02
 -7.57116973E-02
  1.67132691E-02
  5.37765287E-02
  7.07365423E-02
 -0.18134643    
  0.77453852    
 -0.72324514    
  5.40672094E-02
  1.56659950E-02
 -5.86835183E-02
  9.43107456E-02
 -7.79613778E-02
 -5.42004546E-03
  5.80640063E-02
 -6.35135472E-02
 -3.90020870E-02
  0.11271961    
 -3.61796692E-02
  2.08339561E-02
 -0.19268431    
  0.19782595    
 -6.89928830E-02
 -1.10497624E-02
 -3.39016169E-02
  8.79687592E-02
 -2.12774407E-02
  8.74595195E-02
 -3.00023779E-02
  0.54574192    
 -0.50593567    
 -0.27958488    
  0.23468968    
 -0.20921026    
  4.30833884E-02
  0.10836820    
 -0.17049964    
  0.80807704    
 -6.18754551E-02
  0.56178468    
  -1.1704562    
  2.21002027E-02
  6.35136142E-02
 -7.45027363E-02
 -3.37111689E-02
  9.27094296E-02
 -4.80093658E-02
   1.1112822    
  0.19690281    
 -0.45388621    
  0.21848141    
  0.26881349    
 -0.45977032    
  0.21313873    
 -0.25471517    
  1.40516208E-02
  4.32375520E-02
  0.61560714    
 -0.32903886    
 -0.29776603    
  0.53353852    
  0.25204784    
  0.16957833    
 -0.58019000    
  0.16514724    
 -0.83081180    
  0.22795133    
  0.32994184    
 -0.38921839    
  0.88685429    
 -0.78992581    
  0.12977134    
 -7.14589208E-02
  0.24426942    
 -0.32831445    
  0.46525288    
  5.92230335E-02
 -0.77646786    
  9.58642587E-02
 -0.30538186    
  0.95029235    
 -0.36837116    
  0.98763400    
 -0.82333064    
 -0.30627340    
 -0.23655041    
  0.63959104    
 -0.18816382    
  0.33675101    
 -0.70295787    
  0.20781538    
  0.86511803    
  -1.0154618    
  0.38032925    
 -0.17869174    
  0.13976197    
 -0.39045522    
  0.24415040    
 -0.43095112    
  0.86588299    
 -0.24064694    
 -2.73988806E-02
  0.12188969    
 -0.25225174    
  0.18618190    
  0.43706799    
 -0.52870691    
 -0.29474482    
  3.54465134E-02
  0.92323184    
 -0.97688431    
  0.34505910    
  0.73054308    
 -0.85719460    
  0.14324129    
 -0.17105074    
 -2.86049712E-02
  0.64161903    
 -0.51593053    
 -0.39567071    
  0.35139799    
 -9.94337946E-02
  0.15739213    
 -0.13048463    
  0.45860013    
 -0.69454694    
  0.84849769    
 -0.85976547    
 -7.34544843E-02
  0.35971925    
  3.34760286E-02
  0.62393391    
  -1.0639390    
 -0.22875047    
  9.56752896E-02
  0.41755733    
  8.29970092E-02
 -4.29443419E-02
 -2.31207255E-03
 -0.14684717    
  0.57519674    
 -0.24679978    
 -2.14643851E-02
 -0.36204305    
  0.22710170    
  0.21087883    
 -0.16672154    
  0.59090155    
 -0.67418909    
  1.86049547E-02
  0.44610286    
 -0.95462692    
 -0.10068850    
 -0.33393326    
  0.69018441    
 -0.53687930    
   1.3193840    
  -1.4492962    
  0.74660599    
  0.68902898    
 -0.52050084    
  0.37729412    
  8.80688652E-02
 -0.55237454    
 -0.48424613    
  0.80361778    
  -1.1022890    
 -8.05032030E-02
   1.4994092    
 -0.41284508    
  0.27241480    
  0.25880787    
 -0.74681878    
  0.77145320    
 -0.73213637    
  1.43545363E-02
  0.19177793    
 -0.21096322    
 -4.85428143E-03
 -0.16639081    
 -2.32568439E-02
  0.61200094    
  0.10583881    
  1.28297247E-02
  8.46280344E-03
 -0.58919227    
  0.58214509    
 -0.36866835    
  6.14665113E-02
  6.69395477E-02
  0.58096892    
 -0.52331114    
 -6.66915104E-02
  9.67939943E-02
 -0.28384542    
 -7.96780661E-02
  0.13914348    
 -8.83241743E-02
  0.74043483    
 -0.51549095    
  0.49924809    
 -0.71969748    
  7.55481273E-02
 -1.04495985E-02
  0.15174705    
 -0.18811443    
  3.84664983E-02
 -0.10373142    
  0.45683610    
 -0.40915376    
  0.30035117    
 -0.42035365    
  5.11685088E-02
  0.42506573    
 -0.53810948    
 -0.28768194    
  0.78942406    
 -0.44236985    
  0.59028989    
 -0.63383049    
  0.73919117    
 -0.38382572    
 -9.62278992E-02
 -0.10199915    
  0.61645460    
 -0.15093511    
 -0.57661331    
  0.65881449    
  -2.1959319    
   2.0981605    
 -0.17918827    
 -0.15471952    
  0.69314736    
 -0.82724792    
 -0.21238142    
 -3.73070575E-02
  0.89501333    
 -0.26367950    
 -0.82069796    
  0.67711818    
  0.61280519    
 -0.71081209    
  7.07077235E-02
 -0.16621575    
  1.51353329E-02
 -0.35728845    
  0.26754215    
 -0.12219409    
  0.20979221    
 -4.62126881E-02
 -0.53899652    
 -0.10578970    
   1.1677006    
 -0.43253025    
 -0.20732297    
  0.43457305    
 -0.15006079    
 -0.15415058    
  0.28601417    
  0.19366471    
 -0.64612693    
  0.13024493    
 -4.71785031E-02
  0.46029478    
 -0.56190497    
  0.88146693    
 -0.73729688    
  0.26840025    
  0.17194331    
 -4.26245742E-02
 -0.23566310    
 -0.46216041    
  0.17709975    
  3.09301764E-02
  0.31891525    
 -6.67551458E-02
 -1.59050506E-02
  0.70113122    
 -0.51182038    
 -0.18730900    
 -0.20579472    
  0.16913100    
 -0.46091646    
  0.32322690    
  0.49353397    
 -0.69897813    
  5.68332635E-02
  0.16747883    
  5.45590743E-02
  0.60291255    
 -0.53450972    
 -8.62601846E-02
 -4.37353477E-02
  0.21321206    
 -3.08904499E-02
 -0.20132443    
 -9.81921405E-02
  0.21357431    
 -0.27917126    
  0.27703249    
  0.21669880    
  0.11240477    
  0.17225567    
 -0.56318903    
 -7.32322261E-02
  0.20133878    
 -0.22364488    
  0.20951729    
  0.53253937    
 -0.34920219    
  0.10434474    
 -0.31237462    
 -9.84401107E-02
  8.58611688E-02
 -0.31476843    
  0.21501838    
 -9.01949406E-02
 -2.06192546E-02
  0.29546407    
 -0.13242449    
 -0.34536114    
  0.26236442    
 -0.54174739    
  0.62030995    
 -0.36304417    
 -0.30378556    
  0.37469330    
  0.78818691    
 -0.67570865    
 -4.62669060E-02
 -4.85116541E-02
  0.55710649    
  0.12575400    
 -0.15636890    
 -0.78535330    
  0.40546522    
  4.44518216E-02
 -7.27266259E-03
  8.61998573E-02
 -0.68869275    
  0.75768578    
 -0.24685997    
 -0.46734035    
 -0.22847685    
  0.13486724    
 -0.16747920    
   1.1610768    
  -1.0713067    
   1.8624345    
  -1.3042625    
  3.40944417E-02
  0.15015244    
 -0.91869766    
  0.22073106    
  0.55615908    
  0.31971207    
  0.54484797    
  0.19641836    
  -1.0123202    
  0.22155908    
  6.34807497E-02
 -0.59495509    
  0.32562214    
  1.54642276E-02
 -0.17264986    
  0.77061456    
 -0.64241660    
  0.23272328    
 -7.24796280E-02
  0.65009207    
  1.88463368E-02
 -0.34820929    
  0.34937540    
 -0.55816007    
 -0.18763074    
 -0.41039112    
  0.87237751    
 -0.49191386    
 -4.13495265E-02
  0.70103174    
 -0.10332666    
 -0.61634743    
 -0.52073103    
  0.83034813    
 -0.27008644    
 -0.60183823    
  0.56230754    
  0.24862285    
  8.35059024E-03
 -0.20972033    
  0.18445608    
 -0.28697151    
  2.83677713E-03
  0.71832311    
 -0.52566838    
  0.49481043    
 -0.34735754    
  0.11957353    
 -0.30999231    
  0.29011822    
  9.08287521E-03
 -0.13534148    
 -0.19356455    
  5.38025871E-02
 -0.24724114    
 -0.43642715    
 -0.12014419    
   1.5703875    
 -0.86929309    
  0.37056211    
  0.28768194    
  2.96119228E-02
 -0.62645572    
  9.91378725E-02
 -0.17381844    
 -0.11912102    
 -0.34981367    
  0.39688131    
  2.55331341E-02
  1.94180720E-02
  0.16895436    
  0.53240073    
 -0.36606094    
 -0.12098066    
 -4.07295004E-02
  0.46884835    
  0.50270045    
  -1.0483248    
  0.25020543    
 -5.18045910E-02
 -3.75043787E-02
 -9.80739444E-02
  0.19704498    
  9.53104049E-02
 -1.74977013E-03
 -0.14081334    
  0.11239237    
 -7.86922574E-02
 -0.12659357    
 -0.14753523    
  0.16072246    
 -9.37828869E-02
  0.31605300    
 -0.31605271    
  0.44542322    
  0.43423298    
 -0.84431714    
  0.16008528    
 -0.11041370    
 -0.30995452    
  0.77110881    
 -0.26028290    
 -0.40276605    
  0.52314854    
  0.43794560    
 -0.46219930    
 -0.12909909    
 -0.14396070    
  0.32721281    
 -0.67319262    
  0.35241073    
 -2.13889289E-03
 -0.18018231    
  0.80119628    
 -0.44119367    
  0.10033893    
 -0.66443688    
 -0.42451313    
  0.62860888    
  0.93155831    
 -0.79291189    
 -1.80184059E-02
  0.55961573    
 -0.54159743    
  0.24084313    
 -6.71148226E-02
 -0.12154234    
  0.66412842    
 -0.70964009    
  0.27709392    
 -0.25516334    
  6.48642890E-03
 -0.42285690    
  0.50356239    
 -0.26216561    
 -0.49036467    
 -0.12572587    
   1.2629638    
 -0.40681922    
  4.56881337E-02
 -0.13714413    
   1.0350136    
 -0.94763100    
  0.37927502    
 -0.57722831    
  0.53296685    
 -0.60516298    
  0.74904209    
  0.13353148    
 -0.41658869    
  0.39647627    
 -8.72163922E-02
 -0.57481694    
  0.98682880    
 -0.53365082    
 -0.73142248    
  0.87739384    
 -0.10242684    
  1.05962250E-02
 -1.31835532E-03
 -0.38457677    
 -0.34074512    
  0.67942935    
 -0.47776863    
 -0.25769818    
  0.46964350    
  0.31303376    
 -0.26897374    
 -0.24273068    
 -0.20140360    
 -5.81074171E-02
 -0.10821369    
  0.42744389    
 -4.01321836E-02
 -5.31097278E-02
 -9.53101143E-02
  0.58221585    
 -0.72724128    
  0.15001307    
  0.78913569    
  3.00523285E-02
 -0.60906410    
 -0.46037251    
  0.33372998    
  0.45820662    
 -0.37904453    
 -0.11646233    
  0.14151596    
 -0.32621583    
  0.71154821    
 -0.19786935    
 -0.47996783    
 -0.11399195    
  0.47809786    
  -1.0462641    
  8.38187709E-02
 -8.38188156E-02
 -2.77024768E-02
  1.67132691E-02
 -6.26985803E-02
  6.26983792E-02
 -2.12723350E-07
  8.47065672E-02
 -0.15330519    
  2.91565172E-02
  7.20533654E-02
  0.60662180    
  0.77833456    
 -0.39547506    
 -4.47230898E-02
  8.37142989E-02
  0.43250236    
 -0.82561576    
  9.71111208E-02
  5.01359254E-02
 -0.20257415    
  0.91028452    
 -0.83532161    
 -5.42215556E-02
  0.10565376    
  8.59113112E-02
 -0.12355002    
 -0.35471991    
  0.28376821    
  0.45891288    
  0.36886781    
 -0.76784867    
 -3.95532548E-02
  0.38899985    
  5.87845035E-02
  0.10646467    
 -0.37529585    
  0.17425711    
  3.18752453E-02
  0.47245172    
 -0.82075822    
  0.65058762    
 -0.48225206    
 -0.33741167    
  0.79323047    
 -0.91554701    
 -0.29639396    
   1.3812820    
 -0.78519619    
  2.98530143E-02
  0.12783341    
  0.75363356    
 -0.63402206    
  0.38507783    
 -0.36237279    
  6.89927787E-02
 -0.18117914    
  2.48038527E-02
  0.52892387    
  0.27977678    
 -0.63720191    
  6.71149418E-02
 -0.27489853    
  0.58983719    
 -0.46209645    
  0.20840119    
 -0.24990091    
  5.16110435E-02
  0.48349380    
 -0.61444128    
 -0.18323927    
  1.63938086E-02
  0.15531158    
  6.94567114E-02
  0.13919726    
  3.75951664E-03
  0.42097914    
  0.13783239    
 -0.59900814    
 -0.17221640    
  0.14046778    
 -0.25593334    
  0.14743188    
  0.61973065    
 -0.84287381    
  6.26055077E-02
  0.11924795    
  6.57087788E-02
  0.23013638    
 -0.36869308    
  0.34221318    
 -0.18626501    
 -5.53851947E-02
  7.24796727E-02
 -0.11910810    
  0.81013435    
 -0.18615054    
 -0.61922169    
  0.50844741    
 -0.45977032    
 -8.00426975E-02
  0.35003519    
 -0.31629714    
  0.54116631    
 -0.37557176    
 -0.15851086    
  0.30401856    
  0.45513684    
 -0.98524415    
  0.11417113    
  0.67455435    
 -0.89769793    
  0.28438708    
  0.48169270    
 -0.58595347    
  0.28493118    
  1.23206489E-02
 -8.96123201E-02
  0.51394588    
 -0.40213284    
 -0.56411690    
  0.51921129    
 -0.35757029    
  0.90608954    
 -0.63572079    
  0.27334303    
 -5.33936620E-02
  0.27341250    
 -0.23926739    
 -0.30550778    
  8.28057081E-02
 -9.72988158E-02
  0.74529183    
 -0.49858367    
 -9.15150493E-02
  0.27351958    
 -0.11225147    
 -0.42425761    
   1.1513948    
 -0.72359765    
  0.29076898    
 -0.28548259    
  0.26816055    
 -0.17109446    
  7.94271473E-03
 -0.24838032    
 -0.61701310    
  0.28013495    
  0.87333590    
 -0.84808910    
 -0.43783960    
  0.65152013    
 -0.26774785    
  0.35755157    
  0.46050054    
 -0.27274036    
 -0.27087486    
  0.80448973    
 -0.89028984    
  6.33272305E-02
 -1.14287343E-02
  0.65447801    
 -0.60514069    
 -0.30163765    
  0.82981712    
  5.52210771E-02
 -4.89614112E-03
 -0.55900258    
  0.45295992    
 -0.44228759    
  2.10089870E-02
  0.13768081    
 -0.20652528    
  1.10744173E-02
  0.21695720    
 -0.25741181    
  0.47771475    
  0.14660367    
 -0.56423312    
  0.49163601    
  2.47891396E-02
 -0.14986433    
  0.17782024    
 -0.25077745    
 -0.56203407    
  2.23470870E-02
  0.88143611    
 -0.73044729    
  0.13115333    
 -0.20763916    
  0.48590204    
 -0.41896266    
  0.45002136    
 -0.45482901    
  0.21394475    
 -0.33959007    
  8.38187709E-02
 -0.23705901    
  0.46521521    
 -0.15782395    
  0.44600597    
 -0.69464737    
 -0.23598844    
  0.35210180    
 -8.05372931E-03
   1.0346127    
  -1.0106435    
  9.29150507E-02
  6.72326833E-02
  0.59794897    
 -0.65089571    
  1.17508601E-02
  0.54210693    
  6.57267794E-02
 -0.62432373    
  0.55859733    
 -0.61981583    
 -2.29896437E-02
 -0.33802378    
 -0.26381442    
  0.64235038    
 -0.23688498    
  0.68999738    
 -0.34725589    
  3.07715721E-02
  5.47503568E-02
 -0.16686790    
  0.51613849    
 -0.29154289    
  0.40482014    
 -0.55929327    
  0.79907179    
 -0.65041840    
 -0.17843819    
 -0.36334145    
 -0.46933490    
  0.80676228    
 -6.40612021E-02
 -0.49734628    
  0.49988723    
  0.58609331    
 -0.32803333    
 -2.58206949E-02
 -0.18999672    
 -0.35563269    
 -0.11388440    
  0.41192913    
  0.13481937    
 -0.20418057    
  0.22865322    
 -0.16965483    
  0.45127442    
 -0.45127460    
  0.52633005    
 -0.16161419    
  6.13691024E-02
  0.36615387    
 -0.45502216    
  0.46090120    
  0.12853642    
 -0.91629088    
 -0.16799177    
  0.52595466    
  0.12675160    
 -0.60217535    
  0.19432646    
  0.60200495    
 -0.40350622    
  0.44573882    
 -0.19747324    
 -0.72889316    
  0.16045986    
  0.22368240    
 -0.88761097    
   1.0648915    
 -0.30344942    
 -0.40058696    
  0.44599494    
 -0.32255092    
  0.94177002    
 -8.25617388E-02
 -0.30421129    
 -0.60798919    
  0.29783455    
 -6.25203997E-02
 -0.72039706    
  0.68203616    
 -0.69314694    
  0.63565993    
 -0.34240693    
  0.67634016    
 -0.84377277    
  0.13353132    
 -0.13353118    
 -9.28499922E-02
  1.07528400E-02
 -3.26117985E-02
   1.5144594    
 -0.24060990    
  -1.3248520    
  0.18038161    
 -0.29743823    
  0.86671591    
  0.69314718    
 -0.46780825    
 -0.19024755    
  0.42386252    
 -4.61892560E-02
 -0.50478351    
  4.70674448E-02
  0.16151279    
  0.44931424    
 -0.14948137    
 -0.21772332    
  0.63757724    
 -0.36693156    
 -0.49435246    
  0.96949786    
 -0.77783042    
  0.27480876    
 -0.54863369    
 -0.11320617    
  3.69789153E-02
  0.78755707    
 -0.25518304    
 -0.27484480    
 -3.90165858E-02
  4.91691306E-02
  0.17556487    
 -0.20633639    
  0.49030402    
 -0.12921186    
 -0.27625334    
  0.87127352    
  -1.0866716    
  0.67215705    
 -0.11892021    
  0.33720335    
 -0.40424773    
  0.19651468    
 -0.26056677    
 -0.11535406    
  0.47571853    
 -0.25519866    
  0.15839483    
 -0.18681577    
 -0.50483781    
 -3.95791419E-02
  0.58675081    
 -3.15815024E-02
 -0.28471559    
  2.57325247E-02
  0.92043936    
  -1.0830939    
  0.24038556    
 -0.39589575    
  0.16362943    
 -7.55605623E-02
  0.45092759    
  0.61016810    
 -0.86865091    
  2.60368176E-02
  2.76516303E-02
 -8.04213509E-02
 -1.99010577E-02
  0.46243724    
 -0.30042091    
  6.01217337E-02
  0.33388186    
 -0.61554581    
  0.37018311    
 -0.17901202    
  0.13957034    
  5.94973117E-02
 -1.45457061E-02
 -0.28159571    
  0.55822796    
 -0.31015483    
  5.70531785E-02
 -0.24850704    
  0.36489794    
 -0.42638302    
 -9.45787504E-02
  0.73899651    
 -0.71515441    
  0.17926277    
  8.71466473E-03
  2.14600693E-02
 -0.48153493    
  0.18174875    
  0.35953626    
 -0.33967724    
 -7.28124306E-02
  4.43205088E-02
   1.0390707    
 -0.74132413    
  8.43252242E-02
 -0.17407146    
  0.56429976    
 -0.69716060    
  0.10669993    
  0.87446433    
 -0.83663452    
  0.45451322    
 -0.45683604    
  0.10373150    
  0.43642733    
 -4.29129601E-02
 -0.59745151    
 -7.74209388E-03
 -1.56661272E-02
 -3.75380628E-02
  6.86286464E-02
  0.46488872    
  0.27559012    
 -0.51937807    
 -0.36341685    
 -0.38220832    
  0.39099303    
 -0.15075497    
  0.68463671    
 -0.31717229    
  0.21654911    
 -0.15289113    
 -0.26302516    
  0.82201159    
 -0.16237065    
  0.26065361    
 -0.76901269    
  0.33576843    
 -0.15591270    
  6.18344359E-02
 -0.24662811    
  0.76707828    
 -0.24934581    
 -0.62474430    
  0.15768638    
  0.44769770    
 -0.42214459    
  0.67579573    
 -0.14543717    
 -0.28903234    
  0.57873696    
 -0.65548170    
 -0.10665846    
 -7.41077363E-02
 -0.53202796    
 -6.98434189E-02
 -4.79396246E-02
  0.49915060    
 -0.36953306    
   1.8846903    
  -1.5623224    
   1.1321350    
 -0.65894032    
 -0.29657114    
 -0.24116194    
  0.95083869    
 -0.54537332    
  5.50238043E-02
  0.31827983    
 -0.49108654    
  0.26759538    
 -0.36540881    
  0.11135750    
 -7.68714398E-02
  2.86416207E-02
 -6.31279498E-02
  0.27823904    
  0.15279429    
 -0.40140161    
  0.33924922    
  0.18318766    
 -0.32642180    
 -7.68808350E-02
 -0.23782948    
  0.20266126    
  0.55801630    
  4.26127911E-02
 -0.66293353    
 -1.19763603E-02
 -0.10135239    
 -0.68517911    
 -7.69611523E-02
  0.14842021    
 -0.13705613    
 -3.44861820E-02
  0.71912289    
 -0.79188180    
  0.28768227    
 -5.82688414E-02
  0.50077540    
  6.04211865E-03
 -0.79449958    
   1.5085121    
 -0.27692401    
 -0.11099672    
  0.64070898    
 -0.62989819    
  0.50565100    
 -0.10665844    
 -0.44295555    
 -0.25163540    
  0.46529591    
 -0.64877427    
  2.06194408E-02
  0.73641509    
 -0.47457418    
  0.32745659    
 -0.31963375    
 -2.89874859E-02
  0.34294468    
  0.10441152    
 -0.41318727    
  0.86268270    
 -0.64732128    
  0.23474270    
 -0.53923178    
  0.45326817    
 -0.42816225    
  7.43047297E-02
 -0.17569399    
  0.75520557    
 -0.52477157    
 -1.21804075E-02
  0.32555866    
 -0.17140806    
 -0.38467425    
 -0.30010453    
  0.49571186    
  0.22618473    
  1.40706226E-02
 -0.10513874    
  0.44246629    
  3.36167589E-02
 -0.49172530    
  0.24981180    
 -0.32461309    
  0.23088066    
 -0.10986649    
  0.83710766    
 -0.89921212    
  0.47826478    
 -0.33760768    
 -0.15448195    
 -0.13121401    
 -0.45843089    
  0.99588275    
  0.14237930    
 -8.38480070E-02
 -0.42608455    
  0.57981855    
 -0.86452860    
   1.0623548    
 -0.54561162    
 -0.28238618    
  0.62138385    
 -0.46522331    
  2.96757836E-02
 -3.57179493E-02
 -4.75786775E-02
  0.26789007    
 -0.51678604    
  0.70664263    
 -0.57447100    
  0.62415445    
 -0.60762489    
  0.39841476    
  0.29238817    
 -0.32759169    
 -0.20338880    
  0.22434048    
 -0.15681215    
  0.15361761    
 -6.10245466E-02
 -0.12482294    
 -0.18811880    
 -0.32721293    
   1.0342174    
 -0.69314700    
 -6.63750544E-02
  0.36205244    
 -0.26407209    
 -0.19845094    
  0.34303236    
 -0.39304239    
  7.67500177E-02
  0.66233450    
 -0.53144485    
  0.55696684    
 -0.55465454    
  0.15579902    
 -0.38880625    
 -2.91971327E-03
  0.17154264    
  9.84399095E-02
  9.57158357E-02
 -6.06247038E-02
  0.16273443    
 -0.24817944    
  0.76993436    
 -0.57439846    
  8.15267190E-02
  0.40783465    
 -0.80709136    
  0.62168843    
  8.07001367E-02
 -0.31566507    
 -0.26452857    
  0.27528164    
  0.28232008    
 -0.40144113    
  0.56133538    
  0.23656979    
 -0.71139604    
 -0.47702616    
  9.07137096E-02
  0.56771278    
 -0.19811366    
 -0.10660967    
 -0.56065792    
  0.88665873    
 -0.71904343    
  0.51082569    
 -9.30904374E-02
  3.59320454E-02
  0.34345058    
 -0.50021893    
  0.11472007    
 -0.39934891    
 -3.41120139E-02
  0.40019351    
 -0.20325814    
  0.29606664    
 -0.34382093    
  3.20883021E-02
  0.22314356    
 -0.27167079    
  0.35833099    
 -0.25352338    
 -6.95259497E-02
 -0.51528013    
   1.2878546    
 -0.30423859    
 -0.29943687    
  0.52558106    
 -0.43109041    
  0.10125383    
  0.48151121    
 -0.47229436    
 -0.40914178    
 -0.62895417    
  0.21794879    
   1.1748013    
 -0.34008220    
  0.27631584    
 -0.77754343    
  0.40446973    
 -0.45340905    
 -0.31845382    
  0.14424983    
  3.66341919E-02
  0.36384350    
  0.10885436    
  0.15543123    
 -0.48119864    
  0.17869172    
  0.11518232    
  0.14618261    
  0.68913901    
  0.13240129    
 -0.56844991    
 -6.08188249E-02
  0.16540232    
 -0.22664617    
  0.22384501    
 -0.28534704    
 -9.58702713E-02
 -0.38012147    
  0.23449057    
 -8.16276222E-02
 -0.15587057    
  0.19875221    
  0.25760472    
  0.70923865    
 -0.83084559    
 -0.29634008    
 -0.23041624    
  0.36828622    
  2.49391664E-02
 -6.61819205E-02
  0.44502306    
  0.38674107    
 -0.82651484    
 -0.17086922    
  0.94204313    
 -0.61852032    
  0.19349495    
  4.70248200E-02
 -0.31514657    
  1.68069992E-02
  0.11034811    
 -4.80441563E-02
 -0.14672135    
   1.2645363    
 -0.97426718    
 -0.28510156    
 -7.21274689E-02
  0.31567994    
  8.51580054E-02
  0.26564142    
 -0.40902749    
 -1.29312016E-02
 -0.30151558    
  0.11615229    
 -0.17971395    
  0.45425513    
  0.56864536    
 -0.32819209    
 -0.63114697    
  0.19880295    
  0.20568435    
 -2.57696901E-02
 -0.15851086    
  0.91864115    
 -0.76617217    
 -6.07906375E-03
 -0.13702156    
  0.57972503    
 -0.50995564    
 -0.10777897    
 -9.65214595E-02
  0.94312727    
  -1.1111518    
  0.74088508    
 -0.73146600    
  5.17621450E-02
  0.45467922    
  6.02923781E-02
  3.14160846E-02
 -7.86119625E-02
 -4.56352979E-02
 -0.12192583    
  0.58656502    
 -0.62236297    
  4.67271283E-02
 -3.54017727E-02
 -0.24075255    
  0.43092594    
 -0.21295379    
 -6.66911528E-02
 -1.73919406E-02
  7.48236626E-02
  0.86377275    
  -1.0840135    
  0.68878990    
 -0.42308661    
 -0.30712929    
  0.94664139    
  0.13059635    
  -1.0533556    
 -0.32066858    
  0.17142247    
  0.20656843    
  0.16404995    
  0.66315097    
  0.17293932    
 -0.71176213    
 -0.13144600    
  0.56639564    
  -1.0383056    
  0.19997653    
  0.31389812    
 -0.19889668    
 -0.36989370    
 -0.20516115    
  0.18067016    
 -2.08777096E-02
 -8.35648850E-02
  9.19682533E-02
 -3.83841954E-02
 -4.44516651E-02
 -9.13228840E-03
  0.63895243    
 -0.45510301    
 -0.29022971    
  0.40205780    
  0.78441554    
 -0.63564265    
  0.58451319    
 -0.26927340    
  8.23511183E-02
 -0.10185329    
 -0.12326861    
  7.62275606E-02
  0.68045205    
 -0.62036723    
  0.74982566    
 -0.95796329    
   1.1385828    
 -0.35886768    
 -9.05652121E-02
 -0.72158515    
  0.60413599    
 -0.54286510    
 -5.85271195E-02
  0.27596971    
 -0.11208219    
 -0.33368552    
  0.32668436    
  0.75556099    
 -0.82840878    
  0.51585054    
  0.57348281    
 -0.41397560    
 -0.43473557    
  4.64300364E-02
 -0.31256387    
  0.46644437    
 -0.41360185    
 -5.54299243E-02
  5.29760122E-02
  0.64404982    
 -0.75846004    
  8.19479525E-02
  0.54867876    
  0.23538494    
 -0.82024348    
  0.51659822    
 -0.52452439    
  0.19024761    
 -0.11122563    
  9.12914351E-02
 -0.29441592    
  0.51800698    
  3.57150077E-03
  0.66237551    
 -0.86960363    
  0.45536849    
 -0.44663483    
  0.10514312    
  0.49822190    
 -7.78653026E-02
 -0.99029988    
 -2.80719101E-02
  0.41373456    
  0.42488343    
 -0.27646330    
 -9.34864134E-02
 -7.39365891E-02
 -0.40187445    
 -0.30820182    
  0.28279209    
  0.33961868    
  0.45317423    
  6.28732815E-02
 -4.14733440E-02
 -0.44873294    
 -0.32581505    
 -0.18586123    
 -8.43070447E-02
  0.96684319    
 -0.15797263    
 -5.94655126E-02
  9.78927538E-02
 -0.28768218    
  0.12188996    
 -7.28477016E-02
  5.15451729E-02
  0.48513988    
 -0.43840200    
  0.56417155    
 -0.34560451    
  0.62775207    
 -0.76522303    
 -0.36422202    
  0.22918570    
 -0.22918575    
  0.34294474    
 -8.52532536E-02
 -6.53193966E-02
  0.10885436    
  0.54086298    
 -0.60331130    
  0.53859848    
 -0.66567290    
  0.59349155    
 -0.49302098    
  9.35258940E-02
  0.11380704    
 -0.62017804    
  0.22462377    
 -5.78548163E-02
  0.47313353    
 -0.35779139    
  0.92740178    
 -0.88100880    
 -4.36037853E-02
   1.0333928    
 -0.63444841    
 -4.98186462E-02
  0.39426956    
  9.10871625E-02
 -0.90069366    
  0.73396909    
 -0.46203530    
  0.54690188    
 -0.84598619    
 -0.30102232    
 -6.84026405E-02
 -4.98971045E-02
  9.31938738E-02
 -1.27934441E-02
 -0.20929155    
  0.11011112    
  7.74874762E-02
 -1.76997390E-02
 -8.96851625E-03
  1.78577062E-02
  7.25265443E-02
  4.82021384E-02
 -6.89930543E-02
 -2.98530515E-02
 -7.64418542E-02
  0.58986121    
  2.80989408E-02
  4.91500199E-02
 -3.91248874E-02
  0.17773905    
  0.32507455    
 -0.29019913    
 -0.24557072    
  0.10277974    
  0.61581409    
 -0.54837263    
 -0.27044004    
   1.0687306    
 -0.98934555    
  0.34396315    
 -0.22034909    
  0.36593425    
 -0.33389476    
  0.27920023    
 -0.48338082    
  0.90070033    
 -0.41222176    
 -0.20425546    
  3.87409218E-02
 -0.46521512    
  3.44324112E-02
  0.19252560    
  0.50675666    
 -0.65710711    
  7.66330808E-02
 -0.17578569    
  0.12535466    
  0.46315569    
  1.79216079E-02
 -0.26254180    
  0.19456349    
 -0.40166998    
  0.87924963    
 -0.62919837    
  0.16671380    
 -0.33497509    
 -0.43603218    
  0.31365740    
  0.19066937    
 -0.10835350    
  0.49986675    
 -0.18862231    
 -0.27643487    
  0.83633566    
 -0.26179418    
 -0.56929195    
  0.57372677    
 -0.36005199    
 -0.40970239    
  6.77180290E-02
  0.16430315    
  0.15415059    
 -0.13167772    
  0.51967537    
 -0.29505146    
 -0.18587795    
  0.22076534    
 -0.20895872    
  0.55085868    
 -0.42321289    
 -8.62601846E-02
  0.39944091    
 -0.11175878    
  0.30733553    
 -0.68202889    
  0.14391966    
 -0.34759793    
  0.90782148    
 -0.77015662    
 -7.06813782E-02
  0.35639307    
 -0.26750579    
 -1.55845974E-02
 -0.45235908    
  0.95424426    
  -1.0536783    
  0.84664834    
 -4.38318104E-02
  0.25244513    
  0.37548432    
 -0.72854894    
 -5.08192405E-02
  0.29182053    
 -6.96252584E-02
  0.21743481    
 -0.43490160    
  0.21746701    
 -0.23651512    
 -0.16705401    
  0.18374117    
  0.31909814    
 -0.61707747    
  0.92769051    
 -0.29357669    
  0.29357687    
 -0.15793607    
 -3.14630382E-02
 -0.69162631    
  0.38395876    
 -6.85492903E-02
 -0.15563010    
  0.27857339    
 -9.02251825E-02
 -0.28339919    
  0.22825882    
  0.18947667    
 -0.25507390    
  0.57096571    
 -0.24877709    
  0.16610909    
 -0.40249765    
  0.66154206    
 -0.58870441    
  0.61473858    
 -0.96201301    
  0.86098814    
 -0.50959021    
  0.56606162    
 -0.37895074    
  0.17202981    
 -0.53163439    
   1.0118233    
 -0.83113277    
 -0.29725152    
  0.10178278    
  0.52609313    
  0.54739237    
 -0.59084499    
 -0.33097431    
  0.29986769    
 -0.30628487    
  6.41718321E-03
 -0.54480070    
  0.23774242    
  0.41412312    
 -0.39688116    
  0.30673048    
  0.41034481    
 -0.82528883    
  0.41703787    
 -0.30031371    
  0.27703249    
 -0.19308600    
  6.53499737E-02
  0.66476786    
 -0.66720378    
  0.64697552    
 -3.64151299E-02
 -0.65545577    
  0.24932827    
 -0.32618719    
  0.87523901    
 -0.79838002    
  0.55669606    
  1.46102766E-03
 -0.41573656    
  7.45817125E-02
  0.38401818    
 -0.40058208    
 -4.92078066E-02
 -0.32037452    
  0.50233024    
 -0.61071652    
  0.95265830    
 -0.50006109    
  0.14152923    
 -0.26199251    
 -9.62767005E-02
  0.30089247    
  0.42238158    
 -0.84172201    
  6.93922266E-02
  0.40360141    
  6.84950203E-02
 -0.11430475    
 -0.20523833    
 -6.69392794E-02
  0.40887806    
  0.22348401    
  2.55563706E-02
 -0.66822797    
  0.54394948    
 -6.68470338E-02
  0.47880736    
 -0.31323847    
 -0.65570945    
  0.39579457    
 -0.26324809    
  0.23638864    
 -3.63649288E-03
 -0.51204073    
 -9.16056801E-03
  0.86079103    
 -0.42115161    
 -3.41743603E-02
  0.54697400    
 -0.55107272    
 -0.13382457    
  0.11934682    
  9.72023606E-02
  0.69409186    
  -1.1014491    
  0.12783344    
  0.59608561    
  0.39901653    
  -1.0784835    
  0.19893983    
  0.19742572    
  0.25516632    
  0.50940835    
  -1.2254789    
  0.33024174    
 -0.15519279    
  0.17988548    
 -8.92310292E-02
  0.20430051    
  0.22169308    
 -0.28719822    
  0.73017091    
 -0.77973503    
 -0.48145106    
  5.44132814E-02
  0.86450565    
 -0.40153578    
  8.99482146E-02
  8.41698423E-02
  0.26729441    
 -0.59132385    
 -6.59061000E-02
  0.47516069    
 -0.18930523    
  6.88708201E-02
  0.40546498    
 -0.59876835    
  0.52928770    
 -0.58025408    
 -0.10318418    
 -0.19986576    
 -6.39485270E-02
  0.43235418    
  0.11369292    
  0.14867103    
 -0.36094493    
  0.60736340    
 -0.80329055    
  0.46140501    
  0.20255317    
 -0.39843786    
 -0.14439458    
  0.11454146    
  0.52244610    
 -0.66155916    
  0.63291097    
 -1.86674148E-02
 -0.39608786    
 -2.63442062E-02
  0.53556848    
 -0.19441350    
 -0.52553165    
  0.22067128    
 -0.22314365    
  0.88204753    
 -0.64123935    
 -0.33142662    
  0.38077259    
  6.28009811E-02
 -0.47383681    
  0.22648978    
  0.51969469    
 -0.37288874    
 -4.92709167E-02
  0.29070771    
 -0.31732136    
  0.10619027    
 -0.12081935    
  0.24191381    
 -0.49172530    
  5.00761718E-02
  0.12319548    
  0.12783347    
  0.34217033    
  0.29863033    
 -0.78236449    
  0.29856753    
  0.30042100    
 -0.58981383    
  4.55591548E-03
  0.54258835    
 -1.32982284E-02
 -0.40546528    
  0.12090188    
  7.86729977E-02
 -0.26384547    
  0.36838356    
 -0.27638805    
 -0.10275982    
  0.12018529    
  2.46459432E-02
  0.67995179    
 -0.37279758    
  0.22259250    
 -0.52228397    
  0.49885839    
 -0.88135529    
  5.04753999E-02
  0.35408103    
 -0.13405120    
  0.36516267    
 -0.54956537    
  0.27763182    
  0.27193365    
 -0.26063401    
 -0.14266858    
  7.48789012E-02
  0.44025692    
 -0.89712095    
 -3.54305729E-02
  0.31755909    
 -5.14188185E-02
  9.34811607E-02
 -0.72334671    
  0.26743144    
 -9.85644162E-02
   1.0744177    
 -0.82531911    
  0.30079445    
  0.11701628    
  0.30139142    
 -0.33889574    
  6.34910492E-03
  0.60498416    
 -0.60077405    
  0.68576699    
 -0.74862629    
 -2.72126012E-02
 -0.22027402    
  0.28481254    
  0.10428230    
  5.29422276E-02
 -3.37111503E-02
  1.13638910E-02
  4.42062765E-02
 -0.48123771    
  0.66205639    
 -0.68565673    
 -0.32106900    
  0.48835286    
  8.93236250E-02
  0.23004828    
 -0.13117529    
 -0.14616323    
  0.53190941    
  0.14044198    
 -0.22190814    
 -0.66574806    
  0.72273511    
 -0.58023506    
  0.15191606    
  0.67849922    
 -0.81747842    
  0.35718900    
 -0.48888582    
  0.67240572    
 -0.37523791    
  6.12650365E-02
  0.50052673    
 -0.57054484    
  0.42505217    
 -0.46313053    
  9.77976099E-02
 -0.10927881    
 -0.42883050    
  0.14805332    
  8.77754465E-02
 -0.35627478    
   1.4177929    
 -0.75510514    
 -0.37600622    
  0.30774945    
  3.47106904E-02
 -0.22902437    
  0.10428761    
  0.21635729    
 -0.38715124    
 -0.12173071    
 -0.35806280    
   1.1643077    
 -0.15777005    
 -0.23977862    
 -0.31899166    
  0.17836888    
  0.33008710    
  0.12212335    
  8.74049291E-02
 -0.52487284    
  0.33472872    
 -0.22183546    
  4.05602902E-02
 -0.22419000    
 -0.30706584    
  0.93112671    
 -0.45801407    
 -8.80198255E-02
 -0.12355002    
  0.61036086    
 -0.47717205    
  0.23411424    
 -0.29593858    
 -0.31526980    
   1.1101997    
 -0.69314742    
  0.82969832    
 -0.55360353    
 -0.19853617    
  0.47743851    
  7.88210705E-02
 -0.59097040    
  0.41352683    
 -0.12584485    
 -0.25297138    
  0.18267684    
 -0.11667348    
 -0.19558282    
  0.56238598    
 -0.37080327    
 -0.15816656    
  0.34913465    
 -0.33746597    
  0.75717795    
 -0.57138211    
  0.75930989    
 -0.78073233    
 -0.12792283    
  0.31090024    
 -0.24594225    
  0.22941326    
  0.22047338    
 -0.38299221    
  0.12169699    
  0.11932521    
 -0.51700813    
  0.15525758    
 -4.06378806E-02
  4.72528972E-02
 -0.44012499    
  0.85070497    
 -0.21732955    
 -0.15868993    
 -2.36315541E-02
  0.22140269    
  0.16356352    
 -0.42941824    
 -0.13613214    
  0.76716238    
 -0.34448507    
 -0.37438312    
 -0.65660226    
  0.95293188    
 -0.57495433    
  0.94154298    
 -0.41187954    
 -0.12092499    
  0.24256186    
 -0.15900590    
 -0.36328140    
  0.65346521    
  6.24751337E-02
 -0.36475590    
 -0.28161535    
  7.00673684E-02
  6.31278008E-02
  9.42402333E-02
 -0.19049200    
  0.27267349    
 -0.30693260    
  0.73899651    
 -0.63955188    
  0.36585608    
  0.25821173    
 -0.77016014    
  0.40359080    
  0.25089753    
 -0.27175128    
 -0.32807833    
  0.36383021    
 -5.90085164E-02
  2.32568160E-02
  3.20481807E-02
 -5.72674684E-02
 -0.12988940    
  8.77566487E-02
 -0.20135419    
  0.52723151    
 -0.41587415    
 -0.17339282    
  0.45995343    
 -0.41052854    
  0.95609701    
 -0.77971506    
 -0.16126809    
  0.81425816    
 -8.30925331E-02
 -0.83652568    
  8.26035291E-02
  0.17547798    
 -0.33604297    
  0.47037905    
 -0.45843828    
  0.68120694    
 -0.67824394    
 -0.37630862    
  0.35839739    
  0.55961591    
 -0.31974542    
  0.13293888    
  3.46618406E-02
  0.22354445    
 -0.14643461    
 -0.17603330    
  0.43022975    
 -2.77189333E-02
 -0.65256184    
  0.49594265    
  5.71584441E-02
 -0.40301701    
  0.58479369    
  0.18027572    
 -0.82294762    
 -0.31039059    
  0.62931526    
 -0.10306154    
  3.08350325E-02
 -0.31089151    
  0.74953771    
 -0.36642003    
  0.32374680    
 -0.50493926    
 -0.20469190    
  0.54406202    
 -0.25915393    
  0.34536129    
 -0.44610298    
  5.38246669E-02
  0.22052003    
 -0.45298624    
 -0.28493103    
  7.41081238E-02
  0.95498818    
 -0.62485254    
  0.41439021    
  0.23246963    
 -0.79978871    
   1.2284567    
 -0.50169301    
 -0.31467280    
  0.15036985    
  0.29213658    
 -0.96599042    
  0.82008839    
 -0.53879601    
 -0.23462756    
  0.37355274    
 -0.21118617    
  0.10768353    
  0.40623823    
 -0.20135783    
 -0.76565689    
  0.51082563    
  0.27355862    
  3.28495093E-02
  0.25668606    
  0.22091873    
 -6.91520050E-02
 -0.47335055    
 -2.12979782E-02
  0.38103345    
 -2.67738826E-03
 -0.15169622    
 -0.45914227    
  0.25569451    
 -0.52624023    
  0.70600933    
  0.40971589    
 -0.82320023    
  8.56013894E-02
 -0.21156977    
  0.72017598    
 -0.17594182    
  2.66681891E-02
 -4.75526415E-02
 -0.74649298    
 -0.28768185    
  0.62464356    
  0.41115391    
 -8.98146257E-02
 -0.32624087    
  0.68078583    
 -0.55837274    
  6.50077127E-03
  0.56668729    
 -0.32090759    
  0.37458768    
 -0.50234431    
  0.18996967    
 -0.34764537    
  0.47700134    
 -3.69360223E-02
 -0.24103069    
  0.64214450    
 -0.63846791    
 -2.60236412E-02
 -0.22267281    
 -1.90028697E-02
  8.28057081E-02
  0.12438373    
 -0.40839338    
  0.64355040    
 -0.29956564    
  0.20763950    
 -0.51703870    
  9.71111208E-02
 -0.21100681    
  0.24138869    
 -0.28022870    
  0.81860155    
 -0.39460704    
 -0.11427954    
  0.69918245    
 -0.47265458    
  -1.0966835    
   1.0928150    
  0.54735935    
 -0.89356858    
  0.18687747    
  0.26759538    
 -0.17228501    
 -0.31278789    
  0.60767567    
  2.58176122E-02
  0.25993961    
 -0.55413949    
  0.24029922    
 -0.34857050    
 -6.00643605E-02
 -5.38026094E-02
  0.55168784    
 -0.61924601    
  7.75580034E-02
  0.14558530    
 -0.28410435    
  0.27763164    
  0.39967623    
 -0.49023595    
  7.74874762E-02
 -7.98597559E-02
  0.13531135    
  0.26300246    
 -4.56847772E-02
 -0.49536401    
  0.85703492    
 -0.64546502    
  0.65010548    
 -0.73329443    
 -0.48310107    
  0.38706782    
  0.27231270    
 -0.23074804    
  0.51994431    
 -0.14286797    
  0.26115528    
 -0.55525690    
 -0.12719475    
  0.22314371    
 -3.02399043E-02
 -9.66267809E-02
  0.23562580    
  0.60335600    
 -0.64227164    
 -0.10668433    
 -0.28989190    
   1.4443127    
  -1.1304284    
 -0.12372740    
 -7.33575895E-02
 -0.48747808    
  0.81944102    
  4.42062765E-02
 -0.12456256    
 -3.95472795E-02
 -0.16089676    
 -0.48053274    
 -0.15213639    
 -0.20800047    
 -1.16280429E-02
  0.69897795    
  6.19915314E-02
 -0.18560567    
  3.87143716E-02
  0.85629880    
 -0.38748267    
  0.14876120    
 -0.55918950    
  0.31273866    
  0.55523920    
 -1.89759303E-02
 -0.25295785    
 -0.25319579    
  0.81375134    
  -1.1300886    
  0.48192343    
  0.30811819    
 -0.43017432    
  9.10600573E-02
  0.33911428    
  1.18031865E-02
  0.25218320    
 -0.78320271    
  0.53362370    
 -0.42649069    
 -0.44404873    
  0.50209171    
 -0.72756743    
  0.13789940    
 -0.42428529    
  0.14448154    
 -0.19768576    
 -0.11573615    
  8.80334750E-02
  0.17480290    
  0.48405522    
 -0.53733701    
 -5.10313474E-02
  3.09301745E-02
 -0.11271966    
  3.90020125E-02
  0.65414512    
 -0.73373264    
  0.16841872    
 -0.11653369    
  1.67132691E-02
  6.41930327E-02
 -5.32041825E-02
 -2.21001171E-02
  4.37228605E-02
  1.59154423E-02
   1.2968879    
  -1.4022483    
 -4.17971648E-02
  0.13124223    
  0.11599880    
 -0.22314370    
  4.08218838E-02
  8.22380856E-02
 -0.10536052    
 -2.36697253E-02
  0.68412447    
 -0.50380093    
 -0.11093133    
 -1.12359608E-02
  5.63394371E-03
  4.93251160E-02
 -6.63227513E-02
  6.63226917E-02
 -0.10121007    
  0.63215286    
 -0.35937384    
 -7.96674117E-02
  0.50593567    
  0.25782922    
  0.48969468    
  8.92141759E-02
 -0.38904044    
 -0.34971735    
  0.27155268    
 -0.32636073    
  0.61556643    
 -0.57418084    
  0.68091029    
 -0.47631615    
  0.11041366    
  0.43844590    
 -0.76980293    
  0.21209382    
 -0.46380082    
  0.72957790    
 -0.29052547    
 -0.17370278    
  0.27541208    
 -4.20230813E-02
 -0.16783485    
   1.0402588    
 -0.84282351    
  0.47260433    
 -0.68796593    
  6.25985786E-02
  0.16724055    
  9.77337435E-02
 -0.14396070    
 -1.95446145E-02
 -6.57086596E-02
 -0.20458160    
  0.36240572    
 -0.13926211    
  0.44821641    
 -0.49528396    
  0.65257627    
 -0.42127311    
  0.43250236    
 -0.69314706    
  0.70670235    
 -0.38847420    
 -0.27929381    
  0.74997419    
 -0.57323676    
  0.51282370    
 -0.59403366    
 -0.25007582    
 -0.32264057    
  0.77967757    
 -3.59106995E-02
  4.46904115E-02
 -3.50262364E-03
 -0.27259207    
  0.39775491    
 -0.60433155    
  9.19565111E-02
  0.40114915    
  0.27899405    
 -0.17086922    
 -3.63675691E-02
  0.37991342    
 -0.76151073    
  0.96148032    
 -0.43893167    
 -0.17036556    
 -0.41295597    
  0.52870971    
  4.90010530E-02
 -0.49132645    
 -0.10663847    
 -0.44325447    
  0.17499080    
  0.47750062    
 -0.56117290    
  0.61763966    
 -0.51082557    
 -0.21825358    
 -0.26888946    
  0.15718567    
  0.52795088    
 -0.48349905    
  0.49150997    
  0.74117720    
  0.12828973    
 -0.63363820    
  0.24311095    
 -0.15662478    
 -0.44376123    
  0.31654090    
  9.19227526E-02
 -0.10958334    
 -0.33558190    
  6.62892833E-02
  0.19295497    
 -9.57911760E-02
  0.43671787    
 -0.19991137    
  0.58406818    
 -0.53517878    
 -2.61846147E-02
 -0.12597974    
  8.43072608E-02
 -0.20731196    
  0.80918324    
 -8.63759518E-02
  4.59422059E-02
 -0.27801996    
 -0.46234065    
  0.96931279    
  -1.0766544    
 -2.58265585E-02
 -0.12033001    
 -1.98680311E-02
  0.25539368    
  0.82748783    
  0.12941742    
 -0.98315352    
  0.67976010    
 -0.50455618    
  0.81587821    
  -1.0800300    
  0.45277771    
 -0.30445805    
  0.55062467    
 -0.86970508    
 -0.33234268    
  6.06247634E-02
  3.55593190E-02
 -0.19727992    
 -0.10064351    
 -6.68940395E-02
  0.81162900    
 -0.68203616    
 -1.11109950E-02
  7.01095983E-02
  0.65870672    
 -0.81025648    
  0.73469603    
 -0.59889477    
  2.09430531E-02
 -6.97332621E-02
  2.19789278E-02
  0.64585066    
 -0.15035942    
   1.0265400    
 -0.56735647    
 -0.11987709    
 -7.59237334E-02
 -0.35340869    
  0.24323039    
  0.26105219    
  2.16460116E-02
 -0.41298804    
  0.54892534    
  0.19316612    
 -0.57553512    
 -1.93641353E-02
  0.67482400    
 -0.51272386    
  0.17397331    
 -6.17479905E-02
  0.32977727    
 -5.16952276E-02
  3.00892927E-02
 -0.66393667    
  0.60282433    
 -0.53544927    
  0.54535043    
  0.15766311    
 -0.50337321    
 -0.56077659    
 -0.21202661    
 -0.12851897    
 -5.73074073E-03
 -1.15609830E-02
  0.17551549    
   1.2983956    
 -0.33727127    
  1.29749663E-02
  7.10776299E-02
 -0.15758729    
  0.25086814    
  0.18881087    
 -0.56123400    
 -0.17015105    
 -0.12283615    
 -0.30299622    
  0.65754139    
 -0.35150999    
   1.1391917    
 -0.69217783    
 -0.50310338    
   1.2417133    
 -0.74639165    
 -0.27217767    
  0.60052556    
 -0.66677487    
  0.13318895    
 -0.79664415    
  0.16172087    
  0.42783752    
 -0.41882837    
   1.1510262    
 -8.27649310E-02
 -0.70088130    
  0.42595753    
 -0.19909440    
  0.41368189    
 -0.35831282    
 -0.13789020    
 -0.12893347    
  0.47534105    
 -7.49859661E-02
 -0.25014415    
  5.12933619E-02
 -0.47803587    
  0.80913633    
  0.27321514    
 -0.79972279    
  0.46160978    
 -0.29666239    
  0.50046289    
 -2.69217063E-02
 -0.30114847    
 -0.52026987    
 -0.14085762    
 -0.10629482    
 -0.14022939    
 -2.72498559E-02
  5.37765287E-02
  5.10312431E-02
 -0.15001321    
  0.56044114    
  0.40875998    
  0.81093025    
 -0.14332579    
 -0.68753862    
  7.74579197E-02
  0.43470892    
 -0.58644724    
  0.34333354    
 -0.10441138    
  0.22655337    
 -0.50479263    
  7.48236626E-02
  0.75841224    
 -0.65677971    
 -0.48866385    
  0.50533122    
  0.16355146    
  0.48307562    
 -0.54831606    
  1.48703121E-02
  9.18260310E-03
 -0.25707647    
  0.64471167    
 -0.15684262    
 -0.47845712    
 -0.35634026    
   1.2012936    
 -0.76400995    
  0.32841751    
  0.36364922    
 -0.24915437    
  0.31605506    
 -0.92288458    
 -0.31432760    
  0.58468461    
  0.23587747    
 -0.69930094    
  0.70998007    
 -0.19361441    
 -0.11916514    
 -0.10259812    
  0.26324794    
 -0.45806086    
  5.96382543E-02
 -9.08465460E-02
  1.14616584E-02
  0.31508085    
  0.35209066    
 -0.52160454    
  0.56452966    
 -0.54260463    
  0.39008647    
 -6.54643169E-03
 -0.36208463    
  8.14930871E-02
 -0.26759523    
  0.73214918    
 -0.70967638    
  0.69592100    
 -0.52758557    
  0.51644343    
 -0.32865971    
 -0.12633133    
  0.74686557    
 -0.36900401    
  0.28046995    
 -0.55562359    
 -0.23214802    
  3.45712677E-02
 -7.03807622E-02
  0.90159994    
 -0.98577464    
 -0.28297195    
  0.37234095    
  0.83874929    
 -0.21951096    
 -0.35647556    
  8.58484879E-02
  0.11391620    
 -0.21785587    
 -0.22924720    
  0.62588370    
 -0.15460554    
 -0.37180233    
  4.29445431E-02
  5.80182970E-02
  5.08755445E-02
  0.19415604    
 -0.21217439    
 -2.04089750E-02
 -0.19769679    
  0.61477816    
  0.14047053    
 -0.69669539    
  0.23539068    
  3.73854907E-03
  0.28113103    
 -0.25534657    
 -2.95222942E-02
  6.87433779E-02
  0.20763944    
 -0.41905108    
 -0.39793423    
  0.16010466    
  0.46828958    
 -0.15758729    
  0.29068977    
 -4.51452006E-03
 -0.36990580    
  0.21525241    
 -0.14364272    
  0.64420462    
 -0.62607712    
  0.35567620    
  -1.0428536    
  0.99119222    
 -0.27645427    
  0.17907996    
 -0.79922926    
  3.54644954E-02
  0.13961056    
  0.17725813    
 -0.17725813    
  8.42295811E-02
 -5.14399111E-02
  0.94462442    
 -0.60689652    
  0.28243804    
 -0.45311230    
 -0.54789817    
  0.16936246    
   1.0233889    
 -0.72221130    
  0.13051079    
 -0.51475471    
  0.44911784    
 -0.13712730    
  0.20276444    
  0.41560942    
 -0.37638870    
 -0.10485778    
  0.24205886    
  0.30236658    
  -1.0460806    
  0.99524742    
 -0.48110792    
  0.11695537    
  0.72358447    
 -0.20090851    
 -0.37326655    
 -0.34909916    
  0.40276623    
 -0.46676570    
  0.80452389    
 -8.02571028E-02
  0.16758952    
 -0.91217673    
  0.82484388    
 -0.34499183    
 -0.22951569    
  0.30802175    
 -0.37164736    
  0.41915855    
 -0.34418190    
  0.27804232    
 -0.33135724    
  0.13976181    
 -0.37488189    
  0.34759787    
  0.49495569    
 -0.82168818    
  0.53702796    
 -8.07614848E-02
  0.29975832    
 -0.52758557    
  0.39918587    
 -0.62762481    
  0.78604090    
 -0.32418254    
 -0.40453631    
  0.60283834    
 -0.26756051    
  0.60902900    
 -0.65384305    
  0.72694451    
 -0.30768591    
 -0.47715259    
  8.79125483E-03
  0.19788168    
 -0.16983239    
  0.44168058    
 -0.18753356    
 -0.43561801    
  0.31659666    
  0.35593122    
 -0.50822490    
 -0.50794369    
   1.0213634    
  0.18942058    
 -0.94952732    
  8.27589631E-03
  0.13353156    
 -7.23774685E-03
  0.11858980    
  0.27632761    
 -0.33614582    
  0.38858053    
  0.15326589    
 -0.52150661    
 -7.42802471E-02
  0.84384948    
 -0.85110486    
  0.36921731    
  6.02297820E-02
 -0.46905610    
  0.68808377    
 -0.49988759    
 -4.19306150E-03
 -0.40967578    
  0.49808678    
  0.36757678    
 -0.64505488    
  0.24423921    
  8.93282369E-02
  6.16937950E-02
  0.38880277    
 -0.22227487    
 -0.18029737    
 -0.19452745    
  0.10008337    
 -0.53005707    
  0.88539785    
 -6.48053661E-02
 -0.37391689    
 -0.12323250    
 -9.41167213E-03
  0.11594264    
  0.25014403    
 -0.25860083    
  0.20298435    
  0.22001904    
 -0.45756394    
  0.61429405    
  9.46742576E-03
 -0.59987366    
 -8.50625932E-02
  8.93452987E-02
  7.21218213E-02
  0.34889120    
 -0.15111642    
  0.18422276    
 -0.85638446    
  0.47835517    
 -0.27131519    
  0.31774512    
 -0.27453658    
  0.16052699    
  9.10640731E-02
 -0.33453971    
 -0.14831193    
  0.63340378    
 -0.54639250    
 -3.80721726E-02
  0.83744121    
  5.15448675E-03
  0.33812365    
 -0.17047626    
 -0.29934400    
 -0.95287561    
  6.26354367E-02
  0.49643692    
  0.78350455    
 -0.36938131    
 -0.30507380    
  0.34865046    
 -0.76884335    
 -0.36049727    
   1.3260022    
 -0.46481928    
 -0.51262563    
  0.36772460    
 -1.46600707E-02
 -4.31100167E-02
  0.63650668    
 -0.55409503    
  6.85871989E-02
 -5.04960120E-02
  0.17999473    
 -0.21650989    
  0.12783350    
  0.52634108    
 -0.35928670    
 -0.31999329    
 -0.19083203    
  0.42744419    
 -0.12828952    
 -0.27884912    
  0.58722842    
 -0.42094731    
  1.47840139E-02
 -0.42131308    
  0.49016643    
 -5.84254079E-02
 -0.18398277    
  3.43169235E-02
 -4.43422087E-02
 -0.13749740    
  0.86773169    
 -0.75833327    
 -0.38368332    
  0.30558157    
 -0.21825378    
  0.10883882    
  0.16126828    
  0.44031203    
  0.33083031    
 -0.36037189    
 -0.25814018    
  0.13238928    
 -6.82786927E-02
  0.14893690    
 -2.05038469E-02
 -0.14571176    
  0.34484059    
 -8.36500302E-02
 -0.44220591    
  9.69703346E-02
 -0.30200195    
  0.32773465    
  0.80552685    
 -1.03736324E-02
 -0.68587458    
 -0.19608034    
  0.31501296    
 -0.13985395    
 -0.18783341    
 -7.68588558E-02
  0.24978271    
  0.12301484    
  0.13305704    
 -0.11239896    
  0.34545988    
 -0.68267584    
  0.16303971    
  7.66330659E-02
  0.73527986    
 -0.80529779    
 -8.48159641E-02
  0.45827249    
 -0.14636461    
 -0.33123207    
  0.68825722    
 -0.68582106    
 -8.90039429E-02
   1.0816246    
 -0.62265271    
 -0.75734967    
  0.43024537    
 -0.48172688    
 -0.22787169    
 -3.37381326E-02
  0.95286846    
 -8.68396461E-02
 -0.37901410    
 -0.45327684    
  0.55077505    
 -0.13119236    
  0.18698345    
 -0.60656655    
  0.47708750    
 -0.54067850    
  0.58385098    
 -3.43873836E-02
  0.10769030    
 -7.33026117E-02
  0.15856764    
  0.22506492    
 -6.13444857E-02
 -0.71794206    
   1.2605035    
 -0.66854131    
  0.76997954    
 -0.46338040    
  0.32570645    
 -0.22684033    
 -0.57125753    
 -8.25501904E-02
  0.82240367    
 -0.51780343    
  0.25882339    
  5.42451367E-02
 -0.16298950    
 -0.21797787    
  0.62029946    
 -0.43875882    
 -5.00607304E-02
 -0.27476096    
  0.13150232    
  0.58303595    
 -0.49464333    
 -0.31331491    
 -2.09901612E-02
  0.13315260    
  0.57054478    
 -0.10087307    
 -0.34982798    
  0.99455792    
 -0.61210078    
 -0.33872181    
  0.43796411    
  0.14203437    
 -0.76502657    
   1.2430372    
 -0.93125767    
 -0.10668433    
  0.12047748    
  0.20138218    
 -6.42049219E-03
  0.19671018    
 -0.32909214    
 -0.49381447    
  0.81093007    
 -0.39150682    
 -0.28702220    
 -0.12939355    
  0.24159116    
 -3.11401431E-02
 -7.84219727E-02
  0.27042866    
 -0.45802754    
  0.86750066    
 -0.54702890    
  0.19225669    
  0.50663424    
 -0.30268535    
 -0.13242447    
 -0.21872842    
 -0.25731075    
 -0.16369274    
 -7.30757713E-02
 -0.14755419    
  7.64958933E-02
  0.72180259    
 -0.15226923    
 -3.57179828E-02
  1.35441814E-02
 -0.19223599    
  0.24677518    
 -4.11758237E-02
  0.30794010    
  0.23253013    
 -0.11601270    
 -0.42224789    
  0.78986102    
 -0.22364487    
 -0.58178967    
  0.23650689    
  0.40841067    
 -0.56108755    
 -0.10192977    
 -0.73511147    
   1.2096709    
  0.15130575    
 -0.42956254    
  0.31177962    
 -8.75110775E-02
 -0.50633818    
 -0.18531108    
  0.75693703    
 -0.36959922    
  0.33530995    
 -0.27612129    
  0.13257308    
  4.59098853E-02
  0.16372031    
 -0.53841335    
  0.47957301    
 -0.71798426    
  0.58712894    
  0.29423949    
 -0.78283596    
  0.42054319    
 -0.12352115    
  0.53833216    
 -0.72865403    
  0.12018997    
  0.72676390    
 -2.82891858E-02
 -0.84305596    
 -0.12615146    
  0.92576963    
 -0.65290242    
 -9.14797261E-02
  0.33111748    
 -0.36679316    
  0.40949240    
 -2.77114771E-02
  1.56776281E-07
  0.19328038    
 -2.20396072E-02
 -0.58001769    
 -0.15290761    
  0.68878990    
 -0.38814875    
 -0.13783225    
  0.42336628    
 -0.12893346    
 -0.35798621    
  0.28571147    
  0.34656462    
 -0.42234299    
  5.18251993E-02
 -0.29919612    
 -5.89229651E-02
  0.64731514    
 -0.32833618    
 -0.30178660    
  0.73487765    
 -0.51857585    
  0.38621137    
 -0.35467735    
  0.56183052    
 -0.72787720    
  0.52227795    
  0.18902764    
 -0.42427841    
  0.23835143    
 -4.59304415E-02
 -0.54433578    
  0.47035289    
 -0.26638636    
 -0.30067402    
  0.41465351    
  7.25097507E-02
 -0.33081719    
  0.83975077    
 -0.61450422    
 -0.19160813    
  6.40612692E-02
  0.49154803    
 -0.64888561    
  1.38699943E-02
  0.26680437    
  0.22735393    
 -0.29951635    
 -0.32385379    
  0.10692690    
 -6.69830143E-02
  0.18632965    
  0.15486486    
 -0.17251953    
 -8.21656138E-02
  0.60663772    
 -0.34342405    
 -0.14114283    
  0.33016551    
 -0.50906968    
 -0.18232155    
 -0.16769218    
 -0.10951846    
  7.57599548E-02
 -4.83609177E-02
  4.40599062E-02
  0.43658486    
  0.47452006    
  0.38974446    
 -2.13530436E-02
  0.11751660    
  -1.0207043    
  0.59857637    
 -0.49203300    
  0.23792757    
 -3.19516882E-02
 -0.14410028    
  0.82198006    
 -0.89186621    
  1.06668351E-02
  0.59131724    
 -0.39016426    
  0.16738798    
 -6.83376938E-02
  0.37420234    
 -0.53591233    
  0.15974389    
 -0.15283900    
 -0.63956290    
  0.59260613    
  0.14933126    
 -0.46298900    
 -0.16795161    
 -5.60145415E-02
  0.98082936    
 -0.41476765    
  0.90217286    
  -1.0668931    
  0.66804135    
 -0.17556465    
  0.23983824    
 -0.38839310    
 -0.26961705    
  0.15597582    
  0.53075695    
 -0.74735737    
  0.13217166    
  0.21549547    
 -8.40495676E-02
 -6.02332354E-02
  0.32147267    
 -0.26542339    
  2.89275441E-02
  0.19211712    
 -3.94221917E-02
 -0.53500867    
  0.24499251    
 -4.68365103E-03
 -4.80859689E-02
  0.16325735    
  6.87139109E-02
 -0.19807003    
 -9.56928637E-03
  0.52609318    
 -0.32433024    
  0.34262761    
 -0.53482127    
  9.96297598E-02
 -0.13846977    
  0.63190353    
 -0.83422565    
 -0.28566396    
 -5.81156669E-08
  0.33877367    
  0.30689281    
 -0.13564788    
  0.32218876    
  7.43584707E-02
 -0.26513681    
 -8.64324421E-02
 -1.63363740E-02
  0.49326044    
 -0.32079130    
 -0.34962758    
  0.73441851    
 -0.59319210    
  0.20840119    
 -9.55081731E-02
 -0.35449880    
  0.27988800    
  3.68706770E-02
  9.07751545E-02
  0.86282027    
 -0.65971082    
 -0.33782205    
  0.13264434    
 -0.18108000    
 -0.23688498    
  7.85901174E-02
  0.77676135    
 -0.64105219    
  0.54427040    
 -0.64008790    
  0.10842823    
 -0.26537630    
 -0.22232673    
   1.3033563    
 -0.96397305    
 -0.14019792    
  0.77960080    
 -8.81273299E-02
 -0.22230661    
  0.38003993    
  8.54723249E-03
 -0.12847835    
  5.79647720E-02
 -0.58505082    
  0.14237198    
  0.41489935    
  0.27706262    
  0.11421788    
 -7.24001750E-02
 -0.78233302    
 -0.20039439    
  0.32862562    
  0.11948346    
  0.53575510    
 -0.90218627    
  0.40639859    
 -0.47899938    
 -0.22540493    
  0.32563183    
  0.26424864    
  8.80568102E-02
  0.27612108    
 -0.11705653    
 -0.19614217    
 -0.52014643    
  0.43078297    
  0.18774180    
 -0.35538894    
  5.98681718E-02
 -0.10186919    
  0.38287020    
 -8.58485326E-02
  0.34807220    
 -0.20020209    
 -0.27064574    
  0.40696540    
 -0.20568092    
  0.25966913    
 -0.49999419    
  0.92329180    
 -0.69780934    
 -0.21848167    
 -0.39046204    
  0.33549011    
  0.75275964    
 -0.64789051    
  4.54131067E-02
 -4.54131179E-02
  0.53010762    
 -0.29290387    
  0.29939333    
 -0.40417242    
  0.50849712    
 -0.40023398    
 -0.57671779    
  0.46845430    
 -0.21062531    
  0.19105531    
 -3.96052795E-03
 -0.18232168    
  0.42277467    
  0.21026842    
 -0.84729773    
 -0.95080268    
   2.2248297    
  -1.1390220    
 -1.28746805E-07
 -3.94269340E-02
  6.23578914E-02
  0.21250775    
  0.13683549    
 -0.29302505    
  0.33817136    
 -0.35014784    
  0.79718143    
 -0.89321476    
  0.27835470    
 -0.34696883    
  0.41676480    
 -7.38199651E-02
  8.49933028E-02
 -0.34353438    
 -0.14290021    
  0.95527965    
 -0.65339196    
  0.53936756    
 -0.39834747    
 -0.15899783    
 -0.14887363    
  0.15113877    
 -6.54438511E-02
  0.22024065    
 -0.13021483    
  0.46751720    
 -0.71411222    
 -3.44861783E-02
   1.0669265    
 -0.81042719    
 -0.18322691    
  0.34189227    
 -5.35312071E-02
 -0.31591091    
  0.77619338    
 -0.63327903    
  0.53333086    
 -0.46320859    
  0.53579330    
  5.64978570E-02
 -0.52044326    
 -0.21477526    
 -7.84298405E-03
  5.11619598E-02
  0.57551992    
 -0.39153725    
  0.19708069    
 -0.50572777    
  5.63394558E-03
  0.67041886    
 -0.36326462    
 -3.14820893E-02
  6.79975078E-02
  0.34525552    
 -0.27228630    
  0.31372890    
 -0.61133659    
  0.16301766    
 -0.28204814    
  0.62335122    
  0.39334372    
 -0.71783972    
 -0.49020618    
 -0.32228741    
  0.34913465    
  0.79535699    
  0.55469227    
 -0.79707819    
 -7.71895349E-02
  0.11457740    
  9.44759697E-02
 -0.67823392    
  0.24655148    
 -5.15477546E-03
 -0.50310338    
   1.0504630    
 -0.52436972    
 -0.17327155    
 -0.16978770    
  0.64764321    
 -0.16131471    
  0.22270583    
 -0.18407439    
  0.29815343    
 -0.32590339    
  0.19415608    
 -0.27763170    
  0.36136967    
 -0.37558806    
  8.89982805E-02
  0.39522365    
 -3.44085470E-02
 -1.52326329E-03
 -0.31446031    
  0.61501634    
 -0.62129927    
  0.43172771    
 -3.18805240E-02
 -0.57130361    
  3.91248725E-02
  0.54059416    
 -0.20036054    
 -0.45442596    
  0.26319119    
  7.94068724E-02
  6.10733926E-02
 -0.29428688    
  0.61940986    
 -0.73148632    
  0.32990456    
  0.44597706    
 -0.95229089    
  0.15736094    
 -8.00428540E-02
  4.36752774E-02
  3.91113535E-02
  0.69451594    
 -0.36590260    
 -5.47248386E-02
  0.41100508    
 -5.97617328E-02
  0.15079355    
  0.13431929    
 -0.53349918    
  6.54781088E-02
 -0.34070665    
 -8.25210661E-02
  0.67688650    
 -0.81812823    
  0.76193374    
 -0.56577623    
  0.47032177    
 -0.40626037    
   1.0588503    
  -1.2648389    
  0.51725674    
 -0.28535393    
 -1.87798869E-02
  0.71656752    
 -0.67252773    
  0.87035388    
 -0.40262008    
 -0.51890749    
  0.21403310    
 -0.19278084    
 -4.78560105E-02
  0.57628298    
 -0.57628286    
 -8.70113298E-02
  0.15567736    
 -0.11122563    
  0.28319645    
  0.69699347    
 -0.80256784    
  0.10942092    
 -0.21311699    
 -9.19902474E-02
  0.50926214    
 -0.71051145    
 -0.23596430    
  0.30961698    
 -0.49032706    
  0.62828642    
  0.99363363    
 -0.86786401    
  0.36211452    
 -8.41385350E-02
 -0.13230266    
  0.44084987    
 -0.71229273    
  0.64834392    
 -0.91898966    
  8.72928128E-02
  0.31817240    
 -0.77770454    
  0.49601030    
 -3.03051341E-02
  0.52790952    
  0.25914800    
  4.51820642E-02
  0.21480925    
 -0.69098979    
  6.87054768E-02
  0.48844433    
 -0.71058214    
  0.47969255    
 -0.49999776    
  0.28960344    
 -0.47500643    
  0.25712737    
  0.50460094    
  4.31339396E-03
  0.68232864    
 -0.61438829    
  0.13871239    
 -0.54283804    
  4.00811527E-03
 -0.10092583    
 -0.31156388    
 -7.39854613E-08
  0.54000324    
 -0.14975911    
  8.80334973E-02
 -0.32455859    
  0.70729530    
 -3.83856753E-03
 -0.33314446    
 -0.15653898    
  0.15474820    
 -0.43271497    
  0.72442079    
 -0.72718734    
  0.70826757    
 -0.57369816    
  0.18514244    
 -0.14946699    
  5.67687377E-02
 -9.00260955E-02
 -0.20578283    
   1.3477261    
 -0.96325129    
  0.46747506    
 -0.47762740    
 -0.15415080    
  0.67755020    
 -0.60633731    
 -0.33691594    
  2.45412234E-02
  7.86429569E-02
  0.39136058    
  0.18137416    
 -0.34344766    
  3.71626541E-02
  3.37585509E-02
 -0.26714748    
  0.30979347    
 -0.11803155    
  0.36978772    
 -0.23402165    
  0.48310092    
 -0.64149255    
  0.93218231    
 -0.84669763    
 -6.28592446E-02
  6.07562251E-02
  0.13930418    
  0.12225009    
 -0.29364249    
  2.15063598E-02
  0.11825577    
  0.47307065    
 -0.25030527    
 -0.56682771    
  0.62272465    
 -1.29590770E-02
 -0.67590517    
  0.81881309    
 -0.30117312    
  0.15826549    
 -0.20697062    
  0.11758477    
 -0.28609866    
 -0.13292897    
  0.45023090    
  0.10904052    
 -0.39928612    
 -0.10604500    
  3.14633586E-02
 -0.32372180    
  0.88333774    
 -0.53341347    
  0.15353481    
  0.36843547    
  1.90000571E-02
 -0.73805511    
 -0.44154102    
   1.2285658    
 -0.86335611    
  0.12749328    
  0.33575955    
 -0.29423946    
 -0.42600963    
 -4.11272012E-02
  0.83357245    
 -7.57677332E-02
 -0.24393035    
  0.48445341    
 -9.12395567E-02
 -0.74209148    
 -0.17265946    
  0.41058034    
  1.26744704E-02
  0.35465768    
  5.16465902E-02
 -0.39877605    
  0.56815058    
 -0.27921924    
 -0.23302349    
  0.38395897    
 -0.43487921    
  0.96484399    
  -1.0054588    
 -0.34636557    
 -0.36244774    
  0.97157621    
  0.10754935    
  0.27914858    
 -5.27900420E-02
  0.58715248    
 -0.70190859    
  0.39420187    
 -0.90502745    
  0.22154246    
  0.29247829    
 -0.12197825    
 -0.15776092    
 -0.26405346    
  0.63663483    
 -0.26091161    
 -8.66682827E-02
 -0.24078788    
  0.60136473    
  0.17343467    
 -0.53607136    
  0.26947632    
 -0.39684084    
  0.46530882    
 -0.69314718    
 -0.18703841    
  0.38637128    
  0.45788223    
 -0.37913802    
  3.28615829E-02
  0.56452984    
 -0.91751719    
  7.67338648E-02
  0.66724640    
  1.30343065E-02
 -0.55244726    
  0.87024695    
 -0.75915271    
  0.25701526    
  0.37382790    
 -0.84452403    
  0.38021842    
 -0.20997325    
  0.33446774    
  9.10445973E-02
 -0.28412616    
 -0.19909440    
  0.47862950    
 -9.14833099E-02
 -0.28153864    
  0.27648389    
 -0.10498510    
 -5.39630726E-02
 -0.14005907    
  0.50029176    
 -0.70425820    
  3.02636568E-02
  6.55541420E-02
 -0.46292222    
   1.1958756    
  0.10961961    
 -0.16735232    
 -5.85271157E-02
  0.29450822    
 -0.42608434    
 -7.29069263E-02
 -0.33882776    
  3.01997121E-02
 -0.58687162    
  0.76460612    
 -0.32807833    
  0.40900481    
  0.26399362    
 -0.64158267    
  0.58434427    
 -0.31290156    
 -0.31086960    
  0.71567965    
 -0.54368830    
 -0.10460855    
  0.56497222    
 -0.55499673    
  0.44678316    
  4.34850641E-02
 -0.52819973    
  0.10277974    
 -0.17214121    
  0.51027274    
 -0.22813103    
  0.12883288    
  0.38698006    
 -0.59828925    
 -3.68703380E-02
  0.78074521    
 -0.52890921    
 -0.13040821    
  0.50874454    
 -0.24207155    
 -0.24609613    
 -0.23543891    
  0.44916952    
 -0.28768209    
 -7.27591738E-02
  0.22502869    
 -0.76537359    
 -0.31089151    
  5.89983724E-02
  0.42948011    
  0.49510968    
  0.85406363    
 -0.91585106    
  0.29152107    
  0.15062594    
 -0.28956687    
  0.17442867    
 -0.16690987    
  0.29188648    
 -0.19385646    
  0.62008321    
 -0.97748637    
  6.57514781E-02
  0.70107043    
  -1.0226539    
  0.27981421    
  0.40704346    
 -0.31648415    
  0.15415087    
  0.77161855    
  -1.2501934    
  0.45225719    
 -0.20895872    
 -9.43402480E-03
  4.40397337E-02
  0.13154525    
 -7.21216723E-02
  0.34679720    
 -0.42222124    
 -0.39972138    
 -0.13993371    
   1.0248085    
 -0.42479974    
  0.32807016    
 -0.41173455    
  0.37513560    
  9.42783728E-02
 -0.65551603    
  0.23219354    
  0.12873378    
 -0.14462526    
  8.96773040E-02
 -0.17814612    
  0.61112314    
  4.76911515E-02
 -0.39069748    
 -0.29087391    
  0.41648674    
  4.45250496E-02
 -0.52708632    
  0.15180621    
  0.36880752    
 -0.37824163    
  0.33681059    
 -0.30417359    
  0.94700688    
  -1.1610178    
  0.49073893    
 -0.28363219    
  0.61637080    
 -0.62100041    
  0.19155945    
  0.29484028    
 -0.61233664    
  0.48631716    
 -0.43003660    
  0.58833909    
 -0.50485826    
 -0.10104755    
  0.16315162    
 -4.62126881E-02
  0.45668331    
 -0.36835909    
  0.19087590    
 -0.63523197    
 -9.69323423E-03
  0.60317981    
 -0.14091732    
  0.14799672    
 -0.22006187    
  0.13737012    
 -5.71585149E-02
 -0.45111617    
  0.85455084    
 -0.99447203    
  0.29316139    
  0.25009951    
 -6.14226721E-02
  0.52876341    
 -0.36049163    
  0.49967393    
 -0.22983633    
 -0.32890975    
 -0.45430574    
  0.19659638    
  0.77621382    
 -0.47097009    
 -0.27678090    
  0.49020639    
 -0.16804881    
 -2.62188092E-02
 -5.86105175E-02
 -0.11502027    
  0.37412882    
  6.02591895E-02
 -0.17011547    
 -1.22058988E-02
 -0.27259207    
 -4.23591100E-02
  0.23841111    
  0.28768215    
  0.28483734    
 -0.62301522    
 -0.38671765    
 -3.58247757E-02
  0.28387541    
  0.57807779    
 -0.52678448    
 -0.16507955    
 -0.23280552    
  0.39134210    
  0.72650146    
 -0.73088747    
  0.54155731    
 -3.38134728E-02
  0.25746810    
 -0.85482424    
  0.46759671    
 -0.19200678    
  0.19501455    
  0.12277573    
 -0.41748935    
  0.53157657    
 -0.68841887    
  1.17237018E-02
  0.40624166    
 -0.78752631    
  0.64239246    
 -6.10734634E-02
 -0.31869212    
  0.13254662    
  2.72125825E-02
  0.58205318    
 -0.84980100    
  8.40830803E-02
  0.76196092    
 -0.30753505    
 -0.62392682    
 -9.69038010E-02
  9.69038084E-02
  4.05673981E-02
  0.12893364    
  0.97881120    
 -0.73860967    
  0.30860320    
  0.18516430    
 -0.16062307    
 -0.25587022    
 -6.67590871E-02
  0.10703254    
  0.29423931    
 -0.59453219    
 -0.15626776    
 -0.17817572    
  0.77645791    
  0.17467982    
 -0.42972970    
  0.99830723    
  -1.0613031    
  0.17820258    
 -0.18721139    
 -0.12004790    
  0.35309711    
 -2.72498354E-02
 -0.24502011    
 -4.32757884E-02
 -9.87653248E-03
 -4.82939780E-02
  0.46281627    
 -0.32668412    
  0.41301212    
 -0.57019776    
  0.54275715    
  0.42029524    
 -0.67205155    
  0.26404518    
 -7.44603872E-02
 -0.17380527    
 -0.13829516    
  1.56079875E-02
  0.49026164    
  3.46240997E-02
 -0.41400942    
 -1.79825593E-02
 -6.23903833E-02
  9.02251303E-02
 -0.22069547    
  0.64429581    
 -0.45345315    
  0.43531811    
  0.23638874    
 -0.64775378    
 -6.51961863E-02
  0.18232156    
 -0.25886154    
 -9.03228745E-02
  6.96561411E-02
 -5.48409037E-02
  0.18924190    
 -0.43845758    
  0.24676199    
  0.54512042    
  2.94759050E-02
 -0.38696519    
 -0.66305459    
 -0.33489266    
  1.64387487E-02
  0.68769741    
  5.44962846E-03
 -0.31709573    
  -1.2089603    
  0.88066345    
 -0.10363495    
  0.12921184    
  5.40672392E-02
 -0.13284825    
 -0.25365892    
  0.88190335    
 -0.50985438    
 -0.19207771    
  0.45518878    
 -0.10204913    
 -0.28493106    
  3.77402157E-02
 -8.26917812E-02
  1.70945451E-02
  1.12549465E-07
  6.55971691E-02
 -0.15415061    
  0.14351232    
  4.86117209E-08
 -2.71019451E-02
  2.71019787E-02
  4.18911465E-02
 -3.12526561E-02
 -6.55971691E-02
  0.10705387    
 -0.13570942    
  0.71043855    
 -0.65392649    
 -5.07149845E-02
 -7.81177431E-02
  0.29080203    
 -0.16196935    
 -4.49514538E-02
  0.15415090    
 -6.61819205E-02
 -3.20882909E-02
  9.33318362E-02
 -3.01529020E-02
 -7.41079897E-02
 -5.50986873E-03
  2.18589567E-02
 -0.12660582    
  6.53050318E-02
  3.94415185E-02
  4.32498716E-02
 -0.11184847    
  0.17340596    
 -0.17934108    
  0.11247811    
  2.62481049E-02
 -0.19378579    
  0.18336935    
  1.04166390E-02
 -2.09432859E-02
 -9.42526981E-02
  0.12550528    
 -1.03094913E-02
  0.62063205    
  0.21923622    
  3.94787975E-02
 -0.15810110    
  0.35642293    
 -0.54734576    
  0.22070166    
 -7.35439137E-02
  0.25219107    
 -0.44935912    
  0.43494099    
  0.19708069    
 -0.24597457    
  0.17722516    
 -0.29011813    
  0.53062820    
 -0.74165064    
  0.52458602    
 -0.23389618    
 -0.15565333    
  0.46174574    
 -0.44349262    
  4.05119583E-02
  0.10362205    
 -4.81190495E-02
  0.57756251    
 -0.75988376    
  0.36425182    
  0.50178289    
 -0.82195044    
 -0.21241951    
  0.40768489    
  0.16517593    
 -0.22220394    
 -8.82923976E-02
  0.37773392    
 -0.11143234    
  0.45466051    
 -0.17239580    
  0.17364180    
 -0.26835987    
  1.61556229E-02
 -0.39351732    
  0.62686515    
 -0.39097655    
 -0.28456008    
  0.37078944    
  0.26461232    
 -0.45975274    
 -0.35846972    
  0.46362117    
 -0.25616872    
 -0.16926852    
  0.73546642    
 -0.33481619    
 -0.16320042    
  0.36685047    
 -0.50820428    
  0.87021935    
  1.52344527E-02
 -0.83691293    
  0.71656168    
  0.27511886    
 -0.77705181    
 -0.55259800    
 -0.25331429    
  0.40245739    
  0.63581163    
 -0.51402038    
 -0.65906799    
  0.53123462    
  0.32120478    
 -0.69534731    
  4.31099981E-02
 -0.28627646    
  3.85724381E-02
 -6.70641214E-02
  9.37324613E-02
 -5.27716987E-03
 -6.55971691E-02
  5.63394371E-03
  1.67132691E-02
  8.97701010E-02
 -0.17627944    
  6.97958842E-02
  5.46585396E-02
  2.62481049E-02
 -2.09432859E-02
  9.09718350E-02
 -0.38395876    
  0.23302379    
 -2.84918472E-02
  0.12482320    
  4.48953100E-02
 -0.20501615    
  0.23386432    
 -0.15336132    
  2.72496007E-02
 -4.20908854E-08
  2.65268851E-02
 -9.32181925E-02
  4.49513718E-02
  9.43107456E-02
 -0.18632978    
 -6.21316023E-02
  0.14864081    
  5.37765287E-02
 -7.04897493E-02
  4.39630821E-02
  5.36199193E-03
  6.21963032E-02
  0.59001744    
 -0.72426718    
 -6.62128201E-08
  3.94415185E-02
  5.50964056E-03
 -6.23431355E-02
  4.01201211E-02
  0.70709431    
 -0.17845115    
  0.20307615    
 -1.08698159E-02
 -0.59436572    
 -0.26484260    
  0.17693087    
  6.28477782E-02
 -4.14568260E-02
 -4.87900898E-02
  5.40672094E-02
  4.12430651E-02
 -0.12348117    
  5.55700138E-02
 -1.63491536E-02
 -3.92208248E-02
  6.09606579E-02
 -3.83606367E-02
 -1.69017389E-02
  0.66724640    
 -0.53941303    
 -0.15665382    
  0.11583184    
 -0.17609116    
  0.72973663    
 -0.65208578    
 -6.62128201E-08
  0.15906471    
 -0.19415615    
  0.10714468    
   1.0379877    
  0.12616548    
 -0.38890821    
 -3.00023761E-02
  0.59453189    
 -0.29989451    
 -0.36835524    
  0.99608123    
 -0.56721258    
  0.16978799    
 -0.32750350    
  0.17185026    
  0.17351103    
 -0.31257141    
 -0.20763928    
  0.20562133    
  2.78903376E-02
 -7.75899068E-02
 -0.18104838    
 -7.94066340E-02
  0.26680437    
  9.06966925E-02
 -0.36579978    
   1.0024687    
 -0.69621015    
  0.31491500    
 -0.24007724    
 -0.24617727    
  0.39079514    
 -0.16377521    
 -0.12555009    
  0.38627622    
 -0.55034459    
 -8.63066986E-02
  0.42130157    
 -0.17752734    
  0.71173698    
 -0.10139575    
 -0.71496624    
  4.55169789E-02
 -0.34305128    
  0.44536248    
  0.47290650    
 -0.86995018    
  0.23440047    
  0.33682752    
 -0.34431842    
  0.14443664    
 -0.25007582    
 -5.14399111E-02
  5.97615242E-02
  0.76764989    
 -0.45271805    
 -0.14511877    
  0.41243386    
 -0.20101348    
 -4.83186543E-02
 -7.82290250E-02
 -0.19568667    
  0.12470344    
  0.27553985    
  0.65580958    
 -0.82875103    
  0.23387440    
 -0.51466441    
  0.22314356    
  0.12386943    
  0.31827730    
  0.11966431    
 -0.73668784    
 -1.58313364E-02
 -0.24941669    
  0.41339713    
 -2.74615437E-02
 -6.46933168E-02
 -5.86153083E-02
  0.51239938    
  1.56008825E-02
 -0.61286646    
  0.82542789    
 -0.40483940    
 -0.21241319    
  0.73628676    
 -0.70207584    
  2.65502501E-02
  0.43557504    
 -0.46436965    
  2.00230237E-02
 -2.90521495E-02
  4.21816632E-02
  3.62902172E-02
 -3.19516882E-02
  0.78115028    
 -0.37136543    
 -0.37573916    
  0.45975232    
 -0.77429122    
  0.93277323    
 -0.78395778    
 -2.47229123E-03
  0.35295525    
 -0.30699769    
  0.26436248    
  0.22205387    
  0.44628701    
 -0.57650197    
 -0.51747006    
  0.81339651    
 -0.42285708    
 -0.17408487    
 -7.18731731E-02
  0.17589061    
  0.24547285    
 -1.57850690E-03
 -0.55057287    
  0.90360808    
 -0.59089929    
  0.20085272    
 -0.35433590    
 -0.10848061    
  0.75621992    
 -0.51450002    
 -0.48857993    
  0.53454214    
  0.37640098    
 -0.38031483    
 -0.32090756    
  0.44607085    
 -0.13501552    
  0.52302831    
 -0.77377683    
  0.45752156    
 -0.38395873    
  0.71188325    
 -0.95713699    
  0.27322763    
  0.67341369    
 -2.34727026E-03
 -0.55404985    
  0.32973033    
  7.91373476E-02
 -0.47436091    
  0.32675603    
 -0.66979963    
  0.24926111    
  0.70031554    
 -0.80115664    
  0.54318768    
 -0.38638768    
  9.02956072E-03
 -0.16318020    
  0.29951656    
  1.94182768E-02
 -0.16932945    
  0.14598221    
 -0.36118442    
  0.12715495    
  0.23402953    
 -0.19499999    
 -6.93344846E-02
  0.15634605    
  0.75686312    
  0.14618264    
  -1.2634867    
  9.58816633E-02
  0.53899658    
  0.19062051    
  0.34976402    
 -0.41228443    
 -0.50158215    
  0.71233267    
 -0.54957128    
 -0.18479384    
  0.18890037    
  0.26173338    
 -0.42860144    
  0.10123578    
  0.11948346    
  0.63312906    
 -0.46712121    
 -0.32795575    
 -7.58655295E-02
  0.78149199    
 -0.95889932    
  0.74193716    
  0.18604930    
  0.33397758    
 -0.46551737    
 -0.55004638    
 -0.31960395    
  0.27494320    
 -0.42121345    
  0.93011427    
  0.13118039    
 -0.39037034    
 -5.18849827E-02
  0.62267387    
 -0.57078892    
 -5.63368527E-03
  0.11379923    
  8.53293762E-02
  4.61872993E-03
 -3.91590372E-02
 -0.60746789    
  0.35843277    
 -0.80124348    
  0.11218664    
   1.2321435    
  -1.4707118    
 -6.41933680E-02
 -2.23471858E-02
  0.11211740    
 -3.07716280E-02
  2.06194241E-02
 -7.96178430E-02
 -3.37111689E-02
  0.13851869    
 -0.10480809    
 -3.94417979E-02
  0.30053037    
 -0.37198910    
  0.11090048    
   1.7319977    
  -1.7047482    
  0.76571792    
 -0.96758407    
  0.18012615    
  1.09290928E-02
  0.59019899    
  8.99533741E-03
 -0.48141170    
  0.42618281    
 -0.44569558    
   1.6182659    
 -0.70493507    
 -0.13071196    
 -0.22935662    
  0.28626481    
 -4.26420011E-03
 -0.31658581    
  0.42960930    
  0.41306981    
 -0.54769218    
  0.22401668    
 -0.45648274    
  0.26891199    
 -0.44958207    
  0.22643843    
  5.62806018E-02
 -0.11871647    
  0.71530896    
 -6.07102066E-02
 -8.66145715E-02
 -0.24521075    
 -0.52375519    
   1.3576343    
 -0.83387887    
 -0.34830675    
  0.76386255    
 -0.30978981    
  7.38473758E-02
  0.22246516    
 -0.81262749    
  6.22422434E-02
 -0.17203003    
 -0.42267722    
  0.31465867    
  0.86239243    
 -0.38245732    
  0.54369122    
  0.22750555    
 -0.98264462    
  0.63633090    
 -0.31999329    
 -7.02041611E-02
 -0.20067061    
  0.31643161    
 -0.15753019    
 -6.35909960E-02
  0.11215554    
  0.22539853    
  0.21772355    
 -0.17711775    
 -0.13501552    
 -0.51082569    
  0.70463222    
 -0.48611969    
  0.60734087    
 -0.26294267    
 -0.34971735    
  0.28166401    
 -0.35351801    
  0.68739998    
  1.57260150E-02
  1.68778244E-02
 -0.25071689    
 -0.17375614    
 -4.80441563E-02
  0.36202958    
 -0.29497781    
  0.15295434    
 -4.78030853E-02
 -0.36125886    
  0.11236303    
 -0.20282024    
  0.68423158    
 -0.40920329    
  0.18792358    
 -3.98914702E-02
  0.96913326    
 -0.52191639    
 -0.12524563    
 -0.24910961    
  0.19574469    
  0.41871035    
 -0.51505804    
  0.21363693    
 -0.59652030    
  0.54654360    
  3.27004492E-02
  0.17649601    
 -0.83021623    
  0.66703594    
 -0.80499566    
  0.81813604    
 -0.49057937    
  0.16836552    
  0.11878365    
 -0.56001604    
  0.30228072    
  0.28457150    
 -0.17672981    
 -0.31404883    
  0.49077857    
 -0.52969420    
 -0.18232165    
  7.04730898E-02
  0.19311126    
  0.92792988    
 -0.12516326    
 -0.74818623    
  0.79097378    
 -0.95634967    
  0.92551261    
 -0.78824121    
  0.68599582    
 -0.83147478    
   1.1828728    
  -1.1638244    
  0.29840612    
  0.34217033    
  0.10763080    
 -0.85326803    
 -0.47360274    
  9.61839408E-02
  2.15993077E-02
 -5.71582727E-02
  0.17018189    
  0.48609504    
  0.86029166    
 -0.63996875    
 -0.10097586    
  0.13066250    
 -0.14959069    
  0.15141727    
  0.72811276    
  -1.1937464    
  1.44303637E-02
  0.97364008    
 -7.29432926E-02
 -0.67812645    
  0.53439873    
 -0.68511492    
  0.72464573    
 -0.43098176    
 -0.23162895    
  0.71667749    
 -0.20434925    
 -0.61241180    
  0.34357014    
  0.39691505    
 -0.48303384    
  0.45625845    
 -0.62877816    
  0.36124480    
 -0.36124453    
  0.24876653    
  0.33703887    
  8.93691927E-02
  0.32268417    
 -0.79372442    
  0.72278649    
 -0.38750035    
 -0.17110851    
 -0.44222385    
  0.13797353    
 -0.31102327    
  0.27703944    
  0.20470296    
 -0.55961561    
  0.57558411    
  9.07997340E-02
 -0.17979319    
  0.16338435    
  7.77778551E-02
  6.77982718E-03
  0.72391903    
  -1.0815594    
  3.55911851E-02
  0.61814237    
 -0.85065353    
   1.2776604    
 -0.79487145    
 -0.20917620    
  0.43991330    
 -0.43100461    
  0.45941547    
 -0.77786940    
  0.44531104    
  0.90212822    
  -1.0423787    
 -7.46267661E-02
  0.45659676    
 -0.26543638    
 -0.33687249    
  9.86150056E-02
 -7.09892586E-02
 -9.12315398E-02
  0.46251273    
 -0.26048633    
  0.15762900    
  7.81179070E-02
  0.45983660    
 -0.16352119    
  5.84312491E-02
 -0.43494970    
  0.25478780    
 -0.42013508    
  0.56172490    
 -0.63318384    
  0.56639564    
 -0.46103507    
 -7.66755342E-02
  0.10946496    
 -6.66911528E-02
 -0.33647230    
  0.13826174    
  0.89504546    
 -0.65581578    
  0.52909726    
  0.11685404    
 -0.18753964    
 -0.61690617    
  0.56001127    
  0.19359718    
 -0.73985362    
  0.47239146    
  0.15000483    
 -0.16892195    
  0.46826607    
 -0.87113041    
  0.12897579    
  2.03397032E-02
 -9.12914127E-02
  0.86602879    
 -0.79507697    
  0.24928305    
 -0.24928273    
 -9.57668051E-02
  0.84442246    
 -0.87763101    
  0.26535693    
 -5.99416625E-03
 -0.21615425    
  0.20405698    
  5.13948351E-02
  0.14001335    
 -4.97955121E-02
 -0.36070710    
 -3.86146419E-02
  0.42022866    
 -0.61045557    
  0.15551032    
 -5.58805242E-02
  1.14287687E-02
  0.98118407    
 -0.67102933    
  8.96120667E-02
 -0.12136087    
 -0.37998581    
  3.13969539E-03
  0.55737400    
  0.33416113    
 -0.56541651    
 -5.58284298E-02
  0.55206871    
 -0.41376385    
 -4.47358489E-02
  0.52767617    
 -0.60699290    
  2.35575903E-03
 -0.52266020    
 -0.11332858    
   1.4745089    
  0.16556612    
 -0.59003073    
 -0.35689703    
  0.22047339    
 -0.14763586    
 -5.95921166E-02
 -8.94065127E-02
 -0.15255301    
 -0.37927461    
 -0.25951132    
 -0.15415061    
  8.85535106E-02
  6.55971691E-02
  0.38227069    
 -0.24873903    
   1.5831701    
 -0.40594050    
  0.10293245    
 -0.48373988    
  0.35917699    
 -0.22460227    
 -0.57617563    
 -0.26203978    
 -9.74222496E-02
  8.46832842E-02
  0.19716807    
 -0.10341310    
  3.88335716E-03
 -6.40217289E-02
  1.28610154E-07
  0.36899531    
  0.13102807    
  0.51682264    
  0.16751382    
 -0.47076234    
  0.76725495    
 -0.74721456    
  0.39882934    
 -0.86250407    
  0.57792407    
 -0.24551570    
  0.59455121    
 -0.85105020    
  0.17154264    
  9.84399095E-02
 -0.35540023    
  1.26585960E-02
  0.60613555    
  8.54380131E-02
 -0.40625265    
  0.20260303    
  0.53108257    
 -0.62832475    
 -0.15131792    
  0.25048915    
 -6.56951591E-02
  7.33729452E-02
  0.34841928    
 -0.56536758    
  2.57928222E-02
 -6.70108125E-02
  8.98951441E-02
  0.16635767    
  0.16232724    
 -0.59991181    
  0.54638743    
  0.28510129    
 -0.81676114    
  7.59859085E-02
  0.42602921    
 -0.85202873    
  0.71368176    
  0.65482044    
 -0.72207254    
 -0.21772332    
  0.77485150    
 -0.55712819    
 -0.19633241    
  0.57387483    
 -0.83888829    
   1.2063837    
 -0.77370602    
  0.18343927    
 -0.19922327    
  0.24294625    
 -9.92392823E-02
 -5.87809682E-02
  0.30834377    
 -0.50369376    
  0.53836191    
 -8.49932432E-02
 -0.26851228    
 -8.12741518E-02
 -2.31490415E-02
  0.48568788    
 -0.29636535    
  2.48816982E-02
  0.45764020    
 -0.36905476    
 -0.70708466    
  4.46043052E-02
  0.33359194    
  0.53457993    
 -3.58460248E-02
 -0.35563266    
 -0.18232149    
  0.27002722    
  0.45146474    
 -0.22223260    
 -0.29021445    
 -1.84241366E-02
  5.81909530E-02
  0.14154007    
  8.74341875E-02
 -0.58871710    
  0.75015044    
 -0.63174671    
  0.50983250    
 -0.41972408    
 -0.32072383    
  0.48358300    
  4.70453575E-02
 -0.37469339    
  0.83731705    
 -0.84267896    
 -0.11677555    
  0.42045778    
  0.17768131    
  0.35201278    
 -0.53566426    
 -0.28701684    
  0.44373047    
 -0.23559253    
  6.45848876E-03
 -1.07875783E-02
  0.29309034    
 -0.52112681    
  0.49655512    
  9.33482870E-02
 -0.66045481    
  0.81028032    
 -0.30473176    
 -0.23333654    
  2.22479668E-03
 -0.17700233    
  0.53234297    
  4.71571498E-02
 -6.76139519E-02
 -0.17503488    
  0.12449464    
 -0.36531240    
  0.60503989    
 -0.24475719    
 -0.20029752    
 -0.26400828    
  0.53564888    
  3.23354974E-02
 -0.46396148    
 -0.58154124    
   1.0620316    
 -9.53103155E-02
 -0.33352578    
 -0.33054021    
  0.14225101    
  1.09889787E-02
  0.82719076    
 -0.75093842    
  0.78152883    
 -0.65116704    
  0.12123404    
  0.49214858    
 -0.25183034    
 -0.61572748    
  0.21566592    
 -3.52562740E-02
  6.70771822E-02
  0.91852522    
 -0.77304089    
 -4.14670035E-02
 -4.11582552E-02
  3.50912176E-02
 -0.32277355    
  7.29068071E-02
  0.84841353    
 -0.69873697    
  0.39494655    
 -0.48891217    
  3.39014344E-02
  0.59437883    
 -0.14390975    
 -0.24074833    
  0.21927495    
 -0.55845368    
  0.48446512    
 -0.22147544    
 -2.08562636E-03
 -0.37868702    
  0.89534086    
 -4.97867912E-02
 -0.54952276    
  0.66439313    
 -0.86456007    
 -0.36342487    
  6.17958643E-02
 -0.36150202    
  0.56726688    
  0.24724099    
  0.12935579    
 -0.16572356    
 -1.24224527E-02
  0.61923128    
 -0.49039862    
 -0.16705416    
  2.56423168E-02
  0.63717926    
 -0.72442120    
  0.24392059    
  0.86385769    
 -0.96394104    
  0.28528693    
 -0.45713705    
  6.59580976E-02
  0.61432278    
 -0.42141905    
  0.38776538    
 -0.49654308    
  0.41761601    
 -0.48329630    
  0.39055896    
  0.20099199    
  9.76720974E-02
 -0.25713536    
 -0.40123689    
  9.18520764E-02
 -0.34715259    
  0.89515400    
 -0.61238563    
 -0.14272191    
  0.29334790    
  0.23493825    
 -9.66509655E-02
 -0.39263281    
  0.87273300    
 -0.51769853    
 -0.14620022    
  0.52840853    
 -0.76775783    
  0.24597952    
  6.39878362E-02
  0.70342457    
 -0.63553447    
  0.25431296    
 -0.19074008    
 -0.14184757    
  0.42817008    
 -0.32888204    
  0.13754037    
 -0.31270409    
  6.74902573E-02
  0.37047389    
 -0.28574577    
 -0.44895011    
  0.71857846    
 -0.71857852    
 -0.10199917    
 -0.38388729    
  0.59759068
[truncated: 702,356 more chars]
