# Supplementary material for: Heavy-Tailed Fluctuations in the Spiking Output Intensity of Semiconductor Lasers with Optical Feedback
Source: PLoS One. 2016 Feb 22;11(2):e0150027. doi: 10.1371/journal.pone.0150027 (PMC4767187; doi:10.1371/journal.pone.0150027)
Supplement: S4 Dataset — (ZIP) [file pone.0150027.s006.zip › S4 Dataset/1.005.txt]

  2.70618461E-02
  0.83016151    
  -1.0490667    
  0.28692669    
  8.05656239E-02
 -0.24002147    
  0.69712842    
 -0.18896598    
 -0.58267963    
  0.40641984    
 -1.92684215E-02
 -0.39289856    
 -0.20387800    
  0.95985115    
  -1.0218018    
  0.13681534    
  3.27335228E-03
  0.54740334    
 -0.45387742    
 -0.31585279    
 -2.89877225E-02
  0.21808892    
  0.43869081    
  4.88939732E-02
 -0.19905846    
  9.18520764E-02
  0.10927879    
 -0.13501133    
 -0.16447209    
  0.12582040    
  2.18694169E-07
 -0.40055111    
 -4.89740446E-02
  0.94895595    
 -0.35945466    
  0.13966861    
 -0.56241298    
  0.62904406    
 -0.36366817    
 -0.26864979    
  0.60940921    
 -7.20533654E-02
 -0.66668040    
  0.36485028    
 -5.59397936E-02
 -3.34293991E-02
 -0.30578622    
 -0.11826401    
   1.1284651    
 -0.61504573    
 -3.96353006E-02
  0.21502447    
 -0.14226528    
 -5.93721457E-02
  0.41429150    
  0.44057676    
 -0.57385719    
 -0.15381593    
  0.65130007    
 -0.73427439    
 -0.27002704    
  0.74826628    
 -0.20788211    
 -0.22314362    
  0.49072209    
  0.19755900    
 -0.15822412    
 -0.23391543    
 -0.46496227    
  0.19988674    
  0.17642169    
 -0.13268629    
  0.71321458    
 -0.91463631    
 -6.84026182E-02
  0.40251076    
 -0.34797779    
 -1.97465476E-02
 -0.27729014    
  5.48584685E-02
 -0.49086034    
  0.14077266    
   1.0414540    
 -0.73129886    
   1.0269705    
 -0.54545921    
  0.24621627    
 -0.32473469    
  0.37019721    
 -0.52228713    
  0.27316800    
 -6.80532679E-02
  8.54451284E-02
  3.59825268E-02
 -0.16460009    
  0.54124069    
 -0.54369450    
 -0.45585373    
  0.39246115    
  0.29874623    
 -0.24523024    
  5.07970750E-02
  7.93168023E-02
  0.62671858    
 -0.79476368    
 -0.12036384    
  0.52582866    
 -0.75699866    
  0.80726051    
 -0.58778667    
  0.49361947    
 -0.29911771    
 -0.39223585    
 -0.17589048    
  1.96592978E-07
  0.98881024    
 -0.23957336    
 -9.30904001E-02
 -6.64620176E-02
  0.10985280    
 -6.58130497E-02
 -0.10510857    
  0.60499001    
 -0.57765931    
 -6.58464357E-02
  8.04454237E-02
  0.53516489    
 -0.58467990    
 -0.29959691    
  0.31720755    
 -0.68569386    
  0.53237379    
 -5.98980598E-02
  0.32627925    
 -0.46866810    
 -0.26307619    
  0.61618620    
  0.29080206    
  0.31760395    
 -0.72213489    
  8.36832542E-03
 -0.43078271    
  0.64050359    
 -0.20418057    
  0.43629244    
 -0.61420405    
  0.18890038    
  0.10863385    
  0.61013842    
 -0.75777441    
  0.15252598    
  0.25293922    
 -0.36646309    
  0.48256096    
 -0.58307612    
  0.56949371    
  0.35222077    
  -1.0035208    
 -0.35901943    
  4.68369108E-03
  0.29001603    
  0.11855958    
 -0.22547546    
  0.98471260    
  4.35098214E-03
 -0.54667521    
  0.10210521    
 -8.23025852E-02
 -8.96887705E-02
  0.27486563    
 -0.24320087    
  0.53291744    
 -0.30407575    
 -0.18067013    
 -0.30432138    
 -6.58817291E-02
  0.50435305    
 -0.28049287    
 -1.15274386E-02
 -0.51082557    
  0.33024174    
  0.55762964    
 -0.22912556    
  6.06246665E-02
  4.54005331E-08
  1.63364857E-02
  0.40237385    
 -0.47683817    
  0.12193051    
  0.45918351    
 -0.65349746    
  0.16973160    
  0.61555254    
 -0.91690195    
 -5.66189550E-02
  0.38034099    
 -3.83361876E-02
  4.71467599E-02
 -2.89230533E-02
 -9.21549946E-02
  0.84446514    
  -1.0682276    
  0.29539198    
  0.50203109    
 -0.49057648    
 -0.13125616    
 -0.17249973    
  0.41976556    
 -4.99063581E-02
 -9.38186124E-02
  0.26578107    
 -0.20446794    
 -3.81640308E-02
  0.16423365    
 -0.63103873    
  0.18292959    
  0.14147849    
  9.55500975E-02
  0.47865924    
 -0.55074012    
 -9.73740891E-02
  0.22314365    
 -0.17327155    
  0.36689299    
 -0.35346970    
 -9.50435475E-02
 -0.32655096    
  0.52053452    
 -0.15093511    
  0.32962716    
 -0.23841082    
  0.17589065    
  0.41331959    
 -0.18033209    
 -0.34674647    
  0.55374652    
 -0.49980602    
  0.31637594    
 -0.21444614    
  0.55991018    
 -0.68027413    
  0.58130586    
 -0.60008568    
  0.63459396    
 -0.78519619    
 -0.11675057    
  0.34921688    
  0.21349002    
 -1.24226548E-02
 -0.14172806    
  6.15368458E-03
  3.81191336E-02
  0.44281644    
 -0.53341347    
 -0.39368114    
  0.10312151    
  0.20276444    
  6.38027638E-02
  7.44231194E-02
 -0.30699316    
  0.56872636    
 -0.81014174    
  0.70372927    
  0.35263157    
 -0.36321366    
 -0.36379227    
  0.67512858    
 -0.62294298    
 -0.40667638    
  0.11332858    
  6.89929873E-02
  0.23877823    
 -0.15176681    
  0.17535312    
 -0.15066028    
  0.27128839    
  0.14406456    
  0.16760443    
 -0.53791660    
  0.17103183    
 -0.62561083    
  0.46488872    
 -2.07259972E-02
 -0.14632784    
 -0.68109882    
  0.57236576    
  0.57113230    
  -1.1988968    
  1.25788217E-02
  0.17185025    
  0.10008334    
 -0.31015503    
  3.82212512E-02
 -1.25789242E-02
  0.16315159    
  9.72632915E-02
 -0.49469614    
  0.51879370    
   1.2901505    
 -0.75393581    
 -0.81441802    
  0.62482804    
 -0.55793369    
  0.16750623    
  0.43969846    
 -0.41512710    
   1.2317389    
 -0.74250424    
 -0.48923507    
  0.77244276    
  8.92873202E-03
  0.25722274    
  3.54465321E-02
 -0.32198402    
 -0.26879218    
  7.77368769E-02
 -0.34370050    
 -6.45384640E-02
  0.51082569    
 -6.45384118E-02
 -0.16173495    
  0.45340917    
 -0.39555439    
 -3.30855101E-02
  0.31035873    
  0.14190431    
 -0.44920969    
  0.29829642    
 -0.25066838    
 -5.98980598E-02
  0.36772498    
 -0.13475303    
 -6.56803921E-02
  8.26504380E-02
  0.47360295    
 -0.76128483    
  0.60438603    
  -1.2911434    
  0.17486286    
  1.59154423E-02
 -1.59154069E-02
  3.15814503E-02
 -1.04166297E-02
  0.82536900    
 -7.12888613E-02
 -0.30257061    
  0.10436019    
  0.26259536    
  0.28189147    
  0.33073166    
 -0.25525558    
 -0.55880827    
 -0.11039532    
  0.19434148    
 -0.36599454    
 -0.12766299    
  0.38395897    
 -0.58604902    
  0.51705605    
  0.19925818    
 -0.13026513    
  8.33817199E-02
  0.37386000    
 -0.21401097    
  0.60902417    
 -0.71944815    
  0.15269935    
  0.64517361    
 -0.81579930    
  0.55034435    
 -0.42655000    
  0.16000435    
  1.92685109E-02
 -0.46543398    
  0.47303861    
  0.18452892    
 -0.60430032    
 -0.48334894    
  0.65504724    
 -7.58815091E-08
 -3.45712453E-02
  1.24846483E-02
  0.12574682    
 -0.25256538    
  0.67896241    
 -0.48034251    
  0.72160685    
 -0.69877470    
 -0.30667257    
  0.14002876    
  0.59369528    
 -0.38939458    
  0.66223961    
  -1.0536733    
  0.20824185    
 -0.30968022    
  0.30181658    
 -2.39691846E-02
  0.32016754    
 -0.25243327    
  0.37217143    
  0.18492226    
 -0.46338755    
  0.41156265    
 -0.47304779    
  0.76943064    
 -0.79162633    
  0.45175830    
  0.23889197    
 -0.36564344    
 -0.41360646    
  4.78814058E-02
  6.29138127E-02
  0.39237165    
 -0.33088636    
  0.39470407    
 -0.16242789    
 -0.12990177    
 -0.26381460    
  0.19526529    
  0.26695874    
  1.34910448E-02
 -0.18938148    
 -0.45953214    
  0.17857522    
  0.13754462    
 -0.84418744    
  8.33816752E-02
  0.88583142    
 -0.13441525    
  2.33108457E-02
  0.38215423    
 -0.66830140    
  0.18945341    
 -0.25932324    
  0.29668757    
  0.22460948    
 -0.54796505    
 -0.17693077    
  1.60002131E-02
  0.45450723    
 -0.16089055    
  0.28620178    
 -0.17965831    
  0.29298699    
  0.19741856    
 -0.38930950    
 -2.67980844E-02
  4.58465703E-02
  0.16687268    
 -0.25045916    
  0.14532062    
 -0.19257353    
  0.31747577    
 -0.42822692    
  0.48712367    
 -0.25263295    
  0.33409426    
 -0.34844860    
  0.70987397    
 -0.96671152    
  0.12571274    
  1.90482009E-02
  4.48031500E-02
  0.54028451    
 -0.60139209    
 -5.63528687E-02
 -0.17366356    
  0.90240139    
 -0.89211011    
  0.23602946    
  0.42591953    
 -0.18514234    
 -0.41077557    
 -0.19324374    
 -0.19637313    
  5.95142283E-02
  0.46443281    
  1.11110145E-02
 -0.23915502    
 -0.14715767    
  0.19845103    
  6.76585063E-02
  9.50268283E-02
 -0.15273534    
  0.25752917    
  0.21082319    
 -0.12530075    
 -0.52735507    
 -0.17757095    
   1.0299578    
 -5.74570782E-02
 -0.15265848    
  0.90410841    
  -1.0743941    
  0.22116126    
  0.53551805    
 -0.86094064    
  0.64531803    
 -0.14554222    
 -0.23783436    
 -0.36913499    
  0.14493391    
  0.21996392    
 -8.64324421E-02
 -0.38484567    
  0.85311192    
 -0.23958246    
 -0.26883096    
 -1.94651391E-02
  0.68202895    
 -0.30733550    
 -0.19935785    
 -0.15828286    
  0.58482987    
 -0.39010593    
 -4.47230898E-02
 -0.24894114    
 -0.37009799    
 -9.29961577E-02
  0.60690606    
 -0.15453567    
  0.14292097    
  0.71738368    
 -0.41003665    
 -0.22443305    
 -0.23667575    
 -0.20157929    
  0.74668795    
  0.12460520    
 -0.54920983    
 -0.27647299    
  0.63411379    
  0.16757359    
 -0.66497624    
  0.37729415    
 -0.21602592    
 -7.61101991E-02
 -0.20607077    
  0.36603543    
  0.24038558    
 -0.58471465    
 -0.19218607    
  0.36112586    
  0.20747745    
  0.80929136    
  -1.0865022    
  0.70006758    
 -0.43984225    
  0.36541620    
 -0.77195251    
  0.10953179    
  6.41783923E-02
  0.61737460    
 -0.35709146    
 -2.96005607E-02
 -0.23068246    
  0.43563622    
 -0.52019334    
  0.29792359    
 -0.26040122    
  6.57771975E-02
 -0.17650311    
  0.22567211    
  0.60888684    
 -0.49447632    
 -0.21808895    
  0.89075738    
  0.11086269    
 -0.76346385    
  0.41352683    
 -0.46796167    
  0.47233176    
 -0.36000267    
 -0.43078274    
  1.58984084E-02
 -0.26996392    
  8.23033787E-03
  0.53111011    
  7.65145496E-02
 -0.42462078    
 -0.34745377    
  0.11831957    
 -2.16928460E-02
 -0.20898964    
  0.35559335    
   1.1716377    
 -0.77123576    
  0.53984201    
 -0.48791471    
  0.48346692    
 -0.34843051    
 -0.10887526    
 -0.17111711    
 -0.14998117    
 -0.40546519    
  0.45594922    
  0.25404570    
 -0.36799005    
 -0.44413429    
  0.62069219    
 -0.13932838    
 -0.10130820    
   1.1786551    
 -0.79049575    
  0.29389706    
 -5.93477041E-02
 -0.17407146    
  0.23341914    
 -0.27414328    
  4.77420017E-02
  7.19411373E-02
  0.10492660    
 -0.61430693    
  0.41146395    
 -6.42194524E-02
  0.15342154    
  1.08814128E-02
  0.41979209    
 -0.81556410    
 -6.45169523E-03
  0.99767679    
 -0.68601280    
  0.51177311    
 -0.20938914    
 -0.21399115    
 -0.33734035    
  0.10930390    
  0.19943123    
  5.43020554E-02
 -3.00451331E-02
 -8.40448886E-02
 -0.30843306    
  0.84683698    
 -0.53367561    
 -0.16085559    
  0.29733077    
 -0.24340905    
 -0.13165836    
  0.62661076    
 -0.36240566    
  0.44527528    
 -0.39157087    
 -0.40546507    
  0.97837543    
 -0.87891465    
  0.18576749    
  9.59798843E-02
 -0.14378802    
  0.84471738    
 -0.79936916    
  0.70416999    
 -0.61020422    
 -0.14448170    
  0.19263113    
  5.60895987E-02
 -0.27496850    
 -3.24352905E-02
  0.18506525    
 -0.32331732    
  0.33692294    
 -9.44097862E-02
  0.59573066    
 -0.52640784    
  0.10927879    
 -0.41169563    
   1.0001721    
 -0.59679276    
  8.31591990E-03
 -0.30228105    
  0.48873454    
 -0.77175915    
 -0.18753965    
  0.50903028    
  0.37536716    
 -0.42793790    
  0.47142321    
 -0.46293625    
  6.54184520E-02
  0.34098533    
  0.35742533    
  1.43324891E-02
 -0.59583950    
  0.10887548    
 -0.19973563    
  0.15010293    
  0.10491809    
  3.97602189E-03
 -0.21130909    
 -0.47787762    
  0.65075928    
 -0.54579413    
  0.81841481    
 -0.45288247    
  4.82021458E-02
  0.12377791    
 -6.21850006E-02
  0.42010650    
 -4.91534844E-02
  0.14604819    
 -0.62432998    
  0.16951393    
  0.14669780    
 -0.62212151    
  0.54953164    
 -0.15640549    
  7.60407299E-02
  0.12010504    
  0.15441580    
 -0.53876960    
  1.35319661E-02
  0.44068000    
 -0.31456855    
  0.48878336    
 -0.41569152    
 -2.45274417E-02
  5.06157726E-02
 -0.16783485    
  0.14833248    
  0.45317793    
 -0.70293051    
  5.73145226E-02
  0.15906484    
 -0.36772475    
  0.73475313    
 -0.26802304    
  0.14651044    
 -0.48175371    
 -0.24560012    
  0.60912848    
 -0.28635487    
  0.14997394    
 -3.01296953E-02
 -0.12783332    
 -0.14970441    
  0.14165053    
 -0.65351200    
  7.48480558E-02
 -0.13353141    
  0.63663483    
 -5.37444763E-02
  2.42436323E-02
 -0.54845095    
  6.51859045E-02
  0.26683512    
  0.52997202    
 -0.49347162    
 -0.20186618    
  0.56959105    
 -0.58283603    
 -2.70284601E-02
  0.10809633    
  0.22967942    
  0.42375508    
  0.41606957    
 -0.54807913    
  0.55368912    
 -0.55368924    
  0.24860725    
 -0.10178288    
  6.28262339E-03
 -0.50527394    
  0.61021662    
 -0.19214413    
 -0.23517472    
  0.37918606    
 -6.94157183E-02
 -0.15028201    
 -0.12270908    
  0.22314365    
 -0.58379447    
   1.1183368    
 -0.54123110    
  0.44852164    
 -0.33847439    
 -0.23625532    
 -0.14446843    
  4.02355194E-02
 -3.14762928E-02
  0.17307360    
 -2.47539356E-02
  0.30260780    
 -5.71583770E-02
 -9.85237211E-03
 -7.39556104E-02
 -0.41080993    
  0.55177635    
 -0.28768197    
  0.49439490    
 -0.46759674    
  2.14039534E-02
 -0.17997117    
  2.06740410E-07
  0.67753285    
 -0.44040304    
 -0.45675841    
  0.14356852    
  0.34597963    
  0.20359896    
  0.10641242    
  3.41118015E-02
  0.28920552    
 -0.69314694    
 -7.34055266E-02
  2.18722392E-02
  3.30998152E-02
  0.30440176    
 -0.16970849    
 -0.24264146    
  0.21377313    
  0.20029044    
 -0.34887770    
  0.40222350    
 -0.31622419    
  0.28153837    
 -0.30406204    
 -4.66285273E-02
 -0.13797334    
  0.55844092    
 -0.56946039    
  0.52294052    
 -0.55961585    
  9.84401032E-02
  0.19139484    
 -0.33690262    
 -0.55286139    
   1.0187150    
 -0.24030301    
  0.15139978    
 -0.14660345    
  0.33098891    
 -0.11072027    
 -0.55196750    
  1.98026542E-02
  0.47895053    
 -0.47568786    
  0.19204606    
 -0.26991943    
 -6.54781461E-02
  0.39791802    
 -0.21622314    
  0.26067492    
  0.14583451    
 -0.11961138    
  5.27039021E-02
 -0.34274164    
  0.78473395    
 -5.00102602E-02
 -0.86915380    
  0.18650919    
  0.17733409    
 -0.34601778    
  0.66265142    
 -0.40001547    
  0.29445270    
 -0.21357429    
  0.25520542    
  0.16929193    
 -0.16155495    
 -0.10557448    
 -0.17762169    
 -0.24839592    
  0.29828152    
 -0.16352120    
  0.74070847    
 -0.63220131    
  6.71060830E-02
 -0.32025844    
  0.25828055    
  5.95707893E-02
  0.11375887    
 -7.36117512E-02
 -7.69609734E-02
 -2.78853700E-02
  5.98681718E-02
  1.20338602E-02
  0.30839923    
 -0.48594740    
  0.24908961    
  0.30150592    
 -0.33088636    
 -0.26053122    
  0.39749703    
 -0.31745425    
  0.58595371    
  9.19682756E-02
 -0.27245685    
 -0.38372517    
  0.27551171    
 -4.59368974E-02
 -0.34032562    
  7.51797482E-02
  8.53851736E-02
  0.24789858    
 -0.22264476    
 -0.35205421    
  0.86835110    
 -0.72029793    
  8.77754465E-02
 -0.47505826    
  0.46944061    
  7.06817806E-02
 -9.34746712E-02
  5.74724143E-03
  0.27832612    
  0.75517464    
 -0.97237039    
  0.25966501    
 -2.73987763E-02
  0.17946835    
 -0.43905893    
  0.72316301    
 -0.65620381    
  0.19049203    
 -0.33818659    
  0.25098056    
 -0.13219705    
  5.31922840E-03
  0.19243820    
 -0.31954861    
  9.47626084E-02
 -0.10993697    
 -0.66006160    
   1.0334162    
  6.71668202E-02
 -0.12123376    
 -0.22314347    
  0.45072183    
 -0.28473651    
 -1.42182847E-02
  9.11793336E-02
  4.34784591E-03
  0.52973461    
 -6.40633563E-03
 -0.86371297    
 -0.25175002    
 -4.82020043E-02
  0.42583236    
 -0.29487613    
  0.25651571    
 -3.98914889E-02
 -0.13685910    
  0.11034783    
  0.53325868    
 -0.58533764    
  0.79897946    
  1.82206240E-02
 -0.19574444    
 -9.56481472E-02
 -0.41856152    
  0.40546525    
 -0.27831018    
  0.12604070    
 -0.15378524    
 -0.60741520    
  0.75900525    
 -0.20679425    
  0.27270573    
  0.12370978    
 -0.26254594    
 -4.34850007E-02
 -2.50014160E-02
 -0.15584004    
  9.58479196E-02
  2.39057131E-02
  5.23538841E-03
  0.26857114    
  6.37898818E-02
 -0.41676459    
 -0.25050300    
  0.51374108    
 -0.23246621    
  0.33213392    
  5.38593158E-02
 -6.37896955E-02
 -0.23015399    
  0.10259304    
 -0.11015923    
  8.72224644E-02
 -0.24010788    
  5.17355092E-02
 -1.41045330E-02
 -0.20763914    
  6.75933212E-02
   1.0368295    
  -1.1363970    
  0.30023834    
  3.15814540E-02
  0.29799163    
 -0.30840808    
 -0.10477911    
  7.82521591E-02
  6.75582513E-02
  0.93323195    
 -0.84204143    
 -0.57638389    
  0.59681624    
 -0.18727764    
  0.44704580    
  0.14794177    
 -2.72746347E-02
 -0.20374750    
 -0.58778656    
  0.24526989    
 -0.23180144    
  0.75318164    
 -0.58715707    
 -4.93570417E-02
  0.42316470    
 -7.69610256E-02
 -0.27999255    
  9.30283964E-02
  3.98062393E-02
  0.43273211    
 -0.55724537    
  0.84056640    
 -0.62741762    
  0.37371621    
 -2.96203867E-02
 -0.50085461    
 -0.41860604    
  0.57536399    
 -0.13353126    
 -0.17520414    
  0.22738977    
 -0.37095842    
  5.46212234E-02
  0.14509214    
  0.14424938    
  8.80472735E-02
 -6.10518977E-02
  0.13564770    
 -0.36000261    
  0.38917124    
  0.28408217    
 -0.35424900    
  0.37110770    
 -0.69924456    
 -0.39633253    
  0.10763083    
 -0.15415080    
  0.75321138    
  7.76252300E-02
 -0.20413439    
  7.35627264E-02
  7.06736557E-03
 -4.80859689E-02
 -0.12581994    
  1.66208688E-02
   1.0215416    
 -0.89041686    
  0.14133199    
 -0.28628850    
  0.95186216    
 -0.81173706    
 -0.18863685    
 -3.26743921E-09
  0.18863678    
  0.44580260    
 -0.74893868    
 -0.68335927    
 -0.21667109    
   1.6062068    
 -0.26528126    
  0.30804288    
 -0.39160788    
  0.22497673    
 -0.52806759    
  0.70088130    
 -0.22932610    
 -1.40878285E-07
 -0.27995983    
  0.14087602    
 -8.94845184E-03
 -0.15265355    
  0.40894949    
 -0.53428692    
  6.32393062E-02
 -0.26655117    
  0.60182917    
 -0.29167399    
  0.45488989    
 -0.87648451    
  3.20029072E-02
  0.76711434    
  -1.3556888    
   1.2557980    
 -0.21309315    
 -6.18752763E-02
  3.91184166E-02
  0.71590424    
  0.34624583    
  -1.2439603    
  0.25335720    
  0.32793224    
 -0.55704618    
  6.37898669E-02
  0.28416455    
 -6.32706732E-02
 -0.33692297    
   1.2477936    
 -0.72256082    
 -0.24387957    
  0.12306011    
 -0.20489024    
 -2.58744322E-03
  8.44172239E-02
  2.81709433E-02
  0.12393672    
 -0.32589453    
 -0.20004140    
 -1.74522698E-02
   1.2577808    
  -1.0690243    
 -5.84797049E-03
  0.39859915    
 -8.84440541E-02
 -7.12995678E-02
 -0.20995130    
  0.20763943    
 -0.16306393    
  0.35230568    
 -0.41412312    
 -0.12981170    
  3.56601812E-02
  0.11423826    
  0.56930882    
 -0.59812933    
 -6.33697510E-02
  0.49386010    
 -0.35179806    
 -0.20307620    
  9.77156460E-02
  0.69913501    
 -0.24197648    
 -0.51909781    
 -0.27814317    
  0.57219446    
  0.42121351    
 -0.38612220    
 -5.67527190E-02
 -0.17504874    
 -5.97190186E-02
  0.60809207    
 -0.29609239    
  0.17705265    
 -0.23262241    
  0.50509489    
 -0.50034434    
  9.27219465E-02
 -9.27217305E-02
 -0.34791183    
  0.38054895    
  0.48762295    
 -0.72462344    
  0.19004376    
  0.10054128    
 -0.19633241    
 -0.22116147    
   1.2811173    
 -0.98113471    
  0.33542407    
 -0.34525183    
  0.17612945    
 -0.25843826    
 -8.09369236E-02
 -0.48878351    
   1.0746303    
 -0.13306910    
 -0.46741906    
 -4.83478419E-02
  5.42301536E-02
  0.19398355    
  0.52521425    
 -7.71895573E-02
 -0.46017542    
 -0.11656130    
  3.50913852E-02
 -0.30103344    
  0.22386023    
  0.10076533    
  0.37921703    
 -0.24827942    
  0.22858344    
 -5.57764359E-02
 -0.38746348    
 -0.15509012    
  0.21786639    
 -0.27890217    
 -0.15473343    
 -0.25951132    
 -1.60003826E-02
  0.41260812    
  0.69669974    
 -0.31160673    
 -0.15132959    
  0.10676786    
 -0.63655150    
 -8.48388523E-02
  0.51082569    
 -0.42121360    
 -0.12136090    
   1.6018825    
 -0.91683257    
  5.27825356E-02
  0.25899678    
  1.98208541E-03
 -0.27391586    
  8.00428689E-02
  4.00525779E-02
 -0.15453567    
  1.33872088E-02
 -0.11247813    
  0.39147887    
 -9.49077532E-02
  6.63343370E-02
 -0.35107103    
 -5.89988707E-03
  0.34026891    
 -0.47295520    
  0.22043718    
 -2.74744052E-02
  0.28628811    
 -0.22943950    
  0.58339119    
 -0.70347917    
 -5.80313466E-02
  0.10724565    
 -4.92137708E-02
 -0.64393306    
  0.15656912    
 -0.14533275    
  0.62972522    
  0.15923962    
 -8.74730423E-02
 -3.95532548E-02
  0.64895719    
 -0.57938832    
 -0.37763026    
  0.92488104    
 -0.48473039    
  0.19445287    
 -0.19193096    
  2.51582195E-03
 -9.20490250E-02
  0.41551557    
 -0.50177562    
  3.54019925E-02
  0.36906153    
 -0.33207288    
 -0.27841401    
  0.99775183    
 -0.27551156    
 -0.19096090    
 -0.44303846    
  0.49172559    
 -0.17081772    
 -0.38005543    
  0.56523228    
 -0.25627288    
  0.17792605    
  0.11238442    
 -0.13016254    
  0.17066951    
  0.16355804    
 -0.34323651    
 -0.29221711    
 -1.83490552E-02
  0.70083338    
 -0.48264048    
  1.23306233E-02
  0.29500818    
 -0.16854803    
 -5.77938892E-02
 -0.14503911    
 -6.55971691E-02
  0.15656912    
 -0.10428756    
 -3.82561795E-02
  0.85955840    
 -9.51922461E-02
 -0.35611913    
 -0.16469994    
 -0.18406962    
 -0.36685020    
  0.25299653    
 -0.44445035    
  0.32923767    
  9.14019644E-02
  0.20858030    
  0.72680438    
 -0.93840104    
  0.38614553    
 -0.20937847    
 -4.39916812E-02
  2.09430549E-02
  0.30946386    
  0.19772817    
 -0.58809859    
  0.60511363    
 -0.38421986    
 -0.30586419    
  2.41701361E-02
 -0.38918042    
 -0.14683522    
  0.90190184    
 -0.41169563    
  0.15593486    
  0.70113665    
 -0.35629600    
 -0.10367861    
  2.28460394E-02
 -0.10376476    
 -4.90179583E-02
  0.78780460    
  -1.1029745    
  0.27614006    
  0.39378858    
 -0.45534658    
  0.27168167    
 -0.12435681    
 -0.24740818    
  0.37578917    
 -0.15381593    
  0.26038089    
 -0.43942907    
 -0.51175994    
  0.48046288    
 -0.26294267    
 -0.18081877    
 -0.17156872    
  0.58302170    
  0.61073852    
 -0.51136583    
  0.54169577    
  3.24856862E-02
 -0.38960958    
 -0.21197018    
  9.53102857E-02
  0.16277133    
  0.12680283    
  2.61206944E-02
 -0.52255791    
 -0.15415064    
  0.26013234    
  1.66208688E-02
  2.97722686E-02
  0.31529725    
 -0.34232569    
  3.49967331E-02
  0.19197501    
 -0.23522519    
 -0.34646675    
   1.2671676    
 -0.69424778    
  0.34180748    
 -0.67300725    
  0.18436460    
  0.37437454    
 -0.30776548    
  6.91518411E-02
  0.33392370    
 -0.59162182    
  0.79576629    
 -0.27690402    
 -0.55405688    
  0.14170672    
  5.05160093E-02
  2.91282926E-02
 -0.33838794    
 -0.12114429    
  0.62658650    
 -0.23895633    
  0.52714425    
 -0.23114197    
 -0.12618341    
 -0.18797730    
  0.51134884    
 -0.72342843    
  0.60525268    
  0.49659050    
 -0.31603718    
 -0.53018606    
 -0.17483111    
 -0.16868375    
 -0.16064990    
   1.2035576    
 -0.55278993    
 -0.10247859    
  2.36979313E-02
 -0.27604041    
  0.45366725    
  0.10594849    
 -0.41077003    
  0.24002136    
  0.36272359    
 -0.45698830    
 -0.14575677    
   1.0716563    
  -1.0023090    
  0.10138234    
 -2.24451581E-03
  0.19349495    
 -0.53266752    
  0.36796743    
  0.49453643    
 -0.53690630    
 -0.30994803    
  0.14165053    
  0.67821121    
 -3.62154841E-02
 -0.12525779    
 -0.26542339    
 -0.39607552    
  0.35324225    
 -0.31354237    
  0.62980556    
 -0.48252198    
  0.36951196    
 -0.25719896    
  0.16563188    
 -0.14732455    
  0.10536068    
  5.94236106E-02
 -0.16478376    
 -9.50835422E-02
  0.19430247    
  0.19524266    
 -0.18502794    
 -0.18476345    
  0.62223160    
 -3.06485128E-02
 -0.81228435    
  0.28920552    
  5.55083491E-02
  0.32530233    
  0.13955824    
 -0.55521554    
  0.53879946    
 -0.60475731    
 -4.38779704E-02
 -0.14757583    
  0.88460135    
 -0.35199630    
  0.16511901    
 -0.61556602    
  0.32432625    
 -0.28836116    
  0.47203973    
 -0.24023807    
 -0.58692509    
  0.27598605    
 -0.13185214    
 -9.49745178E-02
  0.64010441    
 -0.62182236    
  0.51082569    
  0.42697150    
  7.64357373E-02
 -0.76816541    
 -1.13960356E-02
  6.38218895E-02
  0.54257435    
 -0.23295732    
  3.93709727E-03
 -0.14567319    
 -7.79613480E-02
 -0.18873005    
 -0.18529347    
  0.66415966    
  9.14906897E-03
  8.38187858E-02
 -0.51138389    
  3.02636568E-02
  0.24618244    
 -0.28768197    
  0.64985049    
 -0.44610298    
  6.03535213E-02
  4.66184728E-02
 -0.39005628    
  0.65098643    
 -0.49291179    
  0.37453008    
 -0.37192264    
  0.66943079    
 -0.61618602    
  0.61485207    
 -0.26263127    
 -0.22923847    
 -0.28913876    
  0.48303792    
 -0.10616010    
 -0.14387026    
 -3.76514271E-02
  0.28227195    
 -0.50721532    
  0.17579383    
 -0.12600324    
  0.27763164    
 -0.16430292    
  0.12230792    
  0.50901794    
 -0.55758256    
  0.16358472    
  0.35948801    
 -0.69034231    
 -5.17355688E-02
 -2.08653342E-02
  8.09691399E-02
  0.55961567    
 -0.59064782    
  0.33933362    
  0.58210152    
 -0.64310896    
 -1.75061096E-02
 -0.69094199    
  0.64115822    
 -0.65893638    
 -0.13931374    
  0.51903903    
  0.59660941    
 -0.10498510    
  5.65329716E-02
 -0.55431068    
  0.37198934    
  0.48058572    
 -0.61472511    
 -1.96565613E-02
  0.19954214    
 -0.61498260    
  0.61701274    
  0.12742747    
 -6.83552176E-02
 -0.30893889    
 -0.18859097    
  0.34274170    
 -6.71879621E-03
  5.67838289E-02
 -0.16339348    
 -0.18934624    
  6.71786517E-02
  0.53758299    
  0.59436554    
 -0.81709683    
  0.37688199    
 -0.54731542    
 -0.20257415    
  0.10775282    
 -9.28936377E-02
 -5.91696613E-03
  0.64294648    
 -0.34493214    
 -0.17267646    
  4.10314947E-02
 -2.28728279E-02
  0.65248567    
 -0.68381995    
  0.38672310    
 -0.33000690    
 -5.40673323E-02
  0.68117082    
 -0.65505999    
  8.87283012E-02
 -8.87282416E-02
 -0.25722277    
  0.55196768    
  0.25599542    
 -0.68574512    
 -0.39665449    
  0.26101395    
  0.58628380    
  0.26438645    
 -0.94631869    
 -0.16098936    
  0.98301029    
 -0.52232933    
  0.55922234    
  2.33475808E-02
 -0.83861756    
  0.18764554    
  0.16296111    
  0.23954944    
  0.17174658    
 -0.55381858    
  0.22198687    
  0.60739762    
 -0.66700983    
 -0.35282114    
  0.60549998    
 -0.75616014    
 -7.59859309E-02
  3.87143865E-02
 -0.14018404    
  0.44977608    
  0.19869846    
 -0.20179951    
  0.45000681    
  0.12981169    
 -0.18895237    
 -0.24921578    
  0.31033468    
 -0.36006871    
  0.75093496    
  -1.3599076    
  0.18058398    
   1.1072702    
 -0.61576039    
 -0.16439806    
 -0.22001365    
  0.56850481    
  0.58704913    
 -0.67970783    
  0.19358484    
 -0.29302970    
  0.14452980    
  6.07611127E-02
 -0.62970114    
  0.37776265    
 -0.29143465    
 -0.32080624    
   1.0195764    
 -0.88410389    
   1.0633055    
 -2.05215979E-02
 -0.60030502    
  0.26638111    
 -0.39659607    
 -0.18497393    
  0.21111932    
 -2.28395779E-02
  5.45882322E-02
  0.74639183    
 -0.60391605    
  0.18277311    
 -0.42714310    
  0.26049945    
  0.86989748    
 -0.67433095    
 -0.36992028    
  0.12796058    
  0.14533305    
 -0.25754493    
 -0.27115294    
 -2.07049083E-02
   1.0441577    
 -0.58308488    
  0.22788146    
 -0.13233155    
  0.11324318    
  5.41798137E-02
 -0.41054878    
 -0.11663701    
 -0.38505614    
  0.58666384    
 -0.12872730    
  7.09078237E-02
  6.62110820E-02
 -2.53893435E-02
  0.19885100    
 -0.12188993    
  0.22208489    
  0.46841344    
 -0.61903900    
 -0.14272191    
  2.24729311E-02
  0.35611925    
 -0.26333761    
  0.62641227    
 -0.44620264    
 -0.38144311    
 -5.73406816E-02
  0.45763239    
  0.51041037    
 -0.76677632    
  0.15376757    
  0.28249642    
 -0.59265119    
  0.56095839    
 -0.35233974    
  6.88234419E-02
  3.73003334E-02
 -0.59099531    
  0.30102265    
  5.35843112E-02
  0.19193703    
  9.79166254E-02
  0.30275249    
  0.22825879    
 -0.24604402    
 -0.59236473    
  0.55412257    
 -0.16751659    
 -0.23119178    
  0.26856101    
  0.48817727    
 -0.71228647    
 -0.53280443    
  0.56372273    
  6.57087788E-02
  0.23361491    
 -5.53216413E-02
 -0.54188418    
  5.22392392E-02
  0.18282034    
 -0.15041694    
  0.80414397    
 -0.92737675    
  0.13189064    
  0.11905950    
  0.66861403    
 -0.89048284    
 -2.25453377E-02
  0.15647449    
  0.23035988    
 -0.31762448    
   1.0975986    
 -0.66909802    
 -0.37523374    
  0.17412274    
  0.45352498    
 -0.54738307    
 -1.33870747E-02
  0.16829729    
  0.17889875    
 -0.31536350    
  0.43208766    
 -0.13207948    
 -0.51147062    
  0.88749307    
 -0.67342263    
  4.58093025E-02
 -4.98747360E-03
  9.53102782E-02
  3.13225798E-02
 -9.70739275E-02
 -0.15455540    
  0.31354848    
 -0.32494465    
  0.28481254    
  0.28498450    
 -6.52951822E-02
  0.74127817    
  -1.1245011    
  0.49753988    
 -0.83553594    
 -7.14291167E-03
  0.17693087    
  0.10265415    
 -9.96556282E-02
  8.94214865E-03
  0.17387840    
 -0.23821935    
  9.06966701E-02
 -2.33930442E-02
  0.66767770    
 -0.27811757    
  0.16071352    
 -0.29110065    
  1.36058079E-02
  1.56043114E-07
 -0.20418057    
  0.14622667    
  0.44981334    
  0.21427655    
 -0.46168450    
 -0.26901388    
  0.64480317    
 -0.59990805    
  0.17620514    
  4.59621511E-02
 -0.46688363    
  0.77103078    
 -0.14055498    
 -5.80365434E-02
 -0.22798850    
 -0.19699831    
  0.44929311    
 -0.30207896    
 -0.14185224    
  5.20949885E-02
  4.70966026E-02
  0.23230259    
 -0.10728155    
 -3.25763635E-02
 -0.17309256    
  0.51239938    
 -0.78531772    
  0.46784633    
 -0.54301578    
  0.52118057    
 -0.33823985    
  0.41061157    
 -0.34182525    
  0.75614893    
 -0.60862654    
  0.54417837    
 -0.44231510    
 -0.56243497    
  0.27174529    
 -0.38018486    
 -0.18850793    
  0.64688027    
 -1.68544352E-02
  0.15212525    
 -0.38380376    
   1.1819462    
 -0.77648127    
  0.11034811    
 -0.25070518    
  2.16810536E-02
 -0.41624689    
   1.1475315    
 -0.76398516    
  0.17024508    
  0.54752713    
 -0.42870599    
  0.21397312    
 -0.65212429    
  0.26409426    
  2.19789650E-02
  0.37770802    
 -0.49821255    
  5.30627184E-02
  0.11692130    
  0.66753477    
 -0.49871379    
  0.24199386    
 -0.27958491    
 -6.45385385E-02
 -0.16822769    
  0.39780247    
 -5.80637604E-02
  0.15570216    
 -0.53171408    
  0.82403666    
 -0.60459369    
  0.25647983    
 -0.31988919    
  0.38953781    
 -0.41699913    
  4.09146734E-02
  0.22625673    
 -0.63618612    
 -0.28992176    
  0.43055862    
  2.87375059E-02
  0.63782012    
 -0.40846345    
 -0.33063349    
  0.22627351    
  6.76584914E-02
  0.13119206    
 -0.42826381    
  9.30206403E-02
  9.03488174E-02
  0.58399832    
 -0.52060544    
  8.47565681E-02
 -0.12230779    
 -6.31788746E-02
 -0.16829011    
  6.23253882E-02
 -0.21486957    
 -0.36150202    
  7.75579959E-02
 -4.06148396E-02
  0.72627103    
  0.45516995    
 -0.41585290    
 -0.33791894    
  0.44303861    
 -3.53236087E-02
 -7.22082481E-02
 -0.17366356    
  0.24136728    
 -0.23849775    
 -0.29824391    
  0.54573053    
  0.41953424    
 -0.43304774    
 -0.17284280    
  3.44405249E-02
  0.27983907    
  1.56251770E-02
  0.44473538    
 -0.59501755    
 -0.19592699    
  0.12112592    
  0.43102542    
 -0.57993096    
  0.69736356    
 -0.54845816    
 -5.74441701E-02
 -4.46855277E-02
  9.72632989E-02
   1.0460343    
  -1.2876402    
  0.72523528    
 -0.46191615    
 -6.15201369E-02
  0.58891428    
 -0.78761268    
  0.61593860    
 -0.61903936    
  0.38030657    
 -0.38653705    
  0.26476529    
  0.59097916    
 -0.93033296    
  0.86446583    
 -0.14637929    
 -0.54818702    
  0.57412058    
 -0.37862861    
 -0.12953392    
  4.16728333E-02
  0.38484588    
  0.41353422    
 -0.65595973    
  0.18893680    
 -0.61225939    
  0.21772350    
 -0.12118576    
  0.38480309    
  0.22689426    
  0.21210091    
 -0.36458942    
 -0.16388763    
 -0.13941935    
 -0.48747808    
  0.55839413    
  0.64429581    
 -0.29843721    
 -0.35322049    
 -7.41079077E-02
  0.75236660    
 -0.50252670    
  0.25886166    
 -0.63882822    
  0.62112850    
 -0.60911667    
  4.09414880E-02
  0.23397313    
 -0.21130925    
 -0.27931374    
  0.23638877    
  0.32004738    
 -0.33774707    
  0.25823483    
 -4.70676795E-02
 -0.17607610    
 -0.12861735    
  0.55493641    
  0.53711855    
 -0.82667875    
 -0.22064038    
  0.26954988    
  0.21017215    
 -0.28189594    
 -0.13426426    
  0.18427467    
 -8.65678862E-02
 -1.33870747E-02
 -0.24287891    
  9.49977711E-02
  5.17621450E-02
 -7.38795102E-02
  0.96188092    
 -0.74965954    
  0.38896453    
 -0.30001688    
  3.71271819E-02
  0.25585979    
 -0.45148143    
  8.23840201E-02
  0.48550764    
 -0.39764661    
  1.16146430E-02
  6.04888126E-02
  0.12067752    
  0.21112551    
 -0.59656149    
 -0.14615642    
  6.35136217E-02
  0.40032360    
  0.43858758    
 -0.48069894    
 -5.07273823E-02
  9.90053639E-02
 -4.10668086E-03
  2.83995681E-02
 -0.34249011    
  0.10929653    
  6.59581274E-02
  0.15718572    
 -0.28030193    
 -6.06245473E-02
 -0.30294937    
  3.77404206E-02
  0.11860570    
  0.33270594    
 -0.14165050    
   1.0016704    
 -0.63310999    
 -0.31049654    
 -0.21040466    
 -0.20666613    
  0.40934849    
  0.20067060    
 -0.30116233    
  0.64785087    
 -0.11219313    
 -0.26454049    
 -7.69609958E-02
  0.62876564    
 -0.75392854    
  0.13918220    
 -2.58534979E-02
 -0.19093001    
 -1.74423028E-02
  0.97162294    
 -0.95418054    
  0.90527910    
 -0.68155980    
 -0.38268495    
  6.85421452E-02
  3.14980838E-03
  0.42003366    
 -0.18563305    
  0.23991752    
 -0.36425158    
  8.88874233E-02
 -0.39266074    
  0.42061672    
  0.52278405    
 -0.50539196    
 -0.20121838    
 -0.16322775    
 -0.20382771    
 -0.23958249    
   1.0220931    
 -0.67932659    
  0.33085445    
 -6.69830143E-02
  0.27936438    
 -3.00598685E-02
  0.14403935    
 -0.14403917    
 -0.13286094    
  0.25843811    
 -0.30508581    
  0.11903060    
  0.46594325    
 -0.36859444    
  1.57128796E-02
  0.11157738    
  0.18165746    
 -0.46536335    
  0.13121404    
  5.85752912E-02
 -0.24975254    
  6.52405098E-02
  0.44839001    
 -0.19619910    
 -0.85482424    
  0.45547548    
  0.38077256    
 -0.16989893    
  4.92631411E-03
  0.16705389    
  0.25062114    
 -0.39580303    
  0.43078297    
 -0.52657408    
 -0.21786653    
  0.63907999    
 -0.51546615    
 -0.21662395    
   1.1363971    
 -0.75160134    
  0.13965531    
 -0.11059741    
 -0.25404552    
  0.40649006    
 -0.57354420    
  0.25534689    
  6.27762973E-02
 -0.15415059    
 -0.22391549    
 -2.73991022E-02
  0.11247813    
  0.40546528    
  0.36608663    
  0.17133223    
 -0.49348137    
 -3.45257297E-02
  5.91079220E-02
 -8.52067024E-02
 -7.22606927E-02
  9.83594581E-02
  0.47409359    
 -0.41941026    
  4.42459388E-03
  0.37026864    
 -0.73358828    
 -0.31885061    
  0.21525241    
 -0.33085424    
   1.1936255    
  0.14369500    
 -0.67402601    
  0.76851714    
 -4.67432514E-02
 -0.47074002    
 -3.93716013E-03
 -0.42639270    
  0.50233024    
 -0.56787652    
  0.54007095    
 -0.15634605    
 -4.95595820E-02
 -5.45805767E-02
  0.24342440    
 -0.51018846    
  7.06901550E-02
  0.22255012    
 -0.34553936    
  0.98751831    
 -0.75768560    
  0.71816504    
 -0.76176876    
 -7.51797259E-02
  0.11343592    
  0.65767288    
 -0.53187889    
  0.20453183    
 -0.18116604    
  0.28363240    
 -0.77464002    
  0.69314736    
 -0.64525580    
 -0.20267099    
   1.1346651    
 -0.42188796    
 -0.29999664    
  0.78633493    
 -0.30509692    
 -0.34515840    
  8.29745382E-02
  0.26757494    
 -0.49835876    
  0.37450898    
  1.20967794E-02
  0.40746722    
 -0.56563365    
 -0.23732834    
  0.17934069    
 -0.38698030    
  0.12062788    
  0.49247634    
 -0.42651856    
  0.46924347    
 -0.32250166    
 -2.65973061E-02
  0.28835583    
  0.32631981    
 -0.65594679    
 -7.88730308E-02
  8.16778615E-02
  0.11372884    
  0.78959328    
 -0.51196122    
 -2.10532229E-02
 -6.59578368E-02
 -0.24191366    
  7.86351040E-03
  0.14778973    
  0.39641538    
 -0.59234226    
  0.13797353    
 -0.15454867    
 -0.27752033    
 -8.83493498E-02
 -0.11929005    
  0.60077393    
 -0.27535143    
 -0.52508831    
 -2.12723350E-07
  0.87684894    
 -0.29460242    
 -0.33832589    
 -3.52459848E-02
 -0.20316510    
 -3.92208248E-02
  0.64034879    
  0.14028578    
 -0.11942039    
  0.30305016    
 -0.48360342    
  0.13220537    
  0.61258835    
 -0.23114538    
  0.48078051    
 -0.30128187    
 -0.68260205    
  0.34789535    
 -6.37158230E-02
  0.34396315    
 -7.35342652E-02
  0.56133538    
 -0.68971646    
 -0.26213577    
 -0.25556257    
 -0.46465403    
  0.15240712    
  7.56026655E-02
 -0.17458446    
   1.6001464    
 -0.88414091    
  2.23470870E-02
 -0.14544079    
  0.28688312    
 -0.23399346    
  0.30122626    
 -0.17072968    
  0.48222935    
 -0.49023986    
  0.16746663    
 -0.23397285    
  0.84196246    
 -0.78083217    
  0.17510796    
  5.92929348E-02
 -0.22101350    
  0.19509424    
  0.49938202    
 -0.57197601    
  0.74808079    
 -0.71112502    
 -0.39195138    
   1.0963726    
 -0.64286333    
 -0.20780320    
  0.19059868    
  2.35810410E-02
 -0.10488977    
  0.20940261    
  0.10840949    
 -0.45100716    
  0.32914922    
 -0.54093248    
  0.67301238    
 -0.39116132    
  0.10234861    
  7.83006176E-02
 -0.32606626    
  0.20854479    
  0.40153605    
 -0.44235781    
 -9.85239819E-03
  9.85230692E-03
  0.11122561    
  0.22664641    
 -0.45473602    
 -6.54571950E-02
  0.62310314    
 -0.21763819    
  0.48460248    
 -0.69556564    
 -0.29659995    
  0.17851390    
 -0.18177672    
 -0.38125083    
  0.87227392    
 -0.46203557    
  0.39375678    
 -0.18275008    
 -1.65762003E-07
 -2.07797755E-02
  0.67727393    
 -0.44837272    
  0.55931747    
 -0.63970810    
 -0.44940266    
  0.21029535    
  0.62937444    
 -0.53354239    
  0.11807324    
 -9.32393689E-03
  0.22548260    
  0.36412370    
  -1.0080358    
  0.19645606    
  0.17154264    
 -0.14842011    
 -3.78500149E-02
 -5.17618917E-02
  0.13157658    
 -0.14099576    
 -0.62310332    
  0.79379082    
 -0.40413606    
 -0.13638100    
   1.3690226    
 -0.52368373    
  4.59852591E-02
 -0.12979302    
 -0.19217820    
  0.71739852    
 -0.90750217    
  0.40337947    
 -0.58071339    
 -1.88329350E-02
  0.36274004    
  0.12889089    
 -4.76280600E-02
  0.33123207    
  4.78725545E-02
  0.59038037    
 -0.92885768    
 -0.36980852    
  0.33404791    
  0.14649336    
 -0.36238173    
  0.10566168    
  0.32947922    
  0.37310839    
  0.14703038    
 -0.62484992    
 -0.28336248    
  0.30265564    
 -4.25527664E-03
  7.19733760E-02
 -8.91782120E-02
 -0.64033651    
  0.67025340    
 -0.13986729    
 -0.11808594    
 -0.16235848    
  0.29008311    
 -0.11688416    
  0.94760132    
 -0.98887253    
 -0.14808308    
 -0.17001973    
 -2.34384928E-02
  0.74700648    
 -0.90049875    
 -2.33108979E-02
 -0.13083965    
  4.21113558E-02
 -2.61112563E-02
 -1.60003826E-02
  0.97678894    
 -2.25189999E-02
 -0.15415062    
 -0.38395876    
  0.11383500    
  0.42840657    
 -0.52815688    
 -0.20495345    
  0.33892193    
  0.11812279    
  8.33816752E-02
  3.68138030E-02
 -8.81072804E-02
  0.37699366    
  0.58154988    
 -0.82797670    
  5.61314747E-02
 -0.23522519    
  5.50964242E-03
  8.42604488E-02
  2.73991693E-02
 -0.10618000    
  0.20883402    
 -0.55078554    
  0.30294961    
  0.42236668    
 -0.44826770    
  0.27151725    
 -1.56778265E-02
 -0.24424507    
 -0.15223129    
  0.36901474    
 -0.18557487    
  0.48593736    
 -0.46657288    
 -9.17546898E-02
  0.17830962    
 -7.29488358E-02
  0.78229588    
 -0.66271263    
  0.38527879    
 -0.44455522    
 -0.15669860    
  0.12568840    
  1.56251937E-02
  0.34052455    
 -5.47823943E-02
  0.13933988    
  -1.0128688    
   1.5440930    
 -0.87686002    
 -3.64561453E-02
  4.93850047E-03
 -9.90130473E-03
  0.38536382    
  0.15342511    
 -0.21088234    
 -0.21511127    
  0.24338160    
 -0.51781869    
 -0.18936396    
  8.46527815E-02
 -2.29893774E-02
  6.12107739E-02
 -0.38842389    
   1.1077869    
 -0.26114726    
 -0.38299218    
  0.93864781    
 -0.57763416    
 -0.49082506    
  0.43045273    
 -6.42524660E-02
 -0.12409595    
  0.61364400    
 -0.73467070    
 -8.54177475E-02
  3.13506126E-02
 -0.41476765    
 -6.26713410E-02
  0.62095094    
 -4.09335569E-02
  0.13770089    
 -0.12386949    
  0.30942202    
 -0.52299601    
 -0.37037358    
  0.42013523    
  0.10730022    
 -0.17421500    
  0.23893496    
  0.29311684    
 -0.40242103    
   1.1026568    
 -0.84427500    
 -8.82923976E-02
  0.50465268    
 -0.56816632    
  6.60742298E-02
  6.91633224E-02
  0.11698719    
  0.52599669    
 -0.83731019    
  0.25453001    
 -7.70510063E-02
 -1.96085740E-02
  0.62397754    
 -0.69049829    
  3.63677815E-02
 -0.18743645    
  0.26118013    
 -0.13692234    
  0.32042792    
 -0.10164180    
 -5.38248830E-02
  0.26907706    
 -0.60232860    
  0.82968849    
 -0.42529589    
 -8.04005563E-02
 -7.00105587E-03
 -9.83594432E-02
  0.67357719    
 -0.54295671    
 -0.20294076    
  0.71648365    
 -0.19735928    
 -0.24402125    
  8.40317830E-03
 -0.13412929    
 -9.26818624E-02
  0.37976569    
 -0.13225000    
 -0.17415826    
  0.16385935    
 -0.42744413    
  0.15278901    
 -4.17306013E-02
  0.52156311    
 -0.39372978    
  0.20294102    
  4.07330785E-03
 -0.10265400    
  3.97402421E-02
 -0.32442388    
  0.60395575    
 -0.26876757    
 -0.21940312    
  2.63172295E-02
 -2.89874859E-02
  0.46598488    
  0.39647627    
 -0.48044157    
 -0.20820086    
  0.52066487    
 -2.70651318E-02
 -0.58040655    
 -5.80239184E-02
  5.31100444E-02
  0.17779563    
 -0.12736474    
 -0.15142237    
 -1.95680300E-07
  0.22803621    
 -0.23076485    
  0.66403902    
 -8.05116743E-02
 -0.11625961    
 -6.36256188E-02
 -0.76109785    
  0.48068860    
  7.66926408E-02
 -8.98883864E-03
 -0.56018019    
  7.97386989E-02
  0.28402576    
  0.69039631    
 -0.54491699    
  0.47356007    
 -0.49274555    
  0.51758236    
 -0.26815277    
  2.97419745E-02
 -0.66782951    
  0.36909756    
 -0.37267530    
  0.55910349    
  0.22150309    
 -0.28932548    
  0.31365773    
 -0.38641673    
 -1.18625714E-02
  0.15857312    
 -0.25364456    
  0.83598536    
 -0.77243149    
  1.46701140E-02
 -3.45712453E-02
  0.36268720    
 -0.64869523    
  0.53592604    
  0.53212357    
  -1.0951700    
 -0.26615155    
  0.50903028    
  0.39553261    
 -6.95115477E-02
 -0.18310022    
  9.78558883E-02
  0.56203425    
 -0.23743623    
 -0.44609568    
 -0.14383744    
 -0.17461655    
 -0.17576411    
  0.23017743    
  3.36936489E-02
  0.30411270    
 -0.46734038    
  0.95523846    
 -0.69451249    
  4.27874103E-02
  0.41760743    
 -0.34931284    
  0.22656070    
 -0.32677269    
  3.97402495E-02
  0.49880543    
  0.13136035    
 -0.64060968    
  0.21840782    
 -0.12333643    
  0.11273190    
  0.16475539    
 -0.31394324    
 -7.98364729E-02
  4.45685275E-02
  0.49219152    
 -0.41570523    
 -0.40072563    
 -0.28061470    
  0.40702888    
 -0.37469336    
  0.46144447    
  0.78611004    
 -0.79763770    
  0.15041691    
  0.60998237    
 -0.29949522    
 -0.59071606    
  2.60600187E-02
  0.35151711    
  0.12928024    
 -2.41461359E-02
  0.31678620    
 -0.57833600    
  0.67580163    
 -0.51938599    
 -0.18322691    
  0.46864417    
  9.71638337E-02
 -0.70869964    
 -0.10919907    
 -7.24957138E-02
  0.57136178    
 -9.57350582E-02
  0.37220797    
 -0.39824477    
  7.83811361E-02
 -0.20610569    
  0.36373451    
 -0.51335418    
  0.58285177    
 -0.30311263    
 -0.23034666    
  0.13240127    
  2.86107417E-02
 -9.96787846E-02
  0.32589427    
 -0.40853709    
  0.56005549    
 -0.61703277    
  0.92987859    
 -0.69572133    
  6.96800873E-02
 -9.84400064E-02
 -0.15150158    
  0.53642136    
 -3.11668199E-02
 -0.31729054    
  6.67738914E-02
 -0.20067070    
  0.75823402    
 -0.75531411    
  0.20490260    
 -7.13708550E-02
  0.34590307    
  0.23819229    
 -0.64185375    
  0.17327182    
 -9.03228745E-02
  0.37686753    
 -0.14678304    
 -0.32390347    
 -0.17578569    
  0.50166309    
 -0.37918630    
  0.42355242    
  0.17601225    
 -0.16849340    
  0.26351610    
 -0.38693276    
  8.13456550E-02
 -6.87141269E-02
 -3.18834707E-02
 -0.24057320    
  0.18506525    
  0.44134352    
 -0.69756210    
  0.40053666    
 -0.19825833    
  0.38189632    
 -0.50209194    
  0.19223598    
  0.16498227    
  7.85794407E-02
 -0.38545588    
 -3.14985588E-02
 -9.79803875E-02
  0.72070503    
 -0.52620322    
  0.16070120    
 -0.47041616    
  0.38658610    
  0.17444320    
 -0.77350366    
  0.37085977    
  0.72502774    
  -1.5157415    
  0.66479903    
  0.44000554    
 -7.03166872E-02
 -0.14463015    
  0.13576092    
 -0.33247149    
 -0.14333978    
  0.43952605    
  0.10720646    
  0.22065075    
 -0.66849524    
  0.21532096    
 -7.88436923E-03
 -0.19133279    
  0.83720613    
 -0.23427001    
 -0.16705395    
 -0.38602722    
  0.21520944    
 -8.70113298E-02
 -0.14043041    
  0.32764217    
 -0.22536324    
  0.27299127    
  0.52175939    
 -0.69189346    
  0.58889991    
 -0.34149176    
  0.39431384    
 -0.71988672    
 -0.54015875    
  0.90788352    
 -0.27958477    
 -0.12963954    
  4.14997302E-02
  3.72381210E-02
  2.06725728E-02
  0.19671011    
  5.51722609E-02
  2.16330923E-02
 -0.31529713    
  0.81595480    
 -0.83208400    
  0.42602921    
 -0.50494325    
  0.14700317    
 -0.34053099    
  0.29123461    
  0.20597567    
 -0.19802865    
  0.78869730    
 -0.57137531    
 -0.47468564    
  0.24408324    
 -6.91837743E-02
 -4.99371476E-02
  8.09691399E-02
 -0.13353150    
 -0.20349656    
  0.40156651    
 -5.34886979E-02
  7.91969150E-02
  0.59453189    
 -0.52587765    
  0.12251139    
  0.39915583    
 -0.55295718    
  0.42083132    
 -0.21794038    
 -0.23519178    
  2.00005639E-02
 -2.76051592E-02
  0.80041420    
 -0.89648825    
 -6.65947646E-02
  0.76811028    
 -0.45238200    
 -0.25757214    
  0.20144093    
  0.33779109    
 -0.31721878    
 -3.92206684E-02
 -8.59422237E-02
  2.53178757E-02
 -0.28103775    
  0.82481408    
  -1.0018517    
  0.37469348    
  0.55961561    
 -0.42032638    
  0.36608663    
 -0.28658974    
 -0.30382344    
  0.20040162    
  0.26626816    
  0.26279232    
 -0.86214828    
  0.20128454    
  4.58920263E-02
  0.60493571    
 -0.64531809    
  0.22094344    
  0.42581475    
 -0.85693640    
  0.30198586    
  0.13133602    
  1.74298417E-02
 -7.86040127E-02
 -9.38955694E-03
  4.83409800E-02
  0.27011266    
 -0.27687716    
 -0.15641579    
  0.19415607    
 -2.64915973E-02
 -0.38224694    
  0.14615618    
  0.36401358    
  0.31199044    
 -0.45797262    
 -0.13907868    
  9.00608450E-02
  0.29066804    
 -0.20585205    
 -8.96119922E-02
  0.27741307    
 -0.15962994    
 -0.24583511    
 -0.12498107    
 -0.13220555    
  0.28944719    
  0.36221492    
  2.90401429E-02
 -0.23710443    
  0.38638800    
 -0.29334769    
  0.11686434    
 -0.56560802    
  0.23280567    
 -1.29034836E-02
  0.68793863    
 -0.63482881    
  0.87710929    
 -0.51014298    
 -0.35716262    
 -0.22009946    
  0.55308145    
 -0.30888441    
 -0.31666958    
  0.22705749    
  0.83832937    
 -0.25955281    
 -8.21131617E-02
 -0.58651942    
  0.43632290    
 -0.44778460    
  0.79446501    
 -0.73570675    
  0.12019541    
 -6.46993443E-02
  0.73098260    
 -0.41042766    
 -0.33349156    
 -7.57116973E-02
  4.39630821E-02
 -0.12283615    
  0.11202521    
  7.58533701E-02
  0.20842603    
 -0.19342583    
  0.14953193    
 -0.21093206    
  4.89158966E-02
  0.45926771    
 -0.67427886    
 -0.32040277    
  0.22228470    
  7.92492703E-02
  0.45198527    
 -0.20810591    
 -0.29600835    
  0.29849309    
  7.87058771E-02
 -9.37059298E-02
 -0.16682526    
  0.31193909    
 -0.38604683    
  0.90208787    
 -0.34247199    
 -0.46488857    
  0.14872165    
 -0.10871639    
  0.41012269    
 -0.51020628    
  0.87133211    
 -0.16740763    
 -0.43184349    
 -0.34928972    
  3.28976437E-02
 -0.23617321    
  0.53351718    
  5.83597869E-02
  8.26556012E-02
 -0.37564290    
  0.69010299    
 -0.37691310    
  0.92602122    
 -0.92602092    
 -0.35034600    
 -0.41179436    
  0.43054473    
 -0.43531805    
 -3.90295796E-02
  4.85532321E-02
 -5.85532151E-02
  0.41047773    
 -0.36624423    
  6.96336478E-02
 -0.12396817    
  0.22618471    
  0.31661189    
  1.75443757E-02
  0.83856398    
 -0.11966439    
 -0.51981103    
 -8.93895775E-02
 -0.54159743    
  0.99358255    
 -8.98702964E-02
 -0.29191050    
  4.72902469E-02
  4.73595783E-02
 -0.28915155    
 -0.37790725    
 -0.10393104    
  0.22123706    
  0.50469977    
  1.60005130E-02
  0.53236073    
 -0.45388895    
  0.27978918    
 -0.54467267    
  5.32039180E-02
  5.16784145E-03
  0.57568634    
 -0.38395876    
 -4.26420011E-03
  0.53364009    
 -0.74986333    
  0.45631605    
 -0.37240425    
 -1.97053049E-02
  0.16686273    
 -2.77500004E-02
 -0.13415012    
 -0.21145450    
 -3.10585741E-02
  0.86250383    
 -0.68916041    
 -2.96119973E-02
  0.15882382    
  0.20384431    
 -9.98835415E-02
 -7.18481019E-02
 -0.25583935    
 -3.56121473E-02
  0.89244360    
 -0.75966799    
 -0.60701811    
  0.57475704    
  0.72143209    
 -0.59578687    
 -0.15616052    
  0.76382893    
 -0.55372745    
  0.53918672    
 -8.61645266E-02
 -0.79544842    
  0.23401681    
  1.01266978E-02
 -0.23136374    
  3.73877473E-02
  0.34992430    
  0.22486632    
 -9.18735415E-02
  1.12573812E-02
 -0.50339055    
  0.16729125    
 -0.10449050    
  0.13026530    
  0.10612355    
 -4.58720187E-03
 -0.36161330    
  0.29753438    
 -7.63730928E-02
  0.85182273    
 -0.82829237    
 -0.27825224    
  0.39517337    
  0.53669494    
 -0.47864297    
  0.16555120    
 -0.19192648    
 -8.84295776E-02
 -0.10509004    
 -0.19977029    
  0.15273514    
 -6.13332838E-02
 -6.21316023E-02
  0.25095814    
 -0.76821482    
 -0.37371638    
  0.46608973    
 -0.14197014    
  0.54743540    
   1.1578259    
 -0.82228827    
  0.84963161    
 -0.66071171    
 -7.42567107E-02
 -0.18984979    
  0.87777519    
 -0.73048478    
 -0.43749422    
  0.80605471    
 -0.58899039    
  0.17142248    
 -0.19611481    
 -0.24774925    
  0.34053099    
  0.47473943    
 -0.24906710    
  0.16362919    
 -0.18817067    
  0.21357428    
 -0.29551631    
  0.77094001    
 -0.71415633    
 -0.18104838    
  0.39266074    
 -0.83704150    
   1.0043596    
 -5.83092170E-03
 -0.54907227    
 -0.14700329    
 -0.20067072    
  0.90402937    
  8.67066253E-03
 -0.29393664    
 -0.73252255    
   1.3069208    
 -0.49822420    
  0.55320644    
  -1.0387143    
 -0.10084883    
  4.09506857E-02
 -0.23947993    
  0.41716102    
  0.19643342    
 -0.10985278    
 -8.65807459E-02
 -0.15630639    
  0.13541786    
  0.57865673    
 -0.71105832    
  0.20613222    
  0.16874935    
 -0.20113100    
  8.02372769E-02
  0.52566797    
 -0.58833957    
  0.78913569    
 -0.66529024    
 -8.48159641E-02
 -0.20067070    
  0.29858732    
 -0.14946173    
  2.51582195E-03
  0.52974093    
 -0.71105832    
  0.27479818    
 -0.27179053    
  7.23907277E-02
  0.23976445    
  0.29152107    
 -0.20121837    
 -1.82377677E-02
  8.61590505E-02
 -0.41489017    
  0.31015497    
 -1.89279914E-02
 -0.23060225    
  0.39651257    
 -0.15325159    
 -0.18610217    
  6.83194250E-02
 -0.59441215    
 -9.87346619E-02
 -2.38674246E-02
   1.4403615    
 -0.99542809    
  0.13314432    
 -0.63268185    
   1.2857410    
 -0.32163227    
  0.19552851    
 -0.43881500    
 -0.12400571    
 -5.63370343E-03
   1.0513746    
 -5.89600019E-02
 -0.89300376    
 -0.30922556    
  0.54910779    
  2.38580741E-02
 -0.22363463    
  2.66682673E-02
  0.56710625    
 -0.48009509    
 -3.34477611E-02
  0.15899819    
 -0.25657827    
  1.48888314E-02
  0.18191074    
 -0.19679950    
 -8.06679055E-02
  0.10779667    
 -1.22398362E-02
  0.11833022    
 -0.19243814    
  0.24983986    
 -0.17573152    
 -0.23180176    
  0.46181807    
 -0.27279040    
 -0.63086051    
 -9.09718871E-02
   1.1247233    
 -0.15186225    
 -0.11204948    
 -0.43959805    
  0.14217429    
 -0.57938832    
  0.12611146    
  0.81565857    
  1.86922345E-02
  -1.0742210    
  0.22073106    
  0.18874222    
  0.67701781    
  -1.0166950    
   1.0427748    
 -0.30298004    
  9.21368450E-02
  4.87815542E-03
 -0.10239115    
  3.18327025E-02
  0.18536307    
 -4.88986857E-02
  0.35485119    
 -0.20690227    
  0.14936790    
 -0.43378127    
 -1.57897342E-02
  0.10562570    
  0.17473504    
 -4.01606504E-03
  0.33675957    
 -0.45630461    
  0.14143676    
  6.66276813E-02
 -0.25923842    
 -0.22075990    
  0.20633635    
 -0.26770553    
 -7.21622929E-02
  0.70498151    
 -0.40714708    
 -0.14953174    
 -0.21875429    
  0.85146004    
  0.42602095    
 -0.11296258    
 -0.87228495    
 -7.93616325E-02
  0.19015704    
  0.57551670    
 -0.67547166    
  0.23440075    
 -0.22367664    
  6.70353100E-02
  0.24826184    
 -0.17611504    
  0.66610253    
 -0.74575859    
 -7.56553635E-02
  0.25672007    
 -0.56171441    
   1.0750527    
 -0.94428241    
  0.65030712    
 -0.25131452    
  0.19593707    
 -0.43709886    
  6.14344142E-02
  7.96440840E-02
  0.73530817    
 -0.41294697    
 -0.64410955    
  0.11521283    
  0.31952289    
 -0.21093206    
  0.22788146    
 -0.31034583    
 -0.28672734    
  0.38229808    
 -0.37469336    
  4.08221185E-02
  0.45165455    
  0.21009596    
 -9.43726376E-02
 -0.36406574    
  0.13575432    
 -0.23880970    
  0.16350552    
  0.61925387    
 -0.53878182    
  0.56108749    
  0.31845382    
 -0.26966372    
 -0.75377196    
 -0.25642934    
  9.53103974E-02
 -3.55909057E-02
  8.33816901E-02
  0.25979671    
  4.76878434E-02
 -0.15048073    
  0.48660299    
 -0.22270583    
 -0.18978931    
  0.37865388    
 -1.82818957E-02
 -0.48712334    
 -0.10769875    
  0.24759118    
  0.73657680    
 -0.61156744    
 -0.10433697    
  0.37165165    
  8.77990946E-03
 -0.14458109    
 -0.38447464    
 -1.19402679E-02
  0.53749388    
 -0.43483973    
  8.81400108E-02
 -0.56959093    
  0.27443692    
  0.43610200    
 -0.57536417    
  0.18168302    
  0.24775815    
 -0.61868298    
  0.52187544    
 -0.20342161    
  0.44183266    
  0.21706429    
 -0.56266904    
  0.32593176    
  0.15887003    
  5.31746298E-02
  2.12024301E-02
 -0.30650595    
 -4.76194965E-03
  0.34732339    
 -0.46630058    
  0.19699807    
 -0.14208241    
 -0.11017837    
  0.71562010    
 -0.60544151    
  0.10153638    
 -0.15645222    
 -5.24259023E-02
 -0.25699624    
  2.88829822E-02
  0.47532761    
 -4.75739539E-02
 -6.22209124E-02
  0.21868907    
 -0.53560078    
  0.19076025    
 -0.18400352    
  0.30520451    
  8.09966028E-02
  2.28592870E-03
  0.32300970    
 -0.63690740    
  3.98216657E-02
  0.46095389    
  0.48317394    
 -0.68616217    
  2.97166277E-02
  0.26028314    
 -0.25578874    
  0.13409181    
 -0.15676829    
 -6.88288584E-02
 -3.50034647E-02
  0.27035725    
  0.10846228    
 -0.41509315    
  0.39040044    
 -0.65805590    
   1.1179643    
 -0.90731174    
  6.48877546E-02
  0.49392998    
 -0.36170793    
 -0.32506970    
  0.24387921    
  0.22612405    
  0.13353144    
 -0.41068691    
  9.00608450E-02
  0.51559877    
 -0.71334994    
  0.32347676    
 -2.56425180E-02
  0.15415087    
 -0.16284637    
  0.27172568    
  0.19581835    
  9.26950574E-02
 -0.87896597    
 -6.02418836E-03
  0.57800430    
 -0.82329452    
 -0.15866522    
  0.80234635    
 -0.13208352    
  9.27816108E-02
  0.47342622    
  -1.0106156    
  0.32922575    
 -8.96120891E-02
 -0.25415939    
  0.35667515    
 -6.89928830E-02
 -0.32120466    
  0.59575135    
  0.34892070    
 -0.18734151    
  0.22207735    
 -0.67203468    
 -2.78917002E-03
  0.14291453    
  0.74389547    
 -0.68512398    
 -0.17958573    
  0.46555361    
 -0.52174830    
  9.89819691E-02
 -0.12830959    
  0.32277331    
 -0.23725136    
  0.35503420    
 -9.01508778E-02
  2.17485677E-07
 -0.27587250    
 -0.18786165    
  0.20972070    
 -5.55699617E-02
  5.01498058E-02
  0.20116475    
 -0.23151197    
 -0.17729203    
  0.51416463    
 -1.61294006E-02
 -0.40546516    
  0.10138937    
 -0.11057743    
  0.23233196    
  0.68703079    
 -0.73704118    
  0.14310095    
  7.07689375E-02
 -0.22677340    
  0.12897579    
  9.57252756E-02
 -0.12821047    
  9.87350419E-02
 -0.10346297    
 -0.45401812    
  0.94859910    
  3.54896709E-02
 -0.52298665    
  6.60081357E-02
 -0.21546401    
  0.23076472    
 -0.38719463    
  0.30353045    
  0.55013722    
 -0.90277702    
  0.23249578    
 -0.64638555    
  0.50675666    
 -7.95333609E-02
 -0.36331961    
  0.39589584    
   1.0593917    
 -0.58180463    
 -0.12476545    
 -0.34325203    
  0.13907136    
  0.68063807    
 -0.45860028    
 -9.26589072E-02
  0.14229147    
 -0.22051524    
 -5.39215058E-02
  0.18185988    
  0.27840149    
  0.25209114    
 -0.30228087    
  8.62450525E-02
 -0.65834677    
 -3.98722701E-02
  0.79613221    
 -0.43101814    
 -0.52663606    
  0.46601167    
  0.26043946    
 -0.14265619    
  1.01714392E-07
  0.49875316    
 -0.37163103    
 -0.78533125    
  0.35710421    
  0.26949996    
 -8.11903849E-02
 -4.06148396E-02
  0.60660684    
  -1.0290545    
  0.10496529    
 -0.12492598    
 -2.86317449E-02
 -8.21193978E-02
  0.33711544    
  0.35603181    
 -0.33063349    
  0.22627351    
  7.46436790E-02
 -0.22546659    
 -9.44382325E-02
  0.13153243    
  0.35667497    
  0.19369462    
 -0.55598730    
  0.86247367    
 -0.53205603    
 -0.31089151    
 -0.28217241    
  0.54750729    
 -3.88816819E-02
 -0.15967263    
  0.21327579    
 -0.16288722    
 -3.24623995E-02
 -0.24625123    
 -0.34102786    
  0.47455952    
  8.44035894E-02
  0.14101006    
 -0.17554170    
 -0.33755380    
 -0.19605199    
  0.52000022    
 -0.49721983    
  0.18457142    
  0.34499660    
  6.91695884E-02
  0.40546504    
  0.53140444    
  -1.0889598    
  2.56060790E-02
  4.93251160E-02
  0.23905902    
 -0.12306021    
 -3.63675356E-02
  1.47062438E-02
  0.27851591    
 -0.21946688    
  8.56725797E-02
  0.12825443    
 -0.56472147    
  0.37571087    
 -0.40546510    
  0.10804129    
  3.00769322E-03
  0.27407664    
 -0.42273691    
  0.51846194    
 -0.18647949    
  0.47778565    
 -0.58037245    
 -0.16856632    
  0.10273395    
  0.27502853    
  0.57774895    
 -0.74092913    
  0.25542104    
 -2.27986984E-02
 -0.13203503    
 -0.19483994    
  0.44349274    
  0.23942827    
 -0.42100370    
 -3.64503674E-02
  0.45892158    
 -0.50887251    
  0.62893391    
 -0.39318696    
 -0.30910432    
  2.59081870E-02
 -5.25054932E-02
  0.43468380    
 -9.51355398E-02
 -0.50000799    
  0.33782753    
 -3.91302258E-02
 -7.30250254E-02
  0.35717976    
  4.99671698E-02
 -0.39210954    
  0.81589293    
 -0.75556093    
  0.15982212    
  0.36680320    
 -0.36083308    
 -0.13807692    
 -0.30684716    
  0.29539198    
 -9.41588804E-02
 -0.16177475    
 -0.34064785    
  0.32565475    
 -4.00667936E-02
  0.65631360    
 -0.45994037    
  8.65806267E-02
 -0.19280289    
  0.13675874    
 -0.38315937    
 -0.13353157    
  0.35667497    
  0.24179222    
 -0.36031091    
  9.16912854E-02
  3.85231227E-02
  0.36995825    
 -0.29170626    
  0.42849538    
 -0.30713463    
  0.22504652    
 -0.17399119    
  0.47113433    
 -0.55855691    
  0.59052622    
 -0.25581950    
 -1.78257227E-02
  0.26953274    
 -0.41028452    
  0.21524511    
 -0.47905952    
  2.13341769E-02
  0.58602625    
 -0.38799751    
 -0.10969886    
  9.00259614E-02
 -0.13447781    
 -6.25203997E-02
  0.54257435    
 -0.67764276    
  0.23962232    
  4.83075809E-03
  0.25957996    
 -0.32943398    
 -0.22832501    
  0.46021545    
  0.10679372    
  0.26108867    
 -0.51794320    
 -0.31340706    
  1.93556752E-02
  0.42340732    
 -8.51113722E-02
  0.25055498    
 -0.48572955    
  0.49806443    
 -0.57906818    
  0.10660987    
  0.18652643    
  0.17491269    
  1.16734700E-02
 -0.33184081    
  0.16373110    
 -0.16643003    
  0.29709691    
 -0.50017327    
  0.17289522    
 -0.13711897    
 -0.19712710    
  0.25605869    
  0.49013117    
 -0.20395598    
 -7.02866092E-02
  0.50693458    
 -0.58253717    
  0.38963377    
 -0.23249564    
 -0.31566140    
  0.82514364    
 -0.94216019    
  0.71193498    
  0.20435561    
 -0.78707886    
  0.19237196    
  1.73488334E-02
 -9.80165452E-02
 -1.91526432E-02
  0.37745216    
 -3.79505614E-03
  0.29289675    
 -0.23922950    
  0.15183133    
 -0.30118901    
 -0.19834876    
  0.51794302    
  6.47286922E-02
 -0.48550776    
  0.31508118    
  0.19851841    
 -0.70709425    
  0.26495373    
 -0.17117698    
  3.51796150E-02
  0.10313570    
  0.29323471    
 -0.62260520    
  0.77912611    
 -0.24868004    
 -0.28223240    
 -0.41639417    
  0.23985291    
  0.25992289    
 -3.62032838E-02
 -0.31730247    
  0.53767717    
 -0.18195191    
 -0.16082476    
  0.62999684    
 -0.56448197    
  5.68871386E-02
  2.95140781E-02
 -7.42802471E-02
  0.36698323    
 -4.61223833E-02
 -8.00426155E-02
 -0.23361483    
  0.52129698    
 -0.40830985    
  0.30673048    
 -0.60587388    
  0.21678345    
  0.26894632    
 -0.47712120    
  0.49120605    
 -0.48550776    
 -0.31845373    
  0.11081459    
  0.48819372    
  0.10771838    
 -0.46500671    
  1.82373915E-02
 -0.39348909    
  0.26852641    
  0.16337188    
 -0.70774597    
  4.03514095E-02
  2.23470852E-02
 -4.52053286E-02
  8.31504911E-02
 -1.60859749E-02
 -8.45573694E-02
 -0.11851881    
  0.13601187    
 -2.93277614E-02
 -4.25597690E-02
   1.0366930    
  6.58618193E-03
  8.59165117E-02
 -0.36705559    
  0.13786989    
  0.71931708    
 -0.89861280    
  0.50233024    
 -0.14324160    
 -0.36819375    
  0.16022965    
  0.81409973    
 -0.83509785    
  0.31192166    
 -0.51406723    
 -4.65198606E-02
  0.96410865    
 -0.69965363    
  0.24840905    
  0.44081393    
 -0.52136612    
 -0.48110265    
  0.34156117    
 -0.12414850    
  0.63700241    
 -0.10401063    
 -0.50466120    
  3.29701826E-02
  0.27885932    
 -4.60330881E-02
 -0.12046323    
  0.81039339    
 -0.84729809    
  5.36716394E-02
  0.42816660    
 -0.56816632    
  0.43948826    
  0.40075940    
 -0.71460229    
  0.30322343    
 -0.59492958    
 -0.21911958    
  0.24144870    
 -0.30358046    
   1.0667717    
 -0.53564072    
 -2.28728279E-02
  9.78778154E-02
 -0.12392068    
  0.41857150    
  0.19354300    
 -0.55568939    
 -2.49681249E-03
  0.19268425    
  0.28199568    
 -0.54725093    
  0.30764291    
 -0.30764285    
  0.41438577    
 -0.60643196    
  0.15647449    
  0.57187635    
 -0.18610218    
 -0.27015963    
 -0.43441620    
  0.80709165    
 -0.47171426    
  0.57090211    
 -0.24624115    
 -0.19387300    
 -0.19004376    
  0.12806590    
  0.42153311    
 -0.33345652    
 -0.41133723    
  0.17463624    
  0.27799150    
 -0.21754107    
  0.60562778    
 -0.65427834    
  0.54993343    
 -0.54117453    
 -0.21662395    
  0.19309351    
  8.82504955E-02
  0.11566143    
  8.15352648E-02
  0.30432132    
 -0.40299281    
  0.34174931    
 -0.42674255    
 -2.69178604E-03
  7.02500418E-02
  0.34148464    
  0.25270256    
 -0.66984248    
  0.15066051    
 -9.36770439E-03
  0.34484059    
 -0.21484461    
 -0.35313928    
  0.30445245    
 -0.29566765    
  3.72004099E-02
  0.18885435    
 -0.11836447    
 -7.89526552E-02
  6.84260279E-02
  0.12656297    
  0.12885833    
 -0.19635408    
  0.61673439    
 -0.48164579    
 -0.21554704    
 -8.45573694E-02
   1.0707774    
 -0.86663681    
  2.39523104E-03
 -1.68881211E-02
 -8.10569748E-02
  0.52393204    
 -0.30873534    
 -0.29194626    
  0.13067839    
  0.67166811    
 -0.89481163    
  5.76792173E-02
 -3.29865329E-02
  0.44531104    
 -0.24436329    
  9.28134024E-02
 -0.18687715    
  0.67517829    
 -0.28350660    
  0.35611925    
 -0.67133760    
 -0.33444369    
  8.81926045E-02
 -0.39256155    
  0.40225473    
 -0.47710285    
  0.29413784    
  0.32927606    
 -0.58778661    
  0.86077791    
 -4.23727604E-03
 -0.64952660    
 -4.07316256E-03
 -0.13528235    
 -0.38924232    
   1.6876755    
 -0.83840883    
  0.24242555    
  0.11983830    
 -0.12680696    
 -0.24137378    
  0.37023231    
 -8.32926407E-02
  0.59247768    
 -0.84156728    
  0.26455963    
  0.72974968    
 -0.44866857    
 -0.55713528    
  0.78292429    
 -0.50249404    
 -0.33690879    
  0.14493391    
  0.69578922    
 -1.86423883E-02
 -0.80090004    
 -0.45455453    
  0.30637425    
   1.0475626    
 -5.63707165E-02
 -0.63312924    
  0.21338741    
 -0.60678953    
  0.66764504    
 -0.34462342    
 -0.23033091    
 -0.32668415    
  0.64424336    
 -0.26954988    
 -0.30026099    
  0.35794008    
  0.78604090    
 -0.18555264    
 -0.82068640    
  0.65949917    
 -0.15605353    
 -0.47803584    
  0.61101151    
  2.11749058E-02
 -0.53981316    
  0.52831888    
 -0.48671281    
   1.0327492    
 -0.96021003    
  0.15123077    
 -9.73174125E-02
  0.73374820    
 -0.29211277    
 -0.27649549    
  0.54036152    
  0.19182619    
 -0.61727124    
 -0.20555365    
 -4.99446690E-02
 -2.69889249E-03
 -2.18590051E-02
 -8.35015476E-02
  0.22254294    
  9.61839408E-02
 -1.31869139E-02
 -0.41658869    
  0.21640968    
 -7.86922723E-02
  0.11583185    
 -0.42518947    
  4.67011072E-02
  0.78741980    
 -0.21110538    
 -0.12502079    
  0.24185364    
 -0.41022921    
 -0.12822427    
 -0.26301584    
 -1.27934441E-02
  0.36607257    
 -8.70114788E-02
   1.1543869    
  -1.1807041    
  0.37385997    
  0.50021905    
 -0.40407521    
 -0.29325289    
 -3.98914889E-02
  0.65311223    
 -0.44874853    
  0.23351623    
 -0.36772478    
  2.93745976E-02
 -8.79688337E-02
  9.05970857E-02
  0.30910462    
 -0.25296724    
  0.72609723    
 -0.69194734    
 -0.14698212    
  0.20520599    
 -9.48580280E-02
  0.70550847    
  -1.0015166    
  0.85775441    
 -3.75765041E-02
 -0.57258636    
 -0.13989232    
  0.14250010    
 -0.32302138    
  0.46594864    
 -0.21583416    
  0.62205106    
 -0.27919692    
 -0.12476545    
  0.33066383    
 -0.60344273    
 -0.28965634    
  0.33872852    
  0.20552465    
  5.57558127E-02
  0.25851917    
 -0.52262008    
  0.59684765    
 -0.58004063    
 -0.36464301    
  0.58778679    
 -0.64118755    
 -0.32639658    
  0.36366796    
 -4.14996333E-02
 -7.93365464E-02
 -0.21401100    
  4.44517843E-02
  2.19625473E-08
 -0.12118576    
  3.02136317E-02
  0.95825517    
  0.21856710    
 -0.50169301    
  0.70669138    
 -0.62804842    
  0.67334443    
 -0.62415421    
 -0.18713321    
  0.15736094    
  8.20778497E-03
  0.11079530    
  0.15345334    
 -0.21636748    
  0.13580172    
 -0.25716239    
  0.31658602    
 -0.22421245    
  0.37285334    
  0.37238866    
 -0.90430701    
  0.15638730    
  0.32839680    
 -0.35007766    
  0.70133281    
 -0.85502672    
  0.22505879    
 -7.68588558E-02
 -0.25604805    
  0.87190354    
 -9.18933377E-02
 -4.33401391E-02
 -4.88753580E-02
 -0.52403116    
  0.84427208    
 -0.60613590    
  0.51082551    
 -0.49195731    
 -0.22139278    
  0.12841649    
  0.19294855    
  0.59317482    
 -0.74838322    
  7.14589283E-02
 -0.39517358    
 -0.24209325    
  0.33024174    
  0.18232159    
  8.72283280E-02
 -3.15175429E-02
  0.33400604    
 -0.27890214    
 -0.50462890    
  0.36742780    
  0.70906264    
  0.21149682    
 -0.92861342    
 -3.84664461E-02
  1.11420872E-02
  0.28282252    
 -0.15310729    
 -0.42017117    
  0.57744515    
 -0.18190594    
  0.32320347    
  7.80970752E-02
 -0.41637594    
 -3.60861979E-02
  4.86652404E-02
  0.34536129    
 -0.42062366    
  0.37906408    
 -0.39536843    
  0.25708172    
 -0.24347581    
 -0.10536034    
  0.48342675    
 -0.52012813    
  0.44316706    
  0.26849946    
 -0.52986407    
  5.18123386E-03
  5.77324554E-02
  0.21235369    
  0.28323445    
 -0.42952621    
 -0.14732483    
  0.13584365    
  2.73367073E-02
  0.28204837    
  0.14929640    
 -0.52306545    
  0.23392271    
 -0.37097883    
  0.22427285    
 -0.48409796    
  0.65010977    
 -0.36793748    
  0.18370178    
 -0.18094306    
  0.10204902    
  0.24577117    
 -0.28638601    
  6.51859045E-02
 -0.41890439    
  9.16134417E-02
  6.71160594E-03
   1.2103072    
 -0.27480403    
 -0.68270332    
  0.20585196    
 -0.20845281    
  0.65465552    
 -0.88827026    
  0.34908053    
  1.61110330E-02
 -0.25033644    
  0.13169670    
  0.10484631    
 -0.21335356    
 -0.32961884    
 -0.27842888    
  0.34768724    
  0.14508145    
  0.16010466    
  0.23998712    
  0.50390524    
 -0.78300327    
  0.54444242    
 -0.44422325    
  0.82231987    
 -0.60330868    
  0.40615496    
 -0.64600039    
 -0.16873027    
  0.66310537    
 -0.14483075    
 -0.38435391    
 -5.31594343E-02
  0.22084183    
  1.82654895E-02
  0.38873449    
 -0.38421986    
 -4.51453822E-03
 -2.52016559E-02
  0.17805876    
 -6.00181110E-02
 -0.43157634    
  0.36552468    
  7.83468336E-02
 -9.38855186E-02
  0.38816503    
  -1.0483059    
  9.09718573E-02
  0.49005803    
 -0.52627951    
 -0.22416846    
  0.31798765    
  0.23501323    
 -0.50299013    
  0.50887251    
 -0.78845739    
  0.19301698    
  0.71680129    
 -0.11551293    
  0.14872165    
  0.14911281    
 -1.96729582E-02
 -0.19163628    
 -0.21382900    
  0.80280328    
 -0.42192009    
  0.34484068    
 -0.55841476    
 -0.13794295    
  0.28123036    
  4.04338092E-02
  0.83321309    
 -0.69011217    
 -0.22820698    
  0.22618473    
 -0.35609663    
  0.14252244    
 -0.12817498    
 -0.48550776    
  0.88430315    
 -8.99709612E-02
  3.69651392E-02
 -0.38353020    
 -8.32530707E-02
  0.20824185    
  0.50716376    
 -0.64106828    
  0.34072757    
 -0.39595649    
  0.24498540    
 -5.84663264E-02
  0.20304789    
  3.15482207E-02
 -0.33647218    
  0.83101708    
 -0.43428552    
 -0.35974264    
  0.28698373    
 -0.49419335    
  0.16148746    
  0.82959843    
 -0.51380622    
 -0.17171712    
 -7.08028004E-02
  0.77777815    
 -0.67704755    
 -9.80165452E-02
  0.33530998    
  8.18298832E-02
 -0.25259081    
 -0.49184993    
  0.42777088    
 -0.22436999    
  0.11025647    
 -0.52651596    
   1.1573199    
 -0.45491362    
  0.49643683    
 -0.50105578    
  0.16794403    
  0.55372763    
 -0.74272490    
 -0.53394347    
  0.90330356    
 -0.17062566    
 -0.40837637    
  0.60162014    
 -0.72892356    
   1.2555974    
  -1.1639059    
 -0.20369633    
 -0.23712960    
 -0.23139362    
  0.81813604    
 -0.63976741    
  0.44112530    
 -0.50764608    
  0.97085893    
 -0.37196460    
 -0.64768475    
  0.67634016    
 -0.67633998    
 -3.96651477E-02
 -5.95415942E-02
  0.22436981    
 -0.20012616    
  0.10236218    
 -0.10836823    
 -4.30833884E-02
  0.95211905    
 -0.84487349    
  2.78569385E-02
 -2.78568417E-02
   1.0364562    
  0.42202744    
 -0.67362815    
 -0.10021890    
 -0.51367879    
  9.96297598E-02
  0.53214830    
  0.21347654    
 -0.26011723    
 -6.86139390E-02
  0.40924603    
 -0.37572315    
 -0.31742382    
 -7.43983090E-02
  2.80580316E-02
 -9.09718648E-02
   1.1129392    
 -0.17523423    
 -0.63072956    
 -1.60517693E-02
  0.36697763    
 -0.33512786    
 -0.22001365    
   1.0158534    
  0.12483045    
 -0.67704755    
  0.46969625    
 -0.78477740    
  5.24712838E-02
  0.80344748    
 -0.51177984    
  0.14007327    
 -0.43815130    
  0.77787822    
  1.47612323E-03
 -0.62199342    
  0.23841093    
 -0.22206172    
 -0.14206202    
  0.15281473    
  0.78626734    
 -0.42825648    
 -0.12317146    
 -0.22155915    
  8.83298293E-02
 -0.18232149    
  0.86331803    
 -0.83474433    
  0.54461449    
 -0.62371874    
  0.90525430    
 -0.63681090    
 -0.22081542    
  0.28185114    
 -0.11613943    
  1.70943532E-02
  0.16686766    
  0.71643955    
  -1.0632102    
  0.30064112    
 -0.14524898    
  0.21567163    
  0.33217725    
 -0.67748839    
 -0.12950408    
  0.22378626    
 -0.12584893    
 -0.16440730    
  0.76762331    
 -0.40546510    
  0.26713756    
 -0.33647203    
  2.06829682E-07
  5.48765361E-02
  6.11957759E-02
 -0.20728806    
  0.28204834    
 -0.10488977    
 -0.56729215    
  0.61102778    
  0.24276939    
  6.33229017E-02
 -0.31060717    
 -3.45257297E-02
  0.24032511    
 -0.43347806    
  0.76573187    
 -0.82422847    
  0.72574264    
 -0.45323518    
 -0.64392024    
  3.43380123E-02
 -0.20537007    
  0.55442083    
 -4.56701778E-02
 -0.12953390    
  0.63285506    
 -4.62511629E-02
 -0.58660376    
  0.37180820    
 -0.19958486    
  0.20689274    
  0.47876349    
 -0.58089322    
 -0.37763026    
  0.38566259    
  0.66062415    
 -0.83497751    
  0.71045673    
 -0.81405503    
  0.53723449    
  0.17854224    
 -0.22702350    
  1.71310585E-02
  6.97002560E-02
 -0.44381484    
   1.0872308    
  -1.0628396    
  2.38106679E-02
 -0.23052357    
 -0.18232146    
  0.63363326    
  9.23039392E-02
 -0.34294462    
 -0.16073787    
 -0.10496510    
  0.34434614    
  0.11122544    
 -0.17185040    
  1.18344771E-02
  0.68428469    
 -0.35413483    
 -0.16763078    
 -9.98205468E-02
  0.49691704    
 -0.24223201    
 -0.39375672    
 -6.36921637E-03
  0.83443618    
 -0.61193156    
  0.20507860    
  0.77798611    
  -1.0491390    
 -7.66331181E-02
 -0.19478835    
  0.47134683    
 -0.29141757    
  0.37917426    
 -0.32668415    
 -0.23961346    
  2.14292705E-02
  0.98918664    
 -0.69709712    
  0.44934323    
 -0.31153333    
  2.04786882E-02
 -0.17962250    
 -2.17990819E-02
  0.21039024    
 -5.74208908E-02
 -0.35701260    
  0.52224648    
 -6.62766919E-02
 -0.44923577    
  0.47669268    
 -0.79388899    
  0.14953160    
  0.13699757    
  0.40431115    
 -0.21566571    
 -5.29536195E-02
 -0.11175878    
  0.23656668    
 -0.51975429    
  0.28318781    
  4.29817624E-02
 -0.25687796    
  0.29185748    
 -0.66237539    
  0.29673207    
  0.63040894    
 -0.69554800    
  0.12629382    
 -0.17556468    
 -2.04090029E-02
 -0.40804589    
  0.92093122    
 -0.43840924    
  0.12149765    
 -0.22738972    
   1.0716563    
 -0.32921278    
 -2.56425086E-02
  7.98429623E-02
  0.27501211    
 -0.45589602    
  0.10622209    
  0.11692130    
 -0.27021125    
 -7.82873183E-02
  0.12535466    
  0.28768200    
 -0.12372740    
 -7.07364157E-02
 -0.50300300    
  0.88551897    
 -0.39569154    
  9.36208442E-02
 -0.19105524    
  0.42858744    
  0.11672440    
 -0.59937894    
 -0.40084639    
  0.81858134    
  4.37445454E-02
 -0.58973408    
  0.46780825    
  0.47000360    
 -0.43544292    
  3.13506313E-02
 -3.13505121E-02
 -6.58130497E-02
 -0.19189101    
  0.13112448    
 -1.70113351E-02
  0.84519482    
 -0.79967785    
  1.39538255E-02
 -0.18741550    
  9.80919302E-02
 -0.11211719    
  0.45326817    
 -7.06612319E-02
 -0.76296604    
  0.22479500    
  0.62838882    
 -0.29711610    
  0.39594126    
 -0.10058733    
 -0.13782367    
 -0.27294624    
 -0.24941669    
  0.19475825    
  0.14851679    
  0.24754088    
  0.25550655    
 -0.78349149    
  0.33692998    
 -0.42045119    
  0.44083670    
 -0.59906060    
 -5.88405877E-02
  0.26136485    
  0.37385997    
  0.44592020    
 -0.70347917    
  0.68719459    
  7.43509829E-03
 -0.55887544    
  9.86021757E-02
  0.85131377    
  -1.0797530    
  0.25164235    
  0.31594869    
 -0.43775350    
 -0.26547778    
  0.33308807    
  0.29191056    
 -0.75083762    
  0.78810877    
 -0.64884686    
  0.54812151    
 -0.11850583    
 -0.31628704    
 -0.10668435    
  0.13889769    
  9.08464640E-02
  0.43144083    
 -0.21463276    
  3.94650474E-02
 -0.13965997    
 -5.53692356E-02
  0.65787923    
 -0.55897498    
 -1.80998277E-02
  0.15610573    
  7.78199965E-03
 -0.14354815    
  1.77388377E-02
  0.24960376    
 -0.29685667    
  1.82654895E-02
 -0.10737357    
  0.23266986    
 -0.23519178    
  0.10989581    
 -0.37428221    
  0.80506510    
  5.85465655E-02
 -0.52385497    
 -0.25164923    
 -6.21316023E-02
  0.89687270    
 -0.63846105    
 -0.11809264    
  0.29876265    
 -0.20067059    
  0.17768107    
 -0.19809018    
  0.10742032    
 -4.64051217E-03
 -9.34566371E-03
  0.63266915    
 -0.20706424    
 -0.49359247    
  0.59695733    
 -0.78735155    
  0.26306528    
 -0.21848169    
 -0.15366618    
 -0.10724533    
  0.64086026    
  0.12854904    
 -0.20925452    
  0.36440364    
 -0.39504048    
  0.11728917    
  0.38550434    
 -0.40950540    
 -8.66435841E-02
  0.16450386    
 -0.50274360    
  0.10566992    
  9.80919302E-02
 -0.18232144    
  0.45473635    
 -0.44568616    
  0.14769477    
  0.24872053    
 -0.17627941    
  0.23702271    
 -0.14940928    
  8.79125483E-03
  0.13680838    
  0.30236396    
 -0.82085216    
  0.43286389    
  0.22936134    
 -0.17278035    
 -0.27144280    
 -3.14160697E-02
   1.0843264    
 -0.95245832    
  0.28066468    
 -0.41253215    
  0.23582853    
 -0.14197034    
  0.16276114    
 -0.30567542    
 -7.53982142E-02
  0.33474949    
 -0.10679825    
 -0.19535582    
 -5.84797049E-03
  0.15456963    
 -7.56635470E-03
  0.34905088    
 -9.15671736E-02
  0.39563230    
 -0.24176110    
 -0.45270443    
  0.25890782    
 -0.15857324    
 -4.64063063E-02
 -0.11093133    
  0.13562417    
  2.64758971E-02
 -9.19902474E-02
  0.16082481    
 -5.00101820E-02
  0.46210551    
 -0.33120000    
 -0.38421983    
 -0.37442046    
   1.4517875    
 -0.80557650    
  0.34168908    
 -0.64397001    
  0.37081617    
 -0.21622305    
 -0.34499639    
  0.41168800    
 -0.29182616    
  0.20368637    
 -0.50362492    
 -5.05853146E-02
   1.3514979    
 -0.82755089    
  0.39045548    
  0.35307696    
 -0.52150661    
 -0.27067611    
  0.39859915    
 -0.37540942    
  0.31453857    
  0.44912839    
 -0.43665394    
  0.39716637    
 -0.56553596    
 -0.13597955    
  0.48183805    
 -0.56656027    
  0.30954501    
 -2.49161534E-02
 -0.41468170    
  0.27983910    
 -0.24906711    
 -0.35619390    
 -0.15015204    
  0.14533304    
 -0.18522447    
 -9.76382941E-02
  0.26826400    
  7.09519461E-02
  0.33451340    
  4.47359346E-02
  7.81178921E-02
  9.37324688E-02
 -0.17811967    
  0.47039673    
 -0.25356236    
  9.87566784E-02
  0.49324057    
 -0.81514090    
  0.17915188    
  0.97085893    
 -0.63665688    
 -0.63074148    
  0.60581219    
 -0.11729770    
  5.52158542E-02
 -0.35020244    
  0.48166561    
 -0.50240701    
  0.36472610    
 -0.25697345    
  6.75582513E-02
  0.38857278    
  0.16744706    
 -0.64806896    
  0.44419113    
 -0.39842284    
  0.36061478    
 -0.29937100    
  4.83187623E-02
  3.47659029E-02
 -0.13125616    
  4.07180004E-02
  0.66147888    
 -0.77490711    
  0.17625117    
 -3.81907001E-02
  0.36491355    
 -0.51138866    
  0.32228777    
 -0.27014953    
 -0.11311478    
  0.12903024    
  0.90995502    
  -1.1836995    
  0.27899405    
  3.09301764E-02
 -0.22695792    
  9.12485123E-02
 -0.19873445    
   1.0250498    
  0.14648782    
 -0.63550043    
 -5.54513223E-02
 -2.19537760E-03
  4.93130796E-02
 -0.20603156    
  4.03078347E-02
  5.75700887E-02
  5.44350147E-02
  0.25913268    
 -0.36375764    
  0.61545038    
 -4.33084406E-02
 -0.59194463    
 -5.01244422E-03
 -0.31657115    
 -0.27625328    
   1.0536782    
 -0.34923142    
 -6.02033995E-02
 -0.24791053    
  0.48291704    
 -0.17255810    
 -0.49819997    
  0.85778582    
 -0.55727124    
 -0.21905342    
  0.47551551    
  0.52676570    
 -0.40733942    
 -0.49777782    
  0.18540344    
 -0.37143543    
  0.46674576    
  0.14914298    
 -0.45169848    
 -0.11345500    
 -2.50459928E-02
  0.43872216    
 -1.64901391E-02
 -0.27119187    
  0.45113501    
  0.18430363    
 -0.70643622    
  0.39312619    
  8.64467472E-02
 -0.16630138    
  3.83740589E-02
  0.60077387    
  5.15513383E-02
 -0.57101631    
 -0.16469048    
  0.36988640    
 -0.44971621    
  0.34944668    
  2.31671501E-02
 -0.43549147    
  0.43358147    
 -0.15033378    
  0.44468603    
 -0.79819131    
  0.30571494    
  6.10358715E-02
 -0.28768209    
  0.34933805    
  0.16148748    
 -0.25432634    
 -1.82655826E-02
 -0.51236272    
 -0.19470577    
   1.1779360    
 -0.36182681    
 -0.15621887    
 -0.24204057    
  0.14842007    
  4.66404632E-02
 -1.14266356E-07
  0.59199703    
 -0.73900050    
  8.75902083E-03
  0.29492316    
 -4.87900637E-02
 -0.10788908    
  7.78983906E-02
 -0.14328085    
  0.15260522    
  4.31395955E-02
  3.27898078E-02
 -0.45167780    
  0.72800553    
 -0.34762710    
 -0.31183612    
  7.00438619E-02
  0.12429764    
  0.15154974    
 -0.17254798    
 -0.12110417    
  0.15500595    
 -0.68803197    
   1.7047483    
 -0.82588369    
 -0.12389269    
  0.13443048    
 -0.14649321    
  0.32986251    
  0.30840841    
 -0.81865239    
  0.17062552    
 -0.56452990    
  0.28983489    
 -0.53807551    
 -4.52053286E-02
  6.16441853E-02
   1.4131055    
 -0.40546525    
 -0.17048706    
  0.23204522    
 -0.51269317    
 -0.41014877    
  0.91158503    
 -5.62708676E-02
  5.43823615E-02
 -0.49333617    
  0.57148689    
 -0.24882008    
 -2.24451581E-03
 -0.31424889    
 -5.69775328E-02
  0.67838085    
 -0.15139945    
  0.16290350    
 -0.42028043    
  0.45401835    
 -0.51822519    
 -0.24188559    
  0.10569825    
  0.46924347    
  0.22390367    
 -0.59480196    
  9.95585024E-02
  0.60045183    
 -0.44808406    
  9.39465985E-02
 -0.44118309    
  0.68554270    
 -0.51848829    
 -0.28939274    
  0.74486846    
 -0.29475307    
 -0.24633597    
  0.30978227    
  0.33324704    
 -0.65144432    
  0.54787701    
 -0.39654741    
  0.72178882    
 -0.69314712    
  5.71585149E-02
 -0.40213719    
  0.10403075    
 -0.69314718    
  0.19521238    
  0.47061941    
  0.44468567    
 -3.81957553E-02
  0.12323269    
 -0.36551329    
 -0.41860604    
 -0.12675156    
  0.50811929    
  0.17824841    
 -0.36219722    
  0.26960412    
 -3.54468785E-02
  0.28510129    
 -0.20585217    
 -6.64449930E-02
  0.14868318    
  0.34209535    
 -0.33990493    
  6.76789209E-02
  1.01731401E-02
  9.27306339E-02
  0.15835920    
  0.18100855    
 -0.51874143    
  0.46474725    
 -0.61705995    
  0.64846164    
 -0.39145091    
 -0.22662884    
  3.67239974E-02
  0.26458091    
  0.11655250    
 -0.53688741    
 -0.24371897    
  0.11818121    
  0.27647305    
  0.21245867    
 -0.20763920    
 -0.21357425    
 -9.67995152E-02
 -0.46281639    
  0.61180168    
  0.34531128    
 -0.20825472    
 -7.67638907E-02
 -0.52691162    
  0.71762007    
 -6.35132641E-02
 -0.21905361    
  0.17108293    
 -8.99193734E-02
 -8.99482146E-02
  0.44957593    
 -0.30217063    
 -0.11841787    
 -0.12459194    
  0.25812334    
  0.61518580    
 -0.14674552    
 -0.66994405    
  7.65077844E-02
 -0.27548084    
  0.30891061    
  0.34426948    
 -0.29352432    
  0.50926214    
 -0.30504635    
 -0.24949645    
  2.72111408E-03
  0.27606586    
 -0.42524728    
 -0.19438142    
   1.0298929    
 -0.66482419    
  3.14160660E-02
  0.50046289    
 -0.40234515    
  0.68611318    
 -0.60319895    
 -4.84676510E-02
 -0.10460855    
 -0.26537630    
  0.53024387    
 -0.15127020    
 -8.64014477E-02
  0.80604029    
 -0.62779182    
 -9.63309556E-02
  0.44151178    
 -0.51371992    
  0.47991806    
 -0.30122617    
 -4.33505625E-02
 -0.34409630    
 -3.02139781E-02
  0.71138459    
 -0.50183028    
  0.25929809    
  0.28816190    
 -4.26220000E-02
 -0.64908725    
  7.20533654E-02
 -0.49491018    
   1.1231623    
 -0.46119785    
 -0.10989556    
 -0.20067061    
  0.41570053    
 -0.37933311    
  0.12306008    
  0.68522120    
 -0.65158266    
 -0.18998422    
  0.12425778    
  0.51678610    
 -0.67866558    
  6.79271147E-02
 -0.30070186    
  0.12847847    
  0.61192191    
 -0.53024369    
  0.38343766    
  0.14872730    
  1.52384229E-02
 -0.28202721    
  4.65200357E-02
 -8.48388448E-02
  0.27193359    
 -2.20671967E-02
 -0.31440505    
  0.58159453    
 -0.49388900    
  8.99754614E-02
  4.98970598E-02
 -0.26724330    
 -2.89429189E-03
  0.23409802    
  0.28020021    
 -0.36388093    
 -0.11903057    
  0.48291171    
 -0.37139016    
 -2.03050599E-02
  0.20763943    
  0.13248926    
 -0.70415634    
  0.79314291    
 -0.61451799    
 -0.46753731    
  0.31800577    
  0.12768981    
  0.93442184    
 -0.46087557    
 -0.53535455    
  0.69314718    
 -0.20815563    
  4.12381813E-03
 -3.98792215E-02
 -0.23282608    
  0.18457143    
 -0.29293951    
  0.69465190    
 -0.58358496    
 -0.21575832    
  0.30590981    
  5.51039986E-02
  0.46503806    
  0.18888867    
 -0.88938320    
  0.17541467    
 -9.87816900E-02
  0.42351612    
 -0.23937465    
 -0.24904431    
  4.00051661E-02
  0.43762237    
  0.14767139    
 -0.73292977    
  0.26635206    
  5.79874553E-02
  0.11726113    
 -0.18273938    
 -0.16001578    
  0.46077016    
 -0.15631752    
 -0.10031174    
 -0.32265940    
  0.51413131    
 -0.35526142    
  0.14686024    
 -0.37424994    
  0.23302379    
 -6.67880699E-02
  0.94529551    
 -0.51511329    
 -0.15382527    
  3.13925222E-02
  0.23673706    
  8.83171856E-02
 -0.49291179    
  5.20826643E-03
 -0.12136086    
 -0.44738722    
  0.56614751    
 -0.46170470    
  0.16003670    
  5.81361651E-02
  0.19825138    
  0.22803621    
 -2.86049712E-02
 -0.13098352    
  0.47823918    
 -0.59411591    
   1.0832571    
  -1.2576101    
  0.14242044    
  3.19329388E-02
  6.63226917E-02
 -2.43582223E-02
  0.10398982    
  0.44973814    
 -0.30515650    
 -0.38956669    
  0.12442046    
 -5.14399111E-02
 -0.33882093    
  0.67445529    
 -0.41812351    
 -0.31567097    
  0.37141278    
 -7.50352889E-02
 -0.32292807    
  0.48447222    
  0.41280439    
 -0.25707647    
  3.71271819E-02
 -5.39443121E-08
 -6.85697235E-03
  4.57688048E-03
 -0.13157633    
  0.32787898    
 -0.33310068    
  0.12762369    
  1.82654895E-02
  0.11929002    
 -0.44854850    
 -0.29399136    
 -0.12572587    
 -0.23034666    
  0.10836820    
  0.54796523    
  0.16921525    
 -0.63423151    
   1.0120533    
 -0.83056098    
 -5.54513261E-02
  0.72338724    
 -8.19948539E-02
 -0.25362670    
 -0.62972510    
  0.11093163    
  0.47312361    
  8.93453136E-02
  0.12566587    
  5.85533157E-02
  0.37498951    
 -0.59399474    
 -2.08653342E-02
  0.64217073    
 -0.33362359    
 -6.39485419E-02
  0.26743144    
 -0.49708155    
  2.63559539E-02
  3.40944417E-02
  0.50802827    
 -0.47776476    
  9.80167389E-02
  5.26439734E-02
  0.63557744    
 -0.37806594    
  0.40726537    
 -0.44023553    
 -0.44245362    
 -0.24512237    
  0.28768215    
  0.70694071    
 -0.49272561    
 -0.22820096    
  0.42683145    
 -0.28523397    
  2.89179012E-02
  0.33579323    
 -0.43039143    
  0.26657319    
 -0.17673722    
 -0.65337569    
  0.41156265    
  0.47303861    
 -8.90797675E-02
 -0.35697094    
  0.59368640    
 -0.24921557    
  0.18859123    
  7.19976947E-02
 -0.65355390    
  9.27385222E-03
  0.14576408    
  7.92242363E-02
  0.90988225    
 -0.85723805    
  0.14511895    
 -0.14511877    
  0.64173102    
 -0.85386342    
   1.0524124    
 -0.97214794    
 -1.06953289E-02
 -0.35054925    
  0.42810735    
 -2.77445279E-02
  0.26374054    
 -0.74351019    
  0.31318057    
  0.22856705    
 -0.14180739    
  0.39898053    
 -0.37977558    
 -3.87859121E-02
  0.62898505    
 -0.19200678    
 -0.45407286    
  0.25259060    
 -0.11332862    
 -6.18752763E-02
 -0.14269195    
  4.20482568E-02
  0.20892526    
  0.14421412    
 -0.24983965    
  0.68649393    
 -0.40213284    
 -0.19558282    
  0.72656339    
 -0.48609474    
 -0.19075385    
  7.77307674E-02
 -3.47860269E-02
 -0.44380131    
  0.37749141    
 -3.36569101E-02
  0.17043363    
 -7.49012083E-02
 -0.21760358    
  0.27167061    
  0.81209898    
 -0.62977755    
 -0.48770332    
  0.77538526    
 -0.70639229    
  0.48160279    
 -0.39481354    
 -9.82797984E-03
  0.18232165    
 -0.34847823    
 -0.37814477    
 -0.26662859    
  0.32850415    
 -4.91904281E-02
 -3.41913179E-02
  0.43965632    
 -0.26096457    
 -0.12370955    
  0.38186941    
  0.26710665    
 -0.14807607    
 -9.68075693E-02
  8.17317814E-02
 -0.10115015    
  0.37030727    
 -0.53761607    
  0.15035942    
  0.15537092    
  8.41617510E-02
 -0.20042138    
  0.10645603    
  0.78036380    
 -0.82571173    
   1.0031303    
 -0.89339775    
 -0.19020452    
  0.63565993    
 -0.68138236    
  0.37779522    
  0.34132752    
 -0.33334330    
 -0.14065701    
  7.91620910E-02
  6.32228283E-03
 -0.23052377    
 -9.71637890E-02
  5.66725321E-02
  0.44419113    
 -0.50964844    
  0.17494155    
  0.55431092    
 -3.61049846E-02
 -0.28376815    
  0.19461538    
 -0.50069481    
 -0.11513417    
  0.66904962    
 -0.41773513    
 -3.05547044E-02
 -8.72283354E-02
  0.57291991    
 -0.44821632    
  0.83440727    
 -0.80719465    
 -0.32490632    
 -1.87507272E-02
  0.30952388    
  0.25234276    
 -0.32183164    
  0.35543355    
 -0.26532498    
 -0.13320762    
 -4.50407267E-02
 -4.43286896E-02
  0.27556935    
 -0.20186616    
  2.85363086E-02
  0.44802475    
 -0.70299959    
  0.69808573    
 -0.63107467    
  0.85913235    
 -0.61885256    
 -0.29743823    
  0.18449786    
  0.42341903    
 -0.42614019    
 -5.02898283E-02
  0.42719468    
  4.92352135E-02
 -0.39925659    
  0.18585213    
 -0.21546401    
  0.56506526    
 -0.50927418    
  0.22366035    
 -0.13707958    
  0.22029592    
 -0.20617817    
 -0.11632363    
  5.11619598E-02
  7.67764151E-02
  0.11341106    
 -0.13914357    
 -0.11541604    
  0.17072977    
 -0.49819997    
 -4.14370000E-02
  0.12629385    
 -0.39870822    
  0.54361546    
 -0.29849291    
  0.60433775    
  7.68811405E-02
  0.36880121    
 -0.45435897    
 -0.25693220    
  0.98854607    
  -1.0707033    
 -0.31349686    
  0.93206525    
 -0.28165960    
 -0.42308661    
  0.51082569    
  0.22793207    
 -0.31348991    
  0.32614857    
 -0.15808943    
  5.89983910E-02
 -0.50103563    
  0.66995776    
 -0.72897196    
  0.39630455    
 -0.12162465    
  7.55916759E-02
 -9.42400470E-02
  0.19788603    
 -0.11224798    
 -0.43728331    
  0.23180167    
 -0.10919946    
 -1.49032334E-02
  0.44568652    
 -0.25737697    
 -0.21879983    
  5.12933135E-02
  0.16999103    
 -0.89907014    
  0.58030599    
 -0.26852673    
 -1.34832105E-02
 -9.09075979E-03
  0.90803742    
 -0.61693686    
 -1.72120798E-02
  0.26662880    
 -0.17384706    
  0.35128054    
  0.13908374    
 -0.51600707    
  9.69304051E-03
  0.12667504    
  0.13246860    
  0.42593250    
 -0.81539720    
   1.2564192    
  -1.1960102    
 -0.24934584    
  0.66623980    
 -0.20624150    
  6.22665808E-02
  0.16199370    
  0.27193388    
 -0.19671044    
 -0.13501133    
  0.28649664    
 -0.33008707    
 -0.33153400    
  8.90206695E-02
  0.80071336    
 -0.63002598    
 -0.26662862    
  0.31845385    
  7.06750005E-02
 -0.21144767    
  0.60030490    
 -0.60321611    
  0.27816150    
  4.53150719E-02
 -0.22367108    
  0.18714717    
 -0.23580553    
  8.74728262E-02
 -6.01488426E-02
  0.29439783    
 -0.15851086    
 -0.17997117    
  0.32636091    
 -0.55303192    
  0.38041914    
 -0.16507953    
  0.26826403    
 -0.17062564    
  0.22983921    
 -5.70375845E-02
 -9.81401876E-02
  0.52652889    
 -0.32520446    
 -0.13409182    
 -0.10885434    
 -0.33547252    
  0.86610103    
 -0.60858965    
  0.21336620    
  0.12503482    
 -0.51856267    
  0.40222353    
 -0.21130905    
  0.41433817    
  4.32218313E-02
 -0.88875449    
  0.26268062    
  2.80831847E-02
  0.25165626    
 -0.16618441    
  0.40734637    
 -0.25077745    
 -2.94141192E-02
  0.41207671    
 -0.48963499    
  0.61779779    
 -0.80659193    
  0.30058563    
  0.52039498    
 -0.52521431    
 -0.26696438    
  0.68840390    
  0.21965104    
 -0.51635396    
 -0.38228172    
  0.74342448    
 -0.43181217    
 -0.38620093    
  0.54654372    
 -0.32407379    
 -5.82690164E-02
  0.61749971    
 -0.79526025    
  0.16046889    
  6.19915314E-02
  0.49596152    
 -0.50419194    
  0.41369548    
 -0.52735484    
  0.87340885    
  3.29559967E-02
 -0.23033914    
 -0.47031754    
  0.40378866    
 -0.39877605    
 -0.13353150    
  0.23111190    
 -0.23397285    
 -0.18519105    
  0.89397472    
 -0.49774730    
 -0.27005038    
  5.61446659E-02
  4.49513756E-02
  0.60263300    
 -0.57553118    
 -4.93249372E-02
 -4.01199982E-02
  8.13913345E-02
  6.77342489E-02
  3.95112336E-02
 -2.94862594E-02
  0.20044413    
  0.27639407    
 -0.67170674    
  0.27854979    
 -0.20271139    
  0.80717766    
 -0.46750042    
  0.19392070    
 -0.42207670    
  0.18941508    
 -0.18440266    
  0.39204222    
 -0.59049308    
  0.76518434    
 -0.64199573    
 -0.39474106    
 -0.20334092    
  0.45020103    
  0.24049239    
  0.77451199    
 -0.22654676    
 -0.52369207    
 -0.37360421    
 -0.44999620    
  1.62604786E-02
  0.23808523    
  0.43880138    
 -0.53665745    
   1.0090488    
  0.23970076    
 -0.88462591    
  0.23090543    
  8.87283012E-02
  0.61849469    
 -0.20364009    
 -0.52441704    
 -0.12604095    
  0.74972510    
 -0.43262899    
 -0.12733932    
  0.57397425    
 -0.29372698    
 -4.19108979E-02
  0.59403610    
 -0.83237213    
 -0.24814500    
   1.0718869    
 -0.89009297    
  0.27906993    
  8.96692649E-02
 -0.25890294    
 -0.23324187    
  0.44926763    
 -5.07923104E-02
  0.27507815    
 -0.33495116    
 -0.11009964    
 -0.39718607    
  0.14756668    
 -0.19459155    
  0.40793142    
  0.25322840    
 -0.24342431    
  0.27910900    
 -0.21304688    
 -0.16871575    
  0.14562003    
  4.66188043E-03
 -0.31758177    
  0.54351258    
  0.47185728    
 -0.73812526    
  4.83075809E-03
 -0.37578934    
  0.16462183    
 -8.70114788E-02
  0.44991672    
  0.25613388    
  9.90907550E-02
 -0.27949110    
 -0.69506824    
  0.97745818    
 -0.30177021    
 -6.67590871E-02
 -0.49972987    
  0.15020221    
  0.84941506    
 -0.95907128    
  0.94501328    
 -0.58470249    
  0.22268163    
 -0.66579813    
  0.42681843    
  9.18900594E-02
  0.22185770    
  0.10724568    
 -0.24495110    
 -3.81191373E-02
 -0.35172099    
 -0.10406939    
  0.79576200    
 -7.87090883E-02
 -0.26741627    
 -0.16034259    
  0.12899214    
 -5.67836575E-02
  4.18101884E-02
 -9.01509151E-02
 -0.21785098    
  0.29498672    
 -7.00850338E-02
  0.37454715    
 -0.31986371    
  0.46500209    
 -0.51268446    
  0.21661077    
 -0.52149427    
  0.47746783    
 -0.26255986    
 -6.03064410E-02
  0.25191468    
  8.64861533E-02
 -0.19511972    
  4.35348973E-02
 -0.25967744    
  0.28404173    
 -0.72652054    
   1.1893874    
  -1.0781616    
  0.63694108    
 -0.13997588    
  0.30356523    
 -0.39641511    
  0.18681590    
 -0.60725743    
  0.27525958    
  9.53102559E-02
  0.34696871    
 -0.15851086    
 -9.88459140E-02
  2.56423168E-02
 -5.19596301E-02
  0.25722277    
 -0.25455961    
 -2.66300747E-03
  0.16438399    
  0.51263392    
 -0.86094046    
  5.91151118E-02
 -0.36403900    
 -5.35840504E-02
  0.27149698    
   1.1125014    
 -0.26270917    
 -0.17784742    
 -0.17946829    
  2.13452172E-03
 -0.84729809    
 -0.19131732    
  6.00604340E-03
  5.81560321E-02
 -0.27087486    
  0.93536675    
 -0.63663501    
  0.62493896    
 -0.78552055    
  0.61953539    
 -0.47557443    
  2.30078427E-07
   1.0312145    
 -0.86674196    
  0.80723715    
 -0.25919780    
  0.52659106    
 -0.48106772    
  3.59937102E-02
 -0.19451703    
 -2.17063036E-02
  0.54654360    
  0.53733146    
 -0.81119537    
 -0.23273614    
 -0.32449600    
  0.28455216    
  0.54290724    
 -0.56509507    
  0.29008311    
 -0.18664734    
  7.78170750E-02
  0.21992974    
 -0.35117206    
 -0.22466901    
 -0.33190241    
  0.52245963    
  3.14980838E-03
  4.00669202E-02
  0.29145139    
 -0.45166254    
 -0.27126917    
   1.4115542    
 -0.66630012    
 -0.47398490    
  0.73651898    
 -0.42000163    
 -0.27144921    
  0.54547274    
 -0.18271437    
  0.25105256    
 -0.54188418    
  0.15460140    
  0.31303376    
 -0.41839400    
 -0.20234042    
  0.69130707    
 -0.19231625    
 -0.21039025    
  0.67086232    
 -0.44058159    
  6.35805055E-02
 -0.43569160    
  0.19284810    
  2.58413702E-02
  0.14020552    
  0.11506941    
 -0.47714368    
  0.57496595    
 -0.55603790    
  0.76109797    
 -0.25465667    
 -0.13703476    
 -0.17158011    
 -3.65574658E-02
  0.32423985    
  8.65304023E-02
 -0.20047483    
 -0.21830614    
  0.32258844    
 -1.94363785E-03
  0.13789940    
 -0.40886056    
 -0.11047540    
  0.54278779    
 -0.81632537    
  0.11653390    
 -0.23995057    
  0.28237161    
  0.90536857    
 -0.57163870    
 -7.60460198E-02
 -0.30010450    
  0.44254693    
 -0.42930159    
 -0.10755590    
  0.55173540    
 -0.36211455    
  0.26236451    
 -0.47046971    
  0.15840600    
  0.22949266    
  7.32034519E-02
  5.71585149E-02
 -0.12279548    
  1.74351707E-02
 -3.77401225E-02
 -8.28244984E-02
 -1.49566162E-07
  0.17111716    
 -0.22843914    
  3.19329388E-02
  9.53100994E-02
 -0.28336248    
  0.61611694    
  5.78825586E-02
 -0.22138764    
  0.22839306    
 -0.12632737    
 -0.34402522    
  0.54595542    
 -0.84675843    
  0.40420648    
 -0.18787858    
 -7.57461116E-02
  3.54302973E-02
  0.19229256    
  0.27850175    
 -0.41240636    
  0.44736123    
 -0.17471686    
 -0.32472315    
  0.33377334    
 -8.45573768E-02
 -0.22436999    
  0.25335720    
  0.19806993    
 -0.56500149    
  6.64695576E-02
 -0.50335079    
 -0.10064351    
  2.32567955E-02
  0.58073753    
  6.41051028E-03
  0.26506400    
  0.46877718    
 -0.45176622    
  0.73329431    
 -0.80314821    
 -7.23205879E-02
  0.26236448    
 -0.19263105    
 -3.15815210E-02
  0.76658636    
  -1.0106698    
  3.40731279E-03
  0.46060577    
  0.39250603    
 -0.72256130    
  0.20689274    
  5.43226451E-02
  6.66913614E-02
 -0.16062309    
 -0.42845476    
  0.71991765    
  0.15199205    
 -0.30897710    
 -1.92041867E-07
  0.27266914    
 -0.17395322    
 -0.12329807    
  0.35916057    
 -0.73673773    
  0.12399760    
  0.11551281    
  0.32151881    
 -0.44287956    
  0.76526308    
 -0.99134362    
  9.12914202E-02
  0.27161407    
  0.34121084    
 -0.46347940    
  0.50619042    
 -0.31954309    
 -0.23096792    
  0.82988352    
 -0.38395873    
 -0.42795974    
  0.61926770    
 -0.45541406    
  0.65985346    
 -0.82370657    
  0.54466796    
 -0.26892602    
 -0.15828833    
  5.14250137E-02
  0.63111192    
 -0.54014003    
 -0.14768794    
  0.44787747    
  0.13013566    
 -0.20216003    
  0.49983633    
 -0.38306588    
 -5.15493974E-02
 -0.36205259    
 -1.23305209E-02
 -0.34294453    
  9.34011787E-02
  0.44296932    
 -0.10105246    
 -9.98452678E-02
  0.26043946    
 -0.39111745    
  0.23052379    
 -4.86768261E-02
 -0.17900158    
  0.68458802    
 -0.48443404    
  0.20341526    
  0.39209357    
  -1.0280821    
  0.29036662    
  2.67742830E-03
  0.56798416    
 -0.33103263    
 -0.53358614    
  0.92773587    
 -0.59177774    
  0.36792260    
 -0.44262397    
 -0.12368688    
 -0.11621668    
  0.43324488    
  0.38081047    
 -0.58529383    
  5.58645697E-03
 -0.30737320    
  6.24056756E-02
  0.24496756    
 -3.97779047E-02
  0.32397228    
  4.90896478E-02
  0.14296775    
 -0.47904065    
 -0.22105098    
 -0.16642067    
  0.48328933    
  1.51137058E-02
  0.35942131    
 -0.38730654    
  0.10715850    
  0.17923747    
 -0.32571939    
  0.45417029    
 -0.80627215    
  0.87356567    
 -0.42712650    
 -0.17504874    
  0.57645041    
  0.23286809    
 -0.52599382    
 -1.31869139E-02
 -8.78161490E-02
  9.66268182E-02
 -0.43891290    
 -3.46053503E-02
 -0.11954528    
  0.48672807    
 -0.13005306    
 -0.11466305    
  3.11026839E-03
  0.50396997    
 -0.34627616    
 -0.24188559    
  0.85499012    
  0.38807338    
 -0.73901749    
  0.24972598    
 -0.53333461    
 -7.30662346E-02
  0.39275119    
 -9.49166417E-02
  0.12592688    
 -0.50891912    
  0.23387946    
  0.59001744    
 -0.67931569    
 -3.35226208E-02
 -7.98057765E-02
  0.84156728    
 -0.61903900    
  3.62798981E-02
  0.15584587    
 -9.59201008E-02
 -6.46877140E-02
  0.57551330    
 -0.89965153    
   1.0196689    
 -0.60653269    
 -9.61837620E-02
  0.26642388    
 -0.24737568    
 -0.20040876    
  0.10391848    
  2.31074505E-02
  0.32992446    
 -0.55688232    
  6.77180290E-02
  0.64279354    
 -0.24130417    
 -7.01316223E-02
  0.71533507    
 -0.92626715    
 -0.13240144    
 -0.28768227    
  0.43318969    
 -0.11000106    
  3.14763375E-02
  0.10169193    
  0.49233496    
 -0.29444423    
 -0.20299304    
 -8.26034546E-02
  0.50077540    
 -0.39541471    
  8.61778930E-02
 -4.93638925E-02
  2.61610243E-02
  0.22032280    
 -0.44876182    
  0.35401642    
 -8.87066275E-02
 -0.30441269    
  2.72329245E-02
  0.15967919    
  0.14428769    
  0.34180748    
 -0.55727124    
  0.22423586    
 -0.10100316    
 -0.22980827    
  0.49920839    
 -0.51761371    
  8.02807212E-02
 -0.52039492    
  0.66387671    
  0.50287330    
 -0.47120187    
  8.28057081E-02
  9.26979035E-02
  0.45836687    
 -0.34080732    
 -0.33468485    
  0.18647964    
 -0.14007322    
 -0.34077743    
 -0.25467587    
  0.38358250    
  0.80336297    
 -0.86731166    
  0.19119187    
 -0.13613231    
  9.63920131E-02
  8.54336470E-02
 -8.54333937E-02
  5.26439399E-02
  0.35101816    
 -0.21237162    
 -0.16462199    
  0.14432810    
 -0.13385683    
 -0.13651225    
  0.84388041    
 -0.65165764    
  0.66060376    
 -0.71892202    
 -0.17659400    
  0.24958216    
 -0.12112577    
  0.12838100    
  0.13923819    
 -0.92576957    
  0.53590524    
 -0.46938473    
  0.29753438    
  0.13399076    
  0.43190756    
 -0.11491644    
 -0.65410650    
 -0.19867072    
 -5.50986873E-03
 -0.16154453    
   1.1696233    
  0.42278713    
 -0.67872065    
  0.36290553    
  0.14165072    
 -0.14346388    
 -0.39553273    
 -9.61189196E-02
  2.92417724E-02
  8.82114619E-02
  0.67450482    
  0.14953180    
 -0.75768560    
 -2.75362823E-02
  3.24624702E-02
  0.13537236    
 -0.17803869    
 -0.11682203    
 -5.63112088E-02
  0.11506935    
  0.56734991    
  7.99242631E-02
 -0.83504528    
  0.41741547    
 -0.19230631    
  0.66930497    
 -0.56028605    
  0.58804721    
 -0.76755595    
  8.09065178E-02
  0.12638175    
 -0.27407625    
  0.41641587    
 -0.43766126    
  0.73077375    
 -0.72465771    
  0.18079612    
 -7.39120394E-02
 -0.32016733    
  0.23738119    
  0.19904599    
  3.59320529E-02
  6.15931004E-02
 -0.20832053    
  0.50316697    
 -0.48695040    
  0.63235521    
  0.11683295    
  4.09741737E-02
 -0.53172386    
 -0.37789837    
  0.82988352    
 -0.72936857    
 -1.09893326E-02
  0.79671025    
 -0.19308923    
 -0.45263249    
  5.76860756E-02
 -1.35441264E-02
 -0.13353147    
  0.25534669    
  2.00987328E-03
  0.52399141    
  -1.1105739    
 -0.12275913    
  0.53422326    
 -0.21539830    
 -5.48918508E-02
  0.48671290    
 -0.11201941    
 -0.38414249    
  0.92761886    
  0.21837626    
 -0.57380056    
 -0.51380646    
  0.33647227    
 -0.18702359    
  0.18060620    
 -0.11350021    
 -0.24072488    
  0.27382490    
 -8.99754912E-02
 -3.89155261E-02
  0.54515016    
 -0.55578870    
 -3.81516889E-02
  1.10498229E-02
 -0.24466468    
  0.38776541    
 -7.66755342E-02
 -8.58437270E-02
  7.29068071E-02
  0.24783614    
  0.12228964    
 -0.58097547    
  0.11527911    
  0.76766455    
 -0.31646097    
 -0.41739741    
  0.19789687    
 -0.15718545    
  0.12485040    
 -5.55026941E-02
  0.66291821    
 -0.61684942    
 -1.19190142E-02
  0.10679825    
  0.59826797    
 -0.66280651    
 -0.23180155    
   1.0622088    
 -7.48788342E-02
 -7.58817792E-03
 -0.76884657    
 -4.07240801E-02
 -4.50075939E-02
  2.55441805E-03
 -0.19360958    
  0.10845178    
 -0.13036196    
  0.81233585    
  0.13511004    
 -0.40792197    
 -0.44306359    
 -0.17544848    
  0.15219183    
 -0.22314356    
  0.43683100    
  0.71080518    
 -0.59012312    
 -0.10887526    
  0.46470806    
 -0.83217180    
  0.25319588    
  0.49597931    
 -0.74241811    
  0.98712265    
 -0.58278024    
  0.68071049    
  -1.0486852    
  0.40112674    
 -0.23682351    
  0.10701194    
 -6.38786405E-02
  0.51451260    
 -0.41656750    
  0.12149765    
 -0.19597377    
  0.40718162    
 -5.10222875E-02
 -0.26979235    
 -0.44157013    
  0.25498438    
  0.56570220    
 -0.54595524    
  0.23535895    
 -2.45821010E-02
 -0.23052344    
  0.21685621    
 -6.14850931E-02
  0.45618916    
  8.30106884E-02
 -0.56139559    
  0.14592305    
 -0.13599737    
 -0.26731479    
  0.31786725    
 -0.29869726    
  3.11549697E-02
  0.17152719    
 -0.50738633    
   1.2739953    
 -0.60914171    
 -3.59589607E-02
 -4.44517434E-02
  0.15688087    
  0.23088437    
 -0.26838884    
 -0.37103269    
  2.73158327E-02
  0.56388378    
 -0.51423836    
  0.44548914    
 -0.19038336    
  0.58606845    
 -0.78038198    
  0.31674623    
 -0.75768566    
  0.45953232    
  0.12361383    
 -0.14220680    
 -0.25515175    
  0.22797629    
  0.11195055    
  4.80863862E-02
 -0.12485007    
 -0.28061473    
   1.3056648    
 -0.45635691    
  0.25515583    
 -0.68965286    
 -5.00699431E-02
  0.62746680    
 -0.10304235    
 -1.45773925E-02
 -0.46677816    
  0.22548260    
 -0.11475004    
 -0.20909192    
 -2.08884533E-02
  0.40105775    
 -0.21610129    
 -0.28768209    
  0.23823357    
 -0.10433697    
  0.76111650    
 -0.23304892    
 -0.46608958    
 -0.25303298    
  0.74884266    
 -0.52260768    
  0.29322207    
  0.46562034    
 -0.21164928    
 -0.53981316    
 -0.17645644    
  0.76641941    
 -0.81740475    
 -0.20787600    
 -4.25595343E-02
 -6.11190014E-02
 -0.12516326    
  0.19806993    
 -0.18859099    
  6.39488101E-02
  3.05033606E-02
  0.15108052    
 -0.15538153    
  0.63090509    
 -8.86810198E-02
  0.18482475    
 -0.11700195    
  0.52107728    
 -0.26976305    
 -0.33939087    
  0.14054012    
  0.39204225    
 -0.57703382    
  0.37653023    
 -0.60369229    
  0.16369295    
  0.18184683    
  0.19959043    
 -0.35334539    
  3.00158560E-02
  0.54569429    
 -0.18606676    
 -0.57807767    
  0.26313561    
  0.39599448    
 -0.49310592    
  0.21803130    
 -0.29760224    
 -2.79957857E-02
 -0.21763819    
  0.12169699    
  0.36048704    
  7.23783206E-03
 -0.24994166    
  0.72504050    
 -5.84783815E-02
 -0.26109713    
 -0.15312232    
 -0.11688416    
  0.30637407    
 -0.46683419    
  0.54504383    
 -0.18048836    
 -0.22865342    
  0.84056640    
 -0.84056669    
 -5.54010505E-03
 -0.26208630    
  0.40184852    
  0.89084917    
  -1.0587820    
  3.64698246E-02
  0.30000272    
  0.41224498    
 -0.51308042    
  0.63744831    
 -0.46761993    
  0.37385979    
 -0.74561405    
 -7.45331943E-02
  0.42899546    
 -0.37398878    
  8.63067806E-02
 -0.12069429    
 -0.50501162    
  0.42302328    
  0.68679798    
 -0.37643194    
  0.29346576    
 -0.42998460    
  7.18256310E-02
  6.00422807E-02
  0.69198108    
 -0.59012312    
 -0.10653065    
 -0.19599758    
 -2.59754900E-02
  0.83087301    
 -0.72814751    
  9.31492224E-02
  3.54229659E-02
  0.11183609    
  6.42791465E-02
 -0.39289856    
  0.18854611    
 -0.20598844    
  0.38272572    
  0.24529657    
 -0.34180716    
 -0.20730056    
 -0.10265398    
  0.16566724    
  8.06299299E-02
 -4.07240801E-02
  1.45631945E-02
 -0.62560099    
 -0.13998732    
 -1.21613624E-07
 -5.19478554E-03
 -5.22181252E-03
 -9.89817232E-02
  5.76363830E-03
  0.45041651    
  0.75527906    
 -0.58092535    
  8.26427713E-02
 -0.13312684    
  0.69314712    
 -0.48895222    
 -0.29918143    
  0.99759209    
 -0.60046512    
  0.38614085    
 -0.44020796    
  2.24729646E-02
 -0.10673321    
  0.75053453    
 -0.73689175    
  0.37333775    
 -0.29017282    
  0.67807138    
 -0.53214848    
 -4.18101177E-02
 -0.41449437    
  0.19135109    
  0.29467976    
  0.16721511    
 -0.22314346    
 -0.24156418    
  4.13853787E-02
  1.60862654E-02
  0.37668622    
 -0.26364222    
  0.34256145    
 -0.41393241    
  0.45845762    
 -0.44578317    
  0.20842603    
 -0.39630479    
  0.38809103    
 -6.20470755E-03
 -0.20668213    
  0.31659666    
  7.34438151E-02
 -0.52942002    
  0.76253080    
 -0.72511643    
  0.44967139    
  5.60566820E-02
 -0.29967883    
  8.58611688E-02
 -0.51930010    
  0.63097012    
 -7.43983090E-02
  3.98459248E-02
  4.20713611E-02
 -0.57328546    
  0.13643421    
  0.49681479    
 -0.16034278    
  0.26728901    
 -9.11981538E-02
 -0.19490047    
  0.46947610    
 -0.38651654    
 -0.31457764    
 -0.13049637    
  5.59793673E-02
  0.12886439    
  0.51735353    
 -0.75828630    
  0.27802008    
 -0.10482128    
  0.44164038    
  0.45889348    
 -0.58428776    
 -0.20416966    
 -3.93172987E-02
 -1.51516981E-02
 -0.33902013    
 -0.55338538    
  0.70855600    
  0.71880889    
 -0.45903549    
 -0.14983588    
  0.54264283    
 -0.56760931    
  0.38273680    
 -0.24151044    
  7.28878900E-02
 -9.11170896E-03
 -6.13398850E-02
 -0.43886319    
  0.55583495    
 -0.36101350    
 -0.75067109    
  0.73817104    
  0.22690983    
  0.19312362    
  0.56315148    
 -0.17016073    
 -0.52770352    
 -0.11512692    
  0.48448712    
 -0.20212409    
 -5.12932800E-02
 -0.39187381    
  0.86581695    
 -0.52357578    
  0.15351829    
 -0.45605955    
  0.12639524    
  0.59188277    
 -0.56583965    
 -0.52116174    
  0.63292831    
 -6.65326491E-02
 -0.29178551    
  0.37428233    
 -0.34510645    
  0.43794560    
 -0.27064571    
  0.29910296    
 -1.42534972E-07
 -0.29371229    
  2.91409083E-02
  0.67603040    
 -0.57905990    
  0.11830951    
 -8.45669210E-03
 -0.26875398    
  0.38109645    
 -0.25348529    
 -0.17598476    
  0.44640395    
 -5.61262341E-03
  0.21220219    
 -0.63852113    
 -5.31097092E-02
  0.78015864    
 -0.10690491    
 -7.70845264E-02
 -0.22356112    
 -0.29676974    
  0.63085330    
  5.38310744E-02
 -0.45705661    
  0.35734609    
 -0.23534609    
 -0.10426100    
 -4.72531207E-02
  0.16723132    
 -0.44421816    
  5.90142719E-02
 -6.81747422E-02
  0.35082987    
 -0.18708447    
 -0.13055941    
 -0.46822479    
  0.25761366    
 -0.24817944    
 -0.12485008    
  2.10534409E-02
 -0.10420367    
  0.15001307    
 -0.20955491    
  0.52302104    
  0.19137156    
  8.96852557E-03
 -0.39216104    
  0.98850882    
 -0.77510417    
  0.15160571    
 -0.18048838    
   1.2448826    
 -0.36971915    
 -0.78085268    
  0.20972070    
 -0.37223941    
  2.70810481E-02
 -5.89560568E-02
 -3.29250172E-02
  6.48000315E-02
 -0.60678953    
  0.44542319    
  0.45198512    
  0.20120382    
  1.66474171E-02
 -9.13088843E-02
  0.10303246    
  0.21518636    
 -0.51459193    
  0.45055458    
 -0.33207288    
  0.15494847    
  1.89581122E-02
  0.52481192    
 -0.57289785    
  0.11394427    
 -6.35132641E-02
 -0.61870468    
 -0.20697065    
 -1.61728375E-02
 -0.13353156    
  0.32576737    
  0.34540075    
 -0.90054238    
  0.32411957    
 -0.12629354    
  0.12629384    
 -2.28580311E-02
 -0.14265622    
  0.30748472    
   1.1526794    
  -1.2946496    
  7.08743259E-02
  0.92884302    
  -1.0760009    
  0.10414024    
   1.2094522    
 -0.66725552    
  0.41921449    
  0.65568954    
 -0.84475666    
  0.44689596    
 -0.31177959    
 -0.13765763    
  0.16175519    
 -0.10247859    
  0.30903539    
 -0.54606372    
  0.36092132    
 -0.29619256    
 -0.30395821    
  0.33757493    
  0.44595638    
  0.28104630    
 -0.57640034    
  0.55758238    
 -0.56710643    
  0.31190780    
 -0.42313337    
 -0.15281482    
  0.25924429    
  4.92479056E-02
  0.27269599    
  9.78410542E-02
  9.48791727E-02
 -0.14509207    
  0.10103240    
 -0.47542363    
 -0.45752138    
  0.47902784    
 -6.84865266E-02
  0.57647121    
 -0.35282126    
  0.20434439    
 -0.70978647    
 -0.10610628    
  0.15840600    
  6.77180290E-02
 -5.50595783E-02
 -6.16076365E-02
  0.24497716    
  0.12068762    
 -0.11807333    
  0.59155107    
 -0.63422430    
  0.78796178    
 -0.42422730    
 -0.16430321    
  1.76995583E-02
 -0.39239314    
  0.86840904    
 -0.58969563    
 -0.34238651    
  0.32503793    
  0.20701416    
  0.35545489    
 -0.61639714    
  0.65960938    
 -0.64130843    
  0.45598114    
 -0.53128505    
 -0.26740479    
  0.23907430    
  0.14424938    
  0.61558890    
  0.12373921    
 -0.61768270    
  0.26032889    
 -0.12652217    
 -0.18579565    
 -2.82372069E-02
 -9.59256943E-03
  4.24593203E-02
 -0.40431106    
 -0.26826385    
 -7.51527324E-02
  9.70887020E-03
   1.3058491    
 -0.80375707    
  0.17645645    
  0.17081787    
 -0.14421402    
  0.24065062    
 -0.35694301    
 -0.12552072    
  0.75929922    
  0.24814853    
 -0.61524135    
 -0.36818099    
  0.83278012    
 -0.73128462    
  0.60491657    
 -0.43067014    
 -0.33377299    
  0.18598337    
 -7.31041282E-02
 -6.97959587E-02
  0.30188778    
 -0.10808624    
  9.46331918E-02
  0.64102173    
 -0.64781684    
  0.27797613    
 -0.64443910    
  0.26864943    
  0.23559694    
 -0.21084316    
  5.00699207E-02
  1.61479581E-02
 -0.54259872    
  0.14964122    
  0.19634688    
  0.13527092    
 -0.20446292    
 -0.20465873    
  0.10755587    
 -0.54087788    
  0.55069792    
 -0.22558938    
 -0.43866333    
  0.69630659    
 -0.34280127    
  6.03629164E-02
  0.34658217    
  0.90078670    
 -0.94000703    
 -9.00929198E-02
  0.24643910    
  0.16014765    
  0.23118301    
 -0.72203004    
 -0.11641026    
 -7.69609436E-02
  0.56531394    
 -4.65201251E-02
  8.85533169E-02
 -0.18571718    
  0.30859897    
 -0.13261399    
 -0.21462239    
  0.38092387    
 -0.14214577    
 -8.98361579E-02
  0.21317221    
 -0.38046372    
  0.18540344    
  0.90805167    
 -0.33172661    
 -0.49038276    
  0.69549757    
 -0.68147832    
 -0.49395403    
  0.47521830    
 -0.16963656    
 -7.26010054E-02
 -3.36939879E-02
 -0.22626366    
  0.72581100    
 -0.30228087    
  0.75030565    
  1.43886209E-02
 -0.52682602    
 -0.14745289    
 -0.18419233    
  0.24756207    
 -0.30538180    
  0.27193388    
  0.14143676    
  1.77024788E-07
  0.35981959    
  5.47900088E-02
 -0.85513061    
 -0.22161558    
  0.15850314    
  0.35537139    
  0.31471083    
 -5.48080541E-02
 -0.36070710    
  0.25299656    
 -0.31283233    
  0.34181976    
 -0.21839294    
  0.28293133    
  0.62956083    
 -0.96853614    
  3.44860964E-02
 -5.21856137E-02
  7.37434849E-02
 -0.28610373    
 -0.52245969    
  0.48714316    
  0.79850769    
 -0.48183820    
 -0.59351742    
  0.89889902    
 -0.15942764    
 -0.21494664    
  0.37962404    
 -0.50156099    
  0.52057642    
 -0.41925839    
  0.11546567    
  0.46768060    
 -0.43571439    
  0.79558200    
 -0.87020886    
  0.39817467    
 -0.22111319    
 -0.10919915    
 -0.11242423    
  0.12143315    
  0.67161649    
 -0.83439934    
  0.32395557    
 -0.32395545    
 -0.13541791    
  0.17929594    
 -0.33950698    
  0.62339413    
 -0.56485748    
  0.82751435    
 -0.79785824    
  0.41622961    
  0.53452551    
 -0.93785131    
  0.26335019    
  4.91402578E-03
 -2.73308642E-02
  0.59947300    
 -0.51036495    
  0.10282255    
 -1.67719834E-02
 -7.68762678E-02
 -8.57670531E-02
  0.14558530    
 -0.33389473    
  0.29441613    
  0.27076104    
 -0.32358614    
 -0.21200305    
  0.24904437    
  0.28654489    
  0.23333056    
 -4.13850062E-02
  9.81065631E-03
 -0.17315885    
 -0.24282190    
 -0.25101241    
 -0.26263615    
  0.18349874    
 -0.15219162    
  0.64401454    
 -0.36752504    
 -7.82259181E-03
  0.56780970    
 -0.62435222    
  0.41374102    
 -0.11641025    
 -0.44963637    
  0.34107015    
 -0.14805298    
 -0.18658577    
  0.11778325    
  0.53113103    
 -0.57480609    
 -0.31585279    
  0.84437817    
 -0.28651333    
  6.99270591E-02
  0.18991809    
 -0.43843490    
  0.60257459    
 -0.22352579    
  0.40355119    
 -0.77425480    
 -1.67599618E-02
  0.68323916    
 -0.63646311    
  0.17015119    
  0.12155502    
 -0.39646977    
  0.52622867    
 -0.37165174    
 -0.17264986    
  0.11202521    
 -9.99402776E-02
  0.54622763    
 -0.23627274    
 -0.24316634    
  0.13878454    
  0.10438215    
  0.45418513    
 -2.12023165E-02
 -0.56462824    
 -0.17232169    
  0.19468285    
 -0.13388233    
 -4.59850952E-02
 -4.82020192E-02
 -6.70107976E-02
  0.56666321    
 -0.31681666    
  8.14259797E-02
 -0.21900509    
 -0.11557330    
  0.87574458    
 -0.34200481    
  0.28671068    
 -0.46942046    
 -0.13453078    
  7.96805881E-03
 -1.06383478E-02
  0.10642963    
  0.37619466    
 -0.33614215    
  0.14186822    
  9.54922214E-02
  0.16579235    
 -0.49247637    
 -7.06175715E-02
  8.09716992E-03
  0.48798606    
 -0.60174519    
  0.41545513    
 -1.40143000E-02
 -7.31778741E-02
 -0.10511969    
  0.27067071    
 -0.21444988    
 -0.35765177    
  0.28196564    
 -7.39840977E-03
  5.30246682E-02
 -0.39147881    
  3.46617843E-03
  0.13870808    
  8.99533741E-03
 -0.10702012    
  0.72260916    
 -0.57751709    
  0.36240572    
 -0.61989677    
  0.22239964    
 -9.35260281E-02
  0.30228093    
  0.22024065    
 -0.36557356    
  0.36944222    
  0.23160167    
 -0.61510921    
 -2.29235739E-02
 -0.14981216    
  0.63241732    
 -8.58736113E-02
 -0.17416762    
 -0.12330852    
  0.75670117    
 -0.54889750    
 -0.20780320    
 -2.12209672E-02
 -0.11644365    
  2.67475080E-02
  0.10301161    
 -0.60217535    
   1.1034317    
 -0.60133964    
  8.13913345E-02
  0.36979580    
 -0.25051665    
  0.36311343    
 -0.40463361    
 -0.36634025    
 -0.10216802    
  0.96223134    
 -0.71624303    
  5.45590892E-02
  0.33941758    
 -0.13473243    
 -0.14458115    
  0.27510318    
  0.18267334    
 -0.36752966    
  0.19951618    
  0.37806636    
 -0.36361817    
 -4.61298637E-02
  7.24205077E-02
 -4.49056253E-02
 -0.31376755    
  6.09606579E-02
  0.24652381    
 -0.16400307    
  0.31755343    
 -0.50782710    
  0.14728357    
  7.70567581E-02
  0.43221715    
 -0.39465442    
 -0.15684247    
 -8.43195841E-02
 -0.24838638    
  0.28580073    
 -7.62833431E-02
 -0.17988542    
  0.34529647    
 -4.76280525E-02
  0.82617044    
 -0.46220481    
 -0.13057648    
 -0.44374189    
  0.55146044    
  4.15154770E-02
 -0.42695132    
  4.16149050E-02
 -0.10596464    
  0.66868109    
  0.16645855    
 -0.50820780    
 -0.26826376    
 -0.33533314    
  -1.0595449    
   1.1688813    
 -0.28293148    
 -0.35464573    
  0.66226971    
 -0.31714794    
   1.3040562    
  -1.5105921    
  2.32567955E-02
 -6.62128201E-08
 -0.25378042    
  0.28211126    
   1.3273270    
 -0.24941146    
  0.33728647    
 -0.71648377    
  0.20520599    
 -0.12260232    
 -0.12226868    
  0.42265761    
 -0.67067420    
  0.70602667    
  0.27480248    
 -0.53661817    
  1.88243240E-02
 -5.51035404E-02
 -0.19821049    
  0.38012141    
 -2.91688349E-02
 -0.16015874    
  0.53775513    
 -0.44764656    
  0.12955540    
 -0.16416058    
 -0.21089487    
  0.90989357    
 -0.72757190    
 -0.37689155    
  0.93305081    
 -0.65243584    
  0.15945591    
  0.18005151    
  0.15252599    
 -0.38853598    
 -0.18088381    
  0.51426786    
 -0.44221461    
 -9.23733190E-02
  0.37670755    
 -0.23223925    
  0.16353357    
 -0.34687099    
  0.24246785    
  0.75910521    
 -0.80312198    
 -0.61618608    
  0.34503323    
  6.65854067E-02
  0.12660579    
  0.32872027    
 -0.17843819    
  0.13062035    
  0.11004321    
 -0.52062339    
  9.94970575E-02
  0.23035988    
  0.64441216    
 -0.27345914    
 -0.43019569    
  0.22595663    
 -0.38875183    
 -0.27124330    
 -0.29739091    
 -0.10807420    
  0.54711580    
  0.19119187    
  2.59391544E-03
  4.06144857E-02
 -5.36525212E-02
  0.57782191    
 -0.43612176    
  3.13925222E-02
 -0.12944002    
  0.26737699    
 -0.37609321    
  0.27499706    
  0.18938890    
 -0.61202174    
  0.24116220    
  0.40546528    
 -0.30598912    
  0.37020886    
 -0.15308805    
 -0.31150776    
 -0.38536370    
  0.66476321    
  -1.0572532    
  0.19057491    
  0.79713702    
  0.13815032    
 -0.40546516    
 -0.47647622    
  0.96611112    
 -0.60339403    
  3.84095125E-02
 -0.48695797    
 -2.87101828E-02
  0.68339103    
 -0.13633631    
  0.49153960    
 -0.46383727    
  1.35687348E-02
 -0.22246981    
 -0.12538755    
  0.59075075    
 -0.77919829    
  0.44018579    
  0.51851106    
 -0.29358876    
  0.50892830    
 -0.55748153    
  4.85532321E-02
  0.18744279    
  0.31290159    
 -0.68171841    
  0.30597931    
  0.34658217    
 -0.18113868    
 -0.25512108    
  0.48109767    
 -0.60002548    
 -9.45373848E-02
  0.46503392    
  0.24078046    
 -0.38196731    
 -0.22931020    
 -0.56737769    
 -2.76516899E-02
 -0.11895195    
  0.89930534    
  0.27853981    
 -0.60182327    
 -0.27396983    
  0.45727730    
  0.11613963    
  0.10995529    
 -0.14567319    
 -2.06665006E-02
 -2.11027693E-02
 -8.91680643E-02
 -0.16282380    
  5.05308732E-02
  0.21089512    
 -0.21089487    
  2.57526115E-02
  0.20374739    
  6.68399408E-02
  0.57307190    
 -0.68467784    
  0.72632533    
 -0.81971002    
  0.68117082    
 -0.38361707    
 -0.24851170    
  5.63183129E-02
  5.33150434E-02
 -0.36022854    
 -0.21188027    
  0.77380526    
 -0.55226260    
  0.27071208    
  8.21095631E-02
 -0.24938568    
  0.36215127    
  0.31936789    
 -0.40108871    
  7.36398846E-02
 -0.42595777    
  0.51330692    
  1.29274586E-02
 -0.69498372    
  0.36034489    
  7.66297989E-03
 -0.18079604    
  0.19594762    
 -0.33296940    
 -8.38377625E-02
 -0.19225691    
  0.94266772    
 -0.34875551    
 -0.49317062    
 -0.11934656    
 -9.43402667E-03
  8.62212256E-02
  0.94880015    
 -0.23414648    
 -0.25283512    
  0.58930755    
 -0.46333891    
  0.36605126    
 -0.34928405    
  0.14972948    
 -0.20340127    
  8.40828866E-02
  2.27801837E-02
  0.12277571    
 -0.32972226    
  0.41190806    
 -0.44571376    
  0.14634286    
 -0.21145450    
  0.30586454    
  3.75734940E-02
  6.50806576E-02
  9.12370533E-02
 -6.71394318E-02
 -0.31177962    
  0.69450140    
  0.16549170    
 -0.47552326    
 -0.49013123    
  9.20188874E-02
  0.15963028    
 -0.26072630    
  0.19290347    
  0.16801767    
 -0.11910810    
 -0.13250926    
  2.72111408E-03
  6.06246218E-02
 -0.30922556    
  0.84779525    
 -0.47179627    
  0.32754663    
  0.10311646    
 -0.54725093    
  0.13554569    
  0.12764569    
 -3.14820893E-02
 -0.29553074    
  0.15374146    
  0.58286065    
 -0.86808860    
 -6.06245734E-02
  0.48550802    
  0.21283408    
 -0.36236581    
  0.76031888    
 -0.89562404    
  0.12533005    
  0.12250595    
 -0.11253069    
  0.52902138    
 -0.56953335    
  0.68406188    
 -0.46040177    
 -0.12062775    
 -0.11603618    
  0.29094899    
 -0.11607216    
 -8.72111171E-02
 -8.50514621E-02
  0.10874917    
  3.45260128E-02
  1.42183779E-07
 -8.00426975E-02
  8.23025778E-02
 -0.11468412    
 -0.21998417    
  1.25392089E-02
  0.34445080    
 -2.45821010E-02
  0.51263392    
 -0.37346220    
 -0.29031020    
 -0.27029037    
  0.33153385    
 -0.36306009    
  0.12996636    
  3.07717733E-02
  0.18735945    
 -9.75741372E-02
  0.23799124    
  0.20285179    
 -0.16430323    
  0.24146205    
 -0.33383569    
 -0.13024497    
 -0.16205578    
 -8.36500302E-02
  0.31906366    
  0.55051517    
 -0.59796488    
  0.10433674    
  0.50898051    
 -0.30162916    
  0.11819902    
 -0.71161944    
  0.29696095    
 -0.34202906    
  0.12641397    
  0.50266749    
 -0.19564244    
 -0.14045195    
  0.66088617    
 -0.67420208    
  0.26668549    
 -0.26668572    
  0.24173640    
 -0.59497023    
  0.33155307    
  0.18460201    
  0.40925449    
 -0.88428205    
  3.24354209E-02
   1.0551273    
 -0.33400619    
  0.24226993    
 -0.62641227    
  5.89851178E-02
 -0.10562567    
 -0.36390060    
 -0.25513831    
   1.0147307    
 -0.83076870    
  0.30796656    
  0.13766460    
  0.22261830    
 -8.43877066E-03
  6.55971542E-02
 -0.14493383    
 -0.32824925    
  0.62733412    
 -0.65641528    
 -0.16735233    
  0.91162860    
 -0.42195526    
 -0.57457280    
  0.79152143    
  0.40991649    
 -0.32386172    
 -0.55873919    
  0.17668180    
  0.53168613    
 -0.42222124    
 -0.38268495    
  0.29357687    
 -0.15205380    
  0.15205383    
  4.91500199E-02
  0.38527879    
 -0.39008659    
 -0.15616052    
  0.14647552    
 -5.50140366E-02
  7.90537149E-02
  0.29948875    
  0.30036515    
 -0.45422292    
  1.42715061E-02
 -1.83867291E-02
 -0.14151584    
 -0.12373902    
 -0.29849294    
 -0.26854274    
  5.97877540E-02
  0.25823483    
  0.45041651    
 -7.05637783E-02
 -0.26590806    
  0.38787529    
 -0.38787520    
  0.13237688    
 -0.23262215    
  0.30788484    
 -0.19845097    
  1.21211652E-02
  0.26329067    
 -4.01472375E-02
  0.10077173    
 -0.14763589    
 -0.29105461    
  0.15318502    
  0.58456093    
 -0.36432019    
 -4.27619368E-02
 -0.10212953    
 -0.38946488    
  0.13353144    
  0.54562956    
  -1.0966024    
  0.12445430    
  0.18850815    
  0.37414277    
 -0.45675838    
  0.47774890    
 -0.64959884    
  0.54654366    
 -0.45953229    
 -0.11583182    
 -0.17185020    
  0.32850415    
  0.45425516    
  0.18232144    
  0.32659757    
 -0.47153130    
  0.89089465    
  -1.0389475    
  0.37911621    
 -4.72136289E-02
  0.43471920    
  5.76157719E-02
 -0.30916563    
  3.53833213E-02
 -0.49863023    
  0.98837626    
 -0.36856052    
  3.20883207E-02
  0.43428564    
 -0.98386419    
  0.90958112    
 -0.54022145    
  0.34185964    
 -0.26311088    
  0.23741002    
 -0.20118114    
 -0.55354822    
  0.82137144    
  0.11873780    
  0.31125700    
 -0.59133428    
 -0.13690412    
 -0.37223962    
  0.35274583    
 -0.26177388    
  9.27495956E-02
 -6.99923038E-02
  0.10885436    
  0.50362486    
 -0.28497553    
 -0.53207093    
  0.74543697    
 -0.70338863    
  0.23017742    
 -8.78612176E-02
 -0.56409013    
 -0.27137333    
  0.74473476    
  0.77876115    
 -9.68497097E-02
 -0.57599199    
 -5.03768725E-03
  5.64566739E-02
 -0.10828165    
  0.55504620    
 -0.35776603    
 -8.77187867E-03
 -7.30918795E-02
 -6.86545298E-02
  0.48979366    
 -0.61394233    
 -0.36326462    
  0.42185891    
  6.80890083E-02
 -0.52356446    
  0.23165436    
  0.37214768    
  0.78462678    
 -0.61523908    
 -0.12595239    
 -0.37897345    
  2.58078836E-02
  0.56234169    
 -0.75105298    
  0.74010438    
  3.78081650E-02
 -0.97261822    
  0.37381682    
  0.24665919    
  0.68684590    
 -0.85618693    
  0.14646801    
  0.68799239    
 -0.69573462    
  2.58719875E-03
  0.10536038    
  5.65122217E-02
 -0.14648770    
  0.27229702    
 -0.47466579    
  5.16046062E-02
 -5.47248572E-02
  0.46018985    
 -0.31500784    
 -0.45391732    
  0.88253611    
 -0.75862533    
  5.84109053E-02
 -0.34358963    
   1.4985062    
  7.53042921E-02
 -0.74090159    
 -0.10294814    
  1.67268012E-02
  0.11620189    
  0.11543596    
 -0.39890787    
  0.48701507    
 -0.68799675    
  0.94598264    
 -0.54280317    
  0.34331366    
 -0.63942158    
  9.39104334E-02
  0.32074291    
 -7.16095120E-02
 -0.27179715    
  9.29628387E-02
  0.50873446    
 -0.61903924    
  0.44453618    
 -0.50771534    
  9.27385222E-03
  0.10505269    
  0.31971207    
 -0.16833544    
 -0.30046189    
  0.13232508    
 -0.39565447    
  0.86036229    
 -8.88908189E-03
  9.85516161E-02
 -0.39100701    
 -0.13832758    
  0.15021847    
  6.18755072E-02
 -0.31623402    
  0.19092271    
 -0.23454329    
  0.12834263    
  0.36643106    
 -0.38909489    
  0.18993340    
 -0.22492217    
  0.47518322    
 -0.41753039    
 -0.26460761    
  0.19200666    
  0.80690604    
 -3.00159846E-02
 -0.67666346    
  0.77423745    
  -1.3614792    
  0.37223959    
  0.12972368    
  0.39051697    
  0.47401172    
 -0.74444050    
  9.76996347E-02
 -6.15201369E-02
 -0.18639052    
 -0.28870180    
  6.70863837E-02
  0.70641762    
 -0.52855861    
  0.58529878    
  9.01204273E-02
 -0.41280890    
  0.13965531    
  0.14310093    
  0.69407284    
 -0.96948469    
   1.0129304    
 -0.81048727    
  0.29165807    
 -0.36607280    
 -7.11413324E-02
 -2.09553204E-02
 -7.82794505E-02
 -6.03064410E-02
  0.20459430    
 -9.22311693E-02
 -0.17366356    
  0.40354770    
 -0.43863901    
  0.41139969    
 -7.15319216E-02
 -0.46324673    
  0.10838616    
  0.71555275    
 -0.63156718    
 -8.36841669E-03
 -0.17729203    
  0.36101359    
 -7.24956989E-02
 -0.22064038    
  0.47778562    
 -5.17012104E-02
  0.20916860    
 -0.26153681    
 -0.26710653    
  0.39983141    
 -0.54142082    
  0.63140959    
 -0.43516147    
 -3.51861641E-02
  0.36517873    
 -0.34337941    
  3.44405249E-02
 -0.16374537    
  0.32456997    
 -0.22536324    
  0.48550805    
 -0.47445798    
  0.69862652    
 -0.43880144    
 -0.33689585    
 -0.18529347    
 -0.30207077    
  0.44802481    
  0.28071365    
 -3.07714939E-02
 -0.17848285    
  0.35839742    
  0.10113460    
  3.21458429E-02
 -2.67155357E-02
  0.21662399    
 -7.54505768E-02
  9.70186964E-02
  3.21932733E-02
 -0.71543205    
  7.85247982E-02
  0.55812651    
 -0.48049077    
 -0.27253646    
  0.20268236    
  9.60148498E-02
 -0.63390428    
  0.17417631    
   1.1218833    
 -0.36745557    
 -0.24658038    
 -0.16238736    
  0.33270597    
 -0.38955477    
 -0.13392940    
  0.68193817    
 -0.51512903    
  7.77592734E-02
 -0.21630916    
  0.93287081    
 -0.73671341    
 -0.12737073    
 -0.26294267    
  0.43021896    
 -0.65242279    
   1.5303338    
 -0.79130697    
 -0.20316510    
  0.53578615    
 -0.58650118    
  0.64428484    
 -0.58264059    
  0.11051037    
  0.68459475    
 -0.36459416    
 -0.22934639    
 -0.34719601    
  0.62986583    
 -9.66509655E-02
 -0.20395598    
 -0.22201285    
  0.79255784    
 -0.90295315    
  0.36139566    
  7.61466175E-02
 -2.26579644E-02
  0.12148005    
 -0.30630478    
  0.11135750    
 -0.26843646    
  0.57334614    
 -0.69149572    
  0.14989844    
  0.13530548    
 -0.31535664    
  3.67318727E-02
  0.33647236    
 -0.18748699    
  8.39463398E-02
  0.20373575    
 -0.27365676    
  4.36037481E-02
  0.12751351    
  0.26091883    
 -3.87147255E-02
 -0.13891622    
  9.47210491E-02
 -0.17332497    
 -0.18700519    
  0.36033031    
 -2.58721467E-02
 -8.18925500E-02
 -0.10123587    
 -0.47437152    
  0.62886810    
 -0.22210686    
  0.53184688    
 -0.72249293    
  0.18545148    
 -0.45758101    
  0.74526322    
 -0.12907694    
  0.50815547    
 -0.98978180    
   1.0406071    
 -0.40673646    
 -0.24046841    
  0.15484373    
 -0.46875685    
  0.51347983    
 -0.53361470    
  2.67573632E-02
  0.49887314    
 -0.31545225    
  0.12386940    
  0.18151228    
  0.21092331    
 -0.20285906    
  0.16101199    
 -0.47720885    
  9.20492709E-02
 -0.12282076    
  7.12629110E-02
  7.14591816E-02
 -0.19821049    
  0.68106240    
 -0.49026829    
  0.12355623    
 -0.10389950    
 -0.40912142    
  0.17127180    
 -0.13176909    
  0.65181178    
 -0.13747098    
 -0.17185019    
 -0.28768200    
 -4.08219472E-02
 -0.16989894    
  0.19391404    
  0.18795550    
 -0.27281177    
  0.32213703    
 -0.47321743    
  1.70215629E-02
  0.13036191    
  0.47231588    
  0.15382062    
 -0.34682283    
  0.11622556    
 -2.78144814E-02
  1.77895706E-02
 -0.29696080    
  0.25319588    
  0.30205202    
  0.34256792    
 -0.58090425    
  7.60461017E-02
  0.54280329    
  0.17631973    
 -0.53375465    
 -0.39037037    
  0.31743157    
  0.35298711    
 -0.48156458    
 -0.18325199    
  0.17390656    
 -6.29747286E-02
  0.26043946    
 -0.31436765    
  0.54250818    
 -0.55578870    
 -3.26117948E-02
 -0.12645313    
 -0.32711175    
  0.59500700    
 -0.28051367    
  0.26602069    
 -0.16066018    
  0.32415187    
  0.31770194    
 -0.52852505    
  0.58124602    
 -0.60186529    
  0.32600072    
 -0.59647107    
  0.27046996    
  0.22937396    
 -0.29669443    
  0.71926528    
 -0.36231202    
 -0.52984905    
  0.45288780    
 -0.17435358    
  0.30630472    
 -0.56841832    
  0.16203012    
  0.53922737    
 -0.85976070    
   1.0780460    
 -0.78560406    
  0.81124663    
 -0.66814578    
  0.20067082    
  6.04213681E-03
 -0.18957680    
  0.32986251    
 -0.30588040    
 -0.39955854    
  0.49228036    
  0.35904810    
 -0.29829630    
 -0.20701410    
  0.23901708    
 -0.34715921    
  0.14736304    
 -0.15856726    
  0.28908941    
  2.10749754E-03
 -0.21528004    
  0.11108805    
 -0.12953392    
  0.54275715    
 -0.41790676    
  6.58580884E-02
 -0.15415047    
 -0.32779196    
  0.86443532    
 -0.42057091    
 -0.15796307    
  0.56342846    
 -0.50879836    
 -0.35848486    
  0.55754334    
  0.58362871    
 -0.63034624    
 -0.28190178    
  9.08464640E-02
  0.13976191    
  0.46109673    
 -0.47957283    
 -7.24956989E-02
  0.80786210    
 -0.66559720    
 -0.50360531    
  0.27501208    
  2.69559380E-02
  0.76125300    
 -0.58604920    
  6.06244393E-02
 -0.35427684    
 -0.10071418    
  0.11261871    
  0.51554805    
 -1.96257830E-02
 -0.55691653    
  0.30405685    
 -4.26605754E-02
  9.63870715E-03
 -6.95070475E-02
  0.41654330    
 -0.30248010    
 -0.26351193    
  0.49031806    
 -0.16026326    
 -0.13047037    
 -2.72630528E-02
  3.45712677E-02
  0.11020319    
  0.24719958    
 -0.23638879    
  0.32099199    
 -0.33834606    
 -0.34393978    
  0.53822476    
 -0.46676570    
  0.30265564    
 -0.42801043    
  0.97756660    
 -0.80726051    
 -0.15095045    
 -0.20493960    
 -0.32090756    
  0.56960458    
 -2.47690920E-02
 -0.30560544    
  0.15718570    
  0.20627463    
 -0.49516982    
  1.92312412E-02
 -0.15415061    
  0.58778673    
  0.63271528    
 -0.76096976    
  5.12933768E-02
 -0.32388535    
  0.43721366    
  0.61260831    
 -0.22112945    
  0.24817944    
 -0.66375607    
  9.03086290E-02
  0.61345273    
 -0.78966457    
  0.70470822    
 -0.45598102    
  0.45104253    
 -0.54041201    
  0.48963967    
 -0.58466667    
  0.40025935    
 -4.48313951E-02
  0.24303199    
 -0.59534961    
  0.18387303    
 -0.16236699    
  9.00463536E-02
 -0.21278088    
  0.45136011    
 -0.20042755    
 -0.59637970    
 -0.14049013    
  0.28907752    
  0.39846730    
 -0.34154117    
 -0.26553145    
 -9.17083174E-02
  0.27488863    
  0.62889469    
 -0.79166603    
  0.16277133    
  0.32970515    
 -0.41010562    
  2.29896158E-02
 -0.51082551    
  0.84729773    
  0.74379098    
 -0.39167157    
 -4.91326116E-02
 -0.21597521    
 -0.24876657    
  0.25173864    
 -0.31475142    
  0.68907404    
 -0.86652929    
  7.02866763E-02
 -0.19415604    
  0.68763733    
  0.23084858    
 -0.19556667    
 -0.15860499    
  0.14788108    
  0.11207629    
  5.16546480E-02
 -0.48151115    
  0.44421110    
 -4.12180573E-02
  0.40381375    
 -0.47033438    
  0.26358449    
 -0.72201538    
  0.24056411    
 -6.60089403E-03
 -0.28547689    
  5.56889623E-02
 -0.19237179    
  0.31385195    
 -0.20849118    
 -0.33103266    
  4.93925586E-02
  0.87446433    
 -0.16636886    
 -0.24413374    
 -0.29274550    
  0.37627828    
  6.94444310E-03
  0.65613842    
 -0.31375185    
 -3.75512056E-02
 -0.18743645    
  3.07200011E-03
  0.51755124    
  0.14917640    
 -0.10623578    
 -0.55437565    
  0.32728383    
  0.48905182    
 -0.71494627    
  0.10701194    
  7.62275606E-02
  0.11472007    
 -0.11472005    
  0.29225895    
 -0.50626975    
 -0.41689390    
  0.55467743    
  7.39311129E-02
 -0.18094306    
  0.12175432    
  0.16592787    
 -0.60235488    
  0.12071392    
  0.63991565    
 -0.63657677    
 -0.21484461    
  0.15296949    
 -0.29004893    
  0.29711628    
 -0.29711610    
   1.2958302    
 -0.78690195    
 -0.52324796    
 -0.16138823    
   1.0660735    
 -0.16458082    
  0.77460021    
 -0.49613485    
 -0.27617449    
  9.17672813E-02
 -0.27454674    
  0.67092419    
 -0.38186920    
 -0.18232144    
  0.73663247    
 -0.79248458    
 -9.29629654E-02
  9.03488174E-02
  0.88868821    
 -0.71161592    
  0.37729403    
 -4.52155666E-03
 -0.60086256    
 -7.43196905E-02
  0.47518322    
  0.12472883    
 -0.26301584    
 -2.14141812E-02
 -7.17798173E-02
  0.12653004    
 -0.17904823    
  2.89874189E-02
  0.15822399    
 -0.32354787    
  0.19117750    
 -0.11286484    
 -7.83124790E-02
  0.22538818    
 -6.74919644E-03
 -0.13773252    
  3.31238508E-02
 -0.13963671    
  0.18854611    
 -0.13797334    
  0.40637800    
 -0.55688232    
  9.70458984E-02
  0.38404286    
 -0.52669889    
  0.36000261    
 -0.49163115    
  0.75220490    
 -0.42172578    
 -0.70967638    
  7.35482644E-08
 -0.17567722    
  0.81753087    
 -3.57179679E-02
 -6.07908191E-03
  4.17971238E-02
 -0.35417175    
  0.17535311    
 -7.01739220E-03
  0.26722783    
  0.47067738    
 -0.51194847    
  0.12152112    
 -0.21570849    
  6.85811862E-02
  0.50504535    
 -0.26080027    
  5.48987240E-02
 -0.33732727    
  6.93922266E-02
 -0.26013207    
  1.08108921E-02
  0.49347159    
  3.22956927E-02
  0.60111535    
 -0.71072215    
 -0.12311633    
  0.59636551    
 -0.34683496    
  0.13248926    
  0.18444832    
 -0.51437277    
  0.11042392    
 -0.36974707    
 -6.10356703E-02
  0.33796951    
 -0.40297422    
  0.35704780    
  0.31345677    
 -0.19306603    
  0.38677317    
 -0.54983693    
 -0.54877537    
  0.10299939    
 -9.36096609E-02
 -4.29660454E-02
 -0.30573034    
  0.10071400    
  2.95005031E-02
  0.11519559    
 -5.86835183E-02
 -1.66206509E-02
  0.10591912    
  0.95473826    
 -0.22944957    
  0.26180276    
 -0.26668057    
 -0.42646635    
  0.50632107    
  0.53182268    
 -0.93841690    
 -5.57635985E-02
   1.1700711    
 -0.89592141    
  0.13727121    
 -0.20490243    
  0.24904437    
  0.22858344    
 -0.15415080    
 -0.48445332    
  0.43471357    
 -0.20338438    
  0.25101236    
 -0.13807212    
  0.30333558    
  2.12774053E-02
 -0.29354715    
  4.69498383E-03
  0.53351700    
 -0.42909384    
  0.17384708    
 -0.13861021    
  0.59926164    
 -0.95797539    
 -1.76473055E-02
  0.12271664    
 -9.92548913E-02
 -0.77464002    
   1.6391799    
 -0.70914745    
  0.73921597    
 -0.69078016    
  8.16780776E-02
 -9.35687572E-02
 -0.16901349    
  0.65267932    
 -0.48606098    
 -3.41495685E-02
  7.87058771E-02
 -0.47922018    
 -0.25608769    
  0.49830726    
  2.01447811E-02
  0.40831015    
 -0.23600999    
  0.30196819    
 -0.21695694    
 -1.77782886E-02
 -0.28618863    
  0.30176139    
 -0.34757107    
  0.13157658    
  0.34232590    
 -0.67770290    
  0.75624794    
 -0.56502622    
  0.73194206    
 -0.34564662    
 -0.17589046    
 -1.29034836E-02
  0.33461514    
 -0.57743174    
  0.58483911    
 -0.38990435    
  8.85994881E-02
  4.62931655E-02
  0.59700334    
 -0.35873649    
 -0.17820251    
  0.73271269    
 -0.89023215    
  8.30666572E-02
 -3.94138694E-02
  0.12279568    
 -5.95139451E-02
  0.99865311    
 -0.38270265    
 -0.69442177    
 -0.73481977    
  0.32038605    
  0.89679712    
 -0.30302218    
  0.48534399    
 -0.45386150    
 -0.14421402    
  0.17873523    
 -0.50617927    
  0.26083496    
  0.29593864    
 -8.09918270E-02
 -2.28938051E-02
  0.15925027    
 -0.21777217    
 -0.44531122    
  0.17532852    
  0.23592710    
  0.43055212    
 -0.43983251    
 -0.39157605    
  0.65088743    
  0.11377817    
 -0.38954121    
 -0.42823410    
  8.03223923E-02
  0.70813513    
 -0.52190620    
  4.62668836E-02
  0.20380892    
 -0.28695917    
  0.71600544    
 -0.39492738    
 -0.20651127    
 -0.58572686    
  0.60865790    
  0.17515901    
  4.34402414E-02
  0.29574645    
 -0.46759674    
 -0.11179145    
  0.56879038    
 -0.43324447    
 -0.19936733    
 -0.48443404    
  0.13062035    
  0.27329317    
 -0.49643674    
 -0.26083502    
  0.12438372    
 -5.86510217E-03
  8.99481922E-02
  4.72530909E-02
 -8.00426304E-02
  8.51579458E-02
 -0.13645111    
  0.83722210    
  0.62911499    
 -0.71635664    
 -0.17133257    
  0.23293148    
  0.65205473    
 -0.41293561    
 -0.48857993    
  0.67294461    
 -0.27193388    
  9.16507989E-02
 -0.32714710    
  4.14997302E-02
   1.0108614    
 -0.48390642    
 -0.28289354    
 -0.29978606    
  0.75292885    
 -0.87142837    
   1.2228265    
 -0.64948010    
 -0.39641511    
  5.52045554E-02
 -3.11713200E-02
  0.15828851    
  3.32256928E-02
  0.26787955    
 -0.24207154    
 -6.80832714E-02
  0.26585445    
 -0.60642600    
  0.56915498    
  0.21843068    
 -0.60953301    
  0.47433907    
 -0.35834035    
  7.78425932E-02
 -2.45274417E-02
 -1.44909365E-08
  0.18682621    
 -0.15352663    
 -0.21878622    
 -0.48313281    
 -5.89741617E-02
   1.0892228    
  0.45055458    
 -0.77235520    
 -6.26602024E-02
  0.16953813    
 -0.18818663    
 -0.28689808    
  0.66935539    
 -0.56242853    
  0.19862005    
  0.39073050    
  0.17971377    
 -4.95083183E-02
 -0.42415702    
 -0.57280517    
   1.1772240    
 -0.80578864    
 -0.14606360    
 -1.19402679E-02
  0.43408078    
 -0.13966465    
  0.16653778    
 -0.38299218    
  0.18000419    
  5.41893430E-02
 -0.27385855    
  5.07150777E-02
  0.25131464    
 -0.22957449    
  0.27958485    
 -0.36659625    
  0.54993343    
  0.18626203    
 -0.45661056    
 -2.24222913E-02
  0.57024926    
 -0.78436303    
  0.20041527    
  0.64245886    
 -0.18256357    
 -0.58720648    
  0.16343237    
  0.57439375    
 -0.35080656    
 -0.65147436    
  0.58929747    
 -0.36208037    
 -0.20368624    
  0.28934160    
 -2.33913212E-07
 -0.11034798    
  9.78322774E-02
  0.27181390    
 -0.23715673    
  0.62389338    
 -0.11015248    
 -0.50405592    
  0.25398809    
 -0.64391196    
  0.21671735    
  0.31034574    
 -0.37852067    
  0.38896969    
  1.64950378E-02
 -0.32024449    
  0.30166838    
 -7.12274909E-02
  1.11236759E-02
 -9.26589072E-02
 -6.77800924E-02
 -0.43178234    
  0.49225435    
  0.66210806    
 -0.53378582    
 -0.13077022    
 -4.76879962E-02
  1.27714407E-02
  0.58184707    
  0.16923398    
 -0.53098768    
 -0.26155004    
 -8.55694935E-02
  0.13461153    
  0.41798070    
  3.10228094E-02
 -0.35529765    
  1.36677809E-02
  0.40546528    
 -0.19598897    
 -0.73626542    
 -0.10068850    
  0.31691179    
  0.14618263    
   1.0932647    
  -1.2612891    
  0.25236541    
  0.37223959    
 -0.32906708    
  0.41481087    
 -0.22508347    
 -6.41503856E-02
 -0.30789867    
  0.65437716    
 -0.70938385    
 -5.82095645E-02
  0.16802436    
 -0.37396657    
  0.42339119    
  0.31521833    
 -0.10536041    
 -0.16034259    
  2.85735708E-02
  0.46912310    
 -0.55741537    
  0.17373773    
 -9.01509151E-02
  3.24856676E-02
 -0.22143248    
  4.72967401E-02
  0.72260046    
 -0.46526572    
 -0.42241448    
  0.55594605    
 -0.20537949    
 -0.15339853    
  0.36974716    
 -0.18086803    
 -6.75930530E-02
  0.96408153    
 -0.93876350    
 -0.26077452    
 -0.29657114    
  0.21036373    
 -0.27173290    
  0.18442905    
  2.42648181E-02
  0.25814030    
 -0.12975942    
 -0.14217444    
 -0.22488113    
   1.0511255    
 -0.73346287    
  0.14415537    
  0.68902898    
 -0.56790322    
 -0.19797762    
 -0.32178754    
  0.33062425    
 -0.35541916    
  0.61484647    
 -0.29829630    
  3.88688669E-02
  0.30800200    
 -0.11401852    
 -8.83297324E-02
 -7.94693362E-03
  0.18409313    
 -2.23721564E-02
 -0.25649914    
  0.42668104    
  0.13543805    
  0.37385997    
 -0.92146474    
  0.11938278    
 -0.29195356    
  0.97868651    
 -0.76933622    
  0.60461956    
 -0.54268879    
  0.32295346    
 -0.32295367    
  8.50513130E-02
 -0.52775472    
  0.40546510    
 -0.15505457    
  7.32034221E-02
  0.64494514    
 -0.39624825    
  3.38251181E-02
 -0.41102359    
  0.70643634    
 -0.68656832    
 -0.19485869    
 -2.82848757E-02
 -0.15962999    
  0.36624447    
  3.27897891E-02
  0.13835856    
 -0.40266025    
  0.49899131    
  0.22518219    
 -0.25627288    
  0.65287352    
 -0.72941327    
  0.30388552    
  4.10735384E-02
 -0.14248180    
 -0.36232552    
  0.61338240    
  0.14117357    
 -0.54213619    
 -6.39996454E-02
  5.31591736E-02
  0.19495706    
 -0.26550820    
  0.36974716    
  0.25378048    
 -0.56669426    
  0.30071810    
 -0.21094817    
  0.45152581    
 -0.31484279    
  0.10843955    
  0.49729595    
 -0.52738839    
 -9.61252227E-02
 -4.49423352E-03
 -1.81821212E-02
 -3.97713594E-02
  0.15653464    
 -0.38626271    
  0.24864167    
 -0.22490154    
 -3.27897072E-02
 -0.32262933    
  0.94353127    
 -0.47196016    
  4.34296243E-02
 -3.04593369E-02
  0.50358284    
 -0.17487253    
 -0.27355841    
  0.51472044    
 -0.36967042    
  1.04931556E-02
  5.48361540E-02
 -0.46763507    
  0.85179406    
 -0.63434523    
  5.67353889E-02
  0.24730976    
 -0.29394373    
  0.25771484    
 -0.30399567    
  0.21043156    
 -0.24251981    
  0.21001437    
 -6.13130443E-02
 -0.15963016    
  0.14071701    
  0.25739524    
  1.49988580E-07
  0.32879940    
 -0.59337980    
  0.43078297    
 -0.31943080    
  6.85624927E-02
 -0.45169848    
 -7.53218532E-02
 -3.46053503E-02
 -0.34070665    
  0.19299068    
  0.36237302    
 -0.11423819    
  0.49477386    
 -0.13937382    
 -0.18321483    
  8.72349590E-02
  0.92752951    
  -1.0391889    
 -2.22230088E-02
  1.94722507E-02
 -0.45632347    
  0.43403870    
  9.40291584E-02
  0.65259236    
 -0.63480270    
 -4.11367118E-02
  0.40458983    
 -0.54829645    
 -0.35667503    
 -8.11253488E-02
  0.20322819    
  0.83074135    
 -0.34552795    
  0.12613362    
 -0.15484400    
  0.54845804    
 -0.84916979    
  0.17409121    
 -1.10805957E-02
  0.37242779    
 -0.34224686    
  0.51460236    
 -0.13468592    
  7.36673968E-03
 -0.37652993    
 -0.25093263    
  0.94675004    
  0.13802111    
 -0.55961579    
 -0.14169456    
  0.13762154    
 -0.19795354    
  0.58001733    
 -0.81441796    
  0.49753019    
 -0.35149851    
 -7.03525320E-02
  2.59008016E-02
  0.66432673    
 -0.57471466    
 -3.43495198E-02
 -4.01862330E-08
  0.48633477    
 -0.75978166    
  0.24065721    
  0.27931365    
  0.34632760    
 -0.43870103    
 -0.46724248    
  0.23774242    
  1.72420219E-02
  0.26826403    
 -0.25131458    
  0.23373158    
 -0.39443967    
  0.89635652    
 -0.32738635    
  0.44501996    
 -0.83661515    
  0.14585176    
  0.24014127    
 -4.79477383E-02
 -0.10995523    
 -0.36359122    
 -1.58984046E-02
 -0.11538202    
  0.94745451    
 -0.59872508    
  0.16353357    
 -0.19446380    
  0.61561024    
  8.14559087E-02
 -0.60223222    
  7.11762998E-03
  3.25609893E-02
  0.19105527    
 -0.30228087    
  0.50980186    
  0.30027512    
 -0.35553804    
 -0.48044738    
 -4.29017991E-02
  0.82513642    
 -0.47505844    
  0.17489381    
 -0.49262378    
  0.42038399    
 -0.23233196    
   1.0733886    
  -1.0219853    
  0.15086448    
 -0.48775449    
  0.46045542    
 -0.28645262    
 -0.13951616    
   1.1482092    
 -0.96541691    
  0.34317261    
 -0.15109475    
 -0.35252291    
  0.63191819    
 -0.56255710    
  4.28818353E-02
 -6.63508251E-02
  0.30857041    
 -3.88350268E-03
 -0.41917753    
  9.31561738E-02
  8.02497938E-02
 -2.26423703E-02
  1.07216430E-07
 -0.10734166    
 -0.11389552    
  0.83359897    
 -0.71970367    
  9.19565111E-02
  0.18361270    
 -0.13322403    
 -5.29759340E-02
  0.31892478    
 -0.19711958    
  0.51813811    
 -0.65560925    
 -0.23972751    
  0.87741774    
 -0.87741762    
  0.32057971    
  0.40059891    
 -0.59267664    
  0.23251154    
  0.47812915    
 -0.23331060    
 -0.56970304    
  0.48798606    
 -0.82188088    
  0.93237704    
  0.24835506    
 -0.63276666    
  0.19996026    
 -0.39486068    
   1.0332297    
 -6.75462112E-02
 -0.58586091    
  0.23775473    
 -0.39443412    
  0.69567573    
  -1.0255870    
  0.20322818    
  0.20692056    
  0.29698452    
 -0.43452924    
 -0.17857505    
  0.68186587    
 -0.48997495    
 -8.84553120E-02
  0.44513047    
 -0.31521836    
  4.95151207E-02
 -0.12323278    
 -1.43246339E-07
 -9.44906697E-02
  0.26490182    
  9.65659693E-02
 -4.27415296E-02
 -0.55852461    
  0.35591134    
  0.31991106    
 -0.60937744    
  0.86047590    
 -4.54194611E-03
 -0.52971834    
 -0.11168063    
 -1.74423028E-02
  7.62004852E-02
  0.21440986    
 -0.13604070    
  0.15343247    
 -0.12372740    
  2.64758971E-02
 -7.90536553E-02
 -4.20009345E-02
  5.98358996E-02
 -0.12062778    
  0.26826403    
 -0.28840870    
  0.13570912    
 -1.53456982E-02
  0.22930990    
 -0.30143753    
  0.48102322    
  0.13438721    
 -0.38179538    
 -0.27029040    
  0.14921230    
 -7.45354360E-03
 -4.07181717E-02
  0.38003626    
 -0.29064658    
 -7.15138065E-03
  0.98649502    
 -0.59872955    
 -0.74992383    
   1.0824455    
 -0.54717886    
 -0.64790821    
  0.43327969    
  0.41621342    
  6.06245659E-02
 -0.54922110    
  0.81182337    
 -0.88985741    
  0.15290743    
  0.31164622    
  0.31197488    
 -0.48884666    
 -0.46479982    
  0.23347089    
  8.40389580E-02
 -7.31396377E-02
 -0.33864260    
  0.74501085    
 -0.50303435    
  0.17232157    
  0.30511722    
 -0.14953175    
 -0.16062309    
  0.89278424    
 -0.26890045    
 -0.55085838    
  0.28061506    
 -0.61146915    
  0.50689650    
 -0.64323264    
  0.86637652    
 -0.55647117    
  0.12386940    
  0.55125898    
 -0.57334590    
  2.93417890E-02
  0.52565509    
 -0.80772996    
  0.28688312    
 -3.91248874E-02
 -0.26062021    
  0.85970348    
 -0.86945939    
  8.45575631E-02
  0.21530503    
 -8.59113559E-02
  0.10509685    
 -0.23149182    
 -0.10403059    
 -0.20177875    
  0.46337602    
 -0.18488216    
 -0.69007516    
  0.23896866    
  0.72873837    
 -0.29313588    
 -0.42121360    
  0.35333622    
  0.68979710    
 -0.37652540    
 -0.10563219    
 -3.03473230E-02
  9.60739404E-02
 -8.77055079E-02
  0.19611509    
 -0.23578003    
  0.51313508    
 -0.59438276    
  0.20861861    
  0.68932307    
 -0.84602165    
  0.69760168    
 -0.72781551    
  0.80065280    
 -0.76154983    
 -5.76790683E-02
  0.30010465    
  0.14016445    
 -0.14713287    
 -5.26435375E-02
 -0.26902035    
  0.23909274    
  0.23572242    
 -0.46840468    
  0.99076390    
 -0.49864233    
 -0.42419431    
  0.23087479    
 -6.10690042E-02
 -4.64000404E-02
  1.83010455E-02
  0.64946067    
 -0.61633670    
  0.58471900    
 -0.52394652    
 -0.20618898    
  0.33854061    
  0.16705431    
  1.74687675E-03
 -0.47595486    
 -0.32585466    
 -0.27096128    
  0.46808878    
 -0.50976110    
  0.43343890    
 -0.49373108    
  0.45863974    
  0.12095247    
 -3.21570858E-02
 -0.34368798    
  0.84267879    
 -0.39363062    
 -0.38652799    
 -4.87900674E-02
  0.17089282    
  0.38612217    
  0.41582778    
 -0.68289053    
  0.46060577    
  6.64142668E-02
 -0.49686736    
 -9.69615877E-02
  0.15466988    
 -0.17301907    
  0.33382329    
  0.36854082    
 -0.56099296    
  0.13513795    
 -0.10973965    
  0.50957108    
 -0.40546501    
  -1.2443241    
  0.52252150    
  7.28615075E-02
 -5.55699617E-02
  0.61595762    
   1.0216514    
  -1.0002764    
  0.36119646    
 -0.28838393    
  0.17480291    
 -6.83191344E-02
 -0.42073238    
 -0.14903574    
 -6.93117827E-02
 -5.91306500E-02
 -8.47069100E-02
  0.29456452    
  9.79257599E-02
  0.15201639    
  3.15482020E-02
  0.29387411    
  2.96488479E-02
 -0.36150202    
  0.36150214    
 -1.58551577E-02
 -4.91326116E-02
  0.49194345    
 -0.64170742    
 -3.68835032E-02
  0.31476843    
 -4.22823755E-03
 -0.15062560    
 -0.20726039    
  0.26003039    
  0.10208400    
 -1.91699304E-02
 -8.05802494E-02
  0.54654384    
 -0.84280956    
  0.79158735    
 -0.16486113    
 -0.42577016    
  1.27389114E-02
  0.31638038    
 -0.11524948    
 -0.30508581    
 -0.58162582    
   1.4495760    
 -0.80534440    
  0.68520027    
 -0.42222726    
 -0.43845758    
  3.40063199E-02
  0.87976545    
 -0.67193604    
  0.18026172    
 -0.24134932    
  0.27580088    
 -0.23466381    
  0.49917129    
 -0.21780613    
 -0.38756561    
  0.39702636    
  8.48118216E-02
 -0.33855060    
  2.63489913E-02
  0.38717428    
 -0.24218421    
 -0.25482625    
  0.62490803    
 -0.74236095    
  0.34323189    
 -0.25795314    
 -0.12153645    
  0.17459938    
  0.56513774    
 -0.20820415    
 -0.20833524    
  0.13908374    
 -0.37398878    
 -8.21574032E-02
  0.17361900    
  0.21020682    
 -0.13115305    
  7.10080517E-03
  0.31156892    
 -0.42376623    
  0.66640764    
 -0.73747587    
 -8.88157934E-02
  0.48764890    
 -0.40166998    
 -0.18005125    
  0.10943381    
  0.92599958    
 -0.52460760    
 -0.40444499    
  0.37545750    
  0.27233392    
 -0.56845462    
  0.43148911    
  5.18433899E-02
 -0.32676336    
 -0.16793293    
 -8.64921734E-02
 -0.29497781    
 -4.19306336E-03
  0.28663093    
  0.89008266    
 -0.66253245    
  0.48434743    
 -0.16452414    
 -0.16639082    
 -0.29924306    
  0.45830759    
 -0.66415977    
  0.73168075    
  0.27601612    
 -0.65855050    
  0.44578317    
 -0.35207704    
 -0.23409776    
 -0.17022127    
  0.50046289    
 -9.38529372E-02
  0.12664267    
 -0.33727890    
  0.40358031    
 -0.41209057    
  0.39304277    
 -4.52387817E-02
 -0.32248592    
  0.47000369    
 -0.60671467    
  1.89280510E-02
  0.51767689    
 -0.17231582    
 -5.22250235E-02
 -0.32811570    
  0.89866060    
 -0.75426614    
 -1.69493444E-02
  0.93938375    
  1.21749593E-02
 -0.30805689    
 -0.29569814    
 -9.93423387E-02
  0.36926183    
 -0.62630725    
  0.36838764    
 -0.39164454    
  0.17986776    
 -0.11165933    
 -0.25170708    
  0.65166223    
 -0.39995545    
  0.77740765    
 -0.57648695    
 -0.23728785    
  0.15537092    
  0.41678286    
 -0.50601393    
 -0.13696565    
  0.25504515    
  0.40861988    
 -0.59283859    
 -8.93452391E-02
  0.46296963    
  0.36953309    
 -0.44908571    
 -9.80739444E-02
  0.42172542    
 -0.49962398    
 -0.27177536    
 -3.32770636E-03
  0.18786153    
  0.51853061    
 -0.62634951    
  0.80372500    
  3.78424227E-02
 -0.96940035    
  0.76725507    
 -0.29637775    
  3.64456363E-02
 -0.25523183    
  0.43051103    
 -0.30550778    
 -0.14420836    
  0.72047126    
 -0.68242311    
  0.79810774    
 -0.52452457    
 -0.19415580    
 -2.24168506E-02
 -0.27350947    
 -0.13827297    
  0.54594326    
  0.48855317    
 -0.89953977    
  0.58630908    
 -6.68825284E-02
 -0.42140189    
 -0.32449600    
  0.14337879    
  0.93276095    
 -0.47913590    
 -0.30309084    
 -0.11506955    
  0.40430287    
 -2.32805149E-03
 -0.22664618    
 -8.81052390E-03
  0.24242555    
 -0.10227864    
  5.73007762E-02
  0.58724827    
 -0.11543056    
 -0.22616918    
  9.90906656E-02
 -0.35692000    
  0.31666946    
  0.36414704    
 -0.87795341    
 -0.25344872    
 -0.31893474    
  0.98082912    
 -0.53221667    
  0.14445128    
  0.38776541    
  0.27117765    
 -0.58295721    
  0.45050573    
 -0.30921325    
  0.44317633    
 -0.63447911    
  0.35382196    
 -0.58339632    
  0.17992923    
  4.96454462E-02
  8.46345201E-02
  0.31224692    
 -0.49876601    
 -0.14942998    
 -5.65123521E-02
  0.34419426    
  0.92286253    
 -0.42475459    
  0.23145597    
 -0.40612763    
 -3.43814455E-02
 -0.30010453    
  0.43825492    
 -0.38418773    
 -9.95297506E-02
 -0.25714555    
  0.30814770    
 -0.13274261    
 -3.53166461E-02
  9.64980423E-02
  6.60211742E-02
 -0.10536043    
  0.12461814    
 -0.39193317    
  0.52205271    
  0.38614085    
 -7.24830553E-02
 -5.57196289E-02
 -5.56079252E-03
  0.19830219    
 -0.73041874    
  0.77075279    
 -0.20034540    
  0.20618485    
  3.54754057E-08
 -0.66021627    
  0.23267528    
 -6.69223517E-02
 -0.26331952    
 -1.53942850E-07
  0.30766758    
 -0.12379434    
  2.04609577E-02
 -0.15880263    
  0.65996146    
 -0.39554521    
 -7.81460330E-02
 -0.25061110    
  0.50955904    
 -0.20151614    
 -9.76382643E-02
  7.66297989E-03
  0.13765775    
  0.53362370    
 -0.19146577    
 -0.42053869    
 -4.91499119E-02
 -0.41178223    
  0.62835503    
  1.00907255E-02
 -0.11028117    
  0.16498227    
 -0.35179806    
  0.21118037    
 -0.13572218    
  9.97523591E-03
 -0.18480626    
  0.63475871    
  1.10152764E-02
 -0.54370236    
 -0.13237667    
  0.46228144    
 -0.26722112    
  0.71195638    
 -0.87075913    
  0.68420529    
 -0.54070902    
 -0.58830088    
  0.91071945    
  0.20926739    
 -0.51132923    
 -0.26035115    
 -0.50322914    
  0.52903718    
 -0.39280653    
  0.59144849    
  0.22783209    
 -0.11908311    
  0.10653081    
  0.27603582    
 -0.16836190    
 -0.71030658    
  0.46518439    
 -9.09718871E-02
  3.63677815E-02
  0.11551299    
 -0.20903911    
  0.53079301    
 -0.38508129    
  0.20111077    
 -0.28438720    
  0.28636551    
  0.11205729    
  0.21960390    
 -0.52751237    
 -0.12532361    
  0.85505277    
 -0.69430649    
 -0.27005038    
  0.35027164    
  6.82789311E-02
 -0.38272563    
  9.23733711E-02
  0.18053727    
 -2.25741081E-02
 -0.14732483    
  0.26966369    
 -0.10199915    
 -8.64014477E-02
  0.45309305    
  0.13604772    
 -0.31187856    
 -0.44698039    
  0.11714040    
 -3.93234938E-02
 -0.53976053    
  3.60400230E-02
  0.76155001    
 -0.16349159    
 -7.84219727E-02
 -6.24356382E-02
  0.69733983    
 -0.12777016    
  6.88870475E-02
 -0.55776852    
  7.94461891E-02
 -0.28212884    
  0.28212866    
  6.24479875E-02
 -3.88617963E-02
  3.43677998E-02
  6.74902573E-02
  0.29658988    
  3.12493020E-03
 -0.10172708    
 -0.43171319    
  0.10109628    
 -4.17240411E-02
 -0.37583324    
  0.88062578    
 -0.36252731    
 -0.24234863    
  2.19186842E-02
  0.13657570    
 -0.43060097    
  9.69616249E-02
  3.88397314E-02
  5.25621362E-02
  0.23273592    
  0.50026888    
 -0.66602182    
  0.22370693    
  0.11075131    
 -0.17589051    
 -0.19587453    
  0.66045475    
 -0.43148047    
 -0.15298857    
 -0.17422438    
  0.74958843    
 -0.58352762    
  0.12323270    
 -8.04452300E-02
  5.10312468E-02
  0.49123216    
  0.28996253    
 -0.57511097    
 -0.48222387    
  0.13189064    
 -0.33074147    
  7.32503831E-02
  0.73856825    
 -0.27415660    
  7.42748603E-02
 -4.43529971E-02
 -0.37201720    
 -0.41871026    
  9.95022710E-03
  0.45692340    
 -0.69001722    
  0.12332300    
  0.86296010    
 -0.21791244    
  1.43886274E-02
  0.16793288    
 -0.13422197    
  6.15990423E-02
  0.69314712    
 -0.66245419    
 -2.55117118E-02
 -0.17152750    
   1.2684152    
 -0.87322783    
 -0.43908155    
  0.40546530    
 -9.40287486E-02
 -0.13823728    
  0.92005730    
  -1.0371665    
 -1.52672566E-02
  0.22989008    
 -7.36177759E-03
 -0.28604153    
  0.24326740    
  7.68263452E-03
  0.31659666    
 -0.51020628    
 -0.13929754    
  0.77346385    
 -0.38595223    
 -0.60976547    
  0.32690296    
  5.00103831E-02
 -6.94284812E-02
 -0.25131461    
  0.14813024    
 -5.97190447E-02
  0.77082032    
 -0.35008752    
  0.14545499    
 -7.47799724E-02
  6.38027638E-02
 -0.28108138    
  0.17154264    
 -0.30590943    
  0.32300395    
  0.75874466    
 -0.85260278    
  5.68629578E-02
 -0.18433370    
  0.11138479    
  5.26439399E-02
 -0.11682203    
 -0.31593522    
  0.45306262    
  0.77627766    
 -0.67141950    
  0.52073109    
  0.29771230    
 -0.90586609    
  0.13815032    
 -0.47561073    
  0.65972281    
 -0.77319002    
   1.0108961    
 -0.82406271    
  2.53981669E-02
 -6.14085458E-02
  7.38697872E-02
  0.60922712    
 -0.32542217    
 -0.11342216    
 -2.37791408E-02
  0.83615881    
 -0.73213637    
 -0.48701495    
 -0.10754152    
 -0.21878622    
  0.59919453    
  0.15967919    
 -0.11017837    
  1.41044389E-02
 -0.17395322    
  0.13102826    
  0.14407492    
 -0.17375100    
  0.23511963    
 -9.74551439E-02
 -7.35023469E-02
  0.25757229    
 -0.21878622    
  0.51191187    
 -0.28226766    
  0.52284783    
 -0.40482497    
 -0.20601641    
 -2.14551035E-02
 -0.35152453    
  0.21489020    
  0.13180330    
 -0.27724418    
  0.62540889    
 -0.89514852    
  0.50998855    
 -8.65544304E-02
  0.14983629    
 -3.11401431E-02
 -0.23169604    
 -0.38873455    
  0.93689167    
  3.14160846E-02
 -0.41843569    
 -0.30258822    
 -0.34214222    
  0.44289851    
  0.13433003    
 -7.23903254E-02
  0.97970265    
  -1.0164040    
  0.32663330    
 -0.11918863    
 -0.31592524    
  0.15116982    
 -0.38040853    
 -4.46500629E-02
  0.54846454    
  0.47592261    
 -0.34041464    
  7.75582865E-02
 -8.21771100E-02
  6.06246665E-02
 -6.29419833E-02
 -0.32631525    
  0.75244707    
 -0.61170661    
  3.56690809E-02
 -0.10207175    
  0.79387021    
 -0.46381509    
 -6.19665086E-02
 -2.28574383E-03
  0.19105527    
 -0.55067676    
 -0.17123570    
  0.31739187    
  9.71111208E-02
 -6.91763610E-02
  0.47549835    
 -0.24303178    
  0.26839259    
  4.72785719E-02
 -0.68679810    
  0.34905085    
  2.64333077E-02
  0.14541678    
  8.98268446E-02
 -0.40804589    
 -0.36371338    
   1.3532256    
 -0.89115292    
  5.24636731E-02
 -8.09692293E-02
 -0.24445312    
  0.43875095    
 -0.61677420    
  0.48324299    
 -0.35247260    
  0.42463490    
 -0.23161805    
  0.20813812    
 -0.29418257    
  0.75496441    
 -0.60704440    
 -6.18752763E-02
 -0.14269195    
 -0.37079689    
  0.92602122    
 -0.11954528    
 -0.29033101    
 -5.73143288E-02
 -7.88730308E-02
  0.27928823    
 -0.50700146    
  0.30377349    
  0.24817964    
 -0.12633608    
 -0.21630916    
  0.23606294    
  0.23818885    
 -0.47425163    
  0.42488331    
  0.13429034    
  3.99013720E-02
 -0.19878277    
 -0.49777168    
  0.60396177    
 -0.23204495    
 -3.83739024E-02
 -5.27099445E-02
  6.72730133E-02
 -0.42985648    
  0.16676912    
  0.22877023    
 -0.13888940    
  9.92819480E-08
 -0.17149200    
  0.63358516    
 -0.97005725    
  0.17034519    
  0.27860481    
 -0.26266819    
 -0.23507206    
  0.83940989    
 -0.28552464    
 -0.33474976    
   1.0192387    
 -0.12651674    
 -0.27677682    
 -0.12213086    
  0.66707516    
 -0.62390256    
 -0.43766811    
 -0.25079525    
  0.67902929    
 -0.21605967    
  2.93685915E-03
 -0.11157084    
   1.1692795    
 -0.92601216    
  0.48372632    
 -0.15203971    
 -0.29385123    
  0.41857997    
 -0.52559197    
  0.10701194    
  0.10560788    
 -0.33558190    
  0.31305823    
  0.31575817    
 -0.56837499    
  0.22255707    
  1.98408358E-07
 -2.85733137E-02
 -6.74414039E-02
 -6.95468262E-02
  5.52502228E-03
  0.25406566    
  0.26335022    
 -0.55388522    
 -0.39834750    
  1.26849748E-02
  0.78922111    
 -0.31607094    
 -0.16467701    
  0.54540592    
 -0.48550797    
  0.80834275    
 -0.63526928    
 -0.22988977    
  0.35605928    
 -0.46656141    
  0.19879472    
  6.27762973E-02
  0.17657317    
  0.45097688    
 -0.49401844    
 -0.28152841    
  0.18691234    
  0.11296521    
 -7.06175789E-02
  0.18232153    
 -0.17988540    
 -7.05584511E-02
  0.80306649    
 -0.59836864    
 -2.36824397E-02
 -8.40448886E-02
  0.12041236    
 -1.26850056E-02
 -9.59485397E-02
  0.10442319    
  0.33556783    
 -0.29221711    
  0.55701506    
 -0.82932752    
  0.89970833    
 -0.73387915    
  8.60745087E-02
 -3.14160436E-02
 -0.53233176    
  0.79469591    
 -0.55431050    
  0.72676396    
 -0.29598078    
 -3.00773643E-02
 -0.10875884    
  0.49883905    
 -0.70615113    
  0.19661678    
 -0.30722666    
  0.40935612    
  0.38783497    
 -0.40349093    
 -0.43245330    
  0.48994011    
  0.21829011    
 -0.86593342    
  0.10784876    
 -0.38961673    
  0.51271075    
 -0.12309349    
  0.29405141    
 -0.22017157    
  2.92417724E-02
  6.14718609E-02
  3.46240997E-02
 -8.46341699E-02
  0.31091425    
  0.14365757    
 -0.65936595    
   1.2366498    
 -0.55936205    
  2.10904889E-02
 -0.48225203    
  0.15374824    
 -7.78312087E-02
  0.22575118    
 -0.18984979    
  0.22866967    
  0.33561310    
 -0.65657508    
  4.58920263E-02
  5.14250137E-02
 -0.11403055    
 -0.30658615    
 -0.33723584    
  0.18053727    
 -4.47432557E-03
  0.81142849    
  0.12703624    
 -0.48770332    
 -0.21957837    
  0.54166186    
  0.32875237    
 -0.33082494    
  0.43945891    
 -0.47107357    
  0.23209682    
 -0.19016229    
 -0.11521982    
  0.42674232    
 -0.64471501    
 -0.24194373    
  1.44930677E-02
 -4.03723121E-02
 -1.89040657E-02
 -0.32659760    
  0.25542104    
  0.36646304    
 -9.53101367E-02
 -0.12996621    
  0.52706301    
 -9.93096307E-02
  6.94567114E-02
 -0.43178234    
  3.60103473E-02
 -0.35529765    
  0.53976077    
 -0.10417265    
  0.24602529    
 -0.39622721    
  0.55665582    
 -5.94655471E-03
 -0.18990475    
 -0.25924426    
  0.83385694    
 -0.45896852    
 -3.48618962E-02
 -0.10020015    
  0.25593328    
 -0.36456737    
  0.67522800    
 -0.37330347    
 -0.35523307    
  0.28624001    
 -0.16941795    
  0.25245354    
 -0.27317938    
  0.17487682    
  0.37948942    
 -0.42444104    
 -0.58228451    
  0.27525958    
  0.16921525    
  0.37238219    
 -0.56691492    
   1.3226101    
 -0.62307322    
 -8.81700516E-02
 -0.18058388    
 -5.34886718E-02
  0.35974693    
 -0.38421986    
  2.22727433E-02
 -8.02263170E-02
  4.43482026E-02
  3.80785204E-02
 -0.41651487    
  0.25979671    
 -0.14944904    
  0.59768796    
 -0.68823314    
  0.93442583    
 -0.90543848    
 -6.55971617E-02
 -0.14964092    
  0.99354333    
  0.36277863    
 -0.85102332    
 -9.98332649E-02
  0.11865778    
 -0.11603618    
  3.34650427E-02
  0.21347654    
 -0.14499015    
 -1.90938283E-02
  0.20416959    
 -9.87187494E-03
 -3.97599488E-03
  0.24754444    
 -0.19326751    
  0.12238476    
  7.39886016E-02
 -0.51860774    
 -0.31943080    
  5.91478124E-02
  8.72928128E-02
 -0.39315706    
  0.49882719    
  0.18972191    
  0.25489211    
  0.28544745    
 -0.50191689    
 -0.14532040    
 -6.35135472E-02
  0.31795678    
 -0.46484810    
  0.55780590    
 -0.20430036    
 -6.68897014E-03
  9.59201008E-02
  0.27232072    
  0.30228084    
 -0.55448008    
 -0.35496888    
  0.30388552    
 -0.25131443    
 -0.26021004    
  0.37228653    
  0.48495179    
 -0.47535923    
  0.55927461    
 -0.55689108    
  0.40705097    
 -0.74019545    
  0.97248900    
 -0.77970159    
 -0.20953776    
  0.31845394    
 -0.61518556    
  7.86429420E-02
 -0.46832436    
  1.33333188E-02
  5.78940175E-02
   1.3673663    
 -0.45860386    
  0.26217034    
 -0.11054196    
  0.45060673    
 -0.47248939    
 -0.44380131    
  0.70854515    
 -0.40971863    
 -9.94105339E-02
  0.43148911    
 -0.20271136    
  0.27865282    
 -0.72073489    
  9.97502655E-02
  0.45686373    
 -0.39252296    
  0.10684320    
  0.13685904    
 -3.55068594E-02
 -0.14217441    
  0.76417500    
 -0.75038147    
  0.87203813    
 -0.57549155    
 -4.58413102E-02
 -5.70330136E-02
  0.55411863    
 -0.80704689    
  6.74413070E-02
  0.12978795    
 -7.18549499E-03
  6.96336478E-02
  0.33262107    
 -0.35529765    
 -0.16144018    
 -0.10207175    
  0.41042781    
 -0.67548233    
  1.54442741E-02
 -0.24640040    
  1.45988557E-02
 -0.12871212    
  7.91969150E-02
  0.57186830    
  3.38059478E-02
 -0.48170623    
 -0.16014771    
  0.54903364    
 -0.61427408    
 -1.12994844E-02
 -0.17327158    
  0.30110517    
 -0.30788463    
  5.94235994E-02
  0.72779626    
  0.52679628    
 -0.43233082    
  0.46116182    
 -0.44995740    
  0.60131294    
 -0.35776603    
 -2.65502762E-02
  4.38665897E-02
 -6.88396394E-02
 -3.50914374E-02
  0.25316465    
 -0.42130128    
 -4.61175777E-02
 -5.76790683E-02
  0.11500125    
  0.21250233    
 -0.25809416    
  0.35871360    
 -0.66701519    
  0.91470230    
 -0.14151227    
 -0.39182234    
 -3.58657837E-02
  6.78688362E-02
 -0.42937070    
  1.60002131E-02
  0.29065406    
  0.53254628    
  4.59654592E-02
  0.10269491    
 -0.50483781    
  0.17315841    
 -0.10582566    
  0.11208187    
 -6.25676988E-03
 -0.26971316    
  0.30466053    
 -1.01522068E-02
 -0.22059567    
 -1.79723613E-02
  0.63171279    
 -0.80065286    
  0.22191601    
 -0.12827997    
  0.39611030    
 -0.24595806    
 -0.55841476    
  0.35667497    
  8.18510279E-02
 -0.11473894    
  0.28844160    
  2.91828569E-02
 -9.02346671E-02
  0.41270295    
 -0.50922424    
  0.41343319    
 -0.63991559    
  8.64536092E-02
  0.37852028    
 -0.11804552    
  0.18899743    
 -0.43123481    
  0.11106710    
  0.41529989    
 -0.21120442    
  0.17496873    
 -0.31132969    
 -0.18484351    
  2.98529826E-02
  0.27584746    
 -0.38120809    
  0.66497612    
 -0.32245317    
 -8.46937746E-02
  0.53181612    
 -0.66679120    
  0.21268426    
  0.22127280    
 -0.15571246    
 -0.51155519    
  0.45991620    
 -0.11461996    
 -0.37492859    
 -3.44202295E-02
  0.17777157    
  0.30383769    
  0.61440581    
 -0.57666534    
  0.18154962    
  2.66680345E-02
 -0.44769785    
  0.47367337    
 -0.28402567    
  4.51918617E-02
 -0.30173361    
  0.98905009    
 -0.65302706    
  0.48395076    
 -0.83582169    
  0.25768399    
 -0.51909006    
 -6.86964318E-02
 -2.24727578E-02
  0.34294471    
 -0.13445333    
 -0.28891262    
  0.66820836    
 -0.31845367    
  0.14818053    
 -3.97000089E-02
  0.12296186    
  0.33410802    
 -0.40842786    
  0.22017166    
  7.12126493E-02
  0.63611937    
 -0.94849378    
  0.18232167    
  0.62793505    
 -0.48466587    
  3.22956927E-02
  0.31691179    
 -0.48242608    
 -0.43078274    
  0.71783990    
 -0.31494224    
 -0.25979680    
  8.92310962E-02
  0.49855563    
 -0.84915149    
  0.31648389    
 -0.21763819    
   1.2110066    
 -0.63637847    
 -7.32590705E-02
  0.51130080    
 -0.14211489    
 -0.46117568    
 -0.11291215    
  0.34847829    
 -4.20230813E-02
 -0.27771768    
 -0.59861004    
   1.0050191    
  2.60722358E-02
 -0.57210159    
  0.59571731    
 -0.59246558    
  0.28116739    
  0.80656338    
 -0.96275854    
  0.41022930    
 -0.49386024    
  0.50708044    
 -0.18721139    
  0.14113823    
 -8.18452016E-02
 -0.28130573    
  0.14686024    
  1.93242934E-02
  2.83036437E-02
  3.42892259E-02
  3.09759732E-02
 -0.62779182    
  0.65572089    
 -0.34883633    
  0.24629706    
  0.20322819    
 -0.65186554    
  9.12914202E-02
  0.45137501    
 -0.22688989    
 -0.10149528    
  4.63850237E-02
  0.41579857    
 -0.31868756    
  3.28725129E-02
  2.45711841E-02
 -0.22193058    
  0.27395165    
  4.72528972E-02
 -0.47485065    
 -0.32243693    
 -0.26676416    
  0.10854006    
 -0.12136089    
  0.67030758    
  0.20246926    
 -0.62289715    
  0.10937271    
 -0.15565333    
 -9.37323719E-02
 -0.16968478    
  0.18687744    
  0.44264418    
  0.15206297    
 -0.13040164    
 -7.41077811E-02
  0.10919923    
 -0.29924303    
  4.10078615E-02
  0.58480579    
  0.54601979    
 -0.66473633    
  0.23151191    
  0.13685904    
 -0.17999853    
 -2.32301396E-03
 -0.13419594    
  0.17965855    
 -0.31015483    
  0.29447711    
 -7.25464970E-02
  0.26869240    
 -0.15415077    
 -0.17198572    
 -6.09461516E-02
  0.48760733    
 -0.23750782    
 -0.16879639    
  0.30392221    
 -0.26926523    
  9.50890556E-02
 -1.56077435E-02
 -0.36150202    
  0.53062814    
 -0.15351827    
  0.14398536    
  0.18805213    
 -0.85100853    
  0.17984001    
  0.41371235    
 -0.22983955    
  9.83594581E-02
 -5.78473583E-02
 -0.18779555    
  0.20745231    
  9.68513638E-03
 -0.15054290    
  0.14813025    
 -0.42744392    
  0.23930845    
  3.15665789E-02
  2.23470870E-02
  0.25895861    
  0.17016558    
  0.12336308    
 -0.78813922    
  0.26558658    
  8.01085215E-03
  4.16728333E-02
  0.36379257    
 -0.22580656    
  0.40989980    
  1.46413930E-02
 -0.54232424    
  0.20701416    
 -0.27422288    
  0.16251902    
  0.35097703    
 -0.33519304    
 -7.42802471E-02
  2.38106940E-02
  0.19981484    
 -0.36302602    
  1.64836943E-02
  0.40818623    
 -0.17798324    
  0.48982754    
 -0.72549480    
  0.72814393    
 -0.56425631    
  0.18811880    
 -0.36025989    
 -0.16154453    
  0.53710067    
  3.35854702E-02
 -9.62278992E-02
 -0.54856575    
  0.73592544    
 -0.32117927    
 -6.43843487E-02
  0.46907970    
 -0.72922927    
  0.49407268    
 -3.90623533E-03
 -0.44640920    
  0.75251174    
 -0.58922869    
  9.41290036E-02
  0.21602599    
 -0.48265466    
  0.71452194    
 -0.13051470    
  0.35305417    
 -0.78026843    
 -0.20419499    
  0.29974502    
  0.28768215    
 -0.20267099    
 -5.19889705E-02
 -0.41713366    
  2.43489165E-02
  0.59197795    
 -0.39883327    
 -8.57244581E-02
  0.11641034    
  0.28699493    
 -0.67881739    
  0.36113641    
  9.71111208E-02
 -0.15844457    
 -0.40697214    
 -8.98951069E-02
 -0.10426103    
  0.24703167    
  0.97868097    
 -0.54918629    
 -7.23903254E-02
  0.15543669    
 -0.43018979    
  0.65897280    
  0.69109994    
 -0.77643985    
  0.45400798    
 -0.49957350    
  0.44432712    
 -0.79867363    
  0.81203711    
 -0.42557752    
  4.50466620E-03
 -0.11918863    
  0.49036443    
 -0.64030468    
  0.28694633    
  0.21738748    
 -0.16576292    
  0.26702997    
 -0.39667565    
  0.12333628    
 -0.15979254    
  0.69685304    
 -0.66518176    
  3.53394337E-02
 -0.27541202    
  0.16799161    
  0.42250144    
 -0.35764059    
 -0.10428756    
  2.67742830E-03
  0.33723599    
 -0.34798852    
 -0.26101381    
  6.45384863E-02
  0.89903730    
 -0.48483863    
 -0.11020321    
  0.22119991    
  2.30779629E-02
 -0.18536805    
 -4.68468964E-02
 -0.10616009    
  0.45826828    
 -0.18265878    
 -9.10681561E-02
  0.48704150    
 -0.46511099    
 -0.52759600    
  0.29409552    
 -0.10080458    
  0.24591267    
 -0.27045393    
  0.25372681    
 -0.87498683    
   1.0329171    
 -0.33113661    
 -0.30989447    
  0.32975343    
  0.47245848    
 -0.37868166    
  9.97180939E-02
  0.37570578    
 -0.30640399    
 -3.07042915E-02
 -4.55657318E-02
 -0.16155934    
  0.59536815    
 -0.28265959    
 -0.31545225    
  0.68487120    
 -8.37431848E-02
 -0.57402629    
  0.73118454    
 -0.54397297    
 -0.56628990    
  0.25088027    
 -0.32799774    
  0.50064743    
  0.40971851    
 -0.85297310    
 -8.30353200E-02
 -8.11253488E-02
  0.47643825    
  0.34228608    
 -6.23049028E-03
  0.35270888    
 -0.63485086    
  0.17909363    
  0.24462043    
 -0.21503909    
 -2.72746515E-02
 -0.33970332    
  0.53953594    
 -0.34063175    
  0.26623350    
  0.68703079    
 -0.43346089    
 -0.52779311    
  0.50223261    
 -0.31724077    
  4.34852652E-02
  0.14988628    
 -0.19337130    
  0.15224420    
 -0.49630061    
  0.40650937    
 -0.22890103    
  8.30666572E-02
  0.10753208    
  0.32807016    
 -4.14733440E-02
 -0.49306878    
  0.12516318    
 -9.88459140E-02
  0.23911898    
 -0.51903933    
  0.19879472    
  0.41945145    
 -0.74639165    
  0.18167020    
   1.0358819    
 -0.98817813    
 -6.08188249E-02
  0.15556422    
  0.33929312    
 -0.38850689    
  0.76194215    
 -0.45079860    
 -9.57450345E-02
  1.42522063E-02
  0.22314376    
  4.60912883E-02
 -0.43286401    
  1.10498229E-02
 -0.49899101    
  0.32542244    
  0.60435152    
 -0.46430555    
  0.16705425    
 -0.39589578    
  0.13040148    
  0.62168837    
 -0.48972547    
 -5.07149845E-02
  0.61189950    
 -0.36929324    
 -0.75150663    
  0.40225473    
  2.22586710E-02
  0.21429940    
 -0.36322272    
   1.1461273    
 -0.48261198    
 -0.16296121    
 -4.52565253E-02
 -0.43007082    
   1.1860191    
  -1.1306415    
  0.32971537    
 -0.24270399    
  0.13545856    
  0.26794672    
 -0.48036632    
  0.84872538    
 -0.11635733    
 -0.68675739    
  0.61535788    
 -0.48421752    
  0.15733790    
 -0.13250926    
 -8.82508308E-02
  0.44247040    
 -0.15478839    
 -0.12844245    
 -0.20490992    
  0.87364995    
 -0.64615434    
  0.14310083    
 -1.08108660E-02
  7.53493831E-02
 -6.45385385E-02
  0.44963646    
 -0.66474760    
  0.23428117    
 -0.14749205    
 -0.30660474    
 -0.17768131    
  3.12527306E-02
  0.86903781    
 -0.21111920    
 -0.23718581    
  0.56537116    
 -0.37299925    
  0.49698025    
 -0.45216605    
  0.21594635    
 -0.33422762    
  0.39645621    
 -0.30851111    
  0.21530987    
 -0.31000444    
 -0.26462412    
  0.42872193    
  0.16882081    
 -0.39821011    
 -0.14217441    
  0.67209393    
 -0.91629058    
  0.63848889    
 -0.28394398    
 -0.40546489    
  0.82574534    
 -0.23878810    
  0.44479233    
  0.12485040    
 -0.52898628    
 -4.89896201E-02
  2.68333014E-02
 -0.26419887    
  0.40634876    
 -0.34963286    
  0.70930654    
 -0.54553521    
 -0.32085022    
  0.92272139    
 -0.94346309    
 -0.47360274    
 -0.11179145    
 -1.62606668E-02
  0.60165489    
 -0.57469893    
 -6.59578964E-02
 -4.65201624E-02
  0.13353142    
 -0.13353154    
  4.65200879E-02
   1.2264458    
  8.29895958E-03
 -0.78121072    
  0.13488409    
  0.28610355    
  0.16960289    
 -0.34814015    
  4.16149050E-02
  0.10318425    
 -0.30748463    
  0.41651496    
  0.39441538    
 -0.36410987    
 -0.36985916    
  9.21686832E-03
  0.57822680    
 -0.45739055    
  0.33917856    
 -0.25352338    
  0.27453637    
  0.26280025    
 -0.31918064    
 -0.42464772    
 -0.21780613    
  0.55907249    
 -0.19633241    
  0.21996392    
  0.45986751    
 -0.79761457    
  0.67815435    
 -0.69013077    
  0.20121841    
  7.36210775E-03
  0.34585869    
 -0.52184343    
  0.22837777    
 -9.48461145E-02
 -0.19360958    
  0.80437273    
  6.90117665E-03
  0.13970216    
 -0.95097637    
 -4.75526452E-02
 -8.81925672E-02
  0.40782657    
 -7.10039865E-03
  6.88345283E-02
 -0.21431349    
  0.76597881    
 -0.77702856    
  0.11778314    
 -9.92573332E-03
  0.42440358    
  5.24345115E-02
 -0.15725142    
  0.11778311    
 -0.46006909    
  0.42232910    
 -0.52712280    
  0.58873069    
 -0.28141239    
  0.24783617    
  0.16316892    
 -0.82273984    
   1.0291703    
 -0.68197376    
 -0.44628707    
  0.79380900    
  0.42873985    
 -0.47205085    
 -0.22931017    
  0.44124356    
 -0.58275932    
  0.57744050    
  9.28985327E-03
 -0.29253739    
 -0.15680921    
 -7.29938895E-02
 -3.16768959E-02
  0.33811280    
 -0.35667479    
 -4.30687442E-02
  0.28707087    
 -0.30433393    
 -0.55403447    
  0.90497154    
 -0.50674772    
  0.38391671    
  0.23064034    
 -0.61746818    
  0.13353153    
 -5.50597720E-02
 -0.11408376    
  0.76595968    
 -0.78118074    
  0.24138097    
  2.38106940E-02
 -4.57357913E-02
  0.16951393    
 -0.20972033    
 -0.17618635    
  0.28308412    
  0.28306317    
 -0.29465050    
 -1.40845776E-02
  0.29298702    
 -0.51141369    
  0.35313943    
 -0.26588285    
  0.39189625    
 -6.97738007E-02
 -3.98459248E-02
 -0.26358464    
  0.19633235    
 -0.12733932    
  0.39470780    
  0.13519375    
 -0.13187186    
 -0.43833801    
  2.53818762E-02
 -0.24595805    
  0.11206883    
  1.13960309E-02
 -0.32520446    
  2.70810481E-02
  6.64449632E-02
  0.49643692    
 -0.17538925    
  0.28443849    
 -0.25886154    
  0.62793505    
 -0.66654968    
  0.38692158    
 -0.17911808    
 -0.13688751    
 -6.04718998E-02
  9.41290036E-02
 -0.26354679    
  0.28691265    
 -6.19243458E-02
  0.74928111    
 -0.15686436    
 -0.69586849    
  0.15609531    
  5.66403866E-02
 -0.12164535    
 -5.62808476E-02
  0.67723179    
  0.11599880    
 -0.78275931    
  0.19354299    
 -8.04005563E-02
  2.52598394E-02
 -0.45069009    
 -7.14291167E-03
  8.58158842E-02
  0.11191794    
 -9.23733488E-02
  3.79790924E-02
  0.37177786    
 -0.73915756    
   1.1926990    
 -0.62351972    
  3.00024692E-02
  0.59623456    
 -0.38398761    
 -0.16416058    
  0.32058546    
  7.38644376E-02
 -0.41820398    
  1.64543422E-07
  0.11564414    
  0.46032110    
  0.10752027    
 -0.26370007    
 -0.28295371    
  7.47067705E-02
 -0.44313049    
  0.38092387    
  5.63529544E-02
 -0.44031188    
  8.72644857E-02
  9.55632627E-02
  0.32373321    
 -0.66071177    
  0.98348534    
 -0.54774994    
 -0.15338640    
  0.47600180    
 -0.19974837    
 -0.14841996    
 -0.17155595    
  0.20851207    
  0.38020533    
 -0.76546776    
  0.24946079    
 -5.60894795E-02
 -0.24466468    
  0.59167767    
 -1.94363785E-03
 -0.29680252    
  0.71771204    
 -0.62765121    
  6.48374781E-02
 -0.14967637    
  0.19139484    
  7.65628666E-02
  0.57598656    
  -1.0231456    
  0.63047588    
  1.97050795E-02
 -0.26252699    
 -0.28979835    
  0.13951647    
  0.32978079    
 -0.20736754    
 -0.20163722    
  0.14805330    
  1.97446866E-07
 -0.29998997    
  0.34044498    
 -0.34354579    
  0.44205460    
  0.71584183    
 -0.93351126    
  5.07970750E-02
 -0.18610221    
  0.50283915    
 -8.79489109E-02
  0.46199811    
 -0.52591115    
 -2.22457908E-02
  0.18436462    
 -0.26083502    
 -7.56375343E-02
  4.87903357E-02
  0.39711589    
 -0.22276261    
  0.11162654    
  0.12175033    
 -0.41684183    
 -0.15300706    
  0.44297516    
  2.03396864E-02
 -0.26119041    
  0.34945923    
 -0.47462246    
 -1.49258478E-02
 -8.35997611E-02
 -0.35240242    
  0.49441275    
  0.59771889    
 -6.86215460E-02
 -6.32392466E-02
  0.48892567    
 -0.91993684    
 -0.12638167    
  0.51186121    
 -0.69314736    
  1.54088391E-02
  0.76112008    
 -0.72803462    
  0.13537867    
   1.0951608    
 -0.85918015    
  2.02028006E-02
 -0.38272563    
  0.13682508    
  0.11122561    
 -3.01995557E-02
  0.76700228    
  -1.0578343    
  0.37882549    
 -0.17930248    
  0.14413393    
  2.86679454E-02
 -0.36603540    
  0.12921187    
 -6.25203550E-02
  0.40839338    
  0.46902847    
 -0.36718273    
 -0.54302865    
  0.24827969    
 -0.39839777    
  0.57161587    
 -0.51347977    
  0.48115364    
 -0.17945074    
 -4.92600910E-03
  5.28970845E-02
 -8.80764499E-02
 -0.69570780    
  0.84949321    
  0.25762984    
 -0.65653741    
  0.50097322    
 -0.19869240    
  0.16239792    
 -0.36818099    
  0.28471014    
  0.64747697    
 -0.77846068    
  3.99056561E-02
 -0.19958486    
  0.19222285    
  0.17779563    
 -7.04666227E-02
 -0.19748011    
  0.24077702    
 -0.20373572    
  0.67347425    
 -0.54449862    
  0.24750206    
 -0.29903549    
  0.13473241    
  0.25945121    
 -0.39178273    
  0.16944940    
 -0.18394220    
  0.16349182    
 -0.83022678    
  0.53978586    
  0.29867104    
  0.15707381    
 -0.54225445    
 -0.19933291    
  3.96447107E-02
  0.37314641    
 -8.10569748E-02
 -3.21745537E-02
 -5.02898283E-02
  0.41022930    
 -0.16050814    
  0.16619523    
  1.68700535E-02
 -0.28150517    
  0.13997625    
 -0.24643168    
  0.77213550    
 -0.65587580    
 -0.56083584    
  0.31923029    
  0.33247122    
 -0.17477763    
  0.15452965    
  9.32417884E-02
 -0.25042740    
  3.65578011E-02
 -5.14152832E-03
  0.10973250    
  5.39456531E-02
 -0.31055307    
  0.22850253    
 -0.10246159    
 -0.14411356    
 -3.71561535E-02
  0.12442046    
 -0.60011882    
  0.15921389    
  0.43531790    
  9.09717828E-02
  0.28512144    
  0.10054131    
 -3.36016826E-02
 -0.37273353    
  1.03895795E-02
 -0.15328991    
  0.85543996    
 -0.71777558    
  1.56251937E-02
  0.53381526    
 -0.53640258    
  0.46089494    
 -0.73655987    
  0.15170987    
  0.32509661    
 -0.13838567    
 -0.16639081    
  0.27029032    
 -0.21985961    
 -0.21905342    
  0.52702016    
 -0.11929005    
 -0.30441269    
  0.39725140    
 -0.37901410    
  0.49565104    
 -0.28219247    
 -0.16066018    
 -0.10854017    
 -4.56104279E-02
  0.74510676    
 -0.33520713    
 -0.12472096    
  0.18273906    
  8.21284056E-02
 -0.59086829    
  0.45513684    
  0.62596190    
 -0.63926613    
 -0.26998249    
  0.37377930    
 -0.10603141    
  4.46416764E-03
 -0.42685044    
  0.71174461    
  0.13750184    
 -0.41352689    
  0.11261873    
 -0.46960941    
  0.76759320    
 -0.74575126    
  0.18283567    
 -0.10564630    
  0.71434915    
 -0.56592917    
 -0.12303092    
 -5.58677362E-03
  0.60994846    
 -0.48626924    
  0.29569426    
  3.97165269E-02
 -0.63973224    
  0.26648569    
  0.54220468    
 -0.74059296    
  9.84401479E-02
  4.17304784E-02
  8.85994881E-02
  0.10411301    
  0.41811863    
 -0.36772457    
  3.97955962E-02
  0.35564780    
 -0.34950629    
 -3.10905725E-02
 -0.34323165    
  0.24370214    
 -8.48995596E-02
  0.24170434    
 -0.21177679    
  0.25267860    
 -0.17018166    
  0.38719955    
 -0.34945938    
  0.38566262    
 -0.58778656    
  0.21295844    
 -0.21562870    
 -0.38299221    
 -0.13409182    
  0.98474544    
 -0.40546501    
 -0.22440042    
  0.31559107    
  0.51265877    
 -0.53351688    
 -5.28968349E-02
 -0.18380393    
  0.10417292    
 -5.36198355E-03
 -0.23872142    
  0.84192020    
 -0.35877797    
 -0.54291391    
  0.21440987    
 -0.38807344    
 -0.29344568    
  0.25835431    
 -0.13864629    
  5.48765324E-02
  0.17338221    
  0.24813478    
  0.17486286    
  4.18911502E-02
 -5.53500950E-02
  0.58748531    
 -0.11477537    
 -0.28094801    
  0.12397815    
 -0.38589516    
  8.68304539E-03
  0.79316181    
 -0.81944108    
 -4.84945029E-02
  0.23426184    
 -0.10618000    
  0.17500910    
 -0.19153814    
  0.22536333    
 -0.95817566    
  0.42265761    
  0.73940903    
  0.11113040    
 -0.47065121    
 -0.23552573    
 -0.29977670    
  0.58087975    
 -0.41416606    
  7.22333416E-02
  0.51638484    
  0.39221078    
 -0.60965335    
 -0.15028203    
  0.44952506    
  0.10536046    
  2.55331453E-02
 -3.24536934E-02
 -0.21622320    
 -0.26495370    
  0.23209204    
  0.11753546    
 -0.37235603    
  0.25482029    
  0.16962039    
 -0.21053526    
  4.53592725E-02
  4.76279482E-02
 -0.44206771    
  0.51542038    
  0.19565734    
 -0.25849476    
 -1.47526199E-02
 -0.34072778    
  2.94139516E-02
  2.29235366E-02
 -0.46379051    
  0.85881442    
 -0.67050445    
 -0.13140132    
  0.44849744    
  0.30251697    
 -0.47402781    
  0.30843303    
 -0.12611149    
  0.22529168    
  0.34044972    
 -0.46604192    
 -0.23169604    
  0.30892733    
  0.26892629    
 -0.32926929    
 -1.44581590E-02
  0.31757060    
 -0.67563355    
  0.19782595    
 -4.36752066E-02
  0.25593314    
  0.27083611    
 -0.42767838    
  0.58358479    
 -0.18081875    
  0.15800446    
 -0.13837840    
 -0.37244713    
 -0.17313316    
  0.13391253    
  0.56531394    
 -0.50830352    
 -0.10340306    
  0.38666749    
  0.26949111    
 -0.73759884    
  0.93549883    
 -0.38196248    
 -0.37627861    
  0.93240392    
 -0.96595520    
  4.11369354E-02
  0.12753108    
  0.19298126    
 -0.29318163    
 -0.23982619    
  0.66310537    
 -0.34097677    
  0.36319971    
 -0.62782401    
  0.32378724    
  4.98029329E-02
  0.30772269    
 -0.73881733    
  0.45904049    
 -0.11458951    
  0.10071401    
 -0.24534412    
  0.19415583    
 -8.09184983E-02
 -0.36747175    
  0.36061475    
 -7.87055865E-02
  0.87835944    
 -0.98289311    
  0.25619999    
 -0.11034817    
 -0.38426268    
  1.04348483E-02
   1.0465298    
 -0.52880740    
 -0.41895780    
 -0.33584550    
  0.63211155    
  9.97502804E-02
 -0.19762814    
 -0.12293784    
  0.57445508    
 -0.24339648    
  8.40495825E-02
 -0.18964182    
  0.10975899    
  0.35209066    
 -0.23269176    
 -0.13617072    
 -0.15028201    
 -0.19468288    
  3.51941697E-02
  0.31819192    
  0.27978918    
 -0.42628258    
  0.49959794    
 -0.14900905    
 -0.12163664    
 -0.25103858    
  0.13879070    
  0.74265689    
 -0.85451806    
 -0.24512237    
  0.18283567    
  0.25302678    
 -0.12303635    
  0.10693930    
 -0.23693000    
  0.32055503    
 -0.27041888    
  0.48757470    
 -0.43750459    
 -0.40082467    
  0.38204485    
  7.08390027E-03
 -0.12249990    
  0.46400177    
 -0.60057718    
  3.29866037E-02
  0.55919421    
 -0.12179623    
 -0.17435321    
  0.54427356    
 -0.64938211    
  5.02493931E-03
  7.49043794E-03
  0.59522176    
 -0.73660171    
 -0.32564297    
  0.16766439    
  0.22180033    
  0.29170606    
 -0.49686736    
  0.85153240    
  0.18466637    
  -1.0101384    
 -0.21833190    
  0.75893509    
 -5.18849827E-02
 -0.31771436    
  0.18727779    
 -8.19171295E-02
  0.16592787    
  9.26772505E-02
 -0.46063173    
 -0.17577575    
 -0.25845754    
  0.49503350    
  1.94722507E-02
  0.20815578    
  0.17970802    
 -0.24678530    
  6.48374781E-02
 -3.42107266E-02
 -0.25496706    
  0.39139464    
 -0.33606756    
  0.11494626    
  3.23010571E-02
  9.10779163E-02
  0.30866560    
 -0.21498026    
 -0.25830749    
 -7.93848112E-02
  0.55920863    
 -0.58811247    
  1.16620054E-02
 -0.53033823    
  2.43322626E-02
  0.39903417    
 -9.46650803E-02
  0.10748591    
  0.70580578    
 -0.33930662    
 -0.27234763    
  0.56168419    
 -0.20269282    
 -0.13410985    
  0.44480473    
 -0.39513281    
 -1.10744359E-02
 -0.13576090    
 -0.21551977    
  0.59514368    
 -0.70191127    
  0.26991957    
 -0.34673980    
 -0.33040714    
  0.61903942    
  0.58175397    
 -0.83673811    
 -0.34830666    
  0.96309477    
 -0.22413832    
 -0.21570849    
  0.66179663    
 -0.98721886    
  0.65836114    
 -0.48606101    
  0.41501194    
  0.23588870    
 -0.21706426    
  0.16902471    
 -0.19261056    
 -0.13523772    
  5.06099239E-02
  0.36932173    
 -0.44482961    
  0.68611985    
 -0.24129045    
  0.14668496    
 -0.52121556    
 -2.37791408E-02
  0.43358666    
 -0.21580487    
  0.40904284    
 -0.51320946    
 -3.15175429E-02
 -6.88169226E-02
  0.11455301    
  0.15851073    
 -0.31070250    
 -0.10993697    
  0.83277631    
 -0.48285186    
  3.18159238E-02
 -0.50874007    
  0.90089518    
 -0.53798950    
  0.15621907    
 -0.21593796    
 -0.19470575    
 -2.84377541E-02
  0.12629384    
  0.21063626    
  1.81412417E-02
 -0.18999133    
  0.10073044    
  0.68945473    
 -0.55408251    
  0.14923373    
  0.18815765    
 -0.45571110    
 -0.22073120    
  0.49931362    
  0.20729665    
 -0.63681448    
  0.56121981    
 -0.41512710    
  0.13807194    
 -0.33604965    
  0.37135965    
  0.41089267    
  8.55442286E-02
 -0.33299983    
 -0.56788188    
  0.25977346    
 -0.25977308    
  0.41459772    
 -0.62106168    
  0.15307596    
  0.21926495    
 -0.22249615    
  0.18555254    
  0.12136074    
  2.37834547E-03
  0.35429689    
 -0.33082142    
 -7.71468729E-02
  0.11135750    
  0.37665364    
 -0.86384416    
   1.0563699    
 -0.82017338    
  0.38508597    
 -0.42028043    
  0.72256112    
 -0.51324409    
 -9.91917476E-02
  0.69848067    
 -0.67209375    
  0.14066747    
 -0.23623785    
 -0.58721387    
  0.38111627    
  0.57756251    
  6.31790981E-02
 -0.13062029    
 -0.37219819    
  0.17410783    
  0.62378585    
 -0.22694895    
  0.11450404    
 -0.41322327    
 -0.32578197    
  0.82910293    
 -0.80987155    
  0.28529826    
 -3.39837447E-02
 -0.43173301    
  0.58482504    
 -0.17809333    
 -0.19506037    
  0.92913127    
 -0.63302302    
 -0.58276510    
  1.22202216E-02
  5.89562580E-02
 -9.60740149E-02
 -4.29250672E-02
  0.30399558    
 -0.85053927    
   1.7116114    
 -0.50536841    
 -0.24550039    
  0.55837256    
 -0.13661596    
 -0.37919712    
  9.78322774E-02
 -0.47050759    
 -0.21012408    
  9.03227329E-02
 -0.12576951    
  0.53727663    
  0.26097324    
  0.14649786    
 -0.21615425    
  0.54457784    
  0.21590225    
 -0.33044398    
 -0.37439924    
 -9.88459140E-02
  0.46512166    
  0.13128573    
 -0.54329735    
 -0.10919931    
  0.35859632    
  0.22122253    
 -0.25837210    
 -0.14555582    
  0.18270564    
 -0.16897522    
 -0.26669160    
  0.21060249    
  0.16779344    
 -0.37247851    
  0.14526187    
 -0.13353144    
 -2.65894327E-02
 -9.74082723E-02
 -1.32890604E-02
  8.64536092E-02
 -0.18847533    
  0.56489289    
 -0.30538175    
 -0.14750634    
  0.15035942    
  0.26826403    
 -0.66946453    
   1.1279646    
 -0.82235897    
 -0.11974432    
  0.93657815    
 -0.13789377    
 -0.73370445    
 -0.12693092    
  0.88730311    
 -0.32233101    
 -0.20304756    
  5.35160452E-02
 -0.48148385    
 -0.10135239    
   1.2328840    
 -0.71939528    
 -0.31281793    
  0.14213049    
  0.15189487    
 -0.63779688    
   1.1869051    
 -0.57658219    
 -0.53621501    
  0.58778656    
 -0.99325192    
  0.39589581    
 -0.20173962    
 -5.89988893E-03
 -9.29462165E-02
  0.87924945    
 -0.90556669    
  0.60976559    
 -0.23132892    
  0.46886131    
  0.48066080    
 -0.55476868    
  0.26354715    
  0.13264434    
 -0.14693035    
 -0.11688416    
  9.01513174E-02
  0.12704490    
  0.19096090    
 -0.24671651    
  0.50852937    
 -8.48818123E-02
 -0.37223941    
 -0.22368856    
  0.14672737    
  0.44920069    
 -0.61241180    
 -0.27574977    
  0.45991620    
 -0.13550830    
  9.79452506E-02
  0.51702642    
 -0.61497164    
  0.10746912    
 -0.15336131    
  0.33489254    
 -0.14431755    
 -0.30147532    
  2.13747863E-02
  0.12213747    
  4.95539233E-02
 -0.28345001    
  0.78198683    
 -0.62590742    
 -0.36997545    
 -5.59284650E-02
  0.39060602    
  0.45416024    
 -0.69314718    
  0.40419674    
 -4.14568260E-02
 -7.96805974E-03
  0.57885802    
 -0.30527499    
 -0.40445146    
  0.15197702    
  0.46049380    
 -0.30597019    
 -0.57710552    
  0.29165807    
  0.14646801    
 -0.43812627    
  0.16827932    
 -0.46798551    
  0.44757649    
 -0.31673682    
  0.16086644    
  0.27250749    
  0.19397613    
  0.58273602    
 -0.51458323    
  0.27047592    
 -0.15504853    
 -0.13683106    
  7.18562352E-03
 -0.11361507    
 -2.71019433E-02
  0.45373201    
 -0.19179043    
  0.28025523    
 -0.34127593    
  0.23875156    
 -0.37067878    
  0.19716808    
 -0.12544392    
  0.51890749    
 -0.61397880    
 -0.31517822    
  0.14693028    
  0.23426184    
 -0.44429281    
  1.52096264E-02
  4.42878902E-02
 -0.19906738    
  0.52569258    
  0.18275550    
  0.39455986    
 -0.43664789    
 -8.98951069E-02
 -0.32466087    
  0.51765174    
 -0.22569783    
  0.59796476    
 -0.55051529    
 -0.33257723    
  0.55083102    
  0.31666949    
 -0.74293768    
  0.42233914    
 -0.36685020    
  0.70865113    
 -0.62424779    
  0.18536307    
 -0.39039469    
 -0.34484035    
  0.32542244    
  0.52058172    
  0.10146946    
 -0.13303041    
 -0.13496366    
 -0.25164202    
  0.64789069    
  0.16074285    
 -0.84161979    
 -0.15465882    
  0.59605610    
 -0.28116748    
  6.77799359E-02
 -4.86619910E-03
 -2.97050569E-02
 -0.17830934    
 -7.48012736E-02
  0.14439434    
 -0.19756334    
  0.39746982    
  1.81824751E-02
 -0.27574143    
  0.57183433    
 -0.38064992    
  0.11341620    
  0.68766165    
 -0.61386639    
 -0.22977115    
 -0.26159716    
 -0.29993853    
  0.67732757    
  0.19776720    
 -0.27837956    
  0.20470296    
  6.23984374E-02
 -0.40452048    
  0.23609056    
 -6.46877140E-02
  8.02263841E-02
  3.67609151E-02
  0.11423828    
  0.10932979    
 -0.36471093    
  0.43041623    
 -0.45767915    
 -1.77444443E-02
  0.12033749    
 -0.17284280    
  0.57452154    
 -0.20286505    
  0.46674532    
 -0.65877938    
  0.61347979    
 -0.72536802    
  0.33142188    
 -9.07996446E-02
 -0.19628008    
  4.80777957E-03
  0.17147167    
 -0.28566396    
 -0.17589049    
 -6.96800351E-02
   1.1883882    
  -1.0386657    
  0.10654338    
  0.51454222    
 -0.44024408    
  0.28768218    
 -8.09692368E-02
 -0.50348967    
  0.47290626    
 -0.35401645    
  0.65404427    
 -0.48857996    
  0.54086977    
 -0.32374427    
 -0.16358471    
  6.42423704E-02
 -0.13543786    
 -0.39031351    
  0.76564288    
 -0.54099631    
  0.41839427    
 -0.40645352    
  0.42602369    
 -0.46845451    
 -2.19102502E-02
  0.30104193    
  1.39755997E-07
  0.19704498    
 -0.15575437    
  0.35555092    
 -0.70105249    
  0.36772481    
 -0.11394404    
 -1.99010577E-02
  1.99013725E-02
 -0.47692421    
  0.89219320    
 -8.83426592E-02
 -0.21078683    
  0.71376657    
 -0.64799541    
  0.55579495    
 -0.43414077    
 -0.52917469    
  0.55961567    
 -0.36400852    
  7.33827278E-02
 -0.40428668    
  0.82689941    
 -0.64046383    
  0.71490288    
 -0.89429623    
 -0.12306022    
 -0.20641913    
  0.47608280    
  0.19237196    
 -8.06679055E-02
 -0.44273663    
  0.37258136    
  5.37613221E-02
  0.54813731    
 -0.42882490    
  0.32840645    
 -3.76728140E-02
 -0.32809803    
  0.27169216    
 -0.54426032    
  0.37385997    
 -0.22257023    
  0.30190715    
  0.27274045    
 -0.36593440    
 -0.35005248    
 -4.73061465E-02
 -0.13699773    
  0.63388574    
  8.27918202E-02
  6.38116375E-02
 -0.28405225    
  0.10753208    
  1.30336248E-08
 -5.34648784E-02
 -2.85916837E-08
 -0.63751554    
  0.90146297    
 -0.65014815    
 -0.22990024    
 -0.11672439    
   1.1837701    
 -0.72875935    
 -0.20740707    
  0.29139271    
  0.51415354    
  0.33314434    
 -0.48149788    
 -0.21881758    
 -4.80787084E-03
 -5.44687994E-02
  0.14648782    
 -0.57903385    
  7.91373625E-02
 -0.24976297    
  0.55094039    
   1.0186439    
 -0.30165455    
 -0.40611967    
 -0.22609463    
  0.21423696    
 -0.39458996    
  8.20828527E-02
  0.30452302    
 -0.23372045    
  9.64602306E-02
  0.39079854    
 -0.17828624    
 -0.12244089    
 -0.52351063    
  0.20741764    
  8.55693072E-02
  0.38767087    
 -0.91988772    
   1.1238176    
 -0.71535385    
 -0.62935734    
  0.65302718    
  0.38577938    
 -0.34847218    
  0.81623667    
 -0.66490722    
  9.68498364E-02
 -0.22589444    
  0.27311388    
  0.25084850    
 -0.34301895    
 -0.33555320    
  0.10953179    
  2.56060790E-02
  0.17007460    
  0.54392099    
 -0.52514142    
 -0.38020527    
  0.11853854    
  2.38818377E-02
  0.17293654    
  0.56209433    
 -0.80528861    
  0.67074621    
 -0.32169539    
  3.50912400E-02
  0.33091488    
 -0.50722033    
  0.16981871    
 -0.31628704    
  0.27193388    
 -0.55961591    
  0.15415083    
  0.99224347    
 -0.77866936    
 -0.15415050    
  0.58849877    
 -0.53544414    
 -0.50779063    
   1.1653582    
 -0.50298244    
  0.69314724    
 -0.86923832    
 -0.44667545    
  0.98385853    
 -0.47692406    
  0.77183962    
 -0.54286510    
  0.15282093    
  4.10614386E-02
 -0.18002515    
  0.19145413    
 -0.24081793    
 -0.12019556    
 -7.62004629E-02
  0.79748058    
 -0.33409709    
 -0.18601832    
 -0.48884669    
  0.64490038    
  0.26703310    
 -0.27658412    
 -0.20837770    
  8.81926268E-02
  3.61355878E-02
 -0.48812068    
   1.1265627    
 -0.72564310    
 -0.16829735    
  0.86030483    
 -0.89597380    
  4.63931486E-02
  0.48489249    
 -0.32277322    
  0.20806426    
 -0.44778460    
 -9.99317914E-02
   1.0900836    
 -0.90988719    
  2.88354252E-02
  0.31633747    
 -9.88949388E-02
 -0.53751248    
 -0.18303336    
 -0.13231115    
  4.76279147E-02
 -3.30997854E-02
  4.23590392E-02
  0.21852469    
  0.14778146    
  0.47239709    
 -0.25759491    
 -5.16808964E-03
  0.19689548    
 -5.69079779E-02
 -0.47180685    
  0.43743965    
 -0.10821366    
  0.50509495    
 -0.63529253    
  0.70051652    
 -0.81313550    
  0.86464858    
 -0.45918390    
  0.10668401    
 -0.31994307    
 -3.05153374E-02
  2.06740410E-07
  0.99793547    
 -0.56926739    
 -0.25105214    
  0.13235158    
 -6.61929697E-02
 -0.14974518    
  0.46679327    
 -0.34616527    
 -0.18687715    
  0.46140501    
 -0.22141801    
 -0.50509506    
 -0.21868910    
  0.32369241    
  7.73181021E-02
 -0.34484068    
  0.37416822    
  5.34587987E-02
 -0.13157631    
  8.96120518E-02
 -0.27068436    
  0.32083431    
  0.40727523    
 -0.39377961    
  0.44489193    
 -0.39776289    
 -0.23536634    
 -0.30399567    
   1.3004785    
 -0.64760494    
  7.47601762E-02
 -9.55218300E-02
 -0.25331426    
  0.31215495    
 -4.95595820E-02
  0.26254189    
  0.25289199    
 -0.70284939    
  0.57970697    
 -0.29761177    
 -0.13955182    
 -0.29252476    
  0.43626922    
 -0.61665130    
 -0.13242450    
   1.2875491    
 -0.76528454    
  0.37616891    
 -0.52595454    
  0.10688397    
  0.15922569    
 -0.25398842    
  0.54050142    
 -0.34918451    
  0.16052699    
 -0.12389269    
 -0.31277457    
  0.46795210    
 -0.15039323    
 -8.98361579E-02
 -4.81374152E-02
  0.36540386    
 -0.12326382    
  0.13272475    
 -0.57097948    
  0.33169898    
  3.75628658E-02
 -0.43468976    
  0.25604832    
  0.73891556    
 -0.56953335    
  1.61479581E-02
  0.15839145    
 -1.37662720E-02
 -8.89936239E-02
 -0.18232164    
 -6.15993328E-02
  0.23958233    
 -3.99164669E-02
 -7.27165714E-02
  0.30397186    
 -0.53873986    
 -8.67316946E-02
  0.28935862    
 -3.32087502E-02
 -0.10680445    
  0.43020451    
 -0.49589989    
 -0.33832589    
  0.14483109    
  0.89585888    
 -0.55351806    
  0.26685488    
  0.48189822    
 -0.82327008    
  0.13888942    
 -0.13317499    
 -9.87346396E-02
 -0.41019323    
  0.41646290    
  0.13976197    
 -0.70407629    
   1.0593915    
 -0.78693497    
  0.67839456    
 -0.58651352    
  0.50008112    
  0.74061352    
 -0.15359898    
  1.02433963E-02
  0.23303083    
 -0.96117830    
  0.22155908    
 -0.13081704    
 -0.10135239    
  0.15757333    
 -0.32875735    
  0.18967853    
  0.34984553    
 -7.66657293E-02
  0.29463020    
 -0.62712598    
 -0.11466305    
 -0.70253670    
   1.0403435    
 -0.17965831    
  0.18409313    
 -8.78161490E-02
  0.21830088    
 -0.34701306    
  0.21652840    
  0.52880442    
 -0.77318978    
  0.53758299    
 -9.15218219E-02
 -0.11282237    
 -0.22872579    
  0.25074875    
 -9.95023642E-03
 -0.23319378    
  0.31200516    
 -0.30696717    
 -0.12282076    
  0.18374117    
  0.23302381    
 -0.24971041    
  0.76390141    
 -0.56804985    
 -5.06695881E-02
  8.56245086E-02
  2.07749326E-02
 -0.81843483    
  0.35029849    
 -0.37171292    
 -0.30661926    
  0.90920687    
 -0.17570828    
 -0.31633747    
 -5.17012104E-02
 -7.19126016E-02
  0.89321947    
 -0.59246558    
  0.22054280    
 -0.44531104    
  0.31177947    
 -0.20398298    
  0.51374108    
 -0.42642543    
  7.09974095E-02
  0.11188111    
  0.33527789    
 -0.48850045    
  0.21269979    
  7.82238990E-02
 -0.20391233    
 -0.20033994    
  3.92209329E-02
  2.20277556E-07
  0.28680775    
 -0.42937070    
  0.38372511    
 -0.19004346    
  7.05420002E-02
  0.35357422    
  0.35797840    
 -9.16056614E-03
  6.96061105E-02
 -0.34711510    
 -0.48550785    
  0.83405250    
 -0.71919787    
  0.25489235    
  0.35576543    
 -0.32664824    
 -0.16524954    
  8.48388970E-02
 -0.67889500    
   1.2446439    
 -0.57778263    
 -0.14291437    
  0.10088133    
 -0.14953174    
  0.22490168    
 -5.78473583E-02
  0.17693052    
 -0.31508082    
 -0.26607493    
  0.51453632    
 -0.15341033    
  0.32080591    
 -0.55961585    
  0.53294748    
 -5.55696860E-02
 -0.20044406    
  0.19635382    
 -0.44411197    
  0.20963407    
 -0.26210511    
 -1.01522170E-02
 -0.29450783    
 -0.16332510    
  0.27142140    
 -0.21905343    
  0.16430296    
 -0.11454162    
 -7.56026059E-02
  0.13222183    
 -0.16413908    
  7.79616088E-02
 -6.72086999E-02
  0.19384150    
  0.11631356    
  0.51552063    
  0.15582193    
 -0.21615425    
  0.53878903    
 -0.47145620    
  0.10163246    
 -0.14682454    
  0.23523578    
 -0.25241405    
  0.84233510    
 -0.89832920    
  4.85407263E-02
 -0.18282041    
 -0.49302098    
  0.41522121    
 -0.35806280    
 -1.86919514E-02
 -0.25671989    
  7.62834176E-02
 -7.02041462E-02
   1.0231048    
 -0.21284814    
 -8.13913271E-02
  0.24053526    
 -8.38814154E-02
 -1.25788962E-02
  0.62641227    
 -0.68371952    
 -8.38480145E-02
  0.75119585    
 -0.14003722    
 -0.20861353    
 -0.45337868    
  0.37219790    
  0.49634495    
 -0.80036831    
  8.24643150E-02
 -0.11153599    
  0.66016066    
 -0.34843352    
  0.17037126    
 -0.53665745    
 -0.14381994    
  0.83696705    
  4.56698947E-02
 -0.56745875    
  0.75670117    
 -0.16716601    
 -0.37112710    
 -8.47447291E-03
  0.47000375    
 -0.52241743    
  1.33633176E-02
  0.32885799    
 -0.36489773    
 -0.25459650    
  0.80631715    
 -0.83330554    
  0.17520423    
  0.19205298    
  0.13747121    
 -0.58047414    
  6.96486086E-02
  0.84729791    
 -0.53469944    
 -8.15353245E-02
  0.55683798    
 -8.10862109E-02
  0.33625665    
 -0.82914454    
 -0.13459004    
  0.45147145    
 -2.55021434E-02
 -0.14466318    
 -0.21043153    
  0.22943924    
 -8.96775648E-02
 -0.11122563    
  0.43486643    
 -0.31907484    
  2.25233492E-02
 -0.13831532    
  0.48018169    
 -0.44007602    
  0.13322420    
  0.53756189    
 -0.53541362    
 -0.17803869    
 -1.29034836E-02
  7.02041760E-02
  1.44232912E-02
  0.14214560    
 -0.11623158    
  0.16472565    
 -0.15777317    
 -0.26560295    
 -0.21042366    
  0.36886778    
  0.54816610    
 -0.67110384    
 -0.17768113    
  0.28246027    
 -7.61235803E-02
   1.0424505    
 -0.59458238    
 -7.88400471E-02
 -0.13800572    
 -3.88617963E-02
 -0.16705394    
  0.17864147    
  4.72528972E-02
  0.27663231    
 -0.47000352    
  0.34027445    
 -0.24617727    
  0.60833973    
 -0.43088454    
 -0.52172470    
  0.25283548    
  8.16780403E-02
 -0.27792597    
  0.20945829    
  0.71135300    
 -0.44355261    
 -0.18715256    
 -2.94862594E-02
  0.67553651    
 -0.75599492    
  0.51782817    
 -0.22677319    
 -0.12005840    
 -0.14960533    
  0.63598859    
 -0.33255833    
 -0.29028985    
 -0.32763410    
  0.88687664    
 -0.38478494    
 -8.22382197E-02
  0.21164930    
  0.29488146    
 -0.35034138    
  3.00926231E-02
  0.32739696    
 -0.68746543    
 -0.19658719    
  0.50181955    
 -0.49837744    
   1.0012382    
 -0.72391880    
  0.11778310    
 -2.57925317E-02
 -1.43544832E-02
  1.43545363E-02
 -0.15098883    
  7.19349682E-02
 -0.12876861    
 -0.39239311    
  0.72928280    
 -0.13621914    
 -6.93344846E-02
  0.36178991    
 -0.31912342    
 -5.03886156E-02
  0.31445253    
  0.21023056    
 -0.53507257    
 -0.32041383    
  0.58698708    
 -0.83932960    
  9.21685062E-03
 -0.34754255    
  0.15600432    
  0.46652514    
  0.15762880    
 -0.60217535    
  4.77543101E-02
  0.64539278    
 -0.60477829    
  0.35965562    
 -0.36965555    
 -0.16340628    
  0.14821608    
  0.83998263    
 -0.22094335    
  0.20763920    
  0.27193388    
 -0.30598912    
  0.64100277    
 -0.74047840    
 -0.13937937    
  0.67390156    
 -0.36159852    
 -0.45382604    
  0.43869081    
  0.27947861    
 -0.54489756    
  0.35695893    
 -0.39458996    
  0.44498837    
 -0.16619536    
 -0.24400680    
  7.93850198E-02
 -0.12008811    
  0.48253605    
 -0.59883642    
  0.27510318    
 -0.32991135    
  0.42407006    
  0.10074163    
 -0.26570314    
  0.14165071    
 -0.15808946    
  2.72496026E-02
 -0.19530873    
  0.47895053    
  1.12084535E-07
  0.52129710    
 -0.84890157    
  0.77016032    
 -0.77016014    
  9.63312462E-02
  0.29213634    
 -0.14090547    
 -0.40876010    
 -0.26269445    
  0.45432320    
   1.1636617    
 -0.47051460    
 -0.63236207    
 -0.14014652    
  6.84028715E-02
 -0.46505722    
  4.37639002E-03
  0.64162397    
  0.30138108    
  0.18994537    
 -0.63442719    
 -0.10919946    
 -0.12595241    
  0.16937447    
  0.18797149    
  0.12142774    
 -0.22783251    
  0.18101527    
 -0.32391542    
  0.33474949    
 -0.34079179    
  2.39530765E-02
 -8.97046775E-02
  0.14719194    
  2.48286668E-02
  0.50481302    
  5.90753220E-02
 -0.57484734    
  0.28974596    
 -0.29804477    
  0.17768104    
 -0.16115202    
  0.67939174    
 -0.52758557    
 -0.37085941    
  0.23531404    
 -0.11980108    
  0.60613596    
 -0.46242890    
  0.17969342    
  0.20722817    
 -0.32090753    
  0.53797215    
 -0.25521618    
 -0.34353438    
  0.36912990    
  3.54644991E-02
 -0.44726774    
  6.07850961E-02
  0.52153748    
 -0.46666074    
  0.12101404    
  0.23638867    
 -0.21090947    
 -5.82688078E-02
 -6.66145235E-02
  0.12906764    
 -0.30523264    
  0.73882997    
 -0.21338069    
 -0.53398407    
  6.36452511E-02
 -0.11644365    
  0.35817984    
 -0.44300315    
  0.21722446    
 -0.39235875    
 -0.21730135    
  0.35570374    
  0.75736684    
 -0.37020871    
   1.1266977    
  -1.2572641    
 -0.26684809    
  7.60697201E-02
  0.37529039    
 -0.40109825    
  0.33319905    
 -0.46579680    
  0.19283842    
  0.53514314    
 -0.36832553    
 -0.40546510    
  0.15860511    
   1.0952736    
 -0.77077752    
 -0.19346778    
  0.21256161    
  0.95932311    
  -1.0303445    
 -0.62924349    
 -0.22911370    
  0.10236218    
   1.2316929    
  0.31759292    
  -1.0075904    
 -0.10256938    
  0.16651800    
  0.15288554    
 -8.17319080E-02
  0.37760830    
 -0.32411945    
  0.17185023    
 -0.10877755    
 -3.23008373E-02
  7.53699392E-02
 -7.05037452E-03
  0.36863154    
 -0.47556537    
  0.10457297    
  0.61192197    
 -0.60720468    
 -0.29634708    
  0.65607631    
 -0.48489213    
 -7.76013210E-02
  0.92718214    
 -0.35814199    
 -0.59828180    
  0.21539852    
  0.41814378    
 -0.37369183    
 -0.18277934    
  0.16663121    
 -0.10536064    
  0.22778404    
 -6.81113154E-02
 -0.35290611    
  7.25393072E-02
 -0.14063697    
 -0.41388988    
  7.80886337E-02
 -0.21379785    
  1.15607558E-02
 -1.15609830E-02
 -0.10406940    
  0.78257507    
 -0.76340520    
  8.48992839E-02
  2.29895897E-02
 -4.05854471E-02
  5.89973945E-03
 -0.17295359    
  0.11855958    
  0.46767172    
 -4.57295402E-09
  0.63094044    
 -0.16630138    
  0.19487487    
 -0.18756676    
  0.55405229    
 -0.78817868    
  0.15852337    
 -0.14632784    
  0.14632809    
  9.24502760E-02
 -7.18549499E-03
  0.30081671    
  7.53780529E-02
 -0.44587478    
  0.51596725    
 -0.70865130    
  9.24654454E-02
 -0.42270687    
  0.42838866    
  0.50855672    
 -0.90275431    
  0.82483846    
 -0.31065720    
 -0.66344202    
   1.2782202    
 -0.48533818    
 -0.38579243    
 -0.16941796    
  0.28575724    
 -5.64783923E-02
  0.57822680    
 -0.35937381    
  3.85591574E-02
 -9.15349275E-02
  0.41577470    
 -0.18540312    
 -0.22262944    
  0.63629133    
 -0.95796329    
  0.65520203    
 -0.19231625    
 -0.12844245    
  0.16783464    
 -8.97460878E-02
 -5.05521707E-02
  0.55004656    
 -0.77628112    
  6.58921599E-02
 -0.52053446    
  0.43273211    
 -0.43762222    
  0.68081665    
 -0.44597712    
  0.21848139    
  0.94151533    
 -0.78071094    
 -0.60923523    
  0.75463247    
 -0.11406306    
  0.29024965    
 -0.23523550    
 -1.96565613E-02
  0.56773579    
 -0.96087039    
 -0.29259586    
  0.50687718    
  0.45467922    
 -0.37760818    
 -4.20818478E-02
  0.31244478    
 -0.32978609    
  0.26482818    
  0.51884699    
 -0.75493771    
  0.42139044    
 -0.27170140    
  0.10633563    
 -0.25602487    
  0.21346511    
  9.80109870E-02
  0.39713150    
  0.17602566    
 -0.63741922    
 -0.25005093    
  0.47319466    
 -0.41256988    
  1.59154441E-02
  0.60661411    
 -0.92638451    
  0.24038558    
 -6.77726492E-02
  0.42757651    
 -0.43062979    
  0.44445059    
  6.63752928E-02
 -9.82501656E-02
 -0.15280187    
  0.72791308    
 -0.84011036    
  0.73069197    
 -0.62559521    
  0.17994331    
  0.40016019    
 -0.43652761    
  0.47692403    
 -3.24492753E-02
 -0.77561134    
  0.39297113    
 -0.22459537    
  0.30805436    
 -0.58529842    
 -0.15149188    
  0.65139526    
  0.38983998    
 -0.89615375    
  0.34698191    
 -0.22030677    
 -0.48197278    
   1.3100669    
 -0.51454556    
 -0.29113880    
  8.74728262E-02
 -1.53456982E-02
 -9.17083099E-02
  0.42965233    
 -0.28035593    
  1.92776695E-02
 -2.66037341E-02
 -9.77640077E-02
 -1.63491517E-02
 -0.12260248    
  0.23180184    
 -0.21639277    
  0.23831818    
 -0.11207645    
  1.33872088E-02
  2.65611103E-03
  7.65681937E-02
 -0.14234523    
  5.51103503E-02
 -0.38424397    
  0.70294160    
  0.11235334    
 -0.28652117    
  0.13033594    
 -0.42189273    
 -1.88094731E-02
  0.51524627    
 -0.37383458    
  0.35475016    
 -2.14222576E-02
 -0.48108846    
  0.59096622    
 -0.35642299    
 -0.63682890    
  0.61903942    
 -5.14152832E-03
  0.37935388    
 -3.59106995E-02
 -0.10597011    
 -0.30132487    
  0.64963150    
 -0.27014214    
 -0.41017553    
  0.37185660    
 -0.59641743    
   1.4614149    
  -1.2597775    
  0.33024174    
 -6.01038337E-02
  0.31764898    
 -0.56769985    
 -0.35424274    
  0.12896644    
  0.35809720    
  0.18975663    
  0.51082575    
 -0.71058214    
  0.10485802    
  0.12129607    
 -3.25895771E-02
 -0.60406744    
  0.13116130    
  0.12477221    
  0.64509010    
 -0.86750054    
  0.13353157    
  0.27802008    
  0.34887782    
 -0.13549022    
 -0.58192152    
  0.73607206    
 -0.40714708    
  0.17768107    
  0.15082301    
 -0.36188352    
  5.20826643E-03
  0.18448393    
 -0.31468132    
  0.14053328    
  5.50139695E-02
 -0.10779657    
 -9.36856270E-02
 -0.12675157    
  6.22130819E-02
  0.76657474    
 -0.72613370    
  0.51690477    
 -0.85459697    
  0.48747846    
 -5.26313530E-03
  1.83010455E-02
 -0.17509377    
 -0.22778407    
  0.97353542    
 -0.60223901    
  0.33723599    
 -0.40355864    
 -8.64921734E-02
  0.49954733    
  -1.1711221    
 -8.92310515E-02
  0.15415056    
   1.0715836    
 -0.20088814    
 -0.14107846    
  0.30407587    
  3.78908925E-02
 -0.29619834    
 -6.80532530E-02
  0.14159748    
 -0.15008391    
  7.39050657E-02
  0.21732190    
  4.23719315E-03
 -0.40019378    
  4.92408872E-02
  2.95879170E-02
  0.23300739    
  0.62876284    
 -0.59247756    
 -0.23772585    
 -0.15556419    
  0.58153337    
 -0.38176283    
 -0.34898263    
 -0.18462329    
 -5.20212613E-02
  0.40222350    
  0.29334772    
 -0.14571197    
  0.78794795    
 -0.98210382    
  0.19135109    
 -2.84918454E-02
  0.12991200    
 -0.69823611    
  0.83335268    
 -0.27082583    
  0.90694505    
 -0.82600814    
  0.20091437    
  5.75237088E-02
  3.05832457E-02
 -0.46120709    
  0.42647409    
 -0.43286389    
  0.17319888    
  0.52633810    
 -0.64648247    
  0.40242094    
 -0.34054568    
 -0.17435323    
  0.88168544    
 -5.05521595E-02
  0.15605366    
  2.13175155E-02
 -0.70312250    
 -0.11122580    
  0.35667497    
 -0.14763591    
 -0.15452947    
  0.28236300    
 -0.11428919    
  3.30791026E-02
 -0.33127975    
 -0.23759802    
  0.22237678    
 -0.52420729    
  0.37209928    
 -0.37209955    
 -2.62480993E-02
  0.53187907    
 -0.47501609    
  0.33790693    
 -0.19748977    
  0.17574979    
  0.36179018    
 -0.65314186    
  0.61677408    
  0.40898645    
 -0.52379727    
 -0.34361961    
  0.57797599    
  0.33412191    
 -0.40210930    
  1.24846483E-02
  0.26255521    
 -0.54118001    
  0.69314706    
 -0.79305804    
  0.57400471    
 -7.41079599E-02
 -0.16446017    
  0.23447788    
  0.20827945    
  0.41704503    
  -1.0567384    
 -6.85421824E-02
  0.47715726    
  0.41589281    
 -0.42855111    
 -0.10276888    
 -0.38912863    
  0.48336893    
 -0.67405879    
  6.89929053E-02
   1.0959945    
 -0.72105598    
  0.61613226    
 -0.63243669    
  0.56313205    
 -0.64294630    
  0.21060249    
  0.33061713    
 -0.70881331    
  0.26371288    
 -0.12930489    
  0.77977496    
 -0.22807847    
 -0.33470690    
  0.20268880    
 -0.11526591    
  0.39637437    
 -0.64704251    
  0.33314452    
 -0.35370296    
  1.76474769E-02
  0.78898710    
 -0.75742072    
  0.28979838    
 -0.32136497    
  0.20014043    
 -5.14188185E-02
  0.40210924    
 -0.46430555    
  0.44221455    
  0.31939065    
 -0.59455091    
  0.57182276    
 -0.76597881    
  0.13112448    
 -4.18264158E-02
  0.94012511    
 -0.81955427    
  0.56120527    
 -0.57015383    
  6.31329194E-02
  0.11166990    
 -9.28604901E-02
 -0.22417940    
  0.60236061    
 -0.85441524    
  0.10735854    
 -0.37306163    
  0.23524384    
  0.48788393    
  5.53988181E-02
 -0.18832774    
  0.36196214    
 -0.25035620    
 -2.17872467E-02
  9.65109915E-02
 -0.55164754    
   1.1493845    
 -0.54514462    
  0.17215006    
 -0.71576524    
  3.26254661E-03
  0.15088786    
  0.37993175    
 -0.41993719    
 -0.11088280    
  0.87029779    
 -0.44867721    
 -0.15950708    
  0.18273906    
 -4.48313951E-02
 -0.55852461    
  0.20930776    
  0.32714075    
 -0.39768282    
  0.33789507    
  0.73831987    
 -0.74784374    
 -0.28927800    
  0.57636189    
  5.37140947E-03
 -0.46146885    
  0.30523244    
 -2.10977793E-02
 -0.24251981    
  0.30050710    
 -0.27634478    
  0.68248039    
 -0.54168129    
 -0.11720728    
 -2.89112329E-02
 -2.70284507E-02
  0.37109110    
 -5.43822907E-02
 -8.75558481E-02
  0.10927443    
  0.28817037    
 -0.46737182    
  0.32438359    
 -0.28543219    
  0.56505841    
 -0.51466417    
 -0.25131443    
  0.31545210    
  0.38726458    
 -0.85366708    
  0.19921756    
 -0.22839294    
 -3.29498202E-03
   1.2108797    
 -0.89152610    
  0.18351991    
 -0.30852315    
  5.29222712E-02
  1.02566388E-02
 -0.22825848    
 -3.92206311E-02
  0.59148365    
  0.28398529    
 -0.84591001    
  5.96722960E-02
 -0.10943369    
  0.68973988    
 -0.65958709    
  0.47658244    
 -0.12420718    
 -1.87357496E-02
  0.66193217    
 -0.93786335    
  0.55470836    
 -0.78488588    
  0.34484056    
 -0.55822796    
  0.14858715    
   1.1274803    
 -0.55421019    
 -0.18326551    
  0.77862298    
 -0.47130480    
 -0.41488451    
 -0.36527413    
  3.57180610E-02
  0.89142275    
 -0.44583744    
  9.12162140E-02
  0.36357424    
  0.17904814    
 -0.46851453    
 -7.66755342E-02
  0.64442140    
 -0.20608364    
 -0.36166260    
 -0.43813574    
 -0.11318097    
  9.83110741E-02
  2.95225624E-02
  0.94284403    
 -0.58580554    
 -0.33545482    
  0.11103832    
  2.82592773E-02
 -0.34830672    
  0.24397753    
 -0.29342616    
   1.2896006    
  -1.5336996    
  0.11647512    
  0.94213212    
 -0.41366178    
 -6.37158528E-02
 -0.28330567    
 -8.77188053E-03
 -0.28915155    
  0.14231636    
  0.48393694    
 -0.67445499    
  0.71452194    
  0.36749214    
 -0.90692067    
 -0.10939848    
 -0.16285886    
  0.25131431    
  2.09430531E-02
   1.2983407    
 -0.55221730    
  6.19246550E-02
  2.28320267E-02
 -0.12742282    
 -3.39014828E-02
  0.28635508    
  0.16321579    
 -0.34872973    
  3.06988545E-02
 -0.13153996    
  0.14768799    
 -0.40317920    
  0.89552850    
 -2.26318743E-02
 -0.59381348    
  0.15562999    
  0.23941852    
 -0.11843762    
 -0.56948751    
  0.38912874    
 -0.29951662    
  7.04730898E-02
  0.39356023    
 -0.14356180    
  0.15546632    
 -0.16008535    
 -0.50774378    
 -0.18540315    
  0.94548994    
  0.15157801    
 -0.64930058    
  0.51907569    
 -0.38887817    
  1.80186443E-02
 -0.17520414    
  0.36303753    
  0.37323895    
 -0.67440122    
 -0.38987315    
  0.91036594    
 -0.66799939    
  0.46544006    
 -6.21850006E-02
  0.14589939    
 -0.37347737    
  6.71392232E-02
  0.42348376    
 -0.22825846    
 -0.36772469    
  0.17509374    
  0.55887544    
 -0.52324808    
 -0.13067810    
  5.27169481E-02
  0.49667186    
 -0.30538180    
  2.86048241E-02
 -0.22531508    
  0.79387760    
 -0.61065036    
  0.23483959    
  3.57150077E-03
 -0.27763170    
 -0.10144658    
  0.16082481    
 -0.16082476    
  0.65870672    
 -0.85360718    
  0.33330283    
  4.86823842E-02
  0.27080175    
 -0.70474625    
  0.32930383    
 -0.18664734    
  0.76962626    
 -0.48701492    
  0.67111975    
  -1.1547233    
  0.64797246    
 -0.53136772    
  0.96538037    
 -0.66132349    
  0.36683193    
 -0.83822876    
  7.40758935E-03
  0.71323931    
 -0.58851033    
  0.67672622    
  3.09722722E-02
 -0.49965245    
  4.39914539E-02
 -0.11809932    
  0.64798284    
  3.80162187E-02
 -0.43531805    
 -0.14275979    
 -9.94105339E-02
  0.14197028    
 -2.45379331E-03
 -0.23426180    
  0.98121721    
 -0.85587132    
  8.65547508E-02
  0.37485036    
 -0.37234125    
  0.34431818    
 -0.35692886    
 -5.47725037E-02
  0.31086969    
  0.19079885    
  6.47248467E-03
 -0.47647622    
  0.36572495    
 -0.34770614    
  0.19415583    
 -2.76905932E-02
  0.19555256    
 -0.10279800    
 -0.18074781    
 -0.21200305    
  7.03525171E-02
  7.83691630E-02
  2.50921445E-03
  4.65200357E-02
  4.21610065E-02
  0.27672789    
 -0.54322904    
  0.26190332    
 -0.42407012    
   1.1102812    
 -0.86485231    
  1.09588178E-02
  0.47136524    
 -0.41058001    
 -0.46488836    
 -0.13996585    
 -0.48609474    
   1.2206274    
 -0.14258131    
 -0.37729415    
  0.50398403    
  0.38153502    
 -0.23295732    
 -0.15086856    
  7.93368444E-02
  0.16737996    
  2.82702222E-02
 -0.43105099    
 -0.13775302    
  0.69468427    
 -0.53833842    
  0.52285814    
 -0.96177107    
 -0.19299062    
  0.96460950    
 -0.18610218    
 -9.28133950E-02
  0.31595698    
  5.43988356E-03
 -0.25157294    
 -0.36669171    
  0.30184317    
 -0.15539208    
 -0.23407263    
  0.31745434    
  0.67294466    
 -0.35764724    
 -0.39002085    
  0.16639084    
 -0.24094096    
 -0.36600643    
  0.74321204    
  0.21846153    
 -0.28427473    
 -0.12033731    
  0.56943226    
 -0.50986147    
 -0.14495628    
  0.23477492    
  5.77698834E-02
 -4.68170159E-02
 -4.22753841E-02
 -5.60893007E-02
 -0.35393125    
  0.66888255    
 -0.10146951    
 -0.13714413    
 -7.39365891E-02
  0.13022859    
 -0.26341721    
  0.10151742    
  0.24080838    
 -0.11535406    
 -0.35231778    
 -0.38547960    
  3.58783938E-02
  0.30514967    
  9.29459482E-02
  0.12237485    
  5.59941679E-02
 -4.29903083E-02
  0.45830762    
 -0.29863498    
 -6.83635622E-02
  9.01510194E-02
  0.47885457    
 -0.17779240    
  0.12290911    
 -0.71165311    
  8.00427720E-02
 -0.15459292    
  2.14404464E-02
 -0.20438135    
  0.13213627    
  0.14808311    
 -0.22595631    
  0.55961579    
  0.19166756    
 -0.33880028    
 -0.22957444    
  0.43341875    
 -0.12757395    
 -0.19755581    
 -0.10244084    
  0.10244080    
  4.62808497E-02
  0.24008475    
 -0.31303349    
 -0.44544297    
  0.85629880    
  0.17241620    
 -0.53576976    
 -1.55845974E-02
  0.29094899    
 -0.45871732    
 -0.41167647    
  0.56361324    
 -0.32747018    
  0.34591594    
  1.55441891E-02
 -3.66532058E-02
  4.17815372E-02
  7.62977600E-02
 -0.38552332    
  4.09615301E-02
  0.31814975    
  0.61340868    
 -0.82988346    
 -0.22616918    
  0.70631748    
  6.51224777E-02
 -0.37868166    
  5.71584702E-02
  5.78214134E-08
  3.32570672E-02
  0.37702736    
 -0.16327316    
 -0.17031839    
  3.30062099E-02
  0.31174079    
  0.23730594    
 -0.95451206    
 -4.31243032E-02
  0.33404791    
  0.42469636    
 -0.40071449    
  7.08866194E-02
  0.16450386    
 -0.13406643    
 -0.13017210    
 -6.55145720E-02
  0.47260430    
 -0.48044738    
  0.17529793    
 -0.12164535    
  0.83334184    
 -0.74074870    
 -0.18368322    
  0.40273646    
 -0.42756522    
  0.15255332    
 -0.21300308    
  0.86202550    
 -0.61600035    
 -8.46937746E-02
  1.00504039E-02
 -0.27773184    
 -0.14157876    
  0.81976318    
 -0.51138389    
 -0.23862576    
  0.43343893    
 -0.36491922    
  6.41243756E-02
  0.22190031    
  4.38025035E-02
 -4.38028574E-02
 -0.37968087    
  0.62155354    
  8.06436688E-02
 -0.16623527    
 -0.21519646    
 -2.94532422E-02
  0.55338526    
 -0.41646287    
  0.49023581    
 -0.18261209    
 -0.15822384    
 -0.47737771    
  4.18738946E-02
 -9.94197726E-02
  0.80666232    
 -0.22197787    
  0.35842079    
 -0.87574023    
  0.81562412    
 -0.31002387    
 -0.18507567    
 -0.18090422    
  0.66295087    
 -0.76422775    
  0.33063361    
  0.47084776    
 -0.89679158    
  0.25970834    
  0.67028153    
 -0.68907386    
  0.39365196    
  4.99213152E-02
  0.10865934    
 -0.91007000    
  0.17714009    
  0.17526187    
  0.60489637    
 -0.39879099    
  0.58803320    
 -0.61500096    
 -0.12092023    
  0.59177762    
 -0.34275094    
 -0.25936285    
 -1.04437657E-02
  0.26175851    
 -3.91400903E-02
 -0.40022677    
  0.21622321    
 -0.57424247    
   1.1552725    
  -1.1157068    
  0.70173115    
  8.79013166E-02
  0.12147286    
 -0.63425714    
 -8.52303207E-02
  0.15465890    
  0.96624178    
 -0.75044191    
  0.72933930    
  -1.0080528    
  8.99833590E-02
  0.82760549    
 -0.57004595    
  0.44297907    
 -0.58837587    
  0.43250567    
 -0.22918595    
  0.10080472    
 -0.37843654    
  0.81409967    
 -0.98167336    
  0.34512201    
 -0.18327902    
  3.11197583E-02
  3.82560194E-02
  8.01085215E-03
  0.46567261    
 -0.39384681    
 -0.10977088    
 -0.35825464    
  0.42761573    
  4.78080399E-02
 -9.26111192E-02
  0.13117027    
  0.51224297    
 -0.38167104    
 -0.15935080    
  0.29857168    
 -0.16869619    
  0.54979962    
 -5.83921671E-02
 -0.86222357    
 -0.16452414    
  0.15831287    
 -0.23805155    
 -7.38038197E-02
 -0.15131792    
  0.65531147    
  0.14121373    
 -0.16989915    
  0.12889089    
  0.13875042    
 -0.12031639    
  0.24034616    
 -0.22224633    
  0.26098344    
 -0.57134211    
 -0.23313215    
  0.78353113    
 -0.13176927    
 -0.17071915    
  9.76938829E-02
  5.47503568E-02
  0.37916598    
 -0.58302933    
  0.47345266    
 -0.95864606    
  4.07330552E-03
  0.52053452    
  9.44314599E-02
 -4.49514277E-02
 -0.36491922    
  0.90831208    
 -0.77230012    
  6.43578693E-02
  0.75233603    
 -0.86403990    
  0.40748322    
 -0.14745289    
  0.41322312    
  0.31437063    
 -0.52522516    
  0.35323390    
 -0.46199274    
 -0.13413939    
 -0.12694922    
  0.16513994    
  4.80090603E-02
 -0.14378802    
 -0.26391184    
  0.56057405    
 -0.18002515    
  7.08262548E-02
 -0.30202940    
  9.89819691E-02
  0.53921473    
 -0.54446399    
  6.86421320E-02
  1.95752477E-07
  1.22100879E-02
  0.14439432    
 -0.16153067    
 -5.58523051E-02
  0.14327504    
 -0.15113863    
  0.49597931    
 -0.38877803    
 -9.67295915E-02
  2.06194259E-02
  5.70165105E-02
  1.67268012E-02
 -0.42460442    
  0.67670828    
 -9.25083365E-03
  0.34939951    
 -0.42264983    
 -0.80743635    
 -7.92956799E-02
   1.5421771    
 -0.63172877    
 -0.56157064    
  0.52780408    
 -0.10873304    
  0.45382610    
 -0.42715794    
  0.45258281    
 -0.55405259    
 -6.00181371E-02
  0.11663710    
 -0.25164202    
  0.35401642    
  0.51206720    
 -0.43441620    
  5.40670902E-02
 -0.23869051    
 -0.17314696    
  0.65688109    
 -0.60874361    
 -0.44270349    
  0.26921985    
 -0.45154157    
  0.33647203    
  0.78623748    
 -0.39598617    
  0.17680329    
 -0.11728898    
 -0.59581888    
  0.36150211    
 -4.59850952E-02
 -0.11851881    
  0.10370329    
  8.91519897E-03
  5.46897203E-02
  0.19761021    
  5.15231714E-02
 -0.19994305    
 -8.03221203E-03
 -1.62606649E-02
  5.06099239E-02
  0.31585303    
  0.13613233    
  9.86830145E-03
 -0.42113563    
 -0.21630916    
  0.51020616    
 -0.30644423    
 -0.22567214    
  0.37548432    
  0.13217168    
 -0.13217172    
 -0.14729019    
 -0.12030503    
  0.16223486    
  9.88174081E-02
 -1.76606290E-02
  6.04938194E-02
  0.37639543    
 -0.58033270    
  5.74439317E-02
  0.34372750    
 -0.36581409    
  0.53194106    
 -0.53941303    
 -0.22627346    
  0.22126099    
 -8.65544304E-02
  0.15454219    
  0.16216679    
 -0.15049787    
 -0.10510288    
 -0.19895376    
  0.14331026    
  0.71337730    
 -0.64492929    
  0.38576424    
 -0.32170299    
 -0.14071706    
  0.19641589    
  6.34093136E-02
 -0.12389269    
  0.23601015    
 -0.25050297    
  0.11480484    
 -0.31926775    
 -0.38040853    
  0.18667890    
  0.38595250    
 -9.01510939E-02
 -7.26575777E-02
  5.78028616E-03
  0.69602484    
 -0.62377125    
 -0.12856485    
 -8.59032050E-02
  0.61005461    
 -0.30835131    
  0.18150206    
 -0.27681223    
 -4.98717576E-02
 -0.28390115    
  0.19482157    
  0.14702687    
  0.23115443    
  8.16780701E-02
  0.11472849    
 -2.65739132E-02
 -0.18916719    
 -0.18536328    
  0.17883421    
 -0.18933295    
  0.15377381    
  0.50583565    
 -0.39866701    
 -0.48805192    
  0.19765595    
  0.36101344    
 -0.31067172    
  0.21744239    
 -0.19951649    
  0.72806346    
  0.11122562    
 -0.83170366    
  0.23863986    
 -0.43567908    
  0.23655014    
  0.15241949    
  8.94339606E-02
 -7.29389042E-02
 -0.55400771    
   1.1104051    
  -1.0219119    
  0.40437880    
  7.73635432E-02
 -0.38850689    
  0.52379775    
 -0.60087705    
  0.66387671    
 -0.15497598    
 -1.94557812E-02
 -0.54208845    
   1.0700551    
  -1.0802423    
  0.20870526    
 -0.27574977    
  0.21287210    
  0.24473773    
 -9.43869427E-02
  0.13067186    
 -0.48300517    
  0.68771720    
  0.29220903    
 -0.93406296    
  0.50390524    
 -0.33897537    
 -0.16838408    
  0.99798250    
  0.22924723    
 -0.93007720    
  0.41823655    
 -0.25713265    
  0.11948346    
 -0.40643650    
  2.30559912E-02
  0.66424346    
  0.11615229    
 -0.82109904    
  4.07035090E-02
  0.62232137    
 -0.66897702    
  6.36050850E-02
  0.18372138    
 -0.35103011    
  0.41644219    
 -0.20529078    
  0.22689007    
 -0.30782679    
   1.1130427    
 -0.88757598    
  0.23467793    
 -0.36324954    
  0.22998050    
  0.16576312    
 -0.46681169    
  2.51759440E-02
 -0.13590214    
  0.74404466    
 -0.74088544    
  4.01909947E-02
  6.45385906E-02
  3.90020162E-02
 -0.24664131    
  0.62252975    
 -0.52594888    
  0.17967261    
 -0.11513417    
 -0.13013569    
  0.18795550    
  0.15575470    
  0.19979636    
  3.48197818E-02
  0.23448564    
  4.50115604E-03
 -0.57469893    
 -0.32747018    
  0.42374721    
 -2.41846032E-03
 -0.32971534    
  0.52087605    
 -0.40047780    
  0.89639258    
 -9.71388593E-02
 -0.73564863    
  0.15054257    
  0.14966567    
  7.78060630E-02
 -4.91741709E-02
 -0.18070990    
  0.46485764    
  -1.1824559    
  0.59162986    
 -0.26154259    
   1.0746018    
 -0.93221259    
 -0.40084639    
 -9.66937542E-02
 -1.26900829E-07
   1.0339612    
 -0.68954349    
  0.93623453    
 -0.11180675    
  0.23505956    
 -0.73386538    
 -6.71392307E-02
 -0.47893229    
  0.85622638    
 -0.41695938    
 -0.50410450    
  0.14246275    
  0.25820643    
  0.53926343    
 -0.31355917    
 -0.18181038    
  4.20482568E-02
 -0.25679156    
 -5.06930239E-02
  0.83811295    
 -0.70708466    
 -0.15123081    
 -0.16371997    
  0.54578418    
 -0.77133483    
  0.14028578    
 -3.19174416E-02
  0.14093654    
 -4.31721620E-02
  0.34136200    
  0.13657549    
 -0.35797840    
  0.24889617    
  0.50946867    
  5.73848747E-02
 -0.24256162    
  0.73631954    
 -0.41608456    
  5.70593998E-02
 -0.40967575    
 -0.25530064    
 -0.14008901    
 -0.27522871    
   1.4451703    
 -0.82918209    
  0.72989661    
 -0.81060803    
  7.26576522E-02
  0.12880325    
  0.43810225    
 -0.16054228    
  0.40964541    
 -0.39893109    
 -0.36970046    
 -0.32522458    
  0.56822121    
 -0.10401732    
  5.44204898E-02
 -0.53296125    
  0.44209072    
 -0.13651882    
  0.37119687    
 -0.52004218    
  0.41366205    
  0.37085980    
 -0.83516526    
  0.30538166    
 -0.27342984    
  0.11287948    
  0.11903060    
 -0.21013603    
 -0.12783316    
 -0.54400420    
  0.64058477    
 -0.33203754    
 -0.28473654    
  0.76135540    
  7.91969150E-02
  0.59032142    
 -0.48217309    
 -0.23517472    
 -5.78029687E-03
  0.24323040    
 -0.12062778    
  2.56082229E-03
  0.41985369    
  2.48974189E-02
 -0.51082575    
 -0.17578569    
  0.63272607    
  8.45575035E-02
 -0.46019495    
  0.26796773    
  0.18744673    
 -0.64938998    
  0.84598660    
 -0.66213685    
 -0.27002704    
  0.15128955    
  0.11363564    
 -0.36290550    
  0.37054873    
 -0.78339398    
  0.53062826    
 -0.61763954    
  8.14405605E-02
  0.26793551    
  0.56812638    
  0.39328471    
  0.12140754    
 -0.30765820    
 -0.19261056    
 -0.25404552    
  0.76439404    
  4.20819335E-02
 -0.69865704    
  0.31694582    
  0.25443935    
 -0.63702923    
 -0.12555636    
  0.80832547    
 -0.32256040    
 -0.39319506    
  0.17569396    
 -6.88099861E-02
  0.63534379    
 -0.47845712    
  3.45260128E-02
  0.11122575    
 -0.38840520    
  0.31055284    
 -8.20503309E-02
 -4.86714989E-02
  0.81618106    
 -0.65528435    
 -0.19643353    
  0.10536038    
 -0.13153996    
  0.15679987    
 -9.25930217E-02
 -0.23440051    
  6.09943494E-02
  0.15583976    
  5.17996587E-02
 -0.16138823    
  0.15415061    
  0.82773727    
 -0.82531887    
  0.31625563    
 -0.18514234    
  6.33583358E-03
 -7.65399784E-02
 -0.29071704    
  0.46924347    
 -0.29149151    
 -0.11302318    
  0.31923029    
  3.25892977E-02
 -0.26718536    
  0.72026312    
 -0.50870466    
 -0.19339980    
  0.11176665    
 -0.18646817    
  0.47930899    
 -0.11628318    
  0.15662493    
 -0.58548307    
  0.16089042    
  0.30206159    
 -0.55265689    
  0.52815050    
  7.17879236E-02
 -0.58707619    
 -9.37140062E-02
 -9.56611559E-02
 -0.26856092    
  0.27625334    
  0.85384458    
 -0.64692396    
  0.80781019    
 -0.75325102    
 -0.33706224    
  0.86890471    
 -0.42030603    
  1.83010455E-02
  8.44172239E-02
 -0.21425450    
 -5.76790683E-02
 -0.26706263    
  0.14418857    
 -0.37758887    
 -2.08340995E-02
  0.10008334    
 -0.28451264    
  0.13590178    
 -3.94417979E-02
 -5.31097129E-02
  0.16705430    
  0.19506046    
   1.0287150    
  -1.2392796    
 -0.10420367    
  6.16441853E-02
 -0.19765614    
  0.16450384    
 -5.63370530E-03
 -1.13638705E-02
 -1.11954520E-07
  0.77801359    
  0.32818907    
 -0.34673259    
 -0.41892427    
 -0.29039577    
  0.37605146    
 -0.40360093    
  0.54271388    
  6.29137903E-02
  0.43352315    
  9.83294100E-03
 -0.18663596    
 -0.10693388    
 -0.11091690    
  3.17487717E-02
  0.78015858    
 -6.03804253E-02
 -0.78129095    
  0.28919166    
  0.31886497    
 -0.33713058    
 -0.66587281    
  0.81341833    
 -0.42149740    
  0.42744410    
 -0.50950903    
  0.28190896    
  0.11695537    
 -3.59589607E-02
 -0.22200015    
  0.26675022    
  4.07342799E-02
 -0.42562503    
 -0.33711538    
  0.88703841    
  0.28953573    
 -0.60798925    
  0.62315142    
 -0.79532069    
  0.42546570    
  0.17403643    
 -0.41970930    
 -0.35486805    
  0.42807171    
  0.30921322    
  5.21563478E-02
 -0.56991446    
 -0.13643402    
  0.27430406    
 -0.17929591    
 -0.38601786    
 -0.19574441    
   1.6413556    
 -0.80258828    
  0.58726722    
 -0.59195095    
  7.02440366E-02
 -8.20503309E-02
  0.25263330    
 -0.24789366    
  0.11383502    
 -0.13775980    
 -0.16266115    
  0.54278779    
 -0.45815346    
  0.53308880    
 -0.75492454    
  0.77168036    
 -0.61473233    
  0.72881627    
 -0.38479090    
 -0.26872119    
  0.16446006    
 -0.14394663    
  0.19743526    
 -4.47358489E-02
 -0.22368856    
 -0.42889854    
  0.74213672    
  5.42770959E-02
 -0.26898983    
 -1.24224527E-02
 -2.02025697E-02
 -2.32270770E-02
  0.19400240    
 -0.26150417    
  0.90731215    
 -0.77903157    
  0.47429439    
 -0.37164000    
  0.80920410    
  -1.1215787    
  0.50169337    
 -0.36324954    
  0.33345225    
 -0.28202721    
  0.26486757    
 -0.22555046    
 -0.13387553    
  8.44828188E-02
  0.27494323    
  0.43825501    
 -1.37414001E-02
 -0.88532853    
  0.15240714    
  0.31032956    
 -0.52565038    
  0.23347940    
  4.76878434E-02
 -0.14479922    
  0.24055471    
 -0.20166123    
  0.27050522    
  0.13768081    
  0.42815259    
 -0.73043352    
 -0.29753447    
  0.41095057    
 -0.10366011    
 -0.33404788    
  0.72319949    
  0.11632010    
 -0.25361764    
 -0.25916174    
  0.47092021    
 -0.26205909    
 -0.19912876    
 -4.20332737E-02
  0.18819629    
  0.12010504    
  0.10052510    
 -0.21229649    
 -0.28630012    
  0.19057491    
  0.14431784    
  0.23180158    
 -0.28663781    
 -6.28292607E-03
 -3.20197977E-02
 -0.21719597    
 -3.56688425E-02
  0.27219987    
  0.27698675    
 -0.39663318    
  0.16539247    
  0.45696160    
 -0.37317374    
 -0.62627470    
  0.97337127    
 -0.62547606    
  0.58915770    
 -0.61415887    
  0.43621099    
 -0.49620315    
 -5.81074171E-02
 -0.14375857    
  0.14944026    
 -0.31350860    
  0.27598605    
  0.12947895    
 -0.36000264    
 -0.29015437    
   1.1358637    
 -0.38500822    
 -4.29660454E-02
 -0.44020796    
  0.81093031    
 -0.30010450    
 -0.19513072    
 -5.68334796E-02
 -5.40671386E-02
 -0.30428019    
 -8.40353500E-03
 -0.24231350    
  0.84729761    
  0.57334590    
 -0.30603132    
 -0.59096634    
  0.65913582    
 -0.10774277    
 -0.27010036    
 -4.67489511E-02
  0.16666654    
  0.41466242    
 -0.14364269    
 -0.37188864    
 -0.23262244    
  0.30318627    
  0.14879896    
 -0.33156005    
 -0.31351849    
  0.16594288    
 -0.43337372    
  0.86797208    
 -0.28175887    
  0.29161137    
 -0.34553286    
  0.60487592    
  5.44653647E-02
  0.27397832    
 -0.62371868    
 -0.20701410    
 -0.12499660    
  0.62728584    
 -0.43696970    
 -0.62306201    
  0.57754517    
 -2.45379331E-03
  0.17739554    
 -6.37158304E-02
 -0.16406824    
 -0.25464213    
  0.90421826    
  3.05672996E-02
 -0.68792522    
  1.03626586E-02
  0.58146656    
 -0.71647173    
 -0.13564052    
  0.17042698    
 -3.47860083E-02
   1.1834089    
  -1.0851531    
 -0.28234857    
  0.28234878    
 -0.14043041    
  0.54232430    
 -0.46251822    
 -0.67624515    
  0.39986300    
  0.51307023    
  1.99784804E-02
 -0.36139584    
 -4.51690555E-02
  0.29015437    
  6.91572353E-02
 -0.15415072    
 -0.30576566    
  0.30037507    
 -0.45391732    
 -8.54715332E-03
 -5.28756119E-02
   1.2914363    
 -0.94020629    
  6.77180290E-02
 -5.19200824E-02
  0.11254451    
  0.92132026    
 -0.98194486    
 -2.98085366E-03
  0.66437888    
 -0.36041233    
 -0.65851152    
  9.72425044E-02
  0.83676285    
 -0.36531240    
 -6.72733113E-02
 -0.13205971    
 -3.28879170E-02
 -0.22010855    
  0.24413404    
  0.27122709    
  3.55593190E-02
  0.11340667    
  0.37176514    
 -0.66400629    
  0.48811555    
 -0.31805307    
 -2.20526452E-03
 -8.28058273E-02
 -0.59066862    
 -0.12429771    
  9.35258940E-02
  0.35040554    
  3.70413885E-02
 -0.56265056    
  0.78942406    
  0.13955170    
 -0.22261828    
  0.44408005    
 -0.47337615    
 -0.22652753    
  0.41109908    
 -0.21475205    
  0.20117697    
 -0.24385792    
  5.37613221E-02
  0.41733184    
 -0.26436245    
  0.52770346    
 -0.66699290    
  3.99518237E-02
  8.50513130E-02
  0.27501211    
 -0.52427304    
  0.59968162    
 -0.79251945    
  0.10610650    
  0.37133217    
  0.55164772    
 -0.33967721    
 -6.57876432E-02
 -0.37687770    
  0.23531385    
  0.17112231    
 -0.22557358    
  0.28585538    
  0.15545587    
 -0.55727124    
  0.12805209    
 -0.41028434    
  0.62570578    
  0.39507517    
  6.20057732E-02
 -0.56330365    
 -0.12616928    
 -0.25797307    
  0.27494320    
  0.49434441    
 -0.14321375    
  0.10586824    
 -1.37932375E-02
 -0.42888537    
  0.59225273    
 -0.60417175    
  0.34364089    
 -0.31061873    
  0.52693665    
 -0.46617532    
 -0.17883442    
  6.81221634E-02
 -0.28281593    
  0.94876713    
 -0.65383023    
 -0.35152453    
  0.72184104    
 -0.81134611    
  0.12648407    
  0.32174864    
 -0.38650700    
 -0.13152152    
  0.83865482    
 -0.22923847    
  0.12695982    
 -0.32158357    
 -0.11811488    
  0.24499251    
  0.58986121    
 -0.18128598    
 -0.34301534    
 -0.34085798    
  0.53873992    
 -0.36414066    
  0.47129476    
 -0.74613959    
 -0.40546498    
  0.21494688    
 -0.45610896    
  0.16705407    
 -5.50986873E-03
 -8.65094438E-02
 -5.57419844E-02
  0.20644426    
 -9.79043245E-02
  0.17275226    
  0.50019234    
  0.95573562    
 -0.53006798    
 -0.40832624    
  0.31244478    
 -0.34447077    
  7.41079599E-02
  0.14310072    
  0.12306011    
 -0.17185019    
  0.11332852    
 -7.41078109E-02
 -0.21655495    
  0.11811472    
  0.34627634    
 -0.12366331    
  2.92906947E-02
  0.23584594    
  0.16755523    
 -0.78241527    
  0.45444658    
 -0.68742740    
 -4.27250750E-02
  0.23576199    
 -8.16111788E-02
  0.89705962    
 -0.70852113    
  3.32438610E-02
  0.19943123    
 -7.65148848E-02
 -0.12564532    
  9.63033214E-02
 -0.46950760    
  0.21357428    
 -2.92704683E-02
  0.69808573    
 -1.32234115E-02
 -0.23949964    
 -0.27856216    
  0.11840367    
  0.39965829    
  0.27343789    
 -0.56278527    
 -0.10783280    
  0.58061016    
 -0.48845538    
  2.45275348E-02
 -0.17267646    
 -0.21857296    
  0.52505624    
 -0.11850583    
  0.38131475    
 -0.57191312    
 -0.22577171    
  0.60013717    
 -0.45353344    
  0.22314365    
 -0.34057131    
 -1.61035117E-02
  0.19948949    
 -0.13657556    
  0.58030599    
 -0.43578354    
  0.28106406    
  0.10754935    
 -0.47394705    
  0.13173383    
 -7.85746276E-02
 -0.21162958    
  0.86446583    
 -0.38233072    
 -0.46875685    
  0.33789507    
 -8.65807459E-02
  0.39768302    
 -0.29465050    
  0.11024356    
 -0.19028628    
  0.28198397    
 -0.21366462    
 -0.20909196    
  0.59711009    
 -0.25773513    
  2.45412420E-02
 -0.14543472    
 -0.28147092    
  0.35574573    
 -3.08394302E-02
  0.44709209    
  8.36676806E-02
 -0.57419538    
 -0.17858997    
 -0.20720983    
  0.91146791    
 -0.43632290    
 -0.20043354    
  0.97362304    
 -0.88617671    
 -0.15494822    
 -7.23903254E-02
 -0.29875404    
 -0.10671080    
  0.86262387    
 -0.15383385    
  0.58309460    
 -0.57867014    
 -0.48110265    
  0.16732870    
 -0.14263637    
  4.43003438E-02
  0.40324029    
 -0.20712531    
  0.89804292    
  -1.0079800    
 -0.13047817    
  0.60771823    
 -0.15795286    
 -6.42422587E-02
 -0.18137406    
 -0.14331953    
  0.49028811    
  0.36865121    
  0.28768215    
 -0.46501631    
 -0.32427475    
  9.19682607E-02
 -0.17067409    
 -0.15539208    
  0.64413983    
 -6.28149584E-02
 -0.72777551    
 -0.36921740    
   1.4822663    
 -0.68764967    
  0.50687027    
 -0.60349721    
 -2.94141192E-02
  0.13259816    
  0.34484059    
 -0.42888537    
  7.52921179E-02
 -0.30915642    
  0.85835695    
 -0.90744650    
  0.37567589    
  0.22357532    
  5.16785914E-03
 -0.32383740    
 -0.33552244    
  2.29894128E-02
  0.97676265    
 -5.52905872E-02
 -0.72198260    
 -9.47784111E-02
 -0.46883488    
  0.23244603    
  0.42260131    
  0.12530605    
  0.38308969    
 -0.33501327    
 -0.47082025    
  0.38788226    
 -0.24499939    
  0.30104867    
 -8.98740515E-02
 -0.66154176    
   1.4201590    
 -0.68565649    
 -2.81099789E-02
 -0.12355616    
  0.34845266    
 -8.78076404E-02
 -0.56584918    
 -0.45729005    
   1.1231319    
 -0.27735475    
 -0.40204647    
  0.55619699    
 -0.30412433    
 -3.78422067E-02
  8.19479525E-02
  0.21396434    
 -0.13119237    
  0.52842695    
 -0.57139289    
 -0.20801450    
  0.75712270    
 -0.42322758    
 -0.45845747    
  3.67318727E-02
  0.24583517    
  0.89241809    
  -1.1547825    
  0.24425229    
 -0.11322425    
 -4.17971648E-02
  8.47220048E-02
 -6.95931166E-02
  0.43602437    
 -0.24275212    
 -0.44458684    
 -3.86861945E-03
  0.69701564    
  9.21463594E-02
 -0.36577064    
  0.20779788    
 -0.34933814    
  0.45860863    
 -0.28953210    
 -0.26731479    
 -8.75978768E-02
  0.18290824    
  0.20120382    
 -0.33264247    
  0.53788108    
 -0.55474472    
  0.23799863    
 -0.22784616    
  0.52685797    
 -0.50027853    
 -2.32182890E-02
  0.24044275    
 -0.24380395    
  7.77088404E-02
  0.25200638    
 -0.12904461    
  0.56236660    
 -2.06191055E-02
 -0.66159898    
  5.43940924E-02
 -0.16946362    
  0.53899646    
 -0.35783723    
  0.80704671    
  7.75195705E-03
 -0.57779789    
  3.82496901E-02
 -0.14974518    
  0.19716808    
  0.24356510    
 -0.63855892    
 -0.19616695    
 -5.47013171E-02
  0.57837182    
 -0.51609451    
 -0.44983128    
  0.18822129    
  0.70532751    
  0.29371729    
 -0.35615948    
  0.31187189    
 -0.83915496    
  0.43839601    
  0.52813977    
  9.65177044E-02
 -0.76343375    
 -0.22800976    
  0.74464369    
 -0.35282138    
  0.61903906    
 -0.31163517    
 -0.14777361    
  0.21985926    
 -0.56621671    
  3.57764065E-02
  0.62540889    
 -0.22528245    
  0.16358915    
  0.21217453    
 -0.76319122    
  0.38742763    
  0.21497312    
 -0.47519836    
 -3.39016169E-02
  0.14175886    
 -0.21941003    
   1.0723914    
 -0.50306249    
 -0.35241583    
  2.71287635E-02
 -0.35911122    
  0.53288007    
 -0.11931819    
 -0.25593352    
  0.18924221    
 -0.18627001    
  8.52787197E-02
  0.75777084    
 -0.51466417    
 -0.10583524    
  0.10155271    
 -2.14824243E-03
 -0.37684631    
  0.20861861    
  6.88234419E-02
  0.13115333    
 -0.23624986    
  7.86209479E-02
 -4.48951833E-02
 -0.25423416    
  0.77672619    
 -0.46306843    
 -3.92206460E-02
  0.41210943    
  0.14177540    
 -0.15847021    
 -0.56679618    
  0.38447496    
 -0.66722333    
  0.49814719    
 -0.33169886    
  0.66611868    
 -0.33203009    
  0.12333628    
 -0.25584567    
  0.28700045    
  0.34287864    
 -0.43941656    
 -0.36572489    
  0.54654348    
  6.01823591E-02
 -0.49038684    
 -0.27048957    
 -0.24323025    
  0.67609459    
 -0.20669489    
  0.32693189    
 -0.12269683    
 -0.10919931    
 -0.41235685    
  0.42599970    
 -0.13005304    
 -0.40084639    
  0.45783305    
 -0.50985438    
  0.33855048    
 -0.20259479    
  0.14197025    
  0.46030617    
 -0.20247684    
  0.72391897    
 -0.87712324    
  0.40767029    
 -0.20730056    
  0.23980618    
  0.25297123    
 -0.39968702    
  0.47922051    
 -0.45965984    
 -9.73232556E-03
  0.76165116    
 -0.56075788    
 -0.35382167    
 -0.17381075    
  0.63018954    
 -0.53026748    
  5.08330278E-02
  0.55418676    
 -0.49201953    
 -0.24390532    
  0.36745569    
 -0.17700870    
  0.51831210    
 -0.34372747    
  0.11020319    
  0.31290489    
 -0.42068374    
  0.12928526    
  0.13512579    
 -0.13512571    
  0.37082973    
 -0.56772506    
 -0.13872635    
  2.35303380E-02
 -0.26469246    
  0.31845388    
  0.16472021    
  0.56626922    
 -0.66955513    
 -0.14170706    
  0.21173550    
  0.55338532    
 -0.45238200    
 -0.45698830    
  0.70343870    
 -0.56818503    
 -0.21042366    
  0.74211448    
 -0.48750103    
 -0.27717075    
  0.79431629    
 -0.60756886    
  0.11039525    
  5.63394558E-03
  8.34938362E-02
  0.54136217    
 -0.12817498    
 -0.25571990    
 -0.18896599    
 -0.15548505    
  0.10909209    
  0.20851207    
 -0.40546495    
  0.34228626    
 -0.16223472    
  0.95091158    
 -0.82058156    
 -7.77593553E-02
 -0.23944807    
  3.03566027E-02
  6.12107739E-02
  0.13976197    
 -0.44002292    
  0.44814193    
 -0.13854980    
  0.22128433    
  0.18314847    
 -0.43908155    
  0.15963000    
  0.46383700    
 -0.36258328    
 -8.49932507E-02
  0.39284083    
 -0.40637314    
  0.69993621    
 -0.64687335    
  0.49991357    
 -0.41808370    
  0.57714832    
 -0.73408073    
  0.30494151    
 -0.20937847    
  7.78983906E-02
 -0.35634026    
   1.0076405    
 -0.55748129    
  0.58041531    
 -0.71242481    
  0.28035602    
  0.44510984    
  -1.0638868    
  0.16337188    
 -0.11020320    
  0.20682997    
  0.14204787    
 -8.82575735E-02
  0.56989419    
 -0.57239091    
 -3.04593369E-02
  0.40374553    
 -0.33888471    
 -0.23590559    
  0.25267288    
 -0.49355677    
  0.30599594    
 -0.46599999    
  0.17161009    
 -0.10536032    
  0.73088759    
 -0.22006167    
  0.35821220    
 -0.18232156    
 -0.33991909    
 -4.00667936E-02
  0.18598337    
  0.35824037    
 -0.52244991    
  0.15106890    
 -0.20479451    
  0.59246528    
 -0.31867805    
  4.11182530E-02
 -3.37381288E-02
  0.11995936    
  0.14541678    
 -0.34439823    
  0.49586016    
 -0.33003083    
 -7.70510063E-02
  6.11957759E-02
 -0.13157633    
 -1.31063126E-02
  1.83010455E-02
  0.24060667    
 -0.63576233    
  0.55078572    
 -0.30032632    
  0.36472610    
  9.51211974E-02
 -0.27952382    
  8.84686187E-02
  0.30018947    
 -0.21891534    
  0.22229946    
 -0.31508097    
 -2.31736153E-03
  0.10559238    
  0.41447103    
 -0.43343881    
 -0.35667500    
  0.24894758    
  0.37661695    
  0.12659694    
 -0.67328823    
 -2.56060269E-02
  0.43853369    
 -0.26199251    
 -0.29901832    
  0.56101072    
  0.22239964    
 -0.49166504    
  9.28741470E-02
 -0.27665660    
  0.57041788    
 -0.78482753    
  0.16342454    
  0.11057780    
 -5.66724278E-02
  0.52873987    
 -0.17002641    
 -0.15857324    
 -0.19722942    
  0.39572796    
 -0.12268732    
  7.66330659E-02
 -0.13587587    
 -0.35065678    
   1.0577904    
 -0.59825796    
  0.43791535    
 -0.86788893    
  0.21207947    
  0.12992539    
 -0.24346356    
  0.17938471    
 -1.98025592E-02
  0.30195481    
 -0.22268143    
 -0.21280469    
  0.34257591    
 -0.21657287    
 -5.16910255E-02
  0.57652384    
 -0.40397605    
  0.11579688    
  1.18579306E-02
  3.92159307E-03
  0.30610231    
 -0.63438898    
  0.82531881    
 -0.69076884    
 -5.11682183E-02
 -0.28103775    
  0.11261871    
 -0.16705386    
  0.18464969    
  0.31845364    
  2.50534005E-02
  7.92492777E-02
 -0.56966603    
  0.12337887    
  0.38136753    
 -0.17745544    
 -2.70620156E-02
  3.67239974E-02
 -4.67489511E-02
  0.10056308    
  0.11600966    
 -0.76678717    
 -0.21878622    
   1.1376934    
 -3.00643183E-02
 -0.52650756    
  0.41855043    
 -0.43386450    
  0.33955392    
  0.18048860    
 -0.37385964    
  0.11570703    
 -8.16276222E-02
 -0.52728331    
  1.30152861E-02
 -0.28195152    
  1.69977024E-02
   1.2267452    
 -0.45269156    
  0.27661073    
 -0.38024560    
  0.73534769    
 -0.34144339    
 -0.49036470    
  0.40967545    
  0.25945121    
 -0.37042949    
  0.51504201    
 -0.43175417    
  0.24239561    
 -0.19391382    
 -0.12475146    
 -0.10045171    
 -0.10307229    
 -2.31224205E-02
 -5.09853400E-02
 -0.22314337    
  0.25045937    
 -8.10413137E-02
  0.63465106    
 -0.26892602    
 -0.55064708    
 -6.87141269E-02
  0.28558803    
  0.72410935    
 -0.37469342    
 -0.11750600    
  0.73466718    
 -0.73966742    
 -2.79562064E-02
  0.61267507    
 -0.71289372    
  0.58968425    
 -0.19088885    
 -0.32468739    
  0.60613573    
 -0.64662701    
  0.28354135    
 -0.26714748    
  0.46252298    
 -0.46252313    
  0.46422815    
 -0.26355746    
 -8.31889883E-02
 -0.11477535    
  4.49215621E-02
 -0.20585215    
  0.11954536    
  0.37785742    
 -5.35312071E-02
 -3.52369286E-02
 -0.37124693    
 -6.96485266E-02
  0.57495439    
 -0.32911906    
 -5.80637753E-02
 -3.03473230E-02
 -3.70942838E-02
 -0.45156971    
 -0.25327328    
  0.65721512    
  0.41154429    
 -6.89929575E-02
 -0.10728654    
  0.69915324    
 -0.77418846    
  0.23296539    
 -6.19210629E-03
 -0.25042740    
  3.14160660E-02
 -7.21274689E-02
  0.27443686    
  0.23194696    
  0.23805682    
 -0.68267584    
 -0.22379491    
  0.43224755    
 -0.22685014    
  2.64889747E-03
  7.39191845E-02
 -6.86419457E-02
  8.32762644E-02
 -0.26139602    
 -0.17106418    
  0.41536641    
 -0.25061110    
  0.14689098    
  0.84963691    
 -0.31772390    
 -0.71423489    
  0.84495342    
 -0.51082540    
 -0.57797605    
  6.48000315E-02
   1.0365977    
 -0.60405165    
  0.38921845    
 -0.68970495    
 -0.32146513    
  0.87665272    
 -0.48871818    
  0.12383834    
  0.83586937    
 -0.65924573    
 -0.13489306    
  4.52807359E-02
 -0.27731940    
  0.81740034    
 -0.30245963    
 -0.36521840    
  0.28397685    
 -0.21814501    
 -0.17185029    
  0.14090535    
  0.23563661    
  4.50466620E-03
 -2.24956358E-03
 -0.31199917    
  0.13506863    
  5.74569292E-02
 -6.55542687E-02
  0.83561563    
 -0.22874102    
 -0.82393903    
  0.12039816    
  0.15201642    
  8.35869014E-02
 -9.13088843E-02
 -0.42899573    
 -0.24116196    
  0.57820094    
  0.25602475    
 -0.15123083    
  0.44055668    
 -0.41288161    
  0.54353535    
 -0.60230070    
  0.19539355    
 -0.26344690    
  1.67600792E-02
  3.80481780E-02
  0.11807930    
  0.51319265    
 -0.38441163    
  0.38014752    
  0.31715795    
 -0.86227793    
  6.19246550E-02
  0.30598938    
 -0.49062285    
  8.26035291E-02
  0.27156830    
 -8.75429958E-02
 -0.15628085    
 -5.10313474E-02
  0.12762369    
  0.37900424    
 -0.45559710    
 -9.65545103E-02
  0.20266126    
  0.52283382    
 -0.50950044    
 -6.64444081E-03
 -0.31623402    
  3.00321225E-02
 -0.20991771    
  0.82941204    
 -0.42151690    
  0.49072209    
 -0.20729673    
 -0.44081756    
 -0.23241942    
  0.63598871    
 -0.36730298    
 -5.92558533E-02
 -0.18115966    
  0.19845083    
 -0.33647215    
 -0.16016856    
 -0.20800047    
  0.11456643    
 -8.04721266E-02
  0.14049028    
  0.46208420    
  -1.0024683    
  0.36000258    
   1.2460965    
 -0.62526971    
  5.17621450E-02
  0.56511140    
 -0.11799393    
  0.15604632    
 -0.46740970    
  0.18834817    
 -0.20401439    
 -0.15327407    
  0.18691234    
  1.07216430E-07
  3.50037701E-02
 -0.29508045    
  0.42183200    
  1.50379268E-02
  0.48665529    
 -0.61866474    
  0.17376909    
  0.32825881    
 -0.26295358    
 -0.49561602    
  0.82824963    
 -0.51495504    
  3.16767320E-02
  0.11555325    
 -0.10668433    
  0.27769881    
 -0.66349107    
  6.59579188E-02
  2.69879792E-02
  0.25230008    
 -9.23780445E-03
  0.61725295    
 -0.58080232    
 -0.16238736    
  7.59859011E-02
 -0.30904675    
  0.47497478    
 -0.15621887    
  0.41826540    
 -0.45016992    
  8.13845694E-02
  7.73868188E-02
 -6.59578666E-02
 -0.36974707    
  0.38553092    
  0.52944326    
 -0.33305255    
 -0.53062820    
 -0.35667512    
   1.5693597    
 -0.74855763    
 -0.37166157    
  0.18421909    
  0.48587227    
 -0.72574288    
  0.43123463    
 -0.10731933    
  0.11122565    
 -0.38520384    
  0.10335264    
  0.15525758    
 -0.36747876    
 -0.30812383    
  0.57073408    
 -2.73988675E-02
  0.21909486    
 -0.18191586    
 -0.18671075    
  0.15205383    
 -8.67824256E-02
  0.34701300    
 -0.42112118    
  0.50310355    
  0.12273978    
 -0.62584364    
  0.27727300    
  5.02838641E-02
  1.69139393E-02
 -0.14165045    
  0.18874222    
  0.36046752    
 -0.64814973    
  0.16664372    
 -0.34099722    
  7.93098360E-02
  0.31872034    
 -0.10559744    
 -0.53561687    
 -0.28903234    
   1.1287833    
 -0.29704979    
  0.78845745    
 -0.32731619    
 -0.46114090    
 -0.16044517    
  0.36602333    
  0.38351434    
 -0.41662383    
 -1.79825593E-02
  0.39601177    
 -0.73895663    
  0.47319466    
 -0.22093379    
  0.19220619    
 -0.15111935    
 -0.55117691    
  0.86654425    
 -0.32387781    
  0.31767628    
 -6.24005357E-03
 -0.49119690    
 -0.10223961    
  9.45371538E-02
 -9.17083099E-02
  0.63199294    
  0.10940617    
 -0.59210271    
 -8.90039429E-02
  1.28155520E-07
 -0.19301687    
 -3.61285545E-02
  0.32057971    
 -0.51163489    
  0.72502244    
 -0.17997119    
 -0.13823728    
  0.11688424    
  5.59588261E-02
 -0.19189101    
 -0.25879908    
  0.35060656    
  2.50319787E-03
  0.52768284    
 -0.13395299    
 -0.28487548    
 -0.12143330    
 -0.41820395    
  0.19189091    
  0.10249938    
  0.10593329    
 -0.64288533    
  0.67084122    
 -0.11403055    
  0.21411432    
 -6.82575163E-03
 -9.07542929E-02
  0.25075871    
 -0.23586988    
  7.35800043E-02
 -0.21346524    
  4.70351130E-02
 -5.55699617E-02
  0.19650640    
 -9.08601657E-02
 -4.46855277E-02
  0.22743554    
 -8.60199705E-03
 -7.86040127E-02
 -6.51618615E-02
  0.46750680    
 -0.53988975    
  0.14452980    
 -0.70952165    
 -0.22078782    
  0.46262363    
 -0.36197987    
  0.39117920    
  0.26125675    
 -3.38059366E-02
 -0.38280144    
  0.82667857    
  0.54159737    
 -0.94614357    
  0.37089840    
 -0.19919299    
  2.97166277E-02
  0.24453464    
 -0.46824130    
  6.80534542E-02
  0.22103594    
  0.34756172    
 -0.61989129    
  4.33672965E-02
 -0.57095283    
  0.56563395    
 -0.52876318    
 -8.98951069E-02
 -5.59941381E-02
  0.46475422    
 -0.44916967    
  0.85901105    
 -0.89576054    
  0.21562867    
  0.33708802    
 -3.08158342E-03
 -0.66875595    
 -4.30833884E-02
  9.58816633E-02
  0.36860359    
  0.85685116    
  -1.2964907    
  2.42436305E-02
 -8.75558630E-02
  9.35259089E-02
  0.51082551    
 -0.48149791    
  0.78687966    
  0.44670820    
 -0.38299215    
 -0.35491264    
  0.46912307    
  0.48449051    
 -0.46055049    
  0.33647203    
 -0.59797645    
  0.20396638    
 -9.30347964E-02
 -1.76548287E-02
  0.35054934    
  6.58817068E-02
 -0.32413244    
 -0.38935408    
  0.51765174    
 -0.17581208    
  0.26180276    
  0.28345981    
 -0.17697608    
 -0.28880489    
 -0.40434203    
   1.2760583    
 -0.85610843    
  0.32246837    
 -0.52806741    
  0.20338443    
 -0.10265396    
 -0.12549095    
 -0.89971560    
  0.96703595    
 -0.16989896    
  0.50152308    
 -0.47112572    
  0.87347078    
 -0.49634784    
 -0.26668572    
  0.31283236    
 -0.51082557    
  0.58451319    
 -0.31663382    
  0.36983782    
 -0.52357209    
   1.2321439    
 -0.93864757    
 -0.43413299    
  0.11104918    
   1.0173174    
 -0.93105704    
  0.19464222    
  1.12740332E-02
  0.59052318    
 -0.78004563    
  0.97266579    
 -0.78989285    
 -8.23025852E-02
  0.25022459    
 -0.20236865    
  9.14796218E-02
 -9.38186124E-02
  0.61144412    
 -0.82178938    
  0.32734740    
  6.84371591E-02
 -0.36448765    
 -4.58533056E-02
  0.26619196    
 -7.70510063E-02
 -0.24027975    
  0.35914096    
 -0.11401852    
  0.13111311    
 -3.88816819E-02
  0.38168967    
 -0.65914553    
  0.87109882    
 -0.74816120    
  0.54667884    
 -0.72336113    
  0.40954664    
 -6.30460754E-02
 -0.27261162    
  0.45094845    
 -0.19363751    
 -0.27745569    
  0.22778399    
 -0.25728458    
  0.30915645    
 -0.66071177    
  2.52114870E-02
  0.32933336    
 -0.40248466    
  0.41139969    
  0.31035215    
 -1.09052528E-02
 -0.42876056    
   1.0167910    
  9.63063464E-02
 -0.92350709    
  0.12794480    
  2.66037099E-02
  8.89982805E-02
 -0.28913876    
 -0.17476992    
  0.75540453    
 -0.73138946    
  0.41334355    
 -4.11959141E-02
 -4.68365103E-03
  0.10887548    
 -0.25251815    
  0.74464369    
 -0.12310603    
 -0.45698830    
  1.36990165E-02
  0.39863938    
 -0.56610560    
  0.27486563    
 -0.35000524    
  0.51831210    
  0.29838192    
 -0.31925204    
  0.44621679    
 -0.38818026    
 -0.60585952    
  0.47493070    
  0.52359825    
 -0.82843965    
  0.49219152    
 -0.49219134    
 -0.22957447    
  0.12421414    
  2.84502492E-03
  0.32668406    
 -0.15244453    
 -0.14899305    
  0.20694676    
 -0.20142159    
  0.39716640    
  2.73991562E-02
 -0.61852437    
  4.89494130E-02
  0.50058222    
  0.11305281    
 -0.46862513    
  0.53531659    
  1.44118965E-02
 -0.35508621    
  0.39711589    
 -0.37913802    
  0.11157738    
 -0.93539649    
  0.28131664    
  0.26147979    
  8.20828527E-02
  0.47203973    
 -0.17961347    
 -0.33121213    
  0.59995329    
 -0.20585215    
 -0.13217172    
 -0.16251893    
  0.29278421    
 -0.45334902    
  0.55488557    
  0.67663234    
  -1.0658506    
 -5.22312038E-02
  0.84461308    
  -1.1137025    
  0.33144712    
 -0.28684279    
  0.10804129    
  0.24695425    
 -0.26519197    
  0.24138097    
  0.80905420    
 -0.88669020    
  0.70479780    
 -0.84729767    
  0.64548272    
 -0.37598255    
 -0.48665503    
  0.35443377    
  0.44817030    
 -0.65058738    
  0.67861909    
 -0.59267664    
 -0.34414861    
   1.2159344    
 -0.49013120    
 -0.14449185    
 -0.35568127    
 -2.34515388E-02
  0.71659863    
  5.00510037E-02
 -0.67597276    
  0.25543398    
  0.45459804    
 -0.66168380    
 -0.17702569    
 -0.24629670    
  0.25680462    
 -7.22334161E-02
 -0.19817671    
 -0.10080460    
 -1.01522347E-02
  0.69314730    
  0.21905340    
 -0.10127036    
 -0.17554170    
  0.63328236    
  9.30904746E-02
 -0.16136640    
  0.29457071    
  -1.0236874    
  0.79595661    
 -0.60517842    
  0.22524641    
 -0.20699328    
  0.34967363    
 -0.54919684    
  0.45570642    
 -0.12329807    
 -0.43531784    
  0.10290979    
  0.15999204    
 -0.30212262    
  0.69132721    
 -5.23482636E-02
 -0.44161972    
  4.38025109E-02
  0.61595762    
  0.25951108    
 -0.60217535    
  0.20205311    
 -0.37227443    
  0.18318020    
 -0.12316236    
 -7.30808219E-03
  0.28707087    
  0.31125522    
 -0.56703573    
  0.70023108    
 -0.79981560    
  0.27118552    
 -0.51616234    
  0.66602677    
 -0.50283921    
  0.28910166    
  0.13883653    
 -0.35932389    
  0.19243820    
  0.10382747    
 -0.23454967    
 -0.11903057    
 -0.13192736    
 -9.75564122E-02
  0.11345470    
 -0.36527413    
  0.62252963    
  0.52775478    
 -0.44583741    
 -0.48860249    
  0.34636545    
 -0.59925091    
  3.24856676E-02
 -0.12638167    
 -0.25205481    
   1.7624451    
 -0.84349108    
 -6.59578964E-02
 -3.46855372E-02
   1.0493808    
 -0.93029171    
 -0.18284391    
  5.48920371E-02
  0.59828210    
 -0.38527864    
  0.16742285    
 -0.23950396    
 -6.38514832E-02
 -1.66206490E-02
  2.48286668E-02
 -0.16878958    
  0.24987981    
 -0.27271929    
  0.63715309    
 -0.66052610    
  0.24188580    
 -2.41622254E-02
  0.24251989    
 -0.25895876    
 -0.13907167    
  0.36110964    
 -0.12723008    
 -9.20490250E-02
  0.19464222    
  0.43745011    
 -0.21476018    
 -0.31032002    
  0.91728055    
 -0.75117850    
 -3.62899527E-02
 -0.29349607    
  0.84437793    
 -0.65383023    
 -0.28848571    
  0.14908496    
  9.50583518E-02
  3.70869935E-02
 -4.46725637E-02
  0.60290039    
 -0.34484044    
 -0.16136643    
 -7.16297552E-02
  0.47709456    
 -0.44542333    
 -0.34272662    
  0.91493857    
 -0.60636127    
  7.41681643E-03
 -4.53479476E-02
  0.60566700    
 -0.17308150    
 -0.67000562    
 -5.37042357E-02
  0.55467743    
 -0.21574505    
  0.26594898    
 -0.30350006    
  0.51184571    
 -0.54821324    
  0.13815011    
 -0.29849315    
 -1.24999629E-02
  0.12405273    
 -0.32927600    
 -1.55644817E-02
 -0.20854470    
  0.51372010    
  2.88592814E-03
  0.45512381    
 -4.86986227E-02
 -0.18501221    
  0.11752617    
 -0.25337005    
 -0.11481106    
  0.28916475    
 -6.66145235E-02
 -0.23149182    
 -2.99833086E-03
  0.40646571    
 -0.11428919    
  0.37665364    
 -0.28052834    
 -6.12888113E-03
  0.21325858    
 -0.19699833    
 -0.20022255    
 -7.94270262E-02
 -0.21649922    
  0.53179622    
 -0.56890011    
  0.68451917    
  0.32175702    
 -0.72117460    
 -2.08884533E-02
  0.24040797    
  1.64614413E-02
 -0.14467175    
 -0.26590806    
 -8.00426230E-02
  0.38978729    
  0.42410135    
 -0.48939294    
 -3.93172987E-02
 -0.11122580    
  0.15774567    
 -8.74466673E-02
  0.50873446    
 -0.14322157    
 -9.29579288E-02
 -5.55062343E-08
 -0.34847218    
 -2.56789047E-02
 -1.74931381E-02
 -0.43987367    
  0.51082587    
  8.90638679E-02
 -0.30198595    
  0.34130299    
  8.76134112E-02
 -0.51747006    
  0.28211126    
  3.83608267E-02
  0.51565260    
 -0.57661349    
  0.53230751    
 -0.39130402    
 -0.26236430    
  0.66202253    
 -0.35358962    
 -0.16726969    
  0.53736097    
 -0.68499726    
  0.58886850    
 -0.24132568    
 -0.39746979    
  0.59458953    
  0.34397709    
 -0.60014570    
 -0.58487117    
  0.14977409    
  0.88730311    
 -0.30959231    
 -0.13534129    
  0.44648033    
 -0.32601690    
  8.61188397E-02
 -0.30819216    
 -0.27176660    
  0.34892559    
 -0.22067128    
  0.50339085    
 -0.49417377    
   1.0738432    
 -0.93155813    
 -7.43121430E-02
 -0.76418316    
  0.58642226    
  0.38825303    
 -0.23947994    
  0.80173779    
 -0.66710418    
  0.56291562    
 -0.75194347    
  0.57458764    
 -0.19004370    
 -8.49257130E-03
 -0.18959756    
  0.65639770    
 -0.76520056    
  0.76252311    
 -0.43057680    
  0.25200167    
 -0.74241811    
  0.20342171    
  0.12871216    
  0.13322932    
 -0.29830894    
  2.80916449E-02
 -2.24100053E-02
  0.14479913    
  0.12646009    
  1.07414406E-02
 -0.10583524    
 -0.21075036    
  0.70335865    
 -1.45258999E-03
 -0.85361642    
  0.25999862    
  0.74568987    
 -0.88980323    
  0.85551399    
 -0.41716111    
 -0.15219161    
 -0.32016733    
  0.61637467    
 -0.43825495    
  6.86421320E-02
 -0.18576746    
 -9.61982459E-02
  0.73929679    
 -0.59402674    
 -0.13232496    
  0.43399325    
  0.58662850    
 -0.92268431    
  0.28913876    
 -2.87947487E-02
  0.32841411    
 -0.26107079    
 -0.18148154    
  0.57709455    
 -0.34442452    
 -0.20533891    
  0.29135180    
  0.26545906    
 -0.74799478    
  0.42989227    
  0.31950614    
 -0.54120308    
 -0.22314374    
  0.26097324    
  2.74616648E-02
  0.52783585    
 -0.58353478    
 -8.72283354E-02
 -7.84298405E-03
  0.34319848    
 -0.27473092    
  1.94182508E-02
  3.07718962E-02
 -7.50048161E-02
  0.24008475    
 -0.29429141    
  0.30216557    
 -0.21096322    
 -0.17412288    
 -0.22170360    
 -3.66339087E-02
  0.14880584    
  0.31699124    
 -0.30739102    
  5.57417870E-02
  5.84962778E-02
 -0.28390115    
  0.22841284    
  0.27407664    
  1.58555266E-02
 -0.25163540    
  9.63607952E-02
  8.78860503E-02
 -2.67980844E-02
 -7.16418102E-02
  0.24569900    
 -0.37885135    
 -0.49578798    
 -0.17340636    
   1.4053425    
 -0.61634743    
  0.31355426    
 -0.51871532    
 -0.30208692    
 -6.93117827E-02
   1.0628943    
 -0.21286614    
 -0.37525147    
  0.27419886    
 -2.05720440E-02
 -7.67763928E-02
 -0.48862991    
  0.86456966    
  5.65874167E-02
 -4.12941575E-02
 -0.39874229    
  0.90618956    
 -0.76795828    
 -0.19243814    
  0.26419884    
  0.24290648    
 -0.33232760    
  0.56627500    
 -0.54861456    
  0.12529181    
 -5.55696860E-02
  9.71638411E-02
 -0.30763283    
  0.28136495    
 -0.29659367    
  0.15378523    
  0.18924187    
  0.36408842    
 -0.22693397    
 -0.58525813    
  0.27840620    
 -7.82523304E-02
 -0.38020527    
  0.12756124    
 -0.10735843    
  0.30503091    
 -4.52340059E-02
 -0.16448657    
  0.58778679    
 -7.15211555E-02
 -0.43482479    
  0.45274663    
 -0.30019334    
  0.22074278    
 -0.50443584    
  0.92894936    
 -0.94500089    
  2.87103057E-02
  0.42003366    
  5.81909530E-02
  7.76721491E-03
 -0.39010984    
  6.63226917E-02
  0.58152825    
 -0.28519395    
 -0.17558485    
 -4.35905382E-02
 -2.50640940E-02
  0.54574192    
  0.30228093    
 -0.71069139    
  0.58211672    
 -0.52409846    
  0.13457477    
 -0.59916490    
  0.25131431    
  7.22607300E-02
 -0.19587453    
  0.10008335    
  0.50923717    
 -0.47542369    
 -0.20351648    
  0.25340220    
  0.18798265    
 -0.22769028    
 -7.89881870E-02
  9.65545028E-02
 -0.15581059    
  7.55604133E-02
  1.07240733E-02
 -6.32947758E-02
  0.73078209    
 -0.36787671    
 -0.48033324    
  7.38799497E-02
  0.19118425    
 -0.10047054    
 -7.59859085E-02
 -7.27591515E-02
  0.53505772    
 -0.15938206    
 -0.26843002    
  0.53427708    
 -0.24447891    
  0.37323895    
  0.32937720    
 -0.75915271    
 -0.35955521    
  2.53178496E-02
  0.19010358    
 -0.14429438    
 -0.10702012    
 -7.23207965E-02
  0.12095247    
 -0.46243730    
  7.26710334E-02
  0.36736521    
 -0.11294037    
  0.15725140    
 -0.17185026    
 -0.18526697    
  0.38158330    
  0.31377357    
  0.11064462    
 -0.13296692    
  0.23257969    
  0.22635840    
 -0.49806833    
  0.56162566    
 -0.70256203    
  0.17327182    
 -6.84156036E-03
 -0.27479842    
  0.44097164    
 -0.19401754    
 -2.86416560E-02
 -0.22738989    
  0.54076809    
 -0.61651409    
 -0.14436258    
  0.12114438    
  0.46832418    
 -0.48866385    
 -0.29225853    
  0.36807749    
 -0.62267411    
  0.17836888    
  0.46005335    
  4.14987085E-08
 -0.19997640    
  0.10840949    
 -3.43064778E-03
  0.22930992    
  0.45694050    
 -2.27480214E-02
  0.24242556    
 -6.01038150E-02
 -0.36005199    
 -0.21892415    
  0.48469782    
 -0.29364249    
 -0.50360531    
  0.68592697    
 -0.25910851    
 -5.30245714E-02
  0.22116126    
 -0.36464322    
  0.61595762    
 -0.34702149    
  0.43980315    
 -0.34409630    
  0.36772478    
 -0.51956320    
  5.61314747E-02
 -0.10584591    
  4.27617282E-02
 -0.14758314    
  0.54838610    
 -0.47562709    
 -0.12249346    
  0.60587823    
 -0.62014389    
  0.41309875    
 -0.37919712    
  0.21197040    
  0.32841411    
 -0.57428604    
 -0.11886127    
  7.48013854E-02
 -0.26687890    
  0.97640759    
 -0.39517850    
  0.10206554    
 -0.13551338    
 -0.18368322    
 -9.12315398E-02
  0.18480612    
 -3.53573859E-02
  0.54518968    
 -0.41069469    
 -0.63848859    
  0.39261690    
  0.77848095    
 -0.86549228    
  4.29515578E-02
  0.14250010    
 -0.21730134    
 -0.48631722    
  0.65287352    
 -0.11607195    
  8.26427713E-02
  4.43285853E-02
  0.23553276    
 -0.17251953    
  2.54117232E-03
 -0.12127889    
  0.25861034    
  0.13822183    
  0.32734740    
 -0.26028290    
 -0.12252408    
 -0.23543891    
  0.65639770    
 -0.42913908    
  0.83816266    
 -0.74790525    
 -0.54194915    
  0.40546510    
  2.96630729E-02
 -0.11961138    
  0.49469620    
 -0.53062826    
 -7.34377839E-03
  0.23729344    
 -0.37398878    
  0.74528521    
 -0.92704338    
  0.44520536    
 -0.30075416    
 -0.15123081    
 -0.30368266    
 -0.10178256    
  2.02027727E-02
  0.41210943    
 -0.21736547    
 -7.25263581E-02
  2.62022894E-02
 -0.16353378    
 -1.02039650E-02
  0.25642940    
 -0.14953198    
 -2.33108979E-02
  1.40516190E-02
  3.20395082E-02
 -9.04973783E-03
  8.28357711E-02
  0.49734616    
  0.38403285    
 -0.60210019    
  0.16851364    
 -1.34591553E-02
  0.22693062    
  0.59686440    
 -0.58826226    
 -0.20090851    
  8.28577429E-02
 -0.25372714    
  0.51701766    
 -0.30763283    
  5.02493931E-03
 -0.28851768    
  0.24497716    
  0.47457421    
 -0.11737595    
 -0.58559132    
  0.15790316    
  0.18419231    
 -5.52360192E-02
 -2.50014160E-02
  0.33827913    
 -0.50005364    
  0.49824700    
 -5.76904602E-02
 -8.59671086E-02
 -0.11491644    
  0.10231128    
  0.12690248    
 -0.55915046    
 -0.31520185    
 -9.35260504E-02
  0.60077381    
  2.65268870E-02
  0.22627987    
  0.54972494    
  -1.0076929    
  0.73989242    
 -0.52403575    
  0.15491022    
 -0.23229700    
  7.73867890E-02
  0.69181645    
 -0.56462151    
 -0.14058195    
 -0.12014436    
  0.41051811    
  0.17861837    
 -0.39623317    
 -7.27593452E-02
 -0.35168171    
  0.53803819    
  0.13966466    
  0.14297104    
 -0.49909028    
  0.58314615    
 -0.53171408    
 -0.26078221    
  0.20377941    
 -2.79737171E-03
  0.24036153    
 -0.38475597    
  6.27164245E-02
 -8.56309459E-02
 -0.31679937    
  0.57251942    
  0.93256778    
 -0.80740452    
  0.57309926    
 -0.52022350    
  3.16814482E-02
 -0.37677449    
  0.24827969    
  0.12432830    
 -0.28282273    
  0.20469180    
 -0.60463190    
  0.30407584    
  0.32728383    
 -0.15415047    
 -0.34574583    
 -4.82468195E-02
  0.35210180    
  0.61965615    
 -0.76936048    
  0.32352290    
 -0.30201659    
  0.57212919    
 -0.46555400    
  0.10125384    
 -0.26731479    
  0.35020253    
  0.54654372    
 -0.87441683    
  2.18418259E-02
 -6.70107976E-02
  0.56291050    
 -0.21752045    
  0.46590647    
 -0.21875429    
 -0.25418606    
  0.44015080    
  1.50376540E-02
 -0.57768846    
  0.15945591    
 -0.29603130    
  0.84161991    
 -0.62336618    
  0.37897348    
 -0.64403725    
  0.34962153    
  0.28599134    
 -0.48191845    
 -0.20280387    
  0.38512564    
  0.30128786    
 -0.65992153    
  0.80729246    
 -0.73481995    
  0.94090933    
 -0.97806537    
  0.69472343    
 -0.21725538    
 -0.41036937    
 -9.91524607E-02
 -0.20939504    
  0.27250749    
  0.47913620    
 -0.41402426    
 -0.13148679    
 -5.37042357E-02
  0.61051506    
  0.37504449    
 -0.44083217    
 -6.40052781E-02
  0.23121314    
 -0.58575833    
 -0.44419962    
  0.64707851    
 -0.32218257    
  0.99274415    
 -0.49363101    
  2.07691314E-03
  0.14282425    
  0.20865065    
 -0.19082488    
  0.29076898    
 -0.50249404    
  0.37442067    
 -0.69314700    
  0.18581885    
  0.10411301    
 -0.58062154    
 -7.07156062E-02
  0.27357426    
  0.29340348    
  0.12184965    
  0.45473614    
  0.16080044    
 -0.95200872    
  0.36211455    
  8.10159445E-02
 -0.28898001    
  8.22381154E-02
 -5.65957837E-02
  0.13479650    
  0.44734868    
 -0.37894562    
  0.10204948    
 -0.26068664    
  0.13564770    
 -8.14529508E-02
 -0.14010601    
  0.32776502    
 -0.49074984    
  0.51701766    
 -0.58114231    
  0.60130763    
 -0.43120158    
  0.21077704    
 -0.17780671    
  0.43388623    
 -0.53027821    
  0.28768191    
 -0.31483284    
  0.32593176    
 -6.14525825E-02
  5.92429228E-02
  0.33203754    
 -0.57360184    
  8.88874233E-02
  5.02618439E-02
 -8.43410417E-02
  0.81004107    
 -0.86766994    
  0.57959235    
 -0.42302337    
  6.99587464E-02
 -0.34643158    
   1.0507770    
 -5.58340969E-03
 -0.84134334    
  0.19522516    
  0.50051612    
 -0.77686656    
 -0.23732832    
  9.20580477E-02
  0.16203012    
  0.47242442    
 -0.28136930    
 -0.39635327    
  8.47412720E-02
  0.12332301    
  0.13180330    
  0.35327950    
 -0.24332890    
 -8.71466286E-03
  0.48061466    
 -0.63659036    
 -0.25828075    
  0.28103760    
 -0.15082304    
  0.63324910    
 -0.57948774    
  0.95572340    
 -0.70808876    
 -2.17399728E-02
 -0.23976420    
  0.52469563    
 -1.33112296E-02
 -0.18534124    
 -0.14279085    
 -0.47653639    
 -0.12341676    
  0.28556117    
  0.47911787    
 -0.19782558    
  0.73665780    
 -0.45198497    
  0.22133367    
 -0.62318844    
  0.82464951    
 -0.71228647    
 -5.46039939E-02
  0.13576092    
  0.35288179    
 -0.11251523    
  0.47153473    
 -0.41369545    
 -0.35785612    
 -0.36719975    
  0.42907506    
  0.41578206    
 -0.57960892    
  0.17487682    
 -0.23419331    
  0.28559646    
 -0.33397019    
  0.18329282    
  0.46208420    
 -0.68098903    
  0.39024395    
 -0.64328641    
 -0.11973048    
 -0.33559564    
  0.51937801    
 -0.43697825    
  0.13705647    
 -0.19521214    
  3.52978893E-02
 -7.18873888E-02
   1.3563474    
  -1.2559680    
  7.04900101E-02
  0.53462374    
 -0.12393685    
  0.69661337    
  -1.2597075    
  0.22314353    
  0.76830006    
 -0.80304277    
  0.30644429    
  0.53433889    
  0.36772496    
 -0.94769889    
  0.52856636    
 -3.97713594E-02
  6.24479875E-02
 -0.30730537    
 -5.64413443E-02
  0.56237692    
 -0.42683125    
 -2.27930862E-02
 -2.62790490E-02
  0.34865457    
 -0.10791552    
 -0.37680972    
  0.38606894    
 -0.11720728    
 -2.35921144E-02
  0.18585213    
  9.04928297E-02
 -0.28969622    
  0.64777845    
 -0.45742476    
  0.19337140    
 -0.40272141    
 -9.17546898E-02
  0.72127646    
 -0.76422775    
  0.45738503    
 -0.21868910    
  0.70175183    
 -0.63029313    
  0.13324399    
  0.50679350    
 -0.89827240    
  0.44055638    
 -0.15064482    
  0.56500995    
 -0.79710209    
  0.30715430    
 -0.21850573    
  8.61542970E-02
  7.05639794E-02
  9.43107754E-02
 -0.20579472    
 -9.53100175E-02
  0.32677287    
 -0.42913485    
 -0.47360274    
  0.38277355    
 -0.21092333    
  0.63264906    
 -0.42172575    
  0.75666082    
 -0.37441376    
  5.86486049E-02
 -0.16974270    
 -3.30399796E-02
  0.44349229    
 -0.15969393    
  0.30885696    
 -0.74293768    
  5.26439473E-02
  5.54158464E-02
  0.18859100    
  0.22135623    
 -0.43450546    
  8.72414410E-02
  0.15234077    
  0.12835507    
 -6.11027665E-02
 -0.37247851    
  0.63233817    
 -0.28872779    
 -0.18315864    
  0.20386325    
 -0.33811298    
  0.59984630    
 -0.39292592    
  0.70129138    
 -0.83348858    
 -1.61293838E-02
  0.77131176    
 -0.74986333    
  0.45463425    
 -0.36585605    
  0.13383476    
  8.15115124E-02
 -0.49336621    
  0.20763940    
  0.32787898    
 -0.39241731    
 -0.11466305    
  0.75212133    
 -0.27358711    
 -0.31243899    
  5.14250137E-02
  0.27443674    
 -2.70286519E-02
 -0.32016751    
  0.28227663    
 -0.36366799    
 -0.33764267    
  0.30192456    
  6.73752949E-02
  5.77877909E-02
 -0.37907833    
  0.76837063    
 -0.53589576    
  0.55562729    
 -0.51914930    
  0.56259656    
 -0.31294188    
  7.60992616E-02
 -4.31974838E-03
  8.89934599E-02
  0.11932223    
 -0.22578312    
  0.35579360    
 -0.36020842    
  0.28491268    
  8.29819813E-02
 -0.57621551    
  0.44027451    
 -0.74721432    
  0.16047964    
  0.33917266    
 -0.12426456    
 -0.15372647    
  0.28916475    
 -0.23151197    
 -0.18400352    
  0.53871596    
  0.28078231    
  8.25502649E-02
 -0.59932864    
  0.11057068    
 -0.14601767    
  0.37049663    
 -0.23342742    
 -0.40771469    
  0.52824080    
  0.63364238    
 -0.58694136    
 -0.26141405    
  0.17198001    
 -0.58488005    
 -4.58095223E-02
  0.46117595    
 -5.05159087E-02
 -0.38368332    
  0.24792911    
  0.83278012    
 -0.67144871    
  0.59783709    
 -0.60544151    
  0.21033917    
  0.23421611    
 -0.58941931    
  0.30878165    
  0.42047092    
 -0.85775405    
  0.11368673    
  9.66661125E-02
  0.10291862    
  0.18679391    
  2.20669676E-02
 -0.56658423    
 -0.28071335    
  0.35806280    
 -0.54595524    
 -5.60212974E-03
  0.59896004    
 -0.66875595    
  0.74021465    
  0.39002079    
  -1.1362777    
 -6.07908377E-03
  0.59722704    
  3.35025811E-03
 -0.39713889    
  0.79026484    
  2.45275348E-02
 -0.56513774    
   1.1922768    
 -0.62713903    
 -0.12913598    
  0.11135750    
 -0.16278271    
  0.64725500    
 -0.53505778    
  0.29238814    
  0.10518426    
 -0.44095248    
 -7.67638907E-02
  0.36936009    
  0.14518213    
  0.14616978    
 -0.82510996    
  0.47508475    
 -2.56676525E-02
 -0.37396660    
 -0.26091161    
  0.81218737    
 -0.50027311    
  0.17678145    
  5.84436134E-02
 -0.33081147    
  0.53544420    
 -0.32761467    
 -0.18380393    
 -0.20695475    
  0.59947783    
  0.22514567    
 -0.51617324    
  5.73072322E-02
  0.59479463    
 -0.63350892    
  0.18669794    
 -8.89983028E-02
 -0.39951614    
 -9.70910862E-02
  0.38299230    
  0.87145001    
 -0.23467492    
 -0.75288802    
  0.34671563    
  0.38183358    
 -0.68161958    
  0.15619527    
 -0.28441954    
  0.40437880    
 -0.18842693    
  0.61539859    
 -0.50610858    
 -0.17715831    
  0.67900288    
 -0.37184837    
  0.11502422    
  0.40607864    
 -0.60961837    
  2.89230198E-02
  5.12933545E-02
 -0.24685997    
  0.35159552    
 -0.29963577    
  0.15451229    
 -0.25846720    
  8.39150790E-03
 -0.15973726    
  0.55493641    
 -0.76106870    
   1.2277834    
 -0.83173317    
  0.47673768    
 -0.35475922    
  0.56981659    
 -0.63915098    
 -0.21357420    
 -9.56927054E-03
 -0.43473560    
  2.44511515E-02
 -8.04452300E-02
 -0.37707603    
  0.71205145    
  0.41663852    
  0.17612945    
 -0.15899338    
  0.11670391    
 -1.74296219E-02
  0.12580921    
 -0.14131369    
 -0.14895599    
  0.68403852    
 -0.69184107    
  1.29702222E-02
   1.0274080    
 -0.85501510    
 -6.96129650E-02
 -0.17490734    
  0.20016709    
 -0.11015923    
  0.20526302    
 -0.21033917    
 -1.53850438E-02
  0.55628812    
 -9.96159315E-02
 -0.43368265    
 -7.60449236E-03
  0.14648782    
 -0.28256702    
  0.40059420    
 -0.28508136    
  0.64798683    
 -0.41502139    
 -0.30010453    
 -9.61436480E-02
  0.42464802    
 -0.48126689    
  0.57293409    
 -0.42295304    
  0.42477593    
 -0.24897540    
 -0.15649000    
  0.23076472    
 -0.58432198    
  0.68924856    
 -0.25691029    
  0.10308515    
  4.88986447E-02
 -0.40655041    
  0.15925635    
  0.24729402    
  3.83024327E-02
  0.46030128    
 -0.53617704    
 -0.12456258    
 -5.23680262E-02
  0.29771230    
 -0.15982194    
 -0.23967300    
 -0.10008349    
  0.60194057    
 -4.79796492E-02
 -0.36562678    
  0.48319939    
 -0.35069051    
  9.98563394E-02
 -4.32899827E-03
 -0.87070799    
  0.32080591    
  0.11694743    
  0.96268910    
 -0.68932295    
  0.90348637    
 -0.74173129    
  0.12973633    
 -0.18080185    
  0.16354364    
 -0.62042171    
  0.59495503    
 -0.48278344    
  0.29807797    
 -0.16294006    
 -6.67880699E-02
  0.27863234    
 -2.29896512E-02
  0.14279066    
 -0.30667835    
  0.81911588    
  0.10644680    
 -0.29604110    
 -0.67721641    
  9.84401032E-02
  0.35197642    
 -0.29626560    
  0.37546274    
 -0.32737648    
 -0.21379785    
  0.64856321    
 -0.19948916    
 -0.33907297    
  0.22730163    
 -0.21693890    
  0.52971828    
 -0.49178687    
 -2.00509112E-02
 -0.21998417    
  0.29083186    
  0.11147375    
 -0.44089568    
  0.39558014    
 -0.12193079    
 -0.17387828    
  0.72956777    
 -0.50939614    
  0.39909589    
 -0.49131560    
 -0.42657399    
   1.0959421    
 -0.46042389    
 -7.24796280E-02
  0.20891994    
 -1.67760029E-02
 -6.00373484E-02
 -8.97369012E-02
  0.56272984    
 -0.63986564    
 -4.83186804E-02
 -6.65207952E-02
  0.26154983    
 -0.14907178    
 -0.13657553    
  0.21169615    
 -1.76997371E-02
 -3.17489319E-02
  0.10904051    
 -0.26858175    
  0.30907315    
  0.36497390    
 -0.33950695    
 -0.18425781    
  0.35294712    
 -0.56740761    
 -0.47868690    
  3.65336984E-02
  0.76869529    
  -1.1006935    
  0.35417178    
  0.77521229    
 -0.32402456    
  0.14291453    
 -5.47400303E-02
  0.28319645    
 -0.28832471    
  3.03819906E-02
  0.32500687    
  9.12067294E-02
 -8.40254202E-02
 -0.41264629    
  0.63900489    
 -0.65261030    
  2.21795929E-07
  2.43584942E-02
  0.34484059    
  7.30253160E-02
 -0.12352115    
  0.53716868    
 -0.47912565    
 -0.29775783    
 -3.87145244E-02
  5.87654002E-02
  0.14094791    
 -0.32874355    
  5.97002218E-03
 -0.16813675    
 -3.22030187E-02
  0.70937836    
 -0.16283466    
  4.20190440E-03
  4.90896478E-02
  0.18032365    
  0.32930383    
 -0.63718837    
  0.18383235    
 -0.43514660    
  1.44719686E-02
  0.20925468    
  0.29291320    
 -0.65392631    
  0.54566306    
 -0.30068603    
 -0.16776834    
  0.39404815    
 -0.26906741    
  5.57912365E-02
  0.52468288    
  0.16975567    
 -0.42238140    
 -5.66952825E-02
 -0.36865133    
  0.27479818    
  0.14264295    
  0.41991031    
 -0.68406224    
 -0.16236699    
  0.21029563    
  2.43322644E-02
  0.53034562    
 -0.66387683    
 -0.15095045    
  0.16729999    
  4.23342437E-02
 -0.48356688    
  0.11871653    
  0.33326888    
  0.38929230    
 -0.30966088    
 -0.27054584    
  0.30214018    
  0.59520197    
 -0.60240501    
  0.39982682    
 -0.17813008    
  0.14026542    
 -0.28768206    
 -0.22202538    
  5.43610975E-02
  0.17657317    
 -6.17337003E-02
 -2.62859408E-02
 -9.38583240E-02
  0.36383021    
 -0.36117402    
  0.16582926    
 -0.26619181    
  4.30483818E-02
  0.30921805    
  7.35186487E-02
  4.31184322E-02
 -0.21856667    
  2.92484518E-02
 -2.01573148E-02
 -0.20520577    
  0.30215988    
 -0.33033109    
  0.30327404    
 -0.10911810    
  0.38406140    
 -0.19978076    
  3.90626956E-03
  1.46619943E-08
 -0.32947922    
 -3.86786461E-02
 -0.26264599    
 -0.29135180    
  0.34484053    
  0.48550802    
 -0.32246807    
  0.39459002    
 -0.12928015    
  3.55593190E-02
 -0.25757214    
  5.76292239E-02
  0.37202322    
 -0.28768206    
  0.12861730    
  0.40976611    
 -0.64428908    
  0.30924633    
 -6.40052781E-02
 -4.80441563E-02
  0.18529989    
 -0.40732533    
  0.59951138    
 -0.50369376    
 -0.52102959    
 -0.14211492    
  0.47369120    
 -0.59951133    
  0.41103625    
 -0.37806597    
  0.59377450    
  0.12340571    
 -2.40330342E-02
 -0.40411454    
  0.28362525    
  6.77728280E-02
 -0.12421396    
  3.17487381E-02
  0.68687779    
 -0.58590156    
 -0.17220342    
  0.33838797    
 -4.65202145E-02
 -0.16296120    
   1.1054717    
 -0.61070347    
  2.66209263E-02
 -0.35093737    
  0.13041711    
  5.10750003E-02
 -7.76252076E-02
  7.76252300E-02
 -2.94756200E-02
 -0.32246807    
  0.57591689    
 -0.59377456    
 -0.17335302    
  0.22028242    
  0.52674401    
 -0.34394515    
 -0.15454867    
  0.26086316    
  0.35560122    
 -0.23258658    
 -0.39226970    
  0.43316758    
 -0.17904818    
  0.51473957    
 -0.77167171    
  0.66312331    
 -0.28141227    
  1.90804897E-07
 -0.33493501    
 -0.12588029    
  0.29829642    
  0.14701477    
  3.83186527E-02
  6.72371611E-02
 -0.61378074    
  0.24370994    
 -7.66266603E-03
  0.10919926    
  0.24901290    
 -0.24671651    
 -0.53246480    
 -0.22216748    
   1.3740244    
  0.12842570    
 -0.39412889    
 -0.34683171    
 -9.55381915E-02
  0.52129680    
  0.25938353    
 -0.64495862    
  5.32607920E-02
 -0.20413439    
  0.46073687    
 -0.36150223    
 -0.17314696    
   1.0403249    
 -0.81553906    
  0.18705128    
  0.23505054    
 -0.75377184    
  0.43746802    
 -0.36401349    
  0.17140283    
  0.94869560    
 -0.84883922    
  0.54688472    
 -0.99087948    
  0.10232556    
  0.13883634    
 -0.36654961    
  0.56505352    
  7.72018582E-02
 -0.32172221    
 -1.67599618E-02
 -0.13554552    
  0.16606089    
 -0.11267295    
  0.76397347    
 -0.50419974    
  0.26923484    
 -0.28588182    
 -4.16216068E-02
  0.52620655    
 -0.65404004    
 -0.42121357    
  0.72928280    
  0.30527198    
 -0.39703920    
 -0.15034392    
  0.19070829    
 -0.19070815    
  0.14805330    
 -0.16955929    
  0.71065617    
 -0.81059635    
 -8.78308490E-02
  0.38448128    
  1.55041991E-02
 -7.05637783E-02
 -0.14983588    
 -0.20953776    
  0.83467019    
 -0.63892555    
  0.23857935    
 -0.35636234    
  0.74787194    
 -0.75729150    
  0.83551151    
 -0.71667784    
 -0.27193373    
  0.14994001    
  0.45686373    
 -0.19401279    
  5.67527786E-02
 -0.25230029    
 -9.29462165E-02
  5.37256151E-02
  0.13237688    
 -0.27429485    
   1.1265861    
  -1.0713997    
  0.65029573    
  0.53607321    
 -0.76316518    
  0.16196920    
 -0.12317146    
  8.42131954E-03
 -9.90908369E-02
  0.35967976    
 -0.23984139    
  0.17476393    
 -0.45223147    
  8.09716992E-03
  0.11658760    
 -0.36215827    
  0.41345155    
  6.16937689E-02
 -0.21887903    
  0.33950722    
 -0.14879885    
 -0.29725170    
 -4.53936309E-02
  0.74884266    
 -7.34746363E-03
 -8.88909027E-03
 -0.54411137    
  0.16072246    
 -1.98464226E-02
 -0.27514040    
  0.48888588    
 -0.31195492    
 -0.14234523    
  0.63030708    
 -0.31468996    
 -5.30346520E-02
 -3.77401859E-02
 -0.37099823    
 -0.30421129    
 -9.79804024E-02
 -4.91379807E-03
 -0.14842011    
  3.92206982E-02
  0.18048857    
 -7.12888688E-02
  0.58394790    
  0.11411332    
 -4.76879962E-02
 -9.99480933E-02
  0.10251577    
 -5.14152832E-03
  5.75879700E-02
  6.59061447E-02
  8.09182599E-02
  0.42488319    
 -0.21187498    
 -0.28711617    
  0.50583565    
 -0.79805291    
  0.12248575    
  8.72349590E-02
  6.65328056E-02
  7.95120820E-02
  0.17307855    
 -0.53187907    
  0.40242094    
 -0.45227531    
  0.14267468    
  0.37261382    
  0.53533185    
 -0.67214036    
 -0.35636234    
  0.42608455    
 -9.63309556E-02
  0.21547380    
 -9.69419032E-02
 -0.12983127    
 -0.10536041    
 -0.24162139    
  8.32528174E-02
  0.71509391    
 -0.48135567    
  0.49286667    
 -0.64701754    
  0.16810450    
  0.41389763    
 -0.38431633    
 -0.32576755    
 -5.09664156E-02
  0.26537612    
  5.12931757E-02
  0.11034811    
 -0.26172489    
 -0.12368688    
 -0.34909061    
  0.30748472    
  2.26183198E-02
  0.54351258    
 -0.33129099    
 -0.48196137    
 -6.48176596E-02
 -0.14895599    
 -0.15070260    
  0.95643789    
 -0.86992878    
 -5.10027148E-02
  0.72462350    
 -0.69033414    
  1.67132691E-02
  0.36602333    
  0.48285192    
 -0.31079993    
  0.46393678    
 -0.15550385    
 -0.19280289    
  0.20692056    
  9.30245966E-03
 -4.64051217E-03
 -0.12361397    
  0.34022474    
 -0.60707271    
  0.82646358    
 -0.17722197    
 -4.78030853E-02
  0.12383284    
  0.36874810    
 -0.59982640    
 -0.24593808    
  5.47723658E-02
 -0.25276577    
  0.25530055    
  0.29210269    
  1.50094358E-02
 -0.38610053    
  0.68902898    
 -0.56790322    
 -0.29092368    
  0.26136482    
  0.64710337    
 -0.71164167    
  0.37934935    
 -0.58596367    
  0.46795210    
  7.51340464E-02
 -0.26694641    
  0.51231694    
 -0.15788327    
 -0.57633430    
  0.81574947    
 -0.48105335    
  4.34852652E-02
 -0.14637932    
  0.69437814    
 -0.30047351    
  0.35899797    
 -0.90993059    
  7.76013583E-02
  0.29961073    
 -0.25527468    
 -8.51577297E-02
  4.34852391E-02
  0.59836876    
 -0.40766048    
  0.43221045    
 -0.35810232    
 -0.24637063    
  0.15003945    
 -4.59850691E-02
 -0.34497875    
  0.48525205    
  0.32825881    
  0.10344427    
 -0.52374631    
 -0.14448170    
  0.16665542    
 -0.55033875    
   1.1036692    
 -0.71481800    
 -1.03627536E-02
 -5.89985512E-02
 -0.49348137    
  0.36388889    
  0.17548485    
  0.47263864    
 -0.57829243    
  6.52713776E-02
  0.10919951    
 -0.31599358    
  0.33066383    
  0.39897147    
 -0.28226766    
 -0.12645987    
 -0.98082924    
   1.1516471    
 -0.32129848    
 -0.18403223    
 -0.20029049    
  0.39000440    
  0.84161603    
 -0.74965954    
  0.39246118    
 -0.39764246    
  8.93897191E-02
  3.95862907E-02
  0.44573900    
 -0.45261192    
  7.52567872E-02
 -0.21570869    
  5.27704600E-03
 -0.13202859    
  0.49813288    
  9.08287521E-03
  3.20312195E-02
 -0.35842800    
  0.16377144    
 -0.15379605    
  0.37779054    
  0.18994537    
 -0.51693881    
  1.63747724E-02
 -2.58534979E-02
  0.35834014    
 -0.21444614    
 -0.58572686    
  0.29322204    
  6.41930401E-02
  2.80989408E-02
 -0.16089055    
 -5.16049117E-02
 -0.50875103    
  0.13998735    
 -0.21529135    
  0.55240703    
 -0.45152578    
 -5.06342901E-03
 -8.47069100E-02
 -3.94417979E-02
  0.55467743    
 -8.61116350E-02
 -8.63575339E-02
   1.4181352    
  -1.2656662    
  0.81652606    
 -0.96508086    
  0.30702499    
 -0.24273068    
  0.53471375    
 -9.68132913E-02
  5.29467314E-02
  0.38278863    
 -0.67496467    
  0.23211211    
 -0.11867630    
  0.14220665    
  0.91629064    
  -1.1136080    
  0.74691617    
 -0.53345108    
  0.57163858    
 -0.48825705    
 -0.26891181    
  0.17402282    
  0.12188966    
 -1.86149292E-02
 -0.40650952    
  0.41275308    
 -0.42220205    
  0.40123686    
  0.34880504    
 -0.49943069    
 -0.37514141    
  0.60515785    
  0.26642039    
 -0.30634600    
  0.36600009    
 -0.67912185    
  0.25224242    
 -0.13415012    
 -5.07722907E-02
  0.55961567    
 -0.43032518    
 -7.85184205E-02
  0.21119107    
 -0.35181966    
  7.67500177E-02
  3.62735130E-02
 -0.58018196    
  0.42050275    
 -0.11034797    
 -0.17039290    
  3.94495344E-03
  0.27380675    
  0.91269159    
 -0.46616489    
 -7.97234029E-02
 -6.64767548E-02
  0.20208074    
 -0.31461141    
  0.13446149    
 -0.62400961    
  0.28970444    
  0.27164519    
 -0.16537608    
  0.41720322    
  5.37140947E-03
 -0.41714016    
  7.06176758E-02
  0.42711461    
 -0.21412323    
 -0.54895860    
  2.78762560E-02
  0.16440713    
  0.26706263    
 -0.38448158    
   1.0652760    
  -1.0751609    
 -0.21736547    
  0.35626325    
  3.95530872E-02
 -0.43783960    
   1.2298163    
 -0.69691837    
  0.63613701    
  0.22154248    
  -1.1018226    
  0.40439263    
 -2.14824243E-03
  0.24315690    
 -0.44239482    
  5.23538841E-03
  0.31916547    
  0.43106738    
 -0.62292206    
 -0.12731127    
  0.45222259    
 -0.53662622    
  0.29334790    
 -0.31343451    
  0.47542387    
 -9.44097638E-02
 -0.44381484    
   1.3746530    
  -1.0892881    
  0.56457531    
 -0.20743653    
 -0.20067082    
  0.42121351    
 -0.20124957    
 -0.50764608    
  0.38946474    
 -0.52526617    
  0.31900465    
   1.0326043    
  -1.1492866    
  0.52800405    
 -0.64331472    
  0.36772498    
  1.71596520E-02
 -0.28705212    
  0.58132887    
 -0.58132863    
 -7.04331100E-02
  0.34416455    
 -0.33074147    
  1.32452156E-02
 -0.11122561    
  0.78443861    
 -0.19338939    
 -0.60885394    
  0.41736987    
 -4.43622135E-02
 -0.41270790    
  0.40025935    
 -9.86562967E-02
 -3.04114781E-02
  0.52544522    
 -0.48357856    
  0.53557390    
 -0.37203014    
 -4.14670035E-02
  0.20524257    
 -0.57993579    
 -0.19352770    
  0.33035290    
  0.84583521    
 -0.94524586    
  1.14454117E-07
  6.29483387E-02
 -0.42285675    
  0.82566607    
 -0.20165619    
 -0.40981293    
  0.56983423    
 -0.53767723    
  0.42634282    
 -0.23928533    
  0.22890110    
 -0.38480341    
 -0.16649647    
  0.29849294    
 -5.39068412E-03
  0.48175877    
 -0.26621133    
 -0.14763589    
  0.20479451    
 -0.10398950    
 -0.29839352    
  0.17718002    
 -0.21480192    
  0.83026624    
  3.28796804E-02
 -0.26371288    
 -0.59624338    
 -0.42638302    
  0.18637846    
  0.54505122    
 -0.15454178    
 -0.38646868    
  0.31257147    
 -0.64421642    
  0.34764540    
 -0.19189085    
  0.69074029    
 -0.15616052    
 -0.19879463    
  0.46224153    
  1.07645122E-02
 -4.37706448E-02
 -0.34998605    
  0.45601740    
 -0.44968843    
  0.30022126    
 -0.10069863    
  0.15304267    
 -0.41102359    
  0.31814975    
 -0.38023844    
  0.50583088    
 -0.31524000    
  0.23483945    
 -8.23708922E-02
  0.22112142    
  4.35711071E-02
 -0.78227484    
 -0.22208491    
 -8.84553120E-02
 -3.52977626E-02
 -1.20482249E-02
  0.14632809    
  0.54074013    
  0.63185543    
 -0.49262378    
  0.78434950    
  -1.0228626    
 -0.16034257    
  0.77105910    
 -0.36164925    
  7.84321036E-03
 -3.98459099E-02
  0.54125214    
 -0.41179436    
 -0.24419701    
  0.56697029    
 -0.49091011    
  0.54950446    
 -0.16971825    
 -0.30386913    
 -0.13989232    
  0.22254294    
  0.45547551    
 -0.57807785    
  0.10318425    
  0.24640037    
 -0.32013136    
 -8.24641809E-02
 -2.86950683E-03
  0.31531423    
 -0.20909192    
  1.53850261E-02
  0.10383283    
 -0.12180499    
 -0.37988818    
  0.92684084    
 -0.75339705    
  0.28608847    
  0.78125429    
 -0.70305359    
 -2.46371329E-02
  0.17815560    
 -0.12947328    
 -0.22422388    
 -3.85721475E-02
  0.28204834    
 -9.31939110E-02
 -0.33693755    
  0.47972813    
  3.36999334E-02
 -0.13548277    
  9.16507989E-02
 -5.22585846E-02
  0.38523331    
 -0.54800451    
  3.47429402E-02
  0.37240410    
 -0.29725137    
 -1.13767153E-02
 -0.24805072    
  0.17200470    
 -3.77401225E-02
  5.00104129E-02
  0.70285606    
 -0.61645454    
  0.18343927    
 -2.45063193E-02
 -0.35340872    
 -7.32722059E-02
  0.13645124    
 -0.22825848    
  0.18924206    
 -0.14228480    
  0.60530162    
 -0.52879363    
 -0.41542968    
  0.30786315    
  0.23005944    
 -0.56401128    
 -0.12164535    
  0.76973939    
 -0.30472350    
 -0.22314353    
  0.53704166    
  0.68051076    
 -0.44556460    
 -0.40366152    
 -0.11138470    
 -0.19264658    
  0.54538631    
 -0.32297561    
  6.80150986E-02
  0.65971780    
 -0.48426923    
  0.35275933    
 -0.42669049    
 -0.10977088    
   1.1892235    
 -0.44623435    
 -3.06895338E-02
 -0.64551926    
  0.39941776    
 -0.33681899    
 -3.20621282E-02
 -0.19290371    
 -0.17565684    
 -8.70113000E-02
 -0.35160580    
  0.93189871    
  0.17417631    
 -0.13087948    
 -4.77313027E-02
  0.17861091    
 -0.31659657    
  0.46648994    
 -0.45886600    
 -8.72417614E-02
  0.27377346    
 -0.52351063    
  0.18113866    
  0.11449035    
 -7.96031579E-02
  0.34864271    
  0.16332525    
 -0.30379274    
 -4.65093274E-03
 -0.21213222    
  0.28407326    
 -0.22260140    
  0.39730167    
 -0.83163512    
 -2.54251920E-02
  0.15476361    
 -0.28279209    
  0.43273211    
  9.44886450E-03
  0.53191805    
 -0.37553090    
  0.45344639    
 -0.57896709    
  0.40038627    
 -2.03857198E-03
 -0.43866330    
  0.43046650    
 -0.51978195    
  6.69145286E-02
 -0.11294037    
 -0.21772332    
  0.32417026    
  0.54224861    
 -0.29021063    
 -0.13534129    
 -7.52233788E-02
  0.28141263    
 -6.32813498E-02
  0.53711045    
 -0.37723291    
  0.83560526    
 -0.34075272    
 -0.72228837    
 -4.39629965E-02
  6.78688362E-02
  0.72796696    
 -0.79583544    
  0.33164513    
 -5.17178141E-02
  0.22016670    
 -0.48614696    
  0.54406202    
 -0.58361536    
  0.11168043    
 -0.28768218    
  0.26421297    
  0.45102504    
 -0.47235933    
  0.29439783    
 -0.39348906    
  0.32921824    
 -0.25745139    
  6.95466101E-02
 -0.72731602    
   1.4999094    
 -0.69314724    
 -0.36111692    
  0.26866695    
  8.76656920E-02
  7.16837123E-03
  0.13976181    
 -0.31923023    
 -2.85317912E-03
 -0.18117915    
  0.68971652    
  0.25892198    
 -0.58991092    
 -0.10589216    
 -0.54509389    
 -6.63750619E-02
  0.18721153    
 -0.11625960    
 -0.11607197    
  2.03053616E-02
  0.45289859    
 -0.20493960    
  0.94031340    
 -0.37678406    
 -0.15415065    
  0.25391534    
 -0.48753011    
  0.32797763    
 -3.61919329E-02
  0.37469360    
 -0.58441389    
 -0.19329059    
  0.31845379    
  0.59193712    
 -0.39589563    
 -0.28548670    
 -8.54177475E-02
  0.83539820    
 -0.64462018    
  1.04713328E-02
 -0.13950154    
 -4.90894094E-02
 -0.33710125    
 -5.89741617E-02
  8.93452987E-02
  0.20763941    
 -0.35965580    
  0.40712190    
 -0.35856888    
 -6.35909960E-02
  0.49555838    
  0.90701699    
 -0.65775597    
 -0.11688416    
  0.30239820    
 -0.66177207    
  0.48342654    
 -0.15693247    
  0.25871500    
 -0.12101413    
  7.02866763E-02
  1.42183779E-07
 -0.27122673    
  0.64916730    
 -0.52121556    
  0.42698979    
  0.34156987    
 -0.90246445    
   1.0662534    
  -1.1089431    
 -1.40311414E-07
  1.23842740E-02
 -0.23864773    
  0.69509840    
 -0.54991627    
 -0.20142160    
 -0.17081772    
  7.09519461E-02
  0.16000435    
  1.92685090E-02
  0.22466907    
  0.45502946    
 -0.25908166    
 -5.14251776E-02
  0.40458539    
 -0.32109815    
 -0.48368892    
  0.35981959    
  0.17819212    
 -5.43227568E-02
  7.70510882E-02
 -0.15790305    
  3.10907252E-02
  0.60937750    
 -0.95662141    
  0.25651571    
 -0.52867484    
  0.33172178    
  0.98971814    
 -0.81251150    
 -1.72417406E-02
  0.36705548    
 -0.18715256    
  0.67851299    
 -0.87007791    
  0.74875689    
 -9.29548889E-02
 -0.46666074    
 -0.16595133    
 -0.39548627    
  0.32115808    
  0.30830154    
  0.18759841    
 -0.37948963    
  8.42604488E-02
  0.25103390    
  0.43578014    
 -0.79329741    
  0.74514258    
  0.16664374    
 -0.91741991    
 -0.23450744    
  0.80296218    
 -0.34192693    
 -4.13850173E-02
 -9.60147753E-02
 -0.24139702    
  0.26690862    
  0.57991934    
 -0.79241455    
  0.69470346    
 -0.38164535    
  0.23446888    
  5.09330668E-02
 -0.20029049    
 -0.36749244    
  0.11138479    
  0.23068254    
 -1.29590947E-02
  0.18413167    
 -0.24231370    
  0.23323083    
 -0.55053324    
 -0.41820398    
  0.77170962    
 -0.12531127    
  0.56714392    
 -0.40475094    
  2.11874507E-02
  0.32016775    
 -0.80410409    
  0.81017417    
 -0.40925449    
 -8.30846354E-02
 -0.14634286    
  0.20638524    
 -0.30571485    
 -0.49305215    
  0.33573186    
 -0.34614840    
   1.1295425    
  1.34457471E-02
 -0.26186353    
 -0.11237477    
  0.16312544    
 -0.25989303    
  0.24116187    
  0.29292041    
 -0.64420795    
  0.14944865    
  0.28639585    
 -0.10150675    
 -0.56873828    
 -7.84714520E-02
  0.63862628    
 -0.45290908    
  0.18514264    
  4.13853787E-02
  0.75726336    
 -0.61398214    
  0.44900003    
 -0.34668878    
  0.45428887    
 -0.80824947    
  3.84095125E-02
  0.16280895    
  7.58659616E-02
 -0.20168570    
 -0.33926940    
 -0.14310071    
  0.52341568    
  0.26463032    
 -5.93394227E-02
 -0.13540457    
  0.22713573    
  0.30789486    
 -0.46503770    
 -9.01949406E-02
 -2.55427836E-03
  0.13608551    
 -0.13353126    
 -0.14821611    
 -0.54493111    
  0.52702010    
  0.51202995    
 -0.89662957    
  0.45158300    
 -0.37494972    
  0.19319136    
 -0.43808588    
  5.10312431E-02
 -6.15580045E-02
 -0.14188063    
  0.54558033    
 -0.31757081    
  0.22508328    
 -0.31651750    
  5.18251732E-02
 -0.18840064    
  0.12588020    
  0.59433645    
 -0.63269687    
  0.96108270    
 -0.20566873    
  9.26820785E-02
  0.57924414    
 -0.57447100    
  0.63304317    
 -0.40230951    
 -0.31515118    
 -0.34636557    
 -7.60822296E-02
 -0.22018330    
   2.0488045    
  -1.5568758    
  1.79107618E-02
  0.26145345    
  7.03587011E-02
  0.72552586    
 -0.68394005    
 -0.10966931    
  0.29504117    
 -0.45222676    
  4.16728333E-02
  0.24134411    
 -5.77479824E-02
 -0.10748576    
  0.16322772    
  0.46522313    
 -0.63319016    
  0.56671643    
 -0.45237017    
  0.39979944    
 -0.89035171    
  0.22797629    
  0.10204902    
  0.21012378    
 -0.56466872    
 -0.17807516    
 -0.58863437    
  0.73060471    
  0.41764545    
  0.27366152    
 -3.94417793E-02
 -0.42872196    
 -3.89852338E-02
  0.39418861    
 -0.69521105    
  0.83542120    
  1.60002485E-02
 -0.18338022    
 -0.52935779    
  0.18948990    
  0.76906049    
 -0.34200481    
 -8.08520839E-02
 -0.23106955    
  0.62878567    
 -0.54487354    
  2.17137244E-02
 -0.27581933    
  0.79330558    
 -5.70622273E-03
 -0.65800673    
  6.41930401E-02
  0.16446006    
  3.24354284E-02
 -0.12204727    
  0.34604186    
 -0.57763416    
  0.23638880    
  3.75628658E-02
  0.19415593    
 -0.26084718    
  0.20625280    
 -0.27771202    
  7.90537242E-03
  3.60862762E-02
 -0.26845896    
  0.42297104    
 -0.34650087    
  3.91028337E-02
 -1.48590934E-02
  0.38326457    
 -0.48067266    
  0.74146599    
 -0.14710024    
 -0.34451926    
  0.97567445    
 -0.84342921    
  0.42626825    
 -0.29555604    
  0.52923208    
 -0.53517878    
 -0.28305393    
  3.88145782E-02
 -0.12991202    
 -0.27048957    
  0.13447770    
 -0.42722341    
  4.46723625E-02
  0.35570374    
 -2.40977649E-02
  0.43634251    
  6.73405034E-03
  0.14934541    
 -0.44076288    
 -2.73155961E-02
  0.89702964    
 -0.29229343    
 -0.22735421    
  5.73929511E-02
  0.17164055    
 -0.14413404    
 -0.34347358    
 -0.12498107    
 -0.23247486    
  0.14855482    
  0.86446583    
 -0.68326694    
 -0.10348975    
  8.36308971E-02
 -7.12465271E-02
  6.54995218E-02
 -0.39400348    
  0.55839413    
 -0.13597955    
  0.19300206    
 -0.38715780    
  0.38715807    
 -0.82899082    
  0.42813385    
  0.90240139    
 -0.64802670    
  0.23483948    
 -0.22420131    
  0.18759860    
 -0.18495657    
  0.54097325    
 -0.76148200    
  0.35601661    
 -0.15415072    
  0.26319119    
 -4.65201028E-02
 -0.29783449    
  0.41993710    
 -9.64603871E-02
  2.10749754E-03
 -0.39812371    
 -1.57981161E-02
  0.38617182    
 -0.12675151    
  9.37454253E-02
  0.15319158    
 -3.11916880E-02
  0.42701331    
 -0.39774287    
 -0.15127020    
 -9.86714214E-02
  0.56979334    
 -0.43811536    
 -0.22748193    
  3.20883021E-02
 -0.66205645    
  0.95433342    
  -1.0562981    
  1.12549465E-07
  5.63394371E-03
 -0.10037934    
  1.84620246E-02
  0.59049314    
 -4.84522395E-02
 -5.84109761E-02
 -0.41301224    
  0.44264418    
 -0.51326174    
  0.26610944    
  0.82433921    
 -0.88204783    
 -0.26484260    
  9.23733339E-02
  0.68428469    
 -0.64393306    
   1.6405860    
 -0.86089861    
  0.28248727    
 -0.25691029    
 -0.12921180    
  8.53337571E-02
  9.79452506E-02
 -0.12197826    
  0.21118037    
  0.31785679    
 -0.27292967    
  0.24384809    
 -0.63580668    
  0.42488331    
 -0.10896576    
 -0.38978720    
  0.12221774    
  0.87596047    
  -1.0217879    
   1.3594879    
  -1.0333070    
 -0.18035294    
  0.18526708    
 -7.10959360E-02
  0.72423792    
 -0.63613069    
 -9.07422826E-02
 -0.42008349    
  0.27250749    
 -0.39179733    
  3.55593190E-02
  0.33771899    
 -0.34649101    
  0.26540959    
 -0.19319139    
 -0.14531009    
  9.48791578E-02
 -8.22375981E-08
  0.54971451    
  0.16896558    
 -2.76905932E-02
 -0.32061604    
  0.26738819    
  0.26463979    
 -0.76940894    
  0.53836745    
 -4.27512042E-02
 -5.67527190E-02
  0.18394241    
 -0.44996297    
  0.23136367    
  0.12531140    
 -0.50344551    
  0.22900867    
 -0.30142117    
 -0.17680304    
  0.53229159    
 -1.95809305E-02
  0.13211787    
 -0.41042766    
  0.27264428    
 -3.17486972E-02
  0.45038414    
  2.94679292E-02
  5.64521402E-02
  5.50596751E-02
  0.22703208    
 -0.66886473    
  0.54361546    
 -0.93404245    
  0.53806329    
 -0.27397817    
 -4.99371476E-02
  0.43514088    
  0.14660360    
 -0.26001012    
  2.37336326E-02
  9.16204974E-02
 -0.35334539    
  9.75741446E-02
  0.36965570    
 -0.43452924    
  2.12211479E-02
  3.60862762E-02
 -5.07604564E-03
 -7.94066340E-02
  0.28561369    
 -0.22159208    
  0.17062557    
  0.45987612    
 -0.71680850    
  0.38554975    
  3.94415408E-02
 -0.17242594    
  5.94653971E-02
 -4.13237326E-03
 -5.09664007E-02
 -0.19946094    
 -0.13049637    
  0.13049662    
  0.61144078    
 -0.67173296    
 -1.99722107E-02
  0.72575086    
 -0.65349746    
 -4.38428037E-02
 -0.51644343    
 -6.29747361E-02
  0.41871029    
 -0.10389952    
  0.12344416    
  0.27714297    
  0.75016987    
 -0.72363031    
  0.13768947    
  0.41372973    
 -0.36119211    
  0.29454821    
 -0.23161030    
 -0.45568886    
  0.21670909    
 -8.82923976E-02
  0.56181115    
 -0.76276684    
 -8.16111788E-02
  6.26236573E-02
  0.37628961    
 -0.40876010    
  0.47658244    
 -0.35258499    
  0.29349610    
  2.57525947E-02
 -0.49401847    
  0.29287678    
  0.11490047    
 -0.17909373    
  0.30276135    
  0.13174407    
 -0.39656019    
  3.91184166E-02
  1.50755419E-09
 -0.28853512    
  0.12194569    
  0.42441839    
 -0.17680304    
 -0.16362935    
  5.93167096E-02
  0.64762414    
  0.24536060    
 -0.57500702    
 -4.87900712E-02
 -0.23825732    
  0.13733137    
 -9.50888693E-02
  0.42394695    
 -0.40466928    
 -0.63519341    
 -0.12967762    
 -4.72529270E-02
 -6.66914433E-02
  3.39016244E-02
  3.27897817E-02
  1.06954155E-02
  0.48058569    
  0.88827032    
 -0.13449848    
 -0.47933489    
  0.22114141    
 -0.33207288    
  0.42756534    
  3.75379249E-02
 -0.35167503    
  0.59908330    
 -0.67684245    
  4.73771170E-02
  0.10484631    
  0.29804474    
 -0.18232165    
  0.24879111    
 -0.41678295    
 -0.27315378    
  0.33004111    
  0.48515344    
  0.15718573    
 -0.65859926    
 -8.29742923E-02
 -0.11302318    
  0.69029403    
 -0.89159834    
  0.34687117    
  7.12892786E-02
 -6.14850931E-02
 -7.59859160E-02
  0.37879705    
  0.18532008    
 -0.34730908    
 -0.15804233    
  7.64094293E-02
 -0.33234265    
  0.19189090    
 -8.84553120E-02
  0.16971837    
  0.24914406    
 -0.21321200    
 -0.24394651    
  0.11075132    
 -0.22516160    
  0.55237448    
 -0.47466579    
  0.28768191    
  0.53529006    
 -0.69178027    
 -5.90888485E-02
  0.38299233    
 -8.88094082E-02
 -0.22693041    
  0.20288563    
  0.42155895    
 -0.48315206    
 -0.19130273    
  0.39879534    
 -0.46048871    
 -0.20067060    
  0.41529331    
  0.61960328    
 -0.53749371    
 -0.23503813    
 -0.30010441    
   1.0527027    
 -0.42102191    
 -7.42651820E-02
  0.12606965    
 -0.21830086    
  0.42618281    
 -0.12411231    
 -0.55649579    
  0.22997366    
  0.12981166    
  0.39086634    
  7.36875758E-02
 -0.94680607    
  0.59519261    
  0.25862306    
 -0.72513777    
  8.31341147E-02
  0.18421909    
  0.13914348    
 -0.33770999    
  0.56373608    
 -0.75768572    
  0.22804403    
 -7.53982142E-02
 -0.29980347    
  0.42159459    
  0.53454220    
 -0.65032715    
 -8.75558630E-02
  0.71256542    
  5.30545153E-02
 -6.59580678E-02
 -0.67704356    
  0.83443618    
  0.25454545    
 -0.70613432    
 -3.77401859E-02
  0.31391874    
 -0.21901973    
 -8.14155489E-02
 -0.39106050    
 -0.22479495    
  0.42995608    
 -1.08108921E-02
  0.71332264    
 -0.81326300    
  0.32958478    
 -0.46097305    
  9.15672332E-02
  0.65816742    
 -0.55437046    
  0.99481553    
 -0.98640007    
  0.57780528    
 -0.16862252    
 -0.42041853    
  3.06006614E-02
  9.40639824E-02
  0.33039752    
 -0.54670668    
 -5.73406816E-02
  0.48222384    
 -0.30813253    
  0.11441055    
 -0.31845358    
  0.21227373    
  0.53191316    
 -0.47354132    
 -4.21115272E-02
  0.21233268    
  0.47542387    
 -0.77770454    
 -5.89988707E-03
  0.20523246    
  0.17627938    
 -0.69922626    
 -0.12083628    
 -0.18599825    
  0.44341019    
  0.56869280    
 -0.14681500    
  0.20341526    
 -0.30619535    
  0.48153484    
 -0.44112539    
  0.66935146    
  0.16549304    
 -0.64185375    
 -0.14231618    
 -6.56370670E-02
  1.24846483E-02
  0.30184945    
 -0.51388860    
   1.1128256    
 -0.64974791    
 -0.28639606    
 -9.71113890E-02
 -0.12346469    
 -0.34937555    
  0.15933190    
  0.53381526    
  2.46926341E-02
  0.14043666    
 -0.33570182    
  5.37634455E-03
 -4.10452001E-02
  0.30567575    
 -6.19210629E-03
  0.24323021    
 -0.32742223    
  6.74902573E-02
 -0.64185381    
  0.75893509    
 -0.55681074    
  0.28522828    
  0.13107128    
  8.86263028E-02
  0.37948975    
  9.02673081E-02
 -0.84033501    
  0.19180049    
 -2.62859408E-02
 -5.21856137E-02
 -0.13062035    
 -0.24221961    
  0.30421123    
  0.60762489    
 -0.53899634    
  0.14242043    
 -0.18409291    
  0.81682312    
 -0.77006137    
 -3.88146713E-02
  0.32204536    
 -0.22171058    
 -0.28529838    
  0.10249938    
  0.58427870    
 -0.48610711    
  0.16485398    
 -3.35978381E-02
  0.39401001    
 -0.13991569    
 -0.16480792    
 -0.10767788    
 -1.16685452E-02
 -0.22255687    
  9.23733711E-02
 -3.81516889E-02
  0.52571446    
 -0.21741271    
 -0.17824824    
  0.15135954    
  0.14603160    
  0.25873426    
 -0.55368924    
  0.20794353    
 -0.15811102    
  0.14618261    
 -4.49975990E-02
 -0.27520776    
  0.66662800    
 -0.91558391    
 -5.81980944E-02
  0.34764543    
 -2.95325425E-02
  4.00588922E-02
  0.18797745    
 -0.14694594    
  0.39027509    
 -0.25204358    
 -0.25538635    
   1.0131408    
 -0.73396897    
  7.60900602E-02
 -0.25841150    
  0.42744419    
 -0.28434306    
 -0.52199876    
  0.33700719    
 -0.47321743    
 -0.11831960    
  0.55615908    
  0.10757390    
 -0.16750646    
  0.27361301    
 -0.21923636    
 -0.33814493    
  9.31773335E-02
  7.53780529E-02
  0.75085539    
 -0.46565166    
 -0.37853566    
  0.87032276    
 -9.21286792E-02
 -0.33016929    
 -0.34157795    
 -6.53610611E-03
  0.37099823    
 -0.59414184    
   1.9610180    
  -1.0899992    
 -0.41494393    
  0.14483111    
  6.31329194E-02
 -6.53825998E-02
 -4.13850173E-02
  0.86623210    
 -0.96742827    
 -9.24568996E-02
  5.27169481E-02
 -0.15460141    
  0.27178365    
 -0.71747905    
   1.1759989    
 -0.52049738    
  7.86647797E-02
 -0.48285183    
 -0.19854455    
   1.1879576    
 -0.42270687    
 -0.11020321    
 -0.27163038    
  0.51209879    
 -0.17018166    
  0.21496549    
 -0.28768197    
 -0.17215434    
  0.12226879    
 -0.22570419    
  0.27071208    
 -0.21159686    
 -0.41762310    
   1.0371273    
 -0.28605747    
 -0.14410028    
 -0.25812334    
 -7.38592744E-02
 -0.18721172    
  0.42213231    
  0.12175432    
  9.70887206E-03
  0.44027859    
 -0.62260026    
  0.54333502    
 -0.29783428    
 -0.62945920    
  0.87900847    
 -0.34963286    
  0.10686330    
  0.30774942    
 -0.60145587    
 -0.18899019    
  6.36258945E-02
 -0.30147532    
  0.95265824    
  0.19709288    
 -0.79818201    
   1.0370373    
 -0.91744602    
  0.13244687    
  0.13036191    
 -0.13798560    
 -0.20294081    
  9.33126826E-03
  0.45085853    
  0.44225535    
 -0.75187248    
  0.27346846    
  3.61483656E-02
 -0.20264497    
 -4.44516540E-02
  1.06830235E-07
  0.45313227    
 -0.41595322    
 -0.45024863    
  0.80155665    
 -0.17753868    
 -0.45902127    
  0.26559538    
  9.68881547E-02
 -0.16889843    
  3.14985439E-02
  0.17930257    
 -0.19755581    
 -0.23972751    
  0.28349274    
 -0.21561524    
  0.17447858    
  0.12562628    
 -0.23654310    
 -2.67477036E-02
  0.64533550    
 -0.58117342    
  0.92975914    
 -0.95261699    
 -0.30517519    
  0.10418323    
  0.37314641    
 -0.18671075    
  0.42960930    
 -0.44140854    
  4.35483195E-02
 -0.10157959    
  0.19119187    
  0.20585196    
 -7.00503439E-02
  4.21816632E-02
 -0.30818075    
  0.56551534    
 -0.42241445    
  0.37067911    
 -0.29657114    
 -0.20252430    
  0.32136485    
 -0.29262742    
  0.20657624    
 -0.32365155    
  0.67222929    
 -0.10988759    
 -0.48868906    
  0.21004041    
  0.35379323    
 -0.28656042    
 -0.23102193    
 -0.17220342    
 -0.24177217    
 -0.14211492    
 -9.28499922E-02
  8.79117697E-02
  0.18067016    
 -1.24744084E-02
  3.29248942E-02
 -0.13875045    
  0.41318735    
  0.32985708    
  1.75443590E-02
 -9.33556035E-02
  9.98563394E-02
 -0.66545659    
 -9.69922021E-02
  1.37935337E-02
  0.39475366    
  0.58436179    
 -0.23913693    
 -6.99271709E-02
  0.54617482    
 -0.26317632    
 -0.22182399    
 -0.46081543    
  0.46301058    
  0.57206917    
 -0.62845385    
 -3.06266379E-02
  1.18909087E-02
 -4.59574014E-02
 -0.52914441    
  0.74632961    
  0.18662849    
 -0.23981078    
  0.32074291    
 -0.66607767    
  5.76526858E-02
 -8.47222060E-02
  0.67933267    
 -0.33030891    
 -0.27840614    
  0.12282093    
  0.43679485    
 -0.30075416    
 -0.43551734    
  0.18232167    
  0.46220505    
 -0.27706230    
  0.27171013    
 -0.59930182    
  0.54414070    
 -0.41591641    
  0.36948642    
  0.13674395    
 -0.23225223    
 -0.16034265    
  0.12936687    
 -0.32663330    
  0.13664185    
 -0.11202524    
  0.12014432    
  0.10724545    
  0.34645358    
 -0.63655978    
  0.76794857    
 -0.69314700    
  0.47785538    
 -0.21065210    
  0.88310236    
 -0.77429962    
  0.14378776    
 -0.21868910    
 -0.15341033    
  6.51859045E-02
  0.28889504    
 -0.38299215    
  0.16664372    
 -0.59231138    
  0.22232692    
  4.16059755E-02
  0.68369818    
  0.21551977    
 -0.23630367    
 -0.43664065    
  0.48550802    
 -2.02028956E-02
 -0.18956919    
 -0.29593858    
  0.84766209    
 -0.65140736    
 -0.16610171    
  0.16400279    
 -0.34237212    
  0.83110648    
 -0.61389792    
 -0.14035714    
  0.14510797    
  0.35192442    
 -0.34719601    
  6.39488176E-02
 -0.26147977    
  0.31531423    
  2.07474027E-02
  0.19524266    
 -0.20556246    
 -0.22990935    
 -7.31041282E-02
  5.73145226E-02
 -1.87420174E-02
 -0.14831193    
 -8.16111788E-02
 -0.29908451    
 -1.85192060E-02
  0.47466549    
  7.01549873E-02
  5.27825356E-02
  2.03569662E-02
 -0.22188470    
  0.20665617    
  1.52287502E-02
 -0.41941592    
  0.42944092    
  0.23652020    
 -0.32239848    
  0.32828668    
  8.07953104E-02
  0.20786497    
  2.74782199E-02
 -0.50041866    
 -9.36646014E-02
  0.24815118    
 -0.28499752    
  0.15835474    
 -0.31161216    
  0.60670382    
 -0.79152870    
  0.38776568    
 -0.13062035    
 -0.11705653    
  0.37673381    
 -0.20316510    
  0.29111004    
 -0.60476804    
  0.71912265    
 -0.29626560    
 -5.57105727E-02
  0.26994756    
 -0.21423680    
  5.74319176E-02
 -0.29859412    
 -0.17047980    
  0.36629382    
 -3.67494933E-02
 -0.14970441    
  0.48884663    
 -3.29166390E-02
 -0.24402934    
  0.61341870    
 -0.62860852    
  0.11551299    
  0.44991693    
 -0.39896435    
 -0.10224560    
  0.55481958    
 -0.21527626    
 -0.20960715    
 -0.21477526    
  0.18492225    
 -8.58312547E-02
  7.05069769E-03
  1.39755997E-07
 -0.25769123    
  2.39530765E-02
  0.39356023    
 -0.28171203    
  4.39914539E-02
 -0.13824427    
  0.33522543    
  0.42672044    
 -0.71926564    
  0.28837809    
 -0.28282273    
  0.45500270    
 -0.49167803    
   1.0136884    
 -0.55961573    
 -0.51937813    
  3.61483507E-02
  0.28397685    
 -0.24055493    
  0.68175113    
 -0.62396324    
 -0.48183817    
  0.63751549    
 -0.23349431    
 -0.44827592    
  0.40697208    
 -0.10469122    
  0.81130189    
 -0.38487613    
 -0.17103194    
 -0.36858857    
  0.21184412    
  4.73462306E-02
 -0.11959112    
 -0.22967969    
 -8.10677260E-02
  3.06368880E-02
 -0.10919913    
  6.06247634E-02
  0.87282574    
  -1.0187149    
  0.13222183    
  0.29908487    
  0.16862264    
 -1.44720720E-02
  0.67103857    
 -0.64513791    
  0.34092671    
 -0.36101329    
 -5.81400935E-03
  0.14368387    
  0.39531291    
 -0.39531264    
  0.12114440    
  1.33333392E-02
 -0.28108138    
  0.69168425    
 -0.69754922    
  8.99481997E-02
  0.55345243    
 -0.46599293    
 -0.14556672    
 -0.15367582    
  0.34262338    
 -9.38962027E-02
  0.33573186    
  8.17504898E-02
  0.18771107    
 -0.53516465    
 -0.12323278    
 -0.28950515    
 -3.71789150E-02
  0.27912292    
  0.71860850    
 -0.66559720    
  0.25523189    
 -0.33143231    
  0.33981800    
  7.44060278E-02
 -0.12361398    
 -0.57731533    
   1.2482886    
 -0.32111982    
 -0.31748819    
 -5.22994809E-02
  0.32392982    
 -0.72270590    
  0.24686012    
  0.18492225    
 -0.36412391    
  0.34445080    
 -0.23256989    
  0.10814223    
 -9.43106934E-02
  0.69452000    
 -0.56339538    
  4.70674746E-02
 -9.64603797E-02
  0.10561360    
 -0.27936465    
  0.20613222    
  1.70111768E-02
  1.19760726E-02
  0.38136756    
 -0.42268562    
 -2.00509112E-02
  0.64118755    
 -0.87068021    
 -0.24406147    
 -0.15822412    
  6.45383596E-02
 -7.89272040E-02
  6.54440522E-02
 -7.51527324E-02
  8.86359066E-02
  1.76995564E-02
  0.50819063    
  7.12771788E-02
  5.72950430E-02
  0.23834051    
 -0.57110757    
  0.19890398    
 -0.13923161    
  0.10414024    
  0.33135700    
 -0.27526775    
 -0.25951108    
  0.34890091    
  7.32591003E-02
  0.40030080    
 -0.49274555    
 -0.12904461    
  0.84493363    
 -0.86440575    
  0.10395492    
 -1.01782037E-02
  0.29087400    
  0.28289041    
 -0.41342172    
 -0.40220255    
  0.19204606    
  0.14256330    
  0.62065148    
 -0.88605088    
  0.15458484    
  0.48710921    
 -0.56563365    
 -1.13313515E-02
  0.22825882    
  0.37398452    
 -3.33100073E-02
 -0.31162217    
 -0.22921933    
  0.46026126    
  0.22454141    
 -0.39989400    
 -0.51779407    
  0.15813850    
  0.10476328    
  0.23383899    
 -0.29479966    
  0.13353147    
  6.76584914E-02
 -0.22431245    
  0.33479977    
 -0.36749244    
  0.15112488    
 -0.13019760    
 -2.09275950E-02
  0.67485422    
 -0.46325710    
  7.07842037E-02
 -0.27635676    
  0.57367343    
 -0.31803095    
 -0.24370207    
 -5.95262414E-03
  0.94047332    
 -0.62992072    
 -0.33472300    
  0.54509425    
 -0.65147436    
 -8.88684615E-02
  0.60376734    
  9.12370533E-02
 -0.25903013    
 -0.21655495    
  0.82050300    
 -0.67105418    
 -3.13340873E-02
 -0.13923161    
  0.30055615    
 -0.19093658    
 -1.65292267E-02
  6.45385534E-02
 -8.70113075E-02
  0.25666624    
  0.22533895    
  0.40896749    
 -0.46488833    
 -0.47857454    
 -0.55364561    
   1.1706100    
 -0.32331219    
 -0.46643844    
  0.75020659    
 -7.68267289E-02
 -0.21591009    
 -1.13252029E-02
 -0.23517472    
  0.26435748    
  0.15919504    
  0.11231729    
 -0.26489696    
  0.46034193    
 -0.73131442    
  0.28190175    
 -8.85934308E-02
 -0.12912966    
  0.66435832    
 -0.85427624    
  0.35863402    
  1.36058079E-02
 -0.42594370    
  7.31224418E-02
  0.13473243    
 -6.95931166E-02
  0.51800698    
 -0.31243420    
  0.56136048    
 -0.58611465    
  5.12931757E-02
 -5.88403940E-02
  0.45633757    
  0.31801713    
 -0.57575238    
 -0.39311948    
  1.21953879E-02
  0.20479453    
  0.74955094    
 -0.71795648    
 -3.15942578E-02
  3.15943845E-02
  1.89581122E-02
  0.26091883    
 -0.54391700    
  6.92003742E-02
  0.35986742    
 -0.27893075    
  7.98363537E-02
  0.36677209    
 -0.20909190    
 -0.36000261    
  0.28312647    
  0.31969807    
  5.17080054E-02
 -0.77345258    
  0.11588509    
  0.35667509    
 -0.30629382    
  0.45067036    
 -0.45937890    
  0.44640395    
 -0.37877250    
  7.09889382E-02
  0.56323516    
 -0.65626371    
  0.33925375    
 -0.14953198    
 -0.24999881    
 -8.32530707E-02
  0.33094493    
  0.54666531    
 -0.50151104    
 -0.22148915    
  0.24116197    
  0.24962941    
 -0.24746715    
 -0.38833407    
  0.29086161    
  6.45383596E-02
 -9.84398574E-02
 -1.73919406E-02
 -0.24595805    
  6.21315837E-02
  5.27980737E-02
  0.36860359    
 -0.36006871    
  0.58400238    
 -9.95845571E-02
 -0.63385803    
  3.23652849E-02
  0.56596518    
 -0.49231228    
  8.23157579E-02
 -8.23161155E-02
  0.64309865    
  0.15125830    
 -0.41689390    
 -0.17948590    
 -0.19502313    
  0.26756966    
  0.39715385    
 -0.34012070    
  0.16294532    
 -0.17798324    
  0.16522112    
 -0.48070264    
  0.24602529    
  4.62974887E-03
 -7.92731121E-02
 -2.50332733E-03
  2.96318941E-02
 -0.34871235    
  0.47858757    
 -8.58382415E-03
 -0.42615184    
  0.10931292    
  0.52609330    
 -0.30413368    
  0.72807503    
 -0.50020313    
 -0.98460984    
 -3.07716280E-02
 -8.70113075E-02
  1.69020407E-02
 -2.83305719E-02
  8.26916024E-02
  0.57536399    
  0.28991160    
 -0.78890288    
   1.1386495    
 -0.34530228    
 -0.21431349    
  0.16663121    
 -0.26772749    
  0.13086839    
  3.40791866E-02
  0.13931356    
  0.13605066    
 -0.13605069    
 -0.10885434    
  0.25075871    
 -0.26587248    
  0.64505470    
 -0.61505228    
  2.18694169E-07
  0.21820520    
 -0.17482479    
 -0.12815505    
 -0.50104332    
  0.35711727    
  0.34921688    
 -0.63380766    
  0.36201057    
 -9.93298516E-02
  0.14689098    
  3.22607532E-02
  0.28768194    
 -0.42045796    
  0.35697693    
 -0.35697708    
  0.20669501    
 -2.48768758E-02
 -0.45450732    
  0.70694053    
 -0.34749171    
  6.69592917E-02
 -0.39515555    
 -0.20882349    
   1.1672893    
 -0.28277767    
 -0.14732455    
 -0.18096191    
  0.11778309    
  0.85862070    
 -0.78866196    
 -0.16093048    
  0.56489265    
 -0.54394978    
 -0.18439639    
  2.15724502E-02
  3.88688669E-02
  7.62004852E-02
  0.27193359    
 -5.53332753E-02
 -0.31954861    
 -0.17751379    
   1.3754445    
 -0.99179828    
  0.25593328    
 -0.44415483    
  0.15076382    
  0.53047860    
 -0.37523791    
  9.74865407E-02
 -0.56705469    
  0.67379737    
  0.38935038    
  -1.2630441    
  0.35752550    
 -0.19309345    
   1.2025278    
 -0.41472670    
 -0.31599355    
 -0.29673180    
  0.37051785    
 -0.38578534    
  0.44665644    
  0.23721713    
 -0.50155181    
 -0.19159535    
  0.79912883    
 -0.82110763    
  0.59481657    
  0.18056871    
 -0.80764627    
  0.13476025    
  0.49056444    
 -0.47633934    
  0.41483748    
 -0.49112058    
 -0.34627631    
  0.43379584    
  0.13318229    
  4.07243893E-02
 -0.18232135    
  0.40075943    
 -0.35667494    
 -5.40542044E-03
 -0.46405935    
  0.71024173    
 -0.25708142    
 -5.05726486E-02
  5.33084087E-02
  0.42172560    
 -2.54097208E-02
 -0.36670399    
  0.40103441    
 -6.79783970E-02
 -0.25403404    
 -0.16482829    
  0.31476843    
  6.92743063E-02
 -0.12123376    
 -3.39015909E-02
 -0.24053530    
  0.29641581    
  0.13217168    
 -0.27946195    
 -0.12030503    
  0.78145987    
  0.14500627    
 -0.86851883    
  0.51296806    
 -9.77206677E-02
 -0.40193164    
 -2.40975525E-02
  0.25462103    
 -0.15660447    
 -4.52340059E-02
   1.1657184    
  -1.3895047    
 -5.96204698E-02
 -6.84945472E-03
  0.59197795    
 -0.58854723    
  0.62035531    
 -0.20579930    
 -0.23910746    
  0.15661091    
 -0.20669489    
  0.31156391    
  1.53680751E-02
 -3.54804546E-02
 -0.69089222    
  0.22853437    
 -0.37893823    
  0.52537882    
  6.00780845E-02
 -0.51961046    
  0.65568972    
 -3.62733714E-02
  7.88453687E-03
  0.36812747    
 -0.51142973    
  0.49314779    
  3.97883952E-02
 -0.26431641    
  2.50869896E-02
 -1.58913955E-02
  6.21041954E-02
 -4.39629704E-02
  0.10243479    
 -8.90418142E-02
 -0.12753104    
  0.17937854    
 -0.29119679    
  0.91233939    
 -0.93513238    
 -0.21453531    
  0.36909756    
 -0.22623481    
  0.30912250    
  6.38280883E-02
 -9.38186124E-02
  0.13557829    
 -0.13090533    
 -0.13453078    
  0.57736218    
 -0.38619086    
 -0.10683002    
  8.45575407E-02
 -5.55699691E-02
  0.48330772    
 -0.40106952    
 -0.32340005    
  0.25534689    
  0.35737917    
 -0.30702519    
 -0.17254798    
  0.35375267    
  0.26078725    
 -0.71783978    
  9.79805216E-02
 -7.18540028E-02
  0.30824289    
 -8.79688114E-02
 -6.40788451E-02
  0.63642120    
 -0.85467482    
 -7.92808905E-02
 -0.11161384    
  0.21201149    
  0.51022840    
 -0.14434244    
  0.18988453    
 -0.57688743    
  0.82839197    
 -0.57167202    
 -0.41852170    
  0.42791125    
 -0.27837959    
  0.35048303    
  4.33831476E-03
 -5.10655306E-02
  0.19026273    
  7.50459544E-03
  0.43553817    
 -0.38452509    
 -0.44995740    
 -5.58677362E-03
  2.76258700E-02
 -0.65833777    
  0.59361744    
 -0.75923747    
  6.02591857E-02
  0.10536050    
 -4.30173986E-02
   1.3556085    
  -1.2663103    
  0.37312183    
  0.27637288    
 -7.35023469E-02
 -1.70944985E-02
  0.10104077    
 -0.82334477    
  0.48687249    
  0.95551121    
 -0.27517343    
 -0.40823144    
  9.75741446E-02
  0.39027509    
 -0.67628318    
  0.36798209    
 -0.12562601    
 -0.66468459    
   1.2600251    
 -0.54667521    
  0.38696152    
 -0.24069892    
 -0.27979401    
  0.69457471    
 -0.46800852    
 -0.30375582    
  0.47116050    
  0.53819335    
 -0.76907396    
  1.20629510E-02
  0.13233145    
 -0.36936015    
  0.18535657    
  0.74840987    
 -0.53541851    
 -5.88405877E-02
 -8.70045938E-08
 -0.22206172    
  0.54012221    
 -0.30515650    
 -0.12260226    
  0.41667420    
 -0.67109919    
 -0.12953390    
  0.14191833    
  3.07200011E-03
 -1.54563989E-02
  0.53300750    
 -0.28829166    
  0.13231133    
 -6.85351267E-02
  0.15643641    
 -0.23248242    
  0.44658339    
 -0.43920323    
 -0.11962318    
  0.94997144    
  -1.0986121    
  0.11206883    
  3.38059478E-02
  0.64199960    
 -0.30039600    
 -0.29823619    
  0.15906484    
 -2.75248066E-02
  8.89476389E-02
 -0.11009964    
  0.22266839    
  3.91473919E-02
 -0.24066372    
  0.18618999    
 -0.36944202    
  0.51472878    
  0.10000388    
 -0.24336155    
  3.40939835E-02
 -0.22221301    
  0.50849712    
 -0.53202796    
  0.19219339    
 -0.35191479    
  0.32604289    
  5.49158491E-02
 -0.26753035    
 -0.19790372    
  0.71121973    
 -0.41596770    
 -0.41798672    
  0.29025590    
  0.24501069    
 -0.38850689    
 -7.70795643E-02
 -0.24583513    
 -4.10668273E-03
 -0.40546504    
  9.41873416E-02
  0.73441851    
  8.27345923E-02
  9.46331918E-02
  0.45177984    
 -0.91772848    
  0.36134011    
  0.12028627    
 -5.24634309E-02
 -0.15963016    
  0.59660006    
 -0.39119524    
 -0.14931534    
  0.29286328    
 -0.59011471    
  0.47957298    
 -0.16175517    
  0.19160806    
 -0.20699328    
  0.79617918    
 -0.96464372    
 -9.62279066E-02
  0.24380410    
  0.37419847    
  3.56544107E-02
  0.23740198    
 -0.50944543    
  0.44232509    
 -0.72465771    
  9.03086290E-02
  0.58902389    
 -0.68852091    
  0.49469635    
 -0.20778358    
 -0.78753412    
   1.1641020    
 -0.39757222    
 -0.40075904    
  0.81249398    
 -0.23098655    
  0.40677661    
 -0.65080595    
  6.56372085E-02
  0.70018107    
 -0.82268113    
  8.65680054E-02
 -2.97050569E-02
 -5.42067513E-02
  0.72832972    
 -0.56250072    
 -0.10411295    
  0.19430247    
 -0.11521982    
  0.16528010    
 -0.38039157    
  6.89929798E-02
  1.06102135E-02
  0.10509685    
  0.14972948    
 -0.18354911    
  0.61525220    
 -0.85262424    
 -0.25801244    
  0.30368227    
  0.19170222    
 -0.31845358    
  0.51621640    
 -0.14511877    
  0.30844426    
 -0.54981786    
  0.66302466    
 -0.41236952    
  2.05722954E-02
 -0.21357426    
  0.81061870    
 -0.54847026    
 -0.38098297    
  0.13550121    
  0.12904468    
  0.57914013    
 -0.61362666    
 -1.97102267E-07
  0.49108294    
 -0.37079689    
 -2.47482229E-02
  1.80591997E-02
 -9.12914127E-02
 -0.15619515    
 -0.34164324    
  0.85304159    
  0.30682743    
 -0.84141546    
  0.29280090    
 -5.85751645E-02
  0.13844980    
  0.50474656    
 -0.79041052    
 -0.28410438    
 -0.37209955    
 -2.09432859E-02
 -0.18550122    
  0.68032646    
  0.12136075    
  1.41848419E-02
  0.84930772    
 -0.68117112    
  0.10821378    
 -0.44802454    
  0.74368781    
 -0.17314279    
 -0.43910596    
  4.86507416E-02
 -1.12359589E-02
 -4.03512754E-02
  0.70484304    
 -9.92423669E-02
 -7.67040700E-02
 -0.49137431    
  0.15697946    
 -0.60734707    
  0.28768215    
  0.78085285    
 -0.50069892    
  0.17727092    
 -0.50172532    
  0.37599924    
 -0.16618441    
 -8.51047505E-03
  0.43632290    
 -0.29075593    
 -1.23918252E-02
 -0.25416860    
  0.22891465    
 -8.53853226E-02
   1.0274285    
 -0.57039160    
 -0.24453458    
  0.40396228    
  0.35667497    
 -0.79267693    
  2.32301815E-03
  0.56721032    
 -7.93848112E-02
 -0.29435185    
 -0.32999220    
  0.81329167    
 -0.66983634    
  2.72743739E-02
 -0.19495730    
  0.74750119    
 -0.44025707    
 -0.20625272    
 -0.16280867    
  0.82468373    
 -0.77658427    
 -6.56439960E-02
  0.41232455    
 -2.77247261E-02
 -0.52702016    
 -5.59585951E-02
  0.88560921    
 -0.50196290    
  0.30046749    
 -0.40365183    
 -0.10596464    
  0.31377357    
  0.32505447    
 -0.18711753    
 -0.28768188    
  0.26826403    
  0.10771088    
 -0.57380038    
  0.49698022    
 -0.67805243    
  0.22389236    
  0.45795539    
 -0.17778626    
 -0.55004632    
 -0.11191794    
  0.64369869    
 -6.17773496E-02
 -7.63730928E-02
  0.64296710    
 -0.41665417    
 -0.34707701    
  7.47473389E-02
  0.85518110    
 -0.84416163    
  0.54582238    
 -0.60507834    
  0.12293752    
 -1.65762003E-07
 -0.20467775    
  0.11602908    
 -6.08004257E-02
  0.39847541    
 -0.29371229    
  0.57334608    
 -0.37855756    
  0.31442317    
 -0.52820772    
  0.24428819    
 -0.13783225    
  0.48891231    
 -0.47910839    
 -0.41035509    
 -3.36480215E-02
  0.56341076    
 -9.29318368E-02
 -7.90536553E-02
  0.19127877    
  2.72269435E-02
 -0.19814859    
 -8.13030899E-02
 -0.55552590    
  0.82040918    
  0.34719631    
 -0.63697708    
 -1.98027380E-02
  6.63226917E-02
  0.18942647    
 -0.13226786    
 -0.29443872    
  0.88390744    
 -0.34040135    
 -0.50038177    
 -1.30721191E-02
   1.0080061    
 -0.67059410    
 -0.12485007    
 -0.48285186    
 -0.16862258    
  0.90190184    
 -0.63094056    
  0.42218590    
  0.36379257    
  7.84045756E-02
 -0.53572333    
  0.14813025    
  7.44529366E-02
 -0.19768576    
  0.45520911    
 -0.55270749    
  0.97364980    
 -0.84919560    
 -0.13049637    
  0.14894211    
 -0.14591669    
  0.54527086    
 -0.65702963    
  0.24717678    
  9.31492224E-02
  4.92479056E-02
  8.54844749E-02
 -0.45830745    
  0.26669946    
  0.57584107    
 -0.46060568    
  0.17053670    
 -9.41637903E-02
 -0.51292866    
  0.21397877    
 -1.71433538E-02
  0.23517458    
 -0.37738901    
  0.13353123    
  0.65914518    
 -0.74721450    
  4.34850641E-02
  0.16494747    
  0.27536428    
  0.16885902    
 -0.52749282    
  0.44662315    
 -0.34294465    
  0.14981233    
  0.12067752    
  3.40939835E-02
  0.20472552    
 -0.18262522    
 -0.33428872    
 -0.29022968    
  2.68470403E-02
 -0.24236700    
  0.20526302    
 -0.11264145    
  0.27120084    
  7.07507133E-02
 -8.23035277E-03
 -2.22848374E-02
 -0.11321619    
 -0.37900466    
  0.44314837    
  0.72373945    
 -0.44199234    
  0.45056376    
  0.35738572    
 -0.71833724    
  0.53661269    
 -0.72960335    
 -0.25521144    
 -0.31248116    
  0.30928138    
  0.33234280    
  0.38299224    
 -0.56946039    
 -0.24697074    
  0.28234878    
  5.05163769E-08
 -4.65201810E-02
  0.58060247    
 -0.39688113    
 -0.12656283    
  6.40424564E-02
  0.18314847    
  0.30559933    
 -0.43559480    
 -2.62231380E-02
  0.26384979    
 -0.14124708    
 -0.45473602    
 -0.38546455    
  0.54105699    
  0.21213238    
  5.22253513E-02
 -0.17614594    
  9.79452506E-02
  0.83040953    
  -1.1587807    
 -6.52030483E-02
  0.16322771    
  0.25865009    
  0.15879093    
  0.53667915    
 -0.79567611    
  0.27669650    
 -0.17416762    
 -3.54226641E-02
 -0.16989882    
  0.16023704    
 -0.10752018    
  3.19177359E-02
 -0.33594882    
  0.50862551    
 -5.89741580E-02
  0.13732085    
 -0.50946867    
  0.51960051    
 -0.15448672    
  6.60081357E-02
 -9.22311693E-02
 -0.35598511    
  0.30900472    
 -0.10115015    
  0.33487016    
 -0.23879638    
  1.26424907E-02
 -0.35524026    
 -0.12588027    
 -0.14874507    
   1.2100861    
  0.32393682    
 -0.88179576    
 -6.33924454E-02
  0.25305808    
 -0.62632465    
   1.1528797    
 -0.89903343    
  0.75463927    
 -0.72843671    
  0.10363477    
 -5.59397936E-02
  0.44573900    
 -0.14107847    
 -0.22314344    
  0.45633757    
 -0.52424848    
 -0.12048943    
  0.43549725    
 -0.25470129    
 -1.53850438E-02
  1.53850261E-02
 -0.59391248    
  0.19605184    
  0.88395554    
 -0.36859444    
 -0.31056628    
  0.17509374    
  3.06147337E-02
 -0.13137998    
  2.26636920E-02
  0.60689956    
 -0.39106548    
 -0.52522516    
  0.79812580    
 -0.57041276    
  0.68704981    
 -0.69314694    
  0.44445059    
 -0.32632777    
  0.25101236    
  0.63212621    
 -0.73443729    
 -6.28226772E-02
 -0.39184245    
  0.87639058    
  0.15085341    
 -0.38908738    
 -0.13995694    
  0.31477782    
 -0.21865292    
 -6.73938766E-02
 -0.42193979    
  9.91739985E-03
  0.22839305    
  0.17267670    
 -8.50109011E-02
  0.62620789    
 -0.67033267    
  5.84109239E-02
  0.18310945    
 -0.24654514    
 -0.12314984    
  0.71707511    
 -0.60659939    
  0.42399994    
 -5.84357493E-02
 -0.20559919    
 -4.44516651E-02
  0.45281133    
 -0.52342880    
  0.42638302    
 -0.42882490    
  0.40138161    
  0.16692810    
 -0.59557301    
 -6.21961579E-02
  0.50546366    
 -0.54918629    
  0.45982623    
 -5.30490605E-03
 -0.55122888    
  0.79681420    
 -0.33453250    
 -0.26217046    
  0.51885366    
 -0.45778471    
 -6.86545298E-02
 -0.11556447    
  0.53947139    
 -0.18564925    
 -0.19845095    
   1.0697441    
  -1.3051579    
  0.60949713    
 -0.31950283    
  0.59621918    
 -0.60084856    
 -0.21390568    
 -5.76359499E-03
  5.61944135E-02
 -4.47002873E-02
 -0.18805228    
   1.0418596    
 -0.23169602    
 -0.19032879    
 -0.13698272    
 -0.15131792    
 -0.10977088    
  0.70413613    
 -0.63735592    
  0.51700819    
 -0.21585116    
 -3.30447145E-02
  0.11028918    
 -0.52868307    
  0.17830962    
  0.60796130    
 -0.58069819    
  0.26855147    
 -0.47713196    
  0.65789443    
 -0.26862389    
 -0.21551974    
  5.17996587E-02
 -0.18714078    
  0.34881788    
  5.18043600E-02
  0.11713547    
 -8.27809423E-02
 -0.20087898    
 -6.88288584E-02
  0.42251799    
 -0.36987391    
 -8.25712681E-02
 -0.25203812    
  0.35308543    
 -9.09719765E-02
  7.94642419E-02
  0.58572680    
 -0.70611775    
  0.13418414    
 -1.84338335E-02
  4.76821512E-02
  0.33266404    
 -0.17883003    
  0.38885117    
 -0.45364344    
 -0.70334113    
  0.69723731    
 -0.40139180    
  0.36184451    
  0.41181424    
 -0.73772681    
  0.36953309    
 -0.43015769    
  0.11221223    
  0.41473317    
 -0.35772976    
 -5.70029877E-02
  0.70287633    
 -0.91352838    
 -0.53998238    
 -5.47248609E-02
  0.19268422    
 -8.04721266E-02
  4.37228605E-02
  0.91735989    
 -0.37391689    
  0.20179924    
 -0.60107243    
  0.10118491    
  0.28558803    
 -0.47378424    
   1.2024566    
 -0.39941350    
 -0.26826414    
 -0.50003594    
 -2.97050588E-02
 -0.24344864    
  0.61310452    
  0.11778312    
  0.85125834    
 -0.62564838    
  0.35667488    
  0.35235542    
 -0.24613318    
 -0.55574715    
  0.11958329    
 -0.18376152    
  0.63683599    
 -0.63683611    
  0.50330442    
 -0.58743834    
 -6.28950680E-03
  0.37666303    
 -7.87807405E-02
 -0.14328085    
  0.76105851    
 -0.60845315    
 -0.30720648    
  0.17334348    
 -0.24866526    
   1.0929271    
 -0.83370745    
 -0.12568836    
  3.79608609E-02
 -0.60804784    
  0.76178932    
 -0.21885280    
  0.22619697    
  0.35886765    
  0.18033215    
 -0.41762963    
 -0.38515452    
  0.55370271    
 -0.63984865    
  9.87643898E-02
  0.12921187    
  0.24548164    
 -0.10440310    
 -2.91280542E-02
  0.22412847    
 -0.11018401    
 -4.26549800E-02
  8.77754316E-02
  6.70302436E-02
 -0.14113799    
  0.25607935    
 -0.33123207    
  0.31889725    
 -0.47142300    
  0.32668406    
 -2.27986984E-02
 -0.23262240    
  0.15641584    
 -2.05720440E-02
  0.38446105    
 -0.43904141    
  0.21235369    
 -0.33410802    
  5.88404201E-02
  0.20585196    
  0.34069148    
 -0.67084140    
  0.41327766    
  0.20508242    
 -0.43359059    
  0.50099766    
 -0.48162639    
 -0.60813612    
  0.54631197    
  5.08894445E-03
  0.19951618    
 -7.55483583E-02
  0.68187326    
 -0.55368119    
 -2.59753745E-02
 -0.20112073    
 -9.06182379E-02
 -8.77509117E-02
  0.21720870    
 -0.13762152    
 -0.43457332    
  0.86166084    
 -0.26129526    
  0.26129538    
  0.14571197    
 -0.55923063    
  0.62193775    
 -0.30962896    
  0.22511420    
 -0.69788295    
  0.78094947    
 -0.19281094    
  0.13769649    
 -0.43657181    
 -1.91392824E-02
  5.40671945E-02
  6.84163114E-03
 -0.53769863    
  0.21611500    
  0.23869607    
 -0.31352746    
  0.45596996    
 -0.33818659    
 -0.23598844    
  0.92913580    
 -0.23789150    
 -0.58664429    
   1.0974700    
 -0.88534600    
  0.15137663    
  0.37974012    
  6.15819916E-02
 -0.62079072    
  0.21225807    
 -0.37595105    
  0.36436367    
  7.62703419E-02
 -0.19230631    
  0.81961834    
 -0.68281984    
 -0.41579226    
  0.38801286    
  3.91304083E-02
 -0.13256456    
  0.23543869    
  3.99254821E-02
  0.39034799    
 -0.99192828    
 -6.64450079E-02
  0.31775960    
 -0.11155264    
  0.26570305    
 -3.39013338E-02
  0.65037322    
 -0.57450742    
  6.62495866E-02
  0.51338643    
 -0.51125193    
 -0.24524112    
 -0.10930414    
  0.79149240    
 -0.74690855    
  4.54624481E-02
  0.79600435    
 -0.80157536    
  3.56690809E-02
  0.24077702    
 -0.75430143    
  0.22853437    
 -0.36852172    
  -1.1038071    
   2.0813928    
 -0.35695362    
  0.26300701    
  7.82290921E-02
 -0.22810657    
  4.85532321E-02
 -7.88583681E-02
  0.10919926    
  3.61213312E-02
 -0.17393111    
  4.38781120E-02
 -0.32892501    
   1.1160040    
  -1.0680494    
  3.33898515E-03
   1.0414540    
 -0.64044327    
  0.10781272    
 -0.15816656    
 -0.13018350    
  0.31602007    
 -0.23392247    
  0.17985557    
 -0.30847302    
  0.78667337    
 -0.80362260    
  0.28981659    
 -0.16666646    
  6.57973588E-02
  0.13235158    
 -0.47497451    
   1.2076207    
  -1.1846312    
  8.99833590E-02
  6.60211742E-02
  0.23857935    
 -6.58608554E-03
  0.19363748    
 -0.43399918    
  0.23151191    
 -0.25417557    
  0.86514819    
 -0.91207749    
  2.99852411E-03
  0.37712291    
 -0.54281735    
  0.18936384    
  0.84101248    
 -0.10915089    
 -0.55051529    
  0.11506938    
 -0.19105525    
  0.59216309    
 -0.82522386    
  0.48115364    
 -0.34471965    
  0.41794735    
  0.32467994    
 -0.78103685    
  0.43514088    
 -0.19290350    
  0.36115661    
 -0.50316715    
  0.51788503    
 -0.34331378    
 -5.89099228E-02
 -8.34871083E-02
  0.15150884    
 -7.77776912E-02
  0.14782812    
  0.41458502    
 -0.65478635    
  4.72530909E-02
 -0.20724514    
 -0.48078698    
  0.93849146    
  0.18862252    
 -0.20878442    
 -0.12570629    
 -0.10715855    
  0.15451796    
  0.24320517    
 -0.54121935    
  0.39452526    
 -6.82786927E-02
  4.80762981E-02
  4.00053710E-02
 -0.33177754    
 -0.12498107    
  0.63252252    
 -0.38430884    
  8.56013894E-02
  2.21493049E-03
 -0.29955187    
 -1.50377620E-02
  7.86429569E-02
  0.99646264    
 -0.90549093    
  3.51796150E-02
  8.51579830E-02
 -0.34284145    
  0.64738774    
 -0.37256747    
 -3.20621282E-02
 -0.20206423    
  0.10750560    
  3.25233005E-02
  0.32304919    
 -0.41224483    
 -0.52452427    
  1.46701122E-02
  0.37590638    
 -0.42057887    
  0.88221395    
  -1.1028230    
  0.11918864    
  1.25855379E-07
 -1.69976875E-02
  7.69609287E-02
  0.66361463    
 -0.61709470    
  0.49555838    
  0.53153300    
 -0.33647236    
 -0.54080641    
   1.3665352    
 -0.26647469    
 -0.55420351    
 -0.37080809    
 -5.63000850E-02
 -3.53670530E-02
  0.67090142    
 -0.85482424    
  0.42136350    
  6.70984387E-02
  0.43930113    
 -3.08904499E-02
  0.23017743    
 -0.87733948    
  4.39631008E-02
  0.89820719    
 -0.29304922    
 -0.50952196    
  0.72835100    
 -0.33490112    
 -0.22314356    
 -1.38316285E-02
 -0.26655117    
 -0.14871109    
 -1.70217808E-02
 -7.57599771E-02
  0.14618260    
  0.10616025    
 -2.55021453E-02
  0.12472883    
  8.72825608E-02
  0.11012532    
  7.96313807E-02
  5.98980077E-02
  0.66124856    
 -0.62024057    
  0.47028241    
 -0.50896764    
  5.41893430E-02
  0.69753313    
 -0.14960243    
 -0.61144412    
  5.24636731E-02
  0.36000261    
 -0.40314209    
 -0.10510288    
  0.80748785    
 -0.74021488    
  0.35184413    
  9.06769112E-02
 -0.38858038    
  0.19065830    
  0.19015238    
  0.17553847    
 -0.61997449    
  0.23715696    
 -0.56539047    
  0.84778035    
 -0.25028133    
 -0.37435538    
  0.50974387    
 -0.44183263    
  0.39701188    
 -0.28711617    
 -9.73485485E-02
 -1.00251175E-02
 -0.72124624    
 -6.41933680E-02
  9.48078856E-02
 -0.16934100    
 -4.25597690E-02
  0.24647173    
  0.42786589    
 -0.69314730    
  5.53987995E-02
 -3.65896039E-02
  0.27045378    
 -0.20436382    
 -5.37444763E-02
  1.82373896E-02
  0.15587024    
 -0.11456646    
   1.0869843    
  7.76721491E-03
  -1.0116007    
  2.62481049E-02
 -3.15815248E-02
   1.0246415    
  -1.0517434    
  0.76725531    
  -1.2350634    
  0.66647911    
  0.86641902    
 -0.11000100    
 -0.18274461    
 -0.14740527    
  0.11122563    
  0.23777293    
 -0.14485781    
  0.47419128    
 -0.65795302    
  0.54593700    
 -0.42399961    
  0.15123095    
 -0.19556667    
  6.20351955E-02
 -0.11684342    
  0.34048817    
  0.34700903    
 -0.64881861    
 -0.11778307    
  0.59890360    
  0.31738722    
 -0.62708521    
 -0.11095693    
 -0.12193713    
  0.83528703    
 -0.91629070    
 -3.12991766E-03
  0.69000769    
 -0.49677399    
 -3.14985588E-02
  0.68779957    
 -0.76540089    
  0.27972546    
 -0.35449880    
  0.69159299    
 -0.63426226    
 -0.16545582    
  0.36425874    
  0.30259436    
 -0.16576292    
 -7.16917738E-02
  0.20312467    
 -0.56560802    
  0.66192049    
 -0.59616882    
  0.42941821    
  0.44731221    
  0.11876344    
 -0.51794332    
 -0.16739580    
  0.14650260    
 -0.28704247    
  1.77445430E-02
 -0.85655344    
  0.11712535    
 -7.08742291E-02
 -0.27087486    
  0.27650890    
  0.47769845    
  0.49112061    
  0.46278149    
 -0.46705481    
  0.31981531    
 -0.47218338    
 -0.22252044    
  0.53117788    
 -0.20904922    
 -0.31282616    
  6.15366688E-03
  0.33997181    
  0.66547537    
 -0.45906481    
 -0.48684075    
  0.40931141    
 -0.53543842    
  0.40218100    
 -2.89230533E-02
 -0.15867569    
  0.94856822    
 -0.34822145    
 -0.62715828    
 -1.09290835E-02
 -0.13825227    
  0.91944057    
 -0.77025914    
 -0.37074849    
  0.44660205    
  0.38767579    
  0.30042100    
 -0.15288556    
 -0.36641443    
  6.58675805E-02
 -0.31051716    
  0.49051192    
 -0.39965829    
  9.01084840E-02
  0.32277364    
 -0.27842021    
  3.41186635E-02
  0.22607444    
 -0.34385711    
  0.11358137    
  0.21000482    
  0.14582761    
  0.13757907    
 -0.79025859    
  0.11746825    
  0.14946178    
 -0.11237477    
 -0.16595133    
  1.13960309E-02
  0.17616500    
 -9.45980698E-02
 -0.36453891    
  0.18794468    
 -0.18794502    
 -0.10285733    
  8.00428987E-02
  0.67764300    
  0.15693714    
 -0.32683593    
 -0.11518233    
 -8.67753848E-02
   1.0900773    
 -0.87661231    
 -1.61481183E-02
 -0.44701397    
   1.0244108    
 -0.39701533    
 -0.42705590    
  0.30757222    
 -3.33733670E-02
  0.42043558    
 -0.32143009    
 -0.36431518    
  0.17788707    
 -4.54625003E-02
 -6.40217140E-02
  0.21706453    
 -0.29435632    
  0.43286404    
 -5.14965430E-02
 -0.23747350    
 -0.21800198    
  0.63372391    
 -0.34364066    
  0.49340877    
 -0.46038663    
 -0.21678339    
 -0.40690717    
  4.23792899E-02
  0.49408871    
 -0.26185811    
  0.76913303    
  -1.0265751    
  0.40971151    
 -3.44861783E-02
 -2.92826025E-03
 -4.19220924E-02
  0.11267302    
  0.21325859    
 -1.78176891E-02
 -0.15003952    
  5.20826643E-03
 -0.43579063    
 -0.25476283    
  0.19263113    
 -0.21887903    
  0.63285506    
 -0.13272464    
  0.60202163    
 -0.39055932    
  0.12270285    
  0.36380875    
 -8.05811957E-03
 -0.69314724    
  2.55603194E-02
  0.65455705    
  9.08292383E-02
 -0.30988261    
 -6.97220117E-02
 -4.93373983E-02
  0.41840789    
  0.11289651    
 -0.46032077    
 -0.64507091    
  0.54847544    
  0.40546530    
 -0.44148329    
 -0.49225414    
  0.54464734    
 -0.30091700    
  6.96196333E-02
  0.24968863    
  0.37540525    
 -0.65476966    
  0.12975912    
 -0.34018290    
 -0.26683530    
  0.54705471    
  0.19349493    
 -0.40894359    
  0.87285209    
 -0.62697262    
 -0.22518940    
  0.52236301    
 -0.36772478    
 -0.48295259    
   1.5129895    
  -1.1059462    
  0.97806531    
 -0.62771928    
  0.18786155    
 -0.28339404    
  5.47104999E-02
 -7.94643685E-02
  0.12028627    
  0.26747951    
 -0.23684248    
 -0.33174190    
  0.10265415    
  7.56554604E-02
 -0.38433304    
 -0.19494709    
  0.23473544    
  0.38154045    
  0.35667506    
 -0.45053327    
  0.26481640    
 -0.26747924    
 -0.23656644    
  0.21500219    
  0.81365138    
 -0.59432977    
  0.62641811    
 -0.78752232    
  0.27669650    
  0.35686970    
 -5.75596355E-02
 -0.38260686    
 -0.38242760    
 -0.24116197    
  0.87349039    
 -0.35479078    
  0.32633692    
 -8.13170597E-02
 -0.19679041    
  7.76252300E-02
 -0.33730263    
  0.27745566    
 -5.66400401E-02
  0.65392661    
 -0.21409354    
  0.28655547    
 -0.92991191    
  0.40164840    
 -2.51707006E-02
 -0.30748460    
  0.53766215    
 -0.64747727    
 -6.13690875E-02
 -6.34922739E-03
  0.87068033    
 -0.92634094    
   1.0057684    
 -0.63571525    
 -0.25564253    
 -6.83496669E-02
  0.36500016    
  4.79396172E-02
 -0.23653063    
  0.23226643    
 -0.30492380    
  0.17990309    
  0.10777894    
  0.46728235    
 -0.19162913    
 -0.37860164    
 -0.39706677    
  2.47802492E-02
  2.07621865E-02
 -0.23001651    
 -0.14343271    
  6.73329830E-02
  2.29896158E-02
 -3.23351845E-02
 -7.80885667E-02
  3.49162742E-02
  3.84664610E-02
  9.44520831E-02
 -4.38667275E-02
 -6.96335286E-02
  7.41078109E-02
 -3.63675803E-02
  0.45660406    
  0.19398355    
 -0.45371193    
  1.29272157E-08
  0.17723896    
  0.19340658    
  6.35540038E-02
 -0.19222285    
  0.65356803    
  -1.0605270    
  0.50362486    
 -6.14719391E-02
  0.20276444    
  0.13617472    
  0.18334796    
 -0.31015468    
  0.50802445    
 -0.44918400    
 -1.77388061E-02
  2.86679454E-02
 -0.33821291    
 -0.16899589    
  0.68043113    
 -0.52370518    
  0.20319280    
  0.12085679    
 -0.76725501    
  0.53175896    
  0.14929640    
 -2.46318802E-02
  9.50836241E-02
 -0.25131446    
  0.91687340    
 -0.59974599    
  7.75900036E-02
 -0.36033002    
  4.13853787E-02
  0.15954129    
 -0.39287210    
  0.83602029    
 -0.33204427    
 -0.34350738    
  2.86553707E-02
  0.44425118    
 -0.69677681    
  0.74797976    
 -0.28025138    
 -0.19009644    
  0.18553033    
 -0.13976195    
  8.81071016E-02
  0.10511953    
 -0.18275546    
  0.30702499    
 -0.22698216    
  0.86094064    
  -1.1016655    
  0.35636923    
 -3.26469876E-02
 -0.42670670    
  0.95420659    
 -0.44881988    
 -1.80972677E-07
 -0.23135728    
 -0.23742022    
  0.80583382    
 -0.48916423    
  6.67680502E-02
 -2.70897206E-02
 -0.28084043    
 -3.07716168E-02
  0.52139479    
  0.23237725    
 -0.32973048    
 -0.39326972    
  4.15488444E-02
  0.69459945    
 -0.33676258    
  0.16454934    
 -0.27625328    
 -0.25782910    
  0.72213459    
 -0.87090790    
  0.26262695    
  0.62948292    
 -0.43671775    
 -0.18232164    
  0.75849718    
 -0.57834232    
  0.37387943    
 -0.71731734    
  0.13429567    
  0.16705422    
 -2.26483424E-03
 -0.23684245    
  0.70741266    
 -0.30771121    
 -0.34110725    
 -0.22382116    
  0.31691182    
 -0.17494144    
  0.26462415    
 -3.44467312E-02
  0.54346448    
 -0.57672185    
 -7.26227164E-02
  6.29138127E-02
  0.20641898    
 -0.19912876    
 -1.46342115E-02
 -0.24676161    
  0.22690983    
  6.31278008E-02
  0.20940261    
 -0.25513831    
 -7.41650630E-03
 -0.39681759    
  0.40176836    
 -7.42977932E-02
 -8.01073574E-03
  0.59461451    
  4.62511331E-02
 -0.63285482    
  0.63285506    
 -0.70737207    
 -5.74721908E-03
  0.13461153    
 -0.31750962    
  0.32753465    
 -0.42180738    
  0.56124401    
  0.59881258    
 -7.29165748E-02
 -0.94556117    
 -0.31556997    
  0.45690933    
 -0.71927345    
  5.71584888E-02
  6.97332174E-02
  0.28638589    
 -0.40158176    
  0.71043855    
  0.34054554    
  2.01215558E-02
 -4.27330397E-02
 -0.40442628    
  0.54391706    
 -0.48641238    
 -2.08029561E-02
  0.41244763    
  0.47149366    
 -0.80876148    
 -2.53893435E-02
  0.18469991    
 -0.36246040    
  0.73164588    
  0.10880303    
 -0.60441905    
  0.73148632    
 -0.73418522    
  3.45317572E-02
  3.84171121E-02
 -0.13424958    
  0.16639084    
 -0.35563269    
 -0.24242540    
 -2.23721582E-02
 -6.54438511E-02
   1.1655631    
 -0.77143449    
  0.74549854    
 -0.36755323    
  2.20759697E-02
 -0.42642543    
  0.80683392    
 -0.65220571    
 -8.05205330E-02
 -0.10122839    
  0.43146980    
 -0.24400680    
  0.25068113    
  0.14236166    
 -0.20409517    
 -2.87101809E-02
 -0.21288069    
  0.32958478    
 -0.21347120    
  0.43704659    
 -0.34270915    
  0.22751340    
 -0.17536892    
 -0.29929674    
 -0.25801244    
  0.35868925    
 -0.18853787    
  0.32523361    
 -0.52401620    
  0.74765116    
  0.39294443    
 -0.41881651    
 -0.38057572    
  0.65710747    
 -0.30724028    
  4.67088707E-02
 -0.26673901    
  6.03197813E-02
  0.18028687    
  0.13505784    
 -0.56318080    
  0.25512651    
  0.25694838    
 -0.35613999    
 -0.11012549    
  0.29066253    
  0.11778291    
 -0.53560078    
  0.45506203    
  1.91697944E-02
  0.75451601    
 -0.67935383    
 -0.35304734    
  0.54800874    
 -0.42744389    
  0.41284525    
 -0.51683474    
  7.64534324E-02
  0.28895032    
  0.55907249    
 -0.59192556    
 -0.13662329    
 -0.18774161    
  0.18999150    
 -9.02923476E-03
  0.22450322    
 -0.31461141    
  0.72369349    
 -0.68237519    
  0.82667863    
  -1.1466216    
 -0.12188973    
  0.51304543    
  0.16517593    
 -0.42731878    
 -4.11821194E-02
  0.28316754    
 -0.13806662    
  0.52986425    
 -0.74010396    
  0.20503157    
  0.60874343    
 -0.28013507    
 -0.17408487    
  0.25874379    
 -0.25427970    
 -0.14859831    
 -0.11198581    
 -2.33930442E-02
  0.22904332    
 -4.71682800E-03
  3.94026488E-02
 -0.16788091    
 -0.44243053    
 -4.19306336E-03
   1.2599399    
 -0.57523161    
 -2.35809293E-02
  0.17470028    
 -3.52212265E-02
 -0.30416945    
  9.50775146E-02
  0.60444295    
 -0.62797368    
  0.33306491    
 -0.51538676    
  0.21049251    
  0.61743551    
 -0.52465373    
  0.23738754    
 -0.29827604    
  8.99962932E-02
  3.22607346E-02
 -0.22612442    
   1.0011437    
  -1.0212452    
 -0.24625123    
  0.36572492    
  0.49034706    
 -0.49939683    
  7.44324699E-02
 -0.14018404    
  0.24807303    
 -0.20298806    
 -0.14185224    
 -0.24750181    
  0.32713339    
  0.10536062    
 -0.10289420    
 -0.37156370    
  0.32621560    
 -0.28425133    
  3.41864116E-03
  7.87289888E-02
  8.17397237E-02
  8.36141929E-02
 -0.41486734    
  0.26516306    
  0.37391695    
 -0.34634998    
 -0.11175878    
  0.34272686    
 -2.18190365E-02
  0.22510244    
 -0.28833482    
  2.32269894E-02
 -0.51594055    
  0.62232131    
 -0.18048839    
 -0.49447632    
  0.15028206    
  0.37928566    
  0.63161045    
 -0.47254550    
  0.25257078    
 -0.71266866    
  0.55910349    
 -0.27951875    
  2.40974408E-02
  0.69710767    
 -0.35160580    
  0.15093532    
 -0.36987391    
 -0.14795375    
  1.07528418E-02
  0.33914238    
 -0.20661411    
 -8.80764499E-02
  9.74006653E-02
  0.53918993    
 -0.60388315    
  0.39717999    
 -0.26303014    
 -9.05595720E-02
 -0.22492217    
  0.22017166    
  0.21741283    
 -9.22499150E-02
 -0.19160813    
  0.56722033    
 -0.53961521    
  0.49385062    
 -0.38824278    
 -0.53486884    
  0.97031784    
 -0.65082794    
  0.15336111    
  6.20174482E-02
  2.85419170E-02
 -4.42548655E-02
 -8.98951069E-02
  0.45692340    
 -0.64420795    
  6.91917092E-02
  0.32526764    
 -0.32248592    
 -5.12932986E-02
  6.23431168E-02
 -0.22039987    
  0.13737650    
  0.66744637    
 -0.71325612    
  0.21056466    
 -0.36211455    
 -0.18304908    
  0.34393027    
  0.23606294    
  0.20488511    
  0.62834281    
 -0.81385684    
 -0.24312584    
 -4.69568036E-02
  0.47160500    
 -4.70913909E-02
 -0.28141239    
 -0.24065726    
 -0.11205733    
 -0.27589408    
  0.54159743    
  0.60282433    
 -0.39556381    
  5.04309945E-02
  5.24636731E-02
 -0.10783280    
  0.15556420    
 -0.24618234    
  0.52053452    
  0.29250154    
 -0.96809036    
 -0.31332460    
  0.55403417    
 -0.10480808    
  0.66938663    
 -0.42546585    
 -0.14160356    
  0.10635749    
 -4.58794087E-02
  7.89587125E-02
 -5.80520518E-02
 -9.39317122E-02
  0.21502982    
 -0.23801956    
  0.40460336    
 -0.43610197    
 -5.76289967E-02
  0.42781222    
 -0.41378707    
  0.70835143    
 -0.61786401    
  3.74575742E-02
 -0.42777109    
  0.42531708    
  0.22559758    
  0.33926967    
 -0.82428718    
  0.12553787    
  7.83125237E-02
 -2.60074856E-03
  0.84057909    
 -0.85897619    
  0.30216557    
 -0.58543628    
 -0.18091422    
  7.32034370E-02
  0.20173982    
  0.59911841    
 -9.98981595E-02
 -0.47390223    
  0.32975343    
 -0.15003952    
 -0.18913339    
  0.82450753    
 -0.74859852    
  0.33060694    
 -0.20441264    
  0.38813388    
 -0.33054569    
  0.76359904    
 -0.67739898    
  4.79396172E-02
 -0.27219948    
  8.30461904E-02
 -1.55445803E-02
  0.49131560    
 -0.62223935    
 -4.87901233E-02
   1.0902438    
 -0.66212100    
 -0.47941646    
 -5.06010428E-02
  0.31750962    
  0.16879657    
  0.48190084    
 -0.52984029    
 -0.16725700    
  0.33345225    
 -0.11613032    
 -0.22793196    
  0.29565012    
 -1.80183724E-02
 -7.98743814E-02
 -0.25821543    
 -4.63849157E-02
 -0.11630037    
  8.37849612E-08
  0.41871032    
 -1.32451253E-02
  0.15795289    
 -0.31136331    
 -5.59397936E-02
  0.44046184    
 -0.42415723    
  0.32796478    
 -2.55666282E-02
 -0.41045746    
  0.66574830    
 -0.65976042    
  0.33860230    
  0.41253248    
 -0.78143954    
  0.18488237    
  0.18615055    
 -2.12524482E-03
 -0.41616043    
  0.25238892    
 -0.40171263    
  0.46719089    
  5.70280142E-02
 -0.21982335    
  0.36793736    
 -0.46656790    
  0.52234453    
 -0.40727505    
 -0.12118576    
 -3.11553087E-02
  9.35824886E-02
 -0.41124544    
   1.3269596    
 -0.88450575    
 -0.35907197    
  0.58778679    
 -0.25992289    
  0.93964714    
 -0.85938245    
  0.12719502    
 -0.43276629    
 -0.35615948    
  0.60707271    
 -5.78197166E-02
 -0.17166439    
  0.17166412    
  0.50545394    
 -0.44763437    
 -0.23657595    
  0.59801495    
 -0.13157652    
 -5.27040176E-02
  0.17642169    
 -0.23704639    
  0.44788605    
 -0.40386891    
  0.67625904    
 -0.45024863    
 -0.52491939    
  0.75869316    
 -0.13051470    
  0.18203460    
 -0.60136467    
  0.32367575    
 -0.35289422    
 -0.33647203    
  0.22238848    
  4.72063273E-02
 -0.38126478    
  0.34008253    
  0.37394255    
  0.73363841    
 -0.43721402    
 -0.76477695    
  0.22643843    
  0.36244774    
 -0.35197639    
  0.59614283    
 -0.39618260    
 -0.19996019    
  0.63828379    
 -0.52050084    
  3.18933204E-02
 -0.44083694    
  0.45198515    
  0.16140987    
 -7.03413785E-02
 -0.12031639    
 -0.15796307    
  2.67033861E-03
  0.73492873    
 -0.31621838    
 -0.15942764    
 -0.25661936    
  0.48714316    
 -0.37172696    
 -0.28295374    
  0.74223679    
 -3.34887281E-02
 -0.54654366    
  0.68644005    
 -3.00566815E-02
  0.21730112    
 -0.29665056    
 -0.43983251    
 -0.48930287    
  0.54373789    
  0.37937337    
  5.29536493E-02
 -0.62664068    
  0.51296806    
 -0.53739268    
  0.90301609    
 -0.69761145    
 -0.17830275    
  0.22207360    
  0.10557475    
 -0.65719259    
  0.29416648    
 -0.17185029    
  0.88284296    
 -0.20127565    
 -0.26736841    
 -0.10536046    
  0.11617142    
 -0.13322403    
  0.24501581    
  0.12459727    
 -5.22767194E-02
 -0.33969736    
 -0.10591879    
 -0.31985116    
  0.66979998    
  0.10279816    
  9.80515331E-02
 -0.63831753    
  0.10961958    
  0.26278433    
 -0.75824612    
  0.56409019    
  0.17934097    
 -0.24796958    
  0.39631590    
  7.60755464E-02
 -0.43748859    
  0.42203763    
  0.34361407    
 -0.58289069    
  0.26994324    
  0.17783737    
  7.57118538E-02
 -0.46170470    
 -0.34727418    
  0.39960003    
  0.30950120    
 -0.81057066    
  0.56192487    
 -0.13195118    
 -0.15942763    
  4.34852727E-02
  0.33950725    
 -0.38546455    
 -2.50640940E-02
 -0.20490992    
  0.32212862    
 -0.20192577    
 -0.20806429    
 -0.21551976    
   1.0466527    
 -0.62306869    
  0.30071810    
  0.43302995    
 -0.27625316    
 -0.60293555    
 -9.63092502E-03
 -0.42336610    
  0.46753761    
 -9.30253323E-03
 -0.60665524    
  3.37108448E-02
  7.45027289E-02
  0.83402318    
 -0.28102267    
 -0.39665449    
 -6.80532679E-02
  0.26991960    
 -0.10975077    
 -0.39156237    
  0.22195943    
  0.73264122    
  0.29052538    
 -0.83769035    
  0.50767106    
  0.10985280    
 -0.29407164    
  0.74856305    
 -0.72047138    
  0.20243207    
  0.22945848    
 -7.85450339E-02
 -9.80377197E-02
 -3.05033643E-02
 -0.42332259    
  0.83759844    
 -0.32542229    
  0.21745932    
 -0.26939210    
 -0.17425199    
 -9.58176926E-02
  0.44203210    
 -0.40636316    
 -0.31778002    
  0.89078295    
 -0.39789492    
  0.45403972    
 -0.46770722    
 -0.32190016    
  0.21551977    
  4.48953100E-02
  0.57001448    
 -0.35963491    
 -0.47714368    
 -0.22793198    
  0.23428115    
  0.66588008    
  0.47101927    
 -0.23334751    
 -0.95551133    
  0.26747951    
  0.15996470    
  0.10122161    
  0.10437783    
 -0.61651409    
 -9.88496933E-03
   1.0592148    
 -0.63191473    
 -0.16137627    
 -0.40419686    
  0.28577900    
  3.92206982E-02
 -0.70976782    
  0.16920064    
  0.35052413    
  0.11297288    
  0.21300337    
  0.21881779    
 -0.28575695    
  0.52609318    
 -0.38299215    
 -0.25704518    
 -8.07614997E-02
  0.90312040    
 -0.22725572    
 -0.53380269    
  0.22853439    
 -0.15057279    
  0.54812151    
 -0.56070030    
  0.45726478    
 -0.59841996    
 -0.28865436    
  0.39895868    
  0.47845340    
  0.10146946    
 -0.77221584    
  0.52839220    
 -0.50648189    
 -2.82593369E-02
  0.18285227    
  0.17700250    
 -9.55323130E-02
   1.0688335    
  -1.3048964    
 -6.21134043E-03
  0.26164517    
  3.99580784E-02
 -0.10178255    
 -7.41079822E-02
  0.36624432    
 -0.29213628    
 -0.10196481    
  0.60459387    
 -0.20290223    
 -0.62554163    
 -0.36733210    
  0.47127834    
  0.31903267    
 -3.29441354E-02
 -0.27342984    
  0.41381571    
 -0.15241976    
  7.23783206E-03
 -0.21954425    
  0.73133087    
 -0.83204514    
  0.90295720    
 -0.83883286    
 -6.41247407E-02
  0.28850964    
  1.96567494E-02
 -0.72027576    
  0.53062826    
  0.38965467    
 -3.44513319E-02
 -9.73740667E-02
  0.43825492    
 -0.50158215    
  0.17299645    
 -0.57604325    
  0.43168834    
 -0.23200603    
 -0.27100685    
  0.27396965    
 -0.54493111    
  0.53302634    
  2.98931333E-03
 -0.33766723    
  0.38146949    
  2.81709526E-02
  6.45385534E-02
  0.37012580    
 -0.22494358    
  0.46379057    
 -0.68187964    
  0.50238687    
 -0.24023807    
  0.40690079    
 -0.55033356    
  7.42857531E-02
 -8.17765072E-02
  0.36017779    
  0.10133146    
 -0.38901326    
 -0.27455974    
  0.22681789    
 -9.48213413E-02
  0.45953223    
 -0.45150006    
  0.59810364    
 -0.45429182    
 -0.19020452    
 -0.20720983    
  0.52312076    
  0.44734564    
 -0.73299307    
  0.34687090    
 -0.32807833    
  0.59690583    
 -0.44427574    
 -1.37932552E-02
 -0.20763914    
 -0.21533945    
  0.23228872    
  0.37609321    
 -0.24994163    
 -0.33056390    
  0.46224153    
  0.39385405    
 -0.36400115    
 -0.29612082    
  2.78569404E-02
 -4.20818478E-02
  0.42719468    
 -0.65824902    
 -0.28168324    
  0.52129698    
 -0.28768200    
  0.57038027    
 -2.38364674E-02
 -6.33697733E-02
 -0.29080215    
 -0.37015817    
 -0.10485778    
  0.57881320    
  0.63814038    
 -0.67544758    
  0.64523363    
 -0.38197014    
  0.33807626    
 -0.43473560    
  0.52800405    
 -0.66578758    
  2.24729311E-02
  0.49571189    
 -0.66808331    
 -6.47583902E-02
  0.36474103    
  0.18272887    
 -0.19255695    
 -6.10875003E-02
  0.51553887    
 -0.34687093    
 -5.46831861E-02
 -8.55220333E-02
  0.37437454    
  0.44895029    
 -0.48466817    
 -0.40183532    
  0.90974760    
 -0.61732149    
 -0.32839116    
  2.06740410E-07
  0.34249040    
 -0.17673722    
  0.44063851    
 -0.37595102    
  6.91418797E-02
 -6.28292607E-03
 -0.51644343    
  0.22876137    
  0.22482283    
  0.29103234    
 -0.30454570    
 -3.93112376E-02
 -5.32816015E-02
 -0.66857600    
  0.64338583    
  0.12905706    
  5.24138957E-02
  0.47663036    
  0.11587314    
 -0.73888296    
  0.78711295    
 -0.91573054    
  0.17904837    
 -0.32344279    
  0.26559538    
 -0.51413953    
  0.59513623    
 -0.36950639    
 -0.33514854    
  0.47404629    
  0.35118428    
 -0.14841996    
  1.16959075E-02
  0.43750465    
 -0.38319236    
 -0.21273555    
  0.39542416    
  0.24456380    
 -0.19796044    
 -0.65365696    
 -3.42501365E-02
 -7.97521845E-02
 -0.43806627    
  0.16164112    
 -9.92982388E-02
   1.0421000    
  7.72223668E-03
 -0.35667497    
  0.20986889    
 -0.38999522    
 -1.99342147E-02
  9.28668976E-02
  3.05340183E-03
  0.16282365    
  0.30756080    
 -0.11492977    
 -0.27917126    
  0.79255784    
 -0.75649309    
  0.81726819    
 -0.66584563    
  0.25676408    
  0.31316951    
 -0.42215985    
  4.34852988E-02
 -0.30524331    
  0.18842717    
 -0.15996452    
 -0.14526163    
  0.19015704    
  0.18232153    
  0.61716127    
 -0.77776909    
  0.15449139    
 -0.23652524    
 -0.15070260    
  0.45444658    
 -0.23613395    
 -0.17700870    
  0.61970580    
 -0.24356858    
 -0.58778679    
  0.42433342    
 -0.15104023    
  0.17869189    
  0.41150722    
 -0.71753854    
  0.50152308    
 -0.56523907    
  7.29326829E-02
  3.60400416E-02
  7.93615431E-02
  3.48093919E-02
  5.37900813E-02
 -3.55368592E-02
 -0.36000264    
  0.48151121    
 -0.27781489    
  0.20423500    
  0.55891204    
 -0.73045421    
  0.44558525    
 -8.19171369E-02
 -0.33769229    
  5.68172941E-03
  0.33201066    
 -0.17020036    
  0.19627984    
 -0.14233930    
  2.25741621E-02
 -7.89272040E-02
  6.09088540E-02
  0.13182555    
 -0.43785653    
  0.59086853    
  0.24846147    
 -0.80594289    
  0.15201642    
  0.13192770    
 -7.22082481E-02
 -0.24204057    
  0.10505269    
  0.10008326    
 -4.09266539E-02
  0.62564540    
 -0.55265689    
 -1.46699706E-02
 -8.74593481E-02
  0.22314353    
 -0.13815023    
  0.36086380    
  0.22004043    
 -0.62121224    
  0.21436484    
 -0.10720628    
 -1.62981842E-02
  0.69666213    
 -0.93996048    
 -7.45687261E-02
  0.35925242    
  0.81791276    
 -0.85929781    
 -2.35013198E-03
 -0.36172956    
  0.78198683    
 -0.74549866    
  0.43856993    
  0.36545974    
  5.94234094E-02
 -0.62159348    
  0.69442511    
  7.26475418E-02
 -0.99598718    
  0.12383834    
  0.15496214    
  2.16613784E-02
  0.48770320    
 -0.14445114    
 -0.29900727    
 -0.32244784    
   1.1576326    
 -0.40053645    
 -0.59756887    
  0.57670355    
 -0.33076546    
  4.18398669E-03
 -7.36261606E-02
 -4.36347388E-02
 -0.19080810    
  0.17423971    
 -0.11897711    
 -0.32047179    
 -0.10948411    
 -0.23144232    
  0.47260430    
  0.12497224    
 -5.29536195E-02
  0.86864799    
 -0.72534555    
  2.07263380E-02
  0.23841116    
  8.51580054E-02
 -0.26143721    
 -5.95709570E-02
  9.97180939E-02
 -0.20763914    
  0.13317510    
  0.75009763    
 -0.77279723    
  6.42196164E-02
  0.11298706    
 -8.46832171E-02
 -0.12624897    
 -0.16609523    
  0.15548502    
  0.62558186    
 -0.73539686    
 -0.14723030    
  0.90658849    
 -0.71283829    
 -1.43064726E-02
 -0.14888103    
  0.64167804    
 -0.36831170    
  0.11750041    
  0.51669085    
 -0.30721462    
 -0.18489386    
 -0.14974518    
  5.73007762E-02
 -2.69957390E-02
 -0.37243438    
  0.47854111    
  0.35106662    
 -0.53204662    
  0.21614884    
 -0.22422388    
  0.52104348    
 -2.60177143E-02
 -0.63087654    
   1.0158138    
 -0.80952984    
 -0.18787858    
  0.70372909    
 -0.56225079    
  0.17171147    
  0.49875316    
 -0.54654348    
 -7.01737404E-03
  0.70249289    
 -0.54633248    
 -0.54417342    
 -6.43077195E-02
  0.18784156    
  0.29908487    
  0.26184100    
  0.17707220    
 -0.58778667    
  0.30205202    
 -0.21635723    
 -0.72754854    
  0.99694878    
 -0.41753039    
  0.29605037    
 -0.41173452    
 -0.22471695    
  0.31199044    
 -0.12573965    
  0.53599644    
 -0.22889604    
 -2.18718797E-02
  1.95752477E-07
 -0.10345154    
 -0.14331026    
 -0.40546492    
  0.97491568    
  0.45069039    
 -0.36219722    
 -0.59104931    
 -0.15562247    
  0.37876594    
 -2.14037448E-02
 -8.26504976E-02
  0.16343237    
  3.27182040E-02
  7.83905089E-02
  0.22472940    
 -0.10871191    
 -0.46929705    
  3.06006614E-02
  0.53304267    
 -0.45152578    
 -0.10367860    
  0.40078574    
 -0.33048666    
  0.13418414    
  0.17736265    
 -0.38184586    
  0.20219739    
  9.38529670E-02
 -3.60588431E-02
 -0.24608305    
  0.65943599    
 -0.58493340    
 -1.29034836E-02
  1.29036121E-02
  0.62140340    
 -0.57628286    
  0.39726162    
 -0.44752359    
  0.10045182    
  0.18851829    
  0.12163683    
 -0.16503598    
 -0.55760151    
  0.19457024    
   1.1819941    
 -0.71926296    
 -8.96691456E-02
 -0.27643487    
  0.35877800    
 -0.36405516    
 -9.42526981E-02
 -0.44247881    
  0.38566270    
  0.29381725    
  0.86740893    
 -0.63513267    
 -0.49877727    
  0.20988227    
  0.54283231    
 -0.47028577    
  0.19614600    
  0.27976581    
 -0.62406069    
  0.33310091    
  0.28109372    
 -0.81982243    
  0.15736094    
  7.15536922E-02
  0.18827152    
  0.22652780    
 -0.41224465    
  0.14242043    
  1.97158754E-02
 -0.29275656    
  0.65462381    
 -0.62596852    
  0.41483748    
 -0.28024697    
  5.52359708E-02
  0.24166283    
 -0.40914178    
  0.10729244    
  0.18932733    
 -0.23242687    
 -5.04757166E-02
  0.39542416    
 -0.31433368    
  0.92529547    
 -0.55737716    
 -0.47663441    
  0.21130927    
  0.50536841    
 -0.45668620    
 -6.93013966E-02
 -0.37133211    
  0.70648050    
 -0.16720459    
 -0.21050356    
 -5.97190261E-02
  0.17373773    
 -0.45630464    
  0.70833749    
  0.39367068    
 -0.98045290    
  4.41897325E-02
  0.41216698    
  5.38664758E-02
 -0.55961591    
  2.19100509E-02
  0.19615740    
 -0.32132041    
  0.35386419    
 -0.17447068    
   1.1757183    
 -0.72160274    
 -0.31985116    
  0.62415427    
 -0.54292870    
  0.59641761    
 -0.45142743    
 -0.23135728    
  0.38813388    
 -0.25331429    
  0.58503026    
 -0.80873668    
  0.64259499    
 -0.51577604    
 -5.87653220E-02
 -0.50209188    
  0.59260613    
  0.32368487    
  -1.1895841    
   1.1304802    
 -0.57823831    
 -0.52407080    
   1.3595511    
 -0.49105072    
 -8.51061344E-02
  7.80886337E-02
  0.26991960    
  3.69434133E-02
 -0.65419209    
  0.89818776    
 -0.52765548    
 -0.30309084    
  0.51886779    
 -0.17092648    
 -0.43213323    
  5.90335317E-02
 -0.12899208    
 -0.11914250    
  0.40682474    
 -0.23820207    
  0.19375032    
  0.36092716    
 -0.28702220    
  0.51608902    
 -0.71383220    
  0.12950411    
 -0.51271045    
  2.33108439E-02
  0.45198512    
  0.43531799    
 -0.57010704    
  0.92297983    
 -0.87706983    
 -7.31223226E-02
  6.87307492E-03
  0.41002104    
  8.28357711E-02
  0.52865720    
 -0.54766524    
 -5.92927448E-02
  8.45571980E-02
 -0.37677449    
  0.32995760    
  0.24085097    
  0.30086538    
 -0.65217298    
 -9.43373665E-02
  0.25782925    
 -0.44229209    
  0.24665919    
  0.49205741    
 -0.47709486    
 -0.14634286    
 -0.22745074    
  0.22458130    
 -0.29537445    
 -0.20024161    
  0.38641709    
 -0.50656110    
  5.30493958E-03
 -0.18550122    
   1.1483121    
  0.25221169    
  -1.4328892    
  0.71269172    
  0.26731488    
  0.63074648    
 -0.75689775    
  9.86150056E-02
  0.41221035    
 -0.35547510    
 -5.92765026E-02
  0.21239911    
 -0.15072717    
  0.49393752    
 -0.59717357    
  0.14768799    
  0.19858834    
 -0.25507390    
  8.35751668E-02
 -7.87445381E-02
  0.19429763    
 -0.17757095    
 -1.43198892E-02
  0.13052194    
 -0.10442317    
  0.47117391    
 -0.56437874    
 -0.12876861    
  0.38776541    
  0.44692171    
 -0.73725283    
  0.23527153    
  6.26967242E-03
  0.27826267    
 -0.39292592    
 -8.78612176E-02
  0.98051035    
  -1.1287265    
  0.17091544    
  0.37250891    
 -0.48314822    
  0.11063895    
  0.10186329    
  4.62128296E-02
 -0.29559851    
 -1.74931381E-02
  0.85691547    
 -0.63377172    
  0.12169699    
 -0.15519279    
 -0.18086281    
  0.20727487    
 -0.19856642    
  0.68880236    
 -0.56909430    
  0.11378643    
 -0.12929061    
 -9.84401405E-02
  0.87163013    
 -0.81847078    
 -0.10324354    
 -0.36839634    
  0.31248143    
  0.21737599    
 -0.19525830    
 -0.36564347    
 -0.12456258    
  0.87674344    
  0.28608850    
 -0.65404934    
  9.08382311E-02
 -0.10629480    
  0.18180214    
  0.21427338    
 -0.37755612    
  3.89854647E-02
 -8.27421919E-02
  0.13433003    
 -0.36710429    
 -0.34294468    
  9.73740369E-02
  0.80287969    
 -0.30241668    
  0.80396134    
 -0.57832122    
  0.52665985    
 -0.24963266    
  0.36757949    
 -0.40808615    
 -6.92742467E-02
 -0.25312436    
  0.58264065    
  0.11997230    
 -0.28454658    
 -0.21690179    
 -4.77904268E-02
  0.16310143    
 -3.62945348E-02
 -5.92138693E-02
  1.29871815E-02
 -7.59291798E-02
  0.10140862    
 -0.41177443    
 -3.87145504E-02
  0.33270594    
 -4.83186804E-02
 -3.78356986E-02
 -0.16146104    
  0.60145563    
 -0.47132894    
  0.76107842    
 -0.95032030    
  0.46960276    
 -0.43495384    
  7.45500922E-02
  0.38416713    
 -0.13157652    
 -0.25546852    
  0.15456240    
  0.34350216    
  8.71572644E-02
 -0.30114847    
 -4.43529971E-02
 -5.59585765E-02
  7.17068464E-02
  0.55064708    
 -0.75007868    
  0.47645405    
 -0.41055405    
 -0.11618982    
  5.84312491E-02
  5.39080845E-03
  0.47134683    
 -0.10238218    
 -0.52266747    
  0.32611892    
  2.89875492E-02
 -0.43332195    
 -0.39870822    
   1.0216514    
 -0.49877727    
 -3.97000089E-02
  0.43714890    
 -0.22213793    
 -0.29271975    
  0.61436617    
 -0.50598013    
 -2.75669843E-02
  0.28690562    
  0.21142030    
  0.22087690    
 -0.26919550    
  1.96084213E-02
 -0.46034151    
  0.73384595    
 -0.51625651    
  0.14062251    
  0.72072029    
 -0.76468349    
  6.94424286E-02
 -0.32107762    
  0.35203993    
 -0.10490896    
 -1.59273297E-02
 -0.76443607    
  0.50092435    
  0.34284854    
 -5.21859154E-02
  0.10981496    
 -0.14849988    
 -0.12068735    
  0.23872818    
 -8.28181021E-03
 -5.99753372E-02
 -0.31983441    
 -0.11247783    
  0.99476260    
 -0.98798251    
   1.1415941    
 -0.77986437    
  0.66450554    
 -0.42317542    
 -0.48828450    
  0.78379136    
 -0.23455636    
 -0.38566247    
  7.62977600E-02
 -4.11181375E-02
  0.25951111    
 -0.14310083    
  0.69753313    
 -0.99774742    
 -0.11297253    
  0.13643421    
 -0.13976187    
  0.59516674    
 -0.25869465    
 -4.77325823E-03
  0.11084797    
 -0.30859885    
 -0.50985438    
  0.74746984    
 -0.15376763    
 -0.50104332    
  0.71719223    
 -0.45075157    
  0.35089552    
 -0.16013530    
  0.18604930    
  9.31938738E-02
 -0.20114173    
 -0.47937405    
  0.89856124    
 -0.37857297    
 -0.25024867    
  0.80630469    
 -0.51225328    
  8.66144896E-02
  7.97066838E-02
  8.12825561E-02
 -0.36896473    
  0.66727775    
 -0.47692397    
 -0.54856575    
 -0.22796278    
  8.78162980E-02
 -0.17878810    
  0.72696054    
  0.57951164    
 -0.29824391    
 -0.17462926    
 -0.37490228    
  0.12260216    
  0.12237485    
  0.10901894    
 -0.24629669    
  0.93709391    
 -0.97691530    
  0.18492226    
  0.28897992    
 -0.47703218    
 -0.31845382    
 -5.31097278E-02
 -0.13093747    
 -0.25874388    
  0.77370596    
   1.2061377    
 -0.97743660    
  0.16951393    
  0.33587819    
 -0.73100173    
  0.42985639    
 -0.45802754    
  0.45601740    
 -0.12181520    
 -0.17057265    
 -0.24287891    
 -0.44757664    
  0.87457222    
 -0.42699578    
  0.82345188    
 -0.75377160    
  0.21542138    
  0.22572410    
 -0.15587054    
  2.38106940E-02
  0.13822608    
 -0.19137876    
 -0.31876412    
 -0.11949079    
  0.49140757    
 -9.88459140E-02
  0.11980096    
 -0.74516845    
   1.1628474    
 -0.13288109    
  5.18578291E-03
 -0.37657601    
 -0.14872159    
 -1.46847162E-02
  0.21482499    
 -0.20306018    
  0.12102652    
  0.13547266    
  9.28389058E-02
 -6.60515875E-02
 -0.16485395    
  0.50038189    
 -0.16020563    
  0.41466483    
 -0.49547812    
 -2.63973717E-02
 -0.59149730    
  0.35332337    
  9.93373543E-02
  0.12432830    
 -0.22890103    
  0.76406306    
 -0.49827230    
 -0.22213793    
 -0.19649161    
  0.43855068    
 -0.45395961    
  0.30079445    
  2.49728784E-02
  0.18381543    
 -0.34659791    
  5.64251281E-02
  0.40795556    
  1.80776343E-02
 -0.24620877    
  0.37012583    
 -0.44135323    
  0.26046947    
 -0.50224167    
 -0.44025114    
  0.59318024    
  1.11138597E-07
 -0.18476953    
  0.27361301    
 -0.24462555    
  0.15333404    
  0.86293125    
 -0.67979294    
 -0.14231618    
 -0.15219159    
 -0.32774332    
   1.0845723    
 -0.82778090    
  0.12429764    
  0.52833360    
 -0.39480230    
  0.19735967    
 -0.20649172    
 -0.23409776    
 -4.44516465E-02
 -1.21954717E-02
 -3.43248434E-02
  0.74118125    
 -0.27714771    
 -0.20044895    
 -7.86209181E-02
 -4.03823517E-02
  0.57981873    
 -0.48550776    
 -7.52624795E-02
 -1.90482084E-02
 -0.21357395    
  0.23262230    
  0.34337950    
 -0.15478839    
  9.36854631E-02
 -0.25830749    
 -0.12604095    
  0.16475512    
 -0.32289374    
 -0.23545672    
  0.20348272    
  0.47854111    
  5.44204898E-02
 -0.85367429    
  0.39042735    
 -1.01522170E-02
  0.56639546    
  2.29019746E-02
 -1.52094653E-02
 -1.54443253E-02
 -0.25326204    
  0.46780804    
 -0.75967616    
  0.12298965    
 -9.32352841E-02
  0.70609224    
 -0.52757841    
 -1.95680300E-07
 -8.20799358E-03
 -0.26594210    
  0.90692806    
 -0.88565063    
  0.38059711    
 -0.15255301    
  0.94384074    
 -0.82543701    
  0.40132102    
 -0.58612716    
  0.39847541    
  0.17931113    
 -0.51698625    
  0.92968380    
  -1.0712733    
  0.42786592    
 -0.21056473    
 -0.27731940    
  0.69486368    
 -0.12791133    
  0.20861341    
 -0.23028912    
  3.97602189E-03
 -0.40249312    
 -0.19968203    
  1.79539118E-02
  0.10784876    
  0.52667403    
 -0.37297943    
  0.30263826    
  0.33849442    
 -8.69567133E-03
 -0.67154783    
  0.53447556    
 -0.42399961    
 -2.55427836E-03
 -0.15457726    
 -0.34186006    
   1.0498221    
 -0.78875160    
  0.12744516    
  0.17946836    
  4.87903357E-02
 -0.28995210    
  0.28084052    
 -0.21914676    
 -8.93452391E-02
 -7.77088627E-02
 -0.25565279    
 -0.17538925    
 -0.18128598    
  0.27045378    
  0.14940023    
  0.40410343    
 -0.41642401    
  0.57948792    
  4.96717170E-02
 -0.14683522    
  0.32952419    
  2.17792839E-02
 -0.31375185    
 -0.21275549    
 -0.17928652    
  0.84625828    
 -0.54145104    
 -2.68460554E-03
  0.90221351    
 -0.92395359    
 -2.50358712E-02
  0.28274032    
  0.10089208    
 -0.37242779    
 -0.15322271    
  0.92662656    
 -0.76784867    
  0.65790737    
 -0.16496950    
 -0.44692194    
  6.65205792E-02
 -8.52128118E-02
 -5.54156229E-02
  0.12062810    
 -5.71583621E-02
  0.53094298    
 -0.42451313    
  8.52066725E-02
  0.44796354    
 -0.77389514    
  0.25029442    
  0.24574316    
 -0.27228284    
 -9.75130871E-02
  0.19968987    
 -0.16785736    
  9.45980698E-02
 -0.42950466    
  0.56481606    
 -0.35194391    
  0.60854638    
 -0.78909975    
   1.0503520    
 -0.13618378    
  3.34295221E-02
 -0.55756307    
  0.51130390    
 -0.52819210    
  0.45529756    
 -0.30219021    
 -0.31662858    
  0.18756114    
  0.27813551    
 -0.34441751    
  5.06340899E-03
 -0.13497533    
 -0.36579978    
  0.93609339    
 -0.61461401    
  0.32037443    
 -0.21169616    
  0.24193621    
 -0.17638192    
  0.11042392    
  6.16937689E-02
  4.79757376E-02
 -0.22518215    
 -6.59001842E-02
 -0.10324354    
 -0.16021116    
  0.53810942    
 -0.23459591    
  0.49072993    
  0.25964850    
 -0.29388192    
 -0.60890365    
  0.31623408    
 -0.43936673    
  0.29112428    
  0.34891307    
 -9.13180038E-02
  0.38398758    
 -0.54580373    
  0.15782417    
 -0.25102893    
 -2.07797755E-02
  0.80947083    
 -0.73367709    
  2.40398422E-02
  0.32555410    
 -0.39183640    
 -4.41056564E-02
  0.19243820    
 -7.02438429E-02
  0.73114842    
 -0.64570320    
 -9.48792323E-02
  0.20303775    
 -0.11899262    
 -0.96426433    
  0.34460247    
   1.0068046    
 -0.40694538    
 -0.17171134    
 -1.32803572E-02
  0.12783341    
 -0.15219159    
 -4.48253304E-02
   1.2645637    
  -1.1256742    
 -0.12184343    
  0.19862005    
 -0.10203017    
 -5.12838224E-03
  0.49161941    
 -0.34817579    
  0.13325298    
  0.27443695    
 -0.34719598    
  0.16220449    
 -0.62261051    
 -0.11612306    
 -2.64666211E-02
  0.44183296    
  0.58942723    
 -0.55314744    
  0.29948875    
 -0.26218826    
  0.91400003    
  -1.1022890    
  3.52819227E-02
  0.50762045    
 -0.39191347    
 -3.62794548E-02
  0.52014184    
 -0.96197450    
  0.26736206    
 -2.93684052E-03
  2.61264034E-02
  0.29339656    
 -0.31658581    
 -8.56790543E-02
 -0.40386891    
  9.57451016E-02
  0.53062826    
  0.85783768    
 -0.97147322    
 -4.09416147E-02
  0.27491450    
  0.80663794    
 -0.98759973    
  0.23610261    
 -0.35117206    
  0.10688397    
  0.60289264    
 -0.12097414    
 -0.47373307    
 -0.25559375    
 -6.15019761E-02
  0.60341859    
  0.52460784    
  -1.0491322    
  0.56452984    
 -0.36229274    
  0.41388008    
 -0.14611362    
 -0.29924306    
  0.37994847    
 -0.14524418    
 -0.11176685    
 -0.41061991    
  0.97499835    
 -0.56953335    
  0.59693229    
 -0.30538169    
  0.25580880    
 -0.83590317    
  0.37749141    
  0.34286848    
 -0.38882589    
  0.14918794    
 -0.19476552    
 -0.22898972    
  6.31126389E-02
  0.71132970    
 -0.80084592    
  6.78774640E-02
  0.44628718    
 -0.10981502    
 -0.25259081    
 -0.10919911    
  0.50890082    
 -0.61354911    
 -0.27706230    
  0.27706262    
  0.61162055    
 -0.31772998    
  1.31755546E-02
 -0.13129030    
  2.06802022E-02
  0.23361492    
 -3.53392884E-02
  0.11324318    
  0.58588135    
 -0.63864094    
 -0.30974436    
  3.03051248E-02
  0.52975011    
 -0.29887512    
  7.96780661E-02
 -0.17144014    
  0.62322611    
 -0.35191122    
 -0.38391694    
  0.92093116    
 -0.73570675    
 -0.20578283    
  0.12008831    
  8.81071016E-02
  0.61420804    
 -0.55117679    
  0.29388443    
 -0.71531355    
  0.65626854    
 -0.56724787    
  0.78501016    
 -0.38270465    
  5.73929511E-02
 -0.19757685    
  9.48685855E-02
 -0.22148915    
 -0.35706839    
 -3.20027508E-02
 -0.10265400    
  0.51621646    
 -0.10178284    
  0.31628689    
  1.07875001E-02
 -0.19094238    
  0.52986425    
  0.38902065    
 -0.61063635    
  8.23889673E-02
 -0.37773350    
  4.75685298E-02
  4.87815542E-03
 -0.51733482    
  0.44154134    
 -2.92962044E-02
  5.39080845E-03
 -0.14745288    
 -0.29080215    
  0.31541878    
  0.74641412    
  0.13208954    
 -0.84856117    
  0.19259320    
  0.11045704    
  0.10339789    
 -0.13437358    
  6.71878969E-03
 -0.47000375    
 -0.10140003    
  0.35825452    
  3.52819227E-02
 -0.39749706    
  0.20391212    
  8.37697387E-02
  0.20391211    
 -0.22800978    
  0.13391253    
 -4.63928059E-02
 -0.12163139    
  0.15730029    
  0.49725676    
 -0.23967279    
 -2.31832862E-02
 -0.27567190    
  0.19349493    
 -0.12825434    
  3.10907252E-02
  0.22314371    
 -0.39834768    
  0.20782943    
 -0.30679357    
  0.30679369    
  0.14244233    
 -1.72790028E-02
 -0.61562151    
  0.53866047    
 -3.83739024E-02
  0.11315405    
 -0.14293288    
  4.91500199E-02
 -1.20629482E-02
  0.46361199    
 -0.39559019    
 -0.17284280    
  8.27345923E-02
 -0.14386454    
  0.27615461    
  0.15477137    
  0.13073422    
 -0.43028018    
  0.15127526    
 -0.40762737    
 -0.21667109    
  0.21341890    
  4.45932336E-02
  0.21501099    
 -0.58828914    
 -0.28016886    
  0.69014883    
  8.07353780E-02
  0.60789716    
 -0.72845393    
  0.39709666    
  4.91903387E-02
  0.10616026    
 -0.52775472    
  1.51290540E-02
  0.22733897    
  0.16705419    
 -0.33606756    
  0.10223950    
  0.12033749    
 -0.56359178    
  0.53367013    
 -1.56336185E-07
  3.44465598E-02
 -0.35377693    
  0.66543573    
 -0.16885884    
 -0.58037758    
 -2.83706374E-02
  2.83709168E-02
  0.21893905    
 -0.10973965    
  0.23374555    
 -0.68573034    
  0.84377313    
 -0.28486100    
  3.86788510E-02
  1.61294919E-02
  0.16211902    
  4.21816632E-02
 -0.24790426    
 -5.14399111E-02
 -3.58247757E-02
  0.79972261    
 -0.34967390    
  6.56279102E-02
 -0.30784762    
 -0.10125387    
 -0.28950515    
 -7.18645230E-02
  0.36953309    
  5.27825356E-02
  0.45804292    
 -0.20901631    
  0.15729508    
  0.33328697    
 -0.82825726    
 -0.10348975    
  0.57419527    
 -0.51375389    
  0.23654318    
 -9.97180268E-02
  0.73693132    
 -0.58534169    
  0.73088741    
  -1.0430423    
  6.11545369E-02
  0.14686024    
  0.28646183    
  0.24988890    
 -0.11156131    
 -0.72063488    
  1.94810480E-02
  0.28607312    
 -0.16793293    
  0.31585300    
 -4.17560339E-03
  3.89792994E-02
 -0.22465372    
 -0.11463925    
  0.23326170    
 -0.28842828    
 -0.20465873    
  0.73616457    
 -0.41871023    
 -0.16487445    
  0.55330676    
 -0.27748713    
 -0.10828165    
 -0.54509389    
 -0.13222151    
  0.18580593    
  0.86270672    
 -0.29197240    
  0.26783010    
 -0.23638889    
  0.10178268    
 -0.16315176    
  0.24369037    
 -9.57070664E-02
 -0.23522519    
  4.32498716E-02
 -0.13277589    
  0.21403877    
  9.75251123E-02
 -0.21104899    
  0.32587752    
 -0.34518877    
  4.62668836E-02
 -6.02921173E-02
  0.21292222    
 -0.34887770    
  0.31166404    
  0.24841405    
 -0.42130128    
 -1.41847450E-02
  0.43363607    
  0.19611511    
 -0.42157578    
  0.13440098    
 -0.18679391    
 -5.27099445E-02
  0.10973250    
  2.95811798E-02
 -3.42107266E-02
  6.07611127E-02
 -0.20529078    
  0.51136160    
 -7.50976503E-02
 -0.19663507    
 -8.47447291E-03
 -0.11247810    
 -3.39013338E-02
  5.27698807E-02
 -0.32902351    
 -0.27051413    
  0.42373672    
  1.38314655E-02
 -0.14776088    
  0.45718288    
  8.86902213E-02
 -6.87292516E-02
 -5.69261685E-02
 -0.11048769    
 -0.31933036    
  0.17910090    
  0.10455366    
 -0.68111330    
  0.47477677    
  0.19660410    
 -0.50028646    
  0.11419243    
  0.50794369    
 -0.24392089    
  0.21982315    
 -0.28842160    
  0.23607714    
  0.33279404    
 -0.51418149    
  0.32479984    
 -0.28633344    
 -0.35552025    
 -0.21834736    
  0.42285684    
  3.08665987E-02
  0.16752143    
  0.16981871    
 -0.12951086    
 -4.28818576E-02
  0.64429271    
 -0.50722349    
  3.74905206E-02
 -0.18232164    
 -9.53102931E-02
  0.18469991    
 -0.29323986    
  0.23956823    
  0.21761446    
 -0.52982193    
  0.29450819    
  0.31100479    
 -0.19322170    
 -0.40206939    
 -0.28429782    
 -0.13481936    
  0.31563795    
  0.61498237    
 -0.53205204    
  0.40199897    
 -0.22778408    
  0.51372844    
 -0.37801924    
  0.46936882    
 -0.47957286    
  0.21800205    
  0.13841619    
  0.13890298    
 -0.42598674    
  0.27987674    
  1.61439590E-02
 -1.78087596E-03
 -0.37907833    
 -2.60778936E-03
  2.83157956E-02
  8.74341652E-02
  6.52650446E-02
 -0.18362947    
 -2.62104045E-03
  0.24340935    
 -8.58897120E-02
 -4.49423352E-03
 -0.36897692    
  0.33693734    
 -0.51860774    
 -0.31406876    
   1.0914564    
 -0.15295474    
 -0.14616323    
 -0.37095842    
 -0.35417175    
 -7.25707337E-02
  0.18142505    
 -0.20867495    
  0.60964561    
 -0.67824394    
  0.17836888    
 -0.20840131    
  9.86303911E-02
   1.1436245    
 -0.60878021    
  0.21990198    
 -0.13911302    
  0.33005500    
 -0.15022430    
 -0.77360547    
  0.45981660    
  0.20870526    
  0.22258940    
  0.75129032    
  -1.1294167    
  0.98204225    
 -0.44250616    
 -0.15919474    
 -0.29657117    
  0.50903833    
 -0.36257029    
  0.55409175    
 -0.61503810    
  0.25646195    
 -0.31555089    
 -9.09718797E-02
  0.59831321    
 -0.45648274    
  0.80878508    
 -0.59172076    
 -0.28546712    
 -0.38358247    
  3.40456069E-02
  0.67200494    
  -1.0425227    
  0.42348349    
  0.57312953    
  0.15319158    
 -0.29474482    
 -5.83721511E-02
  5.44962846E-03
  0.43403867    
  0.33244008    
 -0.16877736    
 -0.51182270    
 -0.27037629    
  0.23742011    
  1.02566388E-02
  0.45845762    
 -0.16062310    
 -0.22172394    
  0.49076763    
 -0.51711655    
 -0.21288069    
  0.36772460    
  0.23101263    
 -0.54894692    
  0.93665349    
 -0.98344558    
  0.82480574    
 -0.88974315    
  0.78613114    
 -0.41423699    
 -0.19920339    
  0.17015119    
 -0.27790385    
  0.32442382    
 -0.64662701    
  0.60237229    
 -0.15641579    
  0.32277334    
 -0.26870638    
 -0.46750042    
  0.94312727    
  0.21626650    
 -0.63822162    
  9.45638027E-03
 -0.22314353    
  0.72783279    
 -0.53091234    
  0.28040940    
 -0.41739741    
  2.73241103E-02
  0.15222359    
  0.25413948    
  0.20685370    
 -0.48204648    
  0.28056446    
 -0.18375124    
 -0.14029846    
 -0.18975677    
  0.80460858    
 -2.15934254E-02
 -0.32804933    
  0.42793807    
 -0.64730060    
 -0.29716092    
  0.30655041    
  0.11257728    
  0.29599798    
 -0.31923023    
 -5.94232492E-02
  2.26514880E-03
  0.74064362    
  -1.0450563    
  0.22925977    
 -0.10807420    
  0.49051192    
 -0.49869737    
  0.51356149    
 -0.52458107    
  0.32772818    
 -0.28967997    
  8.18873569E-02
  8.47565681E-02
 -0.45521498    
  0.81211579    
 -9.26279798E-02
  0.31924123    
 -0.47252557    
 -0.15246855    
 -0.16876693    
 -0.19974247    
 -0.35570368    
 -4.86620096E-03
 -0.44020796    
  0.30458412    
  0.84809566    
  2.59757247E-02
  0.52884412    
 -0.39182234    
 -0.15584566    
 -9.98332649E-02
 -0.51345378    
  0.53936195    
  2.52537746E-02
 -7.23830163E-02
  0.23115443    
  0.31496587    
 -0.60691231    
  0.33769247    
 -8.70113522E-02
  6.43997416E-02
  0.28403741    
 -0.77632451    
  0.27742544    
 -0.31555855    
  0.31813228    
  2.03569662E-02
  5.86967766E-02
  0.39351770    
 -0.38406116    
 -0.29634708    
  1.88091788E-02
 -0.12910476    
  0.12910450    
 -0.25309053    
  0.85356390    
 -0.26134256    
 -6.63098395E-02
 -0.49441275    
  0.37396654    
  0.40101063    
 -0.22986235    
 -0.20367131    
 -0.11057743    
  0.57574868    
 -0.14496568    
 -0.51082551    
  0.79148299    
 -0.64019352    
 -1.15274386E-02
  0.22024065    
 -3.06989085E-02
  0.18750389    
 -0.22912556    
  0.39877611    
  0.13038063    
 -7.80809596E-02
 -0.63439751    
  0.30553979    
 -3.83361876E-02
  0.15906473    
 -0.55423826    
  0.24941666    
  2.62481067E-02
  0.25073850    
 -0.43513495    
  0.14206205    
  0.23282640    
 -0.29412684    
 -1.44720720E-02
  0.18086286    
  0.45683965    
 -0.57553512    
  0.14983629    
 -0.36956102    
  0.98423654    
 -0.59367120    
  2.95811798E-02
 -0.23385100    
  0.15455522    
 -0.12112577    
  0.35777017    
  9.53288190E-03
 -0.26826391    
  0.18314847    
  0.13688339    
 -0.39471227    
 -0.10121007    
  0.74783689    
  4.25012857E-02
 -0.68113899    
  6.70685907E-08
  0.73598295    
 -0.49236116    
 -1.89417278E-07
  0.12308197    
 -0.57863760    
  8.78308862E-02
  0.37394255    
 -0.57996595    
  0.98129046    
 -0.51036495    
 -0.29230094    
 -0.38258067    
  0.76515210    
 -0.23372553    
  0.24835505    
 -0.19400780    
  0.46811250    
  0.21998388    
 -0.28515351    
 -0.63113725    
  7.02579990E-02
  0.11679946    
  0.17529793    
 -0.16485395    
  0.20796387    
  0.40405786    
 -0.44716766    
 -0.17267646    
 -5.24936663E-03
  0.21680783    
 -0.36092129    
  0.19290347    
  0.25520542    
 -0.19443326    
 -0.34595090    
  0.74826628    
 -0.70265597    
 -3.23653221E-02
  0.19647548    
  0.31697863    
 -9.89133306E-03
 -0.18271929    
  9.50142089E-03
  0.55657166    
 -0.44062901    
  0.43246558    
 -0.26427856    
 -0.56631076    
  0.24852416    
 -0.13039292    
 -0.28120342    
  0.18784156    
  0.20897648    
  9.68881547E-02
 -0.51987535    
  0.35894498    
  0.63037097    
 -0.65176177    
 -4.70350534E-02
  0.36598006    
 -1.98420640E-02
  0.29913935    
 -0.20364702    
  1.08698541E-02
  2.13910975E-02
 -0.55039895    
  0.44248793    
 -0.11876575    
 -8.78161490E-02
  0.19074017    
 -0.32496211    
  0.86645007    
 -0.12741108    
 -0.55763906    
  4.50527705E-02
  0.27214348    
 -0.38388729    
  0.27029011    
 -0.44476101    
  0.29280090    
  2.80494578E-02
  0.11066548    
 -0.39128026    
 -0.32304171    
  0.40156651    
  0.65870672    
 -0.93946838    
 -0.28080899    
 -0.12121370    
  0.18746315    
  0.32850429    
 -0.33278683    
 -0.17803869    
  0.31424925    
  0.39668766    
 -0.40798709    
  0.29898176    
  0.13142265    
 -0.50102162    
  0.27541205    
  0.10257872    
 -1.40253613E-02
  0.15898144    
  0.64501935    
 -0.70715100    
 -0.22314337    
  0.10919923    
 -9.64604095E-02
 -0.25448385    
  0.62342519    
  0.39887905    
 -0.23756444    
  0.22574736    
 -0.38706195    
 -0.11833001    
 -0.20726039    
  0.34079182    
  1.92107353E-02
 -0.13081704    
  0.14758857    
 -0.10282297    
 -0.10178255    
 -0.78947818    
  0.52532685    
  0.27682605    
 -0.16980597    
  0.14170672    
  7.24409819E-02
  0.27617007    
 -0.26181576    
  7.98599571E-02
  0.15038441    
  0.35648605    
 -0.59388179    
  0.15278246    
 -0.48782039    
  0.59482259    
 -0.13617072    
 -0.22685014    
  4.41055968E-02
 -0.53827155    
 -7.21034557E-02
  0.51175958    
  0.63993531    
  0.12741978    
 -0.83394998    
  0.25959685    
 -0.18463363    
 -9.00463313E-02
  0.84642881    
 -0.50044942    
 -5.98182827E-02
  0.53250670    
 -0.49883366    
 -0.38904446    
  0.14808311    
  0.22089399    
  0.27064577    
 -0.72811568    
  0.16376363    
  0.88374275    
 -0.69689971    
 -0.11122580    
  0.19990666    
 -0.24283151    
  0.26774788    
 -0.23892735    
  6.32949620E-02
  0.94623768    
  -1.0095326    
  0.22767885    
 -0.20798764    
 -0.24853292    
 -0.20544399    
  0.50024366    
  0.13883652    
  4.08220962E-02
 -0.19574441    
 -0.18016179    
  0.81200832    
 -0.47000366    
 -0.10663847    
  0.18615055    
 -0.17597245    
 -0.30213177    
  0.35393164    
  0.13262956    
  0.27443698    
 -0.46140087    
 -0.22060883    
  0.28451237    
  0.26419389    
  0.34453562    
 -0.68283761    
  0.81491107    
 -0.72661805    
  2.09066477E-02
 -1.62229910E-02
 -0.31291977    
  5.28895780E-02
 -6.89929798E-02
  0.73292959    
 -0.54952627    
  0.27476090    
 -0.46141648    
 -0.11737595    
  3.24354209E-02
  0.61767447    
 -0.50700891    
  0.57357681    
 -0.33718824    
 -0.54654378    
  0.33213368    
  0.46767172    
  0.49474382    
 -0.83160532    
  0.40455654    
 -0.44913185    
  0.62689805    
 -1.52326329E-03
 -0.66311508    
  0.50667506    
 -0.22716229    
 -0.10859726    
 -0.29686794    
  0.36901474    
 -2.11027693E-02
  0.10346318    
 -0.12260226    
 -0.15656894    
  0.45685256    
 -0.44561625    
  0.57937169    
 -0.48101881    
  0.48881280    
  0.32239851    
 -0.91236162    
 -0.20441262    
  0.58816850    
 -0.17927256    
 -0.16601685    
 -0.18286085    
  0.18286079    
  0.39553261    
  5.30160517E-02
 -0.31974542    
  0.42424488    
 -0.72624695    
  1.80568207E-07
  0.53175896    
 -0.53175867    
  0.24093312    
 -8.40387046E-02
  0.66677499    
 -0.19848548    
 -0.59986615    
  0.35197642    
  0.48500061    
 -0.85272539    
  0.46403351    
 -0.53302616    
  0.37554327    
 -7.01619759E-02
 -0.12817498    
  0.12315009    
  0.16239312    
 -0.62887657    
 -0.15147704    
 -0.21848170    
  0.66961652    
 -0.64096129    
  0.81030238    
  0.11162243    
 -0.78486806    
  0.95967126    
 -0.41209057    
 -0.36361817    
 -0.17904823    
  0.99179840    
 -0.59289062    
  0.83690590    
 -0.25314739    
 -0.47478557    
  0.50550187    
 -3.56520060E-03
 -0.30448928    
  0.14825289    
  0.31446016    
 -0.28362516    
  0.81227887    
 -0.96508074    
 -0.24761516    
  0.29820055    
  0.23827501    
 -0.58602154    
   1.1059922    
 -0.98082942    
  8.84111673E-02
 -4.18908894E-02
  0.71431214    
 -0.56552351    
  0.10282255    
  0.44287187    
 -0.54109657    
  0.10030194    
 -0.51846212    
  0.10256936    
  0.40126345    
 -2.34303325E-02
 -0.70616251    
  0.44681123    
  2.31983094E-07
 -0.44681096    
  0.34393027    
 -0.48938519    
  0.57251942    
 -0.49014834    
   1.1170462    
 -0.87455583    
  0.63103873    
 -0.36363369    
 -0.41670108    
  0.68249762    
 -0.32624611    
  0.78114724    
 -0.13820073    
 -0.51760870    
 -0.12237488    
  0.24537976    
 -8.95399377E-02
  0.20113075    
 -0.55239546    
  0.18948990    
  0.37115273    
  0.37840819    
 -0.70873940    
  0.94778955    
 -0.73498470    
 -0.17084016    
  8.40389580E-02
  0.15379098    
 -0.43061665    
  0.44774786    
  4.76775356E-02
  0.31513560    
 -0.51873463    
 -0.28190890    
  3.23652849E-02
  0.41181421    
  0.27173269    
 -0.23040447    
  0.28666937    
  0.54341930    
  -1.3090391    
  0.21658614    
 -0.10536052    
  0.43428564    
 -0.26028290    
  0.10043450    
 -6.42422587E-02
 -0.20146082    
  0.31977040    
  0.11332847    
  0.12527350    
 -0.36643574    
 -0.18040942    
  0.32079515    
 -0.15000124    
 -9.09718871E-02
  0.27971399    
 -0.24590054    
  0.27933550    
 -0.36193877    
  0.37538776    
 -0.30306712    
  0.23393762    
  0.18945342    
 -0.26151860    
 -0.36772490    
  0.30655041    
 -0.25098053    
  0.24159116    
 -8.87282416E-02
  5.14160655E-03
  1.27389114E-02
 -5.73073588E-02
 -0.38818884    
  0.32454357    
  0.28625238    
  0.61274660    
 -0.97928011    
 -6.21134043E-03
  0.18180214    
 -0.20703991    
  0.27724433    
 -5.73006459E-02
 -0.16101196    
  0.32609156    
 -0.27044004    
  0.43999979    
  7.08262771E-02
 -0.65787911    
  0.35700503    
 -0.17084016    
  1.36058163E-02
 -6.13005906E-02
  0.43565601    
 -3.21083814E-02
 -0.50317752    
  0.41284505    
 -0.56329888    
  5.03703654E-02
  0.41824865    
 -0.14915933    
 -2.16808449E-02
  0.29450819    
 -0.10990603    
 -0.17370278    
 -7.89141655E-02
  0.49961948    
  0.37291253    
 -0.67854834    
 -0.10428756    
  0.32646465    
 -0.11031561    
 -0.24332407    
 -1.94719750E-02
 -0.48130310    
  0.42050275    
  0.33647227    
 -0.25344890    
  4.30173725E-02
 -3.75380628E-02
  3.49029079E-02
 -0.10859057    
  0.54437399    
 -0.19123475    
  0.52965558    
 -0.85095394    
  0.54609370    
 -0.77566820    
 -6.28671870E-02
 -0.23562565    
  0.53374916    
  0.30104867    
  9.20650735E-02
 -0.29087391    
 -2.85363179E-02
  0.83747530    
 -0.76393133    
 -0.46463907    
 -0.10233880    
  0.25035611    
  0.44709206    
 -0.11109933    
  2.39523104E-03
  0.22981979    
  0.21933414    
 -0.38656080    
 -0.17918047    
  0.10938450    
  2.38106940E-02
  3.46856564E-02
 -4.41416688E-02
 -0.31904772    
  5.40671609E-02
  0.73260587    
 -0.67544758    
  0.23592710    
 -0.11231316    
 -2.08884533E-02
  0.53789669    
 -0.71969062    
 -0.11383500    
  0.48714319    
 -0.14763589    
  0.11215554    
 -0.58823824    
  0.34687087    
  0.54639238    
  8.29819813E-02
 -0.45571110    
  0.19869238    
 -6.33512288E-02
 -0.16475546    
  0.13694596    
 -0.15451239    
 -5.07604564E-03
 -0.54885948    
  0.69754279    
  0.52389765    
 -0.63267523    
  5.93291447E-02
  1.60005130E-02
 -0.13320762    
  0.67088020    
 -0.76878470    
  0.14595403    
  0.79293644    
 -0.91629052    
  0.26579642    
  8.80815014E-02
  0.26236442    
 -0.44468579    
 -0.21435876    
  0.16120620    
 -0.17589083    
  0.51731330    
 -0.58778679    
 -6.22130446E-02
  0.38268486    
 -0.36593413    
  0.14509214    
  0.66546863    
 -0.39737386    
 -9.20190662E-02
  0.45329839    
 -0.36347982    
 -0.46912277    
  0.14708346    
  0.41654819    
 -0.77888405    
  0.54262877
[truncated: 528,089 more chars]
