# Supplementary material for: Heavy-Tailed Fluctuations in the Spiking Output Intensity of Semiconductor Lasers with Optical Feedback
Source: PLoS One. 2016 Feb 22;11(2):e0150027. doi: 10.1371/journal.pone.0150027 (PMC4767187; doi:10.1371/journal.pone.0150027)
Supplement: S4 Dataset — (ZIP) [file pone.0150027.s006.zip › S4 Dataset/1.010.txt]

  0.34942436    
 -5.37635153E-03
  0.16601706    
 -0.25327328    
  0.37561229    
 -7.98743814E-02
 -0.54495335    
 -0.15477970    
  0.43012202    
  7.45173469E-02
 -0.12144648    
  0.13465708    
  0.59244174    
 -0.45989528    
 -9.14097205E-02
  0.16879657    
 -0.28910145    
  0.23444326    
 -0.49965224    
  0.64185393    
 -0.86499739    
  0.40237385    
 -0.62436062    
 -0.33301008    
  0.98485321    
  0.63421565    
 -0.28874755    
 -0.22367664    
 -0.42975795    
  0.24262460    
 -0.15629682    
  0.11023595    
  0.40658677    
 -0.43735841    
  0.21757273    
 -0.23508620    
  7.04228785E-03
  0.12206221    
 -0.20239750    
  0.28577900    
  9.27094296E-02
  0.63552910    
 -0.60223532    
 -0.37813422    
 -1.10907629E-02
  0.26036063    
  0.28481254    
 -0.53776556    
  0.39184251    
 -0.24138889    
 -3.22609954E-02
  0.61296785    
 -0.54945421    
  4.51204553E-02
 -0.37790725    
 -0.15272102    
 -6.18752763E-02
  9.62768868E-02
  0.53091246    
  1.12996828E-02
  0.32962716    
 -0.46155441    
  0.22570437    
  0.51592779    
 -0.52621067    
 -6.40217140E-02
 -9.83451307E-02
  6.75734952E-02
  0.28055435    
 -0.52016795    
 -1.08893206E-02
  0.83892065    
 -0.46308774    
  1.49257593E-02
  5.05524762E-02
  0.26991960    
 -0.47792009    
  2.28582527E-02
  0.16857398    
  3.05547360E-02
 -0.21910088    
 -0.24352272    
  0.15309954    
 -0.14577359    
 -0.20595638    
 -0.16014771    
  0.29423952    
 -0.17997119    
  0.20705242    
 -0.30048648    
  0.40889585    
  6.94496185E-02
  0.15643001    
  0.15415081    
  0.11491647    
 -0.38480341    
  8.23996440E-02
 -0.23094213    
  0.33035290    
 -0.42353010    
 -9.84401554E-02
  0.33091488    
  0.13314432    
 -7.59859085E-02
 -0.24382353    
  0.81258702    
 -0.53427714    
 -4.03512754E-02
  0.18476965    
  0.22069560    
 -0.34000775    
  2.71755736E-02
 -0.13161804    
  0.48291704    
 -0.34063175    
  8.14700797E-02
 -4.24531773E-02
 -9.91438404E-02
 -0.37085941    
 -0.14940007    
  0.33172178    
  0.42121330    
 -0.32714096    
  8.31341147E-02
  1.41446348E-02
 -0.47225320    
  4.40599062E-02
 -3.95656452E-02
   1.2873902    
 -0.55467761    
 -1.73917618E-02
  9.01131406E-02
 -0.27506986    
 -2.94532422E-02
 -0.25559375    
  0.60326099    
 -0.55196750    
  0.29515418    
 -0.33945456    
 -3.49018467E-03
  0.18464969    
 -8.80691186E-02
 -3.17965262E-03
  0.62563181    
 -0.19915774    
 -3.81400101E-02
  0.16305897    
 -0.38458371    
  0.53899670    
 -0.69945651    
 -9.62602124E-02
  0.27276304    
 -0.38316911    
 -8.94904211E-02
  0.35752550    
 -0.23361507    
  0.29423931    
 -0.17729203    
  0.32542247    
 -0.32877249    
 -9.12914276E-02
  5.01899645E-02
 -9.53099877E-02
 -2.72920635E-02
  0.47542390    
  0.21177693    
 -0.40347916    
  0.36497387    
 -6.84026331E-02
 -8.78161490E-02
 -0.17942709    
 -0.36164176    
  0.54588848    
 -0.28129226    
  0.38617182    
  4.44516279E-02
 -0.48628440    
  0.19514573    
  0.37832251    
 -7.85706575E-08
 -0.22219522    
 -0.25810814    
  0.29074505    
 -0.38728264    
  0.11477532    
  0.13766460    
 -0.19022684    
  0.67553270    
 -0.45684329    
  0.16430296    
 -0.41525325    
  9.97713655E-02
 -0.17110851    
  0.20609778    
  0.30190715    
  0.40405187    
  -1.0276411    
  0.44042024    
 -0.46038091    
  0.14256328    
 -0.15066029    
  0.37520167    
 -0.46443248    
   1.0866896    
 -0.73446900    
   1.0340738    
  -1.2264456    
 -5.44880927E-02
  0.20863876    
 -0.25782931    
  0.26430160    
   1.0757728    
  -1.0162874    
 -9.16056801E-03
  0.11025647    
 -0.54529572    
  0.70959902    
 -0.31525350    
  9.15272161E-02
 -0.17476992    
  5.73511608E-02
  0.58778656    
 -0.52120125    
 -0.24171992    
   1.0601206    
 -0.69993627    
  0.31323841    
 -0.49501500    
  0.37448934    
 -0.17381844    
 -0.68781370    
  0.70635760    
  0.48853177    
 -0.44991675    
 -0.16133107    
  0.11216232    
 -0.20214550    
  2.88018137E-02
  9.61702466E-02
 -0.26782313    
  0.26782337    
  2.82503162E-02
 -0.50342530    
  0.26200986    
  0.64409077    
 -0.21757244    
 -0.26933283    
  0.68095171    
 -0.24759646    
 -0.45479575    
 -9.40724015E-02
  0.43891302    
 -0.68007517    
  0.68007511    
 -0.37948945    
  0.14031905    
  3.28796804E-02
 -0.32149076    
  0.31879178    
  0.10752027    
 -0.18329294    
 -8.78481008E-03
  5.86511614E-03
 -0.13771725    
  0.40992928    
 -0.25769818    
  0.11168043    
 -0.33698761    
 -0.21684578    
  0.26958221    
  0.23944826    
 -0.51352453    
  0.31105533    
  0.50884336    
 -0.14723028    
 -0.19481282    
  2.48286668E-02
 -0.23203869    
 -0.53165972    
  0.54869604    
 -0.38209185    
  0.38882580    
  0.14063692    
 -0.25423434    
 -0.30538151    
  0.65677941    
 -2.64894101E-03
  2.35920623E-02
 -0.20326483    
  0.20326461    
  0.66556823    
 -0.73252779    
  0.19789687    
 -0.18687715    
 -7.38971382E-02
  0.21663295    
  0.45112106    
 -0.54311126    
  0.13613227    
  0.30514249    
 -8.74685124E-02
  6.37381449E-02
 -0.46555400    
  0.41813502    
 -0.41540664    
 -0.12153645    
  0.30294964    
  0.47142324    
 -0.40121871    
  8.32968727E-02
 -0.43815756    
  4.14261073E-02
  0.68878990    
 -0.48496196    
  2.79738139E-02
 -0.20322804    
  0.21465704    
 -0.27863207    
 -4.60909083E-02
 -0.25266293    
  0.58643639    
 -0.55456096    
  0.24256185    
  0.98581672    
 -0.85343993    
  0.57148218    
 -0.64704251    
  0.19722922    
 -0.11361507    
 -1.07526276E-02
 -0.14206202    
  0.54391706    
 -0.48054728    
  0.12876844    
 -0.10564630    
 -4.67921421E-02
 -0.19436978    
  0.27487290    
  0.16044500    
 -0.31229633    
  0.11240950    
 -0.43610197    
  0.30092725    
  0.14375874    
  0.35181972    
 -0.34613815    
  0.38350716    
 -0.46001485    
  0.20649168    
 -0.15290761    
 -2.04986855E-02
 -0.24709670    
  0.67015749    
 -0.41129604    
 -5.86510031E-03
 -0.11521289    
  2.92705633E-02
  0.27071208    
 -0.56267679    
 -0.11831960    
 -7.00287223E-02
  5.16783958E-03
  5.51518090E-02
  0.45464230    
 -0.15725142    
 -0.41091487    
  0.12805209    
  0.41820398    
  0.22819410    
 -0.22503468    
  0.17068750    
  1.84456203E-02
  2.60759657E-03
 -0.24021575    
  0.18672684    
 -3.35226208E-02
  5.66585222E-03
  0.15656912    
 -6.74414039E-02
  2.04609577E-02
 -0.26185811    
  0.30156562    
 -3.97075638E-02
  0.15667903    
 -0.19014415    
  0.85251963    
 -0.99280566    
 -3.68139334E-02
 -3.17487307E-02
  0.79576200    
 -0.56875509    
  0.32241851    
 -0.38884425    
  0.38136768    
 -0.40640342    
 -9.13741887E-02
  0.30375585    
 -0.44259220    
  0.11066546    
  0.22123708    
 -0.67549217    
  0.32570034    
  0.98128057    
  -1.4753994    
  0.28620178    
 -8.82243142E-02
  0.89668220    
 -0.50753075    
  0.74444050    
 -0.50304359    
  0.19004381    
 -5.26435785E-02
  0.22853437    
  0.10051010    
 -0.37513539    
 -0.19466144    
 -0.29439011    
   1.1075466    
 -0.79049265    
 -0.67923898    
 -2.12723350E-07
  0.66797090    
 -0.64072144    
   1.0639691    
 -0.33647230    
  0.44368640    
 -0.17435351    
 -0.45738518    
  0.19323346    
  5.03886864E-02
 -0.22806959    
  0.89128929    
 -0.62702763    
  0.22409107    
  0.41801223    
  -1.0998598    
 -0.15790305    
  0.32639644    
 -1.27388453E-02
  0.56144542    
 -0.29318163    
 -0.32429171    
  0.15656912    
  0.32187325    
  4.31721769E-02
 -0.38258982    
 -8.88909213E-03
  0.83575189    
 -0.75296545    
 -0.11607195    
  0.12425778    
 -0.55622482    
  0.38793468    
  0.11240950    
 -0.35094410    
  0.16516845    
  9.56248939E-02
 -0.54711562    
   1.0876832    
 -0.83455896    
  0.47997463    
 -7.87379593E-02
 -9.16446522E-02
  0.11675066    
 -5.66724278E-02
 -0.10115818    
  1.28206890E-02
  7.66072273E-02
  8.20828527E-02
 -0.26972815    
  2.80719884E-02
  0.75682020    
 -0.37824163    
 -0.49204588    
  0.71043861    
 -0.31275567    
 -5.34886979E-02
  0.14547919    
  4.73950757E-03
 -5.34108430E-02
 -5.90673424E-02
 -0.27193367    
 -0.11388440    
 -0.10233880    
  0.46676579    
 -8.16205293E-02
 -3.88689041E-02
 -0.18721154    
 -0.23982620    
  9.78558883E-02
  0.51758254    
  0.51536095    
 -0.76667529    
  0.47849023    
 -0.32526779    
 -0.10257879    
  0.12733945    
  0.19223598    
 -0.38000730    
  4.17398065E-02
  0.19637318    
  0.21118581    
 -0.51361871    
  0.49461100    
 -0.58608240    
  0.24061437    
  0.42337587    
 -0.24457470    
  4.91500199E-02
 -0.31605855    
 -8.94065276E-02
 -0.41268533    
  0.54080629    
 -3.16967722E-03
  0.23638858    
  1.49257593E-02
 -0.17200460    
  0.21785116    
 -4.72813379E-03
  0.20689870    
 -0.23088060    
  0.39897147    
 -0.74324095    
  1.95534454E-07
  3.03566027E-02
 -0.48675427    
  0.47673765    
 -0.34998608    
  0.61389768    
 -9.45373848E-02
 -0.34901533    
  0.69915324    
 -0.60347790    
 -0.10779659    
  0.20840119    
 -3.30599817E-03
  0.56433511    
 -0.44876182    
  0.74207795    
 -0.21544872    
 -0.44726774    
  0.18820791    
 -0.34099722    
  0.37429658    
 -0.21336602    
 -0.16411002    
  0.27888536    
 -5.44687994E-02
  0.52898037    
 -0.83636338    
  0.55614948    
 -0.14035715    
 -5.87713979E-02
 -0.31302080    
  0.76037240    
 -0.39775521    
  0.44904828    
 -0.88373804    
  0.30181658    
  0.45675850    
 -0.14695445    
 -0.38067821    
  0.46752894    
 -0.44242275    
  0.34000793    
 -0.25552508    
 -8.44827816E-02
  9.70617831E-02
  0.12442739    
 -0.27525061    
  7.82521591E-02
  0.24862285    
 -0.22998025    
 -0.32440802    
  0.16142328    
  5.73309325E-02
 -0.15855932    
  0.32561338    
  0.56914151    
 -0.75993526    
 -0.28268939    
  0.45343271    
  4.93925847E-02
 -9.07422826E-02
  8.10571089E-02
 -0.35216656    
 -5.32985032E-02
  0.45991620    
 -5.68873845E-02
 -0.13283493    
 -0.34205881    
  0.14571193    
 -9.22640562E-02
  0.36886778    
 -0.43018979    
 -3.21311168E-02
  0.30688444    
  0.27635688    
 -0.24676901    
  0.49909541    
 -0.35541141    
 -0.20686282    
  8.05204734E-02
 -9.61703286E-02
  0.20467740    
 -5.27826995E-02
 -5.43499179E-03
  0.19271259    
  0.44727531    
 -0.63184649    
  0.16413943    
 -0.23700075    
  0.69169265    
 -0.61344045    
  0.46292207    
 -0.35836852    
 -9.65214595E-02
  0.54232419    
 -0.53435624    
 -0.19510137    
 -0.16384372    
 -0.17327157    
  0.78147143    
 -0.45730123    
   1.2780341    
  -1.1788818    
 -0.61651409    
  0.42172560    
 -0.15474847    
  1.65979899E-02
  0.57767642    
 -0.45760953    
  0.31112775    
 -0.23389621    
 -0.10686336    
  8.98268446E-02
  5.02618626E-02
  0.61500883    
  1.22917900E-02
 -0.51900321    
  0.29716778    
  0.47624785    
 -0.96339071    
  9.78857502E-02
  0.48079720    
  1.77344717E-02
 -0.52789783    
 -0.27234766    
  5.08585460E-02
  0.65309966    
 -0.26150417    
  7.01095983E-02
 -2.37164162E-02
  7.69611523E-02
 -0.29677665    
  0.25903669    
 -0.51082546    
  0.42521212    
  0.54271388    
 -0.52884400    
  0.43174663    
 -0.16283466    
 -0.35217378    
  1.19047379E-02
  0.46666986    
 -0.12640075    
 -0.13986729    
 -0.25825652    
 -0.27625325    
  0.47720921    
  0.15634605    
 -0.16924955    
 -0.34011516    
 -0.28040925    
  0.57807785    
 -0.21706438    
  0.48628438    
 -0.60786259    
  0.14487363    
  0.22050855    
 -0.17234513    
 -0.19684651    
  7.00102746E-02
  0.12683640    
  0.13744208    
  7.62523189E-02
  0.34726369    
 -0.27877712    
 -0.29797921    
 -2.58078575E-02
  0.13434795    
  0.38623369    
 -0.46961552    
 -8.75760689E-02
 -1.02213584E-02
  0.23674937    
  2.66682357E-02
 -0.20037843    
  0.44847098    
 -0.37712312    
  0.48596814    
 -0.51328391    
  0.23719808    
  5.89098185E-02
 -0.55448008    
  0.70305794    
 -0.46018997    
  0.38865808    
 -0.56226766    
  0.63773674    
 -0.33529416    
  6.89930767E-02
 -0.25241402    
   1.2485107    
  -1.0817102    
  0.28278184    
 -0.27443692    
  4.07113135E-02
  2.62481067E-02
  0.15118539    
 -0.33247149    
 -0.11159102    
  0.15116982    
  0.77066064    
 -0.77965665    
  0.37073210    
  0.13223104    
 -0.44163048    
 -4.63849157E-02
 -0.31069449    
  0.46696246    
  0.61119926    
 -0.57873666    
  6.42311126E-02
 -0.28921914    
  0.34522507    
 -0.49426073    
  3.56517523E-03
 -0.21340455    
 -0.21001424    
 -1.09290853E-02
  0.50310373    
 -0.58314645    
 -7.41077960E-02
  0.66387671    
  0.27773181    
 -0.16251890    
  7.36875758E-02
  0.28972897    
  6.14665113E-02
 -0.21595792    
  0.31997153    
 -0.46343929    
  0.64083827    
 -0.23997512    
 -0.65335876    
  0.37425008    
 -0.19015695    
  2.33245958E-02
 -9.67522413E-02
  0.31585303    
 -0.64789051    
   1.2703072    
 -0.46628392    
  2.15481948E-02
  0.32197127    
 -0.92263114    
  0.32581508    
 -9.07286182E-02
 -0.46443248    
  0.64302266    
 -0.26003042    
  0.33430541    
 -0.44642258    
  0.43112195    
 -0.28328645    
 -4.17971648E-02
  0.18840072    
  0.11890469    
  0.24004026    
 -0.36654958    
  0.15958844    
 -0.10753201    
  4.02422547E-02
  0.14449181    
 -0.64225549    
 -0.29022971    
  0.29403940    
  0.29996395    
 -0.31528977    
  0.52310508    
 -0.22200015    
  7.43120983E-02
 -1.60431191E-02
  0.19082069    
  0.43976247    
 -0.55532080    
 -0.12216752    
  1.40253259E-02
  0.21475205    
 -0.21754107    
  0.42574239    
 -0.24249022    
 -5.98980337E-02
  0.12733947    
  0.38051897    
 -0.49558818    
  0.16178702    
 -0.18398277    
 -0.12749347    
  9.71111208E-02
  0.58033258    
  4.50144708E-02
 -0.78680819    
  0.15630619    
 -0.72198260    
  0.22738993    
  0.29191026    
 -0.40388408    
   1.3671551    
 -0.99216551    
 -0.25038442    
 -2.97262631E-02
  0.55961603    
  5.74319176E-02
 -0.30488360    
 -5.84580302E-02
  0.15462844    
  0.40832624    
 -0.62149107    
  0.26345459    
  9.35748070E-02
 -0.18182555    
 -1.49928583E-02
  0.11677544    
  1.33514004E-02
  0.37767321    
 -0.20289552    
 -0.26638138    
 -6.60902634E-02
 -6.08188249E-02
  0.39994946    
 -0.21378461    
 -0.10993697    
  0.20150444    
 -0.22941296    
  0.63153952    
 -0.81386071    
  0.30080339    
 -0.17010617    
  0.66799903    
 -0.39197409    
 -0.41810742    
  0.70264393    
 -0.42744395    
  0.30705839    
 -0.26728052    
 -4.55919802E-02
  0.31712767    
 -0.24406146    
  0.30580950    
 -0.25045916    
 -0.31015471    
  4.77907471E-02
  0.13102826    
  0.16164112    
 -9.99998581E-03
  0.17896567    
 -0.27653998    
  0.25745144    
 -0.54421031    
   1.0924431    
 -0.72841513    
 -0.35667494    
  0.64627838    
 -0.75449169    
   1.1094376    
 -0.57760972    
 -0.13593237    
  0.14547919    
 -0.28373125    
 -3.53166461E-02
  0.12861732    
  0.71165317    
 -0.86007297    
  6.64433278E-03
  0.28353432    
  7.44642317E-02
 -7.44642541E-02
 -0.16796121    
  0.32673275    
 -0.26941046    
  4.36037481E-02
 -5.76289967E-02
  0.18982613    
 -1.56336185E-07
 -3.56756821E-02
 -0.31302080    
  7.64701664E-02
  0.81569034    
 -0.61112326    
  8.15797523E-02
 -0.37260079    
  0.39538115    
 -6.77951472E-03
 -8.76301005E-02
 -4.81716208E-02
 -0.43178234    
  0.43954429    
 -0.23415770    
  0.67838085    
 -0.42634282    
 -0.17676747    
 -3.02560581E-03
 -0.13613212    
  0.32850415    
  0.29080206    
 -0.24201216    
 -0.19961321    
  9.95295867E-02
  0.49276876    
 -0.49276885    
  0.57305908    
 -0.78638244    
  5.38958497E-02
  0.51267582    
 -0.42978802    
  8.44035894E-02
  0.20682313    
 -0.19643353    
 -0.39390433    
  0.21930499    
 -0.31576517    
 -0.29191029    
  0.89689457    
 -0.38606906    
  7.82157183E-02
  0.15101096    
  0.41173458    
 -0.19020952    
  1.50057953E-02
 -0.42914757    
  0.90841675    
 -0.86995018    
  0.34941599    
 -0.31540963    
  0.74063390    
 -0.38608879    
 -7.06695989E-02
 -0.13976195    
  8.56947824E-02
  0.12686688    
 -0.22580656    
 -0.13391246    
  0.86242670    
 -0.60570669    
 -6.32813498E-02
 -0.22440042    
  0.49561617    
 -0.62645584    
  0.19478843    
 -0.23128881    
 -0.32685336    
  0.40889585    
  0.30213186    
 -0.39163697    
  0.47885957    
 -0.74309814    
  0.37743378    
 -0.64419776    
   1.1237707    
 -0.27193370    
  2.71370425E-03
 -0.40953827    
  0.24174516    
 -0.23361474    
  0.58418143    
 -0.50632095    
  0.16849342    
   1.0275830    
 -0.74307060    
 -0.10271847    
 -5.42139672E-02
 -0.10567012    
  0.21130890    
  0.17855529    
 -0.22471692    
  0.42367095    
 -0.92405283    
  0.30058566    
 -4.25594449E-02
 -0.32516509    
 -0.13883632    
 -5.46582863E-02
  0.52864325    
  -1.2796104    
   1.4127277    
 -6.89930245E-02
  0.26331934    
 -0.53661257    
  0.71335000    
 -9.43106636E-02
 -0.18012618    
 -0.16873027    
  0.54029357    
 -0.70226300    
 -2.59757023E-02
 -0.14977428    
  0.44401363    
  0.14328749    
 -0.53208548    
  0.20479454    
  7.14589357E-02
 -0.48198751    
  0.38322294    
  0.26316258    
  0.33380902    
 -0.71822083    
 -0.15154980    
  0.19735967    
  0.47279811    
 -0.56661713    
  0.10495074    
  0.41890445    
  0.16724055    
  0.13609482    
 -0.60077381    
  0.26787952    
  3.19829658E-02
 -0.15697964    
  0.24277963    
  0.11134253    
 -0.57868296    
  0.33190265    
 -3.62733714E-02
 -8.53337869E-02
 -5.00841774E-02
 -1.82929784E-02
 -6.35135397E-02
  0.69478500    
 -0.54016608    
  0.30508578    
 -0.23459591    
 -0.19921719    
 -0.29946589    
 -3.06368694E-02
  0.29763231    
 -0.30208692    
  0.46888718    
 -1.40650338E-02
 -0.54834807    
  0.45332098    
  0.13119207    
 -0.15642992    
  0.19133306    
 -9.68947038E-02
  0.21379788    
 -0.34732893    
  0.34967390    
 -0.52735507    
 -4.04912345E-02
  0.46689951    
 -0.10363495    
  0.74357790    
 -0.33238235    
 -0.53655064    
  0.97388351    
 -0.78452903    
  4.73771170E-02
 -0.40289754    
  0.25344867    
 -7.11271614E-02
  0.55961579    
 -0.22727299    
 -4.94799986E-02
 -0.37337679    
  0.29554558    
 -0.50129771    
   1.0679754    
 -0.54600513    
  3.51796150E-02
 -0.28030193    
  0.11122563    
  0.69752359    
 -0.81860155    
 -0.20840129    
 -0.10716870    
  0.26479784    
  0.21197037    
  0.10395492    
 -0.11241781    
 -0.45036754    
  0.31399927    
  0.49049032    
 -0.29366404    
 -0.80296218    
  0.44438061    
 -6.30129874E-02
   1.1488209    
 -0.54935944    
 -0.28768221    
  0.33562168    
 -0.40333971    
  6.77180290E-02
  0.27419886    
 -7.51527324E-02
 -0.22925998    
  5.95415048E-02
 -0.28575695    
 -0.26236421    
  0.29266983    
 -0.34396291    
  0.51502752    
  1.25000086E-02
  6.02591895E-02
 -0.39673138    
  0.55088192    
 -0.25562021    
 -0.30399567    
  0.11191795    
  0.97048193    
 -0.19819725    
 -0.27567717    
  9.55271348E-02
  0.39893627    
 -0.68878978    
  0.56498438    
 -0.45010424    
 -0.55574715    
  0.33389488    
 -9.46650803E-02
 -0.13251862    
  0.44385493    
  3.82212810E-02
  0.45584112    
 -0.40943497    
 -0.43206885    
  6.06245920E-02
 -0.17336515    
 -0.32257739    
   1.0461222    
 -0.18351980    
 -0.53591818    
 -2.48977374E-02
 -0.39086646    
   1.1150397    
 -0.26951799    
 -0.60391605    
  5.68871386E-02
  0.24412036    
  0.36994383    
 -3.81241776E-02
 -2.89112329E-02
  0.15529309    
  0.32135507    
 -0.36570331    
 -7.17239752E-02
  0.72096175    
 -0.70822299    
 -5.73073588E-02
  0.10910700    
  0.19189088    
 -0.27715552    
  0.52072394    
 -0.81365556    
  2.42648181E-02
  5.65874130E-02
 -0.44507414    
  0.74001133    
  2.85056327E-02
  0.20279755    
  0.53388464    
 -0.74609381    
  0.29122177    
 -0.82114136    
 -4.09895778E-02
 -0.35249972    
  0.96960580    
 -0.46955204    
  0.14742348    
 -0.37781349    
 -4.17694077E-02
   1.0616007    
 -0.46542418    
 -0.24759124    
  0.12260216    
  0.34447080    
 -0.38986424    
  0.28613275    
 -0.16938223    
  0.25619999    
  0.10897880    
 -0.81716383    
  0.48717156    
  4.92965057E-02
 -9.83525440E-02
  4.37228605E-02
  0.41257006    
 -0.44518173    
  1.91524308E-02
  0.16684580    
 -8.36809054E-02
 -2.78144814E-02
  0.30861542    
 -2.28580106E-02
 -0.59591186    
  0.39609739    
 -0.55492109    
  0.75280696    
 -0.22410922    
 -5.97190261E-02
 -3.12526524E-02
 -3.49966213E-02
  2.73583666E-03
 -0.22931018    
  0.20160758    
 -6.97959587E-02
 -4.93928976E-02
 -0.39444986    
  4.58795615E-02
  0.66817421    
 -0.40546516    
  0.65088743    
 -0.70036739    
  0.62182242    
 -0.43708849    
  0.41147116    
 -0.34448811    
 -7.60600865E-02
  0.40445131    
 -0.25247440    
 -7.86374696E-03
  0.23569582    
 -5.77699654E-02
  6.58618193E-03
  0.12335967    
 -0.15899783    
 -0.30214769    
  0.22191601    
  0.45109150    
 -0.34622219    
 -0.26435748    
 -0.27717075    
  0.12157823    
 -0.10648334    
  0.27068439    
 -4.67921421E-02
  0.23149206    
 -0.12373902    
  0.63788456    
 -0.93276066    
  0.82803130    
 -0.45311230    
 -0.11005870    
  5.65427840E-02
  0.21789421    
 -0.32850406    
 -0.92215586    
  0.28030205    
  0.28350645    
  0.47677970    
  7.76187656E-03
 -0.19268431    
 -0.13353153    
  0.21164928    
 -1.16280410E-02
  0.32216835    
  9.10640731E-02
 -0.33724624    
 -0.12389946    
 -0.21094818    
 -3.07716429E-02
  0.49982789    
 -0.37168217    
  0.94140232    
 -0.69852352    
  0.20629072    
 -2.19537760E-03
 -0.25666618    
  0.26105219    
 -1.54357068E-02
 -6.89929873E-02
 -0.11867630    
 -5.22813909E-02
  0.21520245    
 -0.21238142    
 -2.82076187E-03
 -0.18571699    
  0.11551300    
 -6.57514408E-02
  0.23536628    
  2.27570552E-02
 -0.42694420    
  0.10190625    
  0.53205204    
 -0.54950428    
  0.12867802    
  2.14404464E-02
 -7.87810162E-02
  0.18504988    
  0.15842323    
 -0.12361397    
  3.87143977E-02
  0.38586509    
 -0.46211755    
  0.12323270    
 -0.30555433    
  0.14898525    
 -7.32392147E-02
  0.31096500    
 -0.10560811    
 -0.29098806    
  0.32982758    
 -8.18301439E-02
 -5.03417328E-02
 -0.44425103    
  0.58117354    
 -9.17620584E-02
  0.42687932    
 -0.27532947    
 -0.22147100    
 -0.27019420    
  0.12987526    
  0.33921593    
 -0.43677214    
 -0.22049677    
  0.13957034    
  0.40674156    
 -0.15117870    
 -0.10965613    
  0.21115139    
  0.31674623    
 -0.69314718    
  8.96120220E-02
  0.27871355    
 -0.54286510    
  0.29578862    
 -0.30045083    
 -0.53766221    
  0.97682106    
  0.27250746    
 -0.12439898    
 -0.13911302    
 -0.15464853    
 -3.18610407E-02
 -0.29490227    
 -0.15656894    
  0.49027693    
 -0.20259479    
   1.2056662    
  -1.0527269    
  0.15154994    
 -9.15669948E-02
  0.29450819    
  7.84718022E-02
 -0.23859245    
  0.82611704    
 -0.68661547    
  9.67297852E-02
 -0.26047501    
  0.22925977    
  1.93242934E-02
 -0.19483994    
 -0.16046922    
 -0.41231459    
  0.45572698    
  6.63752854E-02
  0.17104504    
  0.17887913    
 -8.65801238E-03
  0.24889617    
 -0.21891534    
 -9.97501612E-02
 -0.19782567    
  0.76705223    
 -0.75575250    
 -1.98587086E-02
  3.65720801E-02
 -0.16805908    
 -1.64746977E-02
  9.80245098E-02
  0.79337388    
 -0.58479375    
 -0.21159686    
  0.52044672    
 -0.38239399    
 -4.85272519E-02
 -7.75139034E-02
  0.34918427    
 -0.55018663    
  0.25898990    
  0.24377415    
 -0.24659510    
 -1.42248916E-02
  0.32287225    
 -0.55032295    
  0.78583771    
 -0.65140736    
  0.38427803    
 -0.60506570    
  0.39098170    
 -0.39491075    
   1.3254234    
 -0.96560407    
  8.20778497E-03
  7.35238045E-02
  2.50014123E-02
 -0.16324557    
  0.21379788    
 -0.10901860    
 -0.36569059    
  0.13729784    
 -0.42372277    
  0.31616697    
  0.20166922    
  0.17027332    
 -0.32542217    
  0.27093431    
 -0.20007838    
 -7.08557144E-02
 -0.30888441    
  0.35333622    
 -0.27549344    
 -0.74281871    
  0.57014233    
  0.62546217    
  0.20219739    
 -0.32103160    
 -0.53854579    
  0.82227725    
 -6.12185150E-02
  0.37469351    
 -0.61310428    
  5.60895801E-02
  0.18735945    
 -7.02499375E-02
 -0.13854980    
 -0.52015692    
  0.65600783    
 -0.31138402    
  3.68323829E-03
 -9.64136198E-02
  0.65812838    
  2.89275441E-02
 -0.79376662    
  0.89258879    
 -0.33942875    
  0.12866199    
 -0.10056310    
  0.23067191    
 -0.21815625    
 -0.14712739    
 -0.18984278    
  9.94193777E-02
 -6.51695132E-02
  4.60606851E-02
  0.28607312    
  0.46181828    
 -0.65873837    
  0.19450189    
 -0.57671028    
  0.81856388    
 -0.34372282    
 -0.19473077    
 -0.12472878    
  1.46524003E-02
 -1.83490478E-02
  0.15732011    
  0.10788903    
  0.22541387    
 -0.11269409    
  0.14833248    
 -0.61529493    
  8.06437992E-03
  0.14202911    
 -0.46098539    
  0.47138384    
  0.16492981    
 -0.13102818    
  0.13685903    
  0.47832665    
 -0.54131585    
  6.17307425E-03
 -0.49555805    
  0.44507420    
  7.48013854E-02
 -0.27871352    
 -0.20641913    
 -6.03199117E-02
  0.87070787    
  1.93348061E-02
 -0.43899998    
 -0.17246923    
  0.26687911    
  0.23211211    
 -0.49507725    
  0.10731174    
  0.59361744    
 -7.64962658E-02
 -0.77598310    
  0.34294471    
  0.54569429    
 -0.68384469    
  0.27650890    
  0.25193846    
  8.97369534E-02
 -0.34730908    
 -0.36396539    
   1.1513948    
 -0.86982936    
  0.43567875    
 -0.66189444    
  4.14373390E-02
  0.29228416    
  0.29386106    
 -0.29662013    
  0.62010121    
 -0.70962703    
  0.18934624    
 -0.27773184    
  0.19977036    
 -0.38804990    
  0.30349270    
  5.43766208E-02
  8.32161214E-03
  0.14861038    
 -0.14310086    
 -0.15095045    
  0.29405141    
 -6.13690615E-02
 -0.18892539    
  0.44248793    
 -0.51213640    
  0.18777119    
 -0.24860093    
  0.32445410    
  0.21454242    
 -0.37543300    
  2.62788069E-02
  2.27932166E-02
  6.27762973E-02
  0.27971399    
 -0.32296410    
 -9.86306369E-02
  2.40974072E-02
 -0.65805590    
  0.15906471    
  0.48701477    
  0.12179117    
 -0.25704515    
  0.13826174    
  3.82963941E-02
  0.18664752    
 -0.24312584    
 -0.38728264    
 -0.14518198    
  0.27589419    
  0.38011369    
  0.24347608    
  9.84293393E-08
 -0.42040673    
  0.58419603    
 -0.55871671    
  0.36699888    
 -0.58387274    
  5.69415241E-02
  0.14088455    
 -0.26236421    
 -9.15669799E-02
 -0.14204767    
  1.56659950E-02
  0.42766941    
 -0.15696989    
  0.91708094    
 -0.70426702    
  0.31758189    
 -8.23708922E-02
 -0.29783428    
  0.48393694    
 -1.90479960E-02
 -6.62491694E-02
 -0.34887770    
  0.16106170    
  0.16705433    
  0.14107871    
 -5.40670231E-02
 -0.16453199    
  8.21719468E-02
 -0.10510288    
  1.02566388E-02
  0.78334200    
  -1.0744317    
  7.23999292E-02
  0.26845065    
 -4.21376973E-02
 -0.10395490    
  0.45121872    
 -0.67015743    
 -6.12805076E-02
   1.1327204    
 -0.86664528    
 -0.19435957    
  0.31750962    
 -0.26035115    
  0.38343766    
 -0.43714201    
 -6.40788674E-02
  0.33436918    
 -0.33805227    
 -0.18158373    
  0.38459978    
 -0.10804148    
  0.32635403    
  0.41109887    
 -0.85105044    
  0.25714520    
  0.51198751    
 -0.29584524    
  4.67314385E-03
 -0.41248250    
  0.51854247    
 -0.17855527    
  0.12913589    
 -0.34044492    
 -0.46444613    
   1.5176685    
 -0.98154956    
  0.27972546    
 -2.64915973E-02
 -0.60130024    
  0.35094419    
  1.14287687E-02
  3.35226804E-02
 -3.06859147E-02
 -0.26066598    
 -0.23516417    
 -1.40515715E-02
 -4.33800779E-02
  0.33224079    
 -0.22049677    
  0.55646431    
 -0.61543834    
   1.0829133    
 -0.96825039    
  0.63525301    
 -0.71772927    
 -0.13030468    
  0.64834392    
 -0.39074898    
  0.12703624    
  5.46212234E-02
  0.17899384    
 -0.33702794    
 -0.15544844    
  0.24116193    
  0.14595400    
 -0.17862454    
  0.56958163    
 -0.10096276    
  0.39073050    
 -0.24087806    
 -2.21114717E-02
 -0.63395834    
 -0.18462329    
  0.43423295    
  1.18696820E-02
  0.38057578    
 -0.34010798    
  0.14234532    
 -9.53100175E-02
  0.37063140    
 -0.28271937    
 -0.32809171    
  0.65995634    
 -0.66685295    
  0.28421590    
 -0.21730134    
  0.94751352    
 -0.56055725    
 -0.30318642    
 -0.11000075    
  0.75122797    
 -0.38069585    
 -0.34754255    
  0.38136756    
 -0.38136765    
  0.86157405    
 -0.43257844    
 -0.74299490    
 -0.27443686    
  0.21962881    
  0.23341914    
  0.71883672    
 -0.57054466    
 -0.16327316    
  -1.1253827    
   1.2593855    
  8.53599608E-02
  0.10899030    
  0.13928941    
 -0.16126807    
 -0.24774925    
  0.14238892    
  0.64897591    
 -0.37293532    
  0.12116017    
 -0.48758453    
 -4.49126773E-02
 -1.06574306E-02
  0.29213652    
  0.56682789    
 -0.44166464    
 -0.11984392    
  8.39119628E-02
  5.45806773E-02
 -0.18463363    
  0.13976200    
  8.33817124E-02
 -0.57981861    
  0.39749706    
  0.47664797    
 -0.30325529    
 -0.14448170    
 -0.10363495    
  0.46315569    
 -0.61157542    
  0.80498654    
 -0.63665116    
 -0.28113058    
  0.35965562    
  7.52234757E-02
 -0.48853153    
  0.34876984    
  8.51579458E-02
 -0.36179003    
  0.64243221    
 -0.29347932    
  7.94461891E-02
 -6.91633597E-02
 -0.41187954    
  0.28671643    
 -2.90291850E-03
   1.0158204    
 -0.79267693    
 -0.18604960    
  0.26859361    
 -0.35027155    
 -0.39789492    
  0.24728407    
  0.21818435    
  0.22314365    
 -0.13873996    
 -0.29554582    
  0.56611109    
 -0.28901085    
  0.17072977    
 -0.28023580    
  0.38447496    
 -0.32402456    
 -1.97465476E-02
  0.65244412    
 -0.68134761    
 -2.93684052E-03
  0.55456114    
 -0.47542366    
  5.80640063E-02
 -0.40546492    
  0.26826400    
 -0.11521289    
  7.62275755E-02
  0.39005634    
 -2.72838045E-02
 -0.27219948    
 -0.13752961    
 -0.24174482    
  0.13353126    
 -0.25029436    
 -0.13747101    
   1.0445452    
 -0.65321434    
 -0.30081642    
 -0.28768191    
  0.68993682    
 -0.45152578    
   1.0833451    
 -0.34816432    
 -0.19156511    
  0.19639587    
 -0.20227830    
  0.33941758    
 -9.00718644E-02
 -0.11950878    
 -1.30378017E-02
  2.84626037E-02
 -0.12771736    
 -0.23774236    
  0.14677048    
  5.85683770E-02
  1.48592209E-02
 -0.30453908    
  0.62272465    
 -0.25808153    
 -6.30583018E-02
 -0.31365746    
  0.35424292    
  4.98719960E-02
 -9.63919908E-02
 -0.30772272    
  0.46696246    
 -0.24950325    
  0.32759181    
 -0.35399559    
  0.16034286    
  0.84973693    
 -0.63517714    
 -8.38814154E-02
 -2.78853700E-02
  4.27740365E-02
  0.39224169    
 -0.63027388    
  0.37371638    
 -0.48255539    
  0.49749687    
 -0.20894422    
 -8.72485489E-02
 -0.48550776    
  0.80887038    
 -0.32336244    
  0.56570220    
  0.29010624    
 -0.42873630    
 -0.36896473    
 -0.52073103    
  0.43956771    
  0.13353153    
 -9.35262218E-02
 -0.17729203    
  4.57598493E-02
  0.71213508    
 -0.47188619    
  0.46085367    
 -0.56957024    
  0.78794795    
 -0.56760931    
 -0.33917269    
  0.11602908    
 -0.12235820    
 -0.15045367    
 -0.10495076    
  0.11230357    
  0.71667767    
 -0.80069637    
  0.23028913    
 -0.34857050    
  0.18381543    
  0.83550143    
 -0.67709547    
 -0.36032104    
   1.2121584    
 -0.90413666    
  9.59200859E-02
 -0.25962403    
  0.98870331    
 -0.67276812    
 -7.47733861E-02
  0.47735247    
 -0.25296724    
 -0.35348979    
  0.71758115    
 -0.10919910    
 -0.23038130    
 -0.25200662    
 -1.88685860E-02
 -4.21458296E-02
  0.63696218    
 -0.46128511    
  0.30421123    
 -0.49658313    
  0.10536063    
  0.60778725    
 -0.13778362    
 -0.30038872    
  0.34121084    
 -0.25313413    
 -0.67688692    
 -0.36926198    
  0.92690092    
 -0.33541724    
 -6.47843778E-02
  0.35154361    
  0.18876448    
  2.04321928E-02
 -0.13192734    
  0.11149570    
 -0.30620125    
  0.54932725    
 -0.47432941    
  0.35203993    
 -0.14403917    
 -0.17111711    
  0.16404995    
 -0.21842654    
 -0.16598509    
  0.48550802    
 -0.53899652    
  0.20763922    
  0.73396909    
  -1.3253337    
  0.76321453    
  4.99991747E-03
 -4.59266640E-02
  0.16343237    
 -0.40768477    
  0.13976201    
  0.16034275    
  0.46225750    
  -1.1880299    
 -0.10196482    
 -2.86554173E-02
  0.70757753    
  0.33319196    
 -0.79010129    
 -0.18867670    
  0.14237198    
 -0.13150215    
  0.56346959    
 -3.12526450E-02
  2.81709600E-02
 -2.50014421E-02
  0.78816974    
 -0.73277086    
  0.11578514    
 -0.21649922    
  5.78940213E-02
 -6.12105913E-02
  0.14796175    
  0.24300252    
 -8.68070945E-02
 -0.13914917    
 -0.66811115    
  0.85511637    
  0.37220797    
 -0.55079788    
 -0.12163139    
 -5.84580302E-02
  0.21035306    
  2.93745976E-02
  7.59859011E-02
 -0.16395475    
 -1.44720720E-02
 -0.52452427    
  0.44569561    
 -3.53166461E-02
  0.17081788    
  0.63501608    
 -0.65730083    
 -1.70457680E-02
  0.11363564    
  0.16034269    
 -0.31193918    
  2.35303380E-02
 -0.31918064    
  0.19556674    
  0.42285678    
 -0.13107117    
 -0.50755483    
  0.38206401    
  8.79395902E-02
 -0.75632608    
  0.15570213    
  0.82376754    
  0.20751159    
 -0.37846968    
 -0.30971488    
  0.37757722    
 -0.14327511    
  0.50716376    
 -0.28768185    
  0.11287949    
 -0.56996906    
  2.93658059E-02
  0.11240950    
  0.89655727    
 -0.74982291    
 -0.20287886    
 -0.16126828    
  0.72996128    
 -0.27797592    
 -0.34698191    
  0.32399216    
  6.95262989E-03
 -0.36362731    
 -0.23064695    
  0.41241431    
  0.21144095    
 -0.19768576    
 -9.74985585E-02
  0.66566449    
 -0.65071636    
 -0.24035290    
  0.81719989    
  -1.1342396    
 -5.86835183E-02
  0.21652840    
  0.23545703    
  0.77211356    
 -0.45939770    
  0.13161135    
 -6.72326535E-02
  0.55308539    
 -0.79315805    
  0.14188048    
  0.14274825    
 -0.52856618    
  0.35900688    
 -0.16829011    
  0.21604434    
  0.33758199    
 -0.11963312    
 -0.53899664    
  0.23732840    
  7.59169757E-02
  0.18101527    
 -3.77401859E-02
 -0.14066729    
  2.31671669E-02
 -3.36383693E-02
  0.28041887    
 -0.38285977    
  0.21670909    
 -0.45232037    
  0.60041678    
 -7.34852627E-02
 -0.26826376    
  0.31091425    
 -0.21845734    
 -0.49365768    
  0.35155550    
 -0.28171203    
  0.15415083    
  0.34469858    
 -0.12838094    
  0.19367240    
 -4.85644490E-02
 -2.88481638E-02
 -0.12727930    
 -0.18509540    
 -0.25704518    
  0.29305544    
  0.11527911    
 -2.61262860E-02
  0.32803348    
  0.46176013    
 -0.58805358    
 -0.23159249    
  0.19486868    
 -2.49681249E-03
  0.14841993    
 -0.88238913    
  0.42948011    
  0.90743792    
 -0.62060374    
 -0.34618843    
  0.15312248    
 -0.17862454    
  0.25008360    
  0.12668318    
  3.48295011E-02
  0.27970421    
 -0.47928897    
 -9.71028656E-02
  0.55396074    
 -0.40452048    
  3.34295183E-02
 -0.10080458    
  0.23877823    
  0.27204749    
 -0.41002071    
  7.39123672E-02
  5.20564206E-02
 -0.26381439    
 -0.22471695    
  0.30039614    
  0.20727487    
 -0.48817730    
  0.35125491    
 -8.18536244E-03
  0.22040008    
  0.27663231    
 -0.21484461    
 -5.30346520E-02
 -0.27684778    
  6.66913316E-02
 -5.52626066E-02
 -0.56531376    
  0.40879303    
  0.41975895    
 -4.92267422E-02
 -0.50929767    
  0.58438832    
 -0.38129172    
  0.37059626    
 -0.34902382    
  1.21211652E-02
  6.69830292E-02
  6.01274632E-02
 -5.17119691E-02
 -0.15694785    
  0.39671233    
 -0.45387077    
 -0.15299800    
  0.98183674    
  -1.4846302    
  0.59883648    
  3.95026244E-02
 -0.35566932    
  0.27503976    
 -0.12160721    
  7.07153454E-02
 -0.15616053    
  0.66939324    
 -0.44718915    
  0.36192444    
  0.20090879    
 -0.39693627    
  5.27253151E-02
 -9.16915685E-02
  0.88808179    
 -0.61962336    
 -0.23909295    
  2.85281260E-02
  0.20038657    
  4.01058197E-02
 -0.46363571    
  0.34646657    
  0.17214087    
  9.53100771E-02
 -0.33901224    
  0.21539852    
 -0.30538175    
  0.13353147    
 -0.11105864    
  6.32895716E-03
 -7.87293315E-02
  0.72174436    
 -0.43833801    
 -2.07797755E-02
  0.11865778    
 -8.00426006E-02
 -0.10648336    
  9.88789871E-02
 -0.15669860    
  0.43671784    
 -0.46693164    
  5.08330278E-02
  0.17353673    
 -4.51202281E-02
 -0.12260225    
 -4.44516465E-02
 -7.22450092E-02
  0.59031713    
 -0.57737184    
  8.32528174E-02
  0.34447080    
 -0.31244448    
  0.54018986    
  0.28056163    
 -0.16407777    
 -0.50047815    
 -0.36229277    
  0.45134467    
 -0.87996298    
 -0.16411002    
  0.14776087    
  7.91969150E-02
 -0.31339037    
  0.18347840    
 -8.43871981E-02
  0.69941682    
  0.42199424    
 -0.53782624    
  0.25287247    
 -0.20157929    
 -6.89930096E-02
  0.46552929    
  4.47411975E-03
  0.27023157    
 -0.34193853    
 -0.14976399    
 -0.37799087    
  0.57688761    
 -3.01296953E-02
  0.18428044    
 -0.40448710    
  3.45854759E-02
 -0.26434907    
  0.41159645    
  0.29620326    
 -0.34633911    
  8.61542970E-02
 -2.87101809E-02
 -0.19502313    
  0.28546727    
 -0.25353429    
 -8.33817646E-02
  7.47731552E-02
  0.35118428    
 -0.23180161    
  0.41310835    
 -0.17928039    
 -0.11349047    
  0.13353127    
 -0.65042222    
 -8.73570293E-02
   1.2939879    
 -0.30953470    
 -0.43137944    
 -0.29166749    
  0.34057164    
  0.24472724    
 -0.75934780    
  0.37848854    
  0.53093439    
  4.49178517E-02
 -0.56548965    
 -0.31203091    
 -0.42861825    
  0.61445493    
 -9.18073654E-02
 -5.60277104E-02
 -0.29790342    
  0.33123991    
  0.10863386    
  0.34692147    
 -0.36472625    
  0.11311486    
 -3.26117948E-02
  0.39062241    
 -0.33946717    
 -7.63314217E-02
  8.41745287E-02
 -0.31585309    
 -0.22761787    
 -5.53136319E-02
 -5.35407029E-02
  8.15797523E-02
  0.59898829    
 -0.21056473    
  0.24294619    
 -0.12794493    
  5.55548025E-03
 -0.18176755    
 -0.23905025    
 -0.15979254    
  0.44430485    
 -0.45425519    
 -0.16841882    
  0.62267381    
  0.48965064    
  8.39262009E-02
 -0.68424225    
  0.50869572    
 -0.11512131    
  0.44149116    
 -0.54472709    
 -8.29204842E-02
  6.41783923E-02
  1.07528418E-02
 -0.12213749    
  0.55398935    
 -0.10420365    
 -0.27048957    
 -0.22251262    
 -0.24547309    
  0.47553247    
 -8.08784515E-02
 -0.25209090    
 -0.27149656    
 -0.15874843    
  0.47134683    
 -0.34998608    
  0.62924325    
  0.61395013    
 -0.70419693    
 -0.39304247    
 -3.34757753E-02
  0.50912207    
 -0.37028551    
 -0.19125023    
  5.66601306E-02
  0.80715668    
 -0.28957412    
 -0.58325136    
  0.75030577    
 -0.33732727    
  6.93922266E-02
 -5.15873507E-02
  5.71584888E-02
  0.27721080    
 -0.27167079    
 -3.08577735E-02
  0.21225807    
  7.11410120E-02
 -0.11590728    
  0.50696260    
 -0.88275206    
  0.21397877    
 -0.38167104    
 -0.17159073    
  7.12892786E-02
 -0.45002106    
  0.23601013    
 -3.46855409E-02
  0.28030208    
  6.45385757E-02
 -0.47669262    
  0.37133217    
  0.35806280    
  0.90784067    
 -0.66737247    
  0.23074828    
 -0.60984647    
  0.82691091    
 -0.65330124    
  6.35614842E-02
  0.59622288    
 -0.33906022    
 -0.36873323    
 -0.12560047    
  0.14186089    
  0.13272473    
 -0.17893732    
  0.29357687    
 -0.25059506    
  0.24807304    
  0.31753504    
  0.10130834    
 -0.48405537    
 -0.10805940    
  0.57705182    
 -0.69483483    
 -0.13353144    
  0.32090756    
  1.11420872E-02
  0.28490821    
  0.40407521    
 -0.41454655    
 -8.10956806E-02
 -0.46544769    
  0.37469351    
  0.21309336    
 -0.35523307    
 -1.15943719E-02
  2.91105150E-03
 -8.75918102E-03
 -0.35541916    
  0.84070134    
 -0.32820347    
  5.36716394E-02
  0.10796998    
 -0.26728052    
 -0.26655117    
 -2.57838927E-02
  0.30341601    
  0.16238132    
  6.13132939E-02
 -0.47265041    
  0.61795127    
 -0.40261182    
  0.52777505    
 -0.17395322    
 -0.42464772    
  6.09753001E-03
  3.28878872E-02
 -0.20492791    
  7.30759799E-02
  0.43630457    
 -0.15958832    
  2.26422437E-02
  0.18563294    
 -0.74400556    
 -0.21233268    
   1.3943267    
 -0.70927656    
 -0.24783611    
  0.10536056    
  1.85761862E-02
  0.24378805    
 -0.17275222    
  0.15333404    
  0.38065004    
 -0.39546525    
 -0.23440051    
 -0.17855529    
  7.59856924E-02
  0.70698810    
 -0.86113894    
 -8.92310366E-02
  0.28768215    
  0.14265642    
  0.22429906    
 -0.51777828    
 -0.14578786    
  0.22761770    
 -4.75408025E-02
 -9.41871181E-02
  0.41502151    
  0.44628718    
  3.47240455E-03
 -0.90252095    
  0.62461203    
  5.56316078E-02
 -0.15921411    
 -0.16820824    
  0.41641587    
 -0.38974771    
  0.44932365    
 -0.45225167    
 -0.53356504    
  0.80200154    
 -0.23668770    
 -0.26151222    
  0.75572360    
 -0.76685506    
  0.68940902    
 -0.87771833    
  0.79783171    
 -0.53408253    
  0.24165627    
  0.60514736    
 -0.51926875    
 -0.45662698    
  0.32629699    
 -1.14287604E-02
  0.30053037    
 -0.48285183    
 -0.45494515    
  0.35340884    
  0.30377349    
  0.34048817    
 -0.34897485    
  0.32668406    
 -0.47328773    
  0.29178569    
  0.36961290    
 -0.49510396    
 -0.23083320    
  0.20829725    
 -0.12744501    
   1.0734881    
 -0.76895845    
 -0.11094479    
 -9.21152905E-02
  6.78224564E-02
  0.18186602    
 -0.43552500    
  0.24542874    
  0.36708894    
 -0.25022450    
 -0.11411332    
  9.43107456E-02
  0.22114141    
 -0.35181966    
 -0.30010441    
 -0.35119563    
   1.1569842    
 -0.64288533    
  0.10536054    
  2.32567973E-02
 -7.45502189E-02
  0.62260526    
 -0.84729803    
 -0.19166723    
 -0.11426811    
  7.10959285E-02
  0.50492573    
  2.04985868E-02
 -0.42300934    
  0.25621900    
 -0.21292190    
  0.61151421    
 -0.21741299    
  9.53100994E-02
 -3.43495198E-02
 -0.16315179    
  0.37982258    
  0.19415608    
 -0.14145701    
 -0.29662013    
 -6.56439960E-02
  0.64325011    
 -0.76546776    
 -1.68069955E-02
  7.19262362E-02
  0.21236020    
  0.32400432    
 -0.33168682    
 -0.47878236    
  0.27094513    
  0.65278661    
 -0.32402945    
 -8.55627581E-02
 -0.32561341    
  6.96801022E-02
 -0.24583513    
  0.57125741    
  0.77745444    
 -0.87461787    
 -2.58410983E-02
  8.04454237E-02
  0.18673998    
 -0.38956037    
 -0.12931363    
  0.41773522    
 -0.30633256    
  5.56514673E-02
  4.72967401E-02
 -0.15551040    
  0.61045539    
 -0.25378042    
 -0.16121282    
  7.80226057E-03
  9.62518454E-02
 -0.46484035    
 -9.41871181E-02
  0.38747177    
 -1.97465476E-02
  0.32129881    
 -0.55446374    
  0.17751366    
  0.17880134    
 -0.11181828    
  0.87781352    
  -1.0296196    
  0.37776265    
 -0.29898152    
 -0.17147148    
 -0.23854917    
  0.78053880    
  -1.5846431    
  0.84875453    
 -0.19727992    
  6.18754700E-02
 -4.08219621E-02
 -1.57484692E-02
  0.29558742    
 -0.19979602    
  0.21542136    
 -0.29026952    
  0.80341804    
 -4.02420573E-02
  6.31790757E-02
  0.14143676    
  3.48197818E-02
 -0.79303074    
  0.40546495    
  6.76849633E-02
  0.33871377    
 -0.48807645    
  0.41454214    
 -0.17272919    
 -2.17137691E-02
  1.93242934E-02
 -0.12739848    
  1.61729101E-02
 -0.50815529    
 -0.19035377    
   1.4232378    
 -0.52868712    
 -0.16187285    
 -0.29894269    
   1.0655515    
  -1.0831264    
  5.18251918E-02
  0.82098067    
 -0.39661539    
 -0.57683361    
  0.51552063    
  0.38256660    
 -0.51509452    
 -1.34591553E-02
  9.80167389E-02
 -0.22191601    
  9.36358348E-02
 -0.16022134    
 -0.32214895    
  0.60325205    
  0.15131797    
 -9.12755355E-02
 -2.83706188E-02
  0.30019340    
 -0.55253601    
  4.23022136E-02
 -6.41442984E-02
  0.34365684    
  8.15901905E-02
 -0.40649661    
  0.36653322    
 -0.36653337    
  5.12933135E-02
  0.17740776    
 -9.82702002E-02
  1.08108763E-02
  0.21233268    
 -8.73369910E-03
 -0.45953229    
  0.12699990    
  0.69314742    
  9.75320116E-02
 -0.93166471    
  0.13176936    
 -0.28768197    
  0.39858255    
  0.55089593    
 -0.67421913    
  8.96120518E-02
 -0.27443707    
  0.40044001    
 -0.23454329    
 -0.27292967    
  0.74809480    
 -0.21329124    
 -9.23733637E-02
  0.18589921    
 -0.36500040    
  0.15185109    
  0.19285515    
 -0.36747175    
  0.22839305    
 -0.21857296    
 -0.16232739    
 -0.14841990    
 -0.18499173    
  0.20697074    
 -0.28478760    
  0.28912604    
  0.39822379    
  0.37596449    
 -0.49957845    
 -8.94065276E-02
  8.28056931E-02
  0.42945746    
 -0.23452289    
 -7.34793693E-02
  7.34791756E-02
  2.72111408E-03
 -0.42744395    
  0.12148005    
 -0.19047293    
 -0.13353126    
  0.50571072    
 -0.27443674    
   1.0809127    
  -1.2969961    
  0.53564084    
 -0.41729972    
  0.67739898    
  0.38792771    
 -0.41318730    
 -6.73333555E-02
 -0.31969810    
  0.34669372    
 -0.18571718    
 -0.21010928    
  0.49267632    
 -0.55195284    
 -0.29534474    
  0.59629744    
  0.13211787    
 -3.01529001E-02
  8.78612027E-02
 -0.47187439    
   1.1377851    
 -0.93202007    
  0.23526475    
  0.36698323    
 -0.53447515    
 -0.41836861    
  0.95451206    
 -0.45675841    
  1.56659968E-02
 -6.69595003E-02
  0.17954770    
 -0.18232147    
 -0.18901055    
  0.25614977    
  0.74994463    
 -0.96984690    
 -0.30839115    
  0.31484282    
  0.38489047    
 -0.19775726    
  1.06102135E-02
  6.63509741E-02
  0.11200487    
 -0.24096127    
  0.18885435    
 -0.15842356    
  9.60529298E-02
  0.15344323    
 -0.18615054    
 -0.34108639    
 -0.12636274    
 -0.53144485    
   1.1504841    
 -0.23141955    
  0.28906623    
 -0.36381382    
  0.44736123    
 -0.22123709    
 -7.16841128E-03
 -0.21004049    
  0.56887132    
 -0.41303146    
 -4.39916812E-02
  3.89155224E-02
 -9.88787562E-02
  0.44042742    
  0.12239377    
 -0.30218685    
 -0.39256153    
  6.81378245E-02
 -6.17480054E-02
  0.65418100    
 -0.46603796    
  0.50659519    
 -0.58050001    
  0.58208853    
 -0.69951642    
 -7.28800371E-02
  0.61824596    
 -1.68069862E-02
 -0.42832315    
  0.37016737    
 -0.50617927    
  0.69645286    
 -0.26055059    
 -0.24369606    
  0.31197485    
 -0.49429646    
  0.41091475    
 -0.61377376    
  0.26637250    
 -2.80831084E-02
  0.84003818    
 -0.68498385    
 -0.31980944    
  0.17733406    
  0.36290553    
 -0.27044004    
  0.26608297    
 -0.26608273    
  8.46345201E-02
  0.16382708    
 -0.15860499    
 -0.12169692    
 -0.11521289    
 -0.11902151    
  0.74741024    
  0.29906052    
 -0.69576144    
 -0.26184070    
  0.24067608    
 -0.15281482    
 -2.20481362E-02
 -0.27712250    
  0.30228072    
  0.87053949    
  -1.0805706    
 -0.22698216    
  0.39580312    
  0.34430116    
 -0.41121557    
  0.83636332    
 -0.34793192    
  0.33130267    
 -0.55126673    
 -0.31812298    
   1.0501858    
 -0.84391105    
 -0.38496655    
  0.94880015    
 -0.73088729    
  0.17295383    
  0.84182072    
 -0.40356585    
 -0.73777157    
  0.60396898    
 -3.30791362E-02
  5.66601306E-02
 -0.60401952    
  0.94833028    
 -0.33797485    
 -0.27999255    
  0.27365670    
  0.29191026    
 -0.58525813    
  0.47496277    
 -0.30311263    
  0.19696666    
 -6.70303479E-02
 -0.20441264    
  4.04094346E-02
 -2.25292277E-02
 -0.45742476    
  7.32503831E-02
  0.49659863    
  8.87066349E-02
 -2.51585413E-02
 -0.37411448    
  0.58400732    
 -0.48421752    
  3.56690809E-02
  1.60431918E-02
  0.55847842    
 -0.13809435    
 -0.55657172    
  0.12552066    
 -1.07817771E-02
  0.22693062    
 -9.03547108E-02
  0.17321794    
 -0.78686816    
  0.39522365    
  2.32567973E-02
  0.14175886    
  5.10438941E-02
  0.38148308    
 -0.61834580    
  0.59708613    
 -0.64632684    
  8.17397237E-02
 -0.19166724    
  0.40780991    
 -0.28534302    
  0.34445080    
 -7.56375343E-02
  0.11460340    
 -0.30841920    
  3.12968381E-02
 -0.19076030    
  0.26886189    
  6.51859045E-02
 -0.25897178    
  0.46052477    
 -0.37903178    
 -0.18755239    
  0.80703759    
 -0.38081032    
  3.14633586E-02
 -8.78161490E-02
 -0.21173567    
  0.67050481    
 -0.87883317    
  0.26349497    
  0.58590186    
 -0.47884777    
  8.04332420E-02
  1.39755997E-07
  1.62602868E-02
 -7.16297552E-02
 -4.55776267E-02
  0.19263113    
 -0.17976074    
  0.78706121    
 -0.66899407    
 -0.47730294    
  0.13032103    
  0.38489047    
 -0.39458370    
 -0.27906144    
 -0.21459636    
 -3.24352905E-02
 -9.80610996E-02
  0.15674460    
  0.71872413    
  0.26662886    
 -0.49864990    
  0.16950083    
  0.49947116    
 -0.76237291    
  0.43983290    
 -0.46461281    
  0.75734949    
  -1.0319749    
  0.62229937    
  0.47473943    
 -0.47981527    
  0.19580089    
  0.26973987    
 -0.61926723    
 -0.37334564    
  0.60770220    
 -0.51710492    
 -9.05969739E-02
  0.12541667    
  0.25679159    
 -1.48153109E-02
 -7.11271614E-02
  0.44526070    
 -0.64700055    
  0.49660733    
 -0.16575292    
  7.85247982E-02
 -7.85245597E-02
 -8.52206051E-02
  0.41967848    
  0.43721384    
 -0.39188573    
 -5.34251854E-02
 -9.36856419E-02
  0.10178263    
 -0.40144116    
  0.15587024    
 -0.14389433    
  3.50912549E-02
  0.54639238    
 -0.33480987    
 -8.99754912E-02
  0.16822778    
 -1.29871508E-02
 -4.22753841E-02
 -0.40319481    
  0.59681624    
  1.67132877E-02
 -0.42217845    
  0.15334763    
  0.30322343    
  7.53780529E-02
 -0.51800209    
 -8.97851884E-02
  6.16937838E-02
  0.60691237    
 -0.75396603    
  0.26768151    
  0.14763604    
 -0.45229620    
  0.49703237    
 -0.59783691    
 -0.14660349    
 -4.94485125E-02
 -0.29230094    
  0.58572680    
 -0.40546525    
  9.34341997E-02
 -4.31721620E-02
  0.21921445    
  0.58076304    
 -0.60466850    
  0.90493625    
 -0.80889314    
  0.73791742    
 -0.40985298    
 -5.42139672E-02
 -4.55919802E-02
  0.18813558    
  0.32676321    
 -0.58118844    
  0.13935553    
  0.26921988    
 -0.27465501    
  0.72135574    
 -0.74618453    
  0.16920066    
 -0.27829248    
 -0.30338112    
 -0.14994013    
   1.0653868    
 -0.77403486    
  0.81701660    
 -0.69964081    
  0.23157682    
  0.23189056    
 -0.14294307    
 -0.18943913    
  0.57661331    
 -0.28607804    
 -0.61113387    
  0.46901911    
 -0.63571525    
 -9.34566557E-03
  0.49377987    
  2.26636920E-02
  0.10367854    
 -4.38779704E-02
  6.63509741E-02
 -0.12335385    
 -0.50063586    
  0.74478602    
 -0.52256441    
  0.21499220    
  8.82504955E-02
 -0.65833777    
  0.42285681    
 -0.16049248    
  0.99489987    
  -1.0194912    
  0.24530275    
 -0.20067082    
 -3.22610252E-02
 -5.47506027E-02
 -0.29492339    
  0.61455709    
  0.19119187    
 -0.40416726    
  0.18426514    
  0.89337629    
 -0.91629094    
  6.41243756E-02
 -0.12910476    
  0.11029518    
  4.93925586E-02
 -0.25217554    
 -0.29546419    
  0.43623689    
  0.39983761    
 -0.68639803    
 -4.52333104E-08
  0.48447222    
 -0.45356485    
   1.0706897    
 -0.98331606    
  0.45596138    
 -0.22567214    
 -0.36667028    
  0.49146149    
 -0.17342257    
 -0.28216013    
  0.47220385    
  0.54219675    
 -0.26556420    
 -0.62471002    
  0.26206493    
 -0.12756108    
  0.78100842    
 -0.42195526    
 -0.22850253    
  0.25891376    
 -0.57998300    
  0.85257494    
 -0.46790075    
  0.20676358    
 -2.53763739E-02
 -0.11632363    
 -1.32101038E-02
  0.29100096    
 -0.49049050    
 -3.30062956E-02
 -0.14413404    
 -6.40217289E-02
  0.34000790    
 -4.51202206E-02
  3.32858339E-02
  2.06192471E-02
  6.21671267E-02
  8.40389580E-02
 -0.14039180    
  5.63531592E-02
 -0.16010453    
  0.32863274    
 -0.47000355    
 -0.27541199    
  3.35764773E-02
   1.0891335    
  -1.0296193    
   1.1118575    
 -0.31135178    
 -8.53795633E-02
 -0.47523445    
 -0.22664620    
 -0.14107849    
  0.65715373    
  0.15489830    
  0.10221668    
 -0.33890426    
  0.86140257    
 -0.77439106    
  0.46608976    
 -0.34138629    
  0.38612220    
 -0.64138502    
  2.34615523E-02
  0.62725502    
 -0.75048786    
 -0.21092333    
  0.46696246    
 -0.18029320    
  0.23702855    
 -0.60813612    
  0.17716895    
  5.38732111E-02
  0.10605977    
  0.33602306    
  9.63312760E-02
  0.28563899    
 -0.66293353    
  3.22135426E-02
  0.30340806    
 -0.47597870    
  0.68627423    
  3.05628236E-02
 -0.52429372    
  0.19448817    
 -0.10020603    
 -0.23673169    
  0.42588511    
 -0.59205085    
  9.88003686E-02
  0.20698574    
 -0.30578622    
  0.25940150    
  0.24370214    
 -0.47279799    
 -0.16603686    
  0.41569149    
  0.11000093    
 -5.22181066E-03
 -0.40024316    
  0.30414727    
 -0.38549289    
  0.18161497    
  0.23228872    
  0.36254007    
 -0.27669668    
 -3.13340873E-02
  0.19462402    
 -0.39352795    
  7.77997375E-02
  7.77368769E-02
 -8.37431848E-02
 -0.52193135    
  0.10129153    
  0.70681494    
 -0.33873734    
 -3.55449729E-02
  0.94865602    
 -0.48566720    
 -0.44667545    
  0.33276695    
 -8.72224420E-02
 -0.31245911    
  0.39503047    
 -0.39849639    
  0.16598515    
  0.36953309    
 -0.51150322    
  0.14783537    
  2.91967066E-03
 -0.63372380    
  0.34117076    
  0.69898939    
 -0.27035719    
  0.26451504    
 -0.20045374    
  0.50315899    
 -0.87806946    
 -0.31110233    
  0.52025986    
 -8.52206051E-02
  0.22191601    
 -0.44046858    
  0.43059215    
 -8.00427496E-02
  0.62069219    
 -0.68451393    
  0.21103631    
  0.27425113    
 -0.28357515    
 -3.81907001E-02
 -0.44264403    
  0.48083505    
 -0.15688644    
  5.33459038E-02
 -2.63171978E-02
  0.79810774    
 -0.80613983    
 -0.46785548    
  0.11730614    
  0.56722027    
  1.71679575E-02
 -6.59578666E-02
 -0.10788908    
  5.05054509E-03
 -0.53289795    
 -3.05033661E-02
  8.81060865E-03
  0.15415047    
  0.27729014    
  0.30463144    
 -0.45168513    
  0.41749373    
 -0.55149645    
  0.23440048    
 -5.98786958E-03
 -0.18412477    
  0.29756090    
  6.73827976E-02
 -2.53822394E-02
  3.28725129E-02
 -0.14138007    
 -0.12497225    
  0.31015480    
 -0.21720898    
 -4.53936309E-02
  0.21381229    
 -0.29102081    
  0.47957295    
 -6.41247183E-02
 -0.14208241    
 -0.31432760    
  0.44531086    
 -0.49532142    
  0.51957846    
 -0.39570898    
  7.17934966E-02
  5.27980737E-02
  0.57339799    
 -0.84783500    
  5.84109053E-02
 -4.34850194E-02
  0.16047964    
  0.40230542    
 -0.26130974    
  6.36818260E-02
  0.14121373    
  7.10738450E-02
 -0.42329472    
 -0.24318419    
  0.91548073    
 -0.64721674    
 -8.39200616E-02
  0.11140263    
  6.69830292E-02
 -0.14201811    
 -8.11253637E-02
 -0.31625539    
  0.29129893    
 -0.28168324    
  0.70267105    
  0.34018898    
  0.54236352    
  -1.3592134    
 -0.12592688    
  0.31015483    
 -9.30906385E-02
  0.68263936    
 -0.70733196    
  8.55220407E-02
  0.47409377    
  5.55698127E-02
 -0.47853425    
 -0.11544909    
 -5.01897521E-02
  0.45098209    
 -0.75347936    
  0.73456597    
  0.55654234    
 -0.54467982    
  2.79089864E-02
 -0.20271139    
 -0.27650869    
  0.21570835    
  0.19713666    
  9.75609943E-03
 -0.44507417    
  0.90409523    
 -0.30210039    
 -0.13057177    
 -0.13117011    
 -6.39996454E-02
  0.25704521    
  0.12516318    
 -8.16778764E-02
 -0.18658575    
 -0.22957447    
  9.53101814E-02
 -0.12145567    
 -4.40003574E-02
  0.14471433    
 -0.33887050    
  0.44662315    
  0.43199202    
 -0.68792516    
  4.41499241E-02
  2.29894128E-02
 -0.12429772    
  0.16251898    
  7.23205060E-02
  0.63324910    
 -0.38032094    
 -0.28542709    
  0.60367602    
 -0.50918508    
  0.13762125    
 -0.27193367    
  0.91629082    
 -0.83528703    
  0.16926853    
 -0.42017117    
 -7.29688704E-02
  0.21111932    
  0.45169160    
 -0.13853048    
 -0.23859245    
  0.48964503    
 -0.27976251    
 -0.49956235    
  0.41343316    
 -0.30368245    
  0.42791125    
 -1.56336185E-07
  3.89512405E-02
  4.48433077E-03
  0.38207677    
 -0.60410202    
  0.19251132    
  0.24231362    
 -0.53153259    
  0.30067417    
 -0.21238142    
 -0.23376301    
  0.62504351    
 -0.37175426    
 -0.35430977    
 -0.24402934    
  3.94140258E-02
 -0.23896879    
   1.0737665    
 -0.32107762    
  0.38404286    
 -0.51016980    
 -0.14815773    
  0.26848745    
 -0.34347358    
  0.26488337    
 -0.17855529    
  0.51232839    
 -0.48635277    
  0.58289051    
 -0.12162465    
 -9.28057078E-03
 -0.16155934    
 -0.11300017    
  0.12118558    
  8.33816752E-02
 -7.52624795E-02
  2.13341769E-02
 -0.30274674    
  0.38136753    
  0.18232153    
 -0.34915403    
 -0.16574486    
 -0.23684248    
 -8.65801424E-03
  5.08585460E-02
  0.32817328    
  0.35458931    
 -0.73362124    
  0.36101347    
  0.91143048    
 -0.84973669    
 -0.13720110    
  0.51863813    
 -0.29680252    
  5.84665686E-02
  0.44816172    
 -0.55764598    
 -0.13866076    
  0.27253613    
 -0.31125087    
 -3.34477797E-02
  0.25659147    
  2.08339579E-02
  0.10045182    
 -0.23841119    
  0.63372356    
 -0.37455052    
  0.21673033    
 -0.32768726    
  0.48550764    
 -0.76641005    
 -4.84522395E-02
  0.43573537    
 -0.21685581    
  0.66424346    
 -0.82458591    
  9.86491963E-02
  0.17725813    
  6.86544105E-02
 -8.65807459E-02
  0.29540431    
 -0.28512126    
 -5.12838224E-03
 -0.55193347    
  0.70865136    
 -0.36139584    
  0.48526508    
 -0.51731926    
  0.20804633    
  0.35852516    
 -0.25793782    
 -0.45198533    
  0.29143456    
  7.83125237E-02
  0.11054174    
 -0.26166689    
  2.68272609E-02
 -0.42177388    
  0.48998207    
 -0.38776541    
   1.4414264    
 -0.98466784    
  0.62002486    
 -0.60728598    
 -0.47762740    
 -7.63080865E-02
  0.45278561    
 -2.55333669E-02
 -0.28768212    
  0.64808553    
 -0.17712465    
  8.04105029E-02
 -0.48110265    
  5.21858744E-02
  9.99218225E-02
  0.65564281    
 -0.51561403    
 -0.51082551    
 -1.34228664E-02
  8.96850787E-03
  0.95138198    
 -0.33474976    
  0.14966567    
 -0.10489982    
 -0.29849315    
 -4.12103273E-02
 -4.63657975E-02
  0.17949259    
  1.12675577E-02
  0.29813129    
 -0.36173695    
 -0.22688173    
 -1.50946137E-02
  0.15143110    
  0.15134576    
  3.85724381E-02
  0.20238893    
  0.22798853    
 -0.55086684    
  0.22314355    
  0.56586790    
 -0.87159830    
 -3.02545745E-02
  4.34125215E-02
 -8.52303207E-02
  0.19059096    
  9.53102335E-02
 -5.77878430E-02
 -0.13636838    
  0.19147862    
 -0.30480719    
  8.36726502E-02
  0.94724482    
 -9.66081470E-02
 -0.76418316    
  0.50096112    
 -0.43278652    
 -7.74196610E-02
 -4.43111062E-02
  0.16929191    
  0.55256546    
 -0.77844459    
  7.26391822E-02
  0.24954367    
 -5.09018004E-02
  0.13873984    
  0.39173469    
 -0.50980210    
 -0.24512243    
 -8.52303207E-02
  2.46058591E-02
  0.45953232    
  0.17277335    
 -0.53636438    
  0.60584909    
 -0.85132205    
 -7.10111260E-02
  0.35363999    
 -9.16056801E-03
  0.38896969    
 -0.25966519    
 -0.62793493    
  0.37121499    
  0.84630179    
 -0.63366604    
 -0.29996374    
  0.48228550    
  0.32568333    
 -0.75610483    
   1.1649544    
 -0.87546855    
  0.38911599    
 -0.51879358    
  0.56356406    
 -0.62707758    
  0.19319139    
 -0.28229123    
  0.13397929    
  0.38966700    
 -0.38966700    
  0.15638730    
  0.30495834    
  0.23493154    
 -0.59217113    
 -0.18571699    
  0.25921980    
 -0.16824798    
 -3.47587205E-02
  0.38925734    
 -0.24294610    
  5.40672094E-02
  0.34954453    
 -0.19164114    
  0.37272516    
 -0.55729634    
 -0.17371018    
 -8.38008821E-02
  0.27625343    
  4.15645316E-02
  0.38229811    
 -0.19490047    
 -0.52285254    
 -0.66854131    
  0.95977598    
  0.47563946    
 -0.26966366    
 -0.45881090    
 -0.43500689    
  0.38227069    
  0.22530720    
  0.53586954    
 -0.77939236    
  2.18191072E-02
  0.27774054    
  6.07850961E-02
 -1.03094894E-02
 -0.57134211    
  3.16054374E-02
 -8.82243142E-02
  0.47725859    
  3.25954370E-02
  0.13607927    
 -0.10169162    
 -0.42970017    
   1.0159205    
 -0.43489078    
 -0.29010639    
 -0.12386948    
 -9.20190811E-02
  0.14550763    
  0.78908831    
 -0.50924939    
 -9.05969590E-02
 -0.20675570    
  0.79230487    
 -0.28077257    
  1.05377231E-02
  2.48458181E-02
 -0.62401789    
 -0.40355864    
  9.79040936E-02
  0.31325901    
  0.34830675    
 -0.17805238    
  0.22505879    
  4.00053449E-02
 -6.84676096E-02
 -5.39215058E-02
  0.74048507    
 -0.91563052    
 -0.32010517    
  0.17852651    
  0.24792911    
  0.14606401    
  0.11607239    
 -0.31389788    
  0.29546407    
  2.29896177E-02
 -2.27536773E-03
 -0.20396620    
  0.58249640    
 -0.68847805    
  0.25853476    
 -0.13318865    
  0.11136983    
  0.30589771    
 -0.50303435    
 -5.52289374E-02
  0.57615262    
 -0.25741181    
 -0.26351193    
 -8.72828811E-02
 -0.11737595    
  0.47502756    
 -0.16560560    
  0.43199202    
  0.19158617    
 -0.51660591    
 -0.15093511    
  3.85724381E-02
 -0.44967109    
  0.22652778    
 -4.49126773E-02
  0.48795116    
 -0.36820698    
  0.21622321    
  2.52209860E-03
  0.10283855    
 -6.09086938E-02
 -8.04452300E-02
 -5.10176271E-02
 -3.07715852E-02
  0.22767885    
 -0.15377364    
 -0.39235875    
  0.44378379    
 -3.83188315E-02
  0.13385680    
  0.81421512    
 -0.98251247    
 -0.29218435    
  0.37739727    
 -5.07722907E-02
 -0.38229796    
  0.55852467    
 -0.17362593    
  5.06438427E-02
  0.76115191    
  -1.0349393    
  0.36121023    
 -0.15377364    
 -0.40810725    
  0.31121242    
 -3.24989967E-02
  0.50902241    
 -0.50005364    
  0.22552189    
 -0.25880745    
  0.59799075    
 -0.49017203    
  0.30479982    
 -0.22263440    
 -0.14192714    
 -0.33882093    
 -0.31127778    
  0.68751347    
  2.82108318E-03
 -0.54424173    
  0.49812403    
  0.66472352    
 -0.62425560    
  0.48267117    
 -0.64535642    
  0.13976201    
 -2.94141099E-02
  0.30396676    
 -0.70199668    
   1.2053052    
 -0.58115107    
 -7.66755342E-02
 -0.26648587    
  0.32392979    
  7.25464076E-02
 -0.12486221    
  9.50775146E-02
 -6.98238760E-02
 -1.76106431E-02
 -5.08893095E-03
  0.54048359    
 -0.72178495    
 -0.24088410    
  3.06539498E-02
  0.22540495    
 -0.19200678    
  2.87791081E-02
  0.76826775    
 -0.74374825    
  0.19435975    
  6.34696260E-02
 -0.15906473    
  0.11813114    
  6.73201978E-02
 -5.89985512E-02
 -0.43632290    
 -0.13231115    
  0.69558334    
 -0.13806000    
 -0.15368533    
  0.27208892    
 -1.75222438E-02
 -0.29783428    
  0.38484588    
 -0.52716202    
  6.45385161E-02
  0.46030617    
 -0.30405650    
  0.11568423    
  3.57673876E-02
 -0.31508094    
 -5.71583770E-02
  0.14231637    
  0.20252433    
 -7.79613703E-02
  0.31872672    
 -7.71355480E-02
 -0.25977308    
  0.24791071    
 -0.30452970    
  0.24554437    
  0.34547317    
 -0.63738346    
  3.66097726E-02
  0.74566507    
 -0.16663134    
 -0.61564350    
 -9.97265577E-02
  1.11733917E-02
  0.13815030    
 -3.18541922E-08
  0.23977849    
  3.24624702E-02
  8.47565681E-02
 -0.27943945    
 -0.23063444    
  0.73186183    
  0.18292396    
 -0.57135600    
 -0.14310063    
  0.41668388    
 -0.21657287    
  0.63212872    
 -0.71070355    
 -0.25991508    
 -6.57168627E-02
  0.44371769    
 -0.45892724    
 -0.18462329    
 -0.29230094    
  0.44973812    
 -0.32784826    
  0.76686466    
  7.33827278E-02
 -0.23262244    
 -0.16462198    
  0.75439072    
 -0.70978647    
  5.22994995E-02
  0.22441673    
  0.23478042    
 -0.66341257    
  0.57950592    
 -0.82636595    
  0.55100733    
 -0.18636425    
 -3.47847794E-03
 -6.84950128E-02
  7.54396766E-02
 -0.16516832    
  0.83910102    
 -0.75311053    
  1.48703102E-02
  7.80536234E-02
 -6.34013861E-02
  0.73411477    
 -0.44825253    
  0.37963328    
 -0.54892552    
 -0.33066374    
  0.38421980    
  0.13468103    
 -3.27005498E-02
  0.44440165    
 -0.93511677    
  0.16251911    
  0.19821997    
 -0.24547309    
  4.72530723E-02
  0.35282153    
  7.04333037E-02
 -0.26035115    
 -0.11045691    
  0.34787712    
 -0.34787714    
 -7.57936612E-02
 -0.24402934    
  0.68050492    
 -0.10169162    
 -0.14853266    
  8.15496743E-02
  7.26006478E-02
 -0.34040135    
  0.53340358    
 -0.44672000    
  0.61820579    
 -0.39578438    
  0.26502860    
 -0.68651724    
 -0.10683002    
  0.21526958    
 -0.29164258    
  0.58425319    
  8.47965330E-02
 -7.89141655E-02
  0.48888588    
 -0.68597883    
 -6.64450079E-02
  0.67582232    
 -0.35528904    
  0.64636314    
 -0.40401474    
 -0.36290544    
  0.18751626    
  8.67956877E-02
 -1.43544832E-02
  7.87442401E-02
 -7.87445381E-02
 -0.14774530    
 -0.20377898    
  0.63498086    
 -9.51286703E-02
 -0.68717712    
  0.45450723    
 -1.01265619E-02
 -0.28683412    
 -0.14964092    
  0.45662707    
 -0.39925012    
  0.32954445    
 -0.19415613    
  0.12497224    
  0.15864335    
 -1.47785032E-02
 -6.40424788E-02
 -0.16657315    
  0.48934653    
 -0.43758446    
 -0.26712349    
  0.26117072    
 -0.11368679    
 -0.19918521    
  0.38761964    
 -0.25052318    
  0.26972830    
 -8.20827261E-02
  0.20227824    
  0.29248983    
 -0.22269386    
 -0.18187222    
 -0.53630495    
  0.37267518    
  0.48770323    
 -0.34587288    
 -0.26678166    
  0.12177187    
 -0.12177181    
  0.21881777    
  0.36013710    
 -0.42583233    
  0.34830675    
 -0.45572704    
  0.77080810    
 -0.42553794    
 -1.96565613E-02
 -9.90389884E-02
  7.64534324E-02
 -0.71885550    
  0.98861128    
 -0.38247553    
 -4.65201586E-02
  0.17185006    
 -7.00675994E-02
 -0.15684228    
  9.38959979E-03
 -0.28664413    
  0.14641483    
 -0.27935365    
  0.36187458    
  0.39994946    
 -0.23594657    
 -9.69921798E-02
 -0.40084639    
  0.47517467    
  0.14634286    
  0.13414992    
  0.20479432    
 -0.62333167    
  2.91757211E-02
  0.39152408    
  0.12757418    
 -0.41886234    
  0.14001332    
  7.26710334E-02
 -0.26306549    
  0.10657544    
 -0.41369548    
  0.47976983    
  5.10215899E-03
  7.60470610E-03
  1.75224412E-02
 -0.58283603    
  0.82417548    
 -0.14670609    
 -8.23025852E-02
 -0.42401838    
  0.18107238    
  3.37973051E-02
  0.44204849    
 -0.21588854    
  0.49234277    
 -0.69757539    
 -0.14287345    
  0.41790181    
 -4.12901305E-02
 -0.37661156    
  0.39976054    
 -0.27179053    
  0.13727826    
 -5.37766069E-02
  8.25336389E-03
 -0.39050892    
  0.50432694    
  0.81391394    
 -0.68559182    
 -0.30139589    
 -0.21662395    
 -6.33356869E-02
  0.35282153    
 -7.86922723E-02
  8.40830803E-02
 -0.14745288    
  0.21249519    
 -5.16910255E-02
 -3.50913331E-02
  0.13353156    
 -0.26549417    
  9.27419439E-02
 -7.41077587E-02
  0.63127160    
 -0.45409176    
  0.73602903    
 -0.64259470    
  0.50091761    
 -0.86499733    
 -3.38397524E-03
  0.22110760    
 -0.18449780    
  0.87219524    
 -0.67957842    
 -0.31040001    
  0.10130834    
 -7.94890895E-02
  4.22597528E-02
  0.78531784    
 -0.24459866    
 -0.55811089    
  0.12206221    
  0.56932908    
 -0.73075223    
  0.49389467    
 -0.35762990    
  3.75041962E-02
  0.52846080    
 -0.58201677    
  0.60701793    
 -0.21130905    
 -0.23464723    
 -0.21764883    
  0.41907093    
  0.41888824    
 -0.30411279    
 -0.73413676    
  0.34658217    
 -0.11261909    
  0.37861803    
 -0.12803966    
 -6.38514832E-02
  0.11900328    
  0.28829145    
 -0.19520111    
 -0.28620186    
  0.37543279    
 -0.26888946    
  9.14341286E-02
 -0.55296332    
  0.25552499    
 -1.31582944E-02
 -1.33335302E-02
  0.76124477    
 -0.86735106    
  0.14880584    
  0.40224448    
 -0.71708727    
 -0.52710998    
  0.33326885    
 -9.53101590E-02
   1.0275164    
 -0.54654360    
  0.56737769    
 -0.90094531    
 -9.58176926E-02
 -6.93919733E-02
 -0.10735843    
  0.57286078    
  8.63845572E-02
 -0.34200484    
  0.48326483    
 -0.38179538    
 -0.49487165    
  0.81809860    
  0.51462781    
 -0.25838718    
 -0.33893231    
  4.05458845E-02
  0.51808381    
 -3.95265035E-03
 -0.26097926    
  8.61542970E-02
 -0.38677293    
 -0.58778661    
  0.61855847    
  0.14690936    
  0.80834275    
 -0.95525229    
  9.31650400E-02
  0.98960954    
 -0.91287577    
 -6.45384043E-02
 -3.07716168E-02
 -0.20380063    
  0.33537716    
 -0.26154259    
 -2.52264850E-02
  0.26460752    
  0.32682210    
 -0.25391519    
  0.25995734    
 -0.17751378    
 -0.37360421    
  0.50383258    
 -0.20230959    
  9.34342071E-02
  5.92429228E-02
 -0.38034096    
  0.14719194    
 -0.41247296    
  0.56262529    
 -0.23159249    
  0.87546885    
 -0.84856117    
 -0.14582767    
  0.57173139    
 -0.83136880    
  0.21781978    
 -0.31534469    
  0.43589163    
  0.11039525    
  0.40734637    
 -0.32340023    
 -0.15112503    
  0.36539835    
 -0.46040609    
 -1.67506728E-02
  0.58816206    
 -0.62252939    
   1.0410426    
 -0.35491264    
 -0.75487262    
 -0.32455859    
  0.31703985    
  0.43886349    
 -0.38380376    
  0.35166249    
  0.14041720    
 -6.07609563E-02
  7.59292990E-02
  3.79791111E-02
 -0.65855563    
 -0.21319333    
  0.39217606    
  8.03000256E-02
  9.13744792E-02
  3.59651707E-02
 -0.23820207    
 -0.16862255    
  0.45457903    
 -0.25205481    
  0.15415058    
 -0.42421114    
  3.85484844E-02
  0.37993175    
 -0.71053892    
  0.81157970    
 -6.43654689E-02
 -0.15230569    
  7.75580108E-02
  0.13129021    
 -0.20884834    
  9.63112526E-03
  0.48820758    
 -0.21581742    
 -0.30816641    
 -0.20509550    
   1.3309278    
  -1.0964664    
  0.28365460    
 -3.19829769E-02
 -0.10814231    
 -3.97779047E-02
  0.40449864    
 -0.14324981    
 -0.24686019    
  0.61286628    
 -0.56271654    
 -0.13353154    
  0.43000636    
 -0.16668688    
  0.18072936    
 -1.80910490E-02
 -0.32839116    
  4.13853787E-02
 -0.40817147    
  0.11143968    
 -0.21409357    
  0.22853437    
  6.25204816E-02
  0.50880349    
 -0.36772478    
 -0.29354715    
 -6.89930543E-02
 -1.84932460E-07
  0.66545659    
 -0.83940965    
   1.3376294    
 -0.65453225    
 -8.97702128E-02
  4.58920263E-02
 -0.29918143    
 -0.37049663    
  0.95867860    
 -0.83290905    
  0.16705428    
 -0.53680116    
  0.66309494    
  0.49510968    
 -0.24983965    
 -0.12711041    
 -0.10469122    
  0.22914569    
 -0.51794326    
  0.12174352    
  0.29849300    
 -0.63892555    
  0.39053923    
 -0.59988952    
   1.1584308    
 -0.40546513    
 -1.29871685E-02
  0.46056369    
 -0.83229077    
  9.43422876E-03
  2.32030917E-02
 -5.66189736E-02
  7.48013705E-02
  0.52691191    
 -6.59578964E-02
 -0.20414917    
  0.83427167    
 -0.46066755    
 -0.12228958    
 -6.14719391E-02
  0.28407326    
 -0.18015479    
  0.19094221    
 -0.35422525    
  0.27846548    
 -0.17954771    
 -0.36741695    
 -2.42928546E-02
  0.72342187    
 -0.56459814    
 -0.30888441    
  0.56639564    
 -0.36054355    
  0.16077313    
  0.20246926    
  0.14990616    
  6.94567114E-02
 -0.76028639    
  0.21570879    
 -3.41589600E-02
  0.18296476    
  0.43815127    
 -6.86964318E-02
 -0.23712958    
  0.18700525    
  0.50754911    
 -0.68893683    
 -3.70942838E-02
  0.18763669    
 -0.13112466    
 -7.11536556E-02
  8.20828527E-02
 -0.37074849    
  0.16977614    
 -0.38410029    
  0.31534481    
  0.68958199    
 -0.70753586    
  0.12260250    
  0.13753003    
 -0.64942431    
  0.56798416    
 -0.57873666    
  0.74835175    
 -0.37772036    
 -0.30271983    
   1.1430641    
  -1.0196851    
 -0.25835434    
  0.41886246    
 -0.11256836    
  0.63623923    
 -0.31817231    
 -0.14644057    
  0.45556304    
 -0.15452947    
 -2.68835351E-02
 -3.32438536E-02
  3.86788510E-02
  0.15762901    
 -0.26933283    
  3.27898227E-02
 -2.37398148E-02
 -4.29514125E-02
  0.15906474    
  0.51987559    
 -0.80222404    
  0.69491875    
 -0.27304065    
 -0.41129601    
  9.05141905E-02
  0.54485530    
 -0.44141966    
 -0.27428472    
 -0.21086167    
  0.22969504    
  0.22909616    
  0.19363233    
 -0.20557250    
  3.82963941E-02
  3.96653302E-02
  4.87900525E-02
 -0.18869077    
  9.44383070E-02
  0.46927676    
 -0.59949148    
  0.13021448    
  6.47199973E-02
 -0.32563183    
  0.13069698    
 -0.59243321    
  0.41143516    
  0.67512882    
 -0.22314344    
 -0.56976831    
 -0.20216005    
  0.30796656    
  0.40412551    
  0.14220665    
 -0.29546416    
  4.28200178E-02
  0.77640915    
 -0.90737760    
  0.30878860    
  6.07722215E-02
 -0.32288581    
 -7.43585601E-02
 -0.23638868    
  0.60734713    
 -0.31302080    
  0.21916226    
  9.86892059E-02
 -0.10670011    
 -0.21446802    
 -0.30443272    
 -0.15565333    
  0.22524641    
  0.11497813    
 -5.38590886E-02
 -0.19585125    
 -6.45383149E-02
  0.59911841    
 -0.30759743    
 -5.51319607E-02
  0.30175269    
  0.41934064    
 -0.34437734    
 -0.11466305    
  0.11466298    
 -0.13353150    
   1.1267833    
 -0.52846992    
 -0.71253091    
  0.15160571    
  1.81824919E-02
  0.15286273    
  6.00179322E-02
 -0.36853418    
  0.73439026    
 -0.63430679    
  2.19787527E-02
 -0.28975454    
 -0.27531093    
   1.3821877    
 -0.91150129    
 -0.34263438    
  0.43701330    
  0.49454483    
 -0.22884169    
 -7.41077662E-02
  0.10227892    
 -0.30010456    
  0.10379700    
 -0.51553136    
 -0.25671989    
  0.82171196    
 -0.11946012    
  0.14330237    
  0.20304789    
 -0.17976074    
  4.25596237E-02
  9.12914351E-02
 -0.46065137    
 -2.15061661E-02
 -4.44516726E-02
 -0.28768197    
  0.52287400    
 -0.14471434    
 -0.22400907    
   1.0528477    
 -0.61473233    
  0.16920066    
  0.47235936    
  2.10437143E-08
 -0.73519564    
  0.63309747    
 -0.99064934    
  0.84353161    
 -0.61339498    
 -0.17468521    
  8.35476592E-02
  0.23377380    
 -0.30905682    
  0.50835335    
 -0.50835335    
  0.22067128    
  0.99435133    
 -0.96829128    
  0.68182939    
 -0.53274441    
 -3.95532548E-02
  5.60368709E-02
  0.32314900    
 -0.41438070    
  0.20446278    
 -0.52553165    
  0.82410347    
 -0.35358551    
 -0.20152776    
  9.87350568E-02
  0.19833681    
 -0.10069863    
 -0.17152750    
  0.41361168    
 -0.19909440    
 -0.13211785    
 -3.44861783E-02
  4.01201211E-02
 -0.33366716    
  0.30517533    
 -0.39540040    
  0.19086877    
  0.24419704    
 -0.84915155    
  0.53520143    
  0.66421556    
 -0.68341017    
  0.40546498    
 -7.78914765E-02
  4.63931486E-02
 -0.37784994    
  0.74619007    
 -0.42879805    
  1.40651613E-02
  0.26150441    
 -0.67397738    
  0.53829324    
  3.15177254E-02
  0.17071912    
 -0.21213818    
  0.50933194    
  -1.0168462    
  0.29795945    
  0.35298708    
 -0.28768215    
  8.58395826E-03
 -0.15035942    
  0.71444201    
 -0.24485251    
 -0.59276783    
  0.26495376    
 -5.91889061E-02
  0.68395895    
 -0.61903930    
  6.09606579E-02
 -8.99482146E-02
  0.72641134    
 -0.74122661    
 -1.50377620E-02
  0.35364020    
  0.16803566    
 -0.59718317    
  1.94182657E-02
  0.11492985    
  1.13638733E-02
  0.58904135    
 -0.34687093    
  1.75829157E-02
 -0.24294610    
  0.28559646    
  0.34744680    
 -0.69314706    
 -8.88909213E-03
  4.08218838E-02
  8.22380856E-02
 -0.63190365    
  0.58061016    
  0.27443686    
 -0.84030485    
  0.30100775    
 -0.30100754    
  0.50887251    
  0.25033665    
  0.25637504    
 -0.38275683    
 -0.19064629    
  0.30323455    
  0.11365945    
  2.06388184E-03
  0.19935788    
  2.33732667E-02
 -0.52077585    
  0.54522711    
 -0.42251769    
 -0.17108278    
  0.57408804    
 -0.47957301    
 -0.26236433    
  0.43043798    
 -0.44432691    
  0.11544918    
 -0.23017754    
 -0.17997119    
  0.64506119    
  7.12892786E-02
  0.67579573    
 -0.57342142    
 -0.22937407    
 -9.55705345E-02
 -0.10567894    
 -0.10748577    
  0.52560961    
  0.16042016    
 -0.21646942    
  4.33907732E-02
 -0.44443128    
 -0.11571571    
  1.84168052E-02
 -0.26602069    
  0.15415084    
  0.21905343    
  0.12032972    
  0.34144339    
 -0.42634284    
  8.48992839E-02
  0.63786775    
 -0.16315149    
 -0.41820416    
  0.19189118    
 -0.19740087    
  2.75876909E-03
  7.68591464E-02
 -0.19982086    
  0.12020288    
 -0.15830299    
  9.66209173E-03
  0.26088399    
  2.67983582E-02
  2.84377784E-02
 -0.32902351    
 -0.32292807    
  0.76452869    
  7.63424635E-02
  0.10284299    
 -3.73376273E-02
 -0.39196965    
  4.96835597E-02
  0.21288694    
 -0.10192977    
  5.76655604E-02
 -0.22638138    
  0.22422425    
 -0.53192502    
  0.14040136    
  2.32006229E-07
  0.12309384    
  0.34531128    
  0.25153646    
  -1.0955068    
 -0.17768110    
  0.84491402    
  0.13591525    
 -0.38996071    
  6.13520201E-03
  0.46001503    
 -0.62235409    
 -1.81493163E-02
 -7.60822296E-02
  0.13649137    
 -0.39176613    
  0.59681618    
  8.86484459E-02
 -1.55445803E-02
 -0.29554582    
  0.40195036    
 -0.51710492    
  0.74118727    
 -0.53231800    
  0.16729999    
  0.64611214    
 -0.35505733    
 -0.40546501    
  0.22918570    
 -3.18266638E-02
  0.46501613    
 -0.35667512    
 -0.22147100    
 -0.13392940    
  0.31671524    
 -0.37237582    
  0.23319399    
 -9.21152905E-02
  5.95922433E-02
  0.32020536    
 -0.55512607    
 -8.73281732E-02
  0.36274004    
  0.39304245    
 -0.66151011    
  0.69660139    
 -0.70354611    
  0.39964083    
 -0.10587994    
 -3.97401638E-02
  0.11718242    
 -0.10375912    
 -0.27093399    
  0.24664138    
  0.52061355    
 -0.33647212    
 -4.41416688E-02
 -0.54137444    
  0.96177119    
 -0.55766779    
  0.64999515    
 -0.53433365    
 -0.17747886    
  8.87008384E-02
 -4.06011865E-02
  0.21537855    
 -0.18544447    
 -0.10149528    
  0.17387840    
 -0.19486865    
 -0.11211718    
  3.66097726E-02
 -0.10681388    
  1.23494317E-07
  1.23494317E-07
  0.41150725    
 -0.46759671    
  0.28864306    
 -0.10312136    
 -2.58915480E-02
  3.22607607E-02
  4.95456643E-02
  0.28465647    
 -0.16519631    
 -0.22113468    
  0.10769909    
  0.36980170    
 -0.10030168    
 -0.37719849    
  0.28600854    
 -5.68627343E-02
 -9.18587372E-02
 -0.24674325    
  0.41782641    
  3.61921377E-02
 -0.14785145    
  0.22752951    
 -0.22752954    
  0.33529425    
  2.33021621E-02
 -0.44760737    
 -0.20234042    
 -4.12817076E-02
  8.44540149E-02
 -0.13958579    
  0.31661189    
 -0.32474172    
  0.40682474    
  8.58783945E-02
 -0.40671262    
 -0.14051136    
  -1.0278970    
   1.3649848    
  0.37527010    
 -0.52074063    
  0.15465890    
  0.31177947    
 -0.11583202    
 -0.17483111    
  7.75134712E-02
  0.31895569    
  0.11375886    
 -0.27226976    
 -6.81528598E-02
 -0.31061313    
 -0.16393483    
   1.2625471    
 -0.94298995    
 -0.81831026    
   1.0296193    
 -0.25335753    
  0.89646369    
  -1.0665897    
 -5.60892783E-02
  0.21697064    
  0.58192152    
 -0.56961346    
 -9.21657216E-03
  0.35482129    
 -0.23566732    
  2.43584942E-02
  9.91917178E-02
 -0.19156511    
 -0.18643570    
  0.99049985    
 -0.20140009    
 -0.57661349    
 -0.17435323    
  0.18853822    
  0.35639307    
 -0.36487976    
 -8.28875750E-02
  0.25951108    
 -9.48339701E-02
  0.11136355    
  0.16380610    
 -0.43984658    
 -1.55524379E-02
  0.11534212    
  1.11110145E-02
 -0.48447248    
 -0.26550823    
   1.5749311    
  -1.2785155    
   1.3095074    
  -1.0606110    
  0.60644400    
 -0.53767723    
  0.48842463    
 -0.63469511    
  0.42361450    
 -0.22795145    
 -0.57402629    
  8.20975825E-02
  0.80489135    
 -0.45167053    
 -0.16516832    
  8.13023653E-03
 -0.22618474    
  0.74507463    
  0.23511966    
 -0.19729003    
 -0.37574849    
  0.46237341    
 -0.23653063    
 -0.41903400    
  0.12684949    
  0.44209072    
 -0.32953581    
  0.31316134    
 -0.46248466    
  2.95225624E-02
 -0.20959938    
   1.0941181    
 -0.49987489    
 -0.21758948    
 -0.31155470    
 -7.86430314E-02
  0.34937581    
 -0.33135730    
  0.37217936    
  0.43676493    
 -0.34565932    
  0.20728840    
 -6.11956380E-02
 -0.18329294    
  0.75531429    
 -0.91972136    
 -0.19685996    
  0.30428004    
  0.34830675    
 -4.36682999E-03
 -0.17404081    
  3.07717659E-02
  0.23319398    
 -0.36816922    
 -7.49977902E-02
  0.39816937    
  0.57327008    
 -0.78187543    
 -5.29223792E-02
 -0.14603135    
 -1.90480147E-02
 -0.17084914    
  0.47757959    
 -0.30353004    
  0.13153243    
  0.48529226    
 -6.59189746E-02
 -0.25210398    
 -0.27668428    
 -0.21536155    
 -0.20585218    
  0.51652372    
 -0.11423819    
  0.31903267    
 -5.22684380E-02
 -0.61799431    
 -3.68703380E-02
  0.20322819    
  0.43689436    
 -0.35244045    
  0.31973332    
  0.20923662    
 -0.36381382    
  0.14687468    
 -3.14160697E-02
 -0.17701660    
 -3.55449729E-02
  5.12933359E-02
  0.11500125    
  0.58902389    
 -0.80591965    
  0.11431691    
 -7.69609585E-02
 -0.24419680    
  9.72425044E-02
 -0.18154959    
  0.13815027    
 -0.25073868    
  0.64810646    
 -0.19376898    
  0.19105527    
  2.38672015E-08
  0.16265491    
 -0.25660741    
  8.85026604E-02
  0.31795678    
 -0.52685791    
  3.96090783E-02
  2.24007964E-02
  0.47276863    
 -0.63008893    
  0.31237468    
 -0.66377258    
  0.93299246    
 -0.89174950    
  0.30272019    
  0.60137534    
 -0.26277322    
 -0.24600922    
 -0.18232140    
   1.1451322    
 -0.84427220    
  0.19184296    
 -0.29017887    
  0.37843665    
 -3.95858549E-02
  0.46165535    
 -0.33050200    
 -0.25220770    
  0.63235521    
 -0.81093001    
  6.21315837E-02
  0.24930458    
 -0.34401253    
 -0.13827297    
 -0.20151614    
  0.56425607    
 -0.18869077    
  7.38799497E-02
  0.48070309    
 -0.35014319    
 -7.57116973E-02
 -0.20160757    
  0.45136011    
  0.36907053    
 -0.57217544    
 -8.09369236E-02
   1.0580729    
  0.30171013    
 -0.99183488    
 -0.87587118    
  0.52806765    
 -0.81093001    
  0.20763940    
  0.44628718    
  0.24163827    
 -9.03485864E-02
  0.34340677    
  6.30130619E-02
 -0.59853113    
  0.19497256    
  3.92206982E-02
  0.59205103    
 -0.68407017    
  5.56514673E-02
 -7.08258376E-02
 -0.12007930    
  0.40085691    
 -0.12531699    
  0.25711501    
 -0.36772478    
 -0.13102818    
  0.39204225    
  0.19944158    
 -0.48113570    
  0.13390423    
 -0.26445508    
  0.34469858    
 -0.22616021    
  0.22615997    
 -0.33791894    
   1.1859051    
  -1.2343574    
 -0.23473534    
  0.97802252    
 -0.99612248    
 -9.17461235E-03
 -4.23591100E-02
  0.13052194    
  0.40405786    
 -0.12272480    
  0.31439209    
  0.23883377    
 -0.45041656    
  6.39995858E-02
 -0.32149076    
  0.28021947    
  1.94722507E-02
  5.88404201E-02
  8.46275464E-02
 -0.27896932    
  0.61271030    
 -0.41060662    
 -0.28083289    
  0.30124170    
 -0.14953174    
 -0.43371964    
 -3.21868435E-02
  0.16741355    
  0.43787250    
 -6.31788746E-02
  0.23824647    
 -5.72842099E-02
 -0.23684245    
 -0.18577582    
  0.95364666    
  -1.0216511    
 -2.62679141E-02
 -3.80943902E-03
  0.63216454    
  0.30078068    
 -0.28268939    
 -0.33249602    
  0.63156706    
 -0.37134188    
 -0.33219895    
 -0.35880923    
 -4.36752252E-02
  0.30538163    
  8.81070718E-02
 -0.30387661    
  0.11186998    
 -0.12419025    
  2.44909618E-02
 -0.10178286    
  0.10178263    
  0.47553247    
 -0.32253477    
  0.18864533    
  2.54612956E-02
 -0.33926940    
   1.0490375    
 -0.63705778    
  0.48929682    
 -0.51029491    
 -4.06011865E-02
  1.37174409E-02
  0.17685728    
 -0.15529278    
  0.57436383    
 -0.57170039    
  4.16728333E-02
 -0.16612707    
 -0.13181181    
  0.25093257    
  3.93233821E-02
 -6.09461516E-02
  0.11108194    
  0.16836987    
 -5.95921166E-02
 -3.11827846E-02
  0.22585502    
 -0.67525744    
  0.39834753    
  2.58535147E-02
 -0.32953581    
  0.18500611    
 -0.22784616    
  0.74081433    
 -0.97496086    
  0.29615656    
 -3.54305729E-02
  0.99749315    
 -0.72135282    
  0.47898078    
 -6.03359565E-02
 -2.31797304E-02
 -0.52544916    
  0.31561700    
 -0.17327152    
 -0.32523325    
 -9.63309631E-02
  0.57606614    
  0.12081958    
 -0.45225167    
  0.32509661    
 -0.23808517    
 -9.88107100E-02
  0.20094034    
 -0.39340219    
  2.83709168E-02
  0.79920697    
 -0.77161866    
  0.20529810    
  5.39216101E-02
 -0.20945816    
  0.60701793    
 -0.14188060    
 -0.25830749    
  0.31365776    
  0.14642878    
 -0.71328199    
 -7.02041388E-02
  4.61894311E-02
  0.11159091    
  0.57807761    
 -0.34627602    
 -0.49696472    
  0.31069481    
 -0.37766531    
  0.18520346    
  7.28226304E-02
 -0.19918521    
  0.59456652    
 -0.75828630    
  0.25344911    
  0.54674029    
 -0.46440390    
 -1.03627378E-02
 -0.12957092    
 -0.19585125    
  0.15139978    
 -0.19563280    
 -5.03768912E-03
  0.56680501    
 -2.02611890E-02
  0.11061001    
 -0.21207939    
 -2.95587182E-02
  0.30010471    
 -0.20176877    
 -0.38601786    
 -4.08219285E-02
  0.49965245    
 -0.31041038    
  0.28480428    
  1.14616584E-02
  8.72485414E-02
  0.13646437    
 -0.10056310    
  2.97789872E-02
 -0.10291851    
  0.59946156    
 -0.69017518    
  0.28471014    
  0.27193388    
 -0.40291724    
 -6.57266527E-02
  5.80640063E-02
 -2.59754974E-02
  5.87654002E-02
 -0.26883689    
  0.13353147    
  0.25446612    
 -1.77782886E-02
 -6.24480695E-02
 -0.49660733    
  3.91391478E-03
  0.24171974    
  0.35943201    
  0.13406673    
 -0.33497509    
  5.35160452E-02
  1.47787053E-02
  0.24203502    
 -0.41220555    
 -0.24142545    
  5.38732111E-02
  0.17295383    
  0.45891288    
 -0.57083088    
  3.23652849E-02
 -0.11103821    
  0.79297650    
 -0.53417724    
  5.60893863E-02
  0.33461514    
 -0.72717673    
 -2.33471896E-02
 -0.20461541    
  0.51948363    
 -0.50509506    
  1.88683253E-02
  0.31419644    
 -0.10422342    
 -0.10788909    
 -0.18485653    
  0.10129153    
 -0.20271139    
  0.13633645    
 -8.16779062E-02
 -3.79451439E-02
  0.54770637    
 -0.38961673    
 -0.30034047    
  0.73676777    
  0.10138937    
 -0.39723477    
  0.35503420    
  0.34424156    
  2.61320136E-02
 -0.84729779    
  8.85534957E-02
  0.48420295    
  0.17006232    
 -0.17006244    
 -6.47127479E-02
  4.09334600E-02
 -0.24067588    
  0.22992340    
  0.11236303    
 -0.10428756    
  0.12342690    
 -0.59826803    
  0.18088380    
  0.40306431    
  2.60988921E-02
 -2.60985885E-02
 -0.43597394    
  0.20134632    
 -0.45851952    
 -6.96800500E-02
  0.12576948    
 -6.09086975E-02
 -4.44516577E-02
  0.33935416    
 -0.12636274    
  0.17549579    
  0.25549147    
 -0.56626934    
  0.23982604    
 -0.28279209    
  0.12372731    
 -3.95656452E-02
  0.44790024    
  4.20819335E-02
  7.91969150E-02
  1.76104251E-02
 -0.32753477    
  0.18577573    
 -0.35094410    
 -5.45209199E-02
  0.32158366    
 -0.32158372    
  0.50909990    
  2.55769491E-02
  0.24906741    
 -0.48747808    
 -9.05140042E-02
  3.10907420E-02
  0.16574493    
  0.25323382    
 -0.25901410    
  0.17990309    
 -5.98684140E-02
  2.53818762E-02
  0.23757534    
 -0.25527468    
  0.21700205    
 -0.20181201    
  0.23214827    
 -0.52824050    
  0.55961573    
 -0.27108958    
 -5.19596301E-02
 -0.14618243    
  0.18026170    
 -6.93613365E-02
  0.57915521    
 -0.82182509    
 -1.41847711E-02
  0.28946623    
 -0.22716232    
 -0.27214336    
  0.50197613    
 -0.20007838    
 -0.31074724    
  0.48926124    
  0.17913751    
 -7.81460330E-02
  0.12921165    
 -0.33344659    
  0.12480776    
 -0.32112396    
  0.41522121    
 -0.11294039    
 -6.16440549E-02
  0.27165854    
 -0.36552465    
  0.47790900    
 -0.17839223    
 -0.12516303    
 -0.35097682    
  0.40798721    
  0.66245413    
 -0.42978439    
 -0.47360274    
  0.37729424    
 -0.54434824    
  0.39019784    
  0.13192770    
  8.40107575E-02
 -0.35313928    
  0.37561229    
 -0.16430317    
 -0.37037385    
  0.40776151    
 -0.20834522    
  1.68071929E-02
  5.14322072E-02
  0.53789669    
 -0.53526145    
 -0.34174919    
  0.30421123    
  4.80092540E-02
  2.06194259E-02
 -3.90165858E-02
 -0.13923161    
  0.28920552    
 -0.12121370    
  9.57788154E-02
  0.17172684    
  0.16675076    
 -0.46567231    
 -7.73867294E-02
 -0.32277352    
  9.81920883E-02
  0.23601013    
 -8.28875750E-02
 -4.41712514E-02
  2.23292988E-02
  0.57081920    
 -0.27998728    
 -5.07968031E-02
 -0.40794936    
  0.42517018    
 -4.48951833E-02
  4.97614332E-02
 -0.27801999    
  0.19979638    
 -5.66952676E-02
 -0.15276282    
 -0.13491923    
 -0.38893595    
  0.43948826    
  0.28061503    
 -0.25970829    
 -0.28998381    
  0.16528010    
 -7.71174282E-02
  0.28133285    
  0.30034065    
  3.24856676E-02
  0.40850469    
 -0.72553247    
 -8.50186571E-02
  0.56010324    
  5.12933880E-02
 -0.26329079    
 -0.24445312    
  0.24445316    
  0.50696260    
 -0.72111094    
  8.02724510E-02
 -8.02725255E-02
 -0.16164134    
  0.76587582    
 -0.39491743    
  4.72902469E-02
 -0.10459078    
 -0.55004627    
  0.49198255    
  0.27812579    
 -0.41476765    
  5.75045124E-02
 -0.27211758    
  0.74212116    
 -0.45830774    
  0.37396654    
 -0.71334970    
  0.40953842    
 -0.20036983    
  7.33983815E-02
 -5.04839644E-02
  0.15276283    
 -7.49630183E-02
  0.14728357    
 -0.10335267    
  0.15374146    
 -0.15948848    
  8.29204768E-02
  9.12023261E-02
 -0.33986768    
  0.10331742    
  0.25335720    
 -0.28768218    
 -0.16907655    
  0.77261138    
 -5.16590551E-02
 -0.36691257    
 -0.32806441    
  0.75527906    
 -0.67439115    
  2.66682096E-02
  2.59756669E-02
  0.29962987    
 -0.19908835    
 -0.33011574    
  0.40546507    
 -0.25593331    
 -0.45347446    
  0.58047426    
 -0.41006306    
 -6.17773496E-02
  6.63752630E-02
   1.1062286    
 -0.55055231    
  0.53217506    
 -0.81635427    
  0.13090537    
  0.14799671    
 -0.24791871    
 -2.40148269E-02
  4.91914456E-08
  0.18058400    
  0.57155234    
 -0.64054555    
  0.13081011    
 -1.37178469E-02
 -0.11709282    
  0.14970431    
  0.20261340    
  5.31473346E-02
  0.19330297    
 -7.43705481E-02
 -0.55274582    
  2.21178476E-02
 -0.16620202    
 -1.48700187E-02
  0.45300594    
 -0.36008227    
  0.11588509    
 -1.22323530E-02
  0.54232430    
 -0.36772490    
 -0.46536314    
  0.33588418    
 -2.94540403E-03
  0.23778497    
 -0.68850672    
  8.43072608E-02
 -5.69079779E-02
  0.41145292    
  0.20446278    
 -0.10239115    
  0.12880325    
  0.17359497    
 -0.14555582    
 -0.23531413    
  0.23991199    
 -0.66599637    
   1.0018128    
 -0.76448452    
  0.21465701    
 -1.14287604E-02
 -0.20322806    
  0.20035046    
 -0.20741756    
  0.23582855    
 -0.22174375    
  0.65028358    
 -0.39277211    
  6.79113120E-02
  7.06750005E-02
 -5.81278354E-02
  5.34109138E-02
  0.64842671    
  -1.0538917    
  0.24141517    
 -0.23434797    
  0.27260417    
  1.85928214E-02
  0.29227686    
 -0.22118083    
 -0.43531799    
  0.15089855    
  0.21068849    
 -0.37685439    
  0.11949081    
  0.27825195    
 -1.03899296E-02
 -0.35704780    
 -0.18830945    
  0.33389488    
  0.13554570    
  0.38171121    
 -0.32158357    
  5.42069152E-02
  0.17264329    
  0.32706538    
 -0.33130267    
  0.22186901    
 -0.58371335    
 -4.04410735E-02
 -5.88403754E-02
  0.45473635    
 -0.34634998    
  0.38203043    
 -0.39418849    
  0.33253261    
 -0.24475719    
 -0.12834279    
  2.82592773E-02
 -0.46938473    
 -0.10426103    
   1.2821541    
 -0.35929158    
 -0.16586398    
  8.87283012E-02
 -0.48521310    
  0.29911083    
 -0.15984862    
  8.00429210E-02
  9.11056772E-02
  0.45121872    
 -0.36772490    
  0.29347932    
 -0.48671281    
  0.15906474    
 -0.20722814    
  0.81821340    
 -0.98228180    
  0.34144339    
 -0.12608179    
 -8.13455135E-02
 -2.05486976E-02
 -0.20259479    
 -0.29334775    
  0.24116190    
  4.36752588E-02
  0.13192768    
  0.79963076    
 -0.74852455    
 -0.11689366    
  0.33647212    
  0.44285285    
 -0.51388860    
  0.59829694    
 -0.76117671    
  0.43976757    
  2.97845472E-02
 -0.21863891    
  9.12162140E-02
 -5.80637753E-02
 -8.18536244E-03
  0.41907093    
 -0.40817147    
  7.06176758E-02
  1.06830235E-07
 -0.13497533    
  5.61944135E-02
  5.06099239E-02
 -6.99210986E-02
 -0.28120342    
 -0.14679751    
  0.67372912    
 -0.21284814    
 -0.12930489    
  8.52206126E-02
  0.11934683    
 -0.32503790    
  0.30992410    
  0.30591571    
 -0.19776739    
 -0.13125616    
  0.19948952    
 -2.12987722E-03
 -0.65343469    
 -7.66331404E-02
  0.12854108    
  0.69119978    
 -0.51669073    
  0.80144453    
 -0.56660509    
 -0.30945027    
  8.75980258E-02
  0.63503975    
 -0.67451835    
 -5.87387085E-02
  0.52074063    
 -0.39077434    
  0.67581040    
 -0.24159563    
 -0.42798412    
 -0.26516309    
  0.45931923    
 -0.16658926    
  0.37166780    
 -0.42758268    
  0.10023569    
  4.24390920E-02
  1.64836943E-02
 -0.37593290    
  0.46702278    
 -0.40920329    
  0.46719089    
 -8.57317820E-02
 -0.51338625    
  0.62232131    
 -0.42866781    
  3.51494714E-03
  9.37142447E-02
 -5.92277125E-02
 -2.40148269E-02
  9.59411189E-02
  0.45169812    
 -0.25217551    
 -0.14131367    
  0.98194492    
 -0.93826944    
 -0.14375857    
  3.23652849E-02
 -2.90813446E-02
  0.10273395    
  0.78360444    
 -0.50185710    
 -0.23832528    
  0.26258221    
 -0.11289306    
 -0.71285248    
  0.93891835    
 -0.10665846    
 -0.17455968    
 -0.27064574    
 -0.38705477    
  0.38705468    
  0.12972368    
 -4.86419462E-02
 -6.43307194E-02
 -0.13495623    
  0.39142513    
  1.78349745E-02
 -7.06175715E-02
 -8.47964287E-02
  0.21663295    
 -0.14547898    
 -0.19671012    
 -5.14691547E-02
  0.44233578    
 -5.82235828E-02
  3.76516171E-02
  0.13785230    
 -0.22213793    
  0.14041720    
 -0.16586398    
 -6.38514832E-02
  0.12871216    
 -9.36207175E-02
  7.90219977E-02
  0.17494155    
 -0.27270547    
 -0.39605027    
  0.29368812    
  0.35427669    
 -0.37240428    
  0.53134531    
 -0.68245173    
  0.32167211    
  0.26295739    
 -0.49643698    
  0.70444667    
 -0.90909344    
  3.90674211E-02
 -0.19854455    
 -6.26713410E-02
 -4.58095036E-02
  0.57731539    
 -0.40546513    
  0.85292101    
 -0.34473050    
 -0.25056073    
 -8.48563910E-02
  0.30324283    
  0.18368320    
 -0.25716239    
  0.11876011    
 -3.71393822E-02
  0.32677287    
 -0.10471104    
 -0.16430292    
 -0.35086092    
  0.10969881    
  0.47040927    
 -0.44160756    
  0.46565658    
  3.88397425E-02
 -0.38007602    
 -2.82503664E-02
 -2.02611890E-02
  0.57041788    
 -0.54159719    
  4.71654683E-02
 -8.16345401E-03
 -1.09893326E-02
 -7.45331943E-02
 -0.16111913    
 -0.11081435    
  0.43117335    
  0.16353357    
 -0.66342121    
  0.55901790    
  2.38945149E-03
  0.42982766    
 -0.43221727    
 -0.11658762    
  0.13319536    
 -0.16598506    
 -7.79613703E-02
 -0.25906640    
  0.87417078    
 -0.44689617    
 -0.27590716    
   1.1768523    
  -1.2178141    
  0.42273691    
 -0.21575096    
  0.10988273    
 -0.21115983    
  2.78224703E-02
 -0.57807785    
  0.12260249    
  0.44320551    
 -0.89039463    
  0.85904384    
  0.20124960    
 -1.57484673E-02
  0.13584365    
 -4.00523022E-02
 -6.96800500E-02
 -0.19268431    
   1.1182108    
  -1.0813968    
  0.32173422    
  0.37141278    
 -0.28167602    
 -5.11884317E-02
  0.11310368    
 -0.57807767    
  6.16080090E-02
 -0.22078781    
 -0.14310071    
  0.47113433    
  0.10705387    
 -2.54119025E-03
 -0.10734166    
 -3.45855802E-02
 -0.11485481    
  0.26942441    
  0.43354282    
 -0.42853031    
  0.27573591    
 -0.14033134    
  0.34547713    
 -0.80246544    
  0.61797756    
 -0.16317518    
 -0.48632860    
  0.43007100    
 -4.74023148E-02
 -8.61292630E-02
 -0.77583897    
  0.89303392    
 -0.24394651    
  0.36146802    
 -0.20860553    
  0.16148745    
 -1.10254483E-02
 -0.25639531    
 -0.14133920    
  0.29753438    
 -0.33451319    
  0.62219542    
 -0.14197016    
 -0.14326371    
 -0.38609397    
  0.38853604    
 -0.29584551    
  9.38185304E-02
 -5.83884604E-02
  0.20526300    
  6.00179322E-02
  0.36248341    
 -0.55456102    
  2.32567973E-02
 -0.44952494    
 -9.93727073E-02
  5.32815494E-02
 -5.32816015E-02
  7.65922070E-02
  0.44018579    
 -0.12972334    
 -0.14909588    
  0.31093886    
  0.16395468    
  0.19243287    
 -3.48038636E-02
 -0.57536405    
  0.58159459    
 -0.15415062    
  0.35594994    
 -0.36079276    
 -4.21376973E-02
  0.25356233    
 -0.28702727    
  0.19446386    
 -0.25935134    
 -1.69017371E-02
  0.17900188    
 -0.23149182    
 -0.27775142    
  0.22866209    
 -0.16734008    
  0.27458563    
 -5.21858968E-02
 -5.97014604E-03
  0.30475095    
  0.13985805    
 -0.45969233    
 -0.40698582    
  0.98765540    
 -0.27640805    
  9.81597453E-02
 -0.61122990    
  0.74247229    
 -0.17274182    
 -0.48365584    
  0.49419343    
  3.09622083E-02
 -0.43015769    
  0.12608199    
  8.70114863E-02
  0.44020808    
 -0.27529287    
  8.21815953E-02
 -0.21479574    
 -2.72630528E-02
  7.03321472E-02
 -3.09179816E-02
 -6.22867942E-02
 -0.31460494    
 -0.41786557    
  0.39651257    
  0.39824492    
 -0.59652036    
  0.46505734    
  0.12175432    
  4.86611389E-03
 -0.13214548    
 -0.20529804    
  3.39571177E-03
  0.37448180    
  0.31186271    
 -0.69656581    
  1.95534454E-07
  0.23404284    
 -0.22382116    
  1.68072022E-02
 -0.10907117    
  0.43115464    
 -0.12871212    
  2.17399467E-02
 -1.08108921E-02
  2.71370425E-03
 -0.18394899    
  0.68168104    
 -0.45788622    
 -3.98459099E-02
  0.24829865    
 -0.28135976    
  0.55841476    
 -0.71256524    
  0.40109828    
 -0.27535868    
  8.82114619E-02
 -2.67395619E-02
  0.10047054    
 -0.32429171    
  0.48263514    
 -0.47587848    
 -0.50634611    
   1.0252202    
 -0.54617941    
  0.16545579    
  0.54654360    
 -0.28260148    
 -0.56639558    
  0.34830654    
  0.69314700    
 -0.58192176    
 -5.40673323E-02
 -2.40975525E-02
 -0.13935566    
  0.36195692    
 -0.12213086    
  8.90517309E-02
 -0.17072968    
 -0.27709997    
  0.27443695    
 -5.34761883E-03
 -0.10744812    
 -0.10039781    
  7.92807639E-02
 -6.11642608E-03
  0.29303578    
 -0.23349431    
 -4.73460071E-02
 -0.35667503    
  0.85836834    
  1.81825012E-02
 -0.64564496    
  0.31312883    
 -0.34454480    
  0.35950771    
 -0.33153400    
  0.40546507    
 -0.16184287    
  0.26236409    
 -9.82248262E-02
 -0.39066675    
 -3.39543470E-03
  0.79492968    
 -0.41705248    
 -0.26539922    
  3.03501892E-03
  0.23399365    
 -0.33935395    
  0.89656889    
 -0.63965845    
  0.24171975    
 -0.32306546    
 -0.30095232    
  0.64426142    
 -0.36040369    
 -5.31097092E-02
  0.18986857    
 -0.31220743    
  0.45229647    
 -0.19415613    
 -0.21458255    
  0.39998564    
 -0.43332195    
 -0.14571178    
  0.35863402    
  8.90638679E-02
 -6.20352812E-02
  0.54850686    
  7.13526383E-02
 -0.40259987    
 -0.31524000    
  0.16750623    
 -0.42050290    
  0.41551551    
  0.22514160    
 -0.48326489    
  3.49797606E-02
 -0.10536046    
  2.73991115E-02
  4.29817624E-02
  0.18823713    
 -0.43678141    
  0.30821663    
  0.14188048    
 -0.15724193    
  0.14124149    
 -0.12283615    
 -0.16484599    
  0.43024537    
  5.88405132E-02
 -0.11148404    
 -0.38119200    
   1.3393461    
 -0.47928289    
 -0.44267869    
 -0.35127306    
 -9.90208387E-02
 -0.34243783    
  0.11370243    
  0.22501118    
  5.79874367E-02
  0.19166726    
 -3.55068855E-02
  3.25954370E-02
  0.29349610    
  0.23007588    
 -0.40287790    
 -0.10049165    
 -0.16083966    
  0.12595224    
 -0.22833459    
  0.61989683    
 -0.17435351    
  9.47892759E-03
 -0.14983588    
  0.64688802    
 -0.30261856    
 -0.40935618    
  0.34105635    
 -0.22783251    
 -0.10159610    
 -0.23696698    
  0.36941385    
  0.24962509    
 -0.20748773    
  3.10658645E-02
 -9.62519199E-02
 -0.32462561    
  0.71967411    
 -0.67071325    
  0.77659684    
 -0.43090361    
  4.81945090E-03
 -0.34710532    
 -0.33172163    
  5.53135909E-02
  0.74343103    
 -0.23440070    
 -0.35552025    
  0.33647221    
 -5.50986640E-03
  0.65370536    
 -0.93954760    
  0.39561272    
 -0.76497281    
 -4.34850380E-02
   1.1972839    
  -1.0149622    
  5.40672019E-02
  0.19467209    
  0.12855503    
  0.20067061    
 -8.11253414E-02
  1.67600792E-02
 -0.30162916    
  0.27921930    
 -0.22811328    
  0.52916205    
 -0.39296511    
  9.47454795E-02
 -0.20981491    
  0.91280007    
 -0.16870855    
 -0.31000444    
 -0.19367220    
  5.46429865E-03
 -0.14646025    
  0.48914129    
 -0.16126806    
 -0.27264443    
 -2.41701473E-02
  0.55039907    
 -0.44320545    
  0.24917553    
 -0.20615801    
 -8.22382048E-02
  0.14348163    
  0.34070674    
 -0.38111621    
  3.79313119E-02
 -0.15539208    
 -6.89930245E-02
  0.15769371    
 -2.96119973E-02
  0.13523754    
  9.55271348E-02
 -0.40329838    
 -0.10969888    
  0.15104012    
  0.43311676    
 -0.28835571    
 -4.97341082E-02
  0.12499656    
 -0.33897537    
  0.30075407    
  0.10587970    
 -3.80999222E-02
 -0.23412617    
  0.10474662    
 -0.46669409    
  0.40693247    
 -0.20426130    
  0.33595806    
 -0.17975394    
  0.51879382    
 -2.40974370E-02
 -0.16483915    
  0.22667703    
 -0.49103460    
  0.24874966    
 -0.42132029    
 -0.21292190    
  0.85873330    
 -0.20226781    
  0.22182418    
 -0.68963224    
  0.74776840    
 -0.47333130    
 -0.26744401    
  0.29894236    
 -0.33080351    
 -0.17658275    
  0.48649779    
 -0.38846013    
  0.40934849    
  1.79260913E-02
 -0.15626776    
 -5.80313466E-02
 -0.45378378    
  0.29385129    
  0.59635985    
 -2.67782398E-02
 -0.26633894    
  5.04753999E-02
  0.20325792    
 -0.35396060    
  0.52814466    
 -0.25793365    
 -0.11176685    
 -0.38384932    
  0.62684602    
 -0.41967875    
  0.15063886    
 -0.17863461    
 -5.84580302E-02
  4.25597951E-02
  0.17049998    
  0.29105490    
 -0.32682216    
  0.19990666    
 -0.41468170    
  0.27457577    
 -5.42139672E-02
  0.15931067    
 -9.72120911E-02
 -0.38859260    
  0.73659128    
 -0.65862983    
  0.86949861    
 -0.66074371    
  0.76983982    
 -0.51981449    
  8.64467472E-02
 -0.49984422    
 -1.02917422E-02
 -0.32277352    
 -6.39039278E-02
  0.89474046    
 -0.89982933    
  2.51900125E-02
  0.63158917    
 -0.35894501    
 -0.25782910    
  0.49601030    
  0.20446278    
  0.21777639    
 -0.33373639    
  0.16579232    
 -4.74023148E-02
 -0.35806283    
  0.66676050    
 -0.82033247    
  7.41077587E-02
  8.63845572E-02
  0.28076166    
 -0.28768203    
  0.93145281    
 -0.24352759    
 -0.42662987    
  8.94594714E-02
  0.64429581    
 -0.59190279    
  0.57376778    
 -0.58543628    
  3.23354788E-02
 -0.18687715    
 -0.10383965    
  0.24419685    
 -0.32322705    
  6.98694810E-02
 -0.15210791    
 -0.20106758    
  0.28986314    
 -0.17062566    
  0.47290644    
  0.25826842    
  0.25110698    
 -0.77949917    
  0.25797305    
 -0.21765746    
  6.75734952E-02
 -8.28875750E-02
  0.12461814    
  0.13964348    
  0.46376371    
 -0.58184302    
 -3.80481556E-02
 -7.17669427E-02
  6.62110820E-02
  8.53851736E-02
  0.19460726    
 -0.57606602    
  0.44102970    
 -0.17320649    
 -0.14464511    
 -0.39230701    
  0.53695202    
 -0.15462817    
 -8.36723521E-02
  0.24969685    
 -0.18971406    
  0.56157082    
 -0.35222051    
 -0.18232147    
  0.24163827    
 -6.48873895E-02
  9.58177969E-02
  0.33538377    
 -0.24099697    
 -0.14114846    
 -0.48285186    
   1.2576770    
 -0.57101631    
 -0.20647191    
  0.15071641    
 -0.16684560    
  0.47776461    
  0.19622977    
 -0.43632290    
 -0.24038534    
 -0.24165627    
  0.16251895    
  0.35520318    
 -0.41895780    
  0.17760846    
 -0.64448196    
  0.21913534    
  0.49381429    
  0.11778308    
 -0.21284814    
  0.20629072    
 -0.65443277    
  0.71814859    
 -0.17249335    
 -0.18476953    
 -8.27421919E-02
   1.0176818    
 -0.96176660    
  0.22132914    
  8.58000889E-02
  6.45385832E-02
 -0.24953026    
  9.19013545E-02
  0.23381804    
 -0.57665211    
  0.14675987    
  0.46031305    
 -0.46328482    
  0.44819006    
 -0.50639963    
  0.70879680    
 -0.77733916    
 -0.42250142    
 -8.60744864E-02
 -4.01199982E-02
 -4.79135551E-02
  0.85949308    
  0.44034758    
 -0.45605451    
 -0.15063903    
  0.46693161    
 -0.21595792    
 -0.59113365    
  0.61937088    
 -0.26398978    
  0.28465647    
 -0.37634793    
  0.63169456    
 -0.51023895    
 -0.23346043    
 -0.21852484    
  0.22222161    
  0.13767400    
 -0.10500345    
 -0.98082936    
  0.94815862    
  7.46351779E-02
  0.18117924    
 -0.36487162    
  0.64466584    
 -0.45075157    
  0.59529126    
 -0.34209549    
 -0.14411356    
  0.32643503    
 -0.45606616    
 -0.20259479    
  0.22314367    
  0.42227232    
  0.45883045    
 -0.60965335    
  0.13062036    
 -2.27004942E-03
 -0.28768197    
  6.73752949E-02
  0.37575522    
 -0.54512978    
  0.40546513    
 -0.15713786    
 -0.23168789    
  0.40656462    
 -0.18012618    
  0.13517474    
  6.02187738E-02
  3.19518186E-02
 -0.41812351    
  0.53100300    
 -0.57995212    
  0.25019902    
  0.15638021    
 -0.11057103    
 -0.39433312    
  0.55061400    
  9.91713181E-02
 -0.52505624    
 -0.26726207    
 -5.24137877E-02
 -5.05853146E-02
 -0.11483938    
  0.70628774    
 -0.27815413    
 -0.15645224    
  0.51725668    
  0.15346353    
 -0.39418849    
  0.15807459    
 -0.49699664    
  0.40974799    
 -0.24765804    
  0.64070088    
 -0.49492723    
  0.38098270    
 -0.13353117    
 -8.20973143E-02
  9.43375155E-02
 -0.45407286    
 -0.16635756    
 -1.36674428E-02
  7.93368369E-02
  0.38837060    
 -0.33877379    
  0.62213606    
 -0.14160356    
 -0.14463672    
  0.26435748    
  2.20975350E-03
 -0.34134072    
  0.27988800    
 -0.18232135    
 -0.49683931    
  0.16205603    
  0.22785681    
 -6.47473559E-02
  0.24759118    
 -2.11088527E-02
 -0.16173495    
 -0.28455213    
  0.67209393    
 -0.28061470    
 -0.40828589    
 -0.13595572    
   1.3093818    
 -0.76232719    
 -0.12553774    
  0.76531982    
 -0.82435310    
  1.38113677E-07
 -3.38397524E-03
  0.29443896    
 -0.26768148    
  0.44536248    
 -6.55256361E-02
 -0.18820812    
  0.12772445    
  8.28057081E-02
 -0.46691769    
 -2.85733324E-02
 -7.13247880E-02
 -0.19248962    
 -1.42520042E-02
  0.85207129    
 -0.39834768    
 -0.33647209    
 -0.24464974    
  0.59620523    
  0.14728357    
 -4.49215248E-02
 -0.22314341    
  0.17893757    
  0.21292222    
 -0.31389788    
  0.59470707    
  9.37413648E-02
 -0.75298709    
 -0.24419680    
  3.75825502E-02
  0.38336501    
  0.10340332    
 -0.42325446    
  1.14724142E-02
  0.54594326    
  1.96300633E-02
 -0.13137367    
 -7.14590773E-02
 -0.20479451    
  0.24370994    
 -0.40165555    
 -7.08956569E-02
 -0.13062032    
  0.29578862    
 -9.80820954E-02
  0.93893296    
 -0.46702313    
 -0.19961321    
  0.39376912    
 -0.30216548    
  2.64889747E-03
 -0.17915212    
 -1.40527831E-07
  0.12758003    
  7.76828229E-02
  1.28043797E-02
  0.17465888    
 -0.32246807    
 -9.91524607E-02
 -0.23378621    
  0.57998288    
 -0.30785346    
  0.67256069    
 -0.34192693    
  0.41888824    
 -0.50589931    
 -0.34238651    
  0.54216337    
 -0.42476463    
  0.55653405    
 -0.39755973    
  3.86149436E-02
 -0.13786973    
  2.89446767E-03
  0.25388014    
  2.21738387E-02
  1.95445828E-02
 -0.43492699    
  0.61365807    
 -0.30217499    
 -0.28202096    
 -0.74613959    
   1.4757119    
 -0.58840913    
 -0.10318439    
  0.29849276    
 -0.20092654    
  2.81306915E-03
  2.49668453E-02
 -0.17304970    
 -5.00937514E-02
 -0.20448332    
  0.55600768    
  0.37363845    
  4.06229720E-02
 -0.37180233    
 -0.35042608    
  7.57459253E-02
  0.37772840    
 -0.30448908    
  1.40253259E-02
  0.28419432    
 -0.52560925    
  6.85197338E-02
  8.86657536E-02
  0.10899030    
  0.79755592    
  -1.0998371    
  0.78275919    
 -0.77179021    
  0.21511137    
 -0.31845379    
  9.60430503E-02
  0.24560022    
 -0.19907989    
  8.38010162E-02
  0.17640916    
  0.44164038    
 -0.36139041    
 -0.16164136    
  0.28768206    
 -0.14107849    
 -1.52672650E-02
 -0.17008904    
 -0.23153739    
 -9.64603871E-02
  0.54075325    
 -0.34933117    
  0.34933117    
 -0.26580980    
  0.13473243    
 -9.69921798E-02
  5.98979816E-02
  0.27304062    
  7.66330659E-02
  0.15356524    
 -0.28944090    
  0.23341914    
 -0.51330715    
 -0.28561369    
 -0.13707958    
   1.2204242    
 -0.90240169    
  0.14723009    
  2.35303380E-02
 -4.15488891E-02
  0.20972073    
 -3.24623995E-02
  2.50638667E-02
  7.39311129E-02
 -0.12210277    
 -0.40028390    
  1.53850084E-02
  0.49776372    
 -0.25496706    
  0.11578514    
 -0.38566244    
  0.22705749    
 -0.22314353    
 -9.41390842E-02
  0.40403357    
  0.18993340    
 -0.23386429    
 -0.28568789    
 -0.11380705    
   1.1827673    
 -0.87410182    
  0.68491685    
 -0.18662818    
  8.21859017E-02
 -0.35014319    
 -0.26366708    
  0.37214768    
  0.15147671    
 -0.44540900    
  0.16705415    
 -0.22513478    
   1.1226836    
 -0.91629058    
  7.79616088E-02
 -5.39283082E-02
 -0.24380395    
  0.68639052    
 -0.69314706    
  3.98722924E-02
 -0.23790990    
  0.52232945    
 -0.40179539    
  0.41880655    
  0.87144452    
 -0.47810084    
 -0.69477463    
  0.12822427    
  0.12127886    
 -4.41056564E-02
 -0.31184429    
  9.99107733E-02
 -0.23551477    
  0.51661783    
  0.11888255    
 -0.18012618    
 -0.27029037    
  0.22452205    
 -1.10805957E-02
 -0.15322271    
  4.13412005E-02
  0.13664185    
  0.17641643    
 -0.21238142    
  0.13176939    
 -0.26409423    
  0.34014025    
 -1.61481183E-02
 -6.48485571E-02
 -3.79313529E-02
  6.48606941E-02
 -4.84270044E-03
 -0.65504748    
  0.41784939    
 -0.30318621    
  6.84371591E-02
  0.63713264    
 -0.16761531    
 -0.10779657    
  0.23124075    
  0.18052767    
 -6.87362403E-02
 -0.53351718    
  0.45138869    
 -0.31376755    
  5.69809414E-03
  9.47933942E-02
  0.15967262    
  3.46356519E-02
 -0.55802137    
  0.53433889    
 -7.46106654E-02
 -7.05030337E-02
  0.61457253    
 -0.46945879    
 -0.18362947    
  0.48912585    
 -0.71423489    
  0.15180622    
  3.05154007E-02
 -0.31538454    
 -1.89040657E-02
  0.58012396    
 -0.29914358    
 -0.21811302    
 -2.90928129E-02
  0.63815701    
 -0.57731533    
  0.17768101    
  0.95394498    
  -1.0046262    
  0.17361900    
 -3.66532058E-02
  0.26951802    
  8.01991448E-02
 -0.49899122    
  0.16776842    
 -0.20241724    
  8.59424472E-02
 -0.15906475    
  0.16200155    
 -0.25215244    
  7.62622058E-02
  0.29725143    
 -0.40806589    
  0.22937395    
  0.16824803    
 -0.11091690    
 -4.19220924E-02
  0.28538582    
 -0.16184287    
 -1.36054307E-02
 -0.49272564    
  0.48170608    
  0.20694676    
 -0.13740000    
 -7.78914765E-02
 -0.12163139    
  0.71807081    
 -0.25043562    
 -0.39465418    
  0.78819084    
 -0.86433113    
   1.0241798    
 -0.91345394    
  0.47565356    
 -0.28768188    
 -0.20223694    
  0.25035614    
 -0.14931534    
 -0.44791183    
 -0.14874507    
  0.40860480    
  0.46331975    
 -0.29097477    
  7.61790648E-02
 -0.35423315    
  0.29376104    
  0.10587970    
  0.22873530    
  0.15468161    
 -0.67421913    
 -3.82213183E-02
  0.65002286    
 -0.59629714    
  9.67080370E-02
 -0.50989509    
  0.12653004    
 -1.23712244E-02
 -0.16667692    
  0.69069338    
 -6.86419457E-02
 -0.19396783    
  0.60293603    
  0.15215085    
 -0.79750711    
  0.18232164    
 -0.34092656    
 -8.98561329E-02
  0.54361552    
  2.47821398E-03
 -0.26484260    
  0.26731488    
 -0.43554246    
  8.92869991E-08
  0.90400177    
 -0.54010105    
  0.26011711    
 -0.39630479    
  0.11744542    
  0.13623063    
 -0.49677402    
  0.14748415    
 -0.23661168    
 -0.17556468    
  0.28007758    
  7.60468841E-03
  0.23818120    
 -4.58094962E-02
  4.87900190E-02
  0.15415081    
 -0.21868931    
  0.20326461    
  5.05160093E-02
 -0.16862275    
  7.57727250E-02
 -0.24017985    
  0.10432900    
 -0.15725142    
 -0.64366716    
   1.2176719    
 -0.47082025    
  0.12285379    
 -0.31700981    
  0.46203554    
 -0.10258668    
 -0.30162916    
  0.30990520    
 -9.20190960E-02
 -0.23679037    
  0.46713695    
 -0.37599942    
  0.65043616    
 -0.33610857    
 -0.31432760    
  0.72571206    
 -0.14491855    
 -0.73494434    
  0.46081540    
 -0.11682203    
 -0.14554222    
 -3.33872996E-03
  0.33264273    
 -0.16096823    
 -0.14201811    
  0.13353147    
  1.69020426E-02
 -0.26740479    
  0.12666471    
 -0.49276885    
 -3.75380628E-02
  0.13762125    
 -0.10008347    
  0.13287304    
   1.0170324    
 -0.72017568    
  0.43249390    
 -0.45325556    
  1.04348483E-02
  0.58740234    
  0.17104025    
 -0.41851565    
 -0.11747529    
  0.38588420    
 -0.28580081    
  3.20618562E-02
  0.55125898    
 -0.52254891    
 -0.40428668    
  0.22667110    
  9.91441905E-02
  6.18244596E-02
 -0.28051367    
  0.40228549    
 -0.46112582    
  0.58478940    
 -0.32787883    
 -2.10532807E-02
  0.20597567    
 -0.43178234    
  0.78542238    
  4.16726582E-02
 -0.54442555    
  0.73376811    
  -1.0298606    
  0.23922981    
  8.41261223E-02
 -0.16727628    
 -4.43204753E-02
 -0.14962919    
  0.68433666    
 -0.51378000    
  0.89596730    
  -1.0152305    
  0.14841995    
  0.37630838    
  9.22573507E-02
 -0.47722381    
 -0.35048288    
  0.16989909    
  0.35806280    
 -0.10212953    
 -0.13815026    
  0.23541364    
 -0.22925998    
  0.51572162    
 -0.15201616    
 -0.18189521    
  0.15158987    
 -0.25666618    
 -0.41259283    
 -0.23610267    
  0.25733474    
  0.39984733    
 -0.36678627    
  0.16454934    
  0.62906832    
  8.62450525E-02
 -0.27594671    
 -0.46027318    
  0.26991957    
 -0.28410438    
  0.37647757    
 -0.22130679    
 -0.33037451    
 -0.11247811    
  0.50796449    
 -3.79609056E-02
  0.13613209    
 -0.13019760    
  0.41527873    
 -0.40937898    
  3.18408199E-02
 -0.24401501    
  0.24116194    
  6.09606579E-02
 -0.17269044    
  0.24526143    
 -3.04593369E-02
 -7.49012306E-02
 -0.21622317    
  8.90206695E-02
  9.90312696E-02
  0.15822400    
 -0.43266106    
  0.27443674    
 -0.35260165    
  0.26610944    
 -1.40311414E-07
 -9.12686810E-02
  0.27566463    
 -0.18439639    
  0.49386010    
 -0.28641558    
  0.19905841    
  1.03197787E-02
 -0.38917136    
  0.11710941    
  0.56843328    
 -0.49067390    
 -9.30780502E-08
  0.49067393    
 -0.62670219    
  0.12348116    
 -6.79110438E-02
  7.54582137E-02
 -0.57286090    
  0.21868907    
 -0.20544399    
  0.37578914    
 -1.82377864E-02
 -0.19218607    
  0.26607504    
  0.15048096    
  0.12429763    
 -0.33647212    
 -0.10199917    
 -4.46043015E-02
  0.29031038    
  2.07798034E-02
 -5.15477546E-03
  8.18298981E-02
 -3.63675356E-02
  9.64318439E-02
 -0.24811654    
  0.52111715    
 -0.51824778    
 -0.23830070    
  0.38464367    
 -0.13494693    
  9.96788889E-02
 -0.30666474    
  0.38789013    
 -0.12044604    
  0.43091643    
 -0.55572397    
 -7.52707273E-02
 -9.20582786E-02
  0.11460339    
  0.11139345    
  0.14062855    
 -0.13211785    
  0.42596924    
 -0.12356552    
 -0.21327603    
 -0.45309317    
  0.55379152    
 -9.38955694E-03
  0.29765576    
 -0.91366720    
  0.38040832    
  0.23087479    
 -0.14237212    
  8.88312832E-02
  0.15272100    
 -8.62083025E-03
 -0.36724386    
  0.16921525    
 -0.18496367    
 -0.13944446    
  8.39653835E-02
  0.38968134    
  0.17662345    
 -0.57981837    
  5.29924966E-02
 -0.19530872    
 -0.12961766    
  3.50912362E-02
  0.50650591    
  0.51134485    
 -0.72158492    
  0.39903420    
 -0.25315952    
  0.14899293    
 -0.16294006    
  0.12648405    
  0.25816670    
 -9.41637903E-02
  0.33436900    
 -0.58089322    
 -3.00159864E-02
 -0.40408096    
   1.2257262    
 -0.96431971    
 -6.26232699E-02
  0.24067608    
 -0.12819810    
  0.60585922    
 -0.32657120    
 -5.67527190E-02
 -0.19259301    
  0.12464248    
  0.37371638    
 -0.71855688    
  0.21724367    
  3.77405435E-02
  0.18658611    
 -0.15572818    
 -0.61352944    
 -0.26083502    
   1.1074035    
 -0.78714514    
 -0.13904126    
 -9.86306444E-02
 -4.36206236E-02
  0.70580578    
 -4.17397395E-02
  0.41741547    
 -0.36628607    
 -0.29917064    
  0.25782901    
  0.16430320    
 -0.34922537    
 -0.10709809    
 -0.15487571    
  5.43345138E-02
 -9.66198836E-03
  0.38255063    
  0.26083496    
 -0.29108939    
  0.34810573    
  9.59236361E-03
  7.13767633E-02
 -0.14310063    
 -0.29972008    
  0.15068433    
  0.26053128    
  8.35649595E-02
 -0.38355505    
 -0.38858038    
 -1.37932571E-02
 -0.16034263    
  0.57807779    
  0.15502116    
 -0.31682324    
  0.46009824    
 -0.26530966    
  0.15541421    
  0.23119174    
 -0.65192425    
 -3.85360909E-03
  0.29824397    
  8.24643150E-02
 -0.65433258    
  0.40377176    
  0.51353371    
 -0.45111617    
  0.13114023    
 -0.21410632    
  8.29662979E-02
  0.91373968    
 -0.96603918    
 -0.23750782    
 -0.15628085    
 -0.14424968    
  0.43193191    
  0.43003631    
 -0.50357062    
  0.33187181    
  0.47503415    
 -0.61724854    
  4.86318097E-02
  7.90685192E-02
 -0.10796309    
 -3.31154875E-02
 -8.06039572E-02
 -0.25654164    
  0.29238814    
  0.90495938    
 -0.74579072    
 -0.16269571    
  0.17759883    
  8.50370675E-02
  0.45838740    
 -0.59814942    
  0.34757093    
 -4.74664718E-02
 -8.44892785E-02
 -0.26690862    
  0.79174131    
 -0.50241578    
  0.24362205    
 -0.50377184    
 -0.20102572    
 -0.53454208    
  0.49875316    
  0.51647770    
  0.10536057    
  6.52175471E-02
 -0.15857324    
 -0.15454867    
  3.55714262E-02
  0.43373534    
 -0.25455496    
 -0.23728785    
 -9.24651846E-02
 -0.12287422    
  0.13529670    
 -0.29594651    
  0.29594666    
 -0.14595404    
  0.22884165    
  8.70114118E-02
 -0.33024165    
  0.28496078    
 -0.25287268    
  8.40830877E-02
  0.45374295    
 -0.17172210    
  0.10389958    
 -0.21169616    
 -0.17745543    
  0.50693458    
 -0.37664461    
  0.17900188    
 -8.93895775E-02
  0.44867364    
 -0.57297158    
  7.36875758E-02
  0.24583516    
 -0.18488912    
 -1.81586016E-02
 -0.22510897    
  0.91432178    
 -0.75689775    
  0.86278373    
  1.64014381E-07
 -0.49054414    
 -0.42397502    
 -1.48590934E-02
  0.76114130    
 -0.85197091    
 -0.10354055    
  0.49691117    
 -0.48606101    
  4.22597528E-02
 -0.10153633    
  0.25765571    
  0.15793620    
 -0.25059506    
  0.19890398    
 -0.25549120    
  0.19254322    
  0.27917159    
 -0.21622305    
  0.71803385    
 -0.69185448    
  0.36951196    
 -0.61750996    
  0.15887001    
 -2.86554154E-02
  0.29492316    
 -0.14660367    
 -0.16296120    
 -0.17000808    
  0.56856656    
 -0.61875635    
 -0.29259586    
   1.1229446    
 -0.46744281    
  5.23157120E-02
 -4.46725637E-02
 -0.21429932    
  0.59057778    
 -0.39938614    
 -1.04437657E-02
 -0.21269970    
  0.15600432    
 -0.19912855    
  0.14490712    
  0.21785116    
  8.58313516E-02
  8.50252211E-02
 -0.32894617    
  0.16981295    
 -0.10045171    
  0.17239271    
 -0.50218630    
  3.86690870E-02
 -1.03989206E-02
  0.33198240    
 -5.01244422E-03
  0.67284214    
 -0.54340196    
 -4.28478271E-02
 -5.68873845E-02
 -0.31237459    
 -3.73558179E-02
 -3.46615887E-03
  0.99633366    
 -0.95885015    
  0.21575849    
 -3.28798220E-02
 -0.11813131    
 -0.10223057    
  0.29287678    
  0.24872053    
 -0.15246855    
 -0.33177751    
  0.48222384    
 -0.21357429    
 -0.26864979    
  1.62604898E-02
  4.10799645E-02
  0.24821371    
  9.22313333E-02
  0.29699957    
 -0.73151702    
 -0.18641171    
  6.35135919E-02
  0.42073268    
 -0.20067061    
  0.51636559    
  1.64387673E-02
 -0.33973834    
  8.53134245E-02
 -0.12687793    
 -7.71731660E-02
 -0.15128936    
  0.27002725    
  0.40291750    
 -0.37283978    
 -3.51795070E-02
 -9.94105339E-02
 -0.23450744    
  0.41494402    
 -4.72813379E-03
 -0.47285128    
 -1.53260101E-02
 -0.14518218    
  8.14154893E-02
  0.48328933    
 -0.12702620    
  0.26435748    
 -0.42332259    
  0.39868560    
  0.22992343    
 -0.42181426    
 -0.14458133    
  0.16632117    
  5.36199380E-03
  0.69980961    
 -0.27667600    
 -0.82193613    
 -0.11828122    
   1.1207862    
 -0.73494434    
  0.22557971    
 -0.43886319    
  0.30637428    
 -0.29139271    
  0.22537176    
  0.77842593    
 -0.54172486    
 -5.28968349E-02
 -0.11778296    
 -0.35271445    
 -0.25527468    
  0.76925766    
 -0.29797921    
  0.29561234    
 -4.35905382E-02
  7.39850337E-03
 -0.30170277    
 -0.51972425    
   1.2583339    
 -0.65270627    
 -0.47000363    
 -0.16395475    
  0.45041651    
  1.81493778E-02
 -0.45713705    
  0.78535324    
  0.90167654    
  3.14982841E-03
 -0.89195609    
  0.17762184    
 -0.12530598    
 -0.27163038    
  0.14500999    
 -0.51450574    
  0.53899646    
  0.22957464    
 -0.14458112    
  0.38635361    
 -0.40378857    
 -0.33747759    
 -4.68552709E-02
  0.60445702    
 -0.73430544    
 -2.12323125E-02
  0.45159474    
  0.49762425    
 -0.41380534    
 -6.48735985E-02
  0.10428761    
 -0.10161012    
 -0.18446298    
  0.36722985    
 -0.54250252    
  0.83739656    
 -0.41045257    
  0.19268425    
  0.23094787    
 -0.38441154    
 -8.78856927E-02
 -0.14370660    
  9.05000791E-03
  5.54887578E-02
 -4.95008677E-02
 -0.17577575    
  0.97099459    
  -1.0999608    
  0.31069481    
 -0.53687930    
  3.00024673E-02
 -0.17740752    
 -0.16598509    
  0.50665003    
  0.27610898    
 -0.47445783    
  0.11095728    
 -8.57670605E-02
  0.19795346    
   1.1503135    
 -0.60419953    
 -8.37929994E-02
 -0.10279290    
  0.22825882    
 -0.19189101    
 -5.36093861E-02
  2.57526115E-02
  -1.0330151    
  0.81620729    
 -9.56611559E-02
  0.36742780    
  4.70061824E-02
 -0.37283978    
 -0.12195864    
 -0.38271356    
  0.46693161    
  0.22621556    
  0.19451694    
 -0.21622314    
  0.29859397    
 -0.17490734    
  0.21368065    
 -6.94722980E-02
 -0.24618904    
 -0.21474333    
  3.73177640E-02
  0.19566298    
  0.19627981    
 -0.44458684    
 -1.16506023E-02
  0.37102464    
  0.85573339    
  -1.2112538    
  6.69395402E-02
   1.0355116    
  -1.0427318    
 -0.15656896    
   1.1482092    
 -0.73711020    
 -3.72003242E-02
  0.37687775    
 -7.47236237E-02
 -7.84273967E-02
  0.12062812    
 -0.47165811    
 -0.11200497    
  0.85204852    
 -0.64835215    
  0.36958212    
 -0.72928298    
 -0.15921411    
  0.91324031    
 -0.72838414    
  0.16315162    
  1.42349955E-02
 -0.20736754    
  0.73570687    
  0.33795935    
 -0.51280868    
 -0.20592299    
 -6.29139319E-02
 -6.71392530E-02
 -6.96844887E-03
  0.30758736    
 -0.38008326    
  0.73547196    
 -0.45533687    
 -0.53091234    
  0.33716208    
  0.35356659    
 -0.11536463    
 -0.10899017    
 -0.36101329    
  0.31766278    
  0.48648104    
 -0.43708849    
  0.59678203    
 -0.73203635    
  0.31405538    
 -0.33848950    
  0.55911100    
 -2.45412458E-02
 -0.40546528    
  0.15503773    
 -0.31281793    
  0.64281046    
 -0.56248796    
 -0.14026546    
  0.44210860    
 -0.39313450    
  0.80107784    
 -0.58976895    
 -0.11000075    
  0.68313038    
 -0.81051064    
 -0.35398319    
  0.43024537    
 -0.40371826    
   1.1934463    
 -0.72869217    
 -0.10025648    
  0.65987217    
 -0.79184651    
  4.85926345E-02
  8.33817348E-02
  0.26655114    
 -0.13392940    
 -0.10748577    
  5.18251918E-02
  0.28261864    
  1.01011936E-02
  1.99013725E-02
  0.38220808    
 -8.41128007E-02
 -0.13274832    
 -0.34570038    
 -2.99424063E-02
  2.40253899E-02
  0.15117905    
 -0.30138096    
  0.11394447    
  0.38787529    
  0.25316846    
 -0.56693596    
  0.23337688    
 -6.54438511E-02
  0.13955170    
 -0.19160813    
  0.29528677    
  9.73740518E-02
 -0.37500584    
 -0.40796846    
  0.26294258    
 -2.04385612E-02
  6.84028715E-02
  0.79145825    
 -0.57217866    
 -2.23721564E-02
 -9.23732296E-02
 -9.63033736E-02
 -3.61653790E-02
  0.27341643    
  8.58394243E-03
 -0.25406530    
 -5.95921017E-02
  1.73916779E-02
  0.11137670    
 -0.34317845    
  0.28496078    
  0.17913751    
 -0.22086817    
  0.22086819    
  0.16160721    
  9.60148349E-02
 -0.56137782    
  0.28071365    
 -0.38128448    
  0.36008197    
  0.12516296    
 -0.26552027    
  0.66113353    
 -0.79583961    
  0.53925753    
 -4.67812605E-02
 -0.39688116    
 -2.59754900E-02
  6.50868416E-02
  0.62659764    
 -0.72136009    
  0.92229682    
 -0.77678913    
 -2.90641449E-02
 -0.13468124    
 -0.30625841    
  0.51332241    
 -0.58678973    
  0.13409181    
 -0.19415614    
  2.81709414E-02
  0.69314724    
 -0.14684717    
 -0.34184837    
  0.34985945    
  0.22314371    
 -0.18658575    
  2.56082229E-03
  0.28319645    
  0.17781557    
 -0.78781229    
  0.85033286    
 -0.81206739    
  0.11588509    
  0.67319244    
 -0.67015755    
  0.32340014    
 -6.57086596E-02
 -4.79706302E-02
 -0.29508045    
  0.15556422    
  8.65403339E-02
  9.62518454E-02
 -0.36850923    
  0.71335000    
 -3.90872099E-02
 -0.55572397    
 -5.59149534E-02
 -3.90927866E-02
  1.97373834E-02
  0.84543455    
 -0.45418525    
 -0.52338588    
  0.26036063    
  7.45173469E-02
 -0.25283515    
 -0.26958206    
  0.53562778    
 -0.37445480    
 -0.13462248    
  0.89242744    
 -0.15236332    
 -0.45675844    
  0.10897251    
 -0.26531827    
  4.51204292E-02
  0.17494154    
  0.10257872    
 -0.10567012    
  0.30684704    
  0.10786290    
 -7.20650554E-02
 -0.24536656    
  0.17715849    
  7.25942105E-02
 -0.44792938    
  0.26604578    
 -0.13165836    
  2.07414832E-02
 -0.22976351    
  0.26999918    
  2.81306915E-03
  9.12162140E-02
  0.20763943    
 -0.41804403    
  0.27253613    
 -0.16464727    
 -5.24901599E-02
  0.43690208    
 -0.42204267    
  1.17303003E-02
 -0.39099315    
  0.65805572    
  4.36752625E-02
  0.41820404    
 -0.89334929    
 -0.23524392    
  5.08585460E-02
 -9.98657867E-02
  0.47739622    
 -0.37340650    
  1.63270030E-02
  0.39050925    
 -1.93641353E-02
  0.44023538    
 -0.33180708    
  0.16377144    
 -0.69314700    
  0.26726213    
  0.53273380    
 -0.30115691    
 -0.45716631    
  0.16170232    
  0.38677317    
 -0.47000343    
  0.77464026    
 -0.61136669    
  1.80568207E-07
  0.47160500    
 -0.12783328    
 -0.44132796    
  0.45487201    
  0.92699569    
  -1.1030587    
  2.37789657E-02
 -2.61424715E-03
  3.09301764E-02
  6.62821457E-02
  6.21602386E-02
 -0.42121330    
  0.13055053    
  0.18232132    
 -0.22190070    
 -7.07689896E-02
 -0.21898547    
 -0.20159332    
   1.2974356    
 -0.57182574    
 -0.41410187    
 -0.30644426    
  0.57251942    
 -0.38851574    
  0.19761020    
  0.33153385    
  0.21119107    
 -0.57069886    
 -4.71957661E-02
 -0.17861088    
  0.66839898    
 -0.82700402    
  0.49507716    
 -0.48988256    
   1.1940793    
 -0.58465165    
  0.22595665    
  0.51665133    
 -0.62076426    
  0.60318410    
 -0.58098853    
 -0.32242489    
  0.59968722    
 -0.67664808    
  0.68217814    
 -0.53375816    
 -9.44902934E-03
  0.32419094    
  0.11854550    
 -0.51150322    
 -0.10347927    
  0.35667494    
  2.62831547E-03
 -0.25582391    
  0.58212101    
 -0.17327157    
 -0.41907057    
  0.97352523    
 -0.96330357    
  0.18514264    
 -0.11321619    
  0.26212150    
 -0.10752018    
 -0.28588182    
  3.59064387E-03
  0.42791125    
 -0.45332113    
  0.12429761    
  0.23604716    
  0.10227892    
  0.36290556    
 -0.61124796    
  0.55664420    
 -0.36056980    
 -1.22699831E-02
  0.58778679    
 -0.67817056    
  0.79580134    
 -0.67861891    
  7.41078109E-02
  6.67412905E-03
 -2.01573148E-02
 -7.75946155E-02
 -0.10021199    
 -0.24362214    
  0.24362224    
  0.34416455    
 -0.49247652    
 -0.26802304    
  9.00805742E-02
  0.15254417    
  0.72323650    
 -0.58249623    
  3.02636568E-02
 -0.21706438    
 -0.21309316    
   1.0414538    
 -0.76004124    
 -0.14528017    
  0.24686015    
  0.15496214    
  0.47061166    
 -0.54903370    
 -0.12604095    
  0.89639258    
 -0.65373898    
 -0.56372249    
  0.11274061    
 -2.60720327E-02
  0.24921581    
 -5.75046353E-02
  0.11188111    
  0.30903992    
 -0.61263245    
 -0.13731220    
 -6.71392381E-02
  0.14217430    
  3.93751264E-02
 -2.34384928E-02
  0.60000855    
 -6.49723858E-02
 -0.25131458    
  4.08218838E-02
 -0.49195731    
 -0.22431247    
  0.88661480    
 -6.46993443E-02
 -0.12003486    
  0.12260253    
 -0.24911907    
  0.20722815    
 -0.41892427    
  2.40974221E-02
  0.59086835    
 -0.17226265    
 -0.48844934    
  0.87013549    
 -0.33825630    
 -0.19540684    
  0.35241073    
 -0.25682428    
  0.30683449    
 -0.41158155    
  0.55169660    
 -0.58920109    
  0.31903267    
  2.31225044E-03
 -7.18010738E-02
  -1.2198132    
  0.90104896    
 -0.40717286    
  0.72841519    
  4.93850047E-03
 -0.26978090    
  0.16878936    
  0.23667555    
 -4.31014504E-03
 -0.51370937    
  0.22530720    
 -0.33589610    
 -7.53493905E-02
  4.25596721E-02
  0.30010468    
 -0.21239892    
  0.28672752    
  8.55932664E-03
  0.15739210    
 -0.10752018    
  1.60862654E-02
 -0.17384706    
 -0.13172449    
  6.63420856E-02
  0.28852621    
 -0.34409630    
  0.35417160    
 -0.30878899    
  0.16915210    
 -0.24720581    
  0.65746272    
 -0.22649516    
 -0.13318865    
  6.88102096E-02
  0.19880915    
 -0.23527123    
 -0.11216205    
  0.30460045    
 -0.13321878    
  0.38696152    
 -0.46222413    
  0.29037380    
 -0.38946491    
  5.78196980E-02
 -7.88730308E-02
 -0.20507054    
  0.63554978    
 -0.26038972    
  0.50310344    
 -0.41246617    
 -0.13252817    
 -0.18768354    
  0.60025352    
 -0.47603929    
  6.07921854E-02
 -0.42851686    
 -0.24603738    
  0.99714279    
 -0.66443688    
 -0.10745934    
  0.49899131    
 -0.19982086    
  0.41682276    
 -0.19930290    
 -0.20206423    
  9.92067233E-02
 -0.13671105    
  0.21931458    
  0.49588060    
 -0.53234303    
 -8.58063027E-02
 -9.06966999E-02
  0.32875714    
  7.67077878E-02
 -0.23695147    
  0.26605946    
 -0.36431518    
  6.56438917E-02
  0.13180330    
 -0.24889620    
  6.31788597E-02
  0.13862033    
  4.46723625E-02
 -0.20094021    
  0.50068545    
 -0.34950632    
 -0.16012083    
  0.22672988    
  0.65669101    
 -0.84812319    
  0.21034537    
 -0.27295861    
  3.32858339E-02
  0.16934094    
 -0.15750636    
  8.78479052E-03
  0.36884543    
 -0.16870505    
 -0.34413865    
  0.52287400    
 -0.26596352    
 -0.45347449    
  7.49858171E-02
  0.63038158    
  0.13074410    
 -0.72747755    
 -2.23059729E-02
  0.64895177    
 -0.79872602    
 -6.30841106E-02
  0.56953323    
 -9.37323645E-02
 -0.17655791    
 -8.26321244E-02
  0.14285102    
  0.63465106    
 -0.80023038    
  0.79332203    
 -0.62127000    
 -0.25593331    
  0.35124356    
  5.97615242E-02
  0.54450631    
 -0.35621721    
  0.17389581    
 -0.10749941    
 -0.18275008    
 -3.13340873E-02
  0.14539726    
  0.11880179    
 -0.39432582    
 -0.33828646    
  0.12715539    
  0.42517018    
  0.25293922    
 -1.14287417E-02
 -0.42872196    
  0.25782922    
  0.18042575    
  0.32172576    
 -0.90534657    
  0.87603539    
 -0.50283110    
  0.12736477    
 -0.64288533    
  0.44015077    
 -0.55646408    
  0.40693247    
 -0.10829735    
  0.69151163    
 -0.76612252    
  0.41481084    
 -0.53039563    
  0.41464528    
  0.16343237    
 -0.40768477    
  8.00429210E-02
 -0.34574583    
 -0.10536046    
  0.85554510    
 -0.47453141    
  0.37531224    
 -0.57965642    
 -0.19126834    
  0.39890766    
  0.16907641    
  0.12024935    
 -0.26656035    
 -7.33662546E-02
 -8.29305947E-02
 -0.60676265    
  0.49972957    
  0.35834718    
 -2.66680755E-02
 -0.18052131    
  0.68592697    
 -0.39465424    
  3.43494006E-02
  0.10119621    
 -0.30823591    
  0.18338609    
 -0.14884554    
 -0.37357178    
  0.26958221    
 -0.33441952    
   1.1361752    
  -1.0274713    
  0.52531230    
 -0.39285481    
   1.0190914    
 -0.79144686    
  3.81837115E-02
 -0.32786378    
  0.20863876    
 -0.16557942    
  0.25259060    
  2.64333226E-02
  0.26124865    
 -0.36822096    
 -0.21911958    
 -4.93928790E-02
  0.41247308    
 -0.14396071    
 -9.46650803E-02
  0.27429500    
 -0.33270597    
 -7.54711684E-03
  0.43531808    
 -0.27147436    
  0.43607417    
 -0.32366484    
 -0.55388504    
  0.69564396    
  0.30498782    
 -0.39631605    
 -2.21001152E-02
 -3.40941027E-02
 -0.26670873    
  0.14058182    
  0.32706055    
 -5.34108430E-02
  0.70060050    
 -0.68084681    
 -0.33013523    
 -0.17015108    
  0.85475820    
 -0.64787555    
  0.49028811    
  3.93751264E-02
 -0.32038596    
 -0.25283515    
  3.03566027E-02
 -0.30894741    
  0.16635765    
 -0.34958464    
  0.44802478    
 -0.13353153    
 -4.04912345E-02
  0.50002348    
 -0.39425012    
  0.35853186    
 -0.13613231    
 -0.29565015    
  8.06580484E-02
  0.13122240    
  0.34887785    
  0.19254324    
 -0.27334726    
  8.30844790E-02
 -0.25849921    
  0.10624515    
 -6.86139390E-02
  0.61487824    
 -0.53833842    
 -5.40671460E-02
  9.78322774E-02
  2.97789872E-02
 -0.26432216    
  0.34868145    
 -0.52972966    
  0.33155307    
 -0.60157990    
  0.49164301    
  0.22619697    
 -0.40302896    
  0.34529647    
 -0.22185242    
 -2.28395779E-02
  0.25497475    
 -1.02829915E-02
 -0.25798094    
  0.38405579    
 -0.38405567    
 -4.79543880E-02
 -0.34422159    
  0.22116126    
  0.46453226    
 -0.25416860    
  0.14352933    
 -0.12442079    
  0.78212816    
 -0.48424584    
 -3.81907001E-02
 -0.23476782    
  6.83772340E-02
 -9.96299461E-02
  0.61389768    
 -0.17615519    
 -9.44906846E-02
 -0.23219332    
 -0.20067064    
   1.0632730    
 -0.22044937    
  4.47413744E-03
 -0.34064785    
  0.43297696    
 -0.63644093    
 -0.26236418    
 -0.35192433    
  0.48295259    
  0.19105530    
 -0.22374767    
 -0.39047247    
   1.0941380    
 -0.91479683    
 -0.32312894    
  0.90384233    
 -0.97874367    
 -0.20935003    
  9.15672332E-02
  0.69937760    
  0.93231088    
 -0.70792568    
 -0.34644738    
 -1.05819656E-02
 -0.24827942    
  0.31348285    
  0.31391302    
 -0.24647196    
 -0.13619676    
 -0.93787420    
   1.1659876    
 -2.29235739E-02
  0.29849297    
 -0.18361284    
  0.36414039    
 -0.53873986    
  3.32858339E-02
  0.55620849    
 -0.59876841    
  0.55516940    
 -0.49199051    
  0.12327477    
 -9.73740891E-02
 -0.27638239    
 -0.29898152    
  0.63598883    
 -7.20533803E-02
  0.32781404    
 -0.17366327    
 -0.17447068    
  0.46706676    
 -0.53689766    
  3.70413885E-02
  0.41950762    
 -0.16416058    
 -0.37768534    
  0.60364217    
 -0.11708102    
 -0.50383282    
  0.10883882    
  0.40546516    
 -0.40546507    
 -0.14069982    
  0.32041365    
 -0.15502141    
 -0.27958491    
  0.35868925    
  4.94606160E-02
 -0.51440668    
  0.19863029    
  0.43920326    
 -0.21900509    
  8.75030607E-02
 -0.44123250    
  0.84127742    
 -0.47581765    
  0.16615672    
 -0.40546501    
  0.55004656    
 -0.14211492    
 -0.38595226    
 -0.15234084    
  0.23238361    
  0.25279969    
 -5.88403530E-02
  0.31820312    
 -0.45370451    
  0.12163144    
 -3.40941027E-02
  0.10939848    
 -0.34636557    
  0.70226288    
 -0.73200476    
  0.11736366    
 -5.87387085E-02
  0.36306012    
 -0.21451770    
  0.29303578    
  0.43625972    
 -0.58926696    
 -0.19358481    
  0.14998096    
 -0.26292148    
  0.32501987    
  0.62965500    
 -0.61149669    
 -0.22378652    
  0.24916831    
  0.22564678    
 -0.51082551    
  0.15700397    
 -8.31339583E-02
  2.44659781E-02
  0.15888683    
 -0.27064574    
  0.12377086    
  6.36050850E-02
 -4.00053747E-02
 -0.33647206    
  0.87546891    
  7.37434998E-02
 -0.74336004    
  0.37282291    
 -0.89254713    
  0.10591912    
  0.38344917    
  0.67935389    
 -0.88804764    
  0.70988405    
 -0.19400780    
 -0.19397590    
 -3.42180990E-02
  0.10504422    
  0.76725507    
 -0.74471915    
 -6.32392466E-02
  0.44711754    
 -8.09918270E-02
 -0.80171335    
  0.75106972    
 -7.41077363E-02
 -9.27493572E-02
  4.74495888E-02
  8.19172785E-02
  0.19349495    
 -0.48042813    
  0.81292439    
 -0.76899320    
  0.24075280    
 -0.39204201    
 -6.68898784E-03
  0.29186773    
  0.63907987    
 -0.64662707    
 -0.38299215    
  0.33911428    
 -0.25056073    
  0.40659440    
 -9.96084362E-02
 -0.50916445    
  0.40960604    
 -0.39314446    
 -0.20294078    
  0.50681740    
 -0.36271736    
  0.31332436    
  0.11918864    
  0.53029788    
 -0.46242890    
 -0.13165836    
 -0.21642970    
  0.35070935    
  0.15040411    
 -0.20972046    
 -5.42215556E-02
 -0.31442976    
  0.43838435    
 -0.12689173    
  0.11647513    
  0.21999706    
 -0.26826400    
 -0.16381265    
  0.26559538    
  3.41497362E-02
 -0.19535582    
  9.71636400E-02
  0.47363460    
 -0.72155333    
 -0.14964092    
  0.43901652    
 -0.22060883    
  0.38414225    
 -0.40009174    
 -5.62129915E-02
  0.26966348    
 -1.57070942E-02
  0.69972187    
 -0.68922329    
 -0.11615251    
  0.15205383    
  0.43116048    
 -0.72473735    
  0.27834812    
 -0.24512243    
  0.22705749    
 -0.17299029    
  0.29308552    
 -0.49100769    
  0.34184858    
 -0.52341557    
  0.26479784    
  3.07717808E-02
  0.57536423    
 -0.41402426    
  0.59064782    
 -0.96508086    
  0.32449585    
 -7.50352889E-02
  1.92932039E-02
  0.40120983    
 -0.26449865    
 -0.27297583    
   1.1403099    
 -0.72999042    
  0.44425097    
 -0.66558045    
 -0.22996433    
  0.63844585    
 -0.49028844    
 -9.62940603E-02
  0.94826484    
 -0.48097253    
 -0.49659857    
  0.20134632    
  0.31096500    
 -0.26638138    
  0.38786921    
 -0.69117653    
 -0.12123376    
  1.76216178E-02
  6.34460598E-02
  0.46383700    
 -0.40804589    
  0.36324248    
  0.11207629    
 -0.20523278    
 -3.00323237E-02
  0.39319512    
 -0.28905478    
 -0.29135180    
  0.20234060    
 -0.30281097    
  0.45567366    
 -0.23742022    
  0.74255943    
 -0.20084350    
 -0.83157921    
  0.24645044    
 -0.12334459    
  9.91639718E-02
  0.65210652    
 -0.35745585    
 -0.20763919    
  0.11778325    
 -0.59809613    
  0.97758567    
 -0.61625814    
  2.49569118E-02
  0.28327101    
  0.35561329    
 -0.89878660    
   1.1359580    
 -0.91555786    
  0.34895277    
  0.61245811    
 -0.58694667    
  1.25155738E-02
 -0.30271983    
  0.91696370    
 -0.89038438    
  0.17133223    
 -4.52053286E-02
  4.79642041E-02
  0.47206751    
  0.19738521    
 -0.59259355    
  0.42733303    
 -0.46634969    
 -0.36772484    
 -0.56057411    
  0.93094778    
 -0.16345321    
  0.55291784    
 -0.27462533    
  8.79938081E-02
 -0.52459890    
  0.33229265    
 -0.36569059    
  0.62280577    
 -0.19864833    
 -0.12056483    
  0.19889674    
 -8.57670531E-02
 -0.15290761    
 -0.36708111    
  1.24743031E-02
  0.78015864    
 -0.12921181    
 -0.36223230    
  0.10288090    
  1.38699943E-02
  0.29591241    
 -3.97125892E-02
 -0.60542530    
  0.62024021    
 -0.56699580    
  0.25951108    
  0.16551436    
  1.68069992E-02
 -1.43886795E-02
 -0.15374798    
  0.14403936    
 -9.80378129E-03
 -0.15415074    
  0.33194631    
 -0.10421573    
 -0.41697267    
  0.13309722    
  5.32669537E-02
 -1.74423028E-02
  0.52248764    
 -0.59862798    
  6.30936865E-03
 -0.45378378    
  0.37531224    
 -1.36989001E-02
 -1.38888918E-02
 -0.26236418    
  0.55701506    
  0.31084922    
  0.29386529    
 -0.48231259    
 -0.18972230    
 -0.31497779    
  0.15850314    
 -0.12104569    
  0.31845379    
 -0.36742777    
  0.57656997    
  0.28006077    
 -0.34272110    
 -0.26560295    
  0.48643425    
  0.30147561    
 -0.70416665    
  0.19562140    
  0.29392666    
 -0.55538046    
  0.60344249    
 -0.62135369    
  0.23511963    
  0.30538166    
  0.21397877    
 -3.60528044E-02
  0.27994311    
 -0.85808450    
  0.68658125    
 -0.79719102    
  0.56876326    
 -0.28768227    
 -3.59589607E-02
 -0.35308555    
 -0.30189762    
  0.16229878    
  0.44583765    
  2.83709355E-02
  6.96873665E-03
 -0.47371429    
  0.26322165    
 -0.63218653    
  0.54880470    
 -0.28149000    
 -0.32257739    
  0.57571942    
  0.30353045    
 -0.35600120    
  0.28007758    
  9.22986120E-02
  0.43668190    
 -0.54178482    
 -0.29804480    
  0.32097584    
 -1.26743028E-02
 -0.11905942    
  0.26809496    
 -0.53304863    
  0.15575472    
 -0.35393125    
  0.30802175    
  0.12298965    
 -0.10965613    
  8.56306851E-02
  7.32392743E-02
 -0.13272464    
  0.35473773    
 -0.35151705    
  0.12099352    
 -0.66782928    
  0.48036629    
 -0.15587056    
 -7.50352740E-02
  0.31648389    
  0.45770437    
 -0.48975846    
 -0.20538674    
  0.31334981    
  0.22664642    
 -0.35434651    
  0.28685108    
  4.86716293E-02
 -0.21958710    
  0.27951270    
 -8.15353245E-02
  6.11957759E-02
 -0.14997366    
  8.63481238E-02
 -0.34183922    
 -0.25180367    
  0.36806357    
 -9.59201232E-02
  0.40322542    
 -0.25967744    
  0.21144755    
 -0.33835644    
  0.26261798    
  0.28131664    
  3.01908981E-02
  4.54210490E-02
 -0.74229240    
  0.26979947    
  0.21225807    
 -0.44183278    
  0.39947364    
 -0.36425859    
 -0.11735061    
 -0.37292624    
   1.1517869    
 -0.28056446    
 -8.63669664E-02
  0.59292829    
 -0.89097285    
  3.41330059E-02
  5.22994995E-02
  0.23705912    
 -0.16340627    
  0.72803432    
 -0.43298304    
  0.10447894    
 -0.31449330    
 -4.44516912E-02
  0.10507639    
  4.25596237E-02
  0.18109514    
 -6.15376467E-03
 -0.15312232    
 -4.66341190E-02
  8.88939872E-02
 -4.60819248E-03
 -0.30241668    
  0.20802979    
 -1.79263409E-02
 -0.59244883    
  0.47466549    
 -0.26091161    
  0.11736366    
  0.31417370    
  0.18721153    
  2.60796361E-02
 -0.49771079    
  0.21332349    
 -6.52403906E-02
 -0.28021944    
  0.62189478    
 -0.36440369    
 -0.18924195    
 -0.52129692    
  0.73045444    
  9.40291584E-02
 -0.21994331    
 -0.55324626    
  0.87315136    
  0.13033594    
 -0.18517694    
 -0.14479922    
  8.93691927E-02
  0.47549379    
 -0.55640024    
  0.25411952    
  6.51459396E-03
 -0.16685733    
 -0.16961479    
  0.21462262    
 -0.10021199    
  0.51782817    
 -0.66301006    
  0.10941462    
  0.28347141    
 -0.27510321    
  0.69453532    
  -1.0472496    
 -1.99608002E-02
 -0.12893349    
 -0.38054875    
  0.83378410    
  0.62685770    
 -0.64747727    
  0.39549479    
 -0.27243486    
 -1.09601777E-08
 -0.30538177    
  0.31324515    
  0.45055985    
 -0.92632443    
  0.33887035    
  0.24329855    
  3.46057005E-02
 -0.30521947    
  0.40853712    
 -0.23911923    
  3.57178859E-02
 -0.32253477    
  7.01455772E-02
 -6.66914284E-02
  0.63639444    
 -0.58596367    
   1.1763824    
 -0.68408835    
 -0.47281328    
 -0.40707406    
  0.49622685    
  0.74752378    
 -0.90314639    
  0.49628723    
 -0.40128970    
  5.47247343E-02
 -0.30961722    
  0.35586828    
 -1.13638686E-02
  8.48664120E-02
 -0.40940982    
  0.13303716    
  0.24436995    
  0.11748171    
 -2.93418672E-02
 -2.00509112E-02
 -0.51082575    
   1.1613029    
  -1.0162351    
  0.27019414    
 -0.20999923    
 -0.26167738    
  0.40843710    
 -7.70795643E-02
 -0.29626590    
  0.73327917    
 -0.41482559    
 -0.42765287    
  0.40546528    
 -5.60277104E-02
  6.24176301E-02
  0.26676416    
  0.28829145    
 -0.10800477    
 -2.26579644E-02
 -0.36865133    
  0.46774223    
 -0.10536030    
 -0.46040609    
 -0.29993853    
   1.0865822    
 -0.47030634    
  4.72902469E-02
  0.41542304    
 -0.46756747    
  0.55508721    
 -0.65478635    
 -0.45083383    
  0.62550962    
  7.60407299E-02
 -0.36749244    
 -3.02560581E-03
  5.88403903E-02
  0.17275228    
 -0.28768188    
  0.35282153    
  9.85809937E-02
 -0.43550378    
  0.19693547    
 -0.19064629    
  0.72249317    
 -0.88556504    
  8.82407725E-02
  0.11477532    
  0.19875221    
 -0.22933568    
 -1.88094731E-02
  0.41804394    
 -0.14310068    
 -0.44718915    
  0.17855528    
  0.18336935    
 -0.23831020    
 -0.23483978    
  0.20105249    
  0.38346088    
 -5.78473583E-02
 -0.18182555    
  9.63920131E-02
  0.65035266    
 -0.56491888    
 -0.38580838    
  0.33490667    
  8.02433640E-02
 -0.29493731    
  0.36921734    
  5.86486049E-02
 -0.31188262    
  0.60114568    
 -0.27876994    
 -0.47460711    
  0.12595224    
 -0.36346024    
 -0.18147072    
   1.0692745    
 -0.26745605    
  0.28481767    
 -0.47587287    
  0.18876448    
 -5.66189699E-02
 -0.43003616    
  0.60749173    
 -0.34340671    
  0.23397313    
 -8.26914981E-02
  9.80399083E-03
  0.32596445    
 -0.44222385    
 -0.14099576    
 -0.35173005    
  0.27980369    
  0.15946352    
  0.34796679    
 -0.31947452    
  0.15093531    
  0.20658213    
 -7.97151700E-02
 -8.89476165E-02
 -0.38020527    
  0.13946596    
  0.63842231    
 -0.70256656    
  4.32165265E-02
 -0.30905682    
  0.20738231    
 -1.68636516E-02
  1.01524945E-02
  0.52884400    
 -0.24116196    
  0.12783347    
 -0.32542220    
 -4.08218130E-02
  6.51394725E-02
  0.38421983    
 -0.20340127    
  0.18690567    
 -0.42012519    
 -9.97501835E-02
  9.34011787E-02
 -0.18871117    
  0.45058554    
 -5.28426059E-02
 -0.13537896    
 -0.13607042    
 -0.21891534    
  0.39557111    
 -0.14660351    
  0.28685948    
 -0.32713306    
  0.58282775    
 -0.29857627    
  0.56695259    
 -0.61987495    
 -0.44849727    
  0.69739360    
  0.39124021    
 -0.23648442    
 -0.16326632    
 -0.21093206    
  0.48571065    
 -0.54271376    
 -0.25291181    
  0.10895115    
 -0.20318273    
 -5.69261722E-02
  0.98500466    
 -0.47000358    
 -5.12933061E-02
 -0.15634586    
 -0.46570519    
 -4.00051996E-02
  0.41561761    
 -0.46262348    
   1.4830618    
 -0.90602785    
  0.13989228    
 -9.58325714E-02
 -3.21193375E-02
 -0.29065397    
  0.29951656    
 -0.22682665    
  0.55273926    
 -0.42475840    
 -1.30721191E-02
  0.29178569    
 -0.26260975    
  0.13433003    
  0.34994864    
 -0.57099944    
 -0.27041027    
  0.31137201    
  0.31571358    
  0.17824839    
 -0.11676295    
  0.17040081    
 -0.21017200    
  0.10416647    
 -0.17077543    
 -0.30830130    
  0.30318648    
 -0.30666474    
  3.08773760E-02
  0.34751144    
 -0.25404552    
  7.12468401E-02
  0.42157134    
 -0.49281809    
  0.41261885    
 -0.48271140    
  0.19162884    
 -2.72865780E-03
  0.34347329    
  0.18361269    
 -0.52435786    
 -0.25991508    
  0.64797246    
 -0.76002973    
 -0.26553145    
  0.54925287    
  0.21357426    
 -0.40306407    
  0.47045332    
  6.31329194E-02
 -0.83333123    
  0.23664419    
 -0.21741299    
  0.46403348    
 -0.12078140    
  2.33732648E-02
 -5.42508028E-02
  0.81595063    
 -0.65832168    
  0.49098715    
  0.27392662    
 -0.44646034    
 -0.46913823    
  0.24977538    
  2.39691790E-02
 -0.15327407    
  2.12452803E-02
  0.57873696    
 -0.31153333    
 -0.42637160    
  0.38171118    
  4.79619252E-03
 -0.51002836    
  0.36895004    
  4.04912494E-02
 -0.27193367    
  0.17476992    
 -0.18173842    
  9.97502655E-02
  0.26528105    
  5.43226451E-02
  0.23638864    
 -0.65225279    
 -0.61605716    
   1.1651649    
 -0.60647106    
 -2.61696279E-02
  0.42546567    
  6.23701997E-02
 -0.25264418    
  0.17782022    
 -0.33296940    
  2.07621865E-02
 -0.16332512    
  4.02397057E-03
  0.29068977    
  0.23922986    
 -0.17807515    
 -1.70944985E-02
  0.12414830    
  0.15704715    
 -0.55744886    
 -0.15099898    
  0.70410025    
 -0.28840870    
 -0.59361762    
  0.97951269    
 -0.71310800    
  0.58239597    
 -0.23503813    
  2.80916449E-02
  0.14180747    
 -0.32690269    
 -6.89930096E-02
  6.89929575E-02
 -0.40546504    
  0.86288983    
 -0.50172532    
  0.13353136    
  0.46465394    
 -0.34958464    
 -0.58996296    
  0.72213459    
 -0.77756464    
  0.15341032    
  0.69979155    
 -0.36015004    
 -0.23028912    
  0.29463020    
 -1.19402679E-02
 -0.19137126    
  0.66922677    
 -0.38336492    
 -5.33086285E-02
 -0.14554222    
  0.65232521    
 -0.48681062    
  0.27274048    
 -0.31309175    
  0.16251899    
 -2.02025697E-02
 -0.17216907    
  0.37885153    
 -0.12585489    
  3.46856564E-02
 -0.49952593    
  0.32083431    
  0.17185023    
 -0.15300706    
  0.48160279    
 -0.28384542    
  5.32607920E-02
 -0.42537159    
  0.35667506    
 -4.54625078E-02
 -8.48995596E-02
  0.75332487    
  -1.0284282    
  0.55770928    
 -0.62313688    
  0.13929759    
  0.26260227    
 -0.45300591    
  0.32354799    
 -0.41362858    
  5.57912178E-02
  0.21536145    
  0.30241683    
 -4.24593762E-02
  0.75843841    
 -0.42887449    
 -0.23974496    
 -0.46560800    
  0.49811363    
 -4.13550846E-02
 -0.66682994    
 -0.13415012    
  0.12981166    
   1.2186470    
 -0.55416793    
 -0.37571093    
  0.10796299    
 -4.79135551E-02
  0.11573581    
 -0.25365892    
  0.23990363    
 -3.09449136E-02
 -4.08221409E-02
  8.88905395E-03
  4.32969220E-02
  0.14441836    
  7.75948688E-02
 -0.46368870    
  0.91196495    
 -0.65348184    
 -0.26208630    
  6.29579723E-02
  0.64452660    
  0.22669612    
 -0.69456655    
  6.06246740E-02
 -0.10417265    
  0.12795183    
 -0.33490682    
  0.55857235    
 -0.73362124    
  0.23180155    
 -9.77268815E-02
 -0.33040714    
  5.15579060E-02
   1.2390295    
 -0.72719949    
  9.74982232E-02
 -0.56509507    
  0.19585149    
 -0.18153135    
  0.70959902    
 -0.28380466    
  0.29999012    
 -0.27854946    
 -2.76516713E-02
  8.36308971E-02
 -0.37027493    
 -5.10749146E-02
 -0.14545487    
  0.47063458    
  9.33006406E-02
  0.24136728    
 -0.22710182    
 -0.22811328    
  0.57825148    
 -0.34730908    
  0.58275187    
 -0.37670296    
  4.05459031E-02
 -0.48468035    
  0.16180179    
  0.14715764    
 -9.37323645E-02
 -0.30910432    
  0.53571004    
 -0.45991635    
   1.0814339    
  -1.0178081    
 -0.40375403    
  0.60473603    
  0.16013511    
 -7.68657103E-02
 -0.40032351    
  0.47000378    
 -0.12805207    
  0.55413616    
 -0.81486243    
  8.16780552E-02
  0.20600417    
 -0.16126810    
  0.23803239    
 -0.25378063    
  0.69314706    
 -0.55407584    
  1.91524308E-02
 -6.43577576E-02
 -0.47580087    
  0.33978876    
 -0.31679937    
  0.28312644    
  0.34183952    
 -0.12143936    
  0.61459160    
 -0.61734235    
  0.89118493    
  -1.1871656    
  0.96825039    
 -0.65858948    
  0.45666793    
 -0.29864252    
 -0.36566433    
  0.21305959    
 -6.70641214E-02
 -0.68165290    
  0.39973438    
  0.41183037    
 -3.88146713E-02
 -8.82114992E-02
  0.61214346    
 -0.44775292    
 -5.78779057E-02
 -0.31393015    
 -7.11760391E-03
  0.78845727    
 -0.35713872    
 -0.27005038    
  6.75734952E-02
  0.19782598    
  0.54248691    
 -0.54248667    
 -1.64515972E-02
 -0.22789429    
  0.57312953    
 -0.40630436    
 -5.16910255E-02
 -0.21851246    
  0.35469285    
 -0.40199894    
  1.71532333E-02
  0.24334636    
 -0.13391246    
 -0.15822414    
  0.35917172    
 -0.16796121    
 -5.45591228E-02
  0.30849203    
  0.26394746    
 -0.14947487    
 -0.38027507    
  0.48848844    
 -2.22229902E-02
 -0.40546498    
 -7.88730308E-02
  0.10657544    
 -0.27501217    
 -0.32431644    
  0.86630559    
  0.29497743    
 -0.50875103    
 -0.28595650    
  0.13525385    
 -0.43915913    
  0.21375401    
  2.07888291E-07
  0.25508091    
  0.15164137    
  4.90294471E-02
 -0.30863377    
  0.22898950    
 -0.17509377    
  0.24512252    
  0.64743191    
 -0.77614409    
  0.11411332    
 -0.43911314    
  0.21474315    
 -0.25746843    
 -0.24116196    
  0.19237195    
  0.11407238    
  0.31337157    
 -2.75497194E-02
 -0.14719176    
  0.23792070    
  2.54787924E-03
  0.30658638    
 -0.38599285    
  5.88404201E-02
 -0.27992019    
  0.17887914    
 -0.49561602    
  0.39598626    
  2.50796247E-02
 -0.26422364    
 -6.66914582E-02
   1.2112736    
 -0.74992806    
 -0.23475978    
  0.65461338    
 -0.32158342    
 -4.93838359E-03
  0.16610183    
 -0.71219516    
  0.24512263    
 -0.13976176    
  0.20450945    
  6.66913763E-02
 -0.13143873    
 -1.34680942E-02
 -0.46122873    
  0.31943080    
 -0.19331931    
  0.37498951    
  0.11088266    
  0.30645511    
 -0.21992978    
 -8.36142972E-02
  0.16571172    
  0.32336780    
 -0.30627340    
  2.39247475E-02
  0.10536067    
 -4.26420011E-03
 -0.14458112    
  0.24608813    
 -0.44183257    
  0.11343592    
 -7.22537190E-02
 -8.68328102E-03
  9.42524299E-02
  7.63729885E-02
  7.77778700E-02
 -0.15415078    
  0.24097289    
 -0.36173695    
 -0.13737653    
  0.29195377    
  0.10663843    
 -0.40546516    
  0.26501316    
  0.28370607    
  0.23187032    
 -0.54783726    
  3.22607532E-02
  0.42467964    
 -0.26149943    
  0.10040442    
 -0.17503120    
 -0.53038603    
  8.28877464E-02
  0.36685047    
 -0.27637273    
  0.11122558    
  0.42690557    
 -0.44250619    
  0.21936293    
 -0.33243978    
   1.1206677    
  -1.1241952    
  5.16465902E-02
  0.52349663    
 -0.33726794    
  0.21024737    
  3.11136097E-02
 -0.15087368    
 -0.15372647    
 -1.79646295E-02
 -0.37277275    
   1.0321226    
  -1.0321226    
  0.39370009    
 -0.64689606    
   1.0967275    
 -0.51397538    
  0.15999204    
  1.86423846E-02
  4.13494445E-02
 -8.17319080E-02
  0.21652840    
 -0.49328128    
 -0.19545074    
  0.15854608    
  7.94642195E-02
 -0.17402263    
  0.25085509    
 -8.83877291E-08
 -0.36451444    
  6.71392158E-02
  0.42970029    
 -3.14762928E-02
 -0.38532034    
 -7.54240006E-02
   1.0831320    
 -0.76258570    
  5.52984998E-02
  0.41177449    
 -0.26761892    
 -8.87563378E-02
  2.65894141E-02
 -0.52946287    
  0.51181543    
  0.35370323    
 -0.45020097    
  6.94284737E-02
  0.17056558    
  0.42666131    
 -0.54380178    
  0.35000527    
 -0.19999227    
 -1.25157787E-02
  0.57709455    
 -0.66113311    
  0.37674591    
  0.11527374    
 -0.18131721    
 -0.21166342    
 -0.29515401    
 -0.13543788    
  0.34785756    
 -0.63299847    
  0.15921389    
   1.4161471    
 -0.68895453    
 -0.16079736    
 -0.36336640    
  0.20387781    
 -5.93643971E-02
  0.68854928    
 -0.80518651    
  0.43146980    
 -0.13864629    
 -0.17008904    
  0.43047899    
  4.63405475E-02
 -7.57577876E-03
  3.54848057E-02
 -0.74010396    
  0.76546782    
 -0.60256433    
 -0.11045691    
  0.10060462    
 -0.41042814    
  0.86000991    
 -0.48314235    
  0.29871303    
  0.15667903    
 -0.22476825    
 -2.19187755E-02
  0.25530759    
 -7.57599771E-02
  0.32013565    
  6.03278503E-02
 -0.41580310    
 -0.13593237    
  0.32740450    
 -0.63357121    
  0.81754184    
 -0.59141779    
  0.83057725    
 -0.53179646    
 -0.33206671    
 -2.17735991E-02
 -0.52560931    
   1.2405306    
  0.14443325    
 -0.69714981    
  6.47054240E-02
 -0.43988535    
  0.33424616    
 -0.34993282    
  0.14336450    
 -0.24740820    
  0.21962880    
 -0.23732835    
  8.55220109E-02
  0.18980725    
  0.26626790    
 -0.16022976    
  0.22800967    
 -0.35459670    
 -6.94468571E-03
  0.32193211    
 -1.52672650E-02
  0.32171175    
 -0.16756113    
  0.13928415    
  0.22199546    
 -0.80140471    
  0.16046889    
  0.29492316    
 -0.44183263    
   1.0724593    
  -1.1349800    
  0.54880476    
 -0.34813419    
  0.59460592    
 -0.29743820    
 -2.42571384E-02
 -6.69223517E-02
  2.82373074E-02
 -0.36566433    
  0.22914569    
  0.27294648    
 -0.45314252    
  1.26585960E-02
 -4.50237170E-02
  0.36519143    
 -0.33601549    
 -0.22075009    
  0.78809518    
 -0.29010054    
 -0.39942989    
  0.81692910    
 -0.50077528    
 -0.23972751    
  5.52984998E-02
  0.38844332    
 -9.20964181E-02
  8.99482220E-02
 -0.33089638    
  8.60128626E-02
 -0.29135180    
  0.36800766    
 -7.66266603E-03
  8.12256038E-02
 -9.93374139E-02
  0.25652289    
 -0.15246855    
 -0.21727844    
 -4.79135551E-02
  0.26519182    
 -0.63598865    
  0.51614487    
  7.16419891E-02
  0.30238831    
 -0.49513426    
 -8.42933431E-02
  0.28686753    
 -0.38250339    
  0.24932143    
  0.32200265    
  4.35711071E-02
 -0.14354815    
 -0.33736750    
 -4.16059755E-02
  0.24767688    
  0.25329652    
 -0.40447530    
 -0.33944395    
  0.36868578    
 -0.35215673    
  0.46641096    
 -0.32522458    
  0.27514851    
  0.41443366    
 -0.59783709    
  0.50822484    
 -0.43620631    
 -0.28868967    
  3.17487121E-02
   1.1543231    
 -0.82176471    
 -0.29423970    
  8.29303488E-02
  0.11122558    
  0.42488331    
 -0.40647781    
 -0.16843657    
 -2.91990638E-02
 -0.16469994    
  0.94300508    
 -0.77092487    
  0.53408241    
 -0.23725136    
  0.18641171    
 -0.15679961    
  0.11038787    
  0.12278484    
 -0.20958060    
  0.31515110    
 -0.82425112    
  1.70945302E-02
  0.29821977    
 -6.49578944E-02
  0.14645100    
  0.43497711    
 -0.10265435    
 -0.28698939    
  0.19562140    
  0.49475187    
  -1.0658225    
 -0.11075121    
  0.74365205    
 -0.59336984    
  0.62082660    
 -0.27663225    
  0.29111004    
  0.13430096    
  9.57997590E-02
 -0.57482046    
  0.26570326    
 -0.56407011    
  0.35197642    
  0.67652655    
 -0.59226584    
 -0.28097045    
  0.49191874    
 -0.14262885    
 -0.15257961    
 -0.15095045    
  0.49990344    
 -0.17768110    
 -0.35799879    
 -7.20722377E-02
  0.75523627    
 -0.71001083    
 -0.20711645    
  0.36417794    
  0.77542335    
 -0.92233294    
  0.28007758    
 -0.25349796    
  4.17398065E-02
  0.17019387    
 -0.23515169    
  0.16369295    
  0.15537092    
 -0.16395475    
 -0.20675570    
  0.19809759    
 -2.90291850E-03
  0.93700486    
 -0.69087178    
 -0.31222335    
  0.16561970    
  0.13976191    
  0.24263188    
 -0.24263208    
 -0.41005233    
 -2.79737078E-02
  0.10748591    
  0.36649895    
  0.16075115    
 -0.34971735    
 -0.38959157    
  9.74552035E-02
  0.20875488    
 -2.34612748E-02
  9.34202373E-02
  2.69906269E-03
 -4.12712023E-02
  0.28627646    
 -0.58147728    
  7.97521770E-02
 -0.17468521    
 -0.10489982    
  0.37584472    
 -0.43273225    
  0.21432446    
  0.39491099    
 -0.37156337    
  0.41820401    
 -1.14266356E-07
 -6.53825924E-02
  0.58628386    
 -0.10954637    
  -1.0336542    
  4.60912623E-02
  0.23922983    
  0.54224169    
 -0.37901410    
  0.11375885    
  1.86423846E-02
  0.83554417    
 -0.71629620    
  0.16380610    
 -0.31522852    
 -7.05511123E-02
  0.33479977    
 -0.54559302    
  0.13803408    
 -0.19370680    
  4.11272943E-02
  0.78076887    
 -0.72381401    
  0.17421481    
  0.60348970    
 -0.81651008    
  7.28226304E-02
  0.24759118    
  0.60589862    
 -0.86695790    
  0.49096882    
 -0.22210686    
 -0.20009530    
  0.26528105    
  0.21730129    
 -0.26451489    
 -0.24046840    
  0.41084427    
  6.41718321E-03
 -0.35454506    
 -1.53141515E-02
  5.40672168E-02
  0.42285681    
 -0.41993719    
  5.39135523E-02
  8.25336389E-03
 -0.11915375    
  0.11641034    
 -0.12571289    
 -0.35534063    
   1.1714498    
 -0.44551262    
 -0.57751703    
 -1.15609653E-02
  0.25818142    
  0.16266872    
  1.26424907E-02
 -0.13424958    
 -0.23907429    
   1.1010424    
 -0.95211893    
 -0.17106418    
 -0.17045189    
  0.39657602    
  0.66752422    
 -0.43254602    
 -0.11455293    
 -0.36158702    
 -1.91210806E-02
  0.20522352    
 -0.42451313    
  0.48846212    
 -0.63304317    
  2.19789278E-02
  0.81093025    
  0.74606949    
 -0.45116720    
 -0.25234264    
 -0.31903261    
  0.37090445    
  0.33960724    
 -0.61635995    
 -0.41419882    
  0.35139796    
  0.66179663    
 -0.56760931    
 -6.08004257E-02
 -0.29667783    
  0.94557649    
 -0.40624529    
  0.61651385    
  -1.0034171    
 -6.04091249E-02
  0.44965124    
 -0.25700489    
 -7.85332471E-02
 -3.66096236E-02
  0.57832587    
 -0.69695663    
  0.68932301    
 -0.18002515    
 -0.31874064    
  0.38742763    
 -0.28269801    
  0.66578776    
 -2.51306426E-02
 -0.95132875    
  0.12721285    
  0.28853494    
 -0.13976192    
 -0.30748460    
  0.25928268    
  0.13275966    
  0.53696746    
 -0.99943209    
  0.13994876    
 -9.38189179E-02
  0.22967942    
  9.32353958E-02
  0.59337592    
 -0.88006938    
  3.11308708E-02
  9.14716274E-02
  0.26290199    
  7.25707635E-02
 -0.27443689    
  1.95445642E-02
  0.31316134    
 -0.42933255    
  0.46181825    
  0.28253195    
 -0.70526874    
 -0.32194397    
 -9.66198836E-03
 -0.14049013    
  2.30078427E-07
  0.58405519    
  0.34665617    
  2.82322057E-02
 -0.42274413    
 -0.15524051    
 -1.15164816E-02
  0.71416038    
 -0.41305539    
 -4.67921421E-02
 -0.36010262    
  4.28285822E-03
 -0.15700369    
 -0.15665382    
  0.73326731    
  0.26279652    
 -0.50651532    
  0.47134683    
 -0.15191601    
 -0.11876008    
 -0.17939329    
 -0.36422205    
  0.64662707    
 -0.22446738    
  0.23760775    
 -0.17971395    
 -9.49978381E-02
  0.38111627    
  0.31203100    
 -0.72456324    
  1.05821146E-02
  0.39014387    
 -0.34553936    
  0.46411371    
 -0.76757967    
  0.39326963    
  9.36358348E-02
 -0.13752961    
  0.17319888    
 -0.65351200    
 -0.29984534    
   1.0007346    
  0.20183833    
 -0.36028308    
  1.19760465E-02
  0.77456272    
 -0.49135482    
  5.02838641E-02
 -0.22367664    
 -0.10981501    
 -2.98085366E-03
  5.51664941E-02
  0.18748724    
 -0.21034513    
  0.32942832    
 -0.52337807    
 -0.21007156    
  0.19593707    
  8.84929821E-02
  0.49572840    
 -0.65042222    
  0.17404939    
 -9.02111605E-02
  0.46869156    
 -9.64050367E-02
  9.64048579E-02
 -0.34085798    
  0.35173962    
 -0.41525325    
 -2.32182890E-02
  0.17783737    
  0.70014489    
 -0.51595283    
 -0.36876360    
  2.66682096E-02
 -0.33713058    
  0.23687387    
  0.57354414    
 -0.73072976    
  0.42651859    
 -0.36464301    
  0.16551456    
  0.17949259    
  0.34010783    
 -0.44452435    
 -0.21687393    
  2.69766003E-02
  0.36009121    
  1.31755546E-02
 -0.36569059    
  0.22841284    
 -0.36140519    
   1.0515445    
 -0.16322775    
 -0.62462747    
 -0.21736547    
  0.18369256    
 -6.87293522E-03
  0.13525385    
  0.59512264    
 -0.29323468    
 -0.32319748    
  5.39052263E-02
 -0.11088280    
  0.94771373    
 -0.99438894    
  0.32618076    
 -4.53479476E-02
  0.49889934    
 -0.67607903    
  0.54411149    
 -0.60435164    
  0.14853290    
 -0.10692671    
  0.49630067    
 -0.44140854    
 -0.10965613    
  0.45288780    
 -0.49343392    
 -0.12080485    
  0.19712734    
  3.14490721E-02
  2.74824500E-02
  0.22314338    
 -7.24412724E-02
 -6.14343882E-02
  9.95585024E-02
  0.22861472    
 -0.43875086    
 -0.39475325    
  0.43692848    
  0.24010812    
 -0.32310471    
  0.80664748    
 -0.83922392    
  0.46544006    
 -0.27871341    
 -0.16381265    
  0.55079311    
 -0.17934109    
  0.44771466    
 -0.54124069    
 -1.23305209E-02
  0.41123828    
 -0.48324874    
  2.66324566E-03
  0.13883652    
 -0.27846521    
  0.17618677    
 -0.41318730    
 -9.33739170E-02
  1.68778040E-02
  0.22731900    
 -2.70284768E-02
 -0.13157634    
  0.67739868    
 -0.24369062    
  5.05054509E-03
  0.29458526    
 -0.34627616    
 -7.71731660E-02
 -0.39975062    
 -2.59755068E-02
 -2.11968718E-08
  4.29248586E-02
 -0.13955182    
  0.64869553    
 -0.56976831    
 -6.45386428E-02
 -4.38028574E-02
  0.36657596    
  0.19090551    
  4.45754305E-02
 -0.13704081    
  0.42199424    
 -0.27951875    
 -9.96556282E-02
  0.12903024    
 -7.08742216E-02
  1.12363053E-02
  0.67624545    
 -5.84964007E-02
 -0.75527877    
  0.40972966    
 -0.17638192    
  1.26103107E-02
 -1.97102267E-07
 -0.10842820    
 -0.26376176    
 -0.17869174    
 -4.35728952E-03
 -0.15560721    
  1.36454304E-07
  2.51900125E-02
 -0.28602529    
  0.50017285    
 -0.42985648    
  0.37623557    
 -0.17052689    
 -3.58094200E-02
 -4.80093658E-02
  0.19319138    
 -5.55699728E-02
  0.30186689    
 -4.68552709E-02
 -0.12147984    
 -4.25595678E-02
  0.53062826    
 -0.84474373    
  0.83187330    
 -0.48356688    
 -0.14439458    
  9.66207311E-03
  0.37619463    
 -0.32466087    
  0.36350080    
 -0.33203754    
  0.71069151    
  0.29849297    
 -0.53807551    
 -0.33868477    
  0.57390964    
  5.93395419E-02
 -0.17494144    
 -0.36582041    
 -0.27480900    
 -0.26469246    
   1.2291089    
 -0.17384705    
 -0.21578658    
 -9.89817232E-02
 -4.73460071E-02
 -0.16430318    
  7.11761182E-03
 -6.59578815E-02
 -0.26274291    
  0.21622299    
 -0.10008348    
 -0.14107849    
  1.00504020E-02
  4.40169051E-02
  1.42522044E-02
 -9.90908742E-02
  0.14518216    
  0.43796411    
 -0.46074453    
  5.81820048E-02
  0.31766278    
  0.29163012    
 -0.46012339    
  0.35028759    
  0.18933299    
 -0.19197510    
 -5.43609783E-02
  0.44918799    
 -0.54282373    
  0.36157110    
 -0.21093206    
  0.35403302    
 -0.66394794    
  8.28056931E-02
  9.77156460E-02
 -0.25518304    
  0.61245811    
 -0.22524661    
  3.36384661E-02
  6.88234419E-02
 -0.25267246    
  7.65077844E-02
  0.13988532    
  5.27698807E-02
 -0.34539047    
  0.69808573    
 -0.63416600    
  0.26021856    
 -0.32413819    
  0.33835641    
 -7.57383853E-02
 -0.22060883    
 -0.18358816    
 -0.37365723    
  0.27796629    
 -0.12460541    
 -0.13692236    
  0.37231305    
 -0.24491438    
 -0.12739848    
  0.61694670    
  0.25716257    
 -0.29603130    
 -4.36206236E-02
  0.89048290    
 -0.86843485    
  6.92003742E-02
 -0.16388766    
  0.28425142    
  8.63670036E-02
 -0.32706055    
  0.48019728    
 -0.60208714    
 -6.10875152E-02
 -0.13465673    
  0.78353137    
 -0.19975652    
 -0.44127455    
  0.27490571    
  0.33051988    
 -0.15415092    
 -0.28271937    
  0.96209043    
 -0.63319016    
 -0.25880745    
  0.12967798    
 -3.57673913E-02
  0.18372138    
  4.77907658E-02
 -9.55323130E-02
  6.62180111E-02
 -0.16643003    
  0.17554204    
  1.72313165E-07
 -0.16746646    
 -0.32315636    
 -0.37267533    
  0.45783326    
  0.50878257    
 -0.35755175    
  0.28328657    
 -0.34354579    
  0.11985143    
  6.14344142E-02
 -0.28595650    
 -6.40788674E-02
 -1.48148611E-02
 -0.70818496    
  0.55092007    
   1.0705662    
 -0.59349155    
 -0.13005304    
  0.49965248    
 -0.33759627    
  7.09158927E-02
  7.98546001E-02
 -7.25464970E-02
  0.57612222    
 -0.51264632    
 -0.34149605    
  0.17857522    
 -2.16808449E-02
 -0.17631222    
  0.41629937    
  0.10233871    
 -0.11099672    
 -0.29058498    
  0.27745566    
 -0.22369422    
 -0.24542841    
 -0.48991901    
  0.68738359    
  8.04873630E-02
 -0.21319331    
  0.39106026    
 -0.26124874    
  0.66671377    
 -0.29165807    
 -0.19273409    
  4.94800210E-02
 -0.59470707    
 -0.16251892    
 -0.20012616    
   1.3133373    
 -0.18522446    
  5.79724507E-03
 -0.36025989    
 -0.10781881    
  0.20513603    
 -0.14541693    
  0.55837256    
 -0.15775034    
 -0.51082569    
  5.04841208E-02
 -4.40323576E-02
  2.53981669E-02
 -0.32277349    
  5.06438315E-02
  0.26899013    
 -0.61455709    
  0.31633744    
  0.47633943    
 -9.66267660E-02
 -0.27902406    
  0.33263344    
 -0.32120466    
 -0.24807301    
  0.18151228    
  5.89562580E-02
  0.17785892    
  0.46840501    
 -0.13696566    
 -0.26053122    
  0.19660410    
  2.41557285E-02
 -0.35769847    
 -0.12334459    
 -3.96963635E-08
  0.56126922    
 -0.51967514    
  0.29873189    
  9.18073505E-02
 -0.43988535    
  0.65548182    
 -0.33526075    
  0.15898144    
 -0.31785172    
  0.76500583    
 -0.55117685    
  1.32804420E-02
 -1.86423901E-02
 -0.38946488    
  0.63598859    
  4.19264613E-03
 -0.56749177    
 -0.14679751    
 -0.19263105    
  0.59238183    
 -0.36201039    
  0.11641035    
  0.71488714    
 -0.38682273    
  0.58749348    
 -0.75047827    
  0.48119864    
 -0.25681338    
  0.20965347    
 -0.64790821    
  0.99893349    
 -0.51936066    
 -0.18805230    
  0.10363477    
 -0.10651267    
  0.10909979    
 -0.28854382    
 -0.16454941    
  0.65587568    
  0.32647693    
 -0.61275315    
 -7.58379623E-02
 -3.03495326E-03
  0.30650085    
  4.80442233E-02
 -0.36985916    
  0.88494021    
 -0.68933296    
  0.60705841    
 -0.56725210    
 -0.34627628    
  0.12007946    
  0.72178531    
 -0.70661056    
  0.43318966    
 -0.61070347    
  0.14381987    
 -0.46317354    
  0.37531224    
  7.21623078E-02
 -0.19506039    
 -0.31893474    
  9.57912281E-02
  0.23461597    
  0.44643927    
 -0.26602069    
 -0.10359822    
  0.47351855    
  5.12933545E-02
  0.20802981    
 -0.21850120    
  0.10578157    
 -8.49474967E-02
  0.26474038    
 -0.20861353    
 -0.36254025    
 -0.20441262    
  3.43073066E-03
 -0.38848665    
  0.26080906    
 -0.23586988    
  0.88323808    
 -0.60173285    
  0.13862984    
 -0.32169539    
  0.35040554    
  0.36044142    
 -0.31135181    
  0.54843283    
 -0.42998460    
 -7.16561005E-02
  0.27329338    
 -0.14226528    
  0.40963343    
 -0.58745390    
 -0.10735843    
  0.11034783    
  5.23374192E-02
   1.0169944    
 -0.94856852    
 -0.27890217    
  0.17000841    
  0.64634621    
 -0.74876118    
  3.84664796E-02
  4.90896329E-02
  0.23149206    
  0.48824474    
 -0.68155295    
  0.48572960    
 -0.47142300    
 -0.44753069    
  0.34595117    
  5.20789251E-02
 -0.39803004    
 -0.19035377    
  0.31551692    
  0.18558410    
  0.49374238    
  0.18132681    
 -0.49655554    
  0.38805750    
 -0.45277777    
 -1.58807723E-07
  0.73860961    
 -0.27480260    
 -0.72849959    
  0.35894498    
 -9.13497135E-02
  0.15539223    
  2.20867116E-02
 -0.33066377    
 -0.31046233    
  4.50527705E-02
  4.31099981E-02
  0.71608865    
 -0.54935944    
  6.89929575E-02
  0.39204225    
 -6.03431091E-02
 -0.17754839    
  0.55552566    
 -0.29316151    
 -0.30021429    
  0.45090553    
 -0.10767362    
 -0.29968354    
 -2.88204420E-02
  0.57041788    
  0.18644540    
 -0.75979125    
 -0.20786476    
  1.07719610E-02
  0.31845364    
 -0.14210232    
  0.23386432    
 -0.25199175    
  0.19594762    
 -4.35406752E-02
 -0.21207939    
 -0.42013508    
   1.1309254    
 -0.38267410    
 -9.53099728E-02
  0.20763943    
  0.57262617    
 -0.72054613    
  0.62828642    
 -0.70350993    
 -0.19490048    
  0.21296535    
  8.33816528E-02
 -0.60535187    
 -1.30153522E-02
  0.20106746    
 -0.16251911    
 -3.85486558E-02
  0.34393027    
  0.26735300    
 -0.18137406    
 -2.59007681E-02
 -8.51579085E-02
  3.73877473E-02
  0.30134985    
 -0.48183808    
   1.3835435    
 -0.82549840    
 -0.35338619    
 -0.22688173    
  0.24169698    
 -0.27986953    
 -0.14639854    
  0.17327181    
  0.23818120    
  0.28394389    
 -0.87232763    
  0.63788456    
 -0.23241942    
 -0.43271497    
  0.30276135    
   1.0540987    
 -0.92773575    
 -0.31935352    
  0.72241771    
 -0.17275222    
  0.51025379    
 -0.49889016    
  0.10451280    
  0.21033917    
 -0.20526324    
 -0.15288556    
  0.31603730    
 -0.31899166    
  8.23157579E-02
  0.60340720    
 -0.69762814    
  0.75834036    
  -1.0723133    
  7.87809640E-02
  0.53773314    
  0.18893680    
 -0.67140722    
  3.86690870E-02
  0.81475443    
 -0.88992393    
  0.15468161    
 -5.56607246E-02
  0.56393540    
  0.43813127    
 -0.77959687    
  9.01513174E-02
  7.58659616E-02
  1.80999991E-02
  0.58429283    
 -0.37106365    
 -0.14603133    
 -0.51502728    
  0.68433666    
 -0.28004158    
 -0.16790615    
 -2.80915201E-02
 -2.85317912E-03
  0.11332882    
 -0.35449061    
  0.57763445    
 -0.45783311    
  0.30368230    
 -2.65394449E-02
  0.20886098    
 -0.51546586    
  0.10403075    
 -6.17480054E-02
  0.48501778    
 -0.97172064    
   1.3262361    
  -1.6689454    
   1.3604151    
 -0.37776265    
 -1.93110947E-02
  0.20572266    
  0.26706284    
 -0.53602451    
  0.10950634    
  0.26481640    
 -0.42608434    
  8.96120518E-02
  0.27111709    
 -8.75277817E-03
 -0.19604157    
  -1.0414538    
   1.2805129    
 -0.64185381    
  3.92209031E-02
   1.1474025    
 -0.55322599    
 -0.48153493    
  0.24017990    
 -6.99585229E-02
 -4.74867150E-02
  0.65914100    
 -0.57466537    
 -3.69885042E-02
 -0.39680713    
 -0.28195152    
  0.31585300    
  0.43556315    
  0.12166882    
  0.27386376    
 -0.60462439    
 -0.53096044    
  0.64689600    
  0.39953023    
 -0.26415169    
  0.39071453    
 -0.19640614    
 -0.32378706    
 -0.19415615    
 -0.21425451    
  0.23195419    
  0.51502752    
 -0.47378424    
 -0.28656042    
 -5.05853146E-02
  8.58313441E-02
 -0.21130905    
  0.46933514    
  0.17448728    
 -0.30658615    
  0.21855268    
 -4.38940115E-02
  0.29962987    
 -0.13183619    
  0.34687090    
 -0.15064482    
 -0.22928727    
  1.39082195E-02
  0.11716917    
 -0.20067053    
 -0.13826162    
  0.64003748    
 -0.26018465    
 -0.20040876    
  9.08464640E-02
  1.30720027E-02
 -0.15415056    
  9.53103229E-02
  0.37469354    
 -0.11636344    
 -0.37818131    
  0.11432632    
  0.54566848    
 -0.55681092    
  0.14571173    
 -0.44749841    
  0.19237193    
 -9.41939931E-03
 -0.27410477    
  0.41235691    
  0.19415615    
 -0.14851031    
 -0.47052890    
 -0.23052377    
   1.0120820    
 -0.11394434    
 -0.57153994    
  0.47902784    
 -0.13657553    
 -0.41362858    
  8.25618058E-02
  0.15361139    
 -0.25270230    
  0.39989430    
  0.66481662    
 -0.63998801    
  0.12050419    
 -4.44516540E-02
  0.51385128    
 -0.66926533    
  0.67528975    
 -0.78755695    
 -0.34309492    
 -0.17768110    
  0.60310084    
  0.49736160    
 -0.54721588    
 -0.37556529    
  0.22778402    
  0.67822134    
 -0.44183275    
 -0.30142117    
  0.25657091    
 -0.13396814    
  0.46430561    
 -0.11641024    
 -0.14025582    
  3.07718050E-02
  3.78424190E-02
 -0.33382314    
  0.63402617    
 -0.65649885    
  0.59575135    
 -0.50527394    
  0.54417324    
 -0.31070250    
 -0.19945361    
 -0.36772472    
 -3.44013609E-02
  0.68309695    
  0.76851714    
  -1.1664351    
  0.70807290    
 -8.90335068E-02
 -0.67708242    
  0.13053909    
  0.31271574    
 -0.36658859    
  0.10830799    
  0.19220617    
 -0.35355726    
  0.74619007    
 -0.66047651    
  0.34662470    
 -0.15246858    
 -0.16598509    
  0.50455624    
 -0.34743336    
 -0.20331171    
 -0.13613212    
  0.79034954    
 -0.60110754    
  0.30646986    
 -0.45089781    
  0.39074913    
 -0.29580116    
   1.2558637    
  -1.1079435    
 -9.84401256E-02
  0.70173115    
 -0.43144059    
 -0.21007158    
  0.28849351    
 -0.26285115    
  0.89582956    
 -0.69056666    
  0.18746315    
 -0.14458112    
  1.47062438E-02
 -5.50140366E-02
 -0.23673169    
  0.21857299    
  0.26517928    
 -0.48701495    
  0.15415052    
  0.11871608    
  0.26884913    
 -0.39600420    
 -0.28956687    
  0.79529494    
 -0.45882276    
 -0.29218435    
  0.23676893    
  3.36167589E-02
  0.44947782    
 -0.69843364    
 -6.94977045E-02
  0.26178131    
  0.35258481    
 -0.34677091    
 -0.17711776    
  0.63619232    
 -0.82198000    
  6.06246553E-02
  0.43762210    
  0.11468399    
  6.55255169E-02
 -0.51364863    
  0.20387781    
 -7.78837949E-02
  0.15281473    
 -0.28234857    
 -7.11760391E-03
  1.41848158E-02
  0.71059960    
 -0.62300158    
  0.36822078    
 -0.14636867    
 -6.95468262E-02
  0.78694522    
 -0.62845087    
 -0.42697129    
  0.13850074    
  0.99803048    
 -0.76546776    
 -0.16841881    
 -0.38062829    
  0.23433629    
 -0.34403494    
  0.33370787    
  0.32002541    
 -0.30287209    
  0.15415064    
  4.55917902E-02
 -0.65221375    
  0.39651257    
 -0.24772400    
 -0.24999881    
  0.53652793    
  0.58354855    
 -0.31508115    
 -0.36654961    
  0.30939111    
 -0.10941474    
  0.36290553    
 -0.38183349    
  7.66072273E-02
  6.56438917E-02
  8.97701085E-02
  7.30253309E-02
 -0.24930458    
  0.39130905    
  3.99254821E-02
 -0.13829516    
 -0.15790305    
 -0.21658613    
  0.30950120    
 -0.10883038    
 -0.19091459    
 -0.18038183    
  0.30782685    
 -0.10188463    
  1.87504906E-02
  0.50086921    
 -0.18721139    
 -0.33240828    
  0.49300224    
 -0.63150299    
  0.45953229    
 -0.25098756    
 -3.59320454E-02
 -7.27019683E-02
  3.85898203E-02
  4.62329984E-02
 -0.18836375    
 -0.40728509    
  0.68215787    
  0.48508289    
 -0.53608543    
  0.10739311    
  0.19400240    
 -0.17077543    
 -3.90165858E-02
 -0.25549120    
  0.32713339    
 -0.15456237    
  9.08464640E-02
 -0.15021087    
  7.36710802E-02
 -0.37469333    
  0.24763454    
 -7.70902932E-02
  0.18984249    
 -7.47733861E-02
 -0.12910476    
  0.16569412    
  0.14210226    
 -0.18805225    
  0.17234513    
 -0.26078221    
  0.26078245    
 -0.10272547    
  0.19827557    
 -0.38059703    
  6.12435378E-02
  0.19977036    
 -0.11138470    
  0.16914360    
 -0.27752957    
 -0.37561214    
  0.44393158    
 -0.47884777    
  0.14614187    
  0.39073750    
 -0.13991049    
  0.26786214    
 -8.72485489E-02
  0.17469522    
  0.30664018    
 -0.23956281    
 -0.21091460    
 -0.51636577    
  8.43072608E-02
  0.87724036    
 -0.55917346    
  0.15459293    
 -0.52956766    
  0.28429809    
  0.39066708    
 -0.24869661    
  0.16999103    
 -0.24954358    
 -0.33329248    
  0.80249989    
 -0.30780348    
 -3.02634258E-02
 -0.17675042    
  0.58407599    
 -0.17861088    
 -0.19035377    
 -0.29127267    
  0.41738421    
 -0.11276006    
  0.30020291    
 -0.22363463    
 -0.13388233    
 -4.01199982E-02
  0.30937481    
 -7.80774057E-02
 -0.27309451    
 -0.35929158    
  4.27413136E-02
  0.70974517    
 -0.84867036    
  0.26458088    
 -0.49617323    
  0.93430912    
  0.15822399    
 -0.16539241    
  0.15312250    
 -0.21239890    
 -0.30392873    
  0.15906471    
 -0.27211758    
  0.61695808    
  0.40128952    
 -0.78817868    
  0.54992849    
 -0.52568471    
  0.20501615    
 -7.86209181E-02
 -5.98005913E-02
 -0.15088813    
  0.25708857    
 -0.12886426    
  0.56655037    
 -0.38614082    
 -0.39712664    
  0.40901768    
  0.18703859    
 -0.50106949    
  7.17934966E-02
 -8.81073028E-02
  0.66139835    
 -0.52910149    
 -0.26582870    
  0.27729014    
 -0.44468573    
  4.43468522E-03
 -6.86768591E-02
   1.0986123    
 -0.57553959    
 -4.89305183E-02
  5.45331128E-02
  0.19020486    
 -0.15723456    
  8.04583281E-02
 -1.50757767E-02
 -5.73073588E-02
 -0.25861788    
  0.19782595    
  0.31508085    
 -0.30093640    
  0.22762789    
 -0.11610650    
  0.15987740    
  0.19049659    
 -0.37840116    
 -9.76382568E-02
  6.61399141E-02
 -5.34761883E-03
  4.71291430E-02
 -3.64623070E-02
  0.12219436    
 -0.44863728    
  0.32909203    
 -0.11778318    
  0.39949498    
 -0.55712408    
  0.31177977    
 -0.58676660    
 -5.66189736E-02
 -0.18621261    
  2.88205091E-02
  9.22060758E-02
  3.06147318E-02
  1.99013706E-02
  1.46701122E-02
 -7.03807622E-02
  6.06246293E-02
 -0.26187420    
  0.19602776    
  0.25711501    
 -0.17185010    
  0.23080651    
  0.26060113    
  0.17494155    
 -0.33056390    
  0.67406595    
 -0.42849541    
  0.21450420    
 -0.32525539    
 -2.12453082E-02
 -0.38421986    
  0.61591595    
 -0.27880040    
 -0.39745864    
 -3.40666585E-02
  2.44511515E-02
  0.56991440    
  1.62604805E-02
 -0.14124160    
  0.58881801    
 -0.17820655    
 -0.19430278    
 -0.30022916    
  0.50271189    
 -8.49767700E-02
 -0.53931332    
  0.53486872    
 -0.46511567    
  0.20163742    
  0.50384480    
 -0.33857584    
 -0.30503061    
  1.32451896E-02
  0.17185017    
 -5.69954813E-02
 -2.67477036E-02
  0.21102218    
 -0.24783613    
  0.33423761    
  0.14160825    
 -0.22800975    
 -0.28930950    
 -0.45898971    
  0.43258560    
  0.20763938    
 -0.20097253    
  3.26825604E-02
  0.33555308    
 -0.30702499    
  0.32298902    
 -0.16172060    
  0.13419594    
  0.33147657    
 -0.41132528    
 -0.25708863    
  0.20274152    
  0.58215630    
 -0.35053813    
 -0.20796406    
 -0.13911302    
 -0.10370372    
  0.42513779    
 -0.13167772    
 -0.36553228    
 -2.88828723E-02
  0.84415340    
 -0.51873094    
 -0.19189082    
 -6.43092208E-03
 -0.19139484    
  0.45623735    
  0.11668243    
 -0.35919559    
 -8.21477771E-02
  3.03566027E-02
  0.48525205    
 -0.77182740    
  0.44025144    
 -0.12421396    
  0.37931964    
 -0.41210955    
 -0.37106362    
  0.21245867    
 -6.45384640E-02
  0.52324826    
 -0.48643434    
 -0.24445313    
  0.69826239    
  -1.1037272    
   1.4657452    
 -0.77259779    
  0.73273772    
 -0.23196211    
  2.07622051E-02
 -0.31389788    
  0.31617835    
  5.75379804E-02
 -0.30430698    
  0.50965875    
 -0.41779995    
  0.88714659    
  -1.3444654    
  0.94282609    
 -0.52621907    
 -9.58643854E-02
  0.82705969    
 -0.89322555    
  0.44693843    
  0.44093949    
 -0.65630102    
  1.28372852E-02
 -0.18436466    
 -7.64705762E-02
 -9.98327229E-03
  0.14888112    
  0.32861939    
 -0.36980146    
 -7.15702251E-02
 -0.14558509    
  0.42760634    
 -0.27238980    
 -3.19982227E-03
  0.29486769    
  0.21787927    
 -0.26428542    
 -5.92192933E-02
 -8.87007043E-02
  4.53334525E-02
  0.73651445    
 -0.51171011    
 -0.49328128    
  0.41268542    
 -0.14420836    
  0.13698807    
  0.41667420    
 -0.66179657    
  0.37198934    
 -0.38441166    
 -0.13353153    
  0.15210758    
  0.31566122    
  1.77388377E-02
  3.24354284E-02
 -0.19172749    
 -0.35888636    
  0.39929596    
 -0.19327222    
 -0.12797004    
  0.49361354    
 -0.36264509    
  0.11311486    
  0.44049507    
 -8.06163698E-02
 -0.40081191    
  0.29669413    
 -0.40546528    
  9.27385222E-03
  0.53153300    
 -0.15415080    
 -0.42141449    
  6.23253882E-02
  0.56263250    
 -0.52410924    
  0.33730254    
 -5.10749109E-02
 -0.13540457    
 -9.43106934E-02
 -0.29873180    
  0.23930845    
 -2.95877848E-02
  0.11343592    
  6.48736805E-02
 -2.03050599E-02
 -0.12550524    
  9.68945846E-02
 -7.94693362E-03
 -0.33860195    
  0.29233527    
  3.55714262E-02
 -0.52982193    
 -8.08041394E-02
  0.54966533    
 -0.33647215    
  3.14985253E-02
  0.17388806    
  9.02632698E-02
  7.72918239E-02
 -0.10138926    
  0.28233239    
 -3.27129737E-02
 -0.13727118    
 -3.04309893E-02
  0.27780211    
 -0.24193606    
  0.22042990    
  5.70374019E-02
 -0.22983955    
 -0.24139702    
  0.62156624    
 -0.46085846    
  6.24354593E-02
  0.20186614    
 -0.12588026    
 -0.24160577    
  0.11432632    
  5.91568053E-02
  3.33793275E-02
  9.39317793E-02
 -0.11692146    
  0.91577375    
 -0.97704464    
 -4.78291661E-02
 -0.46482953    
  4.92269546E-02
  0.36537078    
 -5.92998303E-02
  -1.1548253    
  0.47127834    
   1.4390197    
  0.24525397    
 -0.89119464    
 -8.41336995E-02
  0.28689811    
  0.73462778    
 -0.86246109    
  0.17156892    
 -9.19373855E-02
 -0.10125387    
 -0.59436572    
  0.66043985    
  2.27570552E-02
 -1.76548287E-02
 -0.16867484    
  0.82290632    
 -0.98259461    
 -0.26554978    
  0.10904050    
  0.24763454    
 -0.17974427    
 -0.11009077    
  2.13226452E-02
 -0.11620200    
  0.16960287    
 -0.13696566    
   1.2030551    
 -0.83180797    
  6.73035160E-02
  3.48871499E-02
 -0.71626961    
  0.50378323    
  0.26534975    
  7.56554604E-02
  7.03321472E-02
  2.33902596E-03
  0.20427498    
 -0.51082575    
 -9.65806097E-02
  0.47087738    
 -0.11071204    
  0.18840073    
 -0.47771013    
  0.10796299    
  0.34933805    
 -0.40959749    
 -0.11855952    
  0.49033758    
 -0.38427767    
 -0.58026773    
  0.82210362    
 -0.19875230    
  2.96757650E-02
  0.12619448    
 -0.28083289    
 -2.06906069E-02
  3.47831356E-03
 -0.31110233    
 -0.11541604    
  0.12953389    
 -0.13486736    
  0.39651257    
  0.51010615    
 -0.17930248    
  0.10303246    
 -0.72873807    
  0.26570326    
  0.78000414    
 -0.62903321    
 -0.18871117    
  0.49844140    
 -0.10328595    
 -1.19708972E-07
  2.80989408E-02
 -0.54151869    
 -0.37982282    
  6.13688007E-02
  1.76995713E-02
  0.26998234    
   1.0805939    
  -1.1939224    
  0.30748469    
  2.89874002E-02
  0.99721229    
 -0.78556287    
  0.33771002    
 -0.28425130    
 -0.30147532    
 -0.10536042    
 -9.48986039E-02
  0.40093008    
  0.10626899    
  0.33296278    
 -0.52129698    
  0.28190896    
 -0.45375910    
 -4.39190716E-02
 -0.36545977    
  0.78845739    
 -0.38692135    
  1.75120135E-07
  0.67326564    
 -0.63087004    
  0.43153736    
  0.25782919    
 -0.51019466    
 -0.31216449    
 -0.13846979    
  0.99983060    
 -0.13431227    
 -7.34671950E-02
 -0.32266667    
  0.59224886    
 -0.64305335    
  0.13108529    
 -3.48874256E-02
 -0.50983971    
  0.55326200    
  8.93691927E-02
 -0.12689173    
  0.36341670    
 -4.09859652E-03
 -0.12680696    
 -0.40197492    
  0.13047817    
 -3.06298840E-03
  0.10198049    
 -2.52467096E-02
 -0.19375031    
  3.44223157E-03
  0.71187103    
  0.18147792    
 -0.83333123    
  0.47323459    
 -0.66924149    
  0.36529893    
  2.42928024E-02
 -0.34719598    
 -6.63011372E-02
  0.53157657    
 -0.49204588    
  0.16735205    
 -0.18297733    
  3.92931327E-03
  0.42231563    
  0.53470260    
 -0.42985651    
 -0.76015800    
  0.53817117    
 -0.46654165    
  6.68399334E-02
 -0.29344568    
  0.58328068    
 -0.22314361    
   1.1225181    
 -0.66723901    
 -0.19415617    
 -0.12557712    
  0.30686301    
 -2.89112329E-02
 -0.25704515    
  0.12007946    
  0.65892911    
 -0.12273993    
 -0.62570572    
  0.16318767    
  3.90020162E-02
 -2.77024750E-02
  0.57553971    
  -1.1672668    
  0.80357111    
 -0.27264443    
  0.25660729    
 -0.13849248    
  4.15645316E-02
  0.16391765    
 -0.27409580    
  0.17900188    
  0.14563106    
  0.25745559    
 -0.63158953    
  0.17983080    
 -0.29686794    
 -0.33111763    
  0.20997317    
  0.33755407    
 -4.13850099E-02
 -6.39751256E-02
  0.37600631    
 -0.43157634    
 -0.28451261    
  0.91713417    
 -0.55624878    
  0.35107091    
  0.10037933    
 -0.21428761    
 -0.36232552    
  0.38752756    
  0.15866533    
 -0.41224483    
 -0.26178125    
 -0.12491074    
   1.1583108    
 -0.78926611    
 -0.72021651    
 -0.60005671    
   1.3666583    
 -0.23525630    
  0.21522710    
  8.84553120E-02
  0.41249502    
 -0.46128511    
  4.08221036E-02
 -1.88430641E-02
  5.03416285E-02
 -0.11778320    
 -0.14019792    
  0.22914569    
  0.51613057    
 -0.86222374    
  0.21862200    
  0.28692669    
 -0.49062282    
  0.75420725    
  0.36517552    
 -0.54610419    
  0.10869539    
 -0.33236107    
 -0.32401729    
  0.26208660    
  8.29894934E-03
 -5.95921017E-02
 -0.29354715    
  0.43508723    
 -0.47509253    
 -0.62606078    
  0.88054472    
  0.22060858    
  0.19116580    
  0.28453228    
 -0.32955617    
 -0.44916967    
  2.04089936E-02
  0.45900071    
  0.40688244    
 -0.63268912    
  0.35346997    
 -0.46626553    
 -0.21201156    
 -0.15108046    
 -4.38667275E-02
 -0.11890464    
  0.52586329    
  0.34072757    
 -0.57512808    
  0.77811259    
 -0.52011186    
  0.38285968    
 -0.60018927    
  2.15063486E-02
  0.19582334    
  1.15942564E-02
 -4.41900082E-02
  0.25164917    
  0.10231128    
 -0.21367465    
  6.58465773E-02
 -0.13073395    
  5.96382543E-02
 -0.44710970    
  0.30603132    
 -0.23457229    
  0.21930499    
  0.19506046    
 -0.41820395    
  0.35552043    
 -0.22584248    
  0.33308807    
  2.41843867E-03
 -0.26067489    
  0.94411325    
 -0.26199865    
 -0.48888129    
  2.55116168E-02
 -0.31061313    
  0.31814134    
  0.18023594    
 -0.37868702    
 -0.17988542    
 -7.32604740E-03
  0.25498438    
  0.39688131    
 -0.61576039    
  6.52033314E-02
  0.85392058    
 -0.75891238    
  0.63723224    
 -0.42319322    
 -1.72205064E-02
 -0.14386454    
 -0.34568349    
  0.43341124    
 -0.32239848    
 -0.30228087    
  0.47793770    
 -0.20880894    
  0.52864325    
  0.26083499    
 -0.41572174    
  8.87283012E-02
  8.79938081E-02
 -9.74724591E-02
 -0.10536063    
  0.15188064    
 -0.11296501    
  0.21855269    
 -0.17864722    
 -0.95746934    
   1.0836387    
 -0.24548157    
 -6.54571950E-02
  0.37156346    
 -6.27819151E-02
 -5.77938892E-02
 -0.12409595    
  5.16784145E-03
  3.29559930E-02
 -0.16796121    
  0.47294915    
 -0.59516668    
  0.49062309    
 -0.38326436    
  0.36472610    
 -0.28146428    
  0.44242302    
 -0.14856184    
 -0.48115373    
  1.97373834E-02
  0.11669674    
  4.80995849E-02
 -0.22868368    
  3.07717808E-02
 -0.34187400    
  0.52025986    
  0.64407510    
 -0.56294984    
  0.45363656    
 -0.16271314    
 -0.18972735    
 -7.80885592E-02
  0.67003953    
 -4.10924740E-02
 -0.78521478    
  0.74236131    
 -0.46212518    
 -0.42014650    
  0.46401292    
  0.34956828    
 -0.72856277    
  0.24607608    
 -0.12516306    
 -3.96651477E-02
  0.37016737    
 -0.35297486    
 -0.19030802    
  0.69999635    
 -0.25522247    
  5.77698834E-02
 -0.60752267    
  0.19055709    
  0.28610355    
 -9.69705507E-02
  3.33793275E-02
  0.41217673    
 -0.81764156    
  0.64265114    
 -0.71734172    
 -0.22825845    
  0.46679327    
 -0.33711538    
   1.1194154    
 -0.51327944    
  2.18722392E-02
  7.63375014E-02
 -0.30793011    
  5.31097613E-02
  0.33194631    
 -0.27064571    
 -4.13850099E-02
  0.15856764    
  0.13473241    
 -0.32187337    
 -0.31411546    
  0.71861398    
 -7.42567107E-02
 -0.40546507    
  0.57906824    
 -0.23149727    
 -0.51747006    
 -0.20935002    
 -0.41233805    
  0.97650951    
 -0.81744486    
 -1.78046059E-02
  0.56217861    
  0.30878860    
 -0.32253477    
  0.44946525    
 -0.37288874    
  0.21800202    
 -0.23090567    
 -0.13167773    
  0.75246394    
 -0.45373186    
  1.09290946E-02
  1.61729101E-02
 -0.18768354    
  0.75718158    
 -0.77016872    
  0.34715274    
 -8.68014172E-02
 -1.52287195E-02
 -0.14566183    
  0.16089042    
  0.14293292    
 -0.27466676    
  2.27283780E-02
 -0.30277669    
  0.38368320    
  5.16784145E-03
 -0.32621586    
  0.48989376    
 -2.19060061E-03
 -0.20898964    
  0.27476090    
 -0.34182525    
  0.29774678    
 -0.13291845    
  1.45988576E-02
 -0.82736915    
  4.85270284E-02
  6.12435229E-02
 -3.01529020E-02
  0.10638060    
  0.20275374    
 -0.71205127    
   1.4200689    
 -0.30881390    
 -0.32349148    
 -1.39860613E-02
  0.51223296    
 -0.44417965    
  0.20989844    
  3.14985439E-02
  0.24005401    
 -0.34627631    
 -0.28004843    
   1.0519114    
  -1.0256432    
 -0.15168467    
   1.1171182    
 -0.64227712    
  0.26668549    
 -0.33606172    
 -0.10599906    
  0.61163926    
  6.90859556E-03
 -0.70179021    
 -0.11000104    
  0.31067166    
 -5.69813093E-03
 -0.42858756    
 -3.57179865E-02
  0.40546522    
  0.34723675    
 -0.62887657    
  0.91548711    
 -0.33937034    
  8.64467472E-02
 -0.86681044    
  0.43618700    
  0.17753315    
  0.50117934    
 -0.64736170    
 -0.46262351    
 -7.10959360E-02
  0.60517836    
 -7.76510909E-02
 -0.23721710    
  0.49094409    
  2.38106940E-02
 -6.56370670E-02
 -0.18433370    
 -0.88946348    
  0.98997831    
  0.44825253    
 -0.52194005    
 -0.15219162    
  0.41455624    
 -0.35473761    
   1.2582779    
  -1.1227320    
  0.21692726    
  6.36879727E-02
 -0.38129172    
  0.15281473    
 -9.82555822E-02
  0.22843944    
 -0.63833886    
 -0.28030196    
  0.23948003    
  0.57014233    
  0.25305808    
 -0.12774087    
 -0.16265477    
 -0.21772334    
  0.41888824    
  4.34852652E-02
 -0.79144031    
  8.97461921E-02
  0.67145431    
 -0.34484056    
  0.34703106    
 -0.28404188    
  0.88679010    
 -0.62263864    
 -0.37794557    
  0.33460942    
 -0.39503026    
  0.79816151    
 -0.43150201    
 -0.34272662    
  0.16757359    
  0.11841763    
 -0.33090413    
  0.14451349    
  0.70530534    
 -0.87124783    
  0.55806756    
 -0.36200178    
 -0.16759375    
  0.31877279    
  0.13129677    
 -0.19992541    
 -3.90020832E-02
 -0.20414917    
  0.64496636    
 -0.29563543    
  0.18763085    
 -0.35871372    
 -0.14399819    
  0.31015503    
  0.65412390    
 -0.59888798    
 -9.55440179E-02
 -0.14053361    
  0.25917321    
 -0.45459774    
  0.36134011    
 -0.39797422    
 -0.33349156    
  0.23967269    
  0.19656403    
 -0.25131452    
  0.31332436    
 -9.27816853E-02
  0.10536056    
 -0.10189433    
  0.24977538    
  0.20409536    
 -0.55195284    
 -0.13026515    
 -5.81821911E-02
  0.26907706    
  0.25365895    
 -9.14923176E-02
  0.16012098    
 -4.96834330E-02
  0.26668549    
 -0.56424642    
  0.40666792    
  7.18562352E-03
 -0.15733770    
 -0.29703689    
  0.63709378    
 -0.50356251    
 -0.49128106    
 -2.17400026E-02
  0.20316504    
 -5.05853146E-02
  0.21556777    
  0.22693874    
  0.15154994    
  1.80650093E-02
  0.12936687    
  0.20087495    
 -1.85532626E-02
 -0.24014124    
  0.26419389    
 -0.28829166    
 -0.47882271    
  0.81355160    
 -0.11060986    
 -0.20479439    
  0.21642257    
 -0.64978492    
  6.08417094E-02
 -0.23801036    
  0.60091603    
 -5.20562530E-02
 -1.28044011E-02
 -0.11456645    
 -0.12612714    
  0.15461908    
  0.47595513    
 -0.50444680    
  1.14942696E-02
  0.17993774    
  0.26657769    
 -0.37752268    
 -7.76013210E-02
  0.49279681    
  0.26722783    
 -0.79521894    
  0.88783002    
 -0.89081937    
  0.18531086    
 -0.42050290    
 -5.84963858E-02
  2.38106847E-02
 -0.21825358    
  0.37408352    
 -0.28992176    
  0.82919782    
 -0.68729353    
  0.20666599    
  0.42840657    
  0.54447973    
 -0.65558434    
 -0.28921914    
 -0.27443674    
 -0.26236427    
  0.78125429    
  0.31911069    
 -0.44475603    
  0.10863385    
  5.94706647E-02
 -0.30868614    
  0.43439266    
 -0.67099106    
  0.84273404    
 -0.60299611    
  0.46529052    
 -8.62959027E-02
 -0.50939620    
  5.55699877E-02
  0.42110792    
 -1.78975835E-02
  2.89230198E-02
 -0.24475719    
 -0.47056407    
  0.14578767    
 -0.47778574    
  0.68056828    
  0.25061116    
  0.16116355    
 -0.26488331    
 -0.24664131    
 -6.50046021E-02
  0.30616689    
 -1.32666234E-08
  0.31945229    
  7.31096640E-02
  0.17175265    
 -0.64733785    
  0.47372794    
 -0.24285324    
 -0.53157663    
  0.69717115    
 -0.47725886    
  0.17745537    
  0.42425776    
 -0.46858630    
 -0.34500703    
  0.20538673    
 -2.30651889E-02
  0.53062826    
 -0.50106949    
  0.52815050    
 -0.36433783    
 -0.27675295    
  0.74778610    
 -0.25893950    
 -2.22482043E-03
 -0.14344370    
  1.53063070E-02
  0.16099870    
 -0.57153994    
  0.52070051    
  0.32112998    
 -0.42121366    
  4.99991747E-03
 -0.16501579    
  2.32567973E-02
 -8.07614997E-02
  0.26404032    
 -0.25782916    
  0.23116106    
 -0.57509118    
  0.42421106    
 -1.10049868E-07
 -0.45977032    
 -7.02866092E-02
  0.40222350    
 -4.65198606E-02
  0.33744350    
 -0.23719795    
  0.15106890    
  9.57912281E-02
 -0.43969804    
  0.61154866    
  0.58305228    
 -0.93051565    
  0.11363564    
  4.25596237E-02
 -0.43911314    
  0.29996395    
 -3.14762928E-02
  6.74413070E-02
  0.18322709    
  0.30060735    
 -0.50859487    
  0.11063895    
  0.40463343    
 -0.66202265    
 -0.17205194    
  0.36506885    
  3.14160660E-02
 -0.25389493    
  6.43307194E-02
  0.30620131    
 -0.11149529    
 -0.10536030    
 -8.93452391E-02
 -0.74100316    
   1.0145674    
 -0.21019457    
 -2.96759643E-02
  0.12975912    
  0.18099774    
 -0.17572089    
 -0.34174919    
  0.57327855    
 -9.63546038E-02
 -0.26121572    
  2.35998761E-02
 -7.56788626E-02
 -0.13083963    
  0.45100734    
  0.22040007    
 -0.71163177    
  0.58695722    
 -0.16178696    
 -0.53969383    
  0.20711637    
 -0.16612706    
  0.10294801    
  0.13217168    
 -0.14677058    
 -0.17645645    
  0.10404394    
  0.32739696    
 -7.08258376E-02
  0.14228508    
 -0.11811488    
  0.11279561    
  0.51561415    
 -0.61359453    
  0.24179222    
 -0.43952596    
  0.93405342    
 -0.62509370    
 -0.41074228    
 -0.13126625    
  0.34163013    
 -0.10500345    
  0.23732840    
  0.47351858    
 -0.10731172    
 -0.47627303    
  0.39068148    
 -0.94872600    
  0.20316504    
  0.80342811    
 -0.45169848    
 -1.58984046E-02
 -0.26236421    
  0.72189671    
  0.23201096    
 -0.50230128    
  0.55391556    
 -0.88404185    
  0.58819640    
 -0.16444938    
 -0.17942709    
  5.61944135E-02
  0.58960664    
 -9.03228521E-02
 -9.01825204E-02
 -0.25027764    
 -0.52412248    
  0.12562627    
 -0.28306335    
 -0.14878869    
  0.38929230    
 -0.20430036    
  0.47554359    
  0.25468519    
 -0.30568776    
 -0.21302049    
 -0.18954176    
  7.93734044E-02
  0.22233993    
  0.14074031    
 -9.05726030E-02
  6.51118532E-02
  8.24643150E-02
  3.88145782E-02
  8.97573158E-02
 -0.74798810    
  0.62730074    
  7.82264676E-03
 -0.79995161    
   1.1993376    
 -0.23233196    
 -0.40656471    
  0.28520384    
 -8.27344954E-02
  6.26835898E-02
  0.34547317    
  0.11339281    
  -1.1147417    
   1.1782799    
 -0.76149684    
  0.12667504    
 -0.34500703    
  0.74952757    
  2.97975857E-02
 -0.37385964    
  0.64255536    
 -0.75535113    
  0.13129021    
  0.19014420    
 -0.34255132    
 -0.30821660    
  0.25177532    
  0.61431354    
 -0.47595486    
 -0.10660969    
  0.96508080    
  -1.0498220    
  5.29924966E-02
 -3.27897407E-02
 -2.70284768E-02
  0.30718252    
 -0.42325446    
  0.33921593    
  5.85272163E-02
 -0.48196137    
 -0.14858747    
  0.29974499    
  9.26905274E-02
  9.67992395E-02
  0.36497387    
 -0.33276021    
  5.87581806E-02
  0.23395446    
 -0.15057279    
 -0.31129211    
 -0.20370929    
  0.23726916    
  0.86551851    
 -0.60290045    
  3.00024692E-02
 -8.20973143E-02
 -1.34591553E-02
 -0.36561918    
  0.98131752    
 -0.88458765    
  8.49405751E-02
  0.26211348    
  4.99991747E-03
  0.16724578    
  0.18267334    
 -0.65014815    
   1.0119067    
 -0.71167779    
 -0.21013603    
 -0.17069700    
   1.0937344    
 -0.82354009    
  0.73006183    
 -0.80224323    
  0.59408760    
 -0.90806037    
  8.63278657E-02
 -0.19900104    
  0.30248043    
  0.30947649    
 -0.22813106    
  0.32524875    
 -0.26756954    
 -2.38818061E-02
  0.17676727    
 -1.14266356E-07
  5.42005338E-02
 -0.19827549    
  0.21492290    
 -0.30353004    
  1.26984054E-02
  0.34589130    
 -0.30570045    
  0.36632502    
 -0.45830745    
 -0.12361417    
 -0.23638889    
  0.28410423    
 -0.30820182    
  0.78845739    
 -0.63500404    
  0.23064685    
 -8.67093578E-02
 -0.13146301    
  0.63793147    
 -0.21607254    
  0.41892433    
 -0.65984005    
  0.11086267    
  0.35914096    
 -0.29924306    
 -5.06812744E-02
  0.20649168    
 -0.14712739    
  0.22141306    
 -0.39398372    
 -0.35863379    
  0.72688532    
 -0.48432350    
  0.24143668    
  0.24761526    
  0.24921578    
 -0.59516668    
  0.61518580    
 -0.36832553    
  6.30727112E-02
 -0.37536037    
 -1.07334955E-02
 -0.22945827    
  0.32868496    
 -0.28011045    
 -4.40598354E-02
 -0.14518198    
  5.07722199E-02
 -6.12436384E-02
  0.64461994    
  0.20867470    
  0.14384790    
 -0.43302590    
  0.51857996    
 -0.63936132    
  0.16184296    
 -0.14177567    
  0.39213160    
 -0.16502236    
 -0.16921517    
  0.12608199    
  0.18323961    
 -0.20552425    
  9.40291584E-02
 -6.62491620E-02
  0.37297985    
  0.29940531    
 -0.11237787    
 -0.58497357    
 -1.41442930E-02
 -0.38014725    
 -4.17560525E-03
 -0.23471665    
 -5.43609783E-02
  4.90562841E-02
 -4.90559265E-02
  1.66208670E-02
  0.10426091    
   1.2019905    
 -0.89713013    
  0.23041637    
  3.41911986E-02
 -1.41045330E-02
  0.52493006    
 -0.59250373    
 -0.31126076    
  0.36164194    
 -0.14265622    
  0.17395315    
  5.45094721E-02
 -0.10329955    
  0.22314359    
 -9.45611205E-03
  0.73501372    
  -1.0410743    
  6.55460060E-02
 -4.95458394E-02
 -3.17965262E-03
  0.24705887    
 -5.89158498E-02
  0.30078843    
 -0.47313353    
  8.41336027E-02
  0.89826196    
 -0.70258123    
 -0.56854200    
  0.58499360    
  5.88405132E-02
 -0.52187538    
   1.2819620    
 -0.89142287    
 -0.53364009    
  8.98563415E-02
 -0.21730135    
 -1.46699734E-02
  0.47061941    
 -9.27379075E-03
 -0.16874948    
  0.17494154    
  0.58744341    
 -0.50740075    
  0.30673048    
  0.17460512    
 -0.35065681    
  0.31845385    
 -0.82512128    
  0.54828936    
 -0.29974499    
  0.14158958    
 -1.98587086E-02
 -0.18519105    
 -0.16862255    
  0.56252688    
  1.61479581E-02
  2.28592870E-03
 -0.29225853    
  0.20897648    
 -0.24954358    
  5.57417870E-02
 -3.68139334E-02
 -0.22705741    
  0.13549045    
  0.47810432    
 -0.44774768    
  0.32597604    
 -0.22795145    
  0.55443889    
 -0.52769136    
  0.28400946    
  0.16450386    
 -3.04206349E-02
 -0.42397502    
  0.62447035    
 -0.65745687    
  0.23767182    
 -8.00426751E-02
  4.08220626E-02
 -9.70615670E-02
  0.39345565    
 -0.18978412    
 -0.43164763    
 -0.39856866    
  0.54028451    
 -0.61518556    
  0.91183621    
 -0.60762519    
 -0.53432339    
  0.93155837    
  3.25233005E-02
  0.64255536    
 -0.96367937    
  0.11778306    
  0.10241511    
 -0.37496173    
  0.42949477    
 -0.22105098    
 -0.31714794    
  0.49247649    
  2.59757005E-02
 -7.69608244E-02
  0.19758913    
 -0.85745037    
  0.61260831    
  8.35108459E-02
  3.21194865E-02
  0.25035614    
 -0.13897942    
  0.12773068    
  0.14896598    
 -0.50693464    
  0.38915151    
 -0.27605394    
 -3.52977626E-02
 -0.27380654    
  0.33478373    
 -0.25534657    
 -0.50478351    
  0.46774223    
  0.88485831    
 -0.17859043    
 -0.38063645    
 -8.23161155E-02
 -0.64689606    
  0.33323872    
  0.18770514    
  0.44923592    
 -0.21940312    
  0.38662207    
 -0.36551329    
  0.16343237    
  0.18564178    
 -0.44203728    
  0.83328259    
 -0.69190288    
  0.68815970    
 -0.70319742    
 -0.13786973    
  0.68587452    
 -1.02714421E-02
 -0.69906414    
  9.88108814E-02
 -0.11375908    
  3.55065279E-02
  0.52238637    
 -0.14442784    
 -0.50157243    
  0.77672619    
 -0.52249187    
 -0.55516136    
  0.27425918    
  0.12972368    
 -8.94191582E-03
 -6.17480054E-02
 -0.35576534    
 -0.11042394    
  0.27362430    
  0.35125491    
  6.57267794E-02
 -9.60740000E-02
 -0.26826400    
  0.56639528    
 -0.75976676    
  0.40398273    
  9.07137096E-02
  0.18952227    
 -0.55514151    
 -1.17878765E-02
  0.40150461    
  1.57483909E-02
 -0.43721387    
  0.58912987    
 -0.30044028    
  0.68860525    
 -0.85951179    
 -2.41614533E-08
  0.17392299    
 -6.85627013E-02
 -0.12344411    
  4.98324223E-02
  0.31084925    
 -0.61251724    
  0.85331601    
 -0.35667506    
 -0.12459194    
  0.98446363    
 -0.60191274    
 -0.10462494    
 -0.15619515    
 -0.26036063    
  0.32149068    
 -0.23602962    
  0.32864076    
 -0.28196552    
 -0.50649178    
  0.74579114    
 -2.07259972E-02
  0.44649661    
 -0.83508909    
  0.37541720    
 -0.14228480    
 -0.22927836    
  0.41566914    
  5.67353889E-02
 -0.21597521    
 -0.34484068    
 -1.26850074E-02
 -5.69079779E-02
  0.16566721    
  0.52522522    
 -0.51762056    
  0.35894498    
  0.17657317    
  8.08949694E-02
 -0.28700083    
  4.26729135E-02
 -0.14290021    
  0.70214254    
 -0.48868442    
 -0.36610404    
  0.54598951    
 -0.25305799    
 -0.14936291    
 -0.24309830    
  0.80834281    
 -0.32104787    
 -0.50686514    
  0.21918304    
  0.16900577    
 -0.28678894    
 -0.28293148    
 -9.95845720E-02
 -6.48873895E-02
  0.28907752    
  0.14393735    
  9.99107733E-02
  9.67992395E-02
  0.45198521    
 -0.56198585    
 -0.15028225    
  0.57656997    
 -0.18275546    
 -5.22181066E-03
 -0.33229244    
  0.83576113    
 -0.50871813    
 -0.40678167    
  0.33307847    
 -0.10441647    
 -0.12369660    
  0.71253121    
 -0.50156099    
 -0.21811302    
  0.14644048    
  0.17038244    
  0.50085425    
 -0.45742479    
 -0.16841881    
  0.19311126    
 -0.28930950    
  0.10503473    
  0.15958214    
 -0.42311996    
  0.12538776    
  0.10536063    
  0.50535595    
 -0.21313877    
 -9.48580280E-02
 -8.83691236E-02
 -0.23132893    
  3.36730033E-02
  0.49816301    
 -0.23732805    
  0.28640571    
 -0.47692400    
  0.25473794    
  0.41023830    
 -0.80381262    
  0.64222729    
 -0.45813394    
  1.17303003E-02
 -0.38240913    
  0.48747846    
 -5.39215058E-02
  0.17490712    
 -0.33044398    
  0.29974502    
 -0.19535582    
  0.12841649    
 -0.23929909    
  0.53464401    
 -0.58473766    
  0.22587939    
  5.32039180E-02
 -4.77544069E-02
  0.88088894    
 -0.96592599    
  0.19554742    
 -0.22253552    
  0.32643503    
 -0.29649261    
  2.90719140E-02
  0.19701730    
 -0.41373438    
  0.38992369    
  0.25211746    
  0.14122644    
 -0.61048126    
  0.11844828    
 -2.69559529E-02
  0.54467237    
 -0.46085376    
  0.26929817    
  5.96081205E-02
 -0.19067462    
  3.22956927E-02
 -0.39178792    
  0.46725699    
 -0.57995886    
  0.33144712    
  3.22208703E-02
 -0.76913309    
  0.49276876    
  0.36722985    
 -0.12057079    
  0.21608363    
 -0.53265464    
  0.59161085    
 -0.17244664    
 -0.19189101    
  0.25557899    
 -0.15131792    
  2.92705465E-02
 -0.13904126    
  0.27167061    
 -0.20230959    
 -1.82057712E-02
 -0.12866907    
  0.17733409    
 -0.27773184    
 -0.31556997    
  0.50447047    
 -9.44906697E-02
 -0.18774158    
  0.34830669    
  2.02536602E-02
 -0.12533017    
 -0.22884171    
  0.39589581    
 -0.14458115    
  0.38677320    
 -0.63452220    
  0.26154292    
  0.69861150    
 -0.18833418    
 -0.37230399    
  6.02035150E-02
 -0.26619181    
  0.37065315    
 -0.33323848    
  0.19681132    
 -0.43489632    
   1.0370164    
  -1.1075464    
  0.53514308    
  0.12476555    
 -0.41244751    
  0.14250010    
 -0.35965535    
  0.91180301    
 -0.85030085    
  0.29293156    
  8.04454237E-02
 -0.27012390    
  0.42220196    
 -0.75740904    
  0.76772887    
 -0.56424642    
  0.94265485    
 -0.46635354    
  0.25925490    
 -0.35076049    
 -0.17986755    
  6.82082400E-02
  0.11411332    
 -9.77640077E-02
 -0.19647534    
 -0.10389952    
 -4.09740619E-02
  0.20858957    
  0.25473794    
 -0.42235324    
 -0.30982342    
  0.45559669    
  0.57260019    
 -0.61776912    
  0.68984121    
 -0.43231222    
  2.51900144E-02
 -1.50377704E-02
  0.33394396    
 -0.63177806    
  0.16285911    
 -0.26294267    
 -9.45584550E-02
  2.44909618E-02
 -0.17589051    
  0.21928994    
  0.52539104    
 -0.24448851    
 -0.14399819    
  0.21162951    
 -1.37178469E-02
  6.15990423E-02
  0.92302126    
 -0.64972788    
 -0.23507206    
 -0.39675325    
  2.20598411E-02
  4.96555604E-02
  0.34238669    
 -8.99193734E-02
 -0.14434247    
  0.23916373    
  9.55325291E-02
 -0.14566840    
  1.27714407E-02
 -8.47069100E-02
  0.43629244    
 -0.24800362    
 -0.22200015    
 -0.43739808    
  0.29977664    
 -5.38851172E-02
  0.22521731    
 -6.85984790E-02
 -0.32178754    
  0.43098703    
 -0.47265953    
  7.77489245E-02
  0.58515853    
 -0.24195959    
  0.37521720    
 -0.62096059    
 -0.20544399    
  0.45675847    
 -2.24727821E-02
 -0.35829967    
   1.2573981    
  -1.0006779    
  4.60912809E-02
 -8.12948421E-02
 -0.33777580    
  0.22405645    
 -0.48916426    
   1.1356176    
 -1.73582006E-02
 -0.33686161    
 -8.52787048E-02
  0.19118425    
  3.61051671E-02
 -0.26354679    
  0.57228255    
 -0.75768560    
 -0.13883629    
  0.95551127    
 -0.21458788    
  1.00907255E-02
 -0.15851086    
 -0.25603145    
  0.23462768    
 -0.29089242    
  0.45665112    
 -0.20748290    
  0.57348281    
 -0.50098693    
 -0.21501803    
  0.28043044    
 -0.37112710    
  7.32034221E-02
  4.87899967E-02
 -0.23582856    
  0.71246302    
 -0.25181141    
 -0.47493741    
  0.70920473    
 -0.72369754    
  0.45065698    
 -0.64325011    
 -0.43010226    
  0.73641509    
 -2.30651889E-02
   1.0055219    
  -1.0291319    
  0.40432674    
 -0.13907868    
  0.37893832    
 -0.32294419    
 -3.27073149E-02
  4.74495888E-02
 -7.07364157E-02
 -0.32864940    
  0.35957968    
 -0.23014748    
  0.36968875    
 -0.34757107    
 -0.42598674    
  0.40705875    
  4.96997833E-02
 -7.87810162E-02
  0.10863386    
 -0.20854472    
 -3.62964463E-03
  0.66175044    
 -0.30725944    
  0.16646542    
 -0.33259228    
 -0.31207344    
  0.58228457    
 -8.13846961E-02
  0.14160338    
 -0.61811215    
  8.00019410E-03
  0.24909845    
  1.84620265E-02
  8.47220048E-02
  0.53243905    
 -0.41621354    
 -0.24138889    
  0.35222045    
 -0.13864629    
 -0.10821369    
 -0.55462849    
  0.13477445    
 -0.15996452    
  0.35309711    
  8.90998617E-02
  9.97713655E-02
  0.38649294    
 -0.44452435    
  6.68942556E-02
  0.38965467    
 -0.73796111    
  0.47519833    
 -0.14469635    
  4.10614237E-02
 -9.01509002E-02
 -0.20909195    
  0.19643340    
 -0.27292967    
  0.48196101    
  0.51237476    
 -3.30477320E-02
 -0.75077617    
  0.38837063    
  0.33811280    
 -0.20688309    
 -0.17109448    
  5.58285899E-02
 -0.38419947    
  0.44135824    
 -0.24583511    
 -0.20890108    
  0.20890105    
  0.26278433    
 -0.13713950    
 -0.49488896    
  0.18692215    
  0.75666082    
 -0.28461006    
  0.41158134    
 -0.53320599    
  0.19835864    
 -0.58212078    
   1.0112926    
 -0.67967474    
  1.20922104E-02
 -0.36080438    
 -0.28538567    
  2.26766635E-02
   1.0273747    
 -0.31205374    
 -0.22259523    
 -0.31640127    
  0.63310981    
 -0.46086404    
  0.35350546    
 -0.35350552    
 -3.54305729E-02
 -0.28658977    
  0.76272202    
 -0.27486572    
  0.47201252    
 -0.55294925    
 -7.23206177E-02
 -0.19237180    
  0.58314615    
 -4.76280265E-02
 -4.44457727E-03
 -7.63374642E-02
  0.11991756    
 -0.17934079    
 -0.36179003    
  0.45431328    
 -0.53039563    
 -0.15349238    
  0.36630607    
  0.39368129    
 -0.47345790    
  0.67745399    
 -0.39323786    
  0.17622665    
  0.38040832    
 -2.41701454E-02
 -0.63090491    
 -0.11240966    
  0.28607312    
  5.63531518E-02
  0.64521289    
  0.13113312    
  -1.1284654    
  0.20743646    
  0.39040044    
 -0.51979411    
  0.34671563    
 -0.48843142    
 -0.23708108    
 -9.18073878E-02
  0.47957292    
 -3.94588970E-02
  0.36223215    
 -0.45630464    
  0.69823617    
 -0.33208239    
 -0.16641122    
  0.14012513    
  0.10342161    
 -0.52106714    
  0.26066589    
  7.10681826E-02
  7.61790648E-02
 -0.14724721    
  0.38928214    
 -0.46578965    
 -7.95333609E-02
  0.16730860    
 -0.30178660    
 -0.30294934    
 -9.68497097E-02
 -4.62511852E-02
  1.75956003E-02
  0.70757753    
  0.32701311    
 -0.47497451    
   1.1556474    
 -0.82967162    
 -0.48012677    
  0.15415081    
  0.20909180    
  8.27345923E-02
 -7.20104277E-02
  3.40791866E-02
  0.15046202    
  0.18931867    
 -0.61381030    
  0.11211741    
  0.46239913    
  5.02429903E-02
 -0.60462439    
  0.23831047    
 -0.39634454    
 -0.33414030    
  9.33318362E-02
  0.35121432    
 -1.40354382E-02
 -0.19440854    
  5.02199195E-02
  0.39863935    
 -0.47055176    
 -5.87077364E-02
 -0.11836447    
  5.22197504E-03
  9.43627656E-02
  0.60656643    
 -0.37117589    
  8.26322064E-02
  0.14424938    
 -0.20832847    
  0.47641706    
 -0.24157742    
  9.68945846E-02
 -0.72805017    
  0.38893589    
 -4.15939353E-02
   1.5164418    
  -1.1706365    
  0.15415081    
  8.74015316E-02
 -0.10631475    
  1.65686253E-02
  1.39863091E-02
 -0.20479433    
  7.28760270E-08
 -0.18687718    
  0.52982205    
 -0.49614912    
  0.29592636    
  0.45355150    
 -0.20415427    
 -7.36650079E-02
 -0.38907135    
  0.46273658    
 -0.21311699    
 -0.42223194    
  0.19968228    
 -3.93393300E-02
 -0.56038755    
  0.37806621    
  0.29322204    
 -1.67133529E-02
  0.28838408    
 -0.38257119    
  -1.1079148    
  0.89169151    
  0.29911083    
 -5.84964007E-02
  0.76714736    
 -0.43239808    
  3.80596295E-02
  0.36740547    
 -0.58951241    
 -6.69595003E-02
 -0.28675899    
 -0.19494709    
  0.54607147    
 -0.68024355    
   1.4423840    
 -0.84891546    
  0.11746825    
 -0.20628402    
  0.57497686    
 -0.48333237    
  3.06006614E-02
  0.34232590    
 -0.30997801    
 -0.17650311    
  0.48453364    
 -0.33764267    
 -0.19885078    
  0.81831032    
 -0.31551692    
 -0.64205557    
 -5.91888912E-02
  0.44270322    
 -0.19546245    
  0.11954536    
 -5.50067760E-02
  8.88905395E-03
  0.22608911    
  3.92208546E-02
 -0.21357426    
 -0.50245732    
  0.53280455    
 -0.14603135    
  7.27593526E-02
 -0.26265669    
  0.55252934    
 -0.32256508    
  0.18433373    
  0.41380557    
 -0.61643207    
  0.27295896    
 -0.16238104    
 -0.13550124    
 -0.29084176    
 -7.89882019E-02
  0.11625978    
 -0.10716870    
  0.41297832    
 -0.32634398    
 -0.12350457    
  0.16813679    
  0.11247813    
  0.62339413    
 -0.51590824    
  0.16680908    
  3.96351889E-02
 -6.14343882E-02
 -5.66724278E-02
  0.11810680    
  0.46740949    
 -0.47000369    
 -0.42381439    
  0.53667915    
  3.64505239E-02
 -0.69988108    
  0.58628386    
  6.31278008E-02
 -0.40311474    
  0.24266976    
  0.21091440    
 -0.42238614    
  0.17489941    
 -0.18864526    
  3.73558700E-02
 -0.18632975    
  0.22233993    
  0.42772380    
 -0.25131443    
 -0.46088076    
  0.16507979    
 -9.49477777E-02
  0.47596183    
 -0.72330010    
  0.24733843    
  0.49314037    
 -0.24094096    
  8.59789252E-02
 -0.26520914    
  0.57952225    
 -0.58695692    
 -0.13994862    
 -0.14773378    
  0.30616689    
 -0.61225939    
  0.65527689    
  6.12435378E-02
  3.24706174E-02
 -9.72287729E-02
  2.77797598E-02
  0.17257090    
  0.40065041    
 -0.63684708    
  0.65027004    
  1.90296501E-03
  0.43049765    
  -1.1236448    
  0.35743523    
 -0.11844813    
  6.93922266E-02
  0.63417983    
 -0.93876350    
  0.44749841    
  0.18715231    
 -0.17511863    
 -0.16055058    
  0.26495373    
 -6.68402538E-02
 -1.39214946E-02
 -2.12523118E-02
 -8.46276656E-02
  7.76187656E-03
 -5.02086990E-02
 -8.77509117E-02
 -0.30559319    
  5.08916974E-02
  0.41810760    
 -0.10034790    
 -4.25595492E-02
  7.53493980E-02
  -1.5368671    
   1.4048705    
 -0.11357423    
  5.67764118E-02
 -0.46224177    
 -4.75021712E-02
  0.76105851    
 -0.28768194    
  0.45045340    
 -0.19094238    
 -0.54159743    
  0.74533302    
 -0.44324628    
  6.08185865E-02
 -0.23721710    
  9.38774943E-02
 -0.28410438    
  3.27895880E-02
 -0.13287330    
  0.47656107    
  0.44183257    
 -0.37852067    
  0.52120095    
 -0.43598044    
  8.41542892E-03
  4.63931486E-02
 -0.27093399    
  1.38890566E-02
  0.16200155    
  0.18671083    
 -0.48916426    
  0.36221492    
  0.18140009    
 -0.18694043    
  0.32248601    
 -0.53526688    
  0.18746316    
 -7.08258376E-02
  7.08262697E-02
  8.72485414E-02
  9.69703346E-02
  0.47414207    
 -0.94319808    
  0.34562930    
 -3.27005498E-02
  6.95466101E-02
 -0.41324723    
  0.10731174    
 -5.40671311E-02
  0.43944892    
  0.23122546    
 -0.34751788    
  0.25843811    
  0.18128572    
 -0.75918353    
  0.44761482    
 -0.17199785    
  2.79743667E-03
  0.16683936    
  9.46652144E-02
 -0.49306297    
  0.47351855    
 -0.64602947    
  0.50747275    
  0.40294316    
 -0.49247634    
 -0.18729243    
 -0.25607190    
 -0.26365241    
  0.87173724    
 -0.19265524    
 -0.41973075    
  0.70599550    
 -0.45563921    
 -0.31719637    
  0.21481395    
 -2.63667870E-02
  4.84267175E-02
  0.56531394    
 -0.36200178    
  0.42796013    
 -0.52773124    
 -6.78225905E-02
 -0.10731172    
  0.26895288    
 -0.19372962    
  0.39575627    
 -7.86209181E-02
  6.38785735E-02
  0.31935349    
 -0.12840599    
 -0.50878257    
  0.27484480    
  0.44349229    
 -0.58778691    
  1.48151051E-02
  0.46447375    
 -0.32471171    
 -0.40036297    
  0.19370708    
 -0.46874645    
  0.25187263    
  0.25088027    
  0.42254251    
 -0.36639771    
 -6.22420944E-02
  0.62840486    
 -0.78001016    
  0.30706608    
  1.04166409E-02
  0.13320768    
 -0.35894519    
  0.82383382    
 -0.77318978    
  0.33293876    
  3.05033624E-02
 -0.17547807    
  0.24189234    
 -9.47081447E-02
  2.39923466E-02
 -0.36844358    
  0.56183851    
 -0.32201245    
 -0.17353676    
  0.85559314    
 -0.73748642    
  0.56772506    
  2.60883626E-02
 -0.51177984    
 -0.13250926    
  7.85744637E-02
  0.16879657    
 -0.23922953    
  0.16413943    
 -9.62279215E-02
  9.85189527E-02
  0.39086625    
 -0.38402468    
 -0.26669160    
  0.65071654    
  0.23606294    
  -1.0864614    
  2.50459109E-02
 -0.27480900    
  0.15481506    
  0.25837246    
 -0.33708790    
 -5.31097278E-02
  0.18610249    
  0.85481662    
 -0.77855450    
  0.24664138    
  0.20215973    
  0.19231589    
 -0.74414986    
  4.91593853E-02
  0.14727417    
  0.39907551    
 -0.17976074    
  0.15816164    
 -0.46390864    
 -2.10532658E-02
  3.48469280E-02
  1.95534454E-07
  0.26604578    
 -1.85435265E-02
 -9.53101590E-02
  0.26462415    
  0.14670609    
 -0.39383698    
  0.36616719    
  0.10816226    
 -0.48012680    
 -0.41569152    
  0.39216101    
 -0.31177965    
  3.59320454E-02
  0.21447852    
 -0.21056475    
 -0.16068219    
 -2.79086065E-02
  0.47529620    
  0.64046383    
 -0.59181309    
  4.10454199E-02
  2.90641654E-02
  4.58093025E-02
 -0.20955491    
  8.52206126E-02
 -0.55399781    
  0.14571191    
  0.23326167    
 -0.17964077    
 -2.43913531E-02
  0.37340650    
  0.69031036    
 -0.40830985    
  4.26455308E-03
  0.29298702    
 -0.22116147    
 -0.39561281    
  0.10594847    
  0.11483944    
 -4.83186804E-02
 -0.17541467    
  0.27431881    
  0.54347080    
 -0.99130052    
  0.40896797    
 -0.16705394    
 -0.14500985    
  0.44296932    
 -0.33442944    
 -0.34854472    
  0.90897667    
 -0.36863130    
 -4.58462797E-02
  0.73899376    
  -1.1045258    
 -9.70910862E-02
  0.22078803    
  0.22188492    
  0.44255212    
 -0.31946570    
 -0.52352679    
  9.32576880E-02
 -0.11992578    
  9.21463594E-02
  0.11307734    
 -0.14165048    
  0.13217168    
 -7.58186430E-02
  0.16097660    
  0.85435337    
 -0.99499023    
  0.54318237    
 -0.31602001    
 -4.37225774E-02
 -0.21065211    
  0.90519470    
 -0.89149594    
 -0.26747927    
 -4.45451308E-03
  0.35040554    
 -0.22078781    
 -0.10754152    
 -8.77188053E-03
  4.31099981E-02
  0.15595758    
  6.63420856E-02
  4.62128110E-02
  0.18768355    
  0.15109019    
 -0.27625325    
 -0.37855756    
  0.44876203    
  3.06006614E-02
 -0.27949646    
  0.16342454    
  0.84553790    
 -0.61564797    
  1.69702694E-02
 -0.16421731    
 -7.95708746E-02
 -0.74347228    
  0.47000358    
  0.22957462    
  0.36178988    
  0.16430314    
 -0.30038872    
 -0.20980597    
 -6.32923748E-03
 -3.22609954E-02
  0.24839579    
 -0.37772036    
  0.60341859    
 -0.41675311    
  0.61927742    
 -0.47535124    
  0.23115443    
 -0.23922953    
  5.52045554E-02
 -8.81743431E-02
  2.78925244E-03
 -0.30737320    
  0.15739211    
  0.60525268    
 -3.78080606E-02
 -0.39542413    
  0.52274352    
 -0.36898223    
 -0.49077860    
  1.51515901E-02
  0.48028877    
 -9.25232321E-02
 -0.12482295    
  0.22198687    
 -0.19630758    
  0.17997143    
  0.20366101    
 -0.58242691    
  0.14972246    
 -0.25089186    
 -0.22029589    
  0.66185713    
 -0.23606290    
  0.26498073    
  3.95862907E-02
 -0.31702784    
  2.47692820E-02
 -0.15874842    
  0.63788462    
 -8.70112479E-02
 -0.73104656    
  0.35710421    
 -0.10769875    
  4.89494130E-02
 -0.40705872    
  0.25608781    
  0.34699878    
 -0.21207939    
 -0.22800976    
  4.76279072E-02
  0.72180259    
  1.68072116E-02
  0.14778146    
 -0.28449225    
 -0.55643606    
  0.18847522    
 -0.14854260    
  0.14854251    
  0.53026754    
  3.19745280E-02
 -0.62555385    
  0.15134576    
  1.39471376E-02
 -5.40672243E-02
  0.15164137    
 -0.33396283    
 -0.25886154    
  6.59581199E-02
  0.76299065    
 -0.29033101    
  8.14700797E-02
 -7.36177759E-03
  0.18191074    
 -9.69540998E-02
 -0.22201285    
 -0.23450744    
  0.61131704    
  0.37529883    
 -0.87201267    
 -0.28980732    
  0.95223302    
 -0.57700753    
  2.31223069E-02
 -0.21957837    
  0.30181658    
 -0.18759872    
  0.10536040    
  0.17034520    
  4.47657816E-02
 -0.22371984    
 -9.99317914E-02
  0.39264441    
  6.43108878E-03
 -0.61903936    
  0.38677299    
 -0.11106729    
  0.47338656    
 -0.40640342    
  0.18933937    
 -0.10821366    
 -0.35482129    
  0.95977604    
 -0.70887309    
 -9.99317914E-02
 -0.11818123    
  0.59532499    
 -9.53101292E-02
 -0.28190178    
 -0.27717075    
  0.40673161    
 -5.46299182E-02
  0.39830929    
 -0.37976566    
 -0.53115350    
  0.39047226    
 -8.83856565E-02
  0.12107792    
 -2.66680755E-02
  6.95931241E-02
 -0.29423970    
 -0.18533346    
  0.41297832    
 -5.53989187E-02
 -0.10325303    
  0.45230389    
 -0.42121330    
  0.58551663    
 -4.45379317E-02
 -0.37235603    
 -0.25749117    
  0.12560026    
  0.52385509    
 -3.55768688E-02
 -1.01113273E-02
 -0.30960086    
  3.80481780E-02
 -4.63928059E-02
  0.39611030    
 -0.19214413    
 -0.22656637    
  0.49643695    
  7.37353116E-02
 -0.31885758    
  0.12907706    
 -0.22951125    
 -0.30503061    
  0.10436019    
 -0.18412477    
  0.22530720    
  0.31399003    
 -0.32558438    
  0.19295497    
 -0.51725656    
  0.12847847    
  0.54430163    
 -0.20985784    
 -1.02039631E-02
 -5.26435673E-02
 -0.14206202    
 -0.12953390    
  0.66619122    
 -0.31913722    
  0.11806135    
  1.98463146E-02
 -0.30678603    
 -1.19402679E-02
  0.57028359    
 -0.39701188    
  0.53033125    
 -0.48829782    
 -3.69954892E-02
 -0.14581050    
 -2.95006428E-02
  0.46550229    
 -0.43891308    
 -3.56121473E-02
 -0.60916144    
  0.86382729    
 -5.78473583E-02
  0.50385344    
 -0.85381562    
  0.19746464    
 -0.41709316    
 -6.80532679E-02
 -0.11954527    
  0.24719083    
  0.33410800    
 -0.14972274    
   1.0997571    
 -0.87044716    
  0.45347437    
 -0.31110233    
 -0.46527529    
  0.41173479    
  9.75804999E-02
  0.19695300    
 -0.65478635    
  0.24371907    
  7.57118538E-02
  0.20421556    
 -0.28839013    
 -0.12346469    
  1.27388854E-02
  0.95599830    
  -1.2394699    
  0.98763400    
 -0.11251523    
 -0.67063522    
 -3.13070267E-02
  0.66447151    
  0.14841998    
 -0.52344418    
  0.12656297    
  4.65130806E-03
 -6.71714395E-02
 -0.30857697    
  0.16757359    
  3.37108448E-02
 -3.94417979E-02
  5.31591736E-02
  0.46453932    
 -0.47825697    
 -0.13590214    
 -2.56425347E-02
  0.17253341    
 -0.10051503    
 -0.14962919    
  0.74277258    
 -0.81931239    
  0.67980105    
 -0.53543842    
  0.55633152    
 -0.63473630    
 -5.84109761E-02
  0.40546492    
 -0.44378397    
  0.32129052    
 -0.33307847    
  0.54195648    
 -0.40202287    
 -0.10116922    
  0.34134912    
 -8.16205293E-02
  0.52595997    
 -0.62774259    
  0.31253326    
  0.17397331    
  0.28917792    
 -0.81542444    
  0.90268528    
 -0.55756307    
  0.34971288    
 -0.36417112    
 -0.36853418    
  0.31108999    
 -1.29367579E-02
  0.26795772    
 -3.03362273E-02
 -1.03199398E-02
 -0.57582515    
  0.35371843    
 -0.50479901    
  0.28553382    
 -0.30285028    
  0.16098930    
  0.48978797    
  0.14794868    
 -5.03629781E-02
 -0.36497390    
  2.64333226E-02
 -0.18755239    
  0.55661416    
 -0.28835025    
  0.22421269    
 -0.30782679    
  0.11519559    
  1.28701916E-02
 -0.31973314    
 -3.58460546E-02
  0.32440814    
 -0.20419499    
  0.70600933    
 -0.55881715    
  0.23093438    
 -0.10265396    
  0.35765716    
 -0.53165972    
  8.13913345E-02
 -0.36324263    
  8.89476314E-02
  0.58857453    
 -0.27205688    
 -8.63066986E-02
 -0.17838553    
  0.20067084    
  2.98530143E-02
  0.54809052    
 -0.68238592    
  0.34560463    
 -9.29318368E-02
 -8.93895775E-02
 -0.10391863    
 -2.03791428E-02
 -0.11191795    
 -0.11490873    
  7.46351779E-02
 -0.11992578    
  0.13690419    
  0.43313706    
 -0.29792354    
 -0.38220832    
  0.20925465    
  0.25480482    
 -0.58778667    
  7.06176609E-02
  4.44518104E-02
  0.58778673    
 -0.11506933    
 -8.18510056E-02
  8.99481997E-02
 -0.23191838    
 -0.29790342    
  0.65118289    
 -0.49117863    
  0.59939241    
 -0.33732727    
 -0.28568789    
  0.47596183    
  0.21119107    
 -0.43186250    
 -0.27541199    
  0.32361409    
  0.77228451    
 -0.89744759    
 -0.10536043    
  0.49288806    
 -0.57385719    
  0.55789310    
 -0.69544894    
  0.77283549    
 -4.57099341E-02
 -0.28991187    
 -0.18232170    
  0.31324515    
  0.16785695    
 -0.10462494    
 -0.27469492    
 -0.54918629    
 -4.57222536E-02
  0.49312592    
  0.61518562    
 -0.32571939    
  0.13720135    
  5.22253513E-02
  0.11285457    
 -0.46448508    
  0.11287948    
  0.70432055    
 -0.33702794    
 -0.33959007    
  0.41993174    
 -0.49951950    
  0.29505140    
 -0.19384135    
  8.20975825E-02
  0.60703111    
 -0.74975300    
  0.21171482    
  7.31224641E-02
 -0.45810869    
 -0.34802517    
  0.22601034    
  0.33701715    
  7.60524720E-02
  0.25495541    
 -0.62689781    
  0.93011427    
 -0.90123117    
  0.39951622    
 -6.66089430E-02
 -7.96178356E-02
  0.23084858    
 -0.19290353    
  0.40546525    
 -0.21916232    
 -6.64444081E-03
 -0.11528625    
 -0.13602838    
 -0.14090548    
  3.28394026E-03
  0.39115557    
  0.18564178    
 -0.24032517    
 -0.42916283    
  0.82284933    
 -0.35464570    
 -0.50483733    
  0.73873401    
 -0.41351885    
 -0.16046000    
 -4.53154072E-02
 -5.79378307E-02
  1.39374780E-02
  0.29457852    
 -6.66023567E-02
  0.34392181    
 -0.25438830    
  6.57973588E-02
  1.86922010E-02
  0.54897743    
  -1.0376730    
  0.66054600    
 -0.65677977    
  0.21862200    
  4.14261073E-02
  0.24550062    
  0.30119580    
 -0.56424046    
  0.52138913    
  0.16286899    
 -0.33024183    
 -0.52752745    
  0.53782606    
 -0.23447816    
  8.67956877E-02
 -0.57036233    
  0.21808892    
  0.22853436    
  0.11419245    
 -0.12228958    
 -0.42185879    
  0.41095984    
 -0.18947054    
  0.42297104    
  0.29147100    
 -0.38938758    
 -2.91280542E-02
 -0.80785632    
  0.59146333    
 -0.24478272    
 -0.26706263    
  0.10178246    
  0.50063586    
 -0.48237014    
  0.51534045    
 -1.63491517E-02
  0.23407267    
 -0.53651518    
  0.40422526    
 -0.18779555    
 -0.23519181    
  0.29898176    
  0.70709431    
 -0.81058413    
 -0.22626366    
  0.38174871    
 -3.25230435E-02
  4.83967327E-02
  4.36527282E-02
  4.42334190E-02
 -0.15294965    
 -0.18737619    
 -4.13850360E-02
  0.52896994    
  7.39598945E-02
 -0.45584619    
  0.28844160    
  0.30741781    
 -0.12471665    
 -0.59731966    
 -0.19341761    
  0.23726916    
  0.43473569    
 -0.37391689    
  5.43940924E-02
  0.40937904    
 -0.54796505    
  0.51217616    
 -0.23127353    
  9.71638188E-02
 -1.39860436E-02
  0.44233581    
 -0.62184411    
  0.10648359    
 -2.04090010E-02
 -0.22766413    
  8.67418647E-02
  0.30896732    
 -0.19415613    
  0.62330377    
 -0.54204065    
  0.22606610    
 -0.47390223    
 -0.11934657    
  0.41481084    
 -0.18046297    
  0.32325348    
  0.20359892    
 -0.37948945    
 -0.36080438    
  3.44223157E-03
  0.27991998    
  0.16043894    
  0.12659368    
 -0.56695271    
  0.28251398    
  0.22417915    
 -0.13738360    
 -5.61807305E-02
 -0.51839197    
  0.48258245    
  0.14292720    
  0.37568045    
  0.37236536    
 -0.91202623    
 -0.16439806    
 -0.11270192    
  0.42972994    
  5.98184802E-02
 -0.59685993    
  0.14518215    
  0.12078156    
 -0.10403059    
 -3.03562675E-02
  0.35393164    
 -4.81922878E-03
 -7.52233863E-02
 -0.16068217    
 -5.98604940E-02
 -0.26203978    
  0.59572494    
 -0.14758314    
  0.20629072    
 -0.17969324    
  7.82238990E-02
  0.11670391    
 -0.23509386    
  0.64701736    
 -0.62272459    
  1.06102135E-02
 -0.21722457    
   1.1884431    
 -0.96333402    
  0.47457421    
 -0.25247821    
  3.09622083E-02
 -0.28227666    
 -1.63044874E-02
  0.40272161    
 -0.27675295    
 -0.22677320    
  0.12516320    
  0.69714981    
 -0.69982725    
  0.67556715    
 -5.90058826E-02
 -0.64649582    
 -0.41100523    
  0.44093949    
  9.45787281E-02
 -0.31571341    
  0.44159383    
 -0.51801968    
  1.78897083E-02
  1.75749306E-02
  0.58468461    
 -0.64574486    
  0.34961280    
 -0.15197729    
  0.11473889    
  3.20029259E-02
 -0.31158763    
  0.40665910    
  4.20622453E-02
 -0.24805072    
  0.20837212    
 -0.34652245    
  0.25168860    
  0.12531723    
 -9.18520764E-02
 -0.28515351    
  0.40658677    
 -0.59498745    
  0.97930384    
 -0.43490160    
 -0.37297946    
 -0.25621870    
  0.54047018    
 -0.33338416    
 -0.16378921    
  0.34431085    
 -0.19867069    
  0.42361450    
 -0.59936422    
 -0.18669794    
   1.2632341    
  -1.1303612    
  0.29685664    
  0.32959959    
 -0.16862275    
  0.26034400    
 -0.44558510    
  0.55206871    
 -0.37267530    
  0.22490168    
 -0.36305174    
 -6.75665960E-03
  0.58212101    
 -0.11211720    
 -0.15556420    
 -0.39929590    
  0.26717821    
  0.13951647    
 -0.12827997    
  0.23093438    
 -0.18454121    
  5.19596264E-02
 -2.82431785E-02
 -9.55705345E-02
 -0.11527910    
  0.11814013    
  0.55059564    
 -0.43726683    
  0.28448835    
 -0.64994800    
  0.47869730    
  0.23446888    
 -0.29794484    
 -0.38623390    
  0.30274662    
 -0.26078221    
 -0.28312615    
 -8.53599533E-02
  4.83187586E-02
  0.36044139    
  2.91757211E-02
 -0.20886874    
  0.63018245    
 -0.34743336    
 -3.01225465E-02
  0.17104504    
 -0.33698761    
  0.32140324    
 -8.17893595E-02
 -0.14989845    
  0.18342105    
 -0.20342161    
 -0.24699485    
  0.83365864    
 -0.71587551    
  0.97939152    
 -0.61965603    
  6.47054240E-02
  3.20618562E-02
 -0.34426937    
 -1.37932729E-02
 -7.19732717E-02
 -0.33349156    
  8.96120369E-02
  0.93141401    
 -0.48550785    
  8.19172487E-02
  0.60511363    
 -0.55311841    
 -0.54243076    
  0.70681494    
 -0.48550782    
  0.24640036    
 -9.01509002E-02
 -0.41494396    
  0.26236427    
  0.13673162    
  0.26261020    
 -0.40301111    
  0.28584194    
  0.63044858    
 -0.89088106    
 -0.24671653    
 -6.14850968E-02
  0.37408352    
  0.20006037    
  0.88163090    
  -1.2142645    
 -0.31749636    
   1.2268667    
 -0.74054950    
 -0.21588856    
  5.08916974E-02
  0.13209924    
 -1.00839809E-02
  0.36172977    
 -7.06748515E-02
 -3.59934680E-02
 -5.37766069E-02
  0.22865322    
 -0.46780825    
 -0.24084330    
  0.20875485    
  0.19372945    
  8.85026604E-02
  3.75379100E-02
  0.18887900    
 -0.47656101    
  0.73270512    
 -0.33782205    
 -0.24827941    
 -1.21954717E-02
  0.22925977    
 -0.47489357    
  0.48701480    
 -7.50352666E-02
  7.50350133E-02
  5.16546480E-02
 -0.29610780    
  0.73088765    
 -0.87635791    
  0.33799613    
 -3.88146713E-02
 -0.23042580    
  0.18729271    
 -0.37695011    
 -9.69178081E-02
 -8.78161490E-02
 -8.56947303E-02
 -0.22974445    
   1.3422940    
 -0.52476311    
  0.14407492    
 -0.21683419    
 -0.15993242    
  0.93166983    
 -0.30134073    
 -0.25609723    
 -0.10988296    
  0.33808985    
 -0.28297937    
 -0.37250233    
   1.1127787    
 -0.63357639    
  0.36363870    
 -0.58377445    
 -5.24004176E-02
  0.36675057    
 -2.89230533E-02
 -0.12486221    
 -0.29538441    
 -0.11264145    
 -0.14903574    
 -0.13353126    
 -9.63309854E-02
  0.20728838    
  0.50808215    
 -0.12260248    
  0.32127318    
  0.45096079    
 -0.63328224    
  0.52903718    
 -0.29835463    
  0.35710421    
 -0.89181787    
  0.22533894    
  0.30722666    
 -0.51441622    
  0.30196816    
 -5.46582863E-02
 -8.46277829E-03
  9.71111208E-02
  0.50876695    
 -0.24383543    
 -0.42941824    
  0.65453255    
 -0.60142261    
  1.70945469E-02
  0.43332207    
 -0.62586498    
 -4.19643372E-02
  0.32621560    
  0.25160062    
 -0.40146509    
  0.62340546    
 -0.30331999    
 -9.09718946E-02
 -0.19093001    
  0.28840247    
 -0.15379074    
 -0.12600324    
  -1.2428128    
   1.0052804    
  0.33284238    
 -9.53102931E-02
 -0.30497372    
 -2.35306267E-02
 -0.24116196    
  0.94418108    
 -0.67562002    
  0.54349083    
  3.09075881E-02
 -5.81821911E-02
 -0.17041135    
  0.20215973    
  0.11380704    
  0.10754935    
 -0.42899561    
  0.30335522    
 -0.56929743    
  0.24371907    
  0.14609255    
 -0.10752018    
 -0.35282117    
  9.88003686E-02
 -0.28420374    
  2.73991283E-02
  0.60858983    
 -0.23982619    
  0.25200638    
 -0.71024138    
 -1.99010596E-02
   1.3146960    
 -0.71359766    
 -0.43908152    
  3.77404280E-02
 -7.69609436E-02
  3.49379592E-02
  0.59396684    
 -9.69705507E-02
 -0.47997499    
 -0.88309252    
   1.3472778    
 -0.15769379    
  0.18387303    
  0.56807029    
 -0.74266946    
 -0.36329010    
  8.83131648E-08
  0.65710741    
 -0.20834522    
  0.96803582    
 -0.66772228    
 -0.38271356    
  0.49536923    
 -0.25881922    
 -0.14571197    
  0.24256165    
 -9.20190662E-02
 -7.50352666E-02
 -0.58260542    
  0.31972155    
 -0.16093050    
 -0.13580145    
   1.0066301    
 -0.39637026    
 -0.76744497    
  0.28101075    
  0.31442958    
  0.21548986    
  1.64128970E-02
 -0.47279799    
  0.70796227    
 -0.55274582    
  0.68994737    
 -0.93898231    
  0.53591806    
 -0.39829674    
  0.45425543    
  2.90524308E-02
 -6.62983675E-03
 -0.32764193    
  0.14043066    
 -0.33326858    
  0.31709599    
 -0.44002292    
  0.15595758    
  0.41861555    
  8.42363685E-02
 -1.98464226E-02
 -0.23209202    
  0.24316658    
 -0.21001424    
  5.80640063E-02
  0.21386978    
 -0.30228105    
  0.13353141    
  0.24831440    
 -0.62122667    
  0.15770303    
  4.45837490E-02
 -0.16388766    
  0.49076292    
 -0.42131308    
  0.73690438    
 -0.81668067    
 -0.25032619    
  0.61938107    
 -0.26404044    
  0.37488827    
 -6.63960949E-02
 -0.23060849    
 -0.35626325    
 -8.14155564E-02
  1.33040706E-02
  0.20267116    
  0.11538225    
  0.61657065    
 -0.66248035    
  0.49731207    
 -0.34508067    
  0.10391848    
 -0.10391863    
 -0.53120476    
  0.82606554    
 -0.12802848    
 -0.10536052    
 -0.34627628    
  0.15906473    
  0.13434795    
 -4.97904941E-02
  8.90113637E-02
  0.15493535    
 -3.34958583E-02
 -0.47341576    
  0.63897133    
 -0.56737769    
  0.42823422    
 -6.10690042E-02
  0.42129233    
 -0.56458694    
  1.72913875E-02
 -4.38028499E-02
   1.0296195    
  -1.1136503    
  0.40329826    
 -0.29858732    
  0.18378258    
 -0.40182200    
  0.26376212    
  0.12828040    
 -0.18576746    
 -6.09943122E-02
  0.33602306    
 -0.51834422    
  0.54056758    
  0.10821344    
 -0.28833976    
 -0.23972751    
  0.65218562    
 -0.37881967    
 -0.17775191    
  0.32203954    
 -0.14683522    
 -0.33647236    
  7.89431185E-02
 -0.35714635    
  0.90871495    
 -0.59887457    
  4.73060310E-02
  0.81568617    
 -0.65448797    
  8.39150790E-03
 -0.14352956    
 -0.25499591    
  0.20217855    
  0.12416565    
  0.81822205    
 -0.82122058    
  0.86262387    
 -0.71492904    
  0.31325901    
 -0.71226823    
 -3.93753462E-02
  0.53698665    
 -2.61609945E-02
  7.20403865E-02
 -5.76858968E-02
  0.39030716    
 -0.38556775    
  0.52070588    
 -0.66271627    
  0.16998415    
  6.66913614E-02
 -0.24213983    
 -0.24390532    
 -0.23104168    
  0.42148888    
 -0.11959112    
  0.27950564    
  5.51039986E-02
  0.64418197    
 -0.94989705    
 -0.30042091    
  0.32850429    
 -0.36329010    
  0.15161905    
  0.34942436    
  3.16648372E-02
 -0.21990211    
  3.23098875E-03
  0.16878936    
 -0.23203869    
  0.36454761    
 -9.24501792E-02
 -0.34699857    
 -0.10948411    
  8.32163170E-02
 -0.10409401    
  0.37548435    
 -0.11344474    
  9.69304051E-03
  0.43815127    
  0.23223074    
 -0.68986326    
  0.88227594    
 -0.42050284    
 -0.29876268    
  0.48142847    
 -2.26291548E-02
  0.13945550    
 -5.50887287E-02
 -0.28445107    
 -0.18620016    
 -2.59411382E-03
  0.12439910    
 -0.12180499    
  0.12638175    
 -0.23289421    
  0.23060839    
 -0.68177032    
 -7.02866092E-02
   1.2637976    
 -0.79561603    
 -3.08666732E-02
  0.46921965    
 -0.52067798    
 -0.20434436    
  0.49942505    
 -0.20367841    
  0.29293945    
 -0.15527472    
 -8.48663300E-02
  0.12348116    
 -0.58325136    
 -0.22767864    
  0.50968844    
  0.54041749    
 -0.45226914    
  0.83154970    
 -0.55486518    
  9.05594900E-02
 -0.22748193    
 -0.63508320    
  3.03051136E-02
 -4.58095036E-02
  3.07717640E-02
  0.13226806    
  1.31870201E-02
  0.42990926    
  0.11778314    
  0.10763083    
 -0.21692687    
 -0.49683931    
  7.14588836E-02
  0.16273442    
  0.46126604    
 -0.34715259    
  0.92280531    
 -0.79995161    
  0.25163567    
 -0.51834422    
  0.33647224    
  0.13823748    
 -0.21962862    
 -0.37097883    
 -8.39346871E-02
  0.53630471    
  1.07240733E-02
  0.86877978    
 -0.65797853    
 -0.23236540    
  0.46625021    
  -1.2068260    
  0.20585191    
  0.36915478    
 -0.54683596    
  0.58469540    
  0.64396995    
 -0.48672819    
 -0.19189082    
  0.33921593    
 -1.37932552E-02
 -0.43007082    
  7.86729977E-02
  0.22577187    
  0.24956293    
 -0.41781110    
  0.23916373    
 -2.47539356E-02
  0.12693052    
 -0.47044533    
 -0.14418852    
  8.22378844E-02
  0.51007342    
 -0.19367220    
  0.97326636    
 -0.69521964    
 -0.26174206    
  1.86920222E-02
  0.11247814    
 -9.41289216E-02
  1.29036121E-02
 -0.15500572    
  0.43690208    
 -0.54093248    
  0.13643421    
  0.77385861    
  -1.0264158    
  0.14880584    
  1.27796242E-02
 -0.19574462    
  0.22391553    
 -0.11086265    
  0.65626854    
 -0.68424225    
 -0.20818505    
  0.64621115    
 -0.50398397    
  0.37729415    
 -0.26288375    
  0.39185968    
 -1.37932552E-02
  9.21685249E-03
  4.48505469E-02
 -0.62943125    
  0.32404956    
  0.17435345    
 -0.51500124    
  9.18810442E-02
 -5.89560568E-02
  0.69516957    
 -0.13844953    
 -0.21390568    
 -9.33008865E-02
 -8.21477771E-02
 -0.14732485    
  0.24822317    
 -0.12166029    
  8.05804580E-02
 -3.94788124E-02
 -0.25467587    
   1.1086625    
 -0.99812090    
  0.73303831    
 -0.71004891    
  0.16705427    
  9.18075442E-02
  0.60772943    
 -0.49711943    
  4.10314947E-02
 -0.46099892    
  0.97282904    
 -0.70222443    
  0.63043064    
 -0.65193707    
  0.71617204    
 -0.50930923    
  5.03789121E-03
 -0.46499100    
 -0.22314349    
  0.47312361    
  0.48046288    
 -0.70282781    
 -9.80377272E-02
 -7.11413324E-02
  0.41311622    
  0.19343850    
  1.99013725E-02
 -0.56393552    
  0.22054282    
 -0.11388440    
 -0.14190435    
  0.73915762    
 -0.39375672    
  0.60872972    
 -0.47519836    
  0.20520599    
 -0.33873734    
 -6.55971617E-02
 -0.45586669    
  4.18911465E-02
  0.53814143    
 -0.13096856    
 -0.22913425    
  0.18731633    
 -7.76728466E-02
  0.42073268    
  0.14326917    
  4.07342799E-02
 -0.29612082    
  1.95809547E-02
  0.13456956    
  0.51469225    
 -0.16482019    
 -0.74930209    
  0.57242656    
 -0.40954694    
 -0.24563380    
  0.40153602    
 -0.16824798    
  0.51516420    
 -0.26143721    
  0.48643428    
 -0.54090297    
 -0.12737073    
 -0.13601197    
  0.12145546    
  0.51900339    
 -0.31301484    
 -0.42109969    
  0.41391432    
 -0.68835098    
  0.41023830    
  0.14732493    
 -0.42343405    
 -9.65664312E-02
  0.19605184    
  0.17662343    
  0.20585193    
  9.36645195E-02
 -0.39959997    
  0.46119308    
 -6.39485419E-02
 -8.87282416E-02
 -0.28768218    
  0.68278444    
  0.10692172    
 -0.44443613    
  0.24860725    
 -0.44711742    
 -0.17463616    
  0.16269577    
  0.17074317    
  0.23772037    
 -0.42970893    
 -2.79957857E-02
 -0.37900466    
 -1.39214965E-02
  0.36087164    
 -0.19741879    
  0.75283754    
 -0.57848418    
  9.53102931E-02
  0.19237196    
  0.18232162    
 -0.47334236    
  0.27336615    
 -0.21175803    
  0.14603157    
  8.83689150E-02
  0.42191291    
  0.17878062    
 -0.44654289    
 -0.60542530    
  8.24437290E-02
  7.16835307E-03
  0.50509489    
 -0.24273069    
 -0.35981941    
  0.25872344    
 -0.15061097    
  0.24895608    
  0.18781629    
  0.44573900    
 -0.18056870    
 -0.70194244    
   1.0048321    
 -0.48907185    
 -0.14018404    
 -4.72136289E-02
  0.20620690    
 -0.43062368    
  0.44501257    
  0.35667485    
 -0.65392649    
 -4.49514538E-02
 -3.80721726E-02
  0.51914907    
 -4.17103954E-02
 -0.49551144    
 -0.24698167    
 -0.14639854    
  0.77318972    
 -0.19193096    
  0.28705218    
 -0.43325803    
 -0.83378416    
  0.92297983    
 -1.34228561E-02
 -0.12967761    
 -0.24649075    
  0.25872344    
  0.36725706    
 -0.52140760    
  0.13264433    
 -0.12557712    
  0.10992736    
 -6.51695132E-02
  2.98529901E-02
  0.85982418    
  -1.2751416    
  0.18067016    
 -0.23666416    
  0.43808615    
  0.44952503    
 -0.38414249    
 -0.46243730    
  0.30511722    
  0.39553937    
 -0.75751936    
  0.54738343    
 -0.11050203    
 -0.43688118    
  0.91202652    
  0.51082581    
 -0.34212902    
 -0.42276171    
  0.16938224    
 -7.00105587E-03
 -3.09179816E-02
  3.55911851E-02
 -0.12656283    
  2.64204410E-03
  5.64251281E-02
  0.13072196    
 -0.18978931    
  5.15579060E-02
  4.66342941E-02
 -0.35976306    
  0.49628723    
 -0.25340867    
 -7.55605623E-02
 -0.18815248    
  0.11270190    
  0.83603907    
 -0.93826962    
  0.37012583    
 -0.10084097    
  0.14079912    
 -0.22660565    
 -0.38260686    
  0.34730920    
 -0.18712328    
 -7.24628521E-03
 -0.19623601    
  0.34778604    
  0.16126828    
 -0.29479969    
   1.4213856    
  -1.1292491    
 -0.20007838    
  0.19740810    
  0.16478924    
 -0.37531215    
  6.08185865E-02
  0.11155256    
 -1.39860353E-02
  0.14890549    
 -2.45714951E-02
  0.16896558    
 -0.66824979    
  0.27115282    
 -5.12933321E-02
  0.29668757    
  3.60184833E-02
 -0.24459869    
  0.10022669    
 -0.11234827    
 -0.29584554    
  7.87809640E-02
  0.22010860    
  7.88731053E-02
 -0.44998062    
  0.17716895    
  0.54634964    
  0.40546533    
 -0.72205091    
 -0.32249403    
 -0.12949122    
  0.11727071    
  0.33177742    
  0.36136964    
 -0.10354058    
 -0.39304247    
  0.28261864    
 -0.29617846    
 -0.23775499    
  8.30353796E-02
  0.52663630    
  0.12792735    
 -4.44518514E-02
 -0.49365768    
  3.53970635E-03
  8.78943205E-02
  6.27164245E-02
  0.45969242    
 -0.29991278    
 -5.32041788E-02
 -0.13744226    
 -0.15571931    
  0.32542229    
  0.22420110    
 -0.19809018    
 -0.14986433    
 -0.16216658    
  0.24542874    
 -2.79348809E-02
  0.17378654    
  0.13768947    
  0.11732204    
 -0.65691119    
   1.2862579    
 -0.79338586    
 -0.18580575    
 -0.23168789    
  0.32890025    
 -0.60021520    
  0.33832589    
  6.85811862E-02
  0.57229751    
 -0.33712292    
 -0.11323743    
  5.08894445E-03
 -2.57083233E-02
 -0.18545148    
  0.29159304    
  0.36158100    
 -0.77645773    
  0.54224169    
 -0.59690011    
  0.25919023    
  0.29774678    
 -0.33604297    
  0.81059664    
 -0.60747182    
  6.63752630E-02
 -0.34106997    
  0.51917785    
 -0.36964592    
  8.51579458E-02
 -0.50320184    
  0.11166989    
  0.86281031    
  0.15733051    
  -1.0391886    
  0.16616602    
 -0.36087188    
  0.19470580    
  0.76367730    
 -0.65103579    
  0.14378774    
  0.37320408    
 -0.25542131    
 -0.42956269    
  0.47608277    
 -5.98358028E-02
 -4.66475599E-02
 -5.48475906E-02
  0.30240986    
 -0.27894834    
  0.10969884    
  5.06438427E-02
 -0.14881505    
  0.40450963    
 -0.28069583    
 -0.13244689    
 -0.31700981    
 -0.10889400    
  0.33836660    
 -0.28663129    
 -0.37852067    
  0.61336023    
  0.19278730    
 -0.21292187    
 -0.18980730    
  0.32587752    
 -0.47593850    
  0.40863454    
  5.24004474E-02
 -3.04902270E-02
 -0.12166029    
  0.14310096    
 -0.18596447    
  0.30307397    
 -2.17990819E-02
  0.11686435    
  0.17288162    
 -0.55652773    
  0.18052155    
  1.49032408E-02
 -0.25852555    
  0.37301582    
 -0.23042580    
  0.21446814    
 -0.38818884    
 -0.13071196    
   1.0173174    
 -0.76750576    
 -0.23195410    
 -0.16303959    
 -3.71393859E-02
 -0.17049964    
  0.94160861    
 -0.73919100    
  0.87240994    
 -0.48277617    
 -0.18232140    
  3.34760286E-02
 -9.48986039E-02
  0.37948957    
 -6.72255158E-02
 -2.00674254E-02
  0.80942738    
 -0.68864602    
  0.24094822    
 -0.34497875    
 -0.22231327    
  0.35584456    
  3.98915596E-02
 -0.44245362    
  0.20736746    
  0.88543069    
 -0.41941026    
 -0.35256574    
  0.17334348    
  0.26826388    
 -0.61701310    
  0.48028877    
 -0.27382481    
  0.24791071    
  9.98563394E-02
  0.50736398    
 -0.83096069    
  0.87173057    
 -0.82792789    
  0.58778656    
 -0.41503438    
 -0.62351352    
  0.51708406    
 -0.28234857    
 -7.73867145E-02
  0.38612217    
  0.14066747    
 -0.23910746    
 -0.21741301    
  0.17635141    
  0.25264409    
 -0.18046297    
 -0.22384039    
  0.23216179    
 -2.76634307E-03
 -0.13948497    
 -0.44608831    
  0.28019118    
 -0.11122582    
  0.41937333    
 -5.39138056E-02
  0.56914943    
 -0.19628009    
 -0.49357241    
  0.31845376    
  0.45675853    
 -0.87183893    
  0.85964352    
  -1.0035813    
   1.1712248    
 -1.96471065E-02
 -0.69050515    
 -0.45689723    
  0.76158434    
 -0.74096489    
  0.10454385    
 -6.06246069E-02
  0.17840768    
  2.58078836E-02
  0.35985470    
 -0.10783280    
 -0.59424317    
  2.65502483E-02
  0.50644922    
 -0.29472446    
  0.24343097    
 -0.26847705    
  0.40304664    
  0.14825289    
  2.47434378E-02
 -0.52312100    
  0.16731822    
  0.13316806    
 -0.11873759    
  0.54352295    
 -0.23107822    
 -0.33270577    
 -7.27591515E-02
 -0.24862270    
  0.22957462    
 -0.36310607    
  0.36630607    
  6.79271147E-02
 -0.24578594    
  0.77904469    
 -0.70548201    
  0.10429635    
 -0.35257554    
  0.65846169    
 -0.11984392    
 -0.12110417    
 -0.26596352    
  0.40806583    
  2.81709842E-02
 -8.97702128E-02
 -4.80997302E-02
  0.12003476    
 -0.66526192    
 -0.37833637    
  0.74644572    
 -0.72478437    
  0.29479966    
  0.50335085    
  0.59703296    
 -0.51674259    
  0.25526306    
 -4.46606055E-02
  1.90483779E-02
  4.70608938E-03
 -5.55026941E-02
 -0.11840335    
 -0.17010617    
  7.95333683E-02
  0.67618442    
 -0.72314137    
  4.38939929E-02
  0.14002876    
 -0.35097682    
  0.34562930    
  0.18766926    
 -0.19035377    
  0.28969619    
 -0.18999672    
 -8.63479599E-02
  0.29231316    
 -0.32192525    
  0.34734187    
 -0.68163067    
  0.72692162    
  3.08834631E-02
 -0.74265337    
  0.42777088    
  0.26161003    
  0.17442867    
 -0.45584124    
 -0.41173452    
  0.55366820    
 -2.17150338E-03
 -0.35357422    
 -9.06768441E-02
 -0.16952264    
  0.21911937    
  0.37931964    
 -0.38904446    
  0.26211348    
 -2.02538557E-02
  0.18189526    
 -0.39170116    
  0.54188424    
 -0.42305017    
 -0.24652402    
  0.75229502    
 -0.52272022    
 -2.59754900E-02
  3.73072587E-02
  0.41201660    
 -0.79933715    
 -5.10749146E-02
  0.20818521    
 -3.55229271E-03
  0.19352780    
 -0.29849291    
  0.46057186    
 -0.37719020    
  0.35449088    
 -0.35813364    
  0.56481606    
 -0.12821047    
 -0.15257961    
  0.27454662    
 -0.40025961    
  0.19982086    
  0.41729942    
 -0.58946866    
  0.83027041    
 -0.72673005    
  0.71877229    
 -0.96541363    
 -0.21357419    
  0.36572495    
 -0.15215045    
  0.72751498    
 -0.23717724    
 -0.31738362    
  9.53102335E-02
 -0.39086622    
  0.55338532    
 -0.24904431    
  0.31712767    
 -0.49886605    
 -0.34278563    
  0.38052627    
  0.24906743    
  0.29942387    
 -0.29158068    
  0.29740050    
 -0.33184081    
  4.48031500E-02
  0.39856851    
 -0.50450182    
 -0.24926986    
  0.46030617    
 -0.51703203    
 -0.17843819    
 -2.35306174E-02
 -7.41077662E-02
  0.22006199    
 -4.63241525E-02
  0.43099824    
 -0.38056773    
 -0.17904823    
  0.32378721    
  8.81926045E-02
  0.66516197    
 -0.59012681    
  8.09691399E-02
  7.23205358E-02
 -0.10335267    
 -0.25295296    
  6.77620471E-02
 -0.38667732    
  0.74266231    
 -0.27966255    
 -0.46808839    
  0.26706281    
  0.22937395    
  0.38876328    
 -0.14715765    
 -0.15822412    
 -1.10049868E-07
  8.53479840E-03
  1.12675577E-02
  6.24354593E-02
  2.08339579E-02
 -0.11168063    
  0.78793329    
 -0.61866474    
  0.11045704    
 -9.59639102E-02
 -0.15535061    
  0.76995260    
  -1.1342597    
 -7.10111260E-02
  0.28768197    
 -0.26203978    
  0.36382234    
 -0.33471441    
 -0.17415826    
  0.27170134    
  0.26322165    
  0.29692495    
 -0.44112536    
  0.65958685    
  5.47855645E-02
 -0.53922743    
 -3.95532548E-02
 -0.11275251    
 -0.13815024    
 -0.23244610    
 -1.88686047E-02
  0.28768194    
  0.45652041    
 -0.10989556    
 -2.55769622E-02
 -0.43038428    
  6.55342638E-02
  0.17420410    
  9.55953375E-02
  0.22143289    
  0.27215120    
 -0.69488806    
  0.23216179    
 -0.10168383    
  7.36710802E-02
  0.24561651    
 -0.21484460    
 -0.18067011    
  0.53817123    
 -0.64243209    
  0.56431437    
 -0.38688892    
  0.32678488    
  0.26644048    
 -0.55707681    
 -0.25470132    
  0.57369286    
 -0.39264441    
  0.16950083    
 -0.21845011    
  0.94464749    
  -1.0503796    
  6.47706240E-02
  0.16651800    
  0.45626652    
 -0.14022936    
  0.25322437    
 -0.44461900    
 -0.32302138    
  0.87816292    
 -0.54477882    
 -3.40792052E-02
  0.64954340    
 -0.77737677    
 -0.10199917    
 -3.41329575E-02
  0.88095146    
 -0.62770981    
  7.77592734E-02
  5.10438941E-02
 -0.16168307    
  0.13527092    
 -0.12419023    
 -0.19062027    
 -0.20661440    
  0.76622993    
  -1.1758019    
  0.32404956    
  6.89929277E-02
  9.53102708E-02
 -0.27763167    
  0.11332852    
 -5.03536910E-02
 -0.10379677    
  8.48388970E-02
 -3.90295796E-02
  0.56316304    
 -0.32520446    
  0.44769767    
 -7.00675994E-02
 -0.11980108    
  9.53103229E-02
  1.36801274E-02
 -0.37865397    
  0.13353144    
  0.27721077    
 -0.36044121    
   1.1864617    
 -0.34132266    
 -0.64721674    
  0.35791248    
 -0.49011812    
  0.55303180    
 -2.26116367E-02
 -0.44901961    
  0.24696197    
  7.60470610E-03
 -0.13786973    
 -0.14645094    
  0.59447575    
 -0.52012813    
 -0.27018276    
  0.64934462    
 -0.68677086    
  0.41949043    
 -5.73221743E-02
  4.04678471E-02
 -7.04103559E-02
  0.25603145    
 -0.62713903    
   1.0191814    
 -0.67581022    
 -0.30873534    
  0.41253248    
 -0.31915835    
  0.42085013    
  0.41643107    
 -0.43699741    
 -0.21023996    
 -0.40066892    
  0.47477677    
 -0.33231416    
  0.16064985    
  0.18643558    
  0.14192724    
 -0.50574958    
  0.30959213    
 -1.24612451E-02
 -0.37611917    
  0.22040007    
  3.59749831E-02
  6.82858229E-02
  2.60600187E-02
  0.42141429    
 -0.38355505    
  0.12224525    
  0.18232177    
  0.24393055    
 -0.29787111    
 -0.47531909    
  0.45339379    
  0.38723776    
 -0.75168353    
  0.74665415    
  0.25392517    
 -0.51343656    
  0.35252672    
 -0.59825492    
  0.15454850    
 -0.12436775    
  0.38176316    
 -0.34984526    
  8.28577429E-02
 -0.24445312    
  0.48905203    
 -6.63011372E-02
 -0.56466872    
  0.48931947    
  0.17504887    
 -0.30238810    
 -0.32713306    
  0.20656843    
  0.20572266    
 -0.12546569    
 -0.24655168    
  0.30156562    
 -0.12971535    
  0.22480431    
 -0.40657178    
  4.54622731E-02
 -0.54856598    
  0.57981873    
  7.41078630E-02
  7.69609287E-02
 -0.34764540    
  0.41663852    
 -0.67116821    
  4.81944904E-03
  0.53175896    
  5.49589358E-02
  1.59154441E-02
  0.12128591    
 -4.52997684E-02
  0.54769850    
  -1.0790585    
  0.26140648    
 -0.44289851    
 -0.12715507    
  0.49027693    
  0.41350648    
 -0.19105533    
  0.14899293    
 -4.64063063E-02
 -0.21691315    
  1.84620265E-02
  0.10688397    
  0.30061170    
 -0.47366151    
  0.64817703    
 -0.74023533    
  0.89024007    
 -0.56402445    
 -8.88873413E-02
  0.24817964    
 -6.82082027E-02
 -5.56373149E-02
 -0.29600835    
  0.11368673    
  0.74406743    
 -0.52991945    
  0.30677587    
 -0.57300270    
  0.36044142    
 -0.38915160    
  2.87103057E-02
 -2.54791174E-02
  0.82869285    
 -0.76617217    
  2.39530765E-02
 -2.96275411E-03
  0.58017468    
 -0.45222268    
  0.29807162    
 -0.41129604    
  0.52994013    
 -0.21414794    
 -0.39486068    
 -0.21840777    
  0.42109030    
  2.04609577E-02
 -0.14994013    
 -0.23795842    
  2.94139255E-02
 -5.58805056E-02
 -2.32568271E-02
  0.22392753    
 -0.45692351    
  0.23690976    
  0.10026933    
  0.73297918    
 -0.15585004    
 -4.04912308E-02
 -0.28768194    
  0.13387552    
  0.50114042    
 -0.53545749    
  0.36214629    
 -0.28536981    
 -0.13056649    
 -0.26684809    
  0.11663712    
  7.08262697E-02
 -0.31171015    
  0.19712734    
 -0.42808318    
  0.34136200    
  0.61339498    
 -0.19523457    
 -0.18323927    
  9.45583880E-02
 -5.02510695E-03
 -0.24414346    
 -4.26994264E-02
  0.11404753    
  7.49631152E-02
  2.19789315E-02
 -0.11506937    
 -0.83016878    
  0.62065148    
  0.32730034    
 -0.54015875    
  0.20531116    
  0.79395205    
 -0.24521761    
 -0.40437174    
  0.30796656    
  1.43545363E-02
 -0.15098883    
  1.91524308E-02
  0.27335215    
 -0.25989303    
  0.27014977    
 -0.25951129    
  0.47198570    
 -0.67030770    
  0.41828582    
 -0.26875398    
 -0.22662203    
  0.21825340    
  0.62954170    
 -0.72038054    
 -0.38421986    
  0.82188100    
 -0.60054070    
 -0.14755419    
  0.39565444    
 -0.14527014    
  4.77036424E-02
 -0.28975454    
  5.25375083E-02
  0.24340934    
  0.12733945    
 -6.74414411E-02
 -0.53733701    
  0.48359227    
  0.14002876    
  4.94247600E-02
 -0.42339146    
  0.25217518    
  0.43123463    
  0.33731082    
 -0.59732938    
 -0.46696246    
 -2.04504821E-02
  0.19803776    
  0.88949406    
 -0.81756794    
 -0.10992736    
  0.12246674    
  2.46165786E-02
  0.54957861    
 -0.49343395    
  0.30265564    
 -0.81731987    
  0.69554824    
 -0.21895592    
 -0.44815469    
  0.56891805    
  0.12422884    
 -0.30022159    
  0.12997609    
  0.20469180    
 -0.39983749    
  0.84150898    
 -0.61098540    
  0.27827984    
  0.14134514    
 -0.45777634    
  0.11283262    
  9.68881547E-02
 -0.15565333    
 -0.41074228    
  0.65265596    
 -0.23666416    
  3.85157019E-02
 -9.22922790E-02
 -0.21489021    
  3.36730033E-02
  0.15604094    
 -1.04205029E-07
  0.18562116    
  7.03387009E-03
 -0.20692077    
  0.12414830    
  0.26197374    
  0.28229669    
 -0.19805604    
  4.90468331E-02
 -0.35545468    
 -4.48951833E-02
 -0.35086092    
  0.62764221    
 -0.26159078    
 -0.47706357    
  0.58192170    
 -0.11495910    
 -0.22060883    
  0.40757260    
 -0.24981163    
 -3.57673913E-02
 -0.11254470    
  0.32837865    
 -0.45521498    
  0.54785407    
 -0.31691161    
 -0.42687929    
  0.10275975    
  0.63483906    
  0.23015819    
 -0.67360264    
  6.55460060E-02
  0.60805649    
 -0.35105184    
 -1.64901391E-02
  4.64122146E-02
 -1.83070358E-02
 -8.42856243E-02
 -0.25635234    
  0.32198942    
  0.10488991    
  2.30375323E-02
 -0.32208362    
  0.48594749    
 -0.57243943    
  0.52382505    
 -0.31385168    
 -3.07716262E-02
  0.14518216    
  7.58759156E-02
 -0.67453253    
  0.30192456    
  0.17725813    
 -0.19252551    
 -0.20787600    
  0.88708025    
 -0.19963129    
  0.75768554    
  -1.0221473    
 -0.30184308    
  0.31906366    
 -0.32918167    
  3.33362855E-02
  0.57125747    
 -0.32030717    
 -0.32935461    
 -0.29957280    
  0.10870411    
  0.94255245    
 -0.79516870    
 -0.24183550    
  0.33038920    
 -0.38865793    
  0.25075871    
  0.92481470    
 -0.34266415    
 -0.20163722    
 -0.18658577    
  0.59382266    
 -0.48750103    
  1.99722480E-02
  0.51926434    
 -0.76094025    
  0.79237372    
 -0.59694922    
  0.44605047    
 -0.31067172    
 -0.51168740    
  1.28482953E-02
  0.26726213    
  1.61556210E-02
 -0.18232137    
  0.15305109    
  0.19435015    
  0.39086631    
 -0.21217442    
 -0.41689387    
  0.54272503    
 -0.17473522    
 -0.22972825    
  0.16311949    
  2.02027746E-02
 -0.28103775    
  0.12438372    
 -0.33355236    
  0.50262898    
 -0.61939180    
  0.40240213    
 -0.17012616    
  0.43060124    
 -0.14201052    
  9.10900086E-02
 -0.29266953    
 -0.37106362    
  0.48736435    
  0.44521829    
 -0.54171610    
  0.14004615    
 -0.28390115    
  0.72654551    
 -8.76750126E-02
 -0.48202786    
 -0.37059644    
  0.36087164    
 -0.12104569    
  0.24926996    
 -6.20583482E-02
  0.81768221    
 -0.92711610    
  0.52902621    
 -0.50882351    
  0.53062826    
 -0.11191794    
 -4.02736850E-02
 -0.28920534    
  0.35758922    
 -0.13933559    
 -8.43410417E-02
  0.25722277    
 -0.61962855    
  5.22508137E-02
  0.23543131    
  0.34627622    
 -0.16539241    
  0.16335781    
 -0.19999227    
 -0.21879983    
  0.42488331    
 -0.28633344    
  0.15684223    
  0.61281657    
 -0.56776363    
 -0.21273555    
  0.35993937    
 -0.21321200    
 -0.16876693    
 -0.25570121    
  0.35126454    
 -3.60861979E-02
 -0.14674167    
 -0.33647209    
  0.60652274    
 -2.58534979E-02
 -0.32982790    
  0.34401253    
  3.00600138E-02
  2.02936586E-02
 -0.12844245    
  0.10129153    
 -0.12699966    
 -5.89985512E-02
 -6.56439960E-02
  0.72935688    
 -0.87860292    
  0.26866695    
 -5.93165010E-02
 -0.30260792    
  0.57981849    
 -8.56723636E-02
 -0.24869661    
 -0.24169682    
  0.33700719    
 -0.20394416    
 -0.11819281    
  0.39433303    
 -0.19131732    
  0.30854729    
 -0.68873203    
  0.49930584    
 -0.14970441    
 -0.29391256    
  0.16126829    
  0.73141253    
 -0.30721155    
 -0.19964014    
  0.11494626    
 -8.70112330E-02
 -0.33757481    
  0.94446176    
 -0.70523196    
 -6.27165362E-02
  0.97718185    
 -0.94533205    
 -0.42285684    
  0.35139802    
 -9.16131735E-02
  0.48010030    
 -0.25917318    
  0.31251889    
  7.50350058E-02
  9.20189023E-02
  8.92982557E-02
 -0.91545379    
 -0.10582566    
   1.0395368    
 -6.27856627E-02
 -0.20750473    
 -0.38731202    
 -0.44430503    
  0.43152514    
 -0.19461545    
  0.76837063    
 -0.51749033    
  0.80381292    
 -0.67294437    
 -5.34761883E-03
 -2.99344193E-02
  0.16981295    
 -1.64515972E-02
 -0.19280289    
 -0.19621044    
  0.51570868    
  3.08350325E-02
 -0.42179191    
  0.30375585    
 -0.17641646    
  0.56426334    
 -0.66721153    
  0.38927057    
 -0.49731189    
  5.86485863E-02
  6.43409267E-02
 -0.24035290    
  0.35516426    
  0.14274825    
 -1.38571672E-02
  0.24431311    
 -3.90020683E-02
 -0.23841086    
 -0.43969804    
  5.79874367E-02
  0.17702597    
 -0.26917207    
 -2.34384928E-02
 -0.12174360    
  0.33774695    
  0.81446266    
 -0.59259355    
 -0.39910778    
  0.33864260    
 -6.72521591E-02
  5.78028616E-03
  3.12084388E-02
  0.15255332    
 -0.15815537    
  0.13633646    
 -0.22744177    
  0.79542613    
 -0.62341398    
 -0.37234128    
  0.56497216    
  0.26662847    
 -0.40628359    
 -0.14802675    
  0.67300248    
 -0.36417833    
 -0.34952760    
  2.34615523E-02
  0.31131369    
 -0.25770423    
  0.52446842    
 -0.73804235    
  0.51082581    
 -0.76068336    
  0.41271690    
  0.27605402    
  0.11583183    
 -0.40644214    
  1.74422264E-02
 -4.41900082E-02
  0.47899941    
  0.19897340    
 -0.60537171    
  0.46790057    
 -0.77348232    
  0.22693874    
  0.11710941    
 -0.21241951    
 -3.39016095E-02
 -0.19761044    
 -0.29612082    
  0.12715495    
  0.76743293    
  0.37180245    
 -0.73211336    
  0.40104035    
 -0.37167451    
 -1.29452636E-02
  0.39124957    
 -0.20189513    
 -0.20577526    
  0.19765595    
  0.66279984    
 -0.87043923    
  0.52806729    
 -0.20506349    
 -0.25825652    
 -0.13397935    
  0.12453029    
  0.10788903    
  0.14763601    
 -0.38724947    
  0.26762649    
 -0.21832106    
  0.57665193    
 -0.51987559    
  0.53710067    
 -0.24375303    
 -0.81944090    
  4.82668728E-02
  0.44145882    
  0.20616543    
  2.70287823E-02
 -0.17435350    
 -3.55449729E-02
  1.30719766E-02
  0.88462579    
 -0.53937960    
  0.34301898    
 -0.41447777    
 -0.15168466    
  0.24587196    
 -0.54124624    
  0.36742780    
 -0.93382305    
  0.85020894    
  0.87716323    
  -1.2582190    
 -8.43070447E-02
 -5.71584031E-02
  0.41197968    
  0.42899549    
 -0.84097540    
  0.35176086    
 -0.12861735    
 -9.45262536E-02
  0.35235539    
  1.50376521E-02
  0.19958474    
  0.49803030    
 -0.32553661    
 -0.25928250    
  9.89400074E-02
 -0.39107651    
  0.35417160    
 -0.12817498    
 -9.87346396E-02
  0.21429940    
  0.25609720    
 -0.28441325    
  0.40285087    
 -0.63715297    
  0.55156845    
 -0.30946398    
 -0.39515555    
  0.19189091    
  0.27329341    
 -0.27966255    
  0.31758189    
 -0.10278000    
 -0.22443308    
 -4.28400375E-02
  0.41773522    
 -0.32457015    
  0.34215286    
 -0.54555410    
  0.38776568    
 -2.06192546E-02
  0.54462296    
 -0.64019352    
 -5.29536195E-02
 -0.43148047    
  0.38510403    
  0.50955904    
 -0.40451479    
 -4.96452078E-02
  1.78046431E-02
 -1.78046040E-02
 -1.81274209E-02
 -0.20576480    
 -9.83108059E-02
  0.23790993    
 -0.19741879    
  0.20067059    
  0.10471095    
  0.12361383    
 -0.33080351    
  0.17751366    
  6.00604527E-03
  0.29810670    
 -0.31623402    
  2.40974072E-02
  0.37729439    
 -0.24898465    
 -7.04897493E-02
  0.29676974    
 -0.55129969    
  0.27675298    
 -8.27599876E-03
  0.43727151    
 -0.53313589    
 -0.10943369    
  0.32030740    
 -6.10875003E-02
  0.22261830    
 -0.50245732    
  0.25324160    
 -0.13854980    
  8.59789252E-02
  0.54818732    
 -0.77346349    
  0.22527657    
 -0.47455925    
  1.36058060E-02
  0.17327181    
  0.76968724    
 -0.62532473    
  0.38671097    
 -7.39365891E-02
 -0.41268530    
  0.90169197    
 -0.52564096    
  0.34390712    
 -0.91540921    
  0.32762253    
  0.36552468    
 -9.46496874E-02
 -0.19156511    
 -0.27892303    
  0.15082297    
  0.19337139    
 -9.20190960E-02
 -3.36939879E-02
  0.34885630    
 -0.23141955    
  0.16085568    
 -0.30994064    
 -0.21036395    
 -4.46320884E-02
  0.40130717    
 -0.28398505    
  0.55273926    
 -0.19902085    
  0.26872098    
 -0.60778719    
  0.65232527    
 -0.55206859    
  0.80800194    
 -0.28280640    
 -0.74916172    
   1.2777282    
 -0.71870023    
  0.52993590    
 -0.90870196    
  0.27731931    
 -0.31585309    
  0.24014126    
 -5.63370343E-03
   1.0986124    
  -1.1071228    
  0.15292904    
  2.44199415E-03
  7.29035400E-03
  0.38837090    
 -0.83208823    
 -0.30161503    
  0.34228626    
  0.28768209    
 -0.53280449    
 -5.22684380E-02
  0.61978960    
 -0.40546495    
 -0.19022685    
  0.47593820    
 -0.37200755    
 -6.19665124E-02
  0.10809633    
  0.51898891    
  0.30820179    
 -0.15057279    
 -0.37166780    
  0.13277571    
 -0.28944743    
  0.15968788    
 -0.36271736    
 -0.11454162    
 -1.96085759E-02
  2.44511515E-02
  0.53657824    
  0.26626790    
 -3.30062769E-02
 -0.11359738    
  0.26101378    
 -0.17693095    
 -0.47833323    
 -3.78833562E-02
 -3.96963635E-08
  0.29824397    
 -0.12822427    
  0.26211348    
 -0.19900103    
 -0.16594246    
  0.10608217    
  6.59579188E-02
  0.24894758    
 -8.91680643E-02
 -0.43437636    
 -0.35667506    
  0.64934433    
  0.24732663    
 -0.13720107    
 -7.20533803E-02
  0.27248091    
 -0.42090082    
 -0.50528568    
  0.68760705    
  0.40361175    
 -0.32100800    
 -0.11077452    
  0.11077441    
 -0.25167990    
 -0.18363813    
  0.69116884    
  6.88609332E-02
  0.15230045    
 -0.94446146    
 -0.15892394    
 -5.91306500E-02
  0.60567415    
  0.17954770    
 -0.36798185    
  0.32783478    
 -0.59455651    
 -0.19197510    
 -0.13580143    
   1.3413602    
 -0.58937281    
  0.41682899    
 -0.21097694    
 -0.35667479    
  0.22513498    
  0.58098513    
 -0.62158608    
  0.70958591    
 -0.65058756    
 -8.98561180E-02
 -5.26435599E-02
 -0.42364722    
  0.55304116    
 -3.76386307E-02
  0.25708172    
 -0.51153219    
 -1.20299489E-07
 -0.22491181    
 -0.14242020    
 -0.22186886    
  7.36527443E-02
 -2.39531286E-02
  0.66860592    
  0.13081011    
 -3.04309893E-02
 -2.27283146E-02
 -0.21029526    
  0.25524679    
 -8.60128552E-02
  2.95005050E-02
 -0.23116986    
 -3.35226022E-02
 -0.10788909    
  0.44273651    
  0.16913652    
 -0.14768794    
 -3.23476121E-02
 -0.17304970    
 -6.53610611E-03
 -9.26906019E-02
  0.26125675    
  0.72718704    
 -0.62460059    
  5.11685088E-02
 -0.30284002    
  0.27392235    
 -0.10563219    
  0.11294033    
 -7.30808219E-03
  0.26855147    
 -0.37418377    
  0.67532635    
 -0.66720718    
  0.10239125    
 -0.40912142    
  0.98767376    
 -0.55689108    
 -8.70114565E-02
  -1.2898041    
   1.0235364    
  0.79460156    
 -0.58717418    
  0.67647994    
 -0.63071173    
  4.87899669E-02
 -9.18075591E-02
 -0.10109617    
 -0.28666931    
  0.28362525    
  0.10688397    
  0.28011915    
  2.06838362E-03
 -0.33854043    
 -0.46364731    
  0.41311622    
  0.12588021    
 -2.17400007E-02
 -0.22039987    
  6.62495643E-02
 -0.33135730    
  0.34409603    
  7.32034221E-02
  0.47732976    
 -0.12419025    
 -0.49510944    
  0.28683436    
  6.40612692E-02
 -4.64063063E-02
 -0.18332188    
 -0.20602351    
  0.85621941    
 -0.47945264    
 -0.33343899    
  0.19809759    
  0.11746079    
  0.11203896    
  0.52410102    
 -0.78600466    
  0.10506108    
  0.26794672    
  6.58263117E-02
 -0.47232297    
  0.31365770    
 -0.23337683    
  0.16793288    
 -0.37337679    
  0.36122608    
 -0.35423315    
  0.40430287    
 -0.39046204    
  3.37871388E-02
  0.11000075    
 -0.79983151    
  9.47077572E-02
  0.77133447    
 -0.59505528    
  0.49863017    
  0.78957206    
 -0.53621495    
 -1.68071985E-02
 -0.28365478    
  3.16480696E-02
 -5.44134602E-02
  0.73974174    
 -0.76641005    
  0.26547781    
 -0.15977967    
  3.87529843E-02
  9.21154022E-02
 -5.19951656E-02
 -6.67880699E-02
  0.50540560    
 -0.50240701    
 -5.22393957E-02
  0.88488799    
  -1.0565410    
  3.67690586E-02
  0.44672033    
 -0.23885526    
  0.20359898    
 -0.11658762    
 -0.25246719    
  0.34973046    
  0.41033125    
 -0.44507414    
  2.73991693E-02
  0.26406404    
 -0.27642515    
 -5.62808476E-02
  0.79560900    
 -0.89223552    
 -0.64504761    
  0.87914538    
 -0.23120336    
 -5.03810756E-02
  8.72644857E-02
  8.02567899E-02
 -0.36515731    
  0.24221954    
  9.68945846E-02
 -0.12340590    
 -0.38918042    
 -5.43121248E-02
  0.45240769    
 -0.10273425    
  3.22607607E-02
  0.19546212    
 -0.46739602    
  5.66955172E-02
 -1.98815502E-02
 -0.19933289    
  6.63752630E-02
  0.32261536    
  0.23042597    
 -0.24380395    
 -7.33312368E-02
 -0.28286263    
  0.55410594    
 -2.80129630E-02
 -0.33024162    
 -8.66521969E-02
  0.26037303    
  0.14796175    
  0.10076533    
 -0.25874388    
  0.24832726    
 -2.62104045E-03
  0.13024493    
 -0.21511149    
  0.13353147    
  0.62593848    
 -0.86800998    
  0.27405453    
 -0.30971488    
  0.66129202    
 -0.36375764    
 -0.29423952    
  0.35831830    
 -0.18924193    
 -0.34876958    
  0.73176211    
  5.66586992E-03
 -0.46063173    
  0.41831756    
 -0.42430535    
  0.39033622    
 -0.17745544    
 -0.13491924    
  0.66211516    
 -0.56680477    
 -0.43233812    
  0.22857618    
 -0.59026629    
  0.51639676    
  0.24163827    
 -5.65427393E-02
  0.30348435    
 -0.42717141    
 -0.28872779    
  0.87092566    
 -0.53027821    
  0.54935920    
 -0.65936005    
 -3.03562675E-02
  0.11320658    
 -0.35188082    
  0.63956314    
  5.14080115E-02
 -0.81584400    
  0.81147742    
 -0.30757236    
  1.76995732E-02
 -0.40986061    
  0.27214348    
  0.19730949    
 -4.22004201E-02
  1.42654730E-02
 -0.36113653    
  0.75041866    
 -0.31557879    
 -2.66680829E-02
 -0.18665536    
  0.65665901    
 -0.45658049    
  8.92311260E-02
 -0.19904615    
 -0.12001767    
  0.51149654    
 -0.34495878    
  4.44517881E-02
 -0.20430037    
 -0.29661074    
  0.78519052    
 -4.81769480E-02
 -0.31524000    
  1.45988660E-02
 -0.12323277    
  0.17958580    
 -5.63528687E-02
  1.15276044E-02
 -0.28291789    
  2.99649369E-02
  0.24720588    
  0.14712708    
  0.24187255    
 -0.76605415    
  0.62580377    
 -0.25452980    
 -1.45987803E-02
 -0.14877318    
  0.22518905    
 -7.64162093E-02
 -3.89852338E-02
  9.05730501E-02
  0.21754146    
 -0.56073982    
  0.30330724    
  0.59550887    
 -0.56685334    
 -0.44876182    
  0.33520707    
  0.13590179    
  5.89983724E-02
 -0.34852359    
  0.33541742    
 -7.67497644E-02
  0.72262311    
 -0.79039568    
 -6.61659613E-02
  0.84543455    
 -0.55856729    
 -0.33696115    
  0.35633251    
  0.66518170    
 -0.72445834    
 -0.22123708    
  7.34275728E-02
 -0.30453908    
  0.29565009    
  2.64333226E-02
 -0.23407263    
  0.28493118    
 -0.67946708    
  0.86499739    
  0.19105527    
 -0.31774518    
 -0.21990211    
  3.18498015E-02
  0.39178798    
  0.20949136    
 -0.42893422    
  0.19586185    
 -0.16213606    
 -6.31788746E-02
 -0.35512349    
  0.30782685    
  0.11809943    
 -0.37676680    
  0.41890445    
 -5.74441701E-02
 -6.09461516E-02
 -0.13744226    
  0.75543022    
 -0.97544366    
   1.0200877    
 -0.78761268    
  0.53589576    
 -0.15234084    
 -0.48445332    
  0.41002104    
 -0.13613214    
  0.32223466    
 -0.53953576    
  0.33276695    
 -0.50158775    
  0.56234878    
 -0.12545441    
 -1.02112764E-07
  0.31935349    
 -0.18954176    
 -0.18058391    
 -0.27388856    
  0.22587939    
 -4.47002873E-02
  5.01498058E-02
  0.58869219    
 -0.86915380    
  1.42861018E-02
  9.78857502E-02
  0.83945841    
 -0.83945841    
  0.18178549    
  0.33032560    
 -0.27809417    
 -1.79723613E-02
  7.72489309E-02
  0.13861425    
 -0.27729762    
 -0.29969153    
  0.19524901    
  0.19397613    
 -0.37446448    
  0.32011747    
  5.30494144E-03
  0.11483944    
  4.38362993E-02
  0.10287426    
 -0.12570629    
 -0.19861974    
  0.47176287    
 -0.59448743    
  0.14500999    
 -0.11057743    
  0.21511146    
 -0.27535143    
  0.55681086    
 -0.24491438    
 -0.57164955    
   1.0597306    
 -0.81645191    
 -2.01347861E-02
 -0.21891534    
   1.4643878    
  -1.2088628    
 -0.54743528    
  0.51758254    
  0.43313706    
 -0.43313691    
  0.73113692    
 -0.32679459    
  0.46859804    
 -0.77365887    
  0.15502116    
 -8.44037384E-02
  0.41863543    
 -0.32126153    
  7.44761154E-02
 -9.00606886E-02
 -0.53824890    
  0.45929617    
 -0.43712243    
  8.40830579E-02
  0.34164327    
  5.71451569E-03
  6.61399141E-02
 -0.12480772    
 -0.57100970    
  0.81626374    
 -0.35027871    
  0.85826349    
 -0.85157436    
  0.33408841    
 -0.17708448    
 -8.93452391E-02
 -0.24998011    
 -8.33815634E-02
  5.90887554E-02
  4.09014802E-03
 -0.18805201    
 -4.53479514E-02
  4.53480370E-02
  0.29992220    
  7.72314891E-02
  0.20404352    
  0.14346805    
 -2.17137691E-02
 -0.32579756    
  0.52424872    
 -0.70927656    
  0.34399316    
 -0.44215307    
  0.19494720    
 -0.45462450    
  0.43975434    
  0.27353778    
 -2.85317912E-03
  0.15578212    
  0.10438215    
 -0.30396688    
 -1.50377620E-02
 -0.36974704    
  0.35139796    
  0.13005313    
 -0.53551817    
 -0.11778300    
  0.82014710    
 -0.16144018    
  0.18411684    
 -0.49084714    
  0.53899670    
  0.10343572    
 -0.16059385    
  0.20210949    
  0.26619586    
 -0.61419451    
  1.55846020E-02
  0.54925287    
  -1.1075808    
  0.27407661    
  2.03396846E-02
  0.71636534    
 -0.62656176    
 -7.97869787E-02
  0.15652098    
  0.13530548    
 -0.22128430    
  2.74824500E-02
 -0.14217444    
  0.68617874    
 -9.33888108E-02
 -0.31557879    
  8.56947824E-02
 -0.30555433    
  0.84916961    
 -0.74053580    
 -0.26060101    
  0.54975277    
  0.67200005    
 -0.85520315    
 -0.29298699    
  0.52560961    
 -0.57280517    
  0.25749102    
 -0.16862255    
  0.51082581    
 -0.25686914    
  0.23624995    
 -0.33605570    
  0.54239219    
 -0.19185865    
 -0.27746749    
 -0.40140820    
  0.30175269    
  0.65188837    
 -0.84990126    
  0.74124199    
 -0.16405480    
 -0.33811298    
  0.22773069    
 -0.28387550    
 -0.11930376    
 -0.21716814    
 -0.26662859    
  0.94044119    
 -0.31331491    
  0.25296137    
 -9.41588804E-02
  0.70572603    
  -1.1512221    
  0.53271872    
  1.38250766E-02
 -0.28387550    
  5.03811352E-02
  0.10420381    
 -0.33024165    
  0.41508058    
 -1.44581590E-02
  3.10658645E-02
 -0.10405441    
  6.07783906E-02
 -0.44429281    
  6.31007701E-02
  0.36883074    
  3.18262614E-02
 -0.16749208    
 -0.10821369    
  5.85683770E-02
  0.26650146    
  0.54109687    
 -0.84418762    
 -0.16874948    
  0.67833233    
  0.29650521    
 -0.34426951    
 -0.41925856    
  0.26053128    
  9.61439237E-02
  0.37443310    
 -0.77989805    
  1.24226036E-02
  8.31456575E-08
  4.52566966E-02
  0.11153613    
  1.57070514E-02
  8.46275464E-02
 -0.23273614    
 -0.30796692    
  0.66192704    
 -0.41609201    
 -0.33135730    
  0.44628701    
  0.13851871    
  0.36139035    
 -0.26879722    
 -0.27193385    
  0.15415081    
 -0.22505842    
  0.18072295    
 -0.22314347    
  2.30651740E-02
 -0.20538674    
  0.19885072    
 -0.25647989    
  0.49200544    
 -0.32104790    
  0.37647757    
 -0.32429171    
 -0.60557115    
 -0.77733916    
   1.4195200    
 -3.27346032E-03
 -6.43197447E-02
 -0.24882008    
  0.21684594    
  5.95624149E-02
 -0.23254141    
 -8.62083212E-03
  0.25131455    
  0.30271971    
 -0.15001321    
  9.89819691E-02
 -0.12533747    
  0.30021450    
 -0.12136076    
  0.49178705    
 -0.45285264    
 -0.23273614    
  0.25865009    
 -0.37005293    
  4.60606851E-02
 -4.60606515E-02
 -0.16827905    
  0.37718025    
 -7.66331181E-02
  0.29209721    
 -0.13416089    
 -8.13030899E-02
 -0.37320438    
  0.69710767    
 -0.18866579    
  0.36900899    
 -0.49608335    
 -0.13005304    
 -0.18603221    
  0.23717110    
  0.18427467    
 -0.20202686    
 -0.21570848    
 -3.71065526E-03
  0.53651518    
 -0.28190178    
 -0.15896519    
  0.34272686    
  7.17068464E-02
 -0.46643844    
  8.84929821E-02
  0.48174229    
 -0.40949726    
  0.55701506    
 -0.37217134    
 -0.13173386    
  0.64908737    
 -0.61241180    
 -0.15230569    
  0.16332528    
  0.78721118    
 -0.42561683    
 -0.26007691    
  0.18684901    
  3.23259905E-02
 -0.14524418    
  0.49413535    
 -0.80116040    
 -0.30873534    
  0.37814489    
  8.70843790E-03
 -0.10664595    
  0.52930349    
 -0.55866945    
  0.62462735    
 -1.60859562E-02
 -0.23903495    
 -0.45953229    
  0.63342816    
 -0.45171052    
 -5.59149534E-02
  0.53419280    
 -0.52782333    
 -9.30906385E-02
  0.13353136    
 -0.15465882    
  0.29653943    
 -0.41343319    
  0.59000647    
  8.83009285E-03
 -0.59086847    
 -0.13126625    
  0.29893079    
  0.22716236    
  7.46808574E-02
  0.40629205    
 -0.31845364    
  0.27969560    
 -0.14588033    
 -0.65990835    
  0.19506045    
  0.22819410    
 -0.43486020    
 -0.28121805    
 -9.73740965E-02
  0.54324871    
  7.31643736E-02
  0.12118558    
  0.43051103    
 -0.45527184    
  0.40453610    
 -0.47671753    
  2.98931333E-03
  0.12866904    
  0.15077038    
 -0.15077020    
 -5.66952676E-02
  2.46926118E-02
 -0.52172470    
  0.71795106    
 -0.82381928    
  3.49162742E-02
  0.80874920    
 -0.16329001    
 -0.23999421    
  0.41414216    
 -0.19230631    
 -0.57478273    
   1.0574673    
  -1.0621294    
  0.70936996    
 -0.53801161    
 -5.25372662E-02
 -5.10749146E-02
  0.28330567    
  9.41133127E-02
 -3.65896001E-02
 -0.35401645    
 -9.26589072E-02
  0.83333105    
 -0.11620200    
 -4.75072116E-03
  1.18345032E-02
  0.41560942    
 -0.40159050    
  6.72899634E-02
 -0.44303846    
  0.44952503    
 -0.14094789    
 -0.10453358    
  3.78424190E-02
 -0.14841978    
  0.19758913    
 -0.12634219    
  0.37933883    
 -0.66606611    
  0.26060113    
  0.12169697    
 -9.55705345E-02
  0.49406728    
  0.10290979    
  -1.0183269    
  0.14977409    
 -0.20821783    
  0.97909170    
 -0.52542442    
 -4.51202206E-02
  0.18232176    
  0.14532062    
 -0.25068089    
  0.15537092    
  0.25672007    
 -0.25185373    
  0.12101404    
 -0.21244814    
  3.14160660E-02
 -0.41192925    
  0.78774977    
  0.34903538    
 -0.69689971    
 -0.26864979    
 -0.23967279    
  0.27826267    
 -0.19438142    
 -0.17544846    
  0.17544863    
  0.37827915    
  0.71135300    
 -0.37563097    
 -0.54194915    
  9.23733413E-02
  0.26236442    
  0.24551597    
 -0.40723646    
  0.42825329    
 -0.48572427    
  0.44865057    
 -0.58097547    
  0.94356817    
 -0.33422172    
 -0.68617845    
  0.26662880    
 -8.89476463E-02
  0.10739311    
 -0.29906058    
  8.43669772E-02
  0.13028997    
 -7.06176013E-02
 -8.59032050E-02
  0.66620934    
 -0.75654858    
  5.99828996E-02
  0.11014338    
 -0.39326975    
  0.34937581    
 -2.92704683E-02
 -0.40546522    
  0.37531224    
  0.13946596    
  0.12759669    
  0.28963330    
 -0.41427565    
 -0.28473651    
  0.36409810    
 -0.20491810    
  0.23972766    
  0.30399561    
 -0.29613215    
 -0.10159610    
  1.43476631E-02
 -0.21887901    
  0.37911621    
 -2.45714951E-02
 -0.31287217    
  0.68973988    
 -0.59876841    
 -0.13619676    
 -0.27706230    
  0.42866823    
 -0.14098576    
 -0.15180618    
  0.35215649    
 -0.21097000    
  0.16978799    
 -0.15916806    
 -9.21462178E-02
  0.50695699    
  2.52598394E-02
 -8.02314952E-02
  0.52787846    
 -0.59652036    
 -0.47633934    
  0.11589823    
  0.26670906    
  0.10159599    
 -7.86374696E-03
  0.25627279    
 -0.50608456    
  3.97402234E-02
  0.10178269    
 -3.58247757E-02
  0.11202521    
  9.58042368E-02
 -0.21698989    
  0.36370543    
  0.12227445    
 -0.42933252    
  0.10969884    
 -0.34011516    
  0.28676948    
  0.50201964    
 -0.29712412    
  0.28544745    
 -0.51530981    
 -0.16119801    
  0.44112530    
 -0.12177180    
  0.20718963    
  0.43806648    
 -0.28810143    
 -0.40630436    
 -0.15205380    
  0.66790438    
 -0.27919692    
 -5.55062343E-08
 -0.16615063    
  0.32058546    
 -0.69485235    
  0.15755780    
  0.60640091    
 -0.71728361    
  0.44693843    
 -0.18482488    
 -0.43988535    
  0.79656029    
 -0.69314718    
  0.33897543    
 -0.35310978    
  0.37780249    
 -0.22925998    
  0.12930469    
 -0.21241951    
  0.37156352    
 -0.42285684    
   1.0604672    
 -0.59706426    
 -0.37288874    
  0.13192767    
  0.13633646    
  5.01899831E-02
 -0.73358083    
   1.2331547    
 -0.31492403    
 -0.36557356    
 -2.83305701E-02
 -0.12535483    
  0.69639909    
 -0.55677903    
  7.63315111E-02
 -0.13766460    
  0.38722733    
  0.21451741    
 -0.52355772    
 -0.10567012    
  0.22623485    
 -0.19875230    
  0.40546492    
 -0.20671290    
  0.36086380    
 -0.54763973    
  3.50912549E-02
 -9.33008865E-02
  0.24251300    
  0.12763537    
 -0.13508888    
 -0.46850833    
  0.49799457    
 -4.45619412E-02
  0.34188259    
 -0.48303789    
  0.13862033    
 -0.29277098    
  0.61352938    
 -0.65520209    
  0.14805332    
  0.40444538    
  0.14595382    
 -0.34639797    
  9.73486006E-02
  0.12129607    
 -0.40146509    
 -0.12078140    
  0.23389639    
 -0.48183817    
 -0.16941795    
  0.12967798    
  0.35306469    
 -1.91699471E-02
  3.79790924E-02
 -0.40391365    
  0.47290644    
 -0.18406242    
  8.35211501E-02
 -3.25763822E-02
  0.68983054    
 -0.42644772    
  2.51270421E-02
 -0.23688498    
  0.48985264    
 -0.56154430    
  0.33550659    
 -0.21772331    
 -0.29471380    
  1.60002131E-02
  0.80029190    
 -0.50372070    
  8.81062634E-03
 -6.02593459E-02
 -0.45643154    
  0.22314359    
  0.52484471    
 -0.54065502    
   1.0482274    
 -0.74179769    
  0.35432625    
 -0.28084698    
  0.84105045    
 -0.92336643    
 -0.35077542    
  0.53654271    
 -0.14802675    
  0.25731108    
 -0.26302516    
  1.13960309E-02
  0.25821534    
  0.34766293    
 -0.68852091    
  0.11607239    
 -0.19611479    
 -0.23995057    
 -5.66600785E-02
 -1.35441283E-02
 -2.76516899E-02
 -0.12422911    
  9.57912281E-02
  1.90483760E-02
 -0.12014419    
  7.67642334E-02
  0.37376949    
 -0.24023807    
 -3.50914821E-02
  3.50912362E-02
  3.80596295E-02
  0.41783625    
 -4.18468937E-02
  0.25510570    
 -0.41879863    
 -0.34998608    
 -0.26570332    
 -6.41247407E-02
  0.69314694    
 -0.46868011    
 -0.12375318    
  0.66890335    
 -0.61074752    
  0.56042254    
  0.30843303    
  7.08866194E-02
 -0.40546530    
 -0.33978912    
  0.10582529    
  0.52988982    
  0.16951393    
 -0.55909604    
  0.44933712    
  0.18193497    
 -0.18891984    
 -0.41367641    
  0.16868341    
 -0.15813850    
  4.11016755E-02
  4.59098816E-02
 -0.20173961    
  0.40415719    
 -0.34699857    
  0.30966100    
  0.28018096    
 -8.57055113E-02
 -0.30954501    
  0.24724099    
  9.09718275E-02
  0.10709815    
  0.44628718    
 -0.73657697    
  0.10405423    
 -0.31229633    
  0.56465572    
 -0.72849959    
  0.33213386    
  0.16265491    
 -0.32134473    
 -0.17723894    
  7.57600181E-03
  0.57300299    
  6.98434487E-02
 -0.42348349    
 -0.44723451    
   1.0954475    
 -0.81609410    
 -0.14227393    
  0.51741564    
 -0.21029545    
 -0.33222586    
  0.19216022    
  0.17881893    
  0.15415049    
 -0.13675900    
 -0.19971329    
  0.57799244    
 -0.38115674    
  0.29700461    
 -0.41948161    
 -0.13213645    
  0.46441165    
 -2.12523118E-02
 -0.23877814    
  6.45385906E-02
  0.21858795    
 -0.17142227    
  0.34878492    
 -0.52948177    
 -0.20863877    
  0.10975084    
  0.22099063    
  2.55331341E-02
  0.10114987    
  0.49346054    
 -0.84472513    
  0.21881777    
  0.39383709    
 -4.58702892E-02
 -0.96865875    
  0.10697217    
 -5.46039976E-02
   1.1532165    
 -0.47808781    
  0.55552572    
 -0.39730176    
 -8.80198255E-02
 -0.29986247    
 -2.31413580E-02
  0.24759118    
 -0.12203477    
  0.20468532    
 -0.52129680    
  0.25580275    
 -3.18498872E-02
  7.77997375E-02
 -0.26596352    
  0.22001363    
  0.33736750    
 -0.19719695    
  8.14132206E-03
 -0.26452857    
  0.38411206    
 -0.21895592    
  0.61397481    
 -0.49321118    
 -7.96805974E-03
  0.23428117    
 -0.29191029    
 -0.14898527    
  0.52773130    
 -0.31845361    
 -0.31281793    
 -0.25079525    
  0.30045065    
  0.13569161    
  0.14330237    
  2.58413702E-02
  0.10178246    
 -0.51621652    
  0.38334319    
 -0.21658613    
  0.31428578    
 -0.16013530    
  0.16726954    
  2.36702710E-03
 -5.59075624E-02
  0.28329760    
 -0.62931526    
  0.34351432    
 -0.65624255    
  0.69555956    
 -0.58586091    
  0.27131501    
  0.72561783    
 -7.28800371E-02
 -0.74245274    
 -4.05214131E-02
  8.29303488E-02
  5.71584404E-02
  0.22705749    
  1.29366256E-02
 -0.23673169    
  0.10209789    
  8.18510279E-02
 -0.13005304    
  0.20067081    
 -4.65201251E-02
  0.25951135    
 -0.39531261    
  2.39530765E-02
 -0.30158490    
   1.0494219    
 -0.56946820    
 -0.42546567    
 -0.20067063    
  0.13005310    
   1.3059130    
  -1.3264474    
  9.11522582E-02
 -7.06175864E-02
  8.56556669E-02
  0.26694608    
  0.38429010    
  0.17287350    
 -0.62819976    
 -5.03251143E-02
  0.86057323    
 -0.87356055    
  0.14288285    
  0.13246860    
 -6.93472922E-02
  5.30494144E-03
  6.65205792E-02
  0.19299068    
 -0.46106416    
 -0.55719143    
  0.96588767    
 -0.46871424    
  0.19879472    
 -5.50067760E-02
  0.17185006    
  7.49043794E-03
  0.12604070    
  5.75237088E-02
 -0.49643674    
  0.60055465    
 -0.25104785    
  0.50070244    
 -0.80044764    
  0.38915151    
 -7.04035982E-02
 -0.30908579    
 -0.12623197    
  0.43531811    
 -5.31525165E-02
 -0.27535143    
  0.56798410    
 -0.42227212    
 -0.28580081    
  0.38776568    
  0.10638060    
 -4.45559435E-02
 -0.13593237    
 -0.21017839    
  0.41334355    
  0.25056693    
 -9.51355398E-02
 -0.51595724    
  0.22635403    
 -0.28256682    
  0.88870257    
 -0.33005929    
 -4.57792319E-02
 -0.51286423    
  0.33257738    
 -0.29584551    
  0.43454632    
 -0.53084040    
  0.20492813    
  1.16958814E-02
 -4.15488891E-02
  3.27898227E-02
  0.19880295    
 -0.37819606    
 -2.12774221E-02
  0.66405439    
 -0.17937407    
 -7.32590705E-02
 -0.29642943    
  4.06939909E-02
  0.15327387    
 -0.24981166    
 -1.36054568E-02
  0.32466099    
 -0.27131519    
  0.25886142    
 -0.32600090    
  0.51498371    
 -0.33730263    
  0.89987785    
  -1.0400757    
 -8.73153880E-02
  0.17376907    
 -4.38940115E-02
  8.88792872E-02
  0.26619196    
 -0.63001424    
   1.1480049    
 -0.55460805    
 -0.19215989    
  0.47809231    
 -0.46406698    
 -8.12040865E-02
 -0.31732136    
 -3.80596444E-02
 -3.50914821E-02
   1.4138139    
 -0.78758913    
 -0.12978795    
  0.55025530    
 -0.61189938    
 -0.12285364    
 -0.17062566    
  0.42085013    
  0.55706799    
 -0.46013978    
 -0.56540620    
  0.72907925    
 -0.36511371    
  0.25757229    
 -8.89983028E-02
 -4.39095870E-02
 -0.37356052    
 -0.19986577    
  7.66330659E-02
  0.20661433    
 -3.04593202E-02
 -0.19685996    
  0.34064746    
 -0.23738113    
  0.22841284    
  0.30553979    
 -7.10491240E-02
 -0.30929163    
  0.88673204    
 -0.58220232    
 -0.21187070    
  8.81062634E-03
  2.59757005E-02
  0.25731108    
  0.46115410    
 -0.53424591    
 -0.49204588    
  0.26117072    
 -6.15579970E-02
  0.23638858    
  2.96318941E-02
 -0.19554749    
  3.48871499E-02
  0.14595403    
 -0.17494144    
  0.58615112    
 -0.74867028    
  0.18289801    
  0.81125015    
 -0.50784230    
 -5.24137877E-02
 -1.35441264E-02
 -0.24904431    
 -0.28865436    
  0.15470648    
 -0.13543788    
  0.42561683    
  0.63672197    
  0.10509685    
 -0.25114465    
 -0.60410202    
 -0.13752961    
  0.44114560    
 -0.32621583    
 -0.40261185    
  0.69528168    
 -0.20256801    
 -3.99520285E-02
  0.13217166    
 -0.29086173    
 -0.34671545    
  0.37806621    
  8.57244357E-02
 -0.10441647    
  0.21683426    
 -6.80891201E-02
  0.45567369    
 -0.44221461    
  0.72213465    
 -0.70621926    
 -4.57682721E-02
  2.98530143E-02
 -4.37225774E-02
  0.62225699    
 -0.62225682    
  0.11591887    
  6.73329905E-02
 -0.43616402    
  0.68229729    
 -0.61282480    
  0.13771725    
  0.33060694    
 -0.14682454    
 -0.36961880    
 -1.41847711E-02
 -4.00783010E-02
  0.62587875    
 -0.15216452    
 -0.54696459    
  0.40279493    
 -0.25093263    
  0.29793870    
 -0.52884424    
  0.22400895    
  0.33992669    
 -4.27739806E-02
  8.85098726E-02
 -0.11984392    
 -0.20539753    
  0.21332349    
 -3.20882909E-02
 -0.27687117    
  0.25211045    
 -0.17289558    
  0.19765595    
 -0.17798325    
  8.70112330E-02
  0.33135733    
 -0.84516364    
  0.54313397    
  0.15249787    
 -0.27535143    
  0.21658614    
  0.19755600    
  5.66785000E-02
 -0.56678420    
  0.99111801    
 -0.86934602    
  0.23705912    
  0.26159105    
 -0.68736106    
  0.51925153    
 -0.20781520    
 -8.48654099E-03
 -8.59789103E-02
  0.49144405    
 -0.37745228    
 -0.17133257    
  0.67994583    
 -0.77623975    
  0.11577532    
  0.25914374    
  0.38794288    
 -0.68978584    
  6.18081093E-02
 -0.36527413    
  0.46144447    
  0.34137210    
 -0.26685485    
 -3.51861641E-02
  0.17864147    
  0.52000022    
 -0.88261771    
  0.22710922    
  0.98412186    
  -1.0523611    
 -0.37212884    
  0.17615493    
 -0.12036382    
 -0.24965492    
  0.22612405    
  0.26358449    
  0.63347477    
 -0.37204891    
 -0.14364271    
  0.57536411    
 -0.45307449    
 -0.25853482    
  0.21691307    
 -0.44238847    
  0.79656029    
 -0.56489277    
  0.67602593    
 -0.46280831    
 -0.46850833    
 -0.10050282    
  0.77758563    
  2.20228359E-02
 -0.64860922    
  0.92383772    
 -0.74404496    
 -0.27927890    
  0.30428004    
  0.71301037    
  -1.0006922    
  0.59824860    
  2.25987355E-03
 -0.27943945    
 -0.12715505    
 -0.39870822    
 -0.37561214    
  0.33961868    
 -4.27874215E-02
  0.76939952    
  5.89851178E-02
 -9.50713530E-02
 -2.12209672E-02
  8.01085215E-03
 -0.27359712    
  0.24390577    
  0.33842728    
 -0.39478013    
  0.20146090    
 -0.32469368    
  0.67327917    
 -0.24085790    
 -0.45900044    
 -9.16131735E-02
  0.81787598    
 -0.65794337    
  7.85901174E-02
  0.17551549    
  0.18840073    
 -5.39549440E-02
 -0.40439934    
  3.45404074E-02
  0.30375585    
  0.45653051    
  0.26247543    
  -1.0320643    
  0.15814815    
  0.26685488    
 -0.61671412    
   1.1666825    
  -1.1116227    
  0.16430317    
  0.30346596    
 -0.19447564    
 -0.17474172    
  0.90784067    
 -0.97130132    
 -3.86691652E-02
  0.28499028    
  0.10239125    
  3.34959999E-02
 -0.16876693    
 -1.40253613E-02
 -7.32392147E-02
  5.03811352E-02
  0.54882300    
 -0.31304246    
 -3.48465703E-02
 -0.18090422    
  4.43285853E-02
  0.72777128    
 -0.68792522    
  0.35927585    
 -0.20067060    
 -0.26860610    
  0.13062032    
 -4.70059924E-02
 -0.12516303    
 -0.15718544    
  0.11699452    
  0.17863446    
 -0.34654900    
  0.27548099    
  0.17853726    
  3.03406790E-02
 -0.27021125    
  0.52636701    
 -0.65132940    
  0.79679996    
 -0.17618634    
 -0.30433393    
 -0.10204910    
  0.14585176    
 -0.47191012    
  0.32053337    
  0.50471294    
 -0.72026759    
  0.35254276    
  0.49622685    
 -0.60051441    
 -0.44093943    
  0.85441548    
 -0.47426781    
  0.14802715    
 -8.45573395E-02
 -0.59153694    
  0.61270195    
 -1.84944719E-02
 -0.28857124    
  0.22811328    
 -5.83253950E-02
  0.36355799    
 -0.25819743    
  0.12436788    
 -0.46192172    
  9.04775560E-02
  8.61458480E-02
 -0.26363477    
  0.41914523    
  0.15570214    
 -0.58314621    
  0.28455216    
  0.23374555    
 -9.35749114E-02
  0.22803621    
 -0.30151558    
  8.43195915E-02
  0.32407379    
 -0.47508478    
  0.28218123    
  3.71271819E-02
  0.24700254    
 -0.97020948    
   1.2915709    
 -0.74478006    
  7.83691630E-02
  0.27884921    
 -0.34909916    
  0.40994740    
 -0.37811470    
 -5.08811362E-02
 -0.27313614    
 -0.43663147    
  0.60562778    
  7.62834176E-02
  0.23326170    
  0.45563939    
 -0.89871579    
  0.36879614    
 -0.31454581    
  0.39106026    
 -0.19943158    
  0.63277799    
 -0.78239775    
  0.14141165    
  8.42604488E-02
 -3.86146419E-02
  0.39225501    
 -0.33116707    
 -0.25131452    
  0.12235822    
  0.17007460    
 -0.39955854    
  0.57514322    
 -0.35129315    
  8.39463398E-02
 -6.15993328E-02
 -0.19120046    
 -0.30681592    
  0.18986855    
  0.21256140    
  0.28616136    
 -0.62263322    
  0.44031206    
 -0.28312615    
  7.69611672E-02
  0.48628438    
 -2.09213663E-02
 -0.46536312    
  0.37700570    
  0.32785714    
 -0.66849524    
  0.37021911    
 -9.64317769E-02
 -7.42977932E-02
 -8.31502602E-02
  0.11970817    
  0.43742725    
 -0.34211704    
 -6.00421429E-02
  0.36505547    
 -0.61707747    
  0.13392925    
 -0.32264057    
 -0.52372915    
 -6.02189191E-02
  0.76305908    
  2.85281260E-02
 -0.39304253    
  0.77957970    
 -0.33181235    
  6.02763444E-02
  0.28628811    
 -0.58611465    
  0.48724154    
 -1.62981842E-02
 -0.20223694    
  1.14287687E-02
  8.96120816E-02
  3.06929760E-02
 -0.32097575    
 -0.14149947    
  0.97531426    
 -0.84078294    
  9.65807289E-02
  0.43774262    
 -0.12653033    
 -0.29234421    
  0.42296442    
  0.26549929    
 -0.71690106    
  0.73704118    
 -0.66293353    
  0.26510796    
 -0.36190727    
  0.97672260    
 -0.70807302    
  0.12913589    
 -0.12413587    
  8.13845694E-02
 -0.25526288    
  0.48070309    
 -0.85404849    
  0.30265561    
 -2.58078575E-02
 -0.21825358    
  0.21498011    
  9.08292383E-02
  0.18779565    
  0.47495422    
 -0.50774378    
  0.23841116    
 -0.24613319    
  0.19643342    
 -0.37720582    
  0.15193695    
  0.38395894    
 -0.54522699    
  0.25512651    
 -0.12081441    
  0.42530331    
 -0.61090910    
 -7.51204863E-02
  0.24141517    
 -0.44090477    
  0.15229359    
  0.36112586    
  0.11490047    
 -0.17633475    
  1.91003364E-02
  0.19129007    
 -0.45581880    
  6.47584796E-02
  0.12399760    
  7.84716234E-02
 -0.21241951    
  0.38071689    
 -0.10056310    
  0.39108852    
 -0.30659917    
  0.12188966    
 -0.17904823    
  7.32613681E-03
 -0.33501330    
  0.49850526    
 -0.39212453    
  0.15021107    
  0.25830746    
 -0.44273666    
  0.16315161    
  0.32332942    
 -0.37010527    
  7.06817806E-02
  5.23538841E-03
  5.20826643E-03
 -0.48518333    
  0.19490039    
  0.20633654    
  0.73735344    
 -0.78360444    
 -0.14972274    
  0.15855920    
 -0.22241068    
  2.75815548E-09
  0.81052303    
  0.14667739    
 -0.36413682    
 -0.27560937    
  0.11332857    
 -0.21425450    
  0.12464248    
  7.78201548E-03
  0.12835014    
 -0.37634793    
 -0.13447782    
  0.27912292    
 -2.31894460E-02
 -0.27892303    
 -9.33739170E-02
 -0.23383889    
  0.39827105    
 -1.08893206E-02
  0.37080821    
 -0.47860476    
 -0.48805192    
  0.59584832    
 -0.26126996    
 -0.28926325    
   1.4668239    
 -0.33501327    
 -0.14940007    
 -0.62005520    
 -8.26157480E-02
  0.27079394    
  0.33751449    
 -0.30519578    
 -2.50459928E-02
  0.49989656    
 -0.18540333    
 -0.16345321    
  0.76958883    
 -0.88854080    
  0.84277630    
 -0.43148047    
 -5.74318320E-02
 -0.55531478    
 -8.62083212E-03
 -0.21130905    
  0.19823699    
  0.65287352    
 -0.83519483    
  0.58192158    
  -1.1284652    
   1.1136500    
  3.51941697E-02
 -7.78837949E-02
  0.41476759    
 -0.39015093    
  0.13086839    
  0.50762045    
 -0.49174696    
  0.24956293    
 -0.34303778    
  0.33069173    
 -0.17120327    
 -8.72347802E-02
 -4.38428037E-02
 -0.22876136    
  0.25910872    
 -3.31520811E-02
 -0.32975328    
  0.88936901    
 -0.22797064    
 -0.26115519    
 -0.14028583    
  0.22795133    
 -8.76654834E-02
  0.10431303    
 -0.10431271    
  0.13222183    
 -0.20271139    
  5.73145226E-02
 -0.26581854    
 -0.47346976    
  0.53062826    
  0.40981296    
 -0.24729393    
 -0.46556893    
  0.98138195    
 -0.58778691    
 -0.24961017    
  0.52452463    
 -9.25930217E-02
 -0.33349156    
 -0.30166811    
 -4.70570941E-03
  0.51271075    
 -0.33196247    
  0.45662707    
 -4.59266640E-02
  0.56667781    
 -0.38348615    
  0.32711178    
 -0.36026385    
 -0.33917269    
 -0.46559685    
  9.99984797E-03
 -2.51901131E-02
  8.31777006E-02
  0.93581694    
 -0.52878827    
  9.53102559E-02
  1.12996828E-02
  0.73711026    
 -0.31862167    
 -0.27970400    
 -7.09155872E-02
 -0.19979601    
 -1.94180589E-02
  0.99058533    
 -0.94897944    
  0.54472733    
 -0.71149623    
  0.79516900    
 -0.24085790    
 -0.51794320    
  9.53100771E-02
 -0.25782931    
 -5.61701730E-02
  0.42163000    
 -3.56121473E-02
 -0.41304642    
  0.34426948    
  4.12101150E-02
  0.88730317    
 -0.60976553    
  0.47294050    
 -0.50400639    
  0.35400143    
 -0.33477023    
 -0.22017157    
  0.76055646    
 -0.71134210    
  0.71687472    
 -0.89243937    
 -1.01522170E-02
  0.10943381    
  0.12318846    
  0.31230879    
 -0.25724903    
 -7.68266199E-03
 -3.93234938E-02
 -0.50815529    
  0.63598883    
  1.63364857E-02
 -0.23947994    
  0.23017742    
 -0.20979849    
  0.13712732    
 -0.23387946    
  0.23387946    
  5.14188781E-02
 -0.69553667    
 -6.42194599E-02
  0.13353123    
  2.20759679E-02
 -0.11071204    
  0.32243681    
 -1.42351398E-02
 -0.18447450    
  0.58874410    
  4.21610065E-02
 -0.28462866    
  0.36396548    
 -0.11910810    
 -0.19432643    
 -7.52233788E-02
 -0.12641378    
 -4.34850194E-02
  0.29045591    
  3.53778899E-02
  0.27218825    
  0.59477746    
 -0.94478256    
  0.71741688    
 -0.62631929    
 -8.82114992E-02
 -3.81837673E-02
  0.30695632    
 -0.34665620    
  0.11743674    
  0.16556159    
  1.16688805E-02
 -6.98505063E-03
 -2.36417428E-02
 -0.33503768    
  0.67458123    
 -0.35400155    
 -0.16595133    
 -0.18174876    
  0.14378774    
  0.32061610    
 -0.37253597    
  0.31702802    
 -0.29225853    
  0.44248793    
 -0.36033002    
  0.29958269    
 -0.19789088    
 -1.53850438E-02
 -0.23157704    
 -5.69668822E-02
  9.84401107E-02
  0.86236244    
  -1.0248814    
  3.66973155E-03
  0.38698006    
 -8.29489157E-02
  0.72506493    
 -0.81256759    
  0.49476826    
 -0.62703604    
  0.20342171    
  0.51794291    
 -0.70798653    
 -0.10499129    
  0.11819282    
  0.79588115    
 -0.59999102    
 -6.39996454E-02
  1.70945469E-02
  0.10705387    
  0.27362430    
 -0.19085221    
 -1.56336185E-07
  8.50623474E-02
 -0.40439281    
  0.15185109    
  0.54610753    
 -0.32850397    
 -0.23151197    
 -0.57443112    
  0.10386682    
  0.53299946    
  0.11426830    
 -2.61609945E-02
  0.50114042    
 -0.90901792    
  0.27124313    
  0.52508807    
 -0.76074028    
  0.33547279    
 -0.11653369    
  0.64421666    
 -0.90601909    
 -3.33980732E-02
  0.39153215    
  0.20460524    
 -0.50944060    
  0.36665961    
 -0.37360421    
  0.39260700    
 -7.08384765E-03
 -0.36825132    
 -0.33921555    
  0.68832797    
 -5.71584105E-02
  0.27739906    
 -0.60065997    
  2.78762560E-02
  0.59766519    
 -0.28453633    
 -8.92981514E-02
  0.54697752    
 -0.43286407    
  0.13506223    
  0.51296484    
 -0.26570299    
 -0.45869666    
 -0.14188062    
 -0.16899589    
  0.38479587    
  0.12023707    
  8.15496892E-02
 -0.41454238    
  4.74867336E-02
  0.16526896    
 -0.25942019    
  0.28608847    
 -0.19193695    
  0.17504889    
 -0.13527098    
 -0.25930467    
 -0.28647926    
  0.87306184    
 -0.40245742    
  1.78577229E-02
  0.62288916    
 -0.86539328    
 -0.20821783    
  0.36129385    
  0.19035384    
  0.13453113    
 -1.64515972E-02
 -0.33789492    
  0.21981587    
 -0.42159450    
   1.2445998    
  -1.0395044    
  0.12438372    
  0.19105530    
 -0.22374767    
 -0.25694090    
 -9.41390842E-02
 -7.11413324E-02
 -4.71785031E-02
  0.57807785    
   1.0533390    
 -0.91440195    
  3.01997121E-02
 -0.14239696    
 -8.24641809E-02
  0.79908049    
 -0.99119198    
  0.36290556    
  2.85735708E-02
 -0.54910785    
  0.48862979    
  0.45966378    
 -0.61008054    
 -0.11669677    
  0.40655032    
 -0.44642258    
  0.17095768    
  1.98024604E-02
 -0.17729203    
  1.65840909E-02
  0.39665458    
 -0.20559922    
 -7.62004629E-02
  2.60505676E-02
 -0.25951111    
 -0.14738360    
  0.74947059    
  -1.0414540    
  0.18327898    
  0.65660238    
  0.35369262    
 -0.35369274    
  7.18012750E-02
 -0.45760953    
 -0.23323099    
   1.0689919    
 -0.86539328    
 -0.23638889    
  0.63934457    
 -0.41429797    
  0.16441824    
  0.16878936    
 -0.66361493    
  0.86527574    
 -0.55406344    
  0.37396654    
 -0.45046270    
  0.40685868    
  0.45350346    
  0.44536650    
 -0.79573995    
 -0.46099892    
 -0.18791470    
  0.32542244    
 -4.25595753E-02
  0.67854840    
  0.26349497    
 -0.17052686    
 -0.53684509    
  4.20819335E-02
  0.67512846    
 -0.69735169    
 -0.27650869    
  0.41773519    
 -0.19015695    
  0.37044394    
 -0.16575870    
 -0.21060212    
 -0.11630037    
  0.45531282    
 -0.33901224    
  0.68719459    
 -0.83052373    
 -0.33441952    
  0.15072729    
  0.84021819    
 -0.54026604    
  0.44531104    
 -9.84401554E-02
  4.30099061E-03
 -0.13047037    
 -0.12207115    
 -0.35825464    
  0.39353666    
  0.38843215    
 -0.27272496    
 -0.36246040    
  0.40887243    
 -0.19189101    
  0.24488352    
 -0.55854130    
 -9.04347673E-02
  0.10164986    
  0.56438392    
 -0.17264329    
 -0.23070993    
  9.06966701E-02
  7.24550411E-02
  6.25204667E-02
  9.16300863E-02
  0.53089929    
 -0.54482079    
 -0.39269653    
  0.82429695    
 -0.69466585    
  0.20535703    
 -0.14634286    
 -2.86950683E-03
  5.04307114E-02
 -8.55223164E-02
 -0.15762916    
 -0.34627602    
  0.15906452    
 -0.26278466    
  0.59865654    
 -0.19501430    
 -2.21409015E-02
  0.45401835    
 -0.38204479    
  0.54361540    
  0.17523998    
 -0.68137228    
  0.51216239    
  0.26590332    
 -0.57314801    
 -5.89229651E-02
  0.12991200    
  6.15199730E-02
 -6.91633597E-02
  3.02290935E-02
 -0.20592299    
 -2.78225299E-02
  0.19064614    
 -0.20326483    
 -0.32322702    
   1.0749426    
 -0.88027048    
  0.45132849    
 -0.39859203    
  0.29705593    
  0.54090321    
 -0.60391605    
 -0.27600718    
  0.30274662    
  0.59915549    
  -1.0232629    
  0.52682585    
 -0.43078291    
  0.73264980    
 -0.18938857    
 -0.86952907    
  0.37278831    
  0.24116205    
  1.36427749E-02
 -1.91526432E-02
  0.52672076    
 -0.57772344    
  0.60507804    
 -0.72213471    
  0.16805890    
 -0.53505778    
  0.76151103    
 -0.18850793    
 -7.45171234E-02
  8.24643150E-02
  7.88453687E-03
 -0.26866663    
  0.69827098    
 -0.73667002    
  7.20721409E-02
  0.80131841    
 -0.57685125    
  7.88210705E-02
 -0.44919479    
  0.42193168    
  4.66342941E-02
  0.19345053    
 -0.33213368    
 -0.14819941    
 -0.32125306    
  0.88314831    
 -0.35226119    
 -0.45866930    
 -0.12188976    
  0.58830076    
 -0.74322337    
  0.10265414    
 -0.15822412    
  0.13353145    
  9.95022710E-03
  0.44112530    
  0.11707497    
 -3.45855802E-02
 -0.15171003    
  0.26786214    
 -0.15502141    
  9.58642587E-02
 -4.53334749E-02
 -9.73409936E-02
  0.64403749    
 -0.33815145    
 -0.50691170    
  0.88131094    
 -0.71275574    
  0.35700503    
 -0.35700500    
  7.00925887E-02
  0.22252819    
 -0.28932551    
  0.21521756    
  0.46301657    
 -0.35500699    
  3.73877287E-02
  7.50906095E-02
 -0.19430813    
 -0.50738633    
 -0.40118226    
  0.11492985    
   1.0518202    
 -0.47360274    
  5.30545115E-02
 -0.49774033    
  0.73236805    
  0.20959060    
 -0.45337868    
  0.77836782    
 -0.76920724    
  0.31983417    
 -0.52490491    
  0.40546489    
 -2.33913212E-07
 -0.30271983    
  0.12337887    
 -0.42348352    
  0.37781343    
  6.21114066E-03
  1.53612494E-02
 -0.30407575    
  4.12381627E-03
 -0.42415705    
  3.70413847E-02
  0.13049662    
  3.14160660E-02
 -9.17083174E-02
  0.11211740    
  4.44518179E-02
 -0.23896879    
  0.64604264    
  0.18713322    
  0.57286084    
 -0.20267792    
 -0.28829592    
 -0.23426180    
  0.43805441    
 -0.30180946    
 -1.63936634E-02
  0.14823022    
 -0.42950466    
  0.24765833    
  0.25068113    
 -0.15563010    
  4.55774069E-02
 -0.12367927    
  8.36832542E-03
 -0.31015483    
  0.31015500    
  2.77383719E-03
  1.37552321E-02
 -0.28223243    
 -8.30664262E-02
  0.24340934    
  0.35482129    
 -0.48307571    
  0.46119308    
 -0.89332616    
  0.92811269    
  1.06269913E-02
 -0.29546413    
 -0.10788910    
  0.34681639    
 -0.24177216    
  0.29407188    
 -0.63740540    
  0.39605027    
 -4.70350534E-02
  0.76157320    
 -0.68787014    
 -0.28068924    
 -3.54644991E-02
  0.24527952    
  0.20144093    
 -0.10459078    
 -7.45027363E-02
 -0.35430977    
   1.7217818    
  -1.3483195    
  8.31646919E-02
  0.26562014    
 -0.87968433    
   1.1016796    
 -0.81169629    
  0.47430462    
  0.29676095    
 -0.47479960    
  0.26826403    
  7.55076781E-02
 -0.25079525    
 -7.51868859E-02
 -0.16980597    
  0.84388041    
 -0.17796668    
 -0.76961774    
  0.15604094    
 -0.14944039    
  5.44132814E-02
 -0.13308634    
  0.16978799    
  0.50902241    
 -0.16230658    
 -0.28556105    
  0.27488863    
 -9.68132913E-02
 -0.14201052    
  0.15609531    
  9.76383686E-02
 -0.21892415    
 -0.19396783    
  7.38799497E-02
  0.78114724    
 -0.50540543    
  0.43067041    
 -0.73653448    
 -0.12353351    
  0.35216662    
 -0.64795530    
  0.34967360    
 -0.23551477    
  0.44212919    
  0.24686013    
  0.20633656    
 -0.32568300    
 -7.05030337E-02
  5.39346039E-02
 -9.24501792E-02
  5.59941679E-02
  0.42020741    
 -0.54950428    
 -0.40405777    
  0.27173269    
  0.16284028    
  8.13029781E-02
 -0.11181828    
  0.75459975    
 -0.87097567    
  0.32647690    
  0.92266297    
 -0.95044243    
 -0.22549371    
  1.91390601E-08
 -0.31955716    
  0.54973471    
 -0.24798217    
  0.11311486    
  0.16931395    
 -0.11976005    
  0.24876653    
 -9.78928879E-02
  0.44619942    
 -0.40546530    
 -0.60858983    
  0.31246898    
  0.40922463    
 -0.49777782    
  0.11365946    
  6.14344142E-02
  2.58719875E-03
 -0.29199803    
  0.38330695    
 -0.29083186    
  0.29083186    
  0.22878808    
 -0.30217063    
  3.00024692E-02
  5.74319176E-02
 -0.36334145    
  1.32891461E-02
  0.29508057    
  8.92612487E-02
 -8.19171295E-02
 -0.19607402    
  0.36406586    
  0.32759658    
 -0.45730579    
 -4.07240801E-02
  4.54078838E-02
  0.33111748    
 -0.50413656    
 -0.33702794    
   1.0947137    
 -0.87234873    
  0.54391706    
  0.31003442    
 -0.78475088    
 -0.35584465    
  0.78808028    
 -0.53630471    
 -8.40831101E-02
  0.41593647    
 -0.15492241    
  0.42861861    
 -0.19793588    
 -0.42387399    
  0.20927750    
  0.29100096    
 -0.14985234    
 -0.17633475    
  8.95334780E-02
 -0.21874520    
 -0.18924192    
 -7.60451006E-03
  0.97987467    
 -0.59238183    
  0.29413784    
 -8.45575705E-02
 -0.40651625    
  0.31183606    
 -0.11490048    
  7.96440840E-02
 -6.16717152E-02
  1.01266978E-02
 -8.95332992E-02
 -0.30341563    
  9.59884971E-02
  8.13456774E-02
 -0.44044492    
  1.92312412E-02
  0.44590604    
  0.11234804    
  0.98117000    
  -1.3068016    
  0.34719631    
 -0.46734035    
  0.53187913    
  0.46844012    
  0.22845004    
 -0.91691375    
  6.92003742E-02
 -0.10084883    
  0.27147427    
  0.37223959    
 -0.36248335    
 -0.36853418    
  0.22804403    
 -0.37520146    
  0.46337602    
 -0.20351648    
  0.15370271    
  8.00428018E-02
 -0.14961186    
  0.27316800    
 -5.17549701E-02
 -0.17358388    
 -0.36376429    
  0.59347969    
 -5.38248830E-02
  0.25845742    
 -0.55075824    
 -0.18232146    
  0.32047185    
  0.10697218    
  0.30918843    
 -0.39751801    
 -2.94532422E-02
  0.20780900    
 -2.20985548E-03
  4.32969034E-02
 -7.70458207E-02
  0.27443692    
 -0.35791817    
 -0.42810750    
 -1.92684233E-02
  0.42727470    
 -0.13280642    
  0.24095494    
 -0.88600260    
 -0.18786165    
   1.3978935    
 -0.27296400    
 -0.49721012    
  0.26154292    
  4.29022163E-02
 -0.47473937    
  0.79914033    
 -7.48382434E-02
 -0.24956292    
  0.30910462    
 -0.35475004    
 -0.36772490    
 -0.28240502    
 -0.11122562    
  0.51317596    
  7.01779313E-03
 -3.92205901E-02
 -0.15718544    
 -1.71678923E-02
  1.71679556E-02
  0.85033292    
 -0.42938507    
  1.66208688E-02
  0.15257977    
 -0.26283628    
  4.20482568E-02
 -0.52564096    
  0.93501973    
 -0.66617060    
  2.99649369E-02
  0.52693141    
 -0.25975317    
  8.65403339E-02
 -0.21604455    
  5.32206595E-02
  0.53848833    
 -0.27237880    
 -0.53766221    
 -4.08219360E-02
 -0.14792007    
  0.56168419    
 -0.54729545    
  0.13353145    
  0.38299233    
 -0.27638239    
  0.25048175    
  0.20252414    
 -7.92495012E-02
 -2.61112545E-02
 -2.95325425E-02
  0.61230928    
 -0.62326831    
 -0.23841080    
  0.45325586    
 -0.25417557    
 -8.05205330E-02
 -0.31496587    
  0.18938890    
  0.35244054    
 -0.15209018    
  0.27972546    
 -0.10318418    
  5.78214134E-08
 -1.95125956E-02
  0.14850496    
 -0.38030669    
 -0.11506955    
  0.98300433    
 -0.75916457    
  9.30283964E-02
 -3.88146713E-02
 -0.13240144    
  0.16867475    
  9.92346853E-02
 -0.48954844    
  0.20032910    
 -0.17802313    
 -0.35877800    
  0.53062820    
  0.13043064    
 -0.31337163    
  8.54610652E-02
  7.55694658E-02
  2.19100509E-02
 -6.21134043E-03
  0.71013582    
 -0.69467998    
  0.20206384    
 -0.36134025    
   1.1362640    
  -1.1290954    
  0.54935920    
 -0.12736474    
 -0.10354076    
 -0.35853204    
  0.26322165    
  0.32208335    
 -0.31071964    
  0.28979838    
 -0.65783703    
  0.46488872    
  0.23029730    
 -0.23029718    
 -8.28244984E-02
 -0.14675012    
  3.17487381E-02
 -4.80093546E-02
  0.90772951    
 -0.66961682    
  0.21536148    
 -0.18232149    
 -0.33198255    
  0.52260280    
 -0.24983965    
  0.11276013    
 -0.60258770    
  0.42405024    
 -2.00291723E-02
  0.20800076    
 -2.13530455E-02
  0.24730976    
 -0.29394373    
 -0.11715498    
 -0.11355484    
  0.27012381    
 -0.55780596    
  0.41804397    
 -0.59279913    
  0.58162606    
 -0.15134560    
 -0.32542226    
  0.48515955    
 -0.56031245    
  1.93242915E-02
  0.39100698    
  6.57514930E-02
  0.14894211    
  6.32321984E-02
  0.13077022    
 -0.44494390    
  0.45137501    
  0.13379832    
  0.33379829    
 -0.95310467    
 -0.25131458    
  0.19415601    
  0.19329071    
  0.10080492    
 -0.11915375    
 -0.19724742    
  0.73186183    
 -0.66638356    
 -0.21089488    
  0.37006336    
  0.68409747    
 -0.48835266    
 -0.29346025    
  0.25571993    
  8.35869014E-02
 -4.72813379E-03
 -0.35127306    
 -0.22990024    
 -8.39346871E-02
  0.35667491    
  0.20359895    
 -0.46370792    
  0.18996310    
  0.49266860    
 -0.30977067    
  2.87763542E-03
 -0.42285687    
  9.21153799E-02
  0.73620665    
 -0.49561602    
  0.75117892    
 -0.60243344    
 -0.22382116    
  0.47000372    
 -0.73202884    
  0.38619101    
  0.11043742    
  4.96835597E-02
 -0.15415083    
  0.12568840    
 -0.83081180    
  0.50114042    
 -0.35563269    
  0.65870672    
 -0.10207175    
  0.58944345    
 -0.50094098    
 -0.27142158    
  0.91270018    
 -0.78501028    
  0.21998388    
 -0.10676777    
 -3.14762928E-02
 -2.65113506E-02
  0.78437829    
 -0.73204106    
 -0.27921924    
  0.24169698    
 -0.18703841    
 -4.71957661E-02
 -2.25573350E-02
  0.58694124    
 -0.38144311    
  0.12498087    
  0.53351724    
 -0.32912761    
 -0.23209202    
  0.80592406    
 -0.45431793    
 -0.18866579    
 -3.89342681E-02
  0.16858014    
 -0.34743336    
 -0.10965613    
  0.25828055    
 -0.50912189    
  0.78458136    
 -0.39772803    
 -1.45562980E-02
 -0.15171003    
 -0.31419677    
  0.76958877    
 -0.15921411    
 -0.28599131    
  0.19296278    
 -5.43767512E-02
  0.20653583    
 -9.00606886E-02
 -0.18336903    
  5.80317602E-02
   1.0816543    
 -0.81042719    
 -0.68413818    
  0.32616943    
 -5.98567311E-08
 -0.17651325    
  0.26325509    
  0.74236131    
 -0.59629714    
 -0.26905325    
  0.82057762    
 -0.56183404    
 -0.11229289    
  8.60448554E-02
  0.22526897    
  5.97500987E-02
 -0.35097685    
 -0.22172396    
  0.18997541    
  0.72489595    
 -1.57484263E-02
 -0.63839680    
  1.08698364E-02
  0.64469498    
  -1.0569395    
 -0.10309537    
 -7.51527324E-02
  0.55472565    
 -2.26637609E-02
 -0.21671714    
 -3.99326198E-02
 -0.46262351    
  0.23948003    
   1.2461272    
 -0.56696612    
 -0.10379676    
 -0.21730134    
  0.18286079    
  8.76851156E-02
 -1.24224527E-02
  0.18855198    
  0.18988453    
 -0.68972856    
 -3.11981905E-02
  0.11307734    
  0.89081162    
 -0.88767195    
  0.16439816    
  0.14114870    
 -4.24593762E-02
  0.33302385    
 -0.94076741    
  0.60533100    
 -0.16223472    
  7.39050657E-02
 -2.67395619E-02
 -9.36856270E-02
 -0.14723030    
  0.13826174    
 -0.31097442    
  0.35790381    
 -0.15128936    
  0.33169898    
 -0.31516978    
  4.48793024E-02
 -8.84371027E-02
 -0.41406372    
  0.72124612    
  0.32233909    
 -0.28768197    
 -6.27559647E-02
  0.11720693    
 -8.15799162E-02
 -0.16841881    
 -8.64736289E-02
  0.19035384    
 -1.61293838E-02
 -3.86786461E-02
 -9.75663960E-02
  5.43940924E-02
 -0.26060101    
 -7.94066489E-02
 -0.32988250    
  0.35033315    
  0.83624804    
 -0.49343395    
  8.53337571E-02
 -0.18496367    
 -0.20349656    
  0.65749979    
 -0.34864289    
  0.22428598    
 -0.32331732    
  2.79954094E-02
  0.61501962    
 -0.39065000    
 -0.43153715    
  0.81218737    
 -0.65857589    
  0.42575401    
 -0.26469240    
  7.17441142E-02
 -0.17008904    
  0.33950704    
 -0.17972764    
 -0.28251421    
  0.36454761    
 -7.94463530E-02
 -0.24469197    
  3.56601812E-02
 -0.30697536    
  0.31648389    
  0.11602908    
  8.39150790E-03
  0.32928357    
 -0.42264572    
 -7.95333609E-02
  1.96726602E-02
  0.23860778    
  0.14718437    
 -0.20509548    
 -0.16779327    
  0.21800202    
 -0.41582787    
  0.61391783    
  8.11804682E-02
  9.30037647E-02
 -0.19124223    
  0.14953183    
 -0.29760781    
  0.26178876    
 -0.49055895    
  0.29159304    
 -5.28968349E-02
  2.43912842E-02
  0.11160595    
 -8.54450092E-02
  1.98408358E-07
 -0.39147881    
  5.73511608E-02
  0.25349793    
  1.51516078E-02
 -0.40171263    
  2.58795265E-02
  0.14892347    
  0.24430199    
 -9.28499922E-02
 -0.25402099    
 -9.11376253E-02
 -0.17927256    
  0.35072109    
  6.83497488E-02
  4.11822125E-02
 -3.22137661E-02
 -7.41077885E-02
  8.29970241E-02
  0.13757907    
 -0.27660388    
  0.21292222    
  0.24643205    
 -0.47990260    
  0.18577573    
 -0.15847021    
  0.12337887    
  2.06192471E-02
  0.11551281    
 -0.36225614    
  0.47743869    
 -0.19912855    
  0.69173396    
 -0.29953888    
 -0.13462248    
  0.51822186    
 -0.79576629    
  0.27972546    
  0.31348997    
 -0.54264259    
 -0.15050437    
  0.82568264    
 -0.86464906    
 -0.20509550    
  0.42159459    
 -8.33815411E-02
  0.15290743    
 -0.49112058    
  0.32655093    
 -7.61404037E-02
  0.74704778    
 -0.58389622    
 -0.29487613    
 -0.29129866    
  0.41985375    
 -0.35894498    
   1.3504316    
 -0.92694819    
  0.96053541    
  -1.0672197    
  0.23237255    
  0.24340935    
 -9.94337946E-02
  0.31514224    
 -0.35691187    
  0.52025986    
 -0.68752933    
 -0.39709681    
 -0.12405246    
  0.70253676    
 -2.84377709E-02
 -0.45095521    
  0.24921581    
  0.24640037    
  0.36719415    
 -0.50236893    
 -0.16561987    
  0.24889597    
  8.35751668E-02
 -6.70397887E-03
  0.33903167    
 -0.43053699    
 -0.23426180    
  7.18873367E-02
 -3.23084705E-02
  5.79874627E-02
 -0.10067680    
 -0.23410667    
  0.29454821    
  0.62488699    
 -0.84364146    
 -3.33980732E-02
 -2.67703831E-02
  0.10303245    
  0.64479423    
 -3.35853249E-02
  0.33674327    
 -0.90685034    
  2.97541618E-02
  0.15368547    
 -1.69017371E-02
 -0.32236761    
  0.30517533    
  0.17700873    
 -0.27724418    
  0.40012622    
 -0.15987715    
  3.45712677E-02
  2.42416421E-03
 -3.69954892E-02
 -4.36524376E-02
 -0.10215788    
  0.67407113    
 -0.32644880    
 -0.53928971    
  0.35983914    
  7.34059364E-02
  7.05139413E-02
 -0.33860239    
  0.27264428    
 -0.18687715    
 -0.10688378    
 -0.17624238    
  0.44468606    
 -0.63650680    
 -0.12164535    
  0.57162595    
 -7.58379623E-02
 -8.53599384E-02
 -0.49337682    
 -0.11441024    
  0.42744410    
  0.14336450    
  0.67935389    
 -0.73208994    
  0.43743965    
 -0.11081433    
 -0.57536405    
 -7.69609734E-02
  0.32930380    
 -0.33935398    
  0.33213389    
  0.24889617    
 -0.11990393    
  0.14225101    
 -7.75139034E-02
  9.93726403E-02
  0.34798878    
 -0.56775939    
  0.86588299    
 -0.26250610    
 -0.20353957    
 -0.36672211    
  7.22450241E-02
 -0.27363956    
 -0.11380705    
  0.60206920    
  1.45631945E-02
 -0.27888554    
 -0.12537527    
  0.13172457    
  0.22060858    
 -0.51251900    
  0.85693657    
 -0.59718317    
 -0.39570901    
  0.61754459    
  2.32869536E-02
 -0.54375744    
  0.94836962    
 -0.63031644    
  6.38979860E-03
   1.1154547    
 -0.86839592    
 -0.16456962    
 -0.16200161    
  0.51632780    
  0.24833785    
 -0.20406489    
 -0.57799226    
  0.23361492    
 -4.25595492E-02
 -0.14645094    
  1.66392326E-02
  2.92705633E-02
  0.45953244    
 -0.76881349    
   1.2901106    
  -1.0713433    
 -0.48200512    
  0.10251577    
  0.46357271    
 -2.61454899E-02
  0.11851862    
 -0.32361409    
 -0.19212534    
  0.27404281    
  0.63928807    
 -0.68527311    
 -0.14763591    
  1.35441795E-02
  0.66587251    
 -0.28308415    
  6.51118532E-02
  7.98221603E-02
 -0.27541220    
  4.43003438E-02
 -0.38566247    
  0.35863400    
  8.52977782E-02
  0.10724565    
  0.22427285    
 -0.57210875    
  0.25619134    
  0.32042211    
 -0.10162243    
 -0.21262670    
  0.79542613    
 -0.75325102    
 -0.23501290    
  0.32521510    
  7.77592734E-02
 -0.11622581    
 -0.15088813    
 -5.35245948E-02
 -0.10497867    
  2.26427019E-02
  0.92224336    
 -0.66679120    
 -0.24063672    
  0.62073469    
 -0.45509568    
 -6.10143170E-02
  0.16730860    
  0.20448335    
  4.46502902E-02
 -0.15816163    
 -0.20665598    
   1.1801054    
  -1.2517971    
 -5.55699877E-02
  0.48550782    
 -0.22314356    
 -6.52713925E-02
 -0.29849291    
 -2.40010414E-02
  0.24000464    
  0.62392664    
 -0.48999754    
 -0.16301075    
 -1.34914302E-07
 -0.29977670    
  0.43166742    
 -0.21384770    
 -3.99326198E-02
  9.14777019E-08
 -0.31015483    
  0.44830525    
 -0.33840945    
  0.88597167    
 -0.27532077    
 -0.15661077    
  0.31531423    
 -0.25671986    
 -1.63936634E-02
  0.29795948    
 -0.21347684    
 -6.53825924E-02
  0.47673768    
 -0.93491936    
  2.53178664E-02
  9.53102708E-02
  0.45713720    
  0.28947887    
 -0.17196243    
 -0.31287235    
  8.91956910E-02
  0.16889869    
 -9.19373855E-02
 -0.50262868    
  0.18910138    
 -0.23503815    
 -0.18746309    
  0.66173112    
  4.16728333E-02
 -8.79395977E-02
 -5.14399111E-02
  9.50436592E-02
  7.69611523E-02
  0.33116734    
 -0.26662859    
 -0.36464304    
 -0.12783328    
 -0.12921181    
  0.96343750    
 -0.39645961    
  2.17662975E-02
 -0.25165603    
  1.82931200E-02
 -0.49881369    
  0.54889750    
 -0.28004843    
  0.93213415    
 -0.64350176    
  0.39304277    
 -0.31365758    
  0.32322693    
 -0.35260162    
 -0.37346220    
 -0.16205579    
  0.93099695    
 -0.35824051    
 -0.42657399    
 -0.12783328    
  0.50627005    
  0.45447275    
 -0.74124187    
 -7.97385350E-02
  0.21281393    
  0.62882161    
 -0.97234726    
  0.29776636    
 -0.27549344    
  0.61768305    
 -0.23449017    
  0.34032601    
 -0.26793507    
 -0.28211093    
  1.10498387E-02
  0.66717148    
 -0.40171263    
  9.12162140E-02
 -0.44468573    
 -4.08219360E-02
 -0.15762895    
  0.36734962    
  0.16757359    
  9.27094296E-02
 -0.26366708    
 -0.51649129    
  6.06246702E-02
  0.64942461    
 -0.58221555    
  0.65751988    
  0.89957130    
 -0.96100581    
 -0.10444245    
  0.48102829    
 -0.38766620    
 -0.23083320    
 -0.23195410    
 -0.11226740    
  6.70107752E-02
  0.40546519    
 -0.30010453    
 -0.22314352    
  0.56850487    
 -0.27692401    
  0.31739187    
 -1.71433538E-02
 -8.72731954E-02
  6.98310956E-02
 -0.75047827    
   1.1371959    
 -0.93539649    
  2.50638649E-02
  0.56102931    
  0.46042407    
 -0.22716229    
 -0.19992541    
  8.38187709E-02
 -0.26614037    
  0.47205052    
 -0.59394044    
 -0.28030196    
  9.35258940E-02
  0.24434598    
 -0.44650581    
  9.87814441E-02
  0.81860149    
  9.17310864E-02
 -0.68521053    
  0.25043592    
  0.52790952    
 -0.33538401    
 -0.15330517    
  2.04985868E-02
  0.36906153    
 -0.57425129    
  6.20890744E-02
  0.30590981    
 -7.41079077E-02
  0.52295357    
 -0.97873527    
  5.29654063E-02
 -0.27193367    
  0.48229745    
  0.15185109    
  0.14383724    
 -4.15201001E-02
 -0.15915069    
  0.29858732    
 -0.38400507    
  2.20479965E-02
  0.38765416    
 -0.46536312    
  0.32729113    
 -0.23412617    
  0.29303578    
  1.36365602E-02
 -0.23849775    
  0.15619527    
  0.25972128    
 -0.34941003    
  5.22313006E-02
  4.23475392E-02
 -0.28605747    
  0.61903942    
 -0.28535393    
 -0.14758314    
 -6.97631761E-02
 -3.52977626E-02
 -0.36010262    
  8.62959921E-02
  0.26780051    
 -0.17751379    
  0.34618860    
  0.30471194    
 -0.39241731    
 -0.13353150    
  9.67520624E-02
 -9.35827047E-02
 -3.87145504E-02
  0.23361489    
  5.07722236E-02
  0.40381375    
  9.90597382E-02
 -0.61264420    
  1.91524308E-02
  0.22042990    
 -0.46134561    
  0.71362585    
 -7.17719570E-02
 -1.64686572E-02
 -0.57823831    
 -7.15809241E-02
  0.12910450    
 -3.11056268E-03
 -2.20481362E-02
  0.15868998    
 -0.25559375    
 -3.57179604E-02
  0.23830092    
 -0.22745074    
  0.48827082    
 -0.27816170    
 -3.94510948E-08
 -0.12399773    
  0.87931198    
 -0.75531411    
  0.40449283    
 -0.40741253    
  8.67676735E-02
 -0.21446802    
  0.19278730    
 -0.53392148    
  3.21868286E-02
  0.82242739    
 -0.54726702    
 -0.28882802    
  0.59439057    
  0.14579761    
 -0.46520138    
 -0.15009376    
  0.15357219    
  0.29028279    
  0.49880543    
 -0.63493794    
  0.10178266    
  4.46853228E-02
 -0.23023812    
  7.48013854E-02
  0.30332488    
 -0.21982335    
  0.18370178    
 -0.14310078    
  0.70238835    
 -0.59200031    
 -0.34218910    
  7.41078183E-02
  0.19415602    
  1.52287502E-02
 -0.28349254    
  2.64040753E-02
 -9.82008316E-03
  0.61979812    
 -0.17351091    
 -0.53210306    
 -3.27897295E-02
  0.52187550    
  0.26320934    
 -0.34563574    
  0.28827855    
 -0.14820530    
 -0.70988411    
  1.67368595E-02
  0.29902846    
 -0.19657639    
 -5.78196980E-02
  0.50844181    
 -0.50844198    
  0.29951656    
 -2.38108449E-02
 -8.48233253E-02
  0.81492937    
 -0.29887167    
 -0.58037758    
  0.57448983    
 -0.43138868    
  7.86429569E-02
  0.17199786    
 -0.18610221    
  8.70114118E-02
  0.15638021    
 -9.33076218E-02
  0.17864715    
  0.45532590    
 -0.61460209    
  0.33681497    
 -0.60470992    
  0.33512780    
 -0.52436978    
  1.12996986E-02
  0.69688570    
 -0.63164496    
  0.34396267    
  0.21414781    
 -0.21663874    
 -0.24456844    
 -3.23653221E-02
 -0.11490873    
  0.45933834    
  0.29638553    
 -0.24859458    
 -0.35034600    
  0.24003488    
  0.17900762    
 -0.42537159    
  0.19806994    
  0.16965488    
  2.60319840E-02
 -0.33219895    
 -0.36739326    
   1.1463073    
 -0.87601686    
 -0.21576932    
 -0.13062032    
 -0.15570225    
  8.33816752E-02
 -0.18032354    
  7.49631152E-02
  0.30421120    
 -2.07049083E-02
 -7.37860128E-02
  0.45810905    
  0.10792134    
  2.77442951E-02
 -0.10204910    
 -6.25203550E-02
 -0.21148157    
  0.33024171    
 -0.40156648    
 -0.27096128    
   1.2439781    
 -0.69609261    
 -0.14242019    
  6.77982531E-03
  0.62137520    
  0.16984211    
 -0.36347982    
  1.07256504E-07
 -0.28915155    
  0.44957593    
  0.47140992    
 -0.37320408    
 -0.10384973    
 -0.70072293    
 -6.68225139E-02
 -0.14403917    
  0.60228699    
  8.14259797E-02
 -0.36483288    
 -0.22058694    
  0.64073342    
 -0.35092595    
  0.13671112    
  0.14937742    
 -0.34174916    
  0.17273581    
  0.50855672    
 -0.44543555    
 -0.24600922    
  9.40724984E-02
 -4.10800576E-02
  0.57697576    
 -0.90637630    
  0.20595641    
  0.32440814    
 -0.48649785    
  0.21192208    
  3.07717808E-02
  0.18400347    
  0.36643106    
 -0.14834218    
  5.26439324E-02
 -0.39907530    
  0.29086161    
 -0.66497624    
 -0.14416975    
 -0.10121007    
  0.56383353    
 -4.47577201E-02
 -0.38628417    
   1.2797817    
  -1.2592684    
  0.43052900    
 -6.62240060E-03
  0.31875578    
 -0.21772331    
 -0.14866048    
 -0.23453209    
 -0.13164510    
  3.45712677E-02
  0.44977608    
  6.00780845E-02
  0.45568892    
 -0.21807328    
 -0.20604901    
  2.51060668E-02
  4.31334041E-02
 -0.21722457    
  0.56008422    
 -0.25452980    
  0.23371559    
  0.14894734    
 -0.47099257    
 -0.25395629    
  6.77982531E-03
 -0.25228009    
  0.18954186    
  4.91328835E-02
  0.34426948    
 -0.36503133    
 -0.37787703    
 -2.06192564E-02
 -0.16374537    
   1.2377517    
 -0.18517245    
 -0.23282608    
  0.58628386    
 -0.59988946    
  8.40389580E-02
 -2.80990303E-02
  0.40891349    
  0.10759555    
 -0.57244873    
 -0.19278695    
  0.55438149    
 -0.36984769    
 -0.23216221    
  0.22939566    
 -0.43355665    
  0.33463928    
 -0.13396814    
  0.22174381    
  0.24256165    
 -0.23976420    
 -0.13752961    
 -0.14458114    
  4.34852578E-02
  0.63661444    
 -0.50086915    
 -8.72927308E-02
 -0.11441026    
 -7.60451006E-03
  0.98130614    
 -0.62539488    
 -2.67739012E-03
  0.31674623    
  0.22001363    
 -0.44218114    
  4.06269915E-02
 -0.16790615    
 -4.82364595E-02
 -0.47934929    
  0.44984886    
  0.39341691    
 -0.34377134    
 -0.28483704    
  0.35894498    
  0.25336969    
 -0.31333327    
  0.36534512    
 -0.29224110    
  0.55924249    
 -0.67246699    
 -6.96196556E-02
  3.69271971E-02
  0.85845655    
 -0.88913417    
  0.42500290    
 -0.46634445    
  0.46226251    
 -0.24432772    
 -0.26445508    
  0.41897884    
 -0.29141757    
  0.23623134    
 -8.12252313E-02
  7.88585842E-02
 -0.46527529    
  0.16647360    
  8.27424452E-02
  8.45575556E-02
  0.56038779    
 -0.21049252    
 -0.29213628    
 -0.18130146    
 -0.16955927    
  0.50428253    
 -0.12823154    
  0.23599601    
 -0.39763728    
 -0.15805674    
  0.23404284    
  0.45223141    
 -0.47970587    
 -8.12040865E-02
  7.84148425E-02
 -0.18343949    
 -0.10984468    
 -4.99142148E-02
 -0.33332759    
   1.0065932    
 -0.84930772    
 -0.23139362    
  0.10120995    
  0.21992974    
 -0.36344203    
  0.26899013    
  4.60912623E-02
 -0.23219332    
  0.46072775    
  0.10858104    
 -0.17527255    
 -0.11778311    
  0.37037364    
 -5.50595783E-02
  0.20665617    
  3.02290935E-02
 -0.11283246    
 -0.13990061    
  0.25273347    
 -4.97522764E-03
  0.30314770    
 -0.60674971    
  0.36876360    
 -0.46441188    
 -0.12665136    
 -7.44324997E-02
 -0.19513072    
  0.93055320    
 -1.75828487E-02
  7.47413859E-02
 -0.55141914    
  5.21858744E-02
  0.43770802    
 -0.94853354    
  4.42062542E-02
 -8.45573694E-02
 -6.68940395E-02
  0.25897190    
   1.0316976    
 -0.67940140    
  0.80293494    
 -0.43573502    
 -0.34358963    
 -0.22314349    
  0.41100508    
 -0.12332317    
  0.71478659    
 -0.66599631    
  0.78547657    
 -0.73329085    
 -0.26717794    
  0.44997039    
 -8.59422237E-02
 -0.28597429    
 -0.26407212    
  7.69611374E-02
 -2.07909551E-02
 -0.20958060    
  0.60094106    
  0.89678341    
  -1.0238425    
  0.43721387    
 -0.21794885    
 -9.79043245E-02
 -0.16083966    
  0.35734606    
 -0.54505092    
  0.34854472    
  3.92206982E-02
 -0.22727300    
 -0.53408247    
  0.60399437    
 -0.29305562    
   1.1366719    
  -1.1453298    
  0.58536822    
 -3.95112820E-02
 -0.22188470    
  0.27103493    
 -0.26164523    
 -3.16483006E-02
 -0.21036395    
  0.47445810    
 -0.49855554    
  0.90812731    
 -0.65455735    
  0.30022126    
 -0.41721597    
   1.1334592    
  -1.2539051    
  0.96164668    
 -0.71166635    
  0.24958216    
 -0.24027975    
 -0.11431686    
  0.67920971    
 -0.58989429    
  0.16315161    
  0.52045673    
 -0.64633679    
  0.32287833    
 -7.80212432E-02
  2.82373074E-02
 -0.27005038    
 -0.31126076    
  0.67006117    
 -0.17597245    
  0.23971450    
  2.94429399E-02
  0.54205436    
 -0.79116058    
 -0.50587499    
  0.77792704    
 -0.41591641    
 -0.43453684    
  0.67077500    
 -0.50032270    
  0.22612403    
  2.93277241E-02
  0.37415135    
 -0.43676478    
  0.37948963    
 -0.12783335    
  0.19500019    
 -0.32511979    
  5.43479435E-03
 -0.38136768    
 -0.17757095    
  0.80723715    
 -0.84097540    
 -1.48153212E-02
 -0.11591887    
   1.3792865    
 -0.81093037    
 -0.10676780    
  4.81192470E-02
 -0.10610628    
  0.22909616    
 -2.70693582E-02
 -8.25868025E-02
  0.48397854    
 -0.15415080    
  0.10178268    
 -0.93255138    
  0.66544473    
 -0.66544473    
   1.0652760    
 -0.93722379    
  0.11350028    
  0.32661381    
  0.13585085    
 -0.18340333    
  8.10412318E-02
 -3.03973947E-02
 -0.60459369    
  0.36511385    
  0.16251901    
  0.28266963    
 -0.45306244    
  0.68121868    
 -0.35382167    
  0.33972284    
 -0.41361198    
  9.36358348E-02
 -0.34319854    
  2.33475529E-02
 -0.19470577    
  0.56626922    
  0.10562570    
 -0.60852534    
  0.18742560    
  0.65799105    
 -0.45765102    
 -7.73183331E-02
  0.29089251    
  0.27010077    
  -1.1190021    
  0.47769845    
 -0.40720865    
 -5.24936896E-03
  4.62808497E-02
  0.28642520    
  0.36569092    
 -0.11647497    
 -3.28879170E-02
 -0.17204003    
 -0.41453150    
  0.45694050    
  3.40170562E-02
  0.35634059    
 -0.71444976    
  0.28168347    
 -0.40366152    
  0.89553612    
 -0.49549121    
 -0.44425103    
  0.61074746    
  9.36358348E-02
  0.28488469    
 -0.12516326    
 -0.52682602    
  0.45015043    
  0.45804292    
  0.30939579    
 -0.82022148    
 -0.32730055    
 -4.22327295E-02
  0.91864115    
 -0.47094324    
 -0.29186794    
 -0.34050703    
  0.39280671    
 -0.44608831    
  0.60477805    
 -0.79008913    
  0.61210585    
 -0.57680809    
   1.3389484    
 -0.47852457    
  0.28890383    
 -0.58230734    
  0.26614031    
 -0.39174071    
  0.28582183    
  0.78387618    
 -4.30034176E-02
 -0.33540779    
 -0.86104798    
  0.57893717    
 -0.18677606    
 -1.19763864E-02
  0.21345834    
 -0.18378249    
 -7.27591515E-02
  0.28058168    
 -0.63995528    
  0.59128398    
  0.29203644    
 -0.68019605    
  0.72925234    
 -0.63461053    
  0.56295460    
 -0.90681183    
  1.86921991E-02
 -0.20479435    
  0.13778360    
  0.24080838    
 -0.24577141    
  0.36312175    
 -0.61657047    
  0.67045563    
 -4.69886214E-02
  1.02566546E-02
  0.46274963    
 -0.81361043    
  4.81944904E-03
  9.61839408E-02
  0.35010341    
  0.21262667    
 -0.21262670    
  0.20763943    
  2.95587257E-02
 -0.86773163    
  0.82051814    
  0.16175519    
 -0.63430649    
  0.30988279    
 -0.30988261    
  0.57867497    
 -0.28691962    
 -0.24393752    
 -3.16233672E-02
  0.20939475    
 -0.29750213    
 -0.15634586    
  4.02066372E-02
  0.15062593    
 -0.29334775    
  0.18610246    
  0.57033986    
 -0.64372241    
  3.49162742E-02
 -2.48150732E-02
  0.13164529    
  4.73204702E-02
 -0.10629482    
  0.11048730    
  0.18301845    
 -0.18721172    
  0.37416822    
 -0.37416828    
  0.67405874    
 -0.51511753    
  0.18291852    
 -0.10702012    
  0.45409694    
 -0.24500525    
 -0.18610239    
  0.46226251    
 -0.14499015    
  7.06736557E-03
  0.29469988    
 -0.29001597    
 -0.30338112    
  0.25307116    
  0.29197285    
 -0.40363193    
 -1.32666234E-08
 -0.17356874    
  0.47082046    
 -0.43235379    
 -0.23262243    
  0.46203554    
 -0.11934655    
  0.22145197    
 -0.68639803    
  2.21738368E-02
  0.46229836    
  0.42912415    
 -0.56186670    
 -8.21477771E-02
  0.21764918    
 -8.29872768E-03
 -0.20252411    
  0.68460721    
 -0.76976514    
  0.42260131    
  0.54142088    
 -0.65436113    
 -0.39869449    
  0.50432694    
  0.24011384    
 -0.76903182    
  0.94492251    
 -0.74954706    
 -0.27749509    
  0.62318867    
 -5.20562530E-02
 -0.48901260    
 -0.19149201    
  0.12723026    
 -0.16303959    
  0.47260430    
  6.47248281E-03
 -0.14932349    
  0.42401853    
 -0.11411332    
  0.16895436    
 -0.36566433    
 -0.27549344    
  8.77200160E-03
  0.16470005    
 -0.20479432    
  0.58525813    
  0.25552499    
 -0.38508603    
  0.56249374    
 -0.30257058    
 -5.71583696E-02
  7.47800320E-02
 -6.77461475E-02
 -0.15922561    
  0.61777377    
 -0.60416812    
  0.15028207    
 -0.12624897    
 -0.11449047    
 -0.31771439    
  0.93401909    
 -0.24903512    
  0.28665718    
 -0.31999329    
  3.33362594E-02
  0.12865289    
 -0.49888498    
  2.34615523E-02
 -0.51082557    
  0.20461565    
  0.30330724    
  0.43975434    
 -0.17114815    
 -0.38239995    
  0.98732269    
 -0.31059653    
 -0.34679005    
 -0.14328085    
 -6.13005906E-02
  0.30689281    
 -7.68762678E-02
  0.37140629    
 -0.46717289    
  0.49970874    
 -0.56726700    
  0.13554569    
 -0.31143597    
 -9.40287709E-02
  0.50588387    
 -0.30841920    
  0.40546525    
 -0.29606664    
 -0.16282380    
  7.34543428E-02
  0.14479913    
  0.11560202    
  8.77390057E-02
  0.13453111    
 -0.59023738    
  3.41117978E-02
  2.40974072E-02
  0.35667500    
 -0.10767788    
 -0.55671966    
  0.35424292    
  5.25708944E-02
  0.56230736    
 -0.70085740    
 -3.46489549E-02
  8.59424472E-02
  2.93685915E-03
  0.23885536    
 -0.39398372    
  0.42356512    
 -0.11890464    
 -0.13208951    
  0.48750106    
 -0.32801235    
 -0.53234988    
  9.56904963E-02
  0.11482145    
  0.23460305    
  0.18766926    
 -0.41888800    
  0.27321973    
  4.27740365E-02
 -0.38233545    
  0.56834483    
 -0.36048001    
 -0.14830256    
 -6.68085441E-02
 -9.93183777E-02
  0.12799388    
 -0.48639166    
  0.73534769    
  0.78393948    
 -0.78669810    
 -0.22521755    
  0.14171597    
 -3.98214534E-02
  0.25512651    
  0.73348469    
 -0.88763535    
  0.51758254    
 -0.52894628    
 -5.27983829E-02
 -1.21213961E-02
 -0.20202640    
  0.32251620    
  0.10265414    
 -0.28605747    
  0.44991672    
 -0.74193728    
  0.61636025    
 -0.21379785    
  0.31421646    
 -0.43454644    
  0.25349793    
  0.42644799    
 -0.42644772    
 -0.16566695    
 -0.40097076    
  0.62830967    
 -0.19193695    
 -0.25629562    
  0.79963076    
 -0.64708650    
  0.49068871    
 -0.39275104    
  0.11810680    
 -0.47104037    
 -8.33361596E-03
 -0.13892531    
  0.89491004    
 -0.31086960    
 -2.68460554E-03
  0.32721278    
 -0.32452837    
 -0.12856485    
 -1.84622165E-02
  0.24404177    
 -0.32486096    
  0.27752984    
 -0.45783314    
 -0.17109448    
  4.67376895E-02
  0.77634597    
 -0.31321543    
 -6.83770850E-02
 -7.00924620E-02
 -6.82860315E-02
  7.81382322E-02
  0.14853290    
 -5.50067760E-02
 -4.87901233E-02
 -0.44531104    
  0.15762900    
  0.68267590    
 -0.69525480    
  0.27494323    
  0.69794339    
 -0.44200990    
  2.69294698E-02
 -0.25754493    
  0.15325741    
  0.43279171    
 -0.50504535    
  0.25992289    
 -0.20116462    
  5.42023173E-03
  7.54582137E-02
 -0.38684246    
 -0.15538153    
  0.89538425    
 -0.21307117    
 -0.43869060    
  0.52424872    
 -9.87161621E-02
 -0.25510567    
 -9.55951437E-02
  0.21369454    
 -0.62229931    
  0.39280671    
  5.57417870E-02
 -6.85627013E-02
  0.43929479    
 -0.51638526    
 -0.19989654    
 -0.21783862    
  0.15188062    
  0.32995757    
 -6.06245734E-02
 -0.16579242    
 -8.99965018E-02
  0.53036445    
 -3.76386307E-02
  6.62495941E-02
 -0.14903572    
  0.42511210    
 -0.39289856    
 -0.18636425    
  7.36117885E-02
  9.82384384E-02
 -0.36254025    
  4.51820418E-02
  0.84038955    
 -0.29405719    
 -8.48995596E-02
  5.65956868E-02
 -0.19483994    
  0.21144755    
  5.71585149E-02
 -0.24846114    
 -2.89037470E-02
 -0.12809992    
  0.67124230    
 -0.30428699    
 -0.46861875    
  0.10499159    
  0.46040645    
 -0.49419335    
  0.51699197    
  0.14296420    
 -0.56808853    
  0.47897574    
 -0.26023060    
 -6.23578727E-02
 -8.67676884E-02
  6.78224564E-02
 -1.09893326E-02
  0.16981295    
 -8.51061344E-02
 -7.09892586E-02
  0.23667555    
 -0.90029049    
  0.99852884    
 -0.13325308    
  -1.4722940    
   1.7231134    
  0.21023577    
 -0.67092407    
 -0.19004346    
 -0.14642845    
  0.23841114    
  0.40546525    
 -0.34948575    
  6.65064827E-02
 -0.11043741    
  0.42718366    
 -0.46377322    
  0.20938477    
  0.43931058    
 -0.83225977    
  0.33059144    
 -9.26327854E-02
  0.22549392    
  0.29119703    
 -0.28417921    
 -0.45933795    
 -0.33942875    
  0.68273056    
 -0.27209747    
  7.92492703E-02
  1.26184393E-02
  6.96196333E-02
  0.29641581    
 -0.27329344    
 -2.31224205E-02
  0.34727430    
 -0.51565826    
  9.24749076E-02
  1.56496186E-02
   1.2092384    
 -0.52232176    
 -0.62958568    
  0.10565376    
  0.18276122    
 -0.50716925    
  0.60148007    
 -0.17673722    
 -0.12978795    
 -0.32083413    
  0.27921930    
 -3.75224203E-02
 -0.32768723    
  0.12995355    
 -8.99481997E-02
 -0.13858601    
 -0.11441024    
 -5.71583658E-02
 -6.63227513E-02
  6.63226917E-02
  2.11649425E-02
 -0.10477911    
  0.18038161    
 -9.75616649E-03
  0.44707108    
  0.58917904    
 -0.28363219    
  7.12996647E-02
 -0.36129379    
 -6.04318753E-02
  0.31037363    
  0.80879134    
 -0.49911723    
 -0.64662707    
 -0.21726882    
 -0.10582566    
  0.29924282    
 -0.10536057    
 -5.10917194E-02
  0.48302311    
 -2.49075447E-03
  2.46318839E-02
 -1.22398362E-02
  7.58659616E-02
 -0.12638167    
  5.29760122E-02
 -0.11716919    
  0.20867470    
  0.24882026    
 -0.38555983    
 -8.86484832E-02
  0.11403049    
  0.11806135    
 -0.69985116    
  0.44215292    
  0.37523356    
 -0.39267597    
  0.71633673    
 -0.65381610    
  5.62397502E-02
 -6.73203170E-02
  5.42138517E-02
 -0.12340590    
 -3.33869345E-02
  0.28304157    
 -0.36669171    
  0.31171989    
 -0.18873005    
 -0.34781244    
 -0.30748481    
  0.56206167    
 -0.20139466    
  0.10216823    
  9.26905274E-02
 -0.24384846    
  0.57797599    
  1.62984934E-02
 -0.35700500    
  9.44098532E-02
  0.46661967    
 -0.17893730    
  0.32904449    
 -0.70455736    
 -1.98680311E-02
  0.40657920    
 -0.42344296    
 -0.17015108    
  0.66243833    
 -0.18440266    
 -8.88313577E-02
  0.28563055    
 -0.62758231    
 -0.30318624    
  0.83381468    
 -0.22484192    
  0.30523244    
 -0.19534981    
  0.16997850    
 -0.42601761    
  0.17133223    
 -5.10027148E-02
 -0.10406939    
 -7.01456368E-02
  3.40170562E-02
   1.1108009    
 -0.51045835    
 -0.66599631    
 -2.53178049E-02
  0.48635292    
  0.37497488    
 -0.75048786    
  0.22772299    
 -0.20503162    
 -4.59097028E-02
  0.67793131    
 -0.27920011    
 -0.25518307    
  8.36141929E-02
  5.96805140E-02
  0.21046928    
 -0.28090221    
  0.42509097    
 -0.64486182    
 -0.23414648    
  0.22058693    
 -0.84389085    
  0.54821336    
  4.92269546E-02
  0.62306213    
 -0.70492589    
  0.40704346    
  0.19693547    
 -0.67772257    
 -0.15415083    
  0.56976831    
  0.12039816    
 -0.36309218    
  0.94755638    
 -0.61785132    
  0.22806987    
 -0.36690596    
  0.71593535    
 -8.87458920E-02
 -0.50077522    
 -0.20380063    
  5.22508137E-02
 -5.60892783E-02
   1.0844095    
 -0.78715795    
  9.01016071E-02
  9.93373543E-02
 -0.44525322    
  0.25581422    
 -0.56462824    
   1.0074812    
 -0.37385964    
 -0.29213655    
 -0.13762154    
  0.37776265    
  0.35358012    
 -0.52806723    
 -0.15136750    
  0.17123556    
 -0.10354055    
 -3.70410644E-02
 -0.22314337    
 -0.11483938    
  0.42467964    
 -0.42998460    
 -0.13049638    
  8.70114490E-02
  0.10034807    
  0.55889761    
 -6.22420944E-02
 -8.28497633E-02
  0.10702004    
  0.73552012    
 -0.49991709    
  0.34552830    
 -0.62382060    
  0.54210699    
 -0.31213328    
  0.28830090    
 -0.25662926    
 -0.22494356    
 -0.29875404    
 -8.88532475E-02
  0.22137222    
  0.18997541    
 -0.49434423    
  0.20372550    
 -0.18940541    
 -0.12611151    
  0.57637161    
  0.41248983    
 -0.85802162    
  0.94968909    
 -0.49214497    
 -3.33869345E-02
  0.40546522    
 -0.33113661    
  0.28481254    
  0.18626492    
 -0.23257972    
 -0.35056639    
  0.57596511    
 -0.65600759    
  0.30061871    
  0.59886485    
 -0.73644388    
  8.47965330E-02
 -0.19706392    
  0.16680041    
  0.10842823    
 -7.81647712E-02
  9.80167389E-02
 -0.34933117    
  0.48470333    
 -0.41408595    
 -0.22071134    
  0.59317029    
  0.25874379    
 -0.40287790    
 -1.56251248E-02
 -0.27637273    
  0.69141579    
 -0.29871923    
  0.40702137    
 -0.59402674    
  0.41945145    
 -0.49551144    
 -0.12963109    
  0.55813169    
 -0.64106232    
  0.13681534    
  9.08292383E-02
  0.37506774    
 -0.41476765    
  0.10348973    
 -0.32585466    
  0.41192913    
  0.16804491    
 -0.50142902    
  0.13756996    
  3.12993443E-03
  0.31389812    
  0.13837120    
 -0.68325573    
  0.24649113    
  0.19758913    
  0.26275265    
 -0.31457764    
 -0.40016019    
  0.39214933    
 -0.32315636    
 -8.49932730E-02
  0.22957462    
 -2.59755235E-02
  0.25678203    
 -0.22441663    
  0.30269623    
 -3.34958583E-02
  0.63684714    
 -0.45899633    
 -0.37044391    
  0.21425448    
  1.41848335E-02
 -0.46345213    
  0.28954625    
  0.68754506    
 -0.61743534    
  0.16082481    
 -5.46831861E-02
 -0.15963016    
  0.46241999    
 -0.62300158    
  0.60554928    
 -0.70376664    
  0.41137898    
  0.20409554    
 -3.32386978E-02
  0.22671551    
 -0.37888020    
  2.28844360E-02
  0.33517852    
 -0.46034151    
 -0.29972008    
  0.12353370    
  3.89854647E-02
 -0.52564096    
 -0.19735932    
  0.57763445    
  0.30788484    
 -5.92192933E-02
 -0.23851292    
 -8.79300833E-02
  1.45988390E-02
  0.32501987    
  0.10431303    
 -0.27208120    
  0.43294758    
  0.21264678    
 -0.65805590    
 -0.17047980    
  0.18603222    
  0.18540344    
  1.27389114E-02
 -0.15880263    
 -0.64393306    
  0.30031359    
  0.63721871    
 -0.11972085    
 -0.13888940    
  0.13138019    
 -0.46899930    
  0.38790876    
 -0.50719899    
  0.12329831    
  0.40279493    
 -8.94450620E-02
  0.64062214    
 -0.39779028    
 -0.29689863    
  0.28999433    
 -0.53734815    
  0.26872882    
 -3.06773931E-02
  0.19213806    
 -0.11137693    
 -0.25378042    
 -7.69609511E-02
 -8.77389014E-02
  0.54008770    
  5.44687398E-02
 -0.29493731    
 -8.78944993E-02
 -2.50459928E-02
  8.00428763E-02
  0.26826400    
 -0.18796396    
 -5.06438389E-02
 -0.39738095    
  0.41985375    
  2.19787527E-02
 -9.36046708E-03
  0.12645289    
 -0.28217241    
  0.18354177    
  0.16282365    
 -1.83011293E-02
 -4.31332253E-02
 -0.42213234    
  0.34781247    
  0.33051988    
 -0.48072189    
 -5.31097017E-02
  0.60381901    
  0.54444879    
 -0.80661440    
 -0.16541111    
  0.11234804    
  4.00588922E-02
 -0.11647497    
  0.39759114    
 -0.50622505    
  0.29584536    
 -0.15822412    
  8.22380856E-02
 -9.37323645E-02
  0.57355607    
 -0.14147340    
  1.67447273E-02
 -0.47815499    
  0.28320774    
  0.71422380    
  -1.0942312    
  0.12323271    
 -0.28286260    
  6.33360818E-02
  0.34724447    
 -4.43357043E-02
 -0.37784994    
  0.31739187    
 -3.75224203E-02
  0.39164451    
  7.09790662E-02
 -0.38077250    
  0.20288563    
 -0.21378461    
 -0.20953776    
  4.62128110E-02
  0.28929374    
 -0.24512237    
  0.14351234    
  0.88367897    
 -0.74881190    
 -0.47562709    
  0.96328902    
 -0.63058335    
  0.18411684    
 -0.39653638    
  0.27002725    
  0.19160806    
 -0.55228966    
 -0.14085762    
   1.3704126    
 -0.93460029    
  0.22314361    
 -0.37232488    
  0.75581104    
 -0.55628812    
 -0.43696368    
   1.0919234    
 -0.92640877    
  0.50128853    
 -0.41061187    
  3.64779830E-02
  0.74548459    
  0.14968909    
 -0.91629076    
 -0.21706441    
 -0.34484044    
  0.66878897    
 -0.10688378    
 -0.16899589    
 -7.24628521E-03
  0.32602847    
 -0.14674167    
  5.61446659E-02
  0.28768200    
  0.22830240    
 -0.57517362    
 -0.20951751    
 -3.44202295E-02
  0.24088430    
  8.21578279E-02
  0.22370693    
 -0.64050323    
   1.1962507    
 -0.76269400    
 -0.21212396    
   1.4083107    
  -1.3420609    
  0.29247826    
  0.44762614    
 -0.41006306    
 -1.15873767E-02
 -0.37448144    
  8.44656229E-02
  0.49195704    
 -0.46127996    
  0.14068119    
 -0.27637273    
 -0.41940263    
 -2.12774407E-02
  0.55190557    
 -4.43111062E-02
 -0.16882092    
 -3.11308391E-02
 -0.27069941    
  0.73127115    
 -0.63737500    
  0.52951783    
 -0.34092656    
  6.42943531E-02
  0.23985291    
 -0.12901314    
  0.31755909    
 -1.20048886E-02
 -0.33889049    
  0.14783537    
  0.37377930    
 -0.11276530    
 -0.26982436    
 -6.70985132E-02
  0.12442046    
  8.32161214E-03
  0.21982315    
 -0.29733703    
  0.31055284    
 -0.43770790    
  0.55330050    
 -0.34037828    
  0.16155981    
 -0.31206393    
  0.30269623    
 -6.81528598E-02
  0.19193080    
 -0.44576758    
  2.88018137E-02
  0.15460140    
  0.10021226    
  0.19487487    
 -4.31723557E-02
 -0.35128754    
 -0.20832847    
 -0.12100507    
   1.0504442    
 -0.65191901    
 -0.58001775    
  0.80371785    
 -0.54634106    
  0.40802592    
 -0.33035278    
  0.48632872    
 -7.73110464E-02
 -0.10195144    
 -0.32501972    
  0.48662189    
 -0.17477763    
 -8.29204842E-02
  0.26877251    
 -0.24316634    
 -0.29143465    
 -0.14107868    
  4.31957887E-03
 -7.14588985E-02
  0.49683958    
 -0.69596797    
  0.83511746    
 -0.23982619    
  0.27829251    
 -0.15257961    
  1.90482009E-02
 -0.44814205    
  7.32034370E-02
 -0.12961766    
 -8.96851625E-03
 -0.10435995    
  0.57380062    
  0.15616056    
  0.23321326    
 -0.37538758    
  0.21421488    
 -0.47630122    
  0.31087658    
  0.44861257    
 -0.48087344    
  0.31397280    
 -9.85087976E-02
 -0.18320312    
  0.67310655    
 -0.76735914    
 -0.10406939    
 -0.36593440    
 -2.83037573E-02
 -5.91306500E-02
   1.3288373    
 -0.58859354    
 -0.14291437    
  8.56139585E-02
  0.40204021    
 -0.30673003    
 -0.57665992    
  0.81046921    
 -0.23148093    
 -0.26166689    
  0.42441839    
 -0.35723963    
 -0.10410584    
  0.36603543    
 -0.41749376    
 -0.19227180    
  6.95262849E-02
  7.19735473E-02
  5.07722385E-02
 -6.47583902E-02
 -0.23732835    
  0.26167712    
  0.45572698    
 -0.58387274    
  0.72202301    
 -0.65772873    
  0.21357393    
 -0.49032706    
   1.1760502    
 -0.68276894    
  0.28768218    
  6.42620027E-02
 -0.68488258    
  8.28877464E-02
  0.50169331    
 -0.71166641    
 -0.18982618    
  0.15656912    
  0.36101347    
  0.29773247    
 -8.06679055E-02
 -0.31608534    
  0.27740660    
 -6.99994862E-02
 -0.24529035    
 -1.94936190E-02
  0.49814719    
 -0.23942374    
  8.72644857E-02
 -0.23083320    
  0.59555387    
 -0.19125873    
 -3.57607380E-02
 -0.21288069    
  0.40846366    
 -0.47360274    
  0.77022713    
 -0.70208907    
  0.28917792    
 -0.46196416    
  0.11103832    
  0.12834263    
  1.39082195E-02
  0.24392059    
 -0.22206172    
  9.77641791E-02
 -0.10590553    
  8.85994881E-02
 -7.50932470E-03
 -0.22126092    
  0.38541171    
 -0.27848476    
  0.54461449    
 -0.67693949    
  0.31229630    
 -0.39260715    
  8.99107680E-02
   1.2545810    
  -1.0611745    
  0.11398478    
 -0.45466504    
  0.28952518    
 -1.39085967E-02
  0.31870824    
 -0.17057809    
 -0.32208341    
  0.52669913    
 -0.22906667    
 -0.58531439    
  0.38299236    
 -9.53100994E-02
  0.40324029    
 -0.27514040    
  0.13682508    
 -6.88099861E-02
 -0.21972491    
  0.30627948    
  0.50730193    
 -0.39343494    
 -0.33199790    
 -9.15669948E-02
  0.48022529    
 -0.41077557    
  0.26015019    
 -0.23803212    
 -0.58093494    
  0.94601226    
  0.22963001    
 -0.63618046    
  6.49346923E-03
  0.37812608    
 -0.67774534    
  0.20818521    
 -0.27593121    
 -9.29762498E-02
  0.33647224    
  6.72821999E-02
  2.03396846E-02
   1.2848411    
  -1.2583495    
  0.11122563    
 -0.40986061    
  0.76536524    
 -0.28495374    
  8.61027688E-02
 -0.53614324    
  0.45818207    
 -0.33000690    
  0.27157572    
  5.71451569E-03
  0.46357271    
 -0.40010312    
  0.36916357    
 -0.34799853    
 -0.70897853    
  0.48714316    
  0.84589624    
 -0.93826967    
  0.31420895    
  0.27317965    
  0.22870556    
 -0.59223384    
 -0.25664988    
  5.40672280E-02
  0.21397877    
 -0.26066598    
  0.42728424    
 -6.43786639E-02
  0.10433674    
 -0.18972230    
 -0.27752033    
   1.1168280    
 -0.56989694    
 -2.15061549E-02
 -7.91372731E-02
  0.64370972    
 -0.57550150    
 -0.33340025    
  3.02136336E-02
  0.10981498    
 -0.34342992    
  3.75249330E-03
  0.65497458    
 -0.20913696    
  0.41263351    
 -0.66189444    
  0.13237688    
  5.37634455E-03
 -1.89452302E-02
  0.65130031    
 -0.69886136    
  0.15374146    
 -0.13107757    
  0.11122544    
  0.26486757    
 -0.27747804    
 -0.19252551    
  7.98060670E-02
 -6.15128726E-02
  0.24761526    
 -0.52030450    
 -7.83907250E-02
 -3.93925644E-02
 -0.26998249    
  0.17154264    
 -0.13142230    
  0.22089398    
  0.42332283    
  0.27207434    
 -4.12901305E-02
 -0.32021174    
  0.37710997    
 -0.42332259    
  3.37280729E-03
  0.65540707    
 -0.52313876    
  0.48209822    
 -0.59436572    
 -0.14157876    
  0.27428484    
 -0.28191841    
   1.1435637    
 -0.66782951    
 -4.77325823E-03
 -7.70568624E-02
 -0.30243266    
 -0.27609470    
  0.27259183    
  0.25559378    
  2.94533018E-02
 -1.59577969E-02
 -0.10446741    
 -3.63675617E-02
  0.37198934    
 -0.50728589    
  0.93934429    
 -0.54692054    
 -0.17993787    
  0.12851895    
 -0.15164126    
 -0.14445114    
  0.42553249    
 -0.12193079    
 -0.16207895    
 -0.26736212    
  0.76341623    
 -0.67544758    
  0.81520939    
 -0.14154926    
 -0.52403116    
 -0.33828646    
  0.53758299    
 -0.30432138    
  4.26993370E-02
 -0.35989580    
   1.1611326    
 -0.63839680    
 -0.49546161    
  0.84087127    
 -0.95473796    
 -0.78244531    
  0.77234411    
  0.52193105    
  8.92680138E-02
  0.78895819    
 -0.74056137    
  0.12330885    
 -0.29466709    
  0.28768191    
 -0.33227554    
  0.31578532    
 -0.29006031    
  2.50796247E-02
 -0.35711724    
 -4.43449710E-03
 -9.30904374E-02
  0.80385923    
 -0.12298201    
 -0.14881505    
 -0.16809644    
  0.16809666    
  4.48256545E-02
 -0.41095951    
  0.52965558    
 -0.36610404    
  0.45230389    
 -0.21591537    
  0.33369818    
  2.15905830E-02
 -0.40935618    
  0.15915060    
 -0.44488534    
  0.26803493    
  0.26738819    
 -4.56624664E-03
  0.21533296    
 -0.60153371    
  0.23319399    
  0.18232165    
 -0.31623402    
  4.76278886E-02
  7.28615150E-02
 -1.63491517E-02
 -0.48550797    
  0.65213901    
 -0.16115202    
  0.50589550    
 -0.23891829    
  0.33017612    
  0.23361473    
  -1.1727201    
  0.15963002    
  2.26915926E-02
   1.0660360    
 -0.64994401    
 -0.17264329    
  0.52974093    
 -0.21540706    
 -0.35798621    
  0.20780344    
 -0.59377474    
  0.56346935    
  1.31006371E-02
 -1.53007377E-02
 -0.21273555    
 -4.74288054E-02
 -0.17095767    
  0.58966792    
 -0.31563827    
 -0.18026175    
  0.23297176    
 -0.29668748    
  0.17185017    
  4.07113135E-02
 -0.44895017    
  0.27826267    
 -0.25764340    
 -0.13062032    
 -0.17768110    
  0.44539791    
   1.0374686    
 -4.91056554E-02
  -1.0209157    
 -0.15476370    
  0.37790719    
  0.33857110    
 -0.69105315    
  0.49479842    
  0.67252791    
 -0.83264869    
  0.36264518    
 -0.52129692    
  0.15865183    
 -0.22764491    
 -4.61618677E-02
  0.33759660    
  0.21411432    
 -0.52836305    
  0.19506045    
 -0.11029544    
  9.11253691E-02
 -0.11617139    
  0.19372945    
  0.26808858    
 -0.45820120    
  7.64262378E-02
  3.28976437E-02
  8.97044539E-02
 -5.78548163E-02
  8.70113149E-02
  8.53337571E-02
 -0.48221490    
   1.3085639    
 -0.93200243    
  0.26843643    
  0.15158506    
 -0.58894336    
  0.20350747    
  0.24942388    
 -0.26082009    
 -0.15797843    
  0.25354910    
 -7.85245597E-02
  0.42314836    
 -0.84852868    
  0.48815671    
 -5.99633381E-02
  0.41848862    
 -0.30948296    
 -0.35272452    
  0.70206785    
 -0.46681169    
 -4.34223264E-02
  0.42499715    
 -0.61683112    
  0.82083702    
 -0.70904559    
 -0.34937555    
  0.25534686    
  0.25638741    
  1.62165593E-02
 -0.30480719    
  0.59583485    
  0.28114781    
 -0.77016872    
  0.20067075    
  0.21778159    
 -0.18620016    
 -0.22249615    
  0.36022848    
 -0.31901836    
  0.52071458    
 -0.79809791    
  0.39170966    
  0.19105521    
 -0.45231202    
 -6.69392943E-02
  0.16616602    
  0.23157682    
  0.37129629    
 -0.50372070    
 -0.15957345    
 -0.10574487    
 -0.14903574    
  0.67285329    
 -7.81460330E-02
 -9.28499922E-02
  0.11477534    
  9.85906795E-02
 -8.18638653E-02
 -0.48432350    
  0.34195155    
 -0.11573615    
  0.32899454    
 -0.44601125    
 -5.67527376E-02
  0.54172999    
 -0.51295090    
  0.38395897    
  0.49769646    
 -0.20639741    
 -0.37436512    
  0.46901911    
 -0.39810300    
 -0.13039292    
 -0.60011882    
  3.98062393E-02
  0.33298206    
  0.76563048    
 -0.59857655    
  0.15583976    
 -0.47355425    
  0.82617044    
 -0.38608110    
 -0.29644620    
  0.22032279    
  6.02923594E-02
  0.24419703    
 -0.59783691    
  0.38505611    
 -0.34060442    
  0.24889617    
  0.29401791    
 -0.23106955    
 -8.29204842E-02
  6.68772906E-02
 -0.13854980    
 -0.53062826    
  0.57602167    
  0.11712535    
 -0.10536052    
  4.01201211E-02
 -3.72003242E-02
 -0.12399773    
  4.51687910E-02
  0.37666303    
 -0.74649292    
  0.66771245    
  0.62407076    
 -0.88176191    
 -2.76516713E-02
  0.35324225    
 -5.85751645E-02
 -0.32631525    
  0.39577189    
 -0.38617191    
  0.10854006    
 -0.53005707    
  0.86856788    
 -0.39735135    
  0.31237471    
 -0.39773461    
  3.56601812E-02
  0.18550110    
  0.36772478    
  7.24058226E-02
  -1.1932411    
  0.90952647    
  3.33734974E-02
 -0.21388675    
 -0.24091578    
  7.95120597E-02
 -0.18487263    
  0.40928930    
 -1.02304341E-02
 -8.30461234E-02
  0.49619412    
 -0.87955886    
  9.00805742E-02
  0.46719089    
 -0.96068937    
  0.18436460    
   1.2156392    
 -0.70074028    
   1.0486021    
 -0.83526212    
  0.24939702    
 -0.16670500    
 -0.39195138    
 -0.16370392    
  0.24426277    
 -0.41635996    
  0.36880752    
  0.16705407    
 -0.27675295    
  0.33802369    
 -0.19952309    
  0.11602908    
 -0.51834428    
  0.59925097    
 -0.65253270    
 -0.18531108    
  2.36697383E-02
 -2.36697253E-02
 -1.20482249E-02
 -9.53100994E-02
  0.11332854    
 -0.26415172    
  0.22778401    
  0.46147975    
 -0.30732918    
 -0.14188063    
  0.60391611    
  0.53844076    
  -1.0492663    
  0.10034807    
  0.39705476    
 -0.42250142    
  0.81436098    
 -0.51769853    
  0.53803819    
  0.23780061    
 -0.38193473    
 -0.26469243    
 -0.20479429    
  0.45123351    
 -0.22643854    
  0.38658610    
 -0.17874055    
  0.12815522    
 -0.54034501    
  0.44903624    
 -0.46948683    
 -0.19062029    
  0.42853028    
  0.16479625    
  0.75734019    
 -0.64509737    
 -6.37158230E-02
  0.48631716    
 -0.54595524    
 -0.34714341    
  0.10851773    
  0.12953392    
  0.51269329    
 -0.52208257    
  5.80317602E-02
  0.28247568    
  4.46416764E-03
 -0.19893992    
 -1.09290835E-02
  0.15021847    
 -0.13657553    
 -0.42599964    
  0.29902846    
  0.10227893    
 -0.23361485    
  0.63536930    
 -0.50403315    
 -0.48052052    
  0.93110585    
 -0.21581742    
 -0.21345845    
 -7.17937499E-02
 -3.96090150E-02
  0.48213494    
 -0.25697345    
  0.41082713    
 -0.65639776    
  0.25360286    
 -0.23995055    
  0.27917159    
 -0.36402777    
  0.52037394    
 -4.48503681E-02
 -0.15071611    
 -0.17118396    
  0.16583620    
 -0.11343576    
 -6.51391223E-02
  0.38604707    
 -0.29716772    
 -0.22608042    
  5.71584627E-02
  0.37491041    
 -0.26021865    
  0.64234251    
 -0.87091887    
  0.21297550    
 -0.33710125    
   1.0823275    
 -0.41145301    
 -0.14518198    
 -2.63867043E-02
 -0.34452575    
  0.22540495    
  0.46016625    
 -0.32776499    
 -0.36538216    
   1.1683655    
  -1.0169343    
  0.39671233    
 -0.18276118    
  7.12771788E-02
 -0.15374117    
  0.44754705    
 -0.43332195    
  0.37874615    
 -0.42795974    
 -2.97191506E-03
  0.28544745    
  2.23447708E-03
 -0.42462078    
  0.13395770    
 -0.43885207    
  0.65540701    
 -0.12260230    
  2.68111471E-02
 -5.99633381E-02
  0.74380839    
 -0.59287298    
 -0.37689155    
  6.47584796E-02
  0.52459186    
 -0.37185666    
  0.56486309    
 -0.20677273    
 -0.39561281    
  0.54607916    
 -0.99052954    
 -5.66189736E-02
  0.85006803    
 -9.34447572E-02
 -0.30684716    
 -0.39775521    
  0.49783826    
  0.63252240    
 -0.48439232    
 -9.36207175E-02
  2.87600234E-02
  2.04089787E-02
  0.17344390    
 -0.56014681    
  0.32418242    
  4.21113558E-02
 -7.76208378E-03
  0.50822490    
 -0.17920156    
 -0.26124346    
 -5.74441701E-02
 -0.49974746    
   1.0116011    
 -0.33986792    
  0.20655671    
 -0.13554555    
 -0.11526591    
 -0.17241606    
  0.57637161    
 -9.10480041E-03
 -4.36206199E-02
 -0.22993422    
 -0.51887381    
  0.21435082    
  0.15570214    
 -0.41129601    
  5.79376258E-02
 -0.35856888    
  0.57773113    
 -0.46575725    
  0.46309432    
  0.13453113    
  0.20763946    
 -0.75970781    
  0.31955731    
  0.32591251    
  0.24871589    
 -0.64467257    
  0.76171952    
 -0.52168447    
 -7.73581564E-02
  3.42588313E-02
 -2.35921144E-02
  0.24777134    
 -0.14453520    
  9.13877711E-02
 -0.45698830    
  0.27029032    
 -5.27716801E-03
 -0.26501334    
  0.54672521    
 -0.14356180    
 -0.20092654    
  5.48083447E-02
  0.42744410    
 -0.69837803    
  0.70185065    
 -0.50851756    
 -0.58663470    
  0.54545248    
  6.11545369E-02
  5.76292239E-02
  0.28968012    
 -0.90339988    
  0.29992220    
  0.41273794    
  4.81945090E-03
 -0.32357484    
  0.16782059    
  0.23431696    
 -0.26860610    
  0.52238637    
 -0.76831681    
 -4.56352979E-02
  0.90769339    
 -0.75298709    
  0.18509540    
 -0.69038117    
  0.59146333    
  0.30586454    
 -0.26101384    
 -6.33697510E-02
 -2.20481362E-02
  8.24894905E-02
  0.15456963    
 -1.51900267E-02
 -0.10479388    
 -0.13962041    
  0.45936099    
 -2.28938051E-02
 -0.42674252    
  0.75111192    
 -0.54751277    
 -1.85928456E-02
 -0.17537500    
  0.18072295    
 -2.70284507E-02
  5.33459038E-02
  0.26734677    
 -0.10469823    
 -0.16264887    
  4.81714420E-02
 -0.31443939    
  0.13013566    
 -7.41077885E-02
 -3.21036391E-03
  0.75547260    
 -0.36186749    
 -5.11789210E-02
 -0.10333326    
  0.33647239    
 -0.55961591    
  0.22567211    
 -0.29783428    
  0.64077920    
 -0.55291796    
 -0.41958299    
 -0.10483407    
   1.1794643    
 -0.48368889    
 -8.48663300E-02
 -5.27983829E-02
  0.27021101    
 -0.13254647    
 -7.06813782E-02
  0.11684343    
 -9.73174125E-02
  0.55724502    
 -0.71231711    
  0.28929374    
 -0.21472496    
  2.95005050E-02
 -0.12033001    
  1.30294403E-02
  0.62968677    
 -0.67944819    
  0.10943381    
 -0.27958491    
 -0.24042898    
   1.0185697    
 -0.54536569    
  0.14267468    
  0.25315943    
 -8.05802494E-02
 -0.11342216    
  5.83183877E-02
  0.62300992    
 -0.54031819    
 -0.18914729    
  0.14983629    
 -0.35263997    
 -6.73389388E-03
  0.28852621    
  0.29210269    
 -0.47189566    
 -0.48097265    
  5.25178984E-02
  0.64307725    
  0.27228272    
  6.48877770E-02
  -1.1091388    
  0.40722740    
 -0.12352115    
 -5.31824492E-02
 -0.12993640    
 -0.12197827    
  8.79117697E-02
  6.70107752E-02
 -8.70112702E-02
  8.23708624E-02
  3.65336984E-02
 -0.24238591    
  9.79040936E-02
  3.06147318E-02
 -0.11152115    
  4.39630821E-02
  3.69433947E-02
 -6.41933680E-02
  0.45749500    
  0.37228653    
 -0.78125447    
  0.70881319    
 -0.17818511    
 -8.39200616E-02
 -0.26001012    
 -0.26893613    
  7.69609287E-02
 -7.12629482E-02
  0.18610246    
  9.87350345E-02
  0.49532148    
 -0.41725299    
 -0.13071196    
  0.67496508    
 -0.40776137    
  0.32905573    
 -1.75222438E-02
 -0.42458618    
 -1.16506023E-02
 -0.14249991    
  0.27407661    
 -0.19611482    
   1.0718689    
 -0.50041866    
 -0.23497815    
  0.22552189    
  0.18587802    
 -0.13494125    
 -0.26756954    
  0.10358916    
  0.25661957    
 -7.69609362E-02
 -6.68897014E-03
  1.33333392E-02
 -0.31075734    
  0.56476623    
 -0.49216536    
  0.12861760    
  0.59351754    
 -0.42192632    
 -0.15207808    
 -0.22073120    
  0.53345901    
 -0.19440854    
  6.84203207E-02
  7.52523914E-02
 -0.18753965    
 -0.28320792    
  0.21597514    
  3.53394337E-02
  0.46099335    
 -0.45177639    
 -0.29381683    
  0.10505269    
 -0.15553674    
  8.67418647E-02
  9.88108814E-02
  0.62932533    
 -0.40833464    
 -0.13846977    
  0.47093144    
 -0.50619936    
  0.24445316    
 -0.16796702    
 -0.49745539    
  7.52234608E-02
 -3.31520624E-02
  0.96952975    
 -0.16151659    
 -0.31304246    
 -0.64849687    
  0.52728319    
 -0.15286268    
 -0.25518304    
  0.17714009    
  9.69304051E-03
  0.77640003    
 -0.74164170    
  0.45789656    
 -0.17099085    
 -0.30888438    
 -0.31449327    
  0.45356470    
 -0.20806429    
 -6.82576932E-03
  0.10707159    
  7.41078630E-02
  4.19644192E-02
 -0.36650780    
 -0.83290905    
   1.2021528    
  0.12323270    
 -0.18522447    
 -8.17400590E-02
 -0.27826279    
  0.61743551    
  0.14803234    
 -8.70114788E-02
 -0.32721290    
 -1.17993364E-02
  0.63825536    
 -0.12151244    
 -0.40458047    
 -0.21521752    
  2.27651224E-02
  0.80555671    
 -0.62377125    
  9.21368450E-02
 -0.31327140    
   1.1602203    
  -1.1907828    
  0.25704521    
 -0.15548505    
 -7.77088627E-02
  0.28515351    
  0.25356233    
 -0.46100703    
  0.46883473    
 -0.31602001    
  0.41962487    
 -0.62356877    
  9.67992395E-02
  5.21858670E-02
  0.67173302    
 -0.76958901    
  8.93453136E-02
 -0.21887901    
 -3.61050107E-02
  6.75210878E-02
  0.24825513    
  2.64563430E-02
  0.30963254    
  4.49513942E-02
 -0.64662695    
  0.38187906    
 -0.42839912    
  0.49084711    
 -0.13417201    
  8.35869014E-02
  0.36044139    
 -0.64812332    
  6.68942556E-02
  5.43766208E-02
  3.28796804E-02
 -0.24632120    
  0.32905573    
 -5.87653220E-02
  0.43485355    
 -0.56989002    
  6.41620606E-02
 -0.32803333    
  0.29937795    
 -7.23206177E-02
  0.41376403    
 -0.30996692    
 -0.11321619    
 -0.40704364    
  0.50034428    
  0.14424938    
  0.74878430    
 -0.70975488    
 -0.21837042    
 -0.35327926    
  2.51060501E-02
 -5.95921166E-02
  0.47055194    
  2.70287823E-02
 -0.19035377    
  0.29651400    
 -0.63945860    
  0.37156352    
  1.55524965E-02
  0.24994192    
 -7.48480111E-02
 -0.27566493    
 -0.14678304    
  0.35548839    
 -6.28777444E-02
 -0.25765550    
  0.17144832    
  0.23655787    
 -0.35595000    
  0.47090915    
 -0.18867669    
 -0.11573615    
 -0.70549315    
   1.4494733    
 -0.41498569    
 -0.39558047    
  0.69642055    
  7.09519684E-02
 -0.81093001    
  0.36350080    
 -0.71237862    
 -0.41522130    
  0.68946409    
  8.82407725E-02
 -0.28318772    
  0.90092653    
  -1.1319486    
   1.3130552    
 -0.52049738    
 -6.33459091E-02
 -0.31811306    
 -9.00805965E-02
  0.50424653    
  0.26007691    
 -0.31869212    
 -8.77273530E-02
 -0.15462817    
  0.46497411    
 -7.86430314E-02
 -0.26077452    
 -0.32474172    
  0.16516845    
  0.18289801    
 -0.46482953    
  0.43558809    
  0.13316032    
 -0.20385034    
 -0.49711943    
  8.04454237E-02
 -8.04452300E-02
   1.1546065    
 -0.10060462    
 -0.37138119    
  0.49482524    
 -0.30066922    
 -0.38284677    
 -0.16270709    
  0.27157572    
 -0.35790387    
  0.12323268    
  0.13534121    
 -2.56425347E-02
  0.30538166    
 -0.13011979    
 -0.14017077    
  0.77439499    
 -0.68165290    
  5.28634861E-02
 -4.14996147E-02
  0.48158896    
 -0.77873164    
  0.35210180    
  0.12547784    
 -0.21492273    
  0.56378412    
 -0.74610573    
 -8.79688188E-02
  0.79505342    
 -0.55143118    
 -0.28268939    
  0.27060476    
 -0.48779017    
  0.82729709    
  0.15600434    
 -0.35932389    
 -8.29204842E-02
 -7.67303092E-08
 -0.48803243    
   1.1782939    
 -0.45736682    
 -0.39524344    
 -0.27980363    
 -0.17072968    
   1.3981916    
  -1.0106156    
  0.21371290    
  0.59842008    
 -0.55841476    
 -5.17355688E-02
  0.77658761    
 -0.66241664    
 -7.37032965E-02
 -1.71433538E-02
 -0.50221735    
  0.21741283    
  0.63801521    
  0.12540114    
 -0.73322546    
 -3.78833562E-02
 -0.14072756    
 -2.70284601E-02
 -8.57670605E-02
  0.70058227    
 -0.24814500    
  4.33505550E-02
  0.79668772    
 -0.47548309    
 -0.10658215    
 -0.15578212    
  0.26016414    
 -0.27455270    
  0.31131369    
 -0.20161484    
 -0.12429770    
  0.10064366    
 -0.10654341    
  0.11449035    
  0.31629279    
 -0.35667497    
  -1.1013632    
  0.99110663    
  0.54638225    
 -0.59027624    
 -0.12623197    
  0.30212271    
  8.03228188E-03
 -0.14618243    
 -4.09506932E-02
 -0.13032112    
  2.53176708E-02
  0.53691089    
 -0.13861430    
 -8.76654834E-02
 -0.33229244    
  0.20100220    
 -0.22314332    
 -0.27778077    
   1.0920227    
 -0.79575664    
  0.21947384    
 -0.19059084    
  0.21384774    
 -0.22818476    
 -7.10580647E-02
  0.73303831    
 -0.15260004    
 -0.58822060    
  0.29836705    
  0.72593695    
 -0.98223263    
 -3.81725766E-02
 -7.81250466E-03
  0.48942187    
 -0.12805207    
 -2.21001152E-02
 -1.97465476E-02
  0.14310095    
 -6.89929798E-02
 -0.64662707    
  0.75910532    
 -0.32706055    
 -0.41204420    
  0.86343277    
 -0.36656582    
 -0.27570602    
 -0.13126625    
 -9.98452678E-02
 -1.51137644E-02
 -0.10142005    
  0.75046170    
 -5.31905144E-03
 -0.48884666    
 -0.13477464    
  6.73329830E-02
 -0.13952936    
  0.10642963    
 -4.92709428E-02
  1.04925583E-07
 -3.07716280E-02
  0.52633005    
 -0.21167114    
  4.09741513E-02
  0.16452415    
  0.14927381    
 -0.23319377    
  0.53280461    
 -0.57756227    
  0.56363171    
 -0.38956037    
 -0.37200755    
 -0.12316236    
 -0.16882093    
  0.30053037    
  0.41253248    
 -0.14201811    
  0.20214547    
 -6.86139390E-02
 -0.12062781    
  0.37729424    
  0.52739096    
 -0.71544313    
  5.92194274E-02
 -0.41551536    
  0.20170316    
  0.10288090    
 -1.69017371E-02
  6.86140805E-02
  4.41055968E-02
  0.10358226    
 -0.28691962    
  0.63185543    
 -0.56123775    
   1.0146953    
 -0.73199707    
 -0.32624611    
  3.49890925E-02
 -0.14464511    
  0.41862324    
 -0.53062814    
 -0.16907635    
  0.18742560    
  0.31015503    
 -0.33221471    
   1.0213536    
 -0.59019917    
  0.29129893    
  0.22097513    
 -0.77923822    
 -7.53218532E-02
  0.35190168    
 -0.51402044    
  0.38117227    
  0.13523754    
 -0.21778777    
  0.33901235    
  6.54629618E-02
 -0.42244014    
  0.16146080    
  0.32055503    
 -0.47299314    
 -0.40846345    
  0.92882460    
 -0.56945026    
 -3.19517031E-02
  0.27131498    
  0.29569426    
 -0.48596829    
  0.18531086    
 -0.31287217    
  0.22178188    
 -1.64839793E-02
  0.16556159    
  0.24082680    
 -0.38718304    
 -8.79997984E-02
 -0.20695475    
  0.68029124    
 -0.51886791    
 -0.57054490    
  0.28905484    
 -6.37158379E-02
  0.93368244    
 -0.31329447    
 -2.62859408E-02
 -9.91917476E-02
 -0.22047324    
  0.60976559    
 -0.62318844    
  0.44520536    
 -0.39256153    
  0.27559012    
 -2.43606418E-03
  5.68871386E-02
 -0.13550830    
  0.50181442    
 -0.50710511    
 -3.23476121E-02
 -0.12534596    
  0.38665566    
 -0.32056582    
 -0.10084883    
  0.67038196    
 -0.59009176    
  0.22017166    
 -0.39128029    
 -0.24180251    
  0.31313986    
  0.41741547    
 -0.47476652    
  0.71716219    
 -0.29107749    
 -9.11170896E-03
  0.16423365    
 -0.47584587    
  4.87900190E-02
  0.24434599    
 -0.11865735    
 -0.19979601    
  0.43078297    
 -0.27663225    
 -0.35981941    
 -3.60758938E-02
  0.67460889    
 -0.20205756    
 -0.14486398    
  0.27584746    
 -0.19671027    
  0.14635661    
  0.26991960    
  0.30895945    
 -0.41871023    
 -9.43106636E-02
 -6.58578724E-02
 -0.39844730    
  0.87779689    
 -0.39175144    
 -0.16568662    
 -0.28261864    
  0.57536423    
 -0.26768151    
 -0.22376262    
 -5.40671945E-02
 -0.32090756    
 -0.14518198    
   1.1293840    
 -0.18232143    
 -7.33312219E-02
 -0.11020321    
 -0.40062246    
  0.86423451    
 -0.51082551    
  5.07603865E-03
  0.22162330    
 -6.49443716E-02
  9.29459631E-02
 -6.09942935E-02
  0.10912678    
 -0.45656034    
 -0.19246176    
  0.16233927    
 -0.65416169    
  0.35313943    
  0.80263150    
 -0.40824690    
 -0.20656839    
 -0.33921555    
  0.37288871    
 -0.30325529    
  0.47893232    
 -0.38077250    
 -0.18232156    
  0.38410044    
  0.10702004    
 -0.20465873    
 -0.35719824    
   1.1854783    
 -0.24948776    
 -0.11062168    
 -0.29998997    
 -5.95812999E-08
  0.30684704    
 -0.35439974    
 -4.65198606E-02
 -1.36989001E-02
  0.41916412    
 -0.26599914    
 -0.20627467    
  0.46087134    
 -0.26949957    
  0.17327183    
 -3.86146419E-02
 -0.45800239    
  0.15355785    
  0.64764321    
 -0.61957145    
  0.36665961    
 -0.14698212    
 -0.28768197    
  2.91992147E-02
  0.45002133    
 -0.26053122    
  0.18924221    
 -0.33992651    
  0.15661904    
 -0.12931363    
 -3.37254629E-03
  0.33308807    
  7.68713132E-02
 -0.40995935    
 -6.27382770E-02
  0.43616396    
 -0.33693755    
  0.97018659    
 -0.85639274    
 -3.85233574E-02
  0.58979887    
 -0.55418670    
  0.92268413    
  -1.2230803    
  0.31486815    
  0.22773069    
  7.91620910E-02
 -0.48921451    
  0.13525385    
 -0.25605890    
  0.30024862    
  0.69746059    
 -0.57807785    
  0.13831520    
 -0.16685164    
  7.35440180E-02
  3.60184833E-02
  3.47659029E-02
  0.20706981    
 -0.22546092    
  0.10350241    
  0.33617330    
 -0.84979200    
  0.10605977    
  0.10441657    
  0.40640917    
 -0.24459866    
  7.20293261E-03
 -0.18904255    
  0.17458449    
 -0.20988233    
  0.46173623    
  3.15715969E-02
 -0.83217829    
   1.0169342    
 -0.48039156    
  3.85591574E-02
 -0.15849431    
 -0.64185393    
  0.47000360    
 -4.02737036E-02
  0.53183621    
 -0.67520046    
  0.70883375    
 -0.39002085    
 -9.96299461E-02
  0.66742218    
 -0.68989527    
  2.24727541E-02
  0.11105861    
 -0.12062781    
  9.18075442E-02
 -0.52654314    
  0.63453186    
 -0.46633607    
  5.69260158E-02
  0.51869971    
 -6.06245548E-02
  0.35065705    
 -0.43675977    
 -0.35628578    
  0.95221376    
 -0.99595815    
  0.41356227    
 -0.36981776    
  7.49416277E-02
  0.54768300    
 -0.36958230    
 -0.11514290    
 -0.27980363    
  0.58178943    
 -0.23638888    
  0.22631301    
 -0.15584004    
  0.56887132    
 -0.64891374    
 -0.17848283    
  0.19122167    
  9.06966701E-02
  0.71600544    
 -0.86535060    
  0.39421654    
 -4.39375415E-02
 -0.33694538    
  0.45708969    
 -0.41494396    
  0.73663223    
 -0.58112198    
  0.21221450    
 -0.12136076    
  0.22957429    
 -0.33686700    
 -0.20806429    
  0.69314736    
 -0.31994280    
  0.64517653    
 -0.68336707    
 -0.35563269    
  0.56357628    
 -0.51942629    
  0.25646892    
 -0.33595818    
  7.94892907E-02
  5.49413189E-02
 -0.27725437    
   1.0460807    
 -0.50259930    
  0.87847644    
 -0.77335674    
 -0.58432198    
  0.56681585    
 -0.47398490    
  0.47619024    
 -3.81640308E-02
 -0.12409595    
 -9.50509310E-02
  1.69493910E-02
 -0.13153236    
  0.12872767    
 -0.54705465    
  0.39897147    
  0.81706417    
 -0.55997556    
 -0.16980597    
 -0.42505860    
  0.37611935    
 -0.22392753    
  3.51638398E-08
  2.32568141E-02
 -0.13957028    
  0.74256670    
 -0.30388525    
  0.43715483    
 -0.37652993    
 -0.10417265    
  7.98146427E-02
  0.14510797    
  4.85644415E-02
 -0.38645935    
  6.62245462E-03
 -8.60879794E-08
  0.48067275    
 -8.07231218E-02
  6.84028566E-02
 -0.16592775    
 -0.42144585    
  0.36112586    
  0.60094106    
 -0.41689387    
 -0.28768215    
  0.32574171    
  3.46618406E-02
 -0.25418153    
  2.58051790E-03
  5.51518090E-02
 -0.21102239    
  0.19875221    
 -0.10398949    
  0.30263826    
 -0.23638856    
 -0.23929909    
   1.3031253    
 -0.90967548    
 -9.92741436E-02
 -0.21288069    
  0.38626307    
 -0.22314341    
 -0.26083502    
   1.0158064    
 -0.85976547    
 -4.34223264E-02
  0.43653566    
 -0.38746348    
  0.40640375    
 -0.31751621    
 -0.20526327    
  0.55235612    
 -0.31413710    
 -0.32063827    
   1.0917157    
 -0.80145979    
 -3.93234938E-02
 -0.27176660    
  0.11895180    
  0.51827466    
 -0.62675506    
  0.23967271    
 -0.15642992    
  0.76702714    
 -0.51181531    
 -0.48798618    
  0.66243833    
 -9.36481431E-02
 -0.26510790    
 -0.24876657    
 -0.42085019    
  0.57609063    
  0.10536054    
 -3.28879170E-02
  0.22009940    
 -5.51519506E-02
 -0.19268431    
  0.12332301    
 -1.67133529E-02
 -0.17114817    
 -0.38077250    
  0.49112034    
 -0.33349156    
   1.0789762    
 -0.79442418    
  0.26549432    
 -0.15294965    
 -0.28674859    
 -0.13566567    
  0.35282156    
 -0.39649659    
  0.44055638    
  0.19753116    
  7.05069769E-03
 -0.53133094    
 -7.44145811E-02
  2.96005271E-02
  0.32750374    
  9.44906995E-02
 -0.15006080    
 -0.24724112    
  1.61294732E-02
 -3.66639160E-02
  0.27725464    
  0.25897190    
 -0.44507417    
 -0.35559312    
  0.14093654    
 -0.10379677    
 -6.45384490E-02
 -3.39016169E-02
  0.12414830    
  0.10129153    
 -1.85192060E-02
  0.11048730    
  0.27292943    
  0.18814325    
 -2.94532422E-02
  2.41623167E-02
 -0.13923161    
  -1.0745149    
   1.8921970    
 -0.67052478    
 -7.08742216E-02
 -9.78559330E-02
  0.31986889    
 -0.10234866    
 -0.70069426    
 -5.06342901E-03
  0.59453189    
  8.36832542E-03
  0.20294102    
 -0.12289793    
  0.18871137    
 -9.80739444E-02
  0.17566408    
 -0.25356236    
 -0.20123351    
  0.13854975    
  0.23012733    
 -0.11805091    
 -0.18763702    
  0.88439208    
 -0.67766130    
 -0.25741181    
  9.13259853E-03
 -0.10873307    
 -0.31046233    
  0.16136622    
  0.67134243    
 -0.35181966    
  0.33972284    
 -0.41361198    
 -0.13440819    
  0.24466467    
 -1.32666234E-08
  0.31143618    
  9.76853445E-02
 -0.73412126    
  8.73279721E-02
  0.39495733    
 -0.19080810    
 -0.12062781    
 -0.12623197    
 -0.32850397    
  0.45793641    
  0.12026476    
  0.15939797    
 -3.69047523E-02
 -0.43213341    
 -0.12748246    
  0.95416117    
 -0.13740002    
 -0.45309320    
  0.21333978    
  0.33047268    
 -0.53470743    
  0.24997084    
 -0.38220829    
  0.42819351    
 -0.44909987    
 -0.13958579    
 -0.15753020    
  0.16157055    
 -0.11526591    
  0.79624283    
 -0.57400447    
 -0.42190406    
  0.42190388    
  0.67116839    
 -0.20935002    
  9.77976099E-02
 -0.13501133    
 -0.19280289    
 -0.21384770    
  0.59409344    
 -0.10995523    
 -0.54654360    
 -3.46855223E-02
  0.45518830    
  0.42191291    
 -0.83863491    
  0.60853404    
 -0.22725891    
  1.53454449E-02
 -4.41056564E-02
 -0.42691368    
  0.21825360    
  9.94606316E-02
  5.89974131E-03
 -0.17645644    
  0.19394970    
 -0.14599504    
  0.11666744    
  1.18344771E-02
 -7.95526281E-02
 -6.92205429E-02
 -1.65627171E-07
  0.57365638    
 -0.17160968    
 -0.32647684    
  3.72713581E-02
  0.46081540    
 -0.32690269    
 -0.40147293    
  0.23659864    
 -0.31531408    
 -8.07615146E-02
  5.45590743E-02
 -0.15784493    
  2.55769473E-02
 -0.16430320    
  0.12306008    
  4.12430651E-02
  0.21706448    
  0.10414026    
  0.40668535    
 -0.15822412    
  7.69609287E-02
 -0.10301172    
  0.26619196    
  0.30880561    
 -0.70309740    
 -7.61613026E-02
 -1.44929281E-02
 -0.17504875    
 -4.44516651E-02
 -0.17327155    
  0.81751508    
 -0.17423967    
 -0.57032627    
  0.59279931    
  0.10285719    
 -0.26537630    
 -2.64916159E-02
  0.53731728    
 -0.57841867    
  6.75933212E-02
  0.73788309    
 -0.38612220    
  0.17848296    
 -0.50125629    
  9.38662440E-02
  0.33771002    
 -0.40649661    
  0.69623846    
 -0.37133208    
 -0.34050700    
 -0.56909448    
  0.47000366    
  0.18058400    
 -9.41514298E-02
  0.25942039    
  0.32268879    
 -0.38870227    
  7.84321036E-03
  0.15415052    
 -8.13457221E-02
 -0.58536822    
  0.28550583    
 -0.48714301    
  0.80856335    
 -0.59396696    
  0.20844355    
 -0.26585457    
  0.78638899    
 -0.41796508    
  7.56790265E-02
  7.57727250E-02
 -5.27165681E-02
  0.31923029    
 -0.23984541    
 -0.34918404    
  0.57652974    
  3.70414034E-02
 -0.37561214    
  0.49002269    
 -0.21640950    
  4.37708087E-02
 -0.18018231    
 -0.21357420    
  7.04730898E-02
  0.13279136    
 -0.37610734    
  9.70241725E-02
  0.54780453    
 -0.53758293    
  0.73951304    
 -0.27588564    
 -0.51581329    
  0.98394954    
 -0.59771574    
  2.42416421E-03
 -0.17990310    
  0.19671017    
  8.22380781E-02
 -0.67145443    
  0.92228115    
 -0.31419674    
  0.41012701    
 -0.39851248    
  0.18309127    
 -0.55338508    
  0.30097121    
 -0.38464364    
  7.35884979E-02
 -6.27382770E-02
 -0.11419243    
  0.80913633    
 -0.49068275    
  0.78284311    
 -0.35897541    
 -0.55530632    
 -0.31137162    
   1.2612073    
 -0.99428701    
  0.19908021    
 -0.43897143    
  0.53973687    
 -0.15070260    
  0.34759787    
 -0.59590465    
  0.10959860    
  0.25246713    
 -0.59101778    
   1.2117099    
 -0.99440849    
  0.20102598    
  0.20183158    
 -0.11322425    
 -6.02593459E-02
  0.88985759    
 -0.69059932    
  0.30658638    
 -0.46925482    
 -4.90894094E-02
  7.27593526E-02
 -0.12107801    
  2.92705633E-02
  0.17589062    
  0.20797534    
 -0.52106714    
  0.37561226    
 -0.24162139    
  0.25665894    
 -0.41672206    
 -0.18610218    
   1.1966735    
 -0.77617073    
  0.62522006    
 -0.52045655    
  0.27346846    
 -0.25746840    
  0.34550178    
 -0.21661076    
 -0.28923380    
  0.16034254    
  0.18320312    
 -8.02263170E-02
  0.10845848    
 -0.26859364    
  0.11622556    
  0.36734095    
 -0.35741529    
 -1.99507568E-02
 -0.34914681    
  0.76380527    
 -0.41970930    
 -0.29191029    
  3.38423601E-03
  0.25244012    
 -0.21269970    
  5.67974001E-02
 -4.06939574E-02
  3.76222059E-02
  0.15897438    
 -0.13766460    
 -1.51745845E-02
  0.75106978    
 -0.55457789    
  0.20999204    
 -0.40648374    
  0.34343788    
  0.64310884    
 -0.77015364    
 -0.31262091    
 -4.82853614E-02
  0.42066133    
 -0.31353554    
 -5.54791503E-02
 -9.49745178E-02
 -8.46661031E-02
  0.11016828    
  3.53394151E-02
  0.24783616    
 -0.58292055    
  0.24427788    
  0.65240431    
 -0.16777427    
 -4.55168262E-02
 -0.19118403    
  0.13316032    
 -3.97401638E-02
  6.03067130E-02
  0.66998017    
 -0.97046655    
  9.81177166E-02
  0.48430905    
 -0.93763006    
  0.57628298    
  0.19916692    
 -0.36022854    
  0.60701793    
 -0.48242626    
  0.26893604    
 -0.47437999    
  0.35877800    
  0.29318142    
  3.64951370E-03
 -0.13639796    
 -0.19028628    
 -7.87810236E-02
 -0.15324035    
  0.34643173    
 -0.49370560    
  0.30324283    
  0.33296278    
 -0.29290387    
 -7.33026117E-02
  0.51476163    
 -0.33009517    
 -0.53133094    
  0.30349270    
  0.63875294    
  6.17202185E-02
 -0.84583890    
 -3.81329916E-02
  0.86629856    
 -0.68279970    
  0.35931829    
 -0.29111028    
  0.28699493    
  2.64510084E-02
 -0.15851086    
 -2.38108188E-02
 -0.40065736    
  0.26125675    
 -0.12682638    
 -0.51502734    
  0.10008334    
  0.57447088    
 -6.07919805E-02
  2.53178831E-02
 -7.19737262E-02
  0.28394389    
 -9.66595039E-02
 -0.22686349    
 -0.13976207    
  0.47889265    
 -0.32678500    
  0.19451694    
  0.78131545    
 -0.86557567    
  0.16895436    
 -0.26701531    
 -5.28892316E-02
 -0.25726533    
  0.25406563    
 -0.68675739    
  0.49283028    
  0.35355711    
 -5.33086285E-02
  3.67793255E-02
  0.16362961    
  0.41173476    
 -0.50822490    
 -6.15993328E-02
 -0.12645313    
  0.57340288    
 -0.44971621    
  4.07113135E-02
  0.15945591    
 -0.47957307    
  0.33594894    
 -0.14936291    
  9.83452275E-02
  0.51577199    
 -0.53243929    
  0.26644975    
 -0.40761337    
 -4.62127067E-02
  1.38113677E-07
  0.27064577    
 -0.35888636    
  8.48566592E-02
 -0.52218950    
  0.57821739    
 -2.26915460E-02
  1.94810480E-02
  0.45665112    
  0.16485825    
 -0.55918419    
 -7.39854613E-08
 -0.34253269    
  0.71420068    
 -0.31871408    
  0.43834743    
 -0.58963674    
  -1.2378744    
   2.0217762    
 -0.62121606    
  0.26693001    
 -0.68666077    
  0.34322301    
  0.12624189    
 -9.61189196E-02
 -1.19402679E-02
  0.13202876    
 -0.43483973    
  0.34687087    
 -0.22458130    
  0.40786034    
  0.49975970    
 -0.69169676    
 -0.17366356    
  1.70945562E-02
  0.91696846    
 -0.97992611    
 -6.33356869E-02
  0.16616602    
 -0.25878772    
  0.27173269    
  0.25665894    
 -0.25024867    
  0.16729999    
  0.44433945    
 -0.48291141    
 -5.18850014E-02
  0.19066937    
 -4.90177469E-03
 -0.11993532    
  0.15849438    
  2.33656596E-02
  9.25770923E-02
  2.08339840E-02
 -0.50056899    
 -0.14231619    
   1.2820225    
 -0.80712897    
  4.99510653E-02
 -0.19964014    
  9.71111208E-02
 -0.48294038    
  0.55723196    
 -0.33408836    
 -0.27883235    
 -4.96715456E-02
 -0.11778300    
  3.58095467E-02
  0.39367065    
 -0.36396539    
  0.37408352    
  2.32181549E-02
  3.27335228E-03
  0.33085445    
  2.09066477E-02
 -0.45494512    
  0.23753218    
  0.17754830    
 -3.65447812E-02
  7.41077363E-02
 -0.18972230    
  5.55548025E-03
 -2.77385139E-03
  0.22091873    
 -2.25235280E-02
 -0.36418778    
  0.83076847    
 -0.82423270    
  3.52038331E-02
  6.26965472E-03
  9.81469601E-02
 -0.48197278    
   1.4969161    
  -1.0732687    
  0.11611336    
 -0.14660354    
  0.86613744    
 -0.85382932    
  0.26212904    
 -0.26826376    
  0.19506046    
  1.50755690E-02
 -7.23830163E-02
 -9.26327854E-02
  0.31309178    
 -0.32492638    
  0.58148372    
 -0.77819401    
  0.32501987    
  0.67864478    
 -0.33434945    
 -0.41478470    
  0.16532387    
  0.38299215    
 -0.24530278    
 -0.47416157    
  0.20430049    
  6.31790385E-02
  0.16862263    
 -0.29924306    
  0.57281715    
 -0.74013579    
 -0.39520848    
  0.17292370    
 -7.57599771E-02
  0.95622355    
 -0.84670484    
 -4.67175767E-02
  0.93182188    
 -0.37843636    
 -0.20150416    
  0.21392700    
 -0.78353107    
  5.39080659E-03
  0.69314712    
  0.60906404    
 -0.45491362    
 -0.45627332    
  0.28038275    
 -0.49899101    
   1.2559897    
 -7.21274689E-02
 -0.81058413    
 -2.52377000E-02
 -9.37140062E-02
  0.94874096    
 -0.65843058    
  0.32440108    
 -0.61822611    
  0.10041875    
 -2.58078575E-02
  0.33553794    
 -3.56756821E-02
 -2.20328178E-02
 -0.19628011    
  0.34546784    
  0.19151883    
 -0.36323577    
 -0.19814217    
  0.14351234    
 -0.21052308    
  6.57883612E-03
  0.66656768    
 -0.20067060    
 -0.62552679    
  0.25045937    
 -0.25431296    
 -5.14965467E-02
  0.73689175    
 -0.46457100    
  0.12498087    
 -0.11880793    
 -0.21167114    
  0.22390367    
  2.69879792E-02
 -2.69881953E-02
 -0.21256165    
 -0.18986866    
 -0.21184386    
  7.04900101E-02
 -0.10477911    
  3.42891999E-02
  0.10648359    
  0.46430552    
 -0.45425519    
  0.45742470    
  0.26528105    
 -0.65504748    
  4.56698760E-02
  0.41435418    
 -0.38792074    
 -4.90073673E-02
  0.38236925    
  0.49575934    
 -0.51780754    
 -0.23194027    
  0.12445432    
 -0.17807516    
  0.69314730    
 -0.12389269    
 -6.69392794E-02
  0.53062838    
 -0.66196424    
 -0.23638868    
 -0.28030196    
  0.87832403    
  0.23327532    
 -0.38708642    
 -0.37967232    
  0.40546519    
 -0.48117679    
 -6.97959438E-02
  0.26019937    
 -0.41167647    
  5.01244888E-02
  0.66383278    
 -0.52697372    
  0.18361267    
  0.13554570    
 -0.27369574    
  0.74545872    
 -0.57243943    
  0.58466661    
 -0.15559860    
 -0.24726592    
 -9.81713161E-02
  0.27832612    
 -0.35574579    
  0.16251892    
 -0.30895948    
  0.20359895    
 -9.82384682E-02
  0.23977849    
  0.13954103    
 -0.75459975    
  0.27706262    
 -8.15266445E-02
  0.49054429    
 -0.19230016    
 -4.99371476E-02
  0.39942291    
 -0.30740392    
 -0.26953268    
  0.39582640    
 -0.41031942    
  0.31379804    
 -0.51082551    
  0.70639241    
 -0.65443277    
 -0.25312436    
  0.45149091    
 -0.43531802    
  0.44221455    
  0.17887914    
 -6.43081677E-08
  0.56289428    
 -0.42113563    
 -0.14752254    
  0.74797451    
 -0.94896668    
  0.58306396    
  0.74033964    
  -1.0130131    
 -0.10363495    
 -0.16184288    
 -0.36248335    
  0.23280565    
  0.60892886    
  0.16189122    
 -7.19202831E-02
 -0.27312937    
  0.12501536    
  0.35156205    
 -0.36720473    
 -0.39204201    
  0.62771946    
 -0.29124725    
 -0.72704852    
  0.51279426    
 -0.19478835    
  0.64355040    
 -0.27087486    
 -8.23086575E-02
 -0.27967119    
  0.20453182    
 -0.26670873    
  0.78845710    
 -0.53630471    
  4.86507416E-02
 -0.42521167    
  0.21455975    
  0.29626602    
  0.29534504    
 -0.66306961    
  0.96260893    
 -0.76497298    
  4.45837490E-02
 -4.76280861E-02
  0.26142594    
 -0.15728550    
 -2.22230088E-02
  0.81093037    
  -1.0159801    
  0.31153339    
 -0.58778656    
  0.18232165    
  0.94024378    
 -0.58926696    
 -0.49758041    
  0.85665226    
 -0.59226584    
 -0.51194847    
  0.13142264    
 -0.21333958    
  6.07915921E-03
 -5.60892895E-02
   1.3217560    
 -0.49668097    
  4.39630821E-02
  0.61489481    
 -0.49115577    
 -0.11038758    
 -5.73143288E-02
  2.80488399E-03
  4.91903536E-02
  0.69846642    
 -0.89205116    
 -0.18038183    
  0.41061959    
 -0.11425464    
 -2.33245660E-02
  0.11942063    
 -0.28593862    
 -0.17884323    
  0.57848412    
 -0.12158696    
  6.88171759E-02
 -0.20726039    
 -0.36537063    
  0.37741902    
  0.28016904    
 -0.42488322    
  2.73055732E-02
 -6.61109686E-02
 -0.34441751    
  0.26197374    
  0.35197642    
  0.13593243    
 -0.32265940    
  0.23237255    
 -0.14370660    
  8.42295811E-02
  0.15693220    
  0.16632116    
  1.00302137E-02
 -6.17479905E-02
 -0.21468686    
  0.18012618    
 -0.39998579    
  0.23033081    
  0.14967635    
  0.14772411    
 -0.35363990    
  0.14346805    
 -0.58254963    
  0.43632290    
 -0.27487299    
  0.21217453    
 -0.14536570    
  8.47412720E-02
  0.42199424    
 -0.27951875    
  0.11988878    
 -0.34032565    
 -8.45573917E-02
  0.24640036    
 -0.14509207    
  0.17899384    
  0.32248601    
 -0.62134123    
  0.90043557    
 -0.78057361    
  3.90931591E-02
  0.49990344    
 -0.55913126    
  0.25056088    
  7.88453687E-03
 -0.10769020    
 -7.56788626E-02
  0.47822449    
 -0.22656058    
 -6.30725697E-02
 -0.15154979    
  0.25769150    
 -0.37320408    
  0.50468415    
 -0.11291813    
 -6.92037586E-03
  4.30417731E-02
  0.48567823    
 -0.77706254    
  0.16133139    
 -0.13497533    
  0.34796679    
 -0.34220296    
  4.22005020E-02
 -9.83451307E-02
 -9.56140086E-02
  0.51015633    
  0.49870425    
 -0.81215048    
 -0.21357395    
 -0.80077773    
   1.3457090    
 -0.56555045    
  0.20350747    
  0.11998405    
 -4.36524376E-02
 -8.48663300E-02
 -0.21248637    
  0.76964986    
  0.18749075    
 -0.45198506    
 -0.26172489    
  1.64836943E-02
 -9.12315398E-02
  0.12076356    
  0.55582941    
 -0.61579269    
 -0.19475828    
  0.23333056    
 -0.61518556    
   1.0206510    
 -0.76214010    
  0.19891401    
  0.39058718    
 -0.56659925    
  0.94822806    
 -3.26924324E-02
 -0.55772930    
  0.16725686    
  2.86048241E-02
 -0.27261162    
  0.14556715    
 -0.25696018    
  6.47373199E-02
 -8.40308517E-02
  0.14201821    
 -6.39751256E-02
 -8.12948421E-02
  2.88943257E-02
 -0.20278277    
  8.18298832E-02
 -4.75408025E-02
  0.55478871    
 -0.15810110    
  0.16879657    
 -0.11247810    
  0.58381069    
 -0.51259786    
 -0.36846396    
  0.58314627    
 -0.42351627    
 -2.48977188E-02
 -0.49783868    
  0.32388520    
 -0.55049080    
  0.61502945    
  0.27193359    
 -0.13762152    
  8.88312832E-02
 -6.45384118E-02
  1.10046436E-07
 -0.50639093    
  0.50905424    
 -0.25283515    
 -0.25621870    
  0.45439586    
 -9.11053345E-02
 -0.12434318    
  1.38409389E-02
  0.21278083    
 -0.20935003    
  0.15219183    
  0.33647206    
 -0.33941764    
  1.17303003E-02
  8.65254030E-02
  0.13252835    
 -0.50770795    
  0.84618568    
 -0.40630037    
 -0.20513602    
  0.95787549    
 -0.46505743    
 -0.41301224    
 -0.11105864    
 -0.10008346    
  0.53987312    
 -0.14499015    
  0.12641399    
 -0.29325289    
  0.35974288    
 -0.67193127    
  0.26646623    
  1.16281472E-02
  0.36013710    
 -0.29849297    
 -6.16440549E-02
  3.40944417E-02
  0.21978593    
 -0.11386685    
 -8.38188156E-02
  0.55570495    
 -0.81643105    
  0.24973693    
  0.29044083    
 -0.27945173    
  8.13029781E-02
  0.39787963    
 -0.69484055    
 -0.33038890    
  0.41485471    
  0.58986127    
 -4.77543883E-02
 -0.70041984    
  0.79210049    
 -0.51358443    
 -0.14864084    
  9.18075442E-02
 -0.18583632    
  0.23990363    
  0.45148125    
 -0.58778679    
  0.77098978    
 -0.45282447    
  0.20213948    
 -0.25428370    
  0.19200668    
 -0.24189252    
  0.18827152    
 -0.22208489    
  3.12527493E-02
  5.97192943E-02
 -4.69803214E-02
 -7.62525722E-02
  0.31994280    
 -0.48923504    
 -2.29144692E-02
  0.33694533    
 -0.35027871    
 -0.18366480    
  0.34450430    
  0.19650640    
  0.20131083    
 -0.60677564    
  0.65364474    
  0.14785147    
 -0.23786446    
 -7.70412907E-02
  0.17798319    
 -0.46710917    
  8.04873630E-02
  0.18009673    
 -0.34812129    
 -0.21372432    
  0.50455618    
 -0.64256173    
  1.33633157E-02
  0.34151658    
 -5.16245738E-02
 -0.23815653    
  0.14450055    
  0.29402554    
 -8.47964287E-02
  0.10358916    
 -0.56361330    
  1.85192432E-02
  0.44150516    
 -0.27304065    
  0.34144339    
 -0.23144230    
  0.31084925    
 -0.17169131    
  0.21890490    
 -0.22193058    
  1.20483600E-02
  2.11224211E-08
 -6.81376234E-02
  0.24846143    
  0.44628721    
 -0.84304035    
  7.17152804E-02
  0.36185166    
 -0.28207511    
 -0.22875047    
  0.77040559    
 -0.48876578    
  0.86913550    
 -0.32083902    
 -0.46685600    
  0.67054725    
 -0.83405268    
  0.70784134    
 -0.46128985    
  0.12999041    
  8.98884237E-03
 -1.35135464E-02
 -4.64118198E-02
 -0.25880745    
  0.27061436    
 -0.14635639    
 -0.31337163    
  0.40422526    
  0.58170283    
 -0.66174531    
 -0.28768209    
  0.91126013    
 -0.48334894    
 -0.43872228    
  0.63918072    
 -0.51337802    
 -0.14778113    
 -0.30511704    
  0.51483786    
 -0.26687890    
  0.38031486    
 -4.94604222E-02
 -0.27369574    
 -0.22314349    
  0.47692400    
  0.76252311    
 -0.73979473    
  0.61427414    
 -0.78542238    
 -0.15082303    
  0.45339379    
 -0.22252776    
  0.17975399    
 -0.11714046    
  0.25388014    
 -0.61552197    
  0.48646504    
 -0.22505842    
 -3.57763842E-02
  0.17289522    
  0.12303099    
 -0.60367560    
   1.0742952    
 -0.69314694    
 -1.23841995E-02
  0.16345297    
 -4.32501957E-02
 -0.23915502    
  0.59167767    
 -7.66501948E-02
 -0.30673006    
 -0.11778285    
  0.24093312    
 -8.13030899E-02
  0.67244232    
 -0.47475693    
 -0.32887796    
  7.78835788E-02
 -0.16915233    
  0.27307063    
  0.12668984    
 -0.31161216    
  0.10379700    
  0.35244057    
 -0.41042814    
  0.17733409    
 -4.60438058E-02
 -4.27874178E-02
 -0.20218959    
  0.40211505    
 -0.38224694    
  0.35503420    
 -0.36491922    
 -6.64445898E-03
 -0.17039290    
  0.19995172    
  2.24007964E-02
 -0.36667028    
  0.38547966    
  9.47454795E-02
  0.33526099    
 -0.39042747    
 -0.14770387    
  0.72883511    
 -0.13376983    
 -4.88857329E-02
 -0.41959253    
 -0.10943369    
 -1.02566127E-02
  0.12576950    
  4.44518290E-02
 -0.12651676    
  0.76148170    
 -0.89501357    
  0.65677953    
 -0.46883488    
  0.39187369    
  0.25668004    
 -0.27152643    
 -0.16453199    
 -0.47050759    
  3.56473327E-02
  0.49829626    
  0.25890318    
 -0.40364209    
  8.63278881E-02
  0.44397858    
 -0.59812933    
  0.43049049    
 -0.90400887    
  0.45581886    
 -0.42348352    
 -4.55560489E-03
 -0.33282593    
  0.65748692    
  0.47453108    
 -0.53227210    
 -0.15882374    
  0.15180619    
  0.43324488    
  1.80999991E-02
 -0.35092595    
  0.13671112    
 -0.12720244    
  0.14373142    
 -0.15642992    
  0.34057164    
 -6.81814179E-02
  2.40398422E-02
 -2.64756829E-02
 -0.32579756    
  1.67509504E-02
  0.25903669    
  7.88585842E-02
 -5.60440943E-02
 -0.67575520    
  0.50390506    
 -7.41077885E-02
  0.10343570    
  7.51396343E-02
 -0.50104332    
  0.88025099    
 -0.32697606    
  0.15087377    
 -0.28404188    
 -0.25339285    
  0.55693686    
 -0.40439281    
  0.53685039    
 -8.83795992E-02
 -3.76613066E-02
 -0.37605137    
  0.27753767    
 -0.11455293    
 -0.17863461    
  8.75371099E-02
  0.10420381    
 -0.10131785    
 -0.30806121    
 -1.98025350E-02
 -8.33815634E-02
  0.41699272    
  7.98221603E-02
  0.12188996    
  0.82359993    
  -1.1151930    
 -0.26393273    
  0.37085977    
  0.92693824    
  -1.0919454    
 -0.89492595    
  0.92760849    
  0.22378626    
  0.38730651    
 -0.21315846    
 -0.23782948    
 -6.21669441E-02
  0.92152494    
  -1.1571363    
 -0.10086045    
  -1.0014485    
  0.76804835    
  0.63203943    
 -8.57670456E-02
  0.30396676    
 -5.19889705E-02
 -0.20247684    
  0.43347794    
 -0.30564469    
 -4.86649796E-02
 -0.28680736    
  0.22454141    
 -9.05726030E-02
 -0.15517071    
  0.50939596    
  0.34501925    
 -0.35364014    
 -0.28336248    
  0.73947138    
 -0.45394647    
 -0.20283297    
 -0.13277589    
  6.43495768E-02
 -0.25699624    
  0.69497681    
  0.14444046    
 -0.63774836    
  0.44460919    
 -0.16444002    
 -0.28316721    
  0.74150819    
 -0.43596846    
  0.10292396    
 -0.46403357    
  0.38731185    
  0.44214049    
 -0.94723564    
 -0.15415062    
  0.77319008    
 -0.65540677    
 -2.24727672E-02
  0.52212530    
  0.18419233    
 -0.57515633    
 -0.22231327    
 -8.33361596E-03
  0.11452366    
  0.32790685    
 -0.23531394    
 -1.71531085E-02
  0.12353370    
 -4.69568036E-02
 -0.19392711    
  0.35628557    
 -0.22178192    
  4.32678796E-02
  0.90119350    
 -0.59255993    
 -0.15215920    
 -0.29982629    
  0.31913689    
  6.09458461E-02
 -6.36817664E-02
 -0.15369393    
  0.47835517    
 -0.57206923    
 -0.14715767    
  0.48362967    
  0.26101378    
 -8.24585333E-02
 -4.06472906E-02
 -0.43650958    
  0.39868560    
 -0.26599914    
 -2.39531267E-02
 -0.23457229    
 -8.80570859E-02
  0.67626929    
 -0.50728589    
  0.41367614    
  0.21563897    
  1.86573397E-02
 -0.43548623    
 -4.38028499E-02
  1.18696820E-02
 -3.60397212E-02
 -6.13477360E-03
 -0.56888938    
  0.71730947    
  0.58690220    
 -0.46470773    
 -0.38111618    
  0.56695259    
 -0.59482908    
  6.82858229E-02
  0.10337821    
  0.19904599    
  0.17415808    
 -0.62197083    
  0.28958854    
  5.01498058E-02
  0.14165071    
 -0.13893682    
  1.61294919E-02
 -8.91956165E-02
  9.45148095E-02
 -0.15150158    
  0.19560727    
 -8.19479302E-02
  0.81123602    
  -1.1035202    
  0.39433303    
 -0.35100532    
  3.52752092E-03
  0.48442382    
 -0.60000849    
   1.1181823    
 -0.64768469    
 -0.32371461    
  0.68457824    
 -0.38586509    
 -0.64616692    
  0.46939951    
 -0.28868967    
  0.22636408    
 -9.08184946E-02
  0.14098614    
  8.21578279E-02
 -0.23021057    
 -0.19948944    
  0.36872330    
  1.48592209E-02
  0.30956471    
 -0.28336248    
  0.17848295    
 -0.44718915    
  0.39031342    
 -0.25022447    
 -0.31193921    
  0.76837045    
 -6.85492903E-02
 -0.20067070    
 -0.31237459    
  0.43226346    
  4.79619252E-03
 -0.51002836    
 -5.31824492E-02
  0.98919755    
 -0.55883497    
  0.17271265    
  0.14921232    
  3.31091136E-02
 -0.36326462    
  9.20492709E-02
 -0.22126092    
  0.15638730    
 -0.29395723    
 -0.22044939    
  8.92873015E-03
 -0.15341033    
   1.3109902    
 -0.95690894    
  0.52741444    
 -0.21992978    
 -0.20394416    
  0.53926980    
 -0.27564517    
 -1.77893341E-02
  0.19716808    
  0.16640617    
 -0.30385488    
 -0.23590559    
 -6.96485266E-02
  0.72063482    
 -0.30538175    
 -0.18753013    
  2.06725728E-02
 -0.31271553    
 -4.65200134E-02
 -6.03957139E-02
  7.85450861E-02
  0.65837675    
 -0.36710429    
  8.25209245E-02
 -0.38828668    
  0.37332401    
 -1.26422858E-02
 -0.18998422    
  9.94970575E-02
  9.80919302E-02
  2.49391664E-02
 -1.73919406E-02
  7.49043794E-03
 -6.42068312E-02
 -1.87420174E-02
 -5.42004360E-03
 -0.23132893    
  0.24482460    
 -0.26209641    
  0.15762880    
 -5.97014604E-03
  7.21812472E-02
  8.28245580E-02
 -0.10251549    
 -0.39557117    
 -0.13534129    
  0.33716208    
 -0.13254648    
  0.70877236    
 -0.39966789    
 -0.32098567    
  0.72452229    
 -0.15190081    
  6.73433915E-02
 -0.51997107    
 -0.21610129    
  0.10798881    
 -6.08709492E-02
 -8.73916075E-02
 -6.60617650E-02
 -4.88997623E-03
   1.2386584    
  -1.3749946    
  0.75838768    
 -1.05819814E-02
 -4.07112762E-02
  0.55525339    
 -0.47286928    
  4.73314710E-02
 -0.12694922    
 -2.51762588E-02
 -0.15935765    
  0.14796175    
 -0.30211249    
 -0.19166723    
  0.12350483    
  0.46323782    
 -0.13390468    
 -9.71028656E-02
 -0.11122564    
 -0.23516417    
  0.60062397    
  0.14020552    
 -0.29435632    
  0.13353142    
  0.14518216    
 -4.51453822E-03
  5.50195202E-02
 -0.54421031    
 -0.25026068    
  0.26491308    
 -0.26966369    
  4.75060847E-03
 -5.85532151E-02
  9.54720392E-08
  5.01260767E-03
 -2.02025715E-02
  0.65147460    
 -0.12445437    
  8.09691399E-02
 -0.36865130    
  9.20189023E-02
  0.76555300    
 -0.42960408    
 -0.65715349    
  0.36772501    
 -0.32811573    
   1.4463476    
  -1.3061639    
  0.59804809    
  1.83912683E-02
 -0.46048170    
 -1.08893206E-02
  0.52675635    
 -0.16099890    
 -3.08510009E-02
 -3.72383483E-02
  0.18051338    
 -0.16705403    
 -5.77878430E-02
  2.24098116E-02
 -1.11423433E-02
 -0.39293879    
  0.16064985    
 -0.12398589    
  1.58735234E-02
  0.58953494    
 -0.21607254    
 -1.08990688E-02
  0.30061170    
 -0.34830675    
 -0.53899628    
  0.64263129    
  4.30992842E-02
 -0.22749558    
  0.40650305    
 -6.64767548E-02
 -0.43471333    
 -1.72718000E-02
  0.24587944    
  0.72795659    
 -0.64185381    
 -0.37106365    
  0.45724156    
 -0.26650122    
 -0.36010262    
  0.24269381    
  0.16133988    
  0.14137994    
 -0.15290761    
  0.44245344    
 -0.51455712    
  0.40234503    
  2.26579309E-02
 -0.25890788    
 -6.26053438E-02
 -0.38186920    
  0.71149647    
 -0.96811569    
  0.35080683
[truncated: 318,156 more chars]
