# Supplementary material for: Heavy-Tailed Fluctuations in the Spiking Output Intensity of Semiconductor Lasers with Optical Feedback
Source: PLoS One. 2016 Feb 22;11(2):e0150027. doi: 10.1371/journal.pone.0150027 (PMC4767187; doi:10.1371/journal.pone.0150027)
Supplement: S4 Dataset — (ZIP) [file pone.0150027.s006.zip › S4 Dataset/1.015.txt]

 -4.59097028E-02
  0.63084316    
 -0.47861210    
  0.49103442    
 -0.58461726    
  1.88091788E-02
  0.51701766    
 -0.72322452    
  0.38229808    
 -5.07449768E-02
  0.69861150    
 -0.68771237    
 -0.14874506    
  1.99556254E-07
 -0.26488331    
 -0.19885080    
  0.70061928    
 -0.31535664    
  0.16574493    
  0.59002584    
  9.58907530E-02
 -0.64913714    
  0.18000419    
 -0.47512087    
  0.74051499    
 -0.53848827    
   1.3474393    
  -1.7468255    
  0.50077546    
 -9.22845304E-02
  0.43229240    
 -0.28376815    
 -0.10131785    
  0.44409457    
 -0.84238094    
  0.68018806    
 -0.36290544    
  0.97926575    
 -0.77123576    
 -0.34872973    
   1.5128318    
  -1.2655222    
 -0.24730955    
  0.17751366    
 -0.16322775    
  6.85197338E-02
  0.13889769    
 -0.28480443    
  0.80879921    
 -0.73853034    
  0.28678879    
 -0.27967119    
  0.18113866    
  0.58877259    
 -0.56827378    
 -0.43189853    
  0.71303731    
  0.27557421    
 -0.50861347    
 -0.25328943    
  0.30181658    
 -0.35292244    
  0.29607359    
  0.48828968    
 -0.66118503    
 -0.11943981    
 -0.17488648    
  0.46443281    
 -6.93919733E-02
 -1.50832916E-02
 -7.57461116E-02
  0.77041185    
 -0.24850027    
 -0.65497446    
 -0.23066220    
  0.15280217    
 -0.11576069    
  4.00944725E-02
  0.86889696    
  0.25982523    
 -0.88569009    
  0.28682539    
 -9.14613456E-02
 -0.33478335    
  0.23098677    
  0.21309333    
   1.0180084    
 -0.99060911    
  0.21376295    
 -0.32542241    
  0.14547919    
 -6.37471825E-02
  4.69802655E-02
 -0.66927952    
  0.77897853    
  0.17071047    
 -0.27799693    
 -4.43422087E-02
 -0.46247527    
 -5.76290153E-02
 -0.28204814    
  0.10142005    
  8.27721283E-02
  0.13935550    
 -1.22699933E-02
  0.99462283    
 -0.97425532    
 -0.13353163    
 -0.29230094    
  5.40672168E-02
  0.31792212    
  0.47795072    
  0.71661621    
  -1.1569844    
  0.39447579    
  0.51523566    
  4.20092680E-02
 -0.63774836    
 -0.13781784    
  4.37043980E-02
  0.36290547    
 -0.34014037    
  1.91086847E-02
 -7.87293315E-02
  0.11284097    
  0.17056558    
 -0.19213836    
  0.33335194    
 -0.15415065    
 -0.21407029    
  8.94279182E-02
 -0.38358247    
 -0.20067081    
  0.61618602    
 -0.23031197    
  0.33338410    
 -6.11077659E-02
  0.47682974    
  0.22450319    
  -1.3385401    
  0.27464426    
  0.58953494    
 -0.60141611    
 -0.10050282    
  0.89581835    
 -0.66827911    
  5.79376258E-02
  0.26083496    
  3.75515409E-02
 -0.26580980    
 -2.26915460E-02
  0.13189064    
 -0.36326462    
   1.1818286    
 -0.97367281    
  0.38283968    
 -0.40317920    
  0.10398979    
  0.61451823    
 -0.29718715    
  0.56633490    
  -1.0734218    
 -0.19735934    
  0.28654489    
 -3.11981905E-02
  0.61060733    
 -0.46656790    
 -0.94098336    
   2.0293808    
  -1.1256692    
  8.19881931E-02
 -0.43505290    
 -3.67015265E-02
  0.46590647    
  0.57003450    
 -0.62426496    
 -0.13220555    
  0.16569412    
 -0.19436978    
  0.16088116    
 -0.22082430    
  0.28671643    
  0.11746079    
 -0.34060442    
  0.91193348    
 -0.58691353    
  1.55846020E-02
 -0.11746085    
  0.12771755    
 -0.19982086    
 -0.19171108    
  2.07888291E-07
  0.30080339    
  0.10088133    
  0.51536095    
 -0.94769889    
  0.20666599    
   1.0544003    
  -1.6510872    
  0.67867512    
 -0.15415053    
  0.12155501    
 -0.11477537    
  0.23922981    
 -0.66173112    
  0.10742031    
  5.40672019E-02
  0.41419885    
  0.23409802    
  0.61568135    
  -1.0063481    
 -0.49401844    
  0.32047182    
  0.81093019    
 -0.73711014    
 -0.10660968    
  0.36868578    
 -0.26582870    
  0.28013495    
 -0.56531376    
  0.70061928    
  0.34318504    
 -0.53098041    
  0.12375309    
 -0.16345321    
  0.17920147    
 -0.35222051    
  0.21868905    
 -0.15068451    
  0.12353370    
  2.71508452E-02
 -0.28768221    
 -2.00406406E-02
  0.40950549    
  5.49158640E-02
 -0.20236863    
  0.10067687    
 -0.16500738    
  0.26415172    
  0.23732819    
 -0.41253233    
  0.11473889    
  0.64456034    
 -0.80278438    
  0.26114264    
 -0.43776596    
  5.88403642E-02
  0.11778294    
  0.73511159    
 -0.69772363    
 -0.13747099    
 -0.27259207    
 -9.16302204E-02
  0.43531811    
 -0.21825358    
  0.37799069    
 -0.19296280    
  5.90335317E-02
  9.70458984E-02
 -0.35750091    
  6.01383559E-02
   1.2796359    
  -1.0603911    
 -0.29185769    
  0.98968101    
 -0.72957247    
  0.13272473    
 -0.63818824    
   1.0530257    
 -0.53156161    
  0.33420220    
 -2.06665006E-02
 -0.37913260    
  0.20466864    
 -0.35038063    
  0.36136964    
  0.45173678    
 -0.82098049    
 -6.11190014E-02
  3.30608413E-02
  0.88658571    
 -0.62986553    
 -7.50759020E-02
  5.60280122E-02
 -5.26435971E-02
  6.22130819E-02
 -0.16907655    
  0.23361471    
 -8.37699398E-02
 -0.32169539    
  0.31193909    
 -0.23464724    
  0.24116196    
 -8.46530050E-02
 -0.18586123    
  0.40688244    
 -0.32913360    
  0.42109030    
  0.42169797    
 -0.93770492    
  0.21357432    
 -4.65200134E-02
  7.75036812E-02
 -1.36522017E-02
 -4.57020923E-02
 -0.12228960    
  7.06176534E-02
  0.49478874    
 -0.54528463    
  0.10575882    
  0.16180179    
  0.16282365    
  6.76101446E-02
 -0.76595217    
  0.90792233    
  0.28030187    
  7.78426155E-02
 -0.71242130    
  0.12110426    
 -0.22846262    
 -0.40546504    
  0.86499745    
 -0.33143231    
  -1.1405344    
   1.9085228    
 -0.10309535    
 -0.40546498    
 -0.50406110    
  0.69127285    
 -0.25749815    
 -0.32392988    
  0.33359194    
 -0.44718915    
  0.96041560    
  -1.0508503    
  2.43912730E-02
  0.88777572    
 -0.37936243    
 -0.45371193    
  0.25089169    
 -0.12931363    
  1.22855013E-07
  0.96556199    
 -0.62860847    
 -0.19880278    
  8.16206932E-02
  0.10509031    
 -0.69071710    
 -0.27163038    
  0.54587317    
  7.12043345E-02
  2.37702187E-02
 -6.23040199E-02
 -0.23211206    
 -0.20972046    
   1.1151415    
 -0.82745945    
  0.29391247    
 -0.23721710    
  1.56251751E-02
  7.46615902E-02
  0.40546519    
  0.13861425    
 -0.43512833    
 -0.31603721    
  0.26982459    
  0.26806512    
  0.22366035    
 -0.95633829    
  0.31551692    
  0.60933930    
 -0.15166612    
  0.21966371    
 -0.78052074    
  0.22488122    
  3.46617843E-03
  0.11122558    
  0.41061157    
  0.49509692    
 -0.83115852    
 -0.40546519    
  0.12541667    
  4.09741513E-02
  0.54172999    
 -0.47810408    
 -0.13157634    
  0.58169174    
  0.38338903    
  0.39949498    
  -1.2893524    
  0.64109093    
 -0.36433783    
 -0.28038263    
  0.68401492    
 -0.37920737    
 -0.18823721    
  0.36248344    
  0.31599393    
 -0.49561620    
  9.01513174E-02
 -0.12581994    
 -0.42521167    
  0.70377415    
 -0.13807212    
 -0.43752727    
   1.5222900    
 -0.65216094    
  2.18078736E-02
  -1.0460871    
  0.21256159    
  2.79737953E-02
  0.19658703    
  0.79282606    
  -1.0245044    
 -0.15415062    
  2.06194501E-02
 -0.27551159    
 -0.28410438    
   1.1337036    
 -0.36161330    
 -0.23309383    
  0.18578774    
  0.31498763    
 -0.13208951    
 -0.14554222    
  0.69813448    
 -0.45127460    
 -8.70113075E-02
 -7.67339915E-02
 -0.42560503    
  0.30858871    
 -0.20182091    
  0.59572494    
  0.29751718    
 -0.48076925    
  0.12088179    
 -0.15497600    
 -0.15270652    
 -0.43623674    
  0.97495276    
 -0.60482687    
  0.35379320    
  0.71066964    
 -0.17293635    
  7.11537525E-02
  0.16663121    
  -1.1150252    
 -0.44341025    
  0.46446350    
  0.35806280    
 -0.36503133    
  0.71390939    
 -0.49497011    
  0.64274037    
 -0.46323174    
  0.22969504    
  0.17420410    
 -9.87644419E-02
 -0.29114822    
 -0.40199894    
  0.12963101    
  0.14674182    
 -1.05541209E-02
  6.66914657E-02
  3.89343202E-02
 -0.44688371    
  0.13586067    
   1.0621241    
 -0.93964702    
  8.82114619E-02
  0.56225067    
  -1.1526797    
  0.77538526    
 -0.66290712    
  0.41253248    
 -0.42538050    
  0.84112114    
 -0.56427342    
 -1.64746977E-02
  0.27430406    
  0.11215554    
 -7.74126202E-02
 -0.23850490    
 -0.44011408    
  0.86297101    
 -0.51353371    
 -0.14571178    
  0.22705749    
 -2.85281725E-02
  0.18713322    
 -0.41753757    
   1.0345236    
 -0.49890652    
 -0.43187714    
  0.32176599    
 -5.43609783E-02
 -0.22454095    
 -9.14714485E-02
  0.51312202    
 -0.52081424    
  0.53448194    
 -0.26530966    
  0.53702796    
 -0.32039505    
 -0.31253317    
  0.23090543    
 -0.16191258    
  0.17725813    
 -0.45089781    
  0.31809154    
 -4.14261147E-02
 -0.20369633    
  0.49288806    
 -0.44940266    
  0.91487134    
  -1.0313252    
  9.49479640E-02
  0.28223231    
 -0.33047929    
  0.47285128    
   1.2715430    
  -1.4759067    
 -0.18115966    
  1.38409389E-02
  0.56304634    
  0.21567918    
 -0.56040496    
  0.81031632    
 -0.12270907    
 -0.91282457    
  0.45167062    
 -8.74117762E-02
 -0.16421731    
  0.55677879    
 -0.17714034    
  1.15607763E-02
 -0.79383570    
 -0.34583798    
   2.3562112    
  -1.6781471    
 -5.62649257E-02
  0.84361643    
 -0.92741722    
 -0.24882008    
  0.47893232    
  0.13248928    
  3.81909385E-02
  5.91079220E-02
 -0.64362162    
  0.28030187    
  0.83083665    
 -0.85330957    
  0.33832586    
 -0.33508438    
  0.45286745    
 -0.23817386    
 -0.49699664    
  0.23932114    
  0.12377086    
 -0.11368679    
 -0.12449438    
 -0.23361483    
   1.0068049    
 -0.12260224    
  0.11028918    
 -0.56538475    
  9.21901241E-02
  0.15739210    
 -0.20391233    
 -0.45113531    
  0.43008170    
  9.07702278E-03
  3.55065279E-02
 -0.42454115    
  0.90646470    
 -0.28947893    
 -4.66341190E-02
  0.48124656    
 -0.86189669    
  0.73279190    
 -0.44971621    
  0.23580542    
  0.26051092    
 -0.38625774    
 -0.40051451    
  0.33647212    
 -0.27890217    
  0.19333290    
  0.46964350    
 -0.15355045    
 -0.31609315    
 -9.99317914E-02
 -0.25633144    
  0.24027978    
  5.66191077E-02
 -7.29325041E-02
 -0.22396615    
  0.47308549    
 -0.28597429    
 -0.26852673    
  0.20148213    
  0.21875437    
 -7.29808807E-02
 -6.18082881E-02
  0.31417370    
 -0.24294613    
  0.39288619    
 -0.63974631    
 -2.83993762E-02
  0.29383573    
  0.51021177    
 -0.41937369    
 -0.69595212    
 -0.11287915    
  0.18859120    
  0.35927585    
 -0.17869174    
  1.29590519E-02
  0.13994876    
  0.66668057    
 -0.82394558    
  0.43557504    
 -0.40123689    
  0.10409390    
  0.86559772    
 -0.45886600    
 -0.24554455    
 -0.29526192    
  0.37006336    
 -8.45573619E-02
  0.11995938    
 -0.40982240    
  0.47707465    
 -0.27600718    
  0.77043903    
 -0.63067704    
  0.42189249    
 -0.41879186    
 -0.21313196    
   1.3600922    
 -0.87017286    
 -0.44496754    
  0.46587420    
  0.12718959    
 -0.33323848    
 -0.22385013    
 -0.22491181    
  0.36636218    
  4.20482568E-02
  0.19692041    
 -8.30664039E-02
 -0.37445480    
 -9.60740149E-02
  0.39984733    
  0.53145617    
 -0.56002969    
  0.64261633    
 -0.75281960    
  0.26559538    
  0.45153388    
 -0.72688532    
  0.10536054    
  5.15876003E-02
 -0.16680026    
  0.37531224    
 -0.13840228    
 -0.14550778    
  0.13240127    
 -0.13240144    
 -0.33707497    
  0.27814329    
  0.71994138    
 -0.94869202    
  0.35184413    
 -0.43995130    
  0.11191795    
  0.41716102    
 -0.17768109    
   1.0048443    
  -1.4196118    
  0.16741355    
  0.26872882    
  0.31597894    
 -0.21819963    
  0.61481547    
 -0.67698228    
 -0.51961046    
 -6.58464357E-02
  0.68789780    
 -0.19716789    
 -1.29035097E-02
 -0.26203978    
  0.12292706    
  8.91854614E-02
  0.73655969    
 -0.80726051    
 -0.11230373    
  0.30495009    
  0.12747090    
 -2.42274906E-02
 -0.25638744    
  7.78734088E-02
  0.12535466    
  0.62168831    
 -0.76678032    
  0.79717791    
 -0.72973680    
  0.39296517    
 -0.74698138    
 -0.30254117    
  0.80089998    
 -0.32790664    
  0.34390712    
 -0.25814021    
  0.16679068    
 -0.38822311    
  0.47426817    
 -0.15503775    
  0.36748585    
 -0.56988335    
  9.42726284E-02
  0.22797629    
  0.33015552    
 -0.99344975    
  0.71169096    
 -0.57216150    
  0.20909201    
 -0.25185373    
  0.29614154    
 -0.28647926    
  0.62860888    
  6.93347156E-02
  0.13412906    
 -0.36749244    
  0.21403877    
  0.69679928    
  -1.2619178    
  0.50479877    
 -4.77544069E-02
 -3.03473230E-02
  0.21808894    
  0.11878363    
 -0.46521512    
 -0.21600342    
  0.36101350    
  0.14346805    
 -0.17708448    
 -5.86679205E-02
 -0.20740707    
  0.31337157    
 -0.41914508    
 -0.45849979    
  0.71256542    
  0.60263318    
 -0.71801519    
  0.17751366    
  0.71695787    
 -0.71095181    
   1.0251184    
  -1.1560868    
  0.23602946    
  0.11688424    
 -4.16216068E-02
 -0.42311996    
  0.46234092    
 -0.31037360    
  0.97425020    
 -0.85392058    
  0.40933356    
 -0.46923164    
  6.85811862E-02
 -2.92416383E-02
 -0.12972334    
  0.86214840    
 -0.75949430    
  4.76278886E-02
  1.44303637E-02
  0.61727440    
 -0.55614424    
 -0.26722765    
  0.45134467    
 -0.17339282    
 -0.22983254    
 -2.03394890E-02
  5.00938445E-02
 -0.25457725    
  0.40546495    
 -0.40546530    
  0.20105249    
  0.31312883    
  0.29206952    
 -0.47338665    
  0.45444658    
 -0.58970058    
   1.2012105    
  -1.2726692    
  0.22462377    
  0.35074025    
 -0.67252773    
  0.49270311    
 -3.03822495E-02
 -0.59294146    
  0.27126917    
 -0.21256146    
  0.86222363    
 -0.77010810    
 -0.16016856    
 -5.30245714E-02
  6.70107752E-02
  6.28009513E-02
  9.13496464E-02
  0.21996389    
 -0.53445721    
   1.1952391    
 -0.46737531    
  0.44408005    
 -0.85348976    
  0.25657091    
 -0.45724133    
  0.37770802    
  0.44655207    
 -0.36092129    
 -0.90570885    
   1.5328977    
 -0.73627150    
 -0.13789928    
 -0.17379761    
  0.71376663    
 -9.75802615E-02
 -0.86156601    
  0.58383399    
 -0.23726949    
  0.48968339    
 -2.56756134E-03
  0.21643718    
 -0.56324542    
 -0.13613212    
  0.56673342    
  0.94747800    
  -1.3044904    
 -0.15696989    
  0.91074187    
 -0.21759450    
 -0.14431755    
  4.68313433E-02
 -0.56836838    
 -0.18078451    
   1.5086753    
  -1.0925148    
 -0.26266819    
  0.43531808    
 -5.79109192E-02
  0.17597818    
 -0.39979926    
  0.27402985    
  0.50979412    
 -0.85767132    
  0.13944443    
  0.11954536    
  0.20552465    
 -0.37719849    
 -7.64258578E-02
  0.18712351    
 -0.37741897    
 -0.18669794    
  0.23361491    
   1.0818052    
  -1.0330151    
 -2.40975711E-02
  0.34974048    
  0.36153421    
 -0.55712408    
 -0.43373558    
  0.46798560    
 -0.17227113    
  0.93844378    
 -0.63685870    
   1.1980380    
  -1.0941578    
  0.52669919    
 -0.34660223    
 -0.54634106    
  0.84454697    
 -0.34144339    
 -0.42899573    
  0.11778294    
 -5.54791503E-02
  0.13771725    
  7.59859085E-02
 -7.01551437E-02
 -6.60902634E-02
  0.23180184    
  0.40217564    
 -0.71143532    
  0.34791183    
 -0.20436381    
 -0.35170379    
   1.0749179    
 -0.46803081    
 -0.29673180    
 -0.44250619    
  0.12821072    
 -2.09650323E-02
  0.62066758    
 -0.39413983    
 -4.84522395E-02
 -0.25283512    
  0.78887248    
  0.36164194    
 -0.62878931    
 -0.30132484    
  0.83465958    
 -0.45767915    
 -7.29488358E-02
 -0.27871352    
  0.12095247    
  0.76192892    
 -0.81722754    
 -9.46415141E-02
  0.28584194    
 -4.80997302E-02
 -7.21034333E-02
  0.94515359    
  -1.1444408    
  0.27717066    
 -0.31989583    
  0.16766439    
  0.29186773    
 -0.60906428    
  0.27958465    
  3.76112722E-02
  0.25614977    
 -0.17559107    
  0.34703106    
 -0.31354237    
  0.75412416    
 -0.74815392    
 -0.25642934    
  0.21386977    
 -1.88094731E-02
 -0.38976637    
  0.17528756    
 -0.12961766    
  0.32169518    
 -0.38623387    
 -0.10536063    
  0.55126655    
 -0.38136771    
  0.38441166    
  0.19039436    
 -0.43737593    
  0.54674864    
 -7.23770484E-02
  0.16891472    
 -0.67090148    
   1.0959421    
 -0.79731983    
  0.56511140    
 -0.69146216    
 -0.27763164    
  0.38601789    
  5.58146685E-02
 -0.14420043    
  4.51687910E-02
  0.31414253    
 -0.25891423    
  0.17733409    
  2.22507194E-02
 -0.30993259    
  0.56341797    
 -0.81616217    
  0.26269427    
 -8.61116350E-02
 -4.41250205E-02
  0.10347917    
  0.84390223    
 -0.72273499    
  0.24159116    
  9.23039392E-02
  0.72385359    
  -1.1101490    
  0.49423298    
 -0.72452217    
  9.49479640E-02
 -8.70113000E-02
 -6.95575848E-02
  0.90091908    
 -0.87168920    
 -0.31691161    
  0.16138852    
  0.14725892    
 -2.09650323E-02
 -0.23808518    
 -7.82523602E-02
   1.6036071    
 -0.93697119    
  9.93726403E-02
 -7.57725984E-02
 -0.20294099    
  0.41021571    
 -0.23686264    
 -0.14866048    
  0.10256936    
 -0.14165048    
 -0.34228608    
  0.72082198    
 -7.46807158E-02
  0.47267395    
 -0.94160837    
 -0.21887903    
  0.91629088    
 -0.42588505    
  0.10796299    
  0.75549030    
 -0.99558973    
  2.20598411E-02
 -7.15936348E-02
  0.21372415    
 -0.35173005    
  0.74556106    
 -0.38754162    
 -0.44218114    
  0.53206205    
 -0.41699257    
  0.65323073    
 -0.43182787    
 -6.84950128E-02
  2.21412051E-02
 -0.30486050    
  7.62275606E-02
  0.23227616    
 -0.20512521    
  0.21956570    
 -0.41627601    
  0.70395803    
 -4.11582403E-02
 -0.14116351    
  0.57878584    
 -0.13949092    
 -0.38590688    
 -4.37567495E-02
  0.22760653    
  0.44781268    
 -0.20302199    
 -0.55911809    
  0.81131721    
 -0.45464236    
 -0.49870443    
  0.21264678    
  0.14483108    
  5.46585396E-02
  0.45897210    
 -0.10256354    
 -0.46295238    
  0.36316282    
  5.21160178E-02
 -0.36058900    
 -0.19415586    
  4.65199091E-02
  0.12783326    
 -0.24846135    
  9.09719467E-02
 -0.24085791    
  0.72456330    
 -6.82569593E-02
 -0.49187440    
  0.10932371    
 -0.19207770    
  0.77228457    
 -0.98082918    
  0.52806765    
   1.4322317    
  -1.3116033    
  0.13668309    
 -0.25446594    
 -0.29528660    
  0.23074827    
 -2.14403905E-02
  1.53612494E-02
  7.91043863E-02
  0.77686661    
  -1.1155950    
  0.46306238    
 -0.21262670    
  0.14310095    
 -0.30652511    
  0.71995836    
 -0.51731360    
  7.68516809E-02
 -0.35082129    
  6.76951334E-02
 -0.26491296    
 -0.27045393    
  6.19205134E-03
  0.79572588    
  0.22147068    
 -0.71116561    
  0.38402471    
  1.53612494E-02
 -4.36206236E-02
 -0.20421553    
  0.84673977    
 -0.40798080    
  8.21719468E-02
  0.33248678    
 -0.39965829    
  0.32003173    
 -0.22314340    
 -0.16357931    
 -0.48550791    
  0.61471981    
 -0.30888438    
 -0.11778317    
 -0.71480858    
   1.1321083    
 -0.34166235    
  0.60673785    
 -0.47652319    
 -8.75918102E-03
 -0.61694670    
  0.77902555    
 -0.29351768    
  0.14310090    
 -0.23774236    
  0.12104558    
  0.71090400    
 -0.41915834    
 -0.43886319    
   1.0859540    
 -0.95857334    
 -0.23064695    
  -1.1723983    
   1.4485074    
 -0.39598617    
  0.23066252    
 -5.78196980E-02
  0.74155939    
 -0.56387800    
  0.24872698    
 -0.28595650    
  0.14126009    
  0.11844828    
 -1.06953289E-02
  8.00428018E-02
 -0.42298737    
 -2.68730223E-02
  0.50301313    
 -0.57562584    
  0.63055921    
 -0.54634106    
  9.88003686E-02
 -2.46927496E-02
  0.68056858    
 -0.34921107    
 -0.40546492    
  0.36357421    
  0.82098061    
  8.13088864E-02
  -1.3376074    
  0.78393948    
  4.06710804E-02
 -0.39465424    
 -0.46785548    
  0.11730614    
  0.98416334    
  -1.0886760    
  0.44425115    
 -0.23475978    
 -0.15989459    
 -0.24557072    
   1.0347608    
  2.53176745E-02
 -0.65461361    
  0.70170152    
 -0.58812761    
  5.37441187E-02
 -0.13685910    
  0.13976201    
 -0.40112680    
  0.52884430    
 -0.19671045    
 -0.28975454    
  0.33824879    
 -0.21724384    
  0.18109512    
 -0.47369120    
  0.34975454    
  3.41330059E-02
  0.28432083    
 -0.22884168    
 -8.26917738E-02
  0.53870910    
  0.19166756    
 -0.96653545    
  0.57016516    
 -0.51909006    
 -1.25264451E-02
  0.46526557    
  2.08883639E-02
 -0.22832501    
 -0.18883620    
  6.08554222E-02
  0.48010030    
 -0.15529278    
 -0.22314347    
  0.38752756    
 -0.25942740    
 -0.10178280    
  0.10178269    
 -8.83674715E-03
  8.77507478E-02
 -0.29766846    
  0.16761549    
  0.46147975    
 -0.66627407    
  0.32120475    
 -0.17684223    
   1.0342921    
  -1.2251751    
  0.26358449    
 -0.25962403    
  0.63412720    
 -0.87924933    
   1.1526796    
 -0.38650700    
 -0.25232103    
 -0.30085999    
  0.69722050    
 -0.51830626    
  0.11892016    
 -9.53100994E-02
  8.37849612E-08
  2.63172034E-02
  0.13353147    
  0.58999401    
 -0.47727421    
 -0.27590716    
 -0.15136750    
  0.39634466    
  0.22836556    
 -0.51779407    
   1.1441782    
  -1.1906983    
  0.13353157    
  9.18075442E-02
  0.83722210    
  -1.0125510    
 -8.35330263E-02
  0.72666985    
 -0.47367334    
 -0.15906475    
  0.22452205    
 -5.08583523E-02
  0.25002533    
 -9.71179157E-02
  0.12384535    
 -0.46430540    
  0.20763944    
  9.22060758E-02
 -0.51341975    
  0.60495466    
  9.41197388E-03
  9.59488377E-02
 -0.20469794    
 -0.43864655    
  0.45675862    
  0.66717166    
 -0.83120012    
  0.84036821    
 -0.66360116    
 -0.33343899    
 -1.20299489E-07
  0.51153219    
 -0.73644388    
  0.90382391    
 -0.99648285    
  0.17338221    
  0.66205662    
 -0.17435358    
 -0.45162699    
  0.23098677    
 -0.23098655    
  -1.0264748    
  0.85043287    
  0.37850067    
  0.95600599    
  -1.0936799    
 -0.30881390    
  0.13604078    
  0.41709325    
  7.51396343E-02
 -0.57447100    
  0.60872972    
 -0.58055890    
  0.36451441    
 -2.93661039E-02
 -2.00674254E-02
  0.14152302    
 -0.21148157    
   1.1388545    
 -0.95412052    
  7.26006478E-02
  0.38566238    
 -0.59351742    
  0.13826174    
  0.30553979    
 -0.50055397    
  0.17069729    
 -1.86341032E-02
  0.30785319    
 -0.48954844    
  0.35403994    
 -0.44859836    
  0.36613429    
 -0.20258273    
 -0.26341724    
  0.33451340    
  0.10536054    
 -7.00440183E-02
  0.79217845    
 -0.89859116    
  0.47656107    
 -0.38925737    
 -1.62077826E-02
  0.80729246    
 -0.73786408    
  0.12048956    
  0.45124787    
 -0.59955966    
  3.99436690E-02
  0.30854729    
 -0.48966447    
  0.11577532    
  0.18713322    
 -0.10684288    
  4.63850237E-02
  0.19498910    
  0.14310098    
  1.80183779E-02
 -0.52548277    
  8.98036957E-02
 -1.98902114E-07
  0.21945600    
 -0.40793112    
  0.16362962    
 -0.11307696    
  0.29382533    
 -7.06813782E-02
  0.37978622    
 -0.36302602    
 -0.56100190    
  0.49812403    
 -0.83556736    
  0.53899640    
 -0.42348349    
 -0.10873307    
  0.48342672    
 -1.25789065E-02
 -0.18485653    
 -7.91970566E-02
  0.95720053    
 -0.78592885    
 -0.12300485    
  2.58413684E-02
  5.08894259E-03
  0.59453189    
  0.19761021    
  0.47716185    
 -0.61761379    
 -0.37037385    
  0.33263344    
 -0.14141180    
  0.14141165    
 -0.36376429    
 -0.30228081    
  0.48262411    
 -0.56623846    
  0.40158162    
  0.24088430    
   1.2773597    
  -1.1729169    
  0.19916692    
 -0.33466816    
 -0.14213055    
  0.79504740    
 -0.29813600    
 -0.58425319    
  0.42381418    
 -0.25951108    
  0.81652606    
 -0.88985741    
 -0.24050374    
  0.17306209    
  0.29058489    
 -2.64334008E-02
  0.22314343    
 -0.33647215    
  0.62236696    
 -0.62236691    
  4.56105098E-02
  0.54217625    
 -0.15384188    
 -0.12156990    
 -0.27958488    
  7.75580108E-02
  6.36050850E-02
  0.62505418    
 -7.46846944E-02
 -0.42421809    
 -0.10673321    
  2.74370774E-03
 -0.37046841    
  0.70694053    
 -0.17958544    
  0.54444611    
 -0.86143732    
  0.15185109    
 -0.23216221    
 -0.29350635    
  0.57156020    
 -0.31713530    
  0.37356046    
  0.23848668    
 -0.57995886    
  0.27443695    
  0.40457594    
 -0.50255620    
 -0.25299641    
  0.59366137    
  0.80393243    
  -1.2434434    
  6.59579188E-02
 -0.25872332    
  0.44408005    
  0.39190543    
 -0.44107452    
  0.43422514    
 -0.29112446    
 -0.16726308    
   1.1617913    
  -1.1323379    
 -0.10272547    
 -0.20718956    
 -5.92765212E-02
  0.56288201    
 -0.62589496    
  0.75425005    
  0.24470674    
  -1.3113313    
  0.91629082    
 -0.19304551    
  8.76851156E-02
 -9.92573332E-03
  0.66147888    
  -1.2709451    
  0.57651013    
 -0.14092220    
 -0.17463616    
 -0.16898358    
 -0.24535489    
   1.1319194    
 -0.54591709    
   1.1832231    
  -1.4358141    
  0.53803819    
  0.55288172    
 -0.75007868    
 -0.32563183    
   1.0496333    
 -0.30679816    
 -0.71309346    
 -0.18452168    
 -9.22311693E-02
  -1.0986123    
   1.6123323    
  0.17700873    
  7.23771229E-02
 -0.23503813    
 -2.30558161E-02
 -0.26938584    
 -0.19770661    
   1.1321520    
 -0.95371395    
 -0.59324884    
   1.2344881    
 -0.70137757    
  0.26045525    
  0.18814325    
 -9.39917192E-02
 -0.18755239    
  0.54248691    
 -0.60376740    
  0.92590994    
 -0.88583165    
  2.12024283E-02
  0.60740638    
 -0.73396933    
  0.19741856    
  9.02632698E-02
 -0.17875639    
 -0.38608110    
  5.22197504E-03
  0.45623735    
 -5.42508028E-02
  1.72717813E-02
 -0.14336424    
  0.11909970    
  0.18524122    
 -0.13728671    
  3.93492505E-02
  0.26162186    
 -0.50835335    
  0.42583236    
 -2.69178604E-03
 -2.17990819E-02
 -1.66672189E-02
 -0.22876136    
  0.24817961    
 -0.32499981    
 -0.18765877    
  0.25029442    
  0.13665138    
  0.18956409    
  0.28121793    
  4.00433503E-02
 -0.65824902    
 -0.10656479    
  0.35466510    
 -0.45601729    
  0.95380080    
 -0.66279060    
   1.1598231    
  -1.0892810    
 -0.58469540    
  0.34043270    
  0.14336450    
   1.0190451    
 -0.72453696    
 -2.32270770E-02
 -0.65976787    
  0.57820094    
  9.45371538E-02
 -0.49294531    
  0.33103263    
 -7.55075291E-02
 -6.55743759E-03
 -0.13353160    
  0.87012887    
 -0.16390923    
 -0.54992276    
 -0.13032112    
   1.2688546    
  6.09273389E-02
  -1.0899292    
   1.1214055    
  -1.0045831    
  2.06829682E-07
 -0.31015471    
 -8.00426155E-02
  0.19237193    
 -0.22314353    
  0.37371638    
  0.13083978    
 -0.38677293    
  0.38441187    
 -3.61049920E-02
 -0.35178518    
  0.37599924    
 -0.20653580    
 -0.31149289    
  8.09691548E-02
  6.45385683E-02
  0.46826607    
 -0.42744392    
  9.22752246E-02
 -7.90300891E-02
 -0.31886485    
  0.73523533    
 -0.36195707    
 -1.56990495E-02
 -0.15732016    
 -5.32444976E-02
  0.62652302    
 -0.45138896    
  0.12323271    
  9.13496688E-02
  0.43157613    
 -0.40289128    
 -0.23999421    
 -2.31413580E-02
 -6.56541064E-02
  6.56541437E-02
  6.66683167E-03
  0.20909180    
  0.12405253    
 -0.10008347    
  0.13976191    
 -0.39295772    
  0.32183802    
  9.37454253E-02
 -0.54187679    
  0.47957295    
 -4.13180590E-02
  6.25205934E-02
 -0.17813468    
  0.12794480    
 -0.62677193    
  0.36170837    
  0.79048848    
 -0.61243576    
 -0.12819810    
  0.28616136    
 -0.46909073    
  0.18596466    
  0.25064099    
 -0.50846988    
  0.34205869    
  3.55714262E-02
 -0.29487613    
  1.43372724E-02
  1.41345160E-02
  0.78205729    
 -0.96648651    
 -7.44324997E-02
 -7.55075440E-02
 -3.49163935E-02
  0.20573412    
  0.71763813    
 -0.60445696    
  0.30596414    
 -5.44974813E-03
 -0.41783634    
  0.30821663    
 -0.10603813    
  0.70494187    
 -0.10220135    
 -0.36813715    
 -1.34954574E-02
 -0.21772334    
  0.34512201    
  0.31365779    
 -0.50270009    
 -0.27809417    
  0.73244148    
 -0.70607448    
  0.35593119    
 -0.26028296    
  7.79615864E-02
 -3.12991766E-03
  0.25583217    
 -0.11566170    
 -7.05511123E-02
 -0.29747629    
  0.23721713    
 -0.26922002    
  0.35829970    
 -0.39979929    
   2.0086689    
  -1.4810362    
  1.73488334E-02
 -0.92121679    
  0.35048303    
  0.72943741    
 -0.54711556    
 -0.26381442    
  0.26018494    
 -9.53100845E-02
  0.13453111    
  0.74260306    
  7.68379346E-02
 -0.79526025    
  0.41339713    
 -0.55230618    
 -0.21338746    
  0.35570374    
 -4.16725539E-02
 -0.23473534    
  0.82330984    
  0.64681453    
  -1.2283217    
 -0.13554555    
  0.47803587    
 -0.62082666    
  0.60062397    
 -0.10479388    
 -0.11389552    
  8.22380930E-02
 -0.31334972    
 -2.02025454E-02
  0.58096093    
 -0.55278993    
  0.77684629    
 -0.73032612    
  0.40293655    
 -0.46143305    
  0.11016828    
  0.18650919    
 -0.39803004    
  0.21152078    
 -7.07930923E-02
  0.38859269    
  1.55846020E-02
  0.12349402    
 -0.27036911    
  0.19713666    
 -9.50651094E-02
  0.13588715    
  0.16651110    
 -0.75901443    
 -2.15061568E-02
   1.3971052    
 -0.84873247    
  0.10711775    
 -0.27943945    
  0.17483069    
  0.12693052    
 -0.17309256    
 -0.29735261    
  0.34601772    
 -0.18332188    
 -0.28268939    
  8.03491175E-02
  0.61279821    
 -0.32695612    
 -0.10781881    
  0.26826403    
 -0.35499567    
  6.49580956E-02
  0.44854853    
 -0.42985648    
  7.43285045E-02
  0.54518569    
 -0.38654217    
 -0.30328834    
  0.14177540    
  2.55331341E-02
 -0.37647742    
  0.35667482    
 -2.86113308E-03
 -0.23105420    
  0.20786497    
  0.13682508    
 -0.24185991    
 -9.20582786E-02
  0.65492618    
 -0.38981798    
  0.65403628    
  -1.2456658    
  0.83806169    
 -0.57798469    
 -0.30048648    
 -9.17083174E-02
  0.59840167    
 -0.31496587    
 -5.69079779E-02
  0.57620829    
 -0.28852618    
  9.34659466E-02
  2.73158327E-02
 -0.24279641    
  0.21855268    
  5.66471033E-02
 -0.10054105    
  6.81378245E-02
  0.47299340    
  0.52158856    
  -1.2922939    
 -0.15684229    
  9.01510119E-02
  0.72704881    
  0.46216065    
  -1.0412352    
  0.19218580    
 -0.17376919    
  0.87607676    
 -4.56957845E-03
 -0.57383859    
  0.59049320    
 -0.94446164    
 -7.75198126E-03
  4.56352197E-02
 -0.23812492    
  0.37026137    
  0.28441945    
 -0.16194247    
  8.60826485E-03
 -0.30110514    
  0.14695449    
  0.14554223    
  0.53418201    
 -0.50577104    
 -0.59453219    
  0.83268821    
 -0.56293267    
  0.48491129    
  0.11486193    
 -8.43070373E-02
 -0.48117679    
  0.10984483    
 -0.28099298    
  0.34909067    
  0.12091301    
 -0.25848284    
 -0.29974502    
  0.84799093    
 -9.36481431E-02
  1.13508450E-02
 -0.56018019    
  0.61079603    
 -0.52016795    
  0.58858848    
 -0.19644895    
 -0.44781256    
  0.34515867    
 -0.31879169    
  0.32149068    
 -0.16046000    
  9.93298069E-02
 -0.44790021    
 -0.13417201    
  0.79542607    
  0.19115598    
 -0.71050537    
  0.33145714    
  0.26150441    
 -0.16062309    
 -0.35020244    
   1.0508966    
 -0.72627133    
 -0.18439639    
  9.78559032E-02
 -0.12309349    
  0.66725564    
  -1.0018131    
  0.23026116    
  0.21887937    
 -0.28863218    
  0.13495637    
  0.18729271    
 -0.49172530    
  0.90724105    
  0.10354055    
 -0.62656176    
  0.52302104    
 -0.23457229    
 -0.27322772    
  0.26398987    
 -0.59383762    
  0.52914411    
  0.30120412    
 -0.32120466    
 -0.33243978    
 -0.35566932    
  0.20386323    
  0.11595996    
 -0.25654164    
  0.34385747    
  7.41078183E-02
  0.67433769    
 -0.48531023    
 -0.40289754    
  0.88820761    
 -0.71878970    
 -0.12062798    
  0.53685760    
 -0.36867699    
 -1.87507272E-02
 -6.85421824E-02
 -0.12583910    
 -0.32807833    
  5.18251732E-02
  0.64926922    
 -0.40020177    
  0.45662707    
 -0.57342637    
  0.16671380    
  0.11319508    
 -7.28223994E-02
 -7.85450339E-02
 -6.42790869E-02
 -0.10951846    
  0.16598517    
 -0.25805995    
  0.37975681    
 -0.28768200    
  0.38362318    
 -0.38826388    
  0.88511217    
 -3.31739001E-02
 -0.69314730    
 -0.10889400    
  0.62209803    
 -0.67665696    
   1.2270688    
 -0.47055173    
 -0.54276276    
 -0.25671986    
   1.0261292    
 -0.43293694    
  0.47235918    
 -0.40210930    
 -0.30627957    
 -0.18300454    
  0.88633853    
 -0.65016544    
 -4.29816842E-02
 -0.30128750    
  0.46313068    
  4.76950966E-02
  8.18560831E-03
 -0.30966088    
  0.13167772    
  0.39458358    
 -2.43644826E-02
  0.58053583    
 -0.79475057    
 -0.29139271    
 -0.36360273    
  3.15814503E-02
  0.16225994    
 -0.11668243    
  0.70299947    
 -0.19415615    
  0.67815435    
 -0.70836836    
  2.42436323E-02
 -0.24279641    
  0.11863098    
  0.11514294    
 -0.16021116    
  0.22172418    
 -0.22527640    
   1.5871269    
 -0.99499983    
 -0.33332759    
 -0.45907450    
 -4.35728952E-03
 -5.84435314E-02
 -0.14416975    
  0.62396342    
 -0.80521572    
  0.37948960    
  0.12748240    
 -2.73991022E-02
  0.36772478    
  3.50913852E-02
 -0.68522114    
  0.77156925    
  -1.1823114    
  0.78411901    
 -0.20875497    
 -3.17489356E-02
  4.59790463E-03
 -0.32190016    
  0.14141163    
  0.77992964    
  0.15379098    
 -0.34776667    
 -2.79085878E-02
  0.86598986    
 -0.73639739    
  0.15336111    
 -0.49982786    
  0.33814481    
 -0.13711897    
  0.97160172    
  -1.0618126    
  0.92186952    
 -0.82846838    
  0.75489521    
 -0.85531378    
  0.22595662    
  8.60744789E-02
 -0.10880292    
  0.52452463    
 -0.39531264    
  5.40672429E-02
 -0.19193695    
  0.61792380    
 -0.60639614    
  0.46209297    
 -0.59357953    
 -0.50322914    
  0.90213698    
  0.45118758    
 -0.55265689    
 -0.14890535    
 -0.18853787    
  3.34478952E-02
  6.55742735E-03
  0.33319905    
 -0.22783838    
  0.17986776    
  0.54938477    
 -0.93779689    
  0.27124313    
 -0.30814812    
 -6.60435930E-02
 -0.10135239    
  0.15224420    
  0.44781265    
 -7.34377839E-03
  0.38477775    
  8.33818242E-02
 -0.14547040    
 -0.88908422    
 -0.14410028    
  0.14410025    
  0.48982754    
 -0.29745573    
  0.62860858    
 -0.78693497    
  0.40127206    
  4.38426249E-02
 -0.51440668    
  0.15734859    
   1.2781630    
 -0.80720180    
 -0.20948122    
 -4.52565067E-02
  0.76460606    
  -1.1072704    
  0.77452666    
 -0.30997291    
  0.20661435    
 -0.54856575    
  0.33096236    
 -0.75584579    
  7.91373402E-02
 -0.24512242    
  0.53144509    
   1.4370261    
 -0.91483694    
 -0.31966504    
  0.53454214    
 -0.53788090    
 -3.05627063E-02
  6.66913390E-02
 -0.51082569    
   1.0300035    
 -0.67980087    
  0.61845642    
 -0.31108314    
 -0.28861108    
  9.22641009E-02
 -0.24889600    
  0.24550061    
  0.87603539    
 -0.57820094    
 -0.41689384    
  0.23153730    
  6.75734952E-02
  0.22767885    
  0.20210949    
 -0.65151209    
  0.48714319    
  0.17356877    
 -0.51572180    
  0.39518765    
  0.23628010    
 -0.78001016    
  6.20890744E-02
  2.31415555E-02
  0.32614854    
 -0.12014418    
  0.28501904    
 -0.41855040    
  0.22980829    
 -0.39107651    
  0.10178266    
 -9.11255181E-02
  0.67711818    
 -0.60553759    
 -0.19957498    
   1.0810559    
 -0.33892748    
 -0.13708867    
 -0.47351840    
  0.23990363    
  6.43652976E-02
  0.74625725    
  -1.2614210    
  0.86819607    
  0.23331077    
 -0.81600082    
  0.16805890    
  0.46446350    
  -1.3191552    
  0.57981861    
 -6.76950142E-02
 -3.56473960E-02
  9.96994376E-02
 -4.09740619E-02
  0.47285128    
 -6.61196634E-02
  7.32034519E-02
 -0.24094816    
 -0.25431296    
  0.78353113    
  -1.2714549    
  0.86068505    
 -0.13353144    
 -8.56309459E-02
 -0.45293161    
  0.13613227    
  0.21217452    
  0.38815928    
 -0.44488534    
  0.22236490    
  9.30247549E-03
  0.41570053    
 -0.25364456    
 -0.35930330    
  0.13023642    
  0.41313639    
 -0.65040588    
 -4.19306336E-03
 -0.49553698    
  0.70343870    
  0.51627141    
 -0.22773656    
  2.55441805E-03
 -9.07286182E-02
 -7.53982142E-02
  6.97958916E-02
 -4.30482551E-02
  0.31658602    
 -0.39272621    
  0.16315161    
  1.06954174E-02
 -2.42274906E-02
  0.25373343    
 -0.58314621    
  0.45713720    
 -0.24312584    
 -0.43337372    
  0.98023957    
  -1.0089496    
  0.26311103    
  0.25545192    
  0.16482840    
 -0.32090759    
  0.37109771    
  0.31866574    
  -1.0969189    
  0.90915859    
 -0.71589917    
  0.33167911    
  0.14510077    
 -0.47260436    
  0.20294100    
 -5.95620535E-02
  0.23961374    
 -0.42555183    
  0.19313245    
 -0.44942811    
 -5.63370530E-03
  0.83266366    
  0.45421621    
 -0.99919754    
  0.36511382    
  0.14994003    
 -0.28515351    
  0.15559256    
 -0.21453531    
  1.41848158E-02
  0.22032279    
   1.0121142    
  -1.2012389    
 -0.25082701    
  0.53165960    
 -0.34423411    
  0.31015503    
  0.43264782    
 -0.75010204    
  8.08877945E-02
 -0.16889845    
  0.54927695    
 -0.43952596    
 -0.47215655    
  0.48991913    
 -0.39147884    
  0.18058398    
  0.45632368    
 -0.50990760    
  0.23590584    
  0.45033696    
  0.35413134    
 -0.91144031    
  0.47050756    
 -5.43470085E-02
 -0.20927750    
 -0.19885077    
  0.57210886    
 -0.52141571    
  0.51462078    
 -0.29376116    
 -5.96723929E-02
  0.97839922    
 -8.76749977E-02
 -0.23047429    
 -0.70323116    
  6.73403265E-03
  0.20553970    
  4.80092540E-02
 -0.31943080    
  0.28229138    
 -0.34898263    
  4.86077778E-02
  0.18596466    
  0.34294474    
 -0.63264894    
  0.43864644    
 -0.12498926    
 -0.43855065    
  0.39933035    
 -0.10707118    
 -0.40375403    
  0.96141118    
 -0.33725688    
  0.11900328    
 -3.47428434E-02
 -0.50495088    
  0.92379403    
 -0.29546437    
 -9.84398574E-02
  8.94715562E-02
 -0.42250142    
  3.04592904E-02
 -4.08219472E-02
  0.15116982    
  0.24265362    
 -0.31058058    
 -0.32566810    
  0.80204111    
 -1.26713942E-07
 -0.12450183    
 -0.42819342    
 -0.10919911    
 -1.55041711E-02
  0.16193296    
  0.12183537    
 -0.35248229    
 -9.19682905E-02
  0.57134217    
  0.64675033    
 -0.89880532    
 -0.35667506    
   1.1283253    
 -0.67331439    
  0.42639250    
 -0.13268629    
 -0.45746979    
 -0.52036083    
   1.2872348    
 -0.40877661    
 -0.50339055    
  8.28877464E-02
  0.17662343    
  0.12516297    
 -0.10629480    
  6.33696094E-02
 -0.28185129    
  0.11000095    
  0.37252098    
 -0.35190150    
 -0.54778129    
  0.16251899    
  0.60431582    
  0.55099189    
 -0.94019634    
  0.95582145    
  8.46833065E-02
 -0.60329080    
  0.60043770    
 -0.53248703    
 -0.18086281    
 -0.22460227    
  0.50936466    
 -0.39239314    
 -0.24530278    
  0.22893579    
  0.24984637    
  0.54965097    
 -0.93728089    
  0.15739211    
 -0.14609247    
  0.39416566    
 -4.91689555E-02
 -0.37156337    
  0.18871136    
 -0.12537527    
 -2.55954564E-02
  0.38046369    
  0.61004055    
 -0.64089173    
 -0.29554582    
  0.48954821    
  -1.8379722    
   2.1077535    
 -0.57408786    
 -0.17476992    
  0.94908053    
 -0.52982193    
 -0.19611481    
 -0.29511681    
  0.71711135    
 -8.75083283E-02
 -0.23162895    
 -0.19900103    
  3.89854647E-02
 -0.19059084    
 -0.36023986    
  0.99852860    
 -0.58966804    
  0.63917410    
 -0.72772741    
   1.1397306    
 -0.42279434    
 -7.89883882E-02
  0.15387107    
 -0.88898230    
  2.81707477E-02
  0.27871358    
  0.11343592    
 -0.15013744    
 -0.27018276    
 -3.31981927E-02
  4.93925773E-02
  0.19297391    
 -0.13447782    
 -0.30809107    
  0.83693492    
 -0.44183269    
  8.96120593E-02
  8.22380930E-02
 -0.22533894    
 -1.84845906E-02
  0.12932466    
 -0.18692221    
  0.13649137    
 -0.21029526    
  0.43756834    
  3.77402157E-02
  6.40424564E-02
  0.26446161    
 -0.39410123    
  0.22652781    
 -0.10937246    
  0.10259304    
 -0.41572171    
 -1.03627378E-02
  0.32850415    
 -1.00502288E-02
 -0.43623674    
  0.63690758    
 -0.10673891    
 -0.42637160    
 -3.58460546E-02
   1.0358564    
 -0.41261494    
 -0.17491244    
  0.53432345    
 -0.80276692    
 -0.32074311    
  0.62129909    
 -0.21024753    
 -0.27752033    
  0.21724367    
  0.18822129    
 -0.31753492    
  0.47168553    
 -0.49209470    
  5.02618626E-02
  0.44811538    
 -0.61101878    
  9.18075517E-02
  0.25287247    
 -0.41642401    
 -0.19062029    
  0.64185387    
 -0.33069944    
  0.93444014    
  -1.1640147    
  0.40699983    
  0.35728815    
 -0.38844356    
  9.93298069E-02
 -0.19907989    
 -9.91637856E-02
 -8.87680426E-02
  0.64118755    
 -0.17965831    
 -0.25970829    
  0.49763578    
  0.10912678    
  0.61192918    
 -0.79500270    
 -0.61293077    
 -4.17560525E-03
 -3.83841954E-02
 -0.14477439    
  0.41047773    
  1.65291671E-02
 -5.73512465E-02
 -0.43721384    
   1.4920583    
 -0.86560225    
 -0.24640042    
  5.01899645E-02
  0.75418305    
  0.27067992    
 -0.65983140    
  0.26683512    
 -0.39345556    
 -0.39314446    
  0.19918554    
  0.29102105    
 -0.19845097    
 -7.27019683E-02
  0.36190733    
 -0.21575096    
  1.40651613E-02
  0.29948354    
 -0.19356455    
 -3.32087502E-02
  7.02041760E-02
  4.95967083E-02
  0.18653703    
  0.37767658    
 -0.25544211    
 -0.54117453    
 -0.24221961    
  0.26520929    
 -0.40830988    
  8.20133239E-02
  3.92931327E-03
  0.18558410    
  0.11088266    
 -0.55961567    
   1.2003947    
 -0.44782421    
 -9.66198649E-03
 -0.41155156    
  0.32011747    
 -0.18338571    
  0.52478528    
 -0.39605758    
 -0.21893869    
  0.21612619    
 -7.30250180E-02
 -0.39192092    
  0.11828132    
  0.66895264    
 -0.26747924    
 -0.15548505    
 -4.45934758E-02
 -0.17001973    
 -3.53670530E-02
  0.55158341    
 -0.28308415    
 -0.13047817    
  9.30903181E-02
  0.34774628    
 -0.48354772    
 -0.11143958    
   1.3026032    
 -0.85729235    
 -0.18232152    
  0.97573811    
  -1.2067248    
  0.12214774    
  0.28593853    
 -0.14936291    
  0.38602728    
 -0.14660345    
 -0.44449422    
  7.19735473E-02
 -3.17487232E-02
 -4.02245745E-02
  0.15201639    
 -0.12987500    
  2.16613598E-02
  0.44514355    
 -0.77166557    
  4.83187586E-02
 -3.35763060E-02
  0.63799524    
 -0.67780173    
   1.1103872    
  2.31415574E-02
 -2.81710345E-02
 -0.92050141    
 -9.27816704E-02
 -0.13353151    
   1.1315726    
 -0.96614808    
 -1.35441283E-02
 -0.11042394    
  0.29274547    
 -0.11211720    
  0.17095765    
  0.87992322    
 -0.70957792    
 -0.41606304    
  0.74432635    
 -0.32525539    
 -4.92408946E-02
  8.46427083E-02
 -0.25629562    
  0.64323294    
 -0.60286027    
  0.90907055    
 -0.86336845    
 -0.34060442    
  0.34060436    
 -0.28425133    
 -4.67374586E-02
  0.27079394    
  0.31646118    
  0.35826933    
 -0.91722065    
  0.25337967    
  0.46502754    
 -0.19740087    
 -0.22176334    
  0.37985271    
 -3.11401431E-02
 -0.20148221    
  0.49643692    
 -0.31213328    
 -0.28768215    
 -0.25414714    
  0.21029535    
  0.75336593    
  -1.2137610    
  0.39263281    
  6.08417094E-02
 -0.19069000    
  0.44393140    
  0.23440075    
 -8.68176892E-02
 -0.11314262    
 -0.51256317    
  0.75223595    
 -0.99181861    
  0.60964561    
 -0.62635881    
 -0.24014127    
  0.31585297    
  0.42948011    
  0.13607037    
  0.21482499    
 -0.95646673    
  0.51701766    
 -0.34614840    
  0.64762414    
 -0.70694041    
  4.34852391E-02
  0.56567633    
  0.53647560    
 -0.28415453    
 -0.34732893    
  0.31633726    
  -1.0195013    
  0.55673552    
 -6.35135695E-02
 -0.20386331    
  0.33071288    
  0.27038547    
 -0.38097414    
 -1.62606817E-02
  5.19078560E-02
  0.63300896    
 -0.33854043    
 -9.73409936E-02
  0.71526504    
 -0.81602138    
  0.22948396    
 -0.35747802    
  0.70313722    
 -0.91728550    
  0.99564433    
  0.25498438    
  -1.0774701    
 -0.21377349    
  0.36493099    
  0.90325648    
 -0.73786408    
  6.49194345E-02
  0.46463192    
 -0.49068275    
 -0.16892195    
  0.63598877    
 -0.89627171    
  7.79616013E-02
  0.11778313    
  0.25951108    
  -1.1305453    
   1.2232548    
 -0.17609116    
  3.65894698E-02
  0.11043742    
 -0.23799850    
 -9.25925598E-02
  5.79874367E-02
  0.37204903    
  0.53005689    
 -0.56966603    
 -0.36828601    
 -0.21950047    
  0.81294835    
  0.15472645    
 -9.98107046E-02
  6.82292879E-02
 -0.37907833    
  0.10614160    
 -0.21034513    
 -0.18347825    
  0.77957970    
 -0.46618938    
 -0.60571301    
 -7.73331076E-02
  0.25187263    
  0.13499500    
 -0.27749509    
  0.16184297    
 -9.22499150E-02
 -0.11097831    
  0.41014883    
 -0.44843116    
   1.3752580    
 -0.85762656    
  0.67850572    
 -0.82541502    
  0.14107859    
  0.18621254    
 -0.58294398    
  0.38200384    
 -0.36904457    
  0.77351987    
 -0.71922690    
 -0.15822412    
  0.91438425    
 -0.44736138    
  0.88537002    
 -5.31099029E-02
 -0.71680123    
 -0.16126810    
  6.06246404E-02
  0.21842672    
 -0.12847836    
 -0.33916381    
  7.97521770E-02
 -9.49618593E-02
  0.22237678    
  3.02136336E-02
 -0.11332860    
  0.17114839    
 -0.25091302    
  0.19606563    
  0.77706265    
 -6.84466492E-03
  -1.1349797    
 -5.26435785E-02
   1.1639949    
 -0.68335021    
  0.31312165    
 -0.41570053    
  0.24027976    
 -0.27163038    
  7.06901550E-02
 -0.38200358    
  0.58536822    
  0.47633925    
 -0.71904343    
  0.22806987    
 -0.31171969    
  0.99870539    
 -0.93060786    
  2.17060801E-02
 -3.07198381E-03
 -0.42723873    
   1.0535886    
 -0.16795161    
  -1.1608191    
 -1.24999648E-02
  0.71492118    
  0.65871501    
 -0.88958073    
 -1.42782952E-07
 -0.32185093    
  0.38566262    
  0.61371052    
 -0.41934043    
 -0.49793479    
  0.36696646    
  0.39056522    
  3.85099575E-02
 -0.24277963    
  0.35013810    
  0.34159186    
  -1.0901378    
 -0.16475546    
  0.53442550    
 -0.29646686    
  0.38299230    
 -0.37907833    
 -0.22705744    
  0.10683013    
  0.90298665    
  0.20730434    
 -0.78266871    
  0.38731185    
 -0.59080845    
  0.28865433    
 -0.14399819    
 -0.29105461    
  0.31105533    
  0.52654308    
 -0.61265469    
  0.23884684    
  0.17616500    
 -0.57457280    
 -7.44324997E-02
  0.54126656    
 -0.50994408    
  0.97364485    
  6.59932271E-02
 -0.65045798    
 -0.55144048    
  0.41063297    
  0.31061304    
 -0.18787858    
 -0.45372349    
  0.22601034    
  7.35627115E-02
  0.20163742    
  6.18172362E-02
 -0.10930414    
  1.20849116E-02
  0.15800446    
  0.25245354    
 -0.89072400    
  0.13170950    
  0.31496587    
  0.47155508    
 -0.47155538    
  0.47155508    
 -0.21062531    
 -0.56321096    
  0.51919395    
 -0.66358846    
  0.17745535    
 -0.29584554    
  0.20215973    
  0.11380704    
  0.31518856    
 -1.16960211E-02
  4.59852405E-02
 -0.52782333    
  3.27895880E-02
  0.57074523    
 -0.13950154    
  0.27563384    
  0.65137780    
 -0.93905973    
 -0.18962085    
  0.41397572    
 -4.70968075E-02
  0.16137636    
 -0.58089906    
  0.11649510    
  0.11663712    
  6.09753001E-03
 -3.04417801E-03
  0.16282365    
  0.58230245    
 -0.68593740    
  5.31591736E-02
  0.14201050    
 -0.32052454    
  1.29450765E-02
  0.94356817    
  -1.1699322    
   1.4712877    
 -0.99325168    
 -0.10258668    
 -0.31672391    
  0.55471516    
 -0.51374102    
 -0.10373966    
 -4.55564335E-02
 -7.93365464E-02
  0.88080615    
  0.16924526    
 -0.77855450    
 -8.38377625E-02
 -0.21086167    
  0.33580133    
  0.96348143    
  2.90238876E-02
 -0.72345233    
 -0.46897867    
  0.18300422    
  0.15170987    
  0.60266399    
 -0.78205734    
  0.88565063    
 -0.95840979    
  0.22540495    
  0.65163451    
 -0.32554311    
 -0.25069326    
  0.29741120    
 -0.43815130    
  0.26409426    
 -0.31691158    
  3.98722924E-02
  0.38904420    
  0.16824226    
 -0.82454848    
  0.12391058    
 -0.15854618    
  0.26878226    
 -0.26878202    
   1.1247007    
  -1.2073165    
  0.62637329    
  2.02536602E-02
 -0.23638888    
  0.31585303    
 -0.26933283    
 -1.21954717E-02
  0.30441263    
 -8.24965015E-02
 -0.34933117    
  4.43003438E-02
  0.11926325    
  0.25688726    
 -0.47413114    
  0.27752018    
 -3.68835032E-02
 -0.35337722    
  0.89213288    
 -0.75040495    
  0.14903580    
  0.13237688    
 -0.13545847    
 -0.45286742    
  2.39819698E-02
  0.74396658    
 -0.21250233    
 -3.68835032E-02
 -1.74931381E-02
  9.79805216E-02
 -0.63865888    
   1.2100149    
 -0.79783839    
 -0.37743360    
  0.77281475    
 -0.14258131    
  0.16924946    
  3.02400403E-02
  0.43343893    
 -0.37356570    
  0.17763457    
 -0.23750782    
 -0.61934310    
  3.11308708E-02
  0.84400839    
 -0.47893953    
 -4.90559265E-02
  0.22426009    
 -0.39106050    
 -0.17639837    
  0.31486815    
 -0.31486803    
  0.59823054    
 -0.16941795    
 -0.29282358    
  0.45136011    
  0.34456682    
  1.84339322E-02
 -0.63548160    
 -0.39688116    
  0.50051612    
  0.54695261    
 -0.72823864    
  1.23456372E-02
 -1.85763445E-02
  0.43421462    
 -0.31921327    
  0.22814497    
 -0.33691594    
 -0.30228105    
  0.10745936    
 -0.13299254    
  0.62168831    
 -8.19734856E-02
 -0.26614037    
  0.32942185    
 -0.67445499    
  0.12188966    
  0.50176841    
 -0.15249768    
 -0.42590368    
 -8.78161490E-02
   1.0440083    
 -0.55072671    
 -0.24627008    
  0.31191418    
 -0.19120046    
  0.51815671    
  0.59264439    
  -1.1482838    
  0.31592518    
  2.50014123E-02
  0.91183627    
 -0.76939404    
 -0.58180892    
  0.51312202    
 -0.28158453    
 -0.41156250    
   1.3199193    
  3.25527303E-02
  0.42852652    
  -1.2849603    
  0.51138425    
  0.19563305    
 -0.53781641    
  -1.1593845    
  0.49414614    
  0.22497673    
  0.56847239    
 -0.37280935    
  9.74982232E-02
 -0.20553985    
  0.16937447    
 -0.70168221    
  1.13638714E-02
  0.23102200    
  0.35801929    
  9.55953375E-02
 -0.16034248    
  0.35164565    
 -0.73396915    
  7.09519461E-02
  0.48866388    
 -8.43875390E-03
  0.17333615    
 -0.43316105    
  0.36179018    
  0.62178290    
 -0.81230092    
 -0.24340907    
  0.11865777    
  0.22733043    
 -0.71853656    
  0.89667118    
  0.18270993    
 -0.60581213    
 -0.35515106    
  0.45013750    
  0.53953594    
 -0.60991645    
 -8.32304433E-02
  0.36306974    
  0.22471733    
 -7.16917738E-02
 -0.24075255    
 -0.36201039    
  0.18711101    
  2.69377958E-02
 -0.17768131    
 -2.00406406E-02
  0.10373985    
 -2.21409015E-02
 -0.21108986    
  0.28652930    
  0.22245118    
  0.37642327    
 -0.80571556    
  0.31496587    
 -9.09716263E-02
  0.39863935    
 -0.53314281    
  0.12424707    
 -0.37001860    
  8.57670307E-02
  4.55591362E-03
 -0.11042394    
  0.10586821    
  0.35393164    
 -0.18617517    
  0.53448194    
 -0.38419947    
 -9.03390422E-02
  0.45857489    
 -0.35176089    
  0.12861732    
  0.30053037    
 -0.30053028    
 -4.10614647E-02
 -0.54845095    
  0.63446367    
  5.60893863E-02
 -0.13019760    
 -0.27008647    
  0.36593422    
  3.95307131E-02
  0.51854789    
 -0.48550776    
 -0.15373413    
  0.22605462    
 -0.53435624    
  0.68117082    
 -0.97415799    
  0.19728005    
 -0.22423600    
  0.53030670    
  0.10664597    
 -0.67028892    
   1.0891515    
 -0.84476614    
 -0.34536114    
  0.50077540    
  0.59156758    
 -0.75141597    
  0.75141633    
 -0.76935363    
  0.40093008    
 -0.28970420    
  0.45931923    
  1.50755419E-09
  0.19880915    
 -0.25671986    
 -2.74744052E-02
 -0.10257879    
 -0.40084639    
  0.84466100    
 -0.27131519    
 -0.31133613    
  0.42651859    
 -0.20763914    
 -0.26607493    
  0.12560026    
  0.17684208    
 -6.82082325E-02
  0.13205959    
 -0.56737769    
  0.21584426    
  3.24354209E-02
 -1.78893562E-02
  0.23676893    
 -0.58778644    
  0.55004615    
 -0.16356389    
 -0.33647224    
  0.64056921    
 -0.16752164    
  0.16494747    
  0.60143888    
 -0.30095232    
 -0.35069504    
  0.54597282    
 -0.50352639    
 -0.38108930    
  0.25089169    
 -0.12931363    
  1.00504197E-02
 -0.12028638    
  8.98268446E-02
 -3.49684879E-02
   1.2212602    
  -1.1007133    
  0.40441304    
 -0.34026906    
 -0.57077235    
 -1.05265258E-02
  0.49159420    
  0.15830272    
  7.70633519E-02
 -0.22250414    
 -4.24206331E-02
 -4.77904454E-02
 -2.47800536E-02
  0.31682298    
 -0.35704780    
  0.65898824    
 -0.45696166    
  0.24485728    
 -0.35769847    
 -0.13890903    
 -0.11191794    
   1.1029887    
 -6.15348443E-02
 -0.48686320    
  0.35465768    
 -0.14623177    
 -0.69519442    
  4.40953560E-02
  0.19207767    
  0.32811588    
 -1.17232800E-02
 -0.27208120    
  0.46262354    
 -0.96727610    
  0.85822695    
 -0.37548441    
  6.13688007E-02
  0.44819006    
 -0.44225550    
 -8.97046775E-02
  0.55822796    
 -0.37536708    
 -0.25324154    
  0.17185025    
  5.83076151E-03
 -0.18815248    
 -0.18865728    
  0.16018590    
  0.64128375    
 -0.95209503    
 -0.23180176    
   1.5292915    
 -0.38613769    
 -0.39855823    
  0.53010762    
 -0.40807289    
 -0.28507447    
  0.20067076    
 -0.59063143    
   1.1915886    
 -0.52441704    
 -0.85876703    
  0.30766758    
  0.78887248    
  0.13015421    
  2.51811687E-02
 -0.95800114    
  0.11365945    
  0.41095984    
 -0.29409531    
 -1.48148611E-02
  0.31437469    
 -0.41642401    
  0.19464220    
 -8.14607963E-02
  0.69130051    
 -0.78808779    
  0.34399316    
  9.87099856E-02
 -9.29629654E-02
 -0.14133920    
 -8.61116350E-02
  3.18608880E-02
  0.25941160    
 -0.20846705    
  0.14464501    
  0.87832987    
  -1.4655439    
 -7.49012381E-02
   1.0034872    
 -0.77149403    
  0.19545089    
 -0.25442502    
  0.55022603    
  0.66443729    
 -0.86032748    
 -0.20285906    
  0.27860481    
  0.16494747    
  0.45081317    
 -0.59768796    
  0.58279920    
  0.32329044    
  -1.2563883    
  0.42781219    
  9.98204052E-02
  0.15272100    
 -0.36653337    
  0.62922758    
 -0.62613636    
  0.52735478    
 -0.40546525    
 -3.90020832E-02
  0.16223486    
 -4.69803214E-02
  0.15016448    
 -0.27111715    
  0.24238576    
 -0.36374667    
  0.48202798    
 -0.28901085    
  1.58315990E-02
 -0.63715303    
  0.46005335    
  0.14788108    
 -0.90556669    
  0.79148299    
  3.26923579E-02
 -3.87530364E-02
  2.10532639E-02
  0.28768191    
 -0.84210318    
  0.18404710    
  7.07153454E-02
  9.93183255E-02
 -7.55075142E-02
  0.32520440    
  0.29051104    
 -0.74980724    
   1.0896034    
 -0.52042419    
 -0.30647004    
   1.4894109    
  -1.6828285    
 -0.24002147    
   1.0843264    
 -0.46569628    
  0.57786810    
 -0.96488005    
  0.13405883    
  0.78307545    
 -0.61064303    
 -1.88094731E-02
  0.44070181    
 -0.74540579    
  0.57723987    
 -0.37578934    
  0.87984514    
 -0.61613220    
 -1.63044874E-02
 -0.16332509    
  0.19567296    
 -0.32277340    
  0.80070305    
 -0.52685267    
 -0.44090477    
  0.48717156    
  0.24419703    
 -0.36564344    
 -0.27080804    
  0.11164016    
  0.67538470    
 -0.93528700    
  0.47455952    
 -0.22172396    
  0.19873443    
 -7.23206177E-02
 -0.29185769    
  0.33766675    
  0.75394750    
 -0.91558874    
  0.25830746    
  2.14486104E-02
  0.44107443    
  0.27046999    
 -0.91694206    
  0.98974693    
 -0.89059454    
 -0.20559920    
  8.33816901E-02
  0.38071689    
  -1.0219045    
  0.25552496    
  0.14571191    
 -0.26533499    
  0.19513062    
  0.84274209    
 -0.28053233    
  0.62480199    
 -0.24381329    
 -0.74583852    
  0.39294934    
 -0.19092271    
  2.11166982E-02
 -0.18291877    
  0.90402937    
  7.54545704E-02
 -0.29533789    
 -0.32639679    
 -0.13963671    
 -0.40258750    
  0.12160722    
  4.11272943E-02
  0.19867086    
 -0.27080804    
  0.26175851    
  3.86377536E-02
  2.87375059E-02
  0.52712286    
  1.16378609E-02
 -0.51912433    
  0.44539794    
 -3.80824879E-02
  0.17583093    
 -0.22314370    
  0.27304062    
 -0.65836084    
 -0.36772469    
  0.90220034    
 -0.94422323    
   1.0957469    
 -0.74769264    
 -5.28892316E-02
  0.28927827    
 -3.40666585E-02
 -0.61234295    
  0.52713037    
  0.24077702    
 -0.33393326    
 -0.46175355    
 -0.20223694    
  0.78897947    
 -0.35704780    
 -6.15580231E-02
   1.0330151    
 -0.70451105    
  0.64335668    
 -2.12453064E-02
 -0.79646462    
 -0.41572174    
  0.82571161    
 -0.48409796    
 -0.16705418    
   1.2681054    
 -0.64441490    
 -0.21103607    
  0.63716805    
 -0.79514635    
  0.31662178    
 -0.36826837    
  0.46157587    
 -0.55794680    
 -2.76150741E-02
   1.2708837    
  -1.7109402    
  0.66479903    
  0.31291986    
 -0.18700519    
  0.71818322    
 -0.50808191    
 -0.45100716    
 -0.11375906    
  1.19760623E-02
  0.80207288    
 -0.40191257    
 -0.23249565    
  0.55865669    
 -0.31821379    
  0.92939717    
  -1.0678405    
  1.20483600E-02
  0.57405329    
 -0.24100886    
  0.18017331    
 -0.53134537    
 -6.29139319E-02
  0.33368528    
 -0.19731726    
 -8.53501260E-03
 -0.23753224    
 -2.19788160E-02
  0.27369604    
 -0.16833523    
  2.63172034E-02
  0.25886142    
 -0.27853462    
  0.47165802    
  0.25246155    
 -0.57661349    
 -0.11172973    
 -6.26232699E-02
 -0.12289795    
 -0.30318624    
   1.2070928    
 -0.36651388    
 -0.55681068    
 -0.10318419    
  0.21440987    
  0.19105530    
  0.22949988    
  0.52682614    
 -0.82842952    
 -0.13665165    
  8.22380632E-02
 -0.19957498    
  2.38106847E-02
  0.45269778    
 -0.45662698    
  3.86149250E-02
  0.91173512    
  1.21028349E-02
 -0.85787982    
  0.13883653    
  4.82021198E-02
  0.25782922    
  -1.1100410    
  0.48709816    
  0.84426653    
  0.38398540    
 -0.68327034    
 -7.92239159E-02
 -9.18587372E-02
 -0.21732955    
 -6.35728464E-02
  0.26028296    
  0.26966366    
 -0.55734575    
  0.66293323    
 -0.29520863    
 -0.57903385    
  0.50788021    
 -0.42332256    
  0.50811929    
 -2.46925373E-02
 -0.38484564    
  1.61945056E-02
 -0.35839766    
  0.46496242    
  0.87727237    
 -9.77156833E-02
 -0.38498089    
 -0.31148282    
  0.23306097    
  2.62831547E-03
 -0.44154102    
   1.1386176    
 -0.95970339    
  0.19194539    
 -0.10067680    
  0.83655965    
 -0.86820781    
 -0.11217174    
  0.50360543    
 -0.50720876    
 -1.45457080E-02
  0.29861116    
  9.58042368E-02
 -0.43936670    
  0.84729809    
 -0.55674624    
  0.14137994    
 -0.21879983    
  1.53612494E-02
 -0.18354180    
  0.55384302    
 -0.21528004    
  5.83183877E-02
 -0.15702845    
  0.13208954    
 -0.57424247    
  0.14965625    
   1.1024661    
 -0.67284179    
 -0.19039430    
 -0.10908227    
 -0.22314346    
  0.81093037    
  -1.0120720    
  0.32080591    
  0.16589668    
 -0.38810062    
  0.82902306    
  0.12141927    
 -0.19363751    
 -0.21001424    
  0.57196140    
 -0.92708510    
  0.12721285    
  2.69377958E-02
  0.26669946    
  0.25074875    
 -0.62613636    
  0.92660773    
  0.23190260    
  -1.4290563    
  4.74023037E-02
  0.31845385    
  3.63675393E-02
  0.68989503    
 -0.37974033    
 -0.60217535    
  8.73737782E-02
 -0.35496888    
  0.27625328    
  0.24023810    
 -9.59881544E-02
 -0.29768205    
  0.25577125    
  7.13248178E-02
 -9.89398584E-02
 -0.19845095    
 -0.20501615    
  0.23859264    
  0.38641709    
  0.90856856    
 -0.76546776    
 -0.13990061    
  0.39368129    
 -0.49091014    
  0.23990363    
  0.19105521    
 -0.52697372    
 -4.76280674E-02
  7.81645551E-02
  0.51906228    
  8.15901905E-02
 -0.74173129    
  0.39822379    
 -0.22751348    
 -7.97385350E-02
  6.13218136E-02
  0.42144576    
 -6.81223944E-02
 -0.30968022    
 -0.22670878    
  0.39047226    
 -0.31732136    
 -0.11415904    
  0.24249016    
  0.62324148    
 -0.61959839    
  0.16705430    
  0.36890766    
 -0.71901065    
  0.58243513    
 -0.61799431    
  0.43078294    
 -0.56108761    
 -5.83721511E-02
  0.11352382    
  0.52342892    
 -0.48046291    
  0.31419644    
   1.0081819    
  0.10511138    
 -0.28768209    
  -1.0852489    
  0.35090598    
  5.75045124E-02
  9.79805216E-02
 -0.35477197    
  0.47521830    
 -0.61802655    
  0.50554848    
  0.11483944    
 -0.55256540    
  0.31696209    
 -0.23063444    
 -0.15854618    
  0.10843955    
  0.10496529    
  0.36058199    
 -0.16999093    
 -0.50593567    
  0.67592669    
  0.10138234    
 -0.56298453    
  4.61618267E-02
 -0.13245794    
  0.29196492    
 -0.12260228    
 -0.14393754    
  0.15832591    
 -0.13762154    
  0.76813298    
  0.35343790    
 -0.91829526    
  0.90350026    
  -1.1878433    
  0.84729779    
  0.28338709    
 -0.71490294    
 -0.24838638    
   1.0935872    
 -0.77172178    
 -0.15915842    
 -8.67211893E-02
  0.22105101    
  7.78915808E-02
 -0.26469243    
 -3.07716094E-02
 -4.25595753E-02
  0.33024171    
  1.80650093E-02
  0.12260246    
  0.16059414    
 -0.64610183    
  9.46416780E-02
  0.73088759    
 -0.89794153    
  0.70298010    
  0.26341727    
 -0.90879983    
 -6.15580231E-02
 -6.98434189E-02
  0.43756834    
 -0.22727300    
 -2.44341455E-02
 -0.15238535    
  4.82021384E-02
  0.16251901    
  9.22752246E-02
 -0.25479418    
   1.1433482    
 -0.30958694    
 -0.12312081    
 -0.88126600    
  0.74082935    
 -6.17337003E-02
 -0.55256540    
  0.43772587    
 -0.25131428    
  0.38715807    
 -2.33653877E-02
 -0.20093329    
 -0.27809417    
  0.70829874    
  7.59856924E-02
 -0.68966889    
 -0.13353153    
  7.63729736E-02
 -0.40179539    
  0.13353156    
  0.44935909    
 -9.31651220E-02
  0.27497542    
  0.36279440    
 -0.19161738    
 -0.64271647    
  0.91629058    
 -0.54982769    
  0.19549187    
 -0.29080215    
  0.48934653    
 -0.63004643    
 -7.07930923E-02
  0.28961083    
 -0.37416828    
  0.47576410    
  3.33793275E-02
 -0.50495088    
   1.3935897    
 -0.19296992    
  -1.2303462    
  0.39390412    
 -0.72264785    
  0.34583810    
  0.43880138    
 -0.37320438    
  0.35110414    
 -7.84146860E-02
 -0.21113117    
  0.85473275    
 -0.43200454    
 -0.38250339    
 -0.32790712    
  0.15201640    
 -9.87346619E-02
  0.26743144    
  0.73209023    
 -0.81093019    
  9.67297703E-02
 -0.40016016    
  0.64713085    
 -0.38761958    
 -0.27014956    
  5.20949848E-02
  0.51588905    
  0.44701397    
 -0.21782841    
  2.14551184E-02
 -0.14165050    
 -4.16149870E-02
 -0.22811328    
  0.96558917    
 -0.61498260    
  0.72520906    
 -0.97116715    
  0.60962600    
 -0.82320046    
  0.20067059    
  0.11633910    
  0.29128850    
 -0.34471348    
 -0.31237462    
  0.25270230    
  3.49797606E-02
  3.11998697E-03
 -0.38236919    
  0.71572137    
 -9.35260504E-02
   1.0133820    
  -1.5357112    
  0.23137392    
 -0.70967638    
   1.1919004    
  0.58980906    
  -1.6448501    
  0.45462450    
  0.33277526    
 -9.13497135E-02
 -0.23407263    
  0.69314718    
 -0.59219217    
   1.0886290    
 -0.33602649    
  3.11510474E-03
 -0.56078309    
 -0.68500584    
   1.0392257    
 -0.30115691    
 -0.43297160    
  0.20139471    
  9.72451828E-03
  0.10986659    
  0.25388014    
 -0.25388005    
 -4.73460071E-02
  0.32120478    
 -0.20679425    
 -4.98717576E-02
 -5.84964007E-02
  4.70674448E-02
  0.44674677    
 -0.77748823    
 -2.02025454E-02
 -8.19666777E-03
  0.29076394    
 -0.31576517    
  0.58167350    
 -7.59237334E-02
  0.43471920    
 -0.44494963    
  0.10715850    
  0.84299958    
  -1.1485462    
  0.11813114    
  0.18972191    
 -0.35931182    
  8.83854926E-02
  0.11408369    
  0.23653078    
 -0.40972933    
  8.59424472E-02
 -0.29555604    
  0.48032579    
 -0.30993259    
  0.55579907    
 -0.73812044    
  9.53103006E-02
  0.53596175    
 -0.20731196    
  0.40894949    
 -0.56135648    
 -5.00102416E-02
 -0.11179143    
 -5.14817461E-02
  0.60647887    
 -0.30847302    
  0.94772416    
  -1.5627700    
   1.1654152    
  -1.0031551    
 -0.20459403    
  0.83408374    
 -0.48991898    
  0.22543998    
  0.27382490    
 -0.31121266    
  0.61217821    
 -0.85132205    
  0.34164327    
 -0.74912632    
  2.98529807E-02
  0.19692041    
 -0.12323278    
  0.31994280    
  0.23262249    
  0.75414151    
  -1.0608717    
   1.3926842    
 -0.31858632    
 -0.94968879    
 -7.84714520E-02
 -2.06192303E-02
  0.33349138    
 -6.15579970E-02
  0.87679040    
 -0.92891949    
  0.77344722    
 -0.50262874    
 -2.84622721E-02
 -0.43746787    
  8.56556669E-02
  0.18975662    
 -0.25529042    
  0.33533350    
 -0.11139324    
  5.87496758E-02
  4.40599248E-02
  4.49513756E-02
 -0.38372517    
 -6.23903871E-02
  0.10964337    
 -0.13133602    
  0.39370009    
 -0.34658259    
  0.47937369    
 -0.11519587    
  3.42891999E-02
 -0.16450392    
 -4.05461490E-02
 -2.44341455E-02
 -0.26095164    
  7.93368369E-02
  0.33222589    
  0.45198530    
 -0.48285180    
 -2.45988101E-08
 -0.25580266    
  0.26205266    
  9.21901241E-02
  8.96120816E-02
  0.29092351    
 -0.32796484    
 -0.27429485    
 -0.87122238    
   1.5767046    
 -3.38411219E-02
  0.14007716    
 -0.46466377    
 -0.21130915    
  9.24485922E-03
  0.32012537    
 -0.40324032    
  0.32690296    
 -0.38523847    
  0.28414237    
  6.93475083E-02
  0.52902138    
 -0.60637951    
 -0.20126678    
  0.35273251    
  0.21481395    
 -0.41856152    
 -0.28580081    
 -0.22690985    
  0.10724562    
 -0.20633641    
  0.20633653    
  0.21974811    
 -5.23680113E-02
  0.44183251    
  2.30145897E-03
 -0.19761042    
 -0.39709681    
  0.20972067    
 -3.38397524E-03
 -6.80291280E-03
  0.20314963    
  0.47104773    
 -9.67025012E-02
 -0.56730801    
  0.24717678    
 -0.27457568    
  0.24512248    
  0.18999150    
 -9.66595039E-02
 -0.16953240    
  0.24116182    
 -0.21225810    
 -1.72417406E-02
 -0.19809765    
  0.27075517    
 -0.95335722    
   1.1078932    
  2.73367073E-02
 -0.16582903    
 -0.69580311    
  0.77237141    
  0.16288729    
 -0.23416436    
 -3.49030159E-02
 -0.13119236    
  0.12020288    
 -0.33096239    
  0.32264060    
  0.30699286    
  0.17615493    
 -0.29573262    
 -0.80287969    
 -0.27742541    
  0.15123096    
  7.86924288E-02
  0.11236303    
 -7.52233863E-02
 -0.11583182    
  0.10008334    
 -0.16657317    
  0.21309333    
 -0.62482774    
  0.34050721    
  0.91225576    
 -0.26722765    
  7.46108890E-02
  0.15694812    
  9.07289907E-02
 -0.44580874    
  0.49070421    
 -7.59859160E-02
 -0.15327407    
 -6.98697194E-02
  8.81070718E-02
 -0.19200678    
 -2.58793049E-02
  0.89891207    
 -0.72096974    
 -0.28455213    
  0.47778565    
 -0.20268261    
 -4.53154072E-02
  0.25571993    
 -4.45683300E-02
 -0.51890087    
  0.70211571    
  0.30043539    
 -0.73534757    
  0.26236433    
 -0.38316911    
  0.52166176    
 -0.59009874    
  0.47519833    
 -0.27566493    
  1.69208776E-02
  0.12595224    
  0.33181220    
 -0.44443128    
 -9.36557949E-02
  0.48130333    
  0.55607814    
 -0.80195010    
  7.47236535E-02
 -0.72842920    
  0.56982398    
 -0.32590339    
  0.89440817    
 -0.48462331    
  9.05970857E-02
  0.57191342    
 -0.73396909    
  0.18026170    
 -0.12912287    
  2.89039612E-02
  0.42148039    
 -0.32642949    
 -0.76845133    
  0.53946185    
  0.70769870    
  1.90786831E-02
 -0.18074778    
 -0.71604896    
  0.29537436    
 -0.18232161    
  0.13525385    
  0.37488154    
 -0.23984541    
 -0.26684809    
  0.38111627    
 -0.23435621    
 -0.30263022    
  0.13503629    
  9.37142447E-02
 -0.18937516    
 -0.21449380    
  0.10008337    
  0.19593707    
  0.30968010    
 -3.18329223E-02
  0.14292097    
  2.33396166E-03
 -5.51035404E-02
 -0.10371997    
 -5.33086285E-02
 -2.33245660E-02
  0.78738415    
 -0.88979912    
  1.94182657E-02
 -2.26915460E-02
 -0.23967279    
  0.84192616    
 -0.45044723    
  2.22851913E-02
  0.46170488    
 -0.11973805    
 -0.70694065    
  0.33703887    
 -0.44151792    
  0.13957034    
  0.52904934    
  0.10896586    
 -0.26764143    
 -0.22446738    
  8.25865567E-02
  0.70376152    
 -0.43531784    
  0.34211707    
 -0.32593176    
 -0.12439898    
 -0.11260184    
 -0.16388766    
  0.39629051    
 -7.90831968E-02
 -0.36274967    
  0.33493516    
  0.11149570    
  0.25918362    
 -0.47319448    
  8.48682038E-03
 -4.02353145E-02
  0.60266399    
  -1.0095963    
  0.34649098    
  3.11026839E-03
 -7.41078034E-02
  0.19945399    
  0.33255073    
 -0.52533764    
  0.33552280    
 -0.11837699    
 -3.53779271E-02
  6.43652976E-02
 -0.43579063    
  0.24773818    
 -0.32277349    
 -8.11253488E-02
   1.0700390    
 -0.32653800    
 -0.41781774    
  7.82157183E-02
 -0.17420390    
 -0.15726496    
   1.1230564    
  -1.1814998    
 -6.70108125E-02
   1.2456659    
 -0.74279237    
 -2.42438111E-02
  0.75268871    
  -1.0022515    
  7.21375346E-02
  0.13353157    
  0.15689439    
 -7.68516213E-02
 -0.11926334    
 -0.16644803    
  0.42881268    
 -0.36772469    
  0.49740276    
 -0.15828833    
 -0.25395629    
  0.17720667    
  0.35581991    
 -0.59983486    
  0.10681403    
 -0.22641703    
  0.44825253    
 -0.38090026    
   1.2389851    
 -0.97750503    
 -0.24627008    
  0.21632788    
 -0.13657574    
   1.0667512    
 -0.45335618    
 -0.49213341    
 -0.85348982    
  0.36605123    
  0.45926771    
  0.19806994    
  0.16303971    
 -0.60429370    
  0.43078291    
 -0.28417921    
 -0.22226979    
  0.16098930    
  0.94920057    
  -1.0426534    
  0.87886447    
 -0.15953243    
 -0.98948151    
  0.43531805    
  0.49688813    
 -0.48656079    
  0.14924641    
 -0.40989959    
  0.31074724    
  0.34619656    
 -0.20374751    
 -8.85533169E-02
 -0.47247592    
  0.34422150    
 -0.19290352    
  0.24085823    
 -0.32980567    
  3.20395082E-02
  0.94471186    
 -0.85432768    
  5.21160178E-02
 -0.18859099    
   1.5061715    
 -0.49800706    
 -0.37078941    
 -6.17161728E-02
 -0.27276319    
  0.49325064    
 -0.19689545    
 -0.15070260    
  0.80286580    
 -0.75867593    
 -8.72731954E-02
 -0.46373394    
   1.1378332    
 -0.25820619    
 -0.45763248    
  7.87809938E-02
  0.26469243    
  4.32375520E-02
 -9.57557037E-02
 -7.37309381E-02
  0.72303873    
 -0.79410720    
 -0.18288814    
  0.75736684    
  -1.1179366    
  0.96298790    
 -0.66922688    
  0.18836367    
  0.29965809    
 -0.50267428    
   1.1778032    
  -1.0761393    
 -3.04593202E-02
 -0.10116922    
 -3.08904517E-02
 -0.31551692    
  0.84959930    
 -4.60819248E-03
  6.90471288E-03
 -0.35405710    
 -5.37042357E-02
  3.44223157E-03
  3.71035412E-02
  0.21382883    
 -0.11912102    
  0.55443889    
 -1.74522679E-02
 -0.73264962    
  0.18354177    
  0.29148576    
  0.31076235    
 -0.32683593    
 -0.45529741    
  0.20100220    
 -0.22314332    
  4.73677963E-02
  9.82175991E-02
  0.28445098    
 -0.77399927    
  6.12435229E-02
 -0.32466087    
  0.60364217    
 -0.20275339    
  0.24671669    
  0.20942971    
 -0.13353126    
  0.77752507    
 -0.85701406    
  0.16539246    
 -0.38584188    
  0.74980730    
 -0.52576721    
  0.23525617    
 -0.25699624    
  0.58493376    
 -0.41675311    
  6.87865615E-02
 -0.38260686    
   1.4489108    
 -0.88446444    
 -0.16749208    
  0.20532200    
 -0.12068735    
 -0.44825256    
  0.50918514    
 -0.35036114    
 -0.30413368    
  0.27935362    
 -0.17162612    
  0.72043103    
 -0.54522717    
 -0.22314371    
  0.69314700    
 -0.29365221    
 -3.34887281E-02
  2.74824500E-02
 -0.34981367    
 -0.71912271    
  0.32639644    
   1.1678866    
 -8.41520429E-02
 -0.57417524    
  0.36801720    
  0.11661290    
 -0.11924777    
  0.80416447    
 -0.98912817    
 -1.02357127E-07
 -0.23914395    
  0.41082710    
  0.21562867    
 -0.47345790    
 -7.17153847E-02
  0.11902134    
  0.49686709    
 -2.64512878E-02
 -0.16070138    
 -6.50230274E-02
  0.27989995    
 -0.48893163    
  2.20479965E-02
 -0.52969420    
  0.51082551    
  0.37647763    
 -0.40220255    
  0.25708857    
 -3.32936943E-02
 -0.38229796    
  0.45752153    
 -0.36290544    
  0.24240117    
 -2.76262332E-02
 -0.18400352    
 -0.30466020    
  0.23494598    
  0.64318299    
  0.24305765    
 -0.13693872    
 -0.40461221    
  9.97180939E-02
 -0.67026275    
  0.17399134    
 -2.30779517E-02
  0.16465664    
  0.47658244    
 -0.55552596    
 -0.23662676    
  0.47113433    
 -0.59118211    
  0.33865657    
 -2.20597945E-02
  0.48522177    
  1.81412417E-02
 -0.39096388    
  4.54622731E-02
  0.20326461    
  0.12866199    
 -0.10308509    
  0.20684968    
 -0.21955656    
  6.91633224E-02
 -0.31102327    
  8.72825608E-02
 -0.36739326    
  0.46405926    
 -2.71368190E-03
  0.43579772    
 -0.20831563    
 -0.30368242    
  2.89039612E-02
  0.14802715    
 -0.69560701    
  0.66820836    
  7.53699392E-02
  8.31004605E-02
 -0.61443144    
  8.03491175E-02
  0.77092505    
 -0.64338571    
 -0.34426934    
  0.46886131    
  0.91285646    
 -0.91000301    
 -0.10504415    
 -0.10325303    
  0.92398024    
 -0.27568355    
  6.91153854E-02
 -0.77891380    
  0.44926763    
  0.57981861    
 -0.53102815    
 -0.33330280    
  0.55235612    
 -0.60765469    
  0.29600829    
  0.36657596    
 -0.61682469    
 -0.15149188    
  0.30792180    
  0.73462474    
 -0.83513975    
   1.2523311    
  -1.0960251    
  0.11231314    
 -0.18741550    
  0.31108317    
 -0.26216012    
  0.14768799    
  0.18536803    
 -0.43635559    
 -0.15906475    
  0.92862791    
 -0.64008445    
 -3.95308807E-02
 -3.27897482E-02
  0.51249081    
 -0.84951884    
  0.52626991    
 -0.29460242    
  0.17509374    
 -0.45050585    
  8.19172636E-02
  7.46264542E-03
  4.36434001E-02
 -2.52264850E-02
  0.26740512    
 -0.12479091    
  0.24319445    
 -0.30520430    
  0.30271971    
  0.50182986    
 -0.14739628    
 -0.99902755    
  0.77282524    
  0.82229280    
  -1.2566164    
  7.79615864E-02
  0.44428495    
  0.15042195    
 -0.28998381    
 -0.53965497    
  0.28372154    
 -0.47477689    
  0.47179607    
 -0.23440050    
 -0.28141239    
  0.78390175    
 -0.55676579    
  0.26450744    
 -0.14098576    
  0.11307734    
  0.48211548    
 -0.36923605    
  0.30301344    
 -0.34313339    
  0.14407492    
  0.64118755    
 -0.35667503    
 -0.83405268    
   1.0035944    
  -1.1099302    
  7.96675533E-02
  0.33066383    
 -6.34604096E-02
 -0.15645224    
 -2.86317449E-02
 -5.98468110E-02
  0.16976129    
  0.23423426    
 -0.16598509    
  8.64325091E-02
 -1.92933083E-02
 -0.11332856    
 -5.22507392E-02
  0.35437340    
 -5.39068412E-03
 -9.63919908E-02
 -5.82095645E-02
  6.28930423E-03
 -0.18169501    
  0.12028625    
  0.34830675    
  7.25942105E-02
 -0.18451215    
 -0.16873027    
 -0.12246671    
 -0.51907569    
  0.60667354    
  9.63112526E-03
  0.13153243    
 -0.18064229    
 -0.31259823    
  0.24671669    
 -6.66914210E-02
  7.38343745E-02
  0.64950383    
 -0.66745764    
  0.39086631    
 -0.12516306    
  7.23205358E-02
 -0.12069429    
  2.87375059E-02
 -0.16937457    
  0.22983265    
  0.92531645    
 -0.96059859    
 -0.39858267    
   1.0171968    
  -1.0809127    
  0.45675847    
  0.10034807    
  0.25187263    
 -0.21973132    
 -9.16670784E-02
 -0.18072261    
  5.28895780E-02
 -0.17147148    
 -4.41250205E-02
 -0.26537630    
  0.72451305    
 -0.21663262    
 -1.78574454E-02
  3.82963941E-02
 -0.41709316    
  0.63211155    
 -0.14795375    
  5.77589720E-02
  2.51900144E-02
 -0.34046006    
  1.73313431E-02
 -3.44240014E-03
  0.14424938    
 -0.42963529    
  0.17618676    
 -0.37889796    
  0.79710209    
 -0.39538968    
  0.39791802    
 -0.38299215    
  0.13491926    
 -0.14609247    
 -5.38590886E-02
  0.25657091    
  9.61439386E-02
  1.37935439E-02
 -0.29777840    
 -0.11732182    
 -0.12350457    
  0.88675088    
 -0.35639888    
 -0.33868477    
  0.28185114    
  0.26550817    
 -9.89041775E-02
  0.26957360    
 -4.44516800E-02
 -0.74173969    
  0.19878300    
 -0.20294079    
  0.64185387    
 -0.14614202    
 -0.46292222    
  0.35868925    
  4.13853787E-02
  0.41443366    
  -1.1688815    
  0.14921230    
  0.26007691    
  0.53421408    
 -0.15191601    
 -0.46170470    
  3.65153663E-02
  0.80960149    
  -1.1310476    
  0.53256559    
 -0.11255458    
  0.55184960    
 -0.19445296    
 -0.24484195    
  0.75869316    
 -0.56833941    
 -0.21319331    
  3.88397314E-02
 -1.27798151E-02
  0.79979318    
 -0.51856267    
  0.58020681    
 -0.87764502    
 -0.17450902    
  3.44200097E-02
 -9.86993089E-02
  0.32634407    
  0.16774465    
  7.56633794E-03
 -0.59282434    
  0.51716912    
  5.27825356E-02
 -0.34680814    
  0.33387148    
 -0.19807002    
 -0.25540456    
  0.53111011    
  0.13713916    
 -0.66824979    
  0.88125783    
 -0.53198731    
 -0.53817117    
   1.5471410    
  -1.5035506    
  0.44115543    
 -7.92808905E-02
 -0.42546567    
  0.83422577    
 -0.53150558    
  0.85631871    
 -0.95836800    
   1.4780294    
  -1.1147647    
 -0.15175873    
  0.10769909    
 -0.15565330    
 -0.14310074    
  0.47454798    
 -0.56340122    
  0.13242444    
  0.15415081    
  0.48525205    
 -0.94533843    
   1.1615047    
 -0.53359795    
  2.49668453E-02
 -0.29409531    
 -0.20312452    
  0.59625930    
 -0.34644738    
 -0.15532112    
  0.29584536    
 -0.25567916    
  2.33475529E-02
  0.29152077    
 -8.70114043E-02
  0.30554673    
 -0.33094490    
  0.31464663    
 -0.30504635    
  0.74284697    
 -0.88643777    
 -0.15476370    
  0.90506923    
 -4.80093434E-02
 -0.54290736    
  5.48920371E-02
 -0.23658684    
  0.38521126    
 -0.14862442    
 -0.12298945    
 -0.57909966    
 -0.31397292    
   1.1949157    
 -0.21203938    
 -0.12393685    
 -0.23801036    
  0.24147664    
  0.39503047    
 -0.36101317    
 -6.92318156E-02
  0.33236739    
 -0.48711604    
 -0.28907752    
 -0.12479091    
  0.84276664    
 -0.20491810    
 -9.46415141E-02
  0.22019815    
  0.17788707    
 -0.20176877    
  0.10867827    
  0.33337021    
 -0.66067082    
  7.59856924E-02
  0.26477364    
 -0.15593477    
  0.61855847    
 -0.48424613    
  0.45173678    
 -0.58292907    
 -0.31185547    
  0.45121112    
  0.36584663    
 -0.63828874    
  0.11421787    
  0.14458121    
  0.24057339    
 -0.40115479    
  0.16878936    
 -4.45754118E-02
 -4.66559157E-02
  0.17483069    
  9.97523591E-03
  0.33965740    
 -0.22712672    
 -0.23373173    
 -0.14439456    
 -0.97975117    
   1.2099890    
  5.50139695E-02
 -0.10509004    
  0.49337691    
 -0.63232857    
  0.61064273    
 -0.70161450    
 -0.34124550    
  0.23739578    
  0.13400289    
 -0.63855892    
  0.67739874    
  0.69789779    
 -8.74423757E-02
 -0.21669871    
 -0.76643217    
  0.35667491    
  0.22443292    
  0.21693884    
  0.38872820    
 -0.81409991    
  0.68517911    
 -0.48971689    
 -0.22772335    
  0.20394407    
   1.0455346    
  7.42423832E-02
 -0.99194366    
 -0.15493532    
 -0.52651596    
  0.37556538    
 -0.13673139    
 -0.18893671    
  0.27319726    
  0.33213389    
 -0.28607315    
  0.24665919    
 -3.06147560E-02
  0.11027086    
  9.08709913E-02
 -0.27924338    
 -0.39709681    
  0.13248926    
  5.67527600E-02
 -0.28538567    
  0.29225895    
  0.62769479    
 -0.67323703    
  0.26868579    
 -0.35471991    
  0.22626354    
  0.46296963    
 -0.89207643    
  0.47477677    
 -8.37699398E-02
 -0.28660399    
  0.36739293    
  1.18696820E-02
  0.16546451    
 -0.41931051    
 -0.30429602    
  0.27731931    
  0.41582778    
 -0.26727307    
 -0.37072217    
  0.68334341    
 -0.16280867    
 -0.41859430    
  2.60883439E-02
  7.83905089E-02
  0.38136756    
 -0.16140366    
 -0.62542915    
   1.0308942    
 -0.79827166    
  0.25654191    
  0.15831287    
 -8.78612027E-02
  0.61168641    
 -0.18601832    
 -0.43592444    
  0.26947629    
  3.35514098E-02
 -5.47725037E-02
  6.73827976E-02
  0.53753358    
 -0.10976255    
 -0.72637272    
  0.35464588    
 -0.15890120    
  0.15176685    
 -0.32084325    
  0.73974174    
 -0.46530503    
 -0.40047735    
  0.24674343    
  0.55418676    
 -0.56591690    
  2.94552930E-03
 -0.77269983    
  0.29086161    
  0.24760377    
  0.99696249    
 -0.48020637    
 -0.36526391    
 -0.35257554    
  0.10354052    
  0.29584536    
 -0.49469617    
  0.90016133    
 -0.38434842    
 -0.26117110    
  0.20594200    
  0.10756618    
 -0.13636838    
  4.44516093E-02
 -0.27329317    
  8.13023653E-03
  0.37671578    
 -0.20935003    
  0.33205959    
 -0.46363571    
  0.21687414    
  0.77897853    
 -0.71502978    
 -0.20198239    
  0.10608217    
 -0.10969888    
 -0.32208344    
  0.47000366    
  8.96120518E-02
 -0.63757718    
  0.69584626    
 -8.72564241E-02
 -4.51202206E-02
 -0.10365274    
  0.38825303    
  -1.0185694    
  0.15963000    
  0.84260309    
 -0.39959997    
 -5.40671311E-02
  0.90885556    
 -0.51082587    
 -0.43577027    
  0.50310344    
 -0.37680972    
  0.26105940    
  0.11342217    
 -0.26539922    
 -0.11247783    
 -0.41572174    
  0.55222499    
  4.35483195E-02
 -0.29528660    
  0.39523467    
 -0.23999421    
 -0.21015641    
 -2.44908910E-02
 -0.43908155    
  0.74620169    
 -9.89642665E-02
  0.61826468    
 -0.52539760    
  0.13429567    
 -0.30023807    
  0.20786497    
 -0.10829735    
  0.18177655    
 -6.76314384E-02
 -0.17824845    
 -0.15415069    
  4.05691098E-03
  0.39050925    
  0.84416175    
 -0.53748333    
 -0.31493193    
 -0.26043245    
  0.20942971    
 -6.92006722E-02
 -9.38954111E-03
  0.55330676    
 -0.66286880    
 -0.15123081    
 -0.11218627    
   1.0723965    
 -0.84106725    
   1.0337515    
  -1.0483505    
  0.31577635    
 -0.17218544    
 -6.92205429E-02
  0.18061383    
 -0.13393858    
  0.10209789    
 -0.34830663    
  0.24620873    
  0.65665901    
 -0.58441389    
 -0.21559656    
  0.42285708    
 -0.31599358    
  0.49378935    
 -0.22572432    
 -0.27144921    
 -0.19391382    
  3.23916487E-02
  0.33817831    
 -0.63788456    
  0.19478841    
  0.16671380    
 -1.89040657E-02
  0.60126597    
 -0.45918393    
 -0.47398493    
   1.4099485    
  -1.0369188    
  5.69548644E-02
  0.35702083    
 -0.32300386    
  0.92362183    
 -0.45864755    
 -0.48524541    
 -2.76834238E-02
  0.18524122    
  0.50615019    
 -0.64343667    
  0.70313042    
 -0.83905381    
  0.55797237    
  0.27443692    
 -0.82858509    
 -0.10028449    
 -0.10208429    
  0.26164517    
   1.3635560    
  -1.3890579    
 -0.12147984    
  0.29701334    
  0.41470999    
  0.11755592    
 -0.44913185    
 -0.43583611    
 -0.14174642    
   1.4667276    
 -0.91220081    
  8.38479623E-02
  0.11150788    
 -0.11958306    
 -0.24707635    
  0.10501429    
 -0.25801244    
   1.2031660    
  -1.2276570    
 -0.41376388    
  0.66782957    
 -0.13720113    
  0.20533895    
  0.20012619    
 -0.47393274    
  0.27380675    
  3.52978930E-02
  0.13749753    
 -0.40420625    
  0.15684244    
 -0.51621634    
  0.88443726    
 -0.54027289    
 -3.50914486E-02
 -0.31449330    
  0.52485704    
  0.22635403    
 -0.11394432    
  0.30689281    
 -0.40652284    
  9.47894342E-03
  3.13969539E-03
 -0.30986980    
  0.28125116    
 -0.42830470    
  0.40875998    
  0.30641982    
 -0.35356674    
  0.46134561    
 -0.45105404    
  0.33109456    
 -0.32429171    
  0.13013566    
  0.35875592    
 -0.51290673    
  7.36117885E-02
 -0.77372748    
  0.83321309    
 -0.14006571    
  0.24390577    
  7.64534324E-02
 -0.21429932    
  9.58816633E-02
  0.12348116    
 -0.37929523    
  3.68323829E-03
  0.21130896    
  0.20148215    
 -0.14366236    
  0.24536671    
 -0.41651487    
 -0.17039290    
  0.29849300    
 -6.04414940E-02
  0.11188111    
  0.25007567    
 -0.27832603    
 -0.40833464    
  0.59589571    
  7.76645988E-02
 -0.17226265    
  9.93373543E-02
 -9.67295915E-02
 -0.12464234    
  9.02019590E-02
 -3.28798220E-02
  0.36665282    
 -0.18154959    
 -0.19630758    
 -9.44655240E-02
  0.32490629    
  6.07562251E-02
 -0.22314356    
  5.24948910E-03
 -0.23831020    
  0.17899384    
 -0.26208630    
  0.27313635    
  1.09290946E-02
 -0.21772334    
  0.34989515    
  0.60353506    
  -1.0528026    
 -0.17934109    
   1.3962888    
 -0.57156533    
 -0.26510760    
  0.28256717    
  9.00518447E-02
 -0.53874564    
 -0.16678019    
  0.55400765    
  0.18266231    
 -0.92398643    
  0.22571555    
  0.28425142    
  6.24421723E-02
 -0.31966504    
 -0.17039290    
   1.0555369    
 -0.85558528    
   1.0385941    
  -1.2228595    
  0.20031691    
  0.15868998    
 -0.23820207    
  0.49763578    
 -0.72509885    
   1.2619966    
 -0.98738670    
  0.38776538    
 -0.31483284    
 -0.37831429    
  0.85745031    
 -0.79682577    
 -0.10629482    
   1.2104934    
 -0.35587946    
 -0.35980374    
  0.43447992    
 -0.73843795    
  7.07931146E-02
 -7.22020818E-03
  0.20559935    
  0.24704419    
  5.38246669E-02
  0.18486549    
 -0.35849154    
 -1.04437657E-02
 -0.23568897    
 -0.20585190    
 -0.45783314    
  0.53630489    
 -0.33798292    
   1.2181576    
 -0.99607253    
  0.17807540    
  0.49149099    
  0.33430052    
 -0.52227801    
 -0.17397963    
   1.1079148    
  -1.6589998    
  0.90432757    
  0.45456791    
 -0.82350916    
  0.62268388    
  0.21871938    
  7.23522678E-02
  -1.0454804    
  2.09266759E-07
 -0.31081131    
  0.15485404    
  0.19836652    
  0.38330695    
 -0.22373325    
  0.67678988    
 -0.49643666    
  0.71266007    
 -0.83847994    
 -2.79737171E-03
 -0.32865971    
  0.33702803    
  0.14458139    
 -0.22555049    
 -0.14565296    
  0.25671986    
  0.28024197    
 -0.82580626    
  0.50429285    
  7.04900101E-02
  0.11603655    
 -0.47420812    
 -0.63142145    
  0.78074521    
  0.15507171    
  0.54450631    
 -1.77853666E-02
 -0.91710657    
  0.47762743    
 -0.46545708    
  0.62860864    
 -0.56988335    
 -0.85365534    
  0.47999793    
   1.3162158    
  0.50637114    
  -1.2311236    
 -2.79085878E-02
  0.57300299    
 -0.61802661    
 -0.16406825    
  0.10303245    
  0.93568206    
 -0.78955543    
  0.28010076    
 -0.12638167    
  0.55144012    
  -1.3833139    
  0.59962118    
 -0.35760924    
   1.2540973    
 -0.76214015    
  0.15822400    
 -0.10536052    
  8.09716992E-03
 -0.15999226    
 -0.57151574    
 -8.75194147E-02
   1.3584719    
 -0.69628668    
  0.27343008    
  7.59859309E-02
 -0.34002635    
 -9.12686810E-02
  0.46401292    
 -1.95022542E-02
 -0.44110346    
 -0.19051823    
  0.30603132    
  0.97969210    
  -1.0783411    
  0.23180167    
 -0.16705410    
  0.37899444    
 -0.31230316    
  9.23733711E-02
  0.19163613    
 -0.10217686    
 -0.15578212    
  0.36860359    
 -0.38009778    
 -6.56951740E-02
  0.31733093    
 -0.71817714    
  0.68621087    
  0.38594070    
 -0.42377061    
 -0.30143088    
 -5.69668822E-02
  4.38517965E-02
  0.18616477    
 -0.45747975    
  0.37766543    
  0.71950316    
 -0.63968837    
  7.89882988E-02
  0.24567258    
 -0.71112972    
  0.91305965    
 -0.47065121    
 -0.22898972    
 -0.16232739    
  0.81390566    
 -0.87716782    
  0.21905343    
  0.22510897    
 -4.27874178E-02
 -0.45589605    
   1.0037330    
 -0.65137768    
  6.73752949E-02
 -0.28673801    
 -4.23953831E-02
 -0.24402934    
  0.98896182    
  0.13609825    
  -1.3369607    
  0.44404873    
  0.62087649    
 -0.14739260    
 -0.26559535    
 -0.28660399    
  0.81856388    
 -0.70461941    
  0.51005620    
 -0.56947935    
 -0.19795354    
  0.95244527    
 -0.44460902    
 -0.37306163    
  0.21791272    
 -0.22664620    
  0.38478467    
 -0.15117000    
  1.03626745E-02
 -1.73312370E-02
 -0.23545672    
  0.53010756    
 -0.51256317    
  2.99807079E-02
 -1.70217808E-02
  0.83122814    
 -0.60894358    
  0.10742033    
  2.13747863E-02
  0.18181793    
 -0.23136374    
  0.55187595    
 -0.45224640    
  0.41499799    
 -0.49887952    
  0.13431220    
 -0.16606107    
  0.14674994    
  6.47123754E-02
 -8.15670341E-02
  0.54699075    
 -0.39974368    
 -6.04718998E-02
  0.10354082    
 -0.50770795    
 -0.26080894    
  0.57536423    
 -0.22172396    
  7.51205906E-02
  0.69479078    
 -0.82832217    
   1.1558402    
 -0.93119395    
 -3.04902270E-02
  2.14404464E-02
  6.73752949E-02
 -0.14615642    
 -0.34041467    
  6.68399334E-02
  0.36739293    
  0.49941754    
 -0.59981531    
 -0.31556997    
 -6.06244579E-02
 -9.66198836E-03
  1.92312412E-02
 -4.38028574E-02
   1.0597231    
 -0.18508393    
 -0.60959953    
 -0.32132044    
   1.3140068    
 -0.81163770    
  0.94269085    
  -1.0051082    
  0.60644400    
 -0.65862983    
  2.81709265E-02
  0.18058400    
 -5.35840318E-02
 -0.11663701    
  7.60697201E-02
  3.13506126E-02
  0.11915406    
 -0.24390532    
  0.12783359    
  0.52245021    
 -0.79284662    
  0.39465421    
  0.14635661    
 -0.36746386    
 -0.39367044    
  0.54733670    
 -2.91124964E-03
 -0.48587230    
  0.76182413    
 -8.78161490E-02
 -0.24512237    
  0.13815030    
  0.34450433    
 -0.50765622    
 -0.24635376    
 -0.12949122    
  0.15743709    
  0.50529879    
 -0.29642943    
  0.72768760    
 -0.66875595    
  5.27980737E-02
 -0.30885708    
  0.77886057    
 -7.79615790E-02
 -0.97697550    
  0.66979998    
 -0.52226430    
   1.0610420    
 -0.53093457    
 -0.73028654    
  0.34416452    
   1.1532845    
 -0.90069366    
  0.67209375    
 -0.85085016    
  0.37045872    
 -0.38119200    
 -0.14698213    
  4.08220850E-02
  0.12044629    
 -0.11645398    
  0.23973814    
  0.12368677    
  0.43189040    
 -0.67179388    
  0.28591985    
 -0.81690037    
  0.39945891    
  0.54400426    
 -6.50050640E-02
 -3.03051434E-02
 -0.59550887    
 -1.40515715E-02
  0.17680329    
  0.29261073    
  0.12203465    
  1.55441891E-02
 -0.28340691    
  0.43792468    
 -0.58470762    
  0.23805149    
  0.42500290    
 -0.29381093    
 -0.25718656    
 -0.32243693    
  0.25293922    
   1.5987750    
  -1.6140425    
  0.62552708    
 -0.33400622    
 -0.18577582    
  9.24749076E-02
  0.19952279    
 -2.08884533E-02
 -0.11745306    
 -7.38795102E-02
  0.52478528    
 -0.64336723    
  0.81809860    
 -0.94855177    
   1.2736214    
 -0.83589536    
 -6.55971691E-02
  5.22814952E-02
  0.63803673    
  -1.0789763    
  0.18232161    
 -0.11778302    
  0.21056463    
  0.49230084    
 -0.59205085    
  6.96871849E-03
  0.82320029    
 -0.62537438    
 -0.15035942    
  1.96726602E-02
   1.0139593    
 -0.95104563    
 -0.25175002    
 -0.33725688    
  0.32144639    
   1.0025049    
 -0.94070911    
  0.14285102    
  0.40329826    
 -0.14193343    
 -0.48613304    
  0.25357005    
  2.49236245E-02
 -7.00924620E-02
  0.16958943    
 -0.70153874    
  1.25855379E-07
  0.69874966    
  7.78915808E-02
 -0.14131367    
  0.30098614    
 -0.11421002    
 -0.42415702    
  0.43886349    
 -0.33501330    
  0.66030091    
  -1.0257604    
  0.43762207    
 -5.19596562E-02
 -9.43106785E-02
 -0.14988613    
  0.37229696    
  0.37469339    
  0.12670368    
 -0.42519668    
  2.68111471E-02
 -0.26501334    
  9.84401107E-02
  0.12332301    
  0.15098885    
 -0.38315085    
  0.61150622    
 -2.29453724E-02
  0.24268073    
 -0.17536537    
 -0.66638356    
 -5.05521894E-02
   1.0861899    
 -5.78941591E-02
 -0.18258637    
 -0.37108696    
 -0.29539227    
 -0.24031788    
 -0.33332759    
   1.1572957    
 -0.58365023    
  8.02807212E-02
 -0.11172973    
 -0.30378556    
  0.51082557    
 -0.21990211    
 -0.18038183    
  0.92861736    
 -0.80482316    
  2.70287562E-02
  0.18232164    
  0.27299127    
 -0.36303768    
 -6.92101046E-02
  0.62229145    
  0.25480482    
 -0.83562279    
 -7.12275058E-02
 -0.22903347    
  0.17029464    
  0.28322375    
  0.49515390    
 -0.32768723    
  0.15706176    
 -0.41422430    
 -0.10178280    
 -0.24530278    
  0.70551831    
 -0.49658313    
 -0.38546455    
  9.85230505E-03
 -0.18232153    
   1.0647106    
 -0.26033792    
  0.25219107    
 -0.53637046    
 -0.17535283    
 -0.22836536    
  0.40371859    
  0.41011640    
 -4.26605754E-02
  2.39247475E-02
 -0.13386901    
 -0.55691653    
  0.46941394    
 -0.43237245    
 -1.37304291E-02
  0.84466100    
 -0.68329483    
  1.55644771E-02
 -0.16320042    
  9.04998928E-03
  0.43505302    
 -0.35293344    
  2.86317542E-02
  9.60430503E-02
  0.10755587    
 -0.11860565    
  0.29873189    
 -0.27313614    
  2.09266759E-07
  0.25651571    
  0.58249640    
 -0.47406822    
 -0.23005982    
  0.32787305    
 -0.53381526    
  8.18298832E-02
  5.21858744E-02
 -0.15358579    
  0.61293989    
 -0.21673998    
  0.27900088    
 -0.68712902    
 -0.18392268    
  4.69571799E-02
  0.30923721    
 -0.49523532    
  0.41463116    
  5.32985516E-02
 -0.30513433    
   1.0034587    
  -1.0714458    
  0.20795354    
  3.21313590E-02
  0.56692940    
  0.18753953    
 -0.93127209    
  0.20024174    
  0.34306952    
  2.21795929E-07
 -2.74349912E-03
  0.11165951    
 -0.17693071    
  0.10301161    
 -0.42956269    
  0.44531104    
 -0.26706263    
  0.10024563    
 -0.57433915    
  5.44962659E-03
  0.98557329    
 -0.67108023    
 -0.12225736    
  0.21322913    
 -3.62964463E-03
 -0.11551272    
  0.38484588    
 -0.12405245    
  0.15145178    
 -0.18016179    
 -0.23617321    
  0.28357539    
 -0.16397229    
  0.21803963    
  0.81546831    
 -0.65631771    
 -0.31378898    
 -8.54613036E-02
  0.13538830    
 -0.23293172    
 -0.17904823    
   1.0704412    
 -0.46698299    
 -0.12856485    
 -0.35059598    
 -0.21130905    
  0.38929230    
  0.12899213    
  0.18550110    
 -0.14188062    
 -6.94284812E-02
  0.24767688    
 -0.19671045    
 -0.33213392    
 -9.05595720E-02
 -3.86519395E-02
  0.54758048    
 -0.33932522    
  2.37165410E-02
  0.53932190    
 -0.40091950    
  2.35306378E-02
 -0.15803419    
  0.37785006    
 -0.39749706    
  0.29065406    
 -0.23283413    
  0.28486934    
 -8.48654099E-03
  5.25708944E-02
  8.52127150E-02
  9.66595560E-02
  0.41367117    
  -1.1090678    
   1.3635141    
 -0.34294486    
 -0.63328660    
 -4.37567495E-02
  2.52377931E-02
 -1.56990495E-02
 -0.12095275    
  0.48989376    
 -0.74940491    
  0.53008324    
  0.73582011    
  -1.0921061    
  0.31455517    
  0.12030514    
  0.52334118    
 -0.26311088    
 -0.77610689    
  4.53685485E-02
 -1.21703725E-02
  0.14418857    
  1.75136309E-02
  0.35806280    
 -2.45714951E-02
 -7.75582716E-02
  0.44929311    
 -7.47678280E-02
 -0.38262263    
 -0.13005304    
  0.39720067    
  0.16064985    
 -0.59559071    
  0.15139979    
 -0.29969153    
 -0.29639396    
 -4.60438058E-02
  0.32745659    
  0.47000381    
  0.63986558    
  -1.3813317    
  0.24469174    
  9.24871936E-02
  0.19228351    
  0.83303589    
 -0.20617816    
 -0.84781706    
 -1.83490478E-02
  0.46070108    
  0.29524693    
 -0.47383681    
 -0.18008924    
 -0.31137162    
  0.86667848    
 -0.53872240    
 -4.02737036E-02
  0.26341745    
 -0.11712552    
  0.87522203    
 -0.95206463    
  0.45633245    
  1.80545971E-02
 -0.56459814    
  0.21330522    
 -0.63818824    
  0.49573904    
  3.83433290E-02
  6.96196333E-02
 -0.19290352    
  0.48058572    
 -0.19556667    
  3.14985439E-02
 -0.10049165    
 -3.48874256E-02
 -1.64892199E-07
  0.15330489    
  4.46723625E-02
 -0.37911615    
  0.22456089    
 -9.81470197E-02
  0.15593486    
  0.18499188    
 -0.13798560    
 -0.44980082    
 -0.16960278    
  5.97877540E-02
  0.48275694    
 -7.43196905E-02
 -2.40252297E-02
  0.77482504    
 -5.61778387E-03
 -0.74815392    
 -0.33231416    
  0.81231219    
 -0.72116011    
  7.65400827E-02
  0.21114206    
 -1.14287604E-02
 -0.11240966    
  0.38489047    
  0.18705128    
 -0.68052304    
  0.14333960    
  5.73309325E-02
 -0.24463367    
 -9.00805965E-02
  0.10495074    
  0.24432006    
 -3.82961147E-02
  2.95879170E-02
  0.18086286    
 -0.17215434    
  0.62899411    
 -0.33986792    
  0.31174079    
 -0.66040868    
  0.12389926    
 -0.17100382    
 -6.45169523E-03
 -0.13491923    
  0.46536312    
 -0.69314730    
  8.46832842E-02
  0.13566609    
  0.15521644    
 -0.43299699    
 -0.70803571    
   1.3350011    
 -0.14715768    
  5.34252748E-02
  2.00291779E-02
 -0.10756646    
 -8.55786204E-02
  8.87283161E-02
  5.80317602E-02
   1.0257971    
  -1.2110904    
  3.50912623E-02
  0.33153385    
  1.47422720E-02
 -0.38853598    
  0.57693678    
 -0.27763164    
 -5.34761883E-03
 -0.12248565    
  0.17471707    
  0.12650929    
 -0.40658668    
  0.68808377    
 -0.34394515    
 -0.44315961    
  0.17984001    
 -6.08188249E-02
  6.70107901E-02
   1.2067467    
 -0.20303304    
 -0.98536432    
  0.32995760    
 -0.42526764    
  0.16268548    
 -0.43274602    
  0.23615886    
  0.33647245    
 -0.28276804    
 -0.17450902    
  0.75170994    
 -0.34236121    
 -0.44097197    
 -0.18957680    
 -2.95587368E-02
   1.2739650    
 -0.71721053    
 -0.34974042    
  0.55612564    
 -0.14525485    
  0.26794672    
 -0.60441887    
 -0.15919474    
  0.14398536    
  0.20692058    
  0.67902935    
 -0.63335943    
 -0.78015864    
  0.92147195    
 -0.35630572    
  0.24142566    
 -0.35048288    
  0.42314062    
 -3.56688425E-02
  0.20168614    
 -0.30766752    
 -0.19105545    
  0.46150902    
 -0.56020832    
  0.54588848    
  0.35619420    
 -0.94879997    
  0.54585701    
 -0.44660184    
 -8.62959027E-02
  0.15476361    
 -3.74574736E-02
  0.23377380    
 -3.37973386E-02
 -7.45887309E-02
 -0.14077270    
  0.13401589    
 -2.05486976E-02
  7.97767341E-02
 -0.44289851    
  0.18563294    
  0.96153271    
  0.32031921    
 -0.26053122    
  -1.0254613    
  0.23551472    
  0.73015869    
 -0.76011086    
  0.12377086    
 -0.14080738    
  0.11357392    
 -0.28563902    
  0.29783455    
  0.43138897    
 -0.67752200    
  0.44349226    
 -0.47899938    
  0.29368812    
 -0.33467767    
  0.27292943    
  0.75788450    
 -0.84431720    
  0.44850689    
 -0.46956012    
  0.73990881    
 -0.67470562    
 -3.03562675E-02
 -0.10459976    
  0.32224894    
  0.41551557    
  0.23543131    
 -0.81850201    
 -0.13213645    
 -8.93798620E-02
  0.34399316    
 -9.04231817E-02
  5.22392392E-02
  7.21812472E-02
 -0.44960037    
  0.27006057    
  8.31147060E-02
  3.91028337E-02
  3.19329388E-02
  0.69171751    
  0.25051922    
  -1.3237067    
  0.87092566    
 -0.33857584    
 -0.30836943    
 -0.20327552    
  8.63278657E-02
  0.93712497    
 -0.83704120    
  2.68470403E-02
  0.26338270    
 -0.30048645    
 -0.15587056    
 -6.21315837E-02
  0.60846394    
  0.50288713    
 -0.64509404    
 -5.37635153E-03
  5.37634455E-03
 -9.55782086E-02
  7.66330808E-02
 -5.33086285E-02
 -0.30024871    
  0.18426514    
  4.12101150E-02
 -0.32781425    
 -0.11886128    
  0.20551340    
  0.34993276    
  2.47605741E-02
 -0.47000358    
  0.20736746    
  0.62175357    
 -0.42365608    
 -0.16679043    
  0.25017235    
  7.96805881E-03
 -0.46262372    
  0.15894109    
  0.92556667    
 -0.45421973    
 -0.46776912    
 -0.34652248    
  0.28007758    
  0.55195290    
 -0.80709124    
  0.39722082    
  0.39882067    
 -0.16382684    
 -0.20241724    
 -0.11179143    
  0.40187451    
 -0.74481910    
  0.87715065    
 -0.40336627    
  0.18336935    
 -0.36192453    
  1.49257416E-02
  0.24512252    
  0.25677449    
 -5.29466122E-02
 -0.27593121    
  0.86974084    
 -0.75785995    
  0.16641125    
  0.53919286    
 -0.33895126    
 -0.28126767    
  3.76458168E-02
  0.11174414    
  0.97530758    
  -1.5174555    
  6.59581125E-02
  0.16021124    
  0.49683088    
 -0.77349615    
   1.2978331    
 -0.90170771    
 -0.18500616    
  0.36822078    
  0.47584614    
 -0.32681012    
  8.82927924E-02
 -0.47565347    
 -0.29812345    
  0.47902784    
  -1.1570233    
  0.51232839    
   1.1354624    
  -1.4505434    
  0.64250332    
 -0.10247861    
  0.12812096    
  0.56322610    
 -0.45533687    
  0.87806946    
  -1.1887412    
  1.53850084E-02
  0.24876651    
 -0.37037387    
  0.33708802    
 -0.17069700    
  0.21875437    
 -0.22241068    
  0.29042578    
  0.19817708    
 -0.48860249    
  0.26826382    
  5.98004572E-02
 -0.15988395    
 -0.26422364    
  0.82869285    
 -0.63833886    
  0.24946079    
 -0.71680123    
  2.62481049E-02
 -0.35003531    
   1.3807645    
 -0.36916342    
 -0.39482683    
  0.54361522    
 -0.33325171    
  0.14908496    
  0.90906227    
  -1.1489660    
  0.20609778    
 -0.28672734    
 -0.86786407    
   1.0132524    
  0.10039750    
  9.93726403E-02
 -8.14135373E-03
  0.18820791    
 -0.42024660    
 -6.38514683E-02
 -7.21373558E-02
 -0.30622560    
  0.79475743    
 -0.47678989    
  0.18749619    
 -0.42336610    
  0.39390442    
  0.17899384    
 -0.17567722    
  0.33930662    
 -0.51239902    
  0.81877345    
 -0.88383716    
  0.94446164    
 -0.26826379    
 -0.91735965    
  0.93850189    
 -0.66022229    
 -0.10671080    
  0.83954591    
 -0.60031605    
  0.29033819    
 -2.41622254E-02
 -0.19105527    
  6.37158975E-02
  1.22700566E-02
  0.10138937    
 -0.17409119    
 -0.44731203    
  0.54411143    
  9.09718052E-02
  0.14165071    
 -0.58590156    
 -0.50800455    
   1.4089237    
  0.18632947    
 -0.89508832    
  0.23011230    
  2.73991395E-02
 -0.26452857    
  0.33244008    
  0.55672562    
 -0.66320896    
  0.31333315    
 -0.35931849    
  0.19450189    
 -5.73006459E-02
 -8.00426304E-02
  0.61067110    
 -0.70681459    
  5.35843112E-02
  0.16526896    
  1.94651652E-02
 -0.12291687    
  0.47136524    
 -0.79699689    
 -0.25671986    
 -0.22925998    
  0.28152826    
 -0.42651838    
  0.76826775    
  0.28685948    
 -0.23244609    
 -8.44656453E-02
  0.35802996    
  0.14325859    
  0.26378465    
 -0.62016648    
  0.15707874    
 -0.14252253    
 -1.16280410E-02
  0.12619448    
 -6.38514832E-02
  0.38136768    
 -0.72169340    
  0.23313232    
  0.33690903    
 -0.54337311    
  0.23658684    
 -0.25556257    
  0.11905952    
  0.44764677    
 -0.40437883    
  0.13678350    
  3.07718050E-02
  2.71755736E-02
  6.98861927E-02
 -0.43463653    
  0.29824397    
  0.24748670    
 -0.52660942    
  9.73740518E-02
 -0.35031331    
   1.1306152    
 -0.37140587    
  -1.1054852    
  0.78531784    
  0.32699367    
 -0.19740087    
 -0.13590214    
  0.32875714    
 -0.90834957    
  0.73735344    
 -0.76600868    
  0.64856321    
 -0.61990792    
  0.86172116    
   1.0183043    
  -1.3966932    
  6.08294271E-02
 -0.33123985    
  0.73561168    
 -0.58734894    
  0.57191342    
  0.75141633    
  -1.3842003    
  0.34658217    
  0.56719476    
 -0.33815145    
  0.64247280    
  -1.1377341    
  3.78832407E-02
 -0.21943291    
 -0.10227864    
  0.54113072    
 -0.51082587    
  7.65922070E-02
  0.61655450    
 -0.18531108    
 -5.53989187E-02
  4.03154865E-02
 -0.46333891    
 -0.11236280    
   1.2173959    
 -0.90041721    
  0.28274888    
 -0.24792889    
  1.29272157E-08
 -0.14280842    
  0.57206917    
 -0.24884234    
 -0.23511992    
  0.15587026    
  0.26421297    
  0.12392095    
 -0.73358083    
  0.54424185    
 -0.18514231    
  0.74274409    
  0.22055957    
 -0.94316864    
 -0.16193281    
  0.34646657    
 -0.10168383    
 -0.35623816    
  0.37741902    
 -0.32634398    
 -3.80596444E-02
 -9.48792323E-02
  0.95624018    
  0.16115177    
 -0.59151471    
 -6.36054724E-02
 -0.10702012    
  4.86318097E-02
 -7.21622929E-02
  3.67318727E-02
  0.47205052    
 -0.70342463    
   1.4637910    
 -0.78731096    
 -0.28488463    
  0.42756534    
 -0.28223240    
 -0.69798988    
  0.98022217    
 -0.77866948    
  0.60396898    
 -0.18797730    
 -0.13727795    
 -7.15702251E-02
  0.10115811    
  2.87375059E-02
  0.41579857    
  9.44603607E-02
 -0.36545977    
 -4.25596125E-02
 -7.98296928E-02
  0.23580542    
 -0.49706221    
  5.59588075E-02
  0.38484588    
 -0.20195763    
 -0.26804599    
  0.61217797    
  9.99003742E-03
 -0.67151409    
 -0.21635723    
  0.53939921    
  7.06817806E-02
  0.29357022    
 -0.40448710    
   1.0214167    
  -1.3439107    
   1.0214893    
  0.28366515    
 -0.86129963    
 -0.35853204    
  0.38670292    
 -0.14077272    
  0.26638111    
 -0.18812907    
 -7.82523528E-02
  0.60507804    
 -0.85847104    
  0.25339285    
  0.69169265    
 -0.69169277    
  0.17062552    
 -1.73058398E-02
  0.47218314    
 -0.59121388    
 -7.58379623E-02
 -3.70410718E-02
 -9.21705142E-02
 -0.28080899    
  0.48304626    
 -0.15509012    
 -0.17576411    
  7.18646422E-02
 -0.20595638    
  0.29661077    
 -0.15082303    
 -9.33739170E-02
  0.41815010    
  0.26214868    
 -0.33474979    
 -0.11815949    
  5.28174676E-02
  0.35603181    
 -0.35603175    
  0.21084967    
 -0.16681716    
  0.30748484    
  -1.0350641    
  0.59272861    
  7.13374019E-02
  0.18504988    
  0.95110017    
  -1.2506599    
  0.59673357    
 -0.58576429    
  0.82098067    
 -0.61175144    
 -0.10568847    
  0.45555529    
 -0.30093640    
  0.45657122    
 -0.78632438    
  0.25088027    
  0.96782726    
 -0.87778080    
 -0.35667506    
 -0.39953053    
  0.15836842    
  0.35717976    
 -0.16480792    
   1.1096621    
 -0.74097633    
 -0.38973913    
  0.26072612    
 -3.28411232E-03
  0.49557826    
 -0.83270895    
   1.1333330    
 -0.45879057    
  0.54814833    
 -0.73046988    
  0.16575310    
  0.65545267    
 -0.62953860    
  0.12447868    
 -7.90164396E-02
 -0.23712958    
  4.67760228E-02
 -0.56703573    
  0.76843929    
 -0.35510635    
 -0.25985959    
   1.0780778    
 -0.83720583    
 -6.94491938E-02
  0.55372781    
 -0.47473937    
 -0.14261402    
 -5.24462871E-02
  1.14724142E-02
 -0.14720391    
  0.49394381    
 -0.36593440    
  0.11346707    
  0.34973046    
 -0.32242489    
  0.46747506    
 -0.30042088    
  0.32336256    
 -0.61199486    
 -3.48195918E-02
  0.24340934    
  0.80128151    
 -0.70990711    
 -0.12911442    
  0.25593346    
 -0.29182616    
 -4.06836048E-02
  0.11431691    
  0.47308549    
 -0.38453180    
 -0.11672438    
  0.39589587    
 -0.68040830    
  0.18442905    
  0.74776840    
 -0.55961597    
 -5.98980598E-02
 -0.12126151    
  0.32696989    
 -0.52262008    
  0.17452297    
 -3.56520247E-03
 -0.11733688    
  0.46396142    
 -0.37561214    
  0.15938902    
  0.48863789    
 -0.22314338    
 -0.87739354    
  3.40944417E-02
  0.38095880    
  0.36919174    
  6.14004470E-02
 -0.13530532    
 -8.28875750E-02
  5.98979816E-02
  0.13570912    
 -0.13570940    
 -3.55068855E-02
  2.08652448E-02
 -0.44150484    
 -0.12180500    
  0.37566459    
  0.16073810    
 -0.24226463    
   1.1177335    
 -0.75835931    
 -0.10506105    
 -0.13096856    
  0.56787044    
 -0.54426032    
 -0.30110493    
  9.03841630E-02
  9.04346481E-02
 -0.19442436    
  0.73997855    
  0.28112465    
 -0.54087788    
  0.94962704    
  -1.2620960    
  0.84674591    
  0.54051286    
  -1.9536545    
  0.38946453    
 -2.33108979E-02
  0.59405631    
  8.48388970E-02
  0.25051644    
 -0.42521167    
  0.62689805    
 -0.41694617    
 -0.23592700    
 -0.34587288    
  0.53208554    
 -0.62739569    
  0.46144447    
 -4.99371476E-02
 -0.21042366    
  0.19830219    
  7.91043863E-02
  0.79229134    
  -1.3316902    
  0.43560225    
 -0.32590339    
 -3.07718217E-02
   1.3728112    
 -0.90672147    
 -5.46900518E-02
 -4.53936309E-02
  0.18849462    
 -0.33493498    
  9.88878980E-02
  0.24625100    
  0.31336486    
 -0.49062279    
  0.18735945    
 -0.41429797    
  0.36009121    
 -0.12711041    
  0.17627935    
 -0.30124176    
 -1.65627171E-07
  0.37191659    
 -0.38220829    
 -1.38888918E-02
 -0.23104168    
   1.0144006    
 -0.97551847    
  0.61610138    
 -0.42045119    
 -0.19565031    
   1.0943662    
  -1.1157802    
 -7.17798173E-02
  0.27480873    
 -7.09211919E-03
  0.31488860    
  4.07180004E-02
 -0.16796121    
  0.89662993    
 -0.61116242    
 -0.20338438    
 -0.21435067    
 -9.90208387E-02
  0.92000145    
 -0.57717645    
  7.88453687E-03
 -7.61235803E-02
 -8.54715183E-02
  3.32858339E-02
  6.34220615E-02
  0.36363387    
 -0.83252102    
  0.34725556    
  0.63468915    
 -0.21357423    
 -0.47290626    
 -0.14258991    
  0.56016296    
 -0.35636234    
  0.54884392    
 -0.66819024    
  0.11621684    
 -0.47188619    
  0.49359235    
  0.18181019    
 -8.81743431E-02
  0.88565850    
 -0.67488170    
 -0.24198517    
  0.12702601    
 -0.44692194    
  0.27268922    
  5.29536456E-02
 -0.19558991    
  8.99107680E-02
 -0.13992119    
   1.1738534    
  -1.0467529    
  2.54792850E-02
 -0.20909195    
  0.58260524    
 -0.50435311    
  0.94246864    
 -0.56486678    
  7.11199790E-02
  0.14857766    
 -0.39078060    
  0.83683103    
  0.10536062    
 -6.09086938E-02
 -0.91689485    
 -0.32565504    
 -0.21896815    
  0.78275925    
 -0.58066905    
 -7.05135763E-02
 -0.27107790    
   1.3907752    
 -0.77866948    
 -7.76105970E-02
 -0.43213320    
  0.34416452    
  1.89756863E-02
 -0.26048633    
   2.0812693    
  -1.6112655    
  0.95808786    
 -0.90466261    
  0.20329486    
  0.64235038    
 -0.78672206    
 -0.17851420    
 -2.30651889E-02
  0.64884669    
  0.37958124    
 -0.86574274    
 -6.13332838E-02
 -0.33707497    
  0.25552499    
  0.13720134    
  0.11302350    
 -0.59391248    
   1.9279754    
  -1.7094507    
  0.89381802    
 -0.60613573    
  8.77056867E-02
 -0.22441663    
 -1.60517693E-02
 -0.34426934    
 -0.12121370    
 -9.17083174E-02
   1.3518082    
 -0.94822788    
  6.57169521E-02
 -0.38275683    
  0.51186121    
  2.45412234E-02
 -0.69922626    
  0.12048956    
   1.2642795    
 -0.57655227    
 -0.20430037    
  0.20701417    
  3.72381210E-02
 -2.25844460E-07
 -0.52308488    
  0.50463927    
 -5.46582863E-02
  1.67132709E-02
  0.38875178    
 -0.34550175    
 -0.52324831    
  0.44342598    
 -7.12465271E-02
 -0.29902819    
  0.71368176    
 -0.21959306    
 -0.44155133    
   1.1359636    
 -0.66203076    
 -8.70113298E-02
  0.56037956    
 -0.90868604    
  0.81764179    
 -0.91295177    
   1.0236492    
  -1.0618706    
 -0.24392089    
  0.51192975    
 -5.09450138E-02
 -2.11274382E-02
  1.08956051E-07
  0.13308631    
 -0.45823494    
 -0.12581994    
  0.56200719    
  8.24894905E-02
 -0.20786476    
  7.30759799E-02
 -0.23326159    
  0.37680969    
 -0.34347358    
  0.19319136    
  4.94333692E-02
 -6.30389154E-02
  0.44134352    
  0.18452178    
 -0.48550797    
  0.31845364    
 -0.63023335    
   1.6327415    
  -1.3359548    
  3.56120318E-02
  4.00051661E-02
 -8.77753943E-02
 -0.19153813    
   1.5907460    
  -1.5124137    
  0.23674937    
 -0.14518197    
 -0.36564347    
  0.21772352    
  0.20264487    
 -0.28571147    
  0.57634801    
 -0.76657474    
  0.55004632    
 -0.30616665    
  0.29789090    
 -0.26847705    
 -3.69047709E-02
  0.85585427    
 -0.21479201    
 -0.80845791    
  0.35845098    
  8.90797004E-02
 -0.22884171    
  0.31585297    
 -0.21084973    
 -1.94812696E-02
  0.25603899    
  0.30029237    
 -0.60332036    
  0.45354593    
 -0.41313645    
  0.30486050    
 -0.32149974    
 -0.12114429    
 -0.21465674    
  0.86721867    
  0.13451704    
 -0.87823111    
   1.3610831    
 -0.92162400    
 -0.10121007    
 -8.00425261E-02
  0.75678366    
 -0.59988946    
 -0.20953776    
  0.20404352    
 -0.36894974    
  0.36342493    
 -0.47277746    
  0.41578206    
  0.16456938    
 -0.42050290    
  0.33484754    
 -0.30867767    
  0.65171015    
 -0.70086938    
  0.19004378    
 -0.17848283    
  0.13926215    
  0.15415058    
 -0.49195731    
  4.56698760E-02
   1.2463650    
  0.18360463    
 -0.31073788    
 -0.83714539    
 -0.22146165    
 -9.23735574E-02
  0.16528010    
 -4.39190716E-02
  0.75257081    
  0.10919924    
 -0.50224167    
 -4.66559157E-02
 -0.21941923    
  0.34545985    
 -0.29472446    
 -6.19508028E-02
  0.18169478    
  0.77439499    
 -0.85941350    
  0.98168212    
  -1.1324258    
  0.75096691    
 -0.51834428    
 -1.90480147E-02
  0.17319888    
 -0.32521486    
  0.43003631    
 -0.28445110    
 -0.14558509    
  3.72432312E-03
  0.27740660    
 -0.38732079    
  0.67851788    
 -0.66205645    
 -0.16371997    
  4.79619065E-03
  0.22601034    
  0.18104848    
  0.18019629    
 -0.31281793    
  0.83211815    
 -0.52463353    
  0.31602007    
 -0.51017618    
 -9.53103155E-02
  0.15822397    
 -0.11284117    
 -0.19537561    
  0.35584456    
 -2.91124964E-03
 -0.82709509    
  0.64535671    
  0.81944108    
 -0.87701064    
  0.26520929    
 -9.84400958E-02
  0.40022656    
 -0.30463141    
  5.27169481E-02
 -0.31138402    
 -0.14679751    
  0.81944102    
 -0.47566926    
 -0.50077522    
 -0.20456737    
  0.38271311    
  0.95486760    
 -0.91790241    
  0.50516456    
  -1.0281605    
  0.58929747    
  0.54713935    
 -0.71076870    
  0.47830257    
 -0.12608179    
  0.70711190    
  0.13660827    
 -0.11677555    
 -0.59263235    
  0.10125384    
 -0.13459004    
  3.60647403E-02
 -2.20396090E-02
 -0.23083320    
  0.27176666    
 -0.13124223    
 -0.60562760    
   1.1458938    
 -0.47534660    
  1.98024604E-02
  0.36643106    
 -0.39196450    
  0.26147979    
 -0.58029258    
 -0.23008482    
  0.68815970    
 -0.18332188    
  0.51262587    
 -0.62032455    
  0.75160521    
 -0.58558100    
 -5.83253950E-02
  0.68863267    
 -0.64457256    
 -0.33074147    
  0.56303847    
 -0.27335840    
 -0.19074009    
  0.13534121    
  0.47079453    
 -0.32938281    
 -2.50358712E-02
 -0.17838553    
 -0.19656408    
  0.44563136    
 -0.25582391    
 -0.24455774    
 -7.64418542E-02
  0.51455718    
 -0.37520146    
  0.31475160    
  0.14349625    
  0.24299653    
 -0.28499752    
 -0.13468124    
  5.37441187E-02
  2.01447811E-02
 -9.24651846E-02
 -0.37469336    
  0.78638899    
 -0.55961573    
 -1.09290676E-02
  0.82507467    
 -0.51834446    
  0.63058329    
 -0.54043204    
 -0.61728120    
  0.94598269    
 -0.16753754    
 -0.47042301    
 -8.76216888E-02
  0.11083984    
 -0.32668415    
 -0.31222335    
  0.86923820    
 -7.84298405E-03
 -0.14674167    
  0.30426115    
 -0.40658668    
 -0.10274494    
  8.91854614E-02
  0.35769826    
 -0.26954988    
  5.47247343E-02
  0.22668774    
 -6.32813498E-02
  6.32816330E-02
 -0.56493646    
   1.0902787    
  0.18185642    
 -0.28613293    
 -0.79062706    
  0.42238599    
 -0.46065137    
  3.14160846E-02
  7.60697201E-02
 -0.20421553    
  0.79518175    
 -0.54126656    
 -0.15011823    
  0.36961907    
 -0.17215434    
  0.47252953    
 -0.44685012    
 -0.13232496    
 -6.30389154E-02
 -3.48465890E-02
 -0.21256146    
  0.10798881    
  0.19923800    
 -0.12710050    
  0.41397572    
  3.56754474E-02
 -0.11895195    
 -0.46790075    
  0.43852597    
 -0.27958488    
  0.16484591    
  0.10657544    
 -0.13431230    
  0.74490935    
 -0.82965016    
  6.26236573E-02
 -3.90927866E-02
 -0.20994221    
 -9.44906920E-02
  2.22727414E-02
  0.45837224    
  0.18278584    
 -0.68621099    
  0.85255075    
 -0.60123628    
 -0.36852172    
  0.19689548    
  0.19290367    
 -0.42138052    
  9.67674777E-02
 -7.03807622E-02
  0.31845382    
 -0.22884169    
 -3.88399363E-02
  7.16294199E-02
  0.22590470    
  0.16563892    
 -0.33336177    
  0.74812943    
 -0.84867036    
  0.36957231    
 -6.66652014E-03
  0.57054490    
 -0.65058750    
   1.0181670    
 -0.83644950    
  0.66868109    
 -0.92953593    
  0.49182275    
 -0.11419241    
 -8.11634436E-02
  9.98057947E-02
 -0.25736377    
 -0.16271989    
  0.55097276    
  0.50804383    
 -0.79881728    
  2.44659781E-02
 -0.10502489    
  8.98036957E-02
 -0.12393685    
  8.00428912E-02
  0.57776517    
  0.31779963    
 -0.52932012    
 -0.20388593    
 -0.25991508    
  0.10394609    
 -0.43127298    
  0.44707108    
  6.96196333E-02
  0.66797924    
 -0.60563618    
 -3.63674313E-02
 -0.36772469    
 -0.15072717    
  1.42522044E-02
  0.31673688    
  6.00179508E-02
  0.44874376    
 -0.84936607    
  0.26199251    
  0.37399617    
 -0.65550137    
  0.75057912    
 -0.20871319    
 -0.18519105    
 -9.77268815E-02
   1.0277166    
 -0.90951091    
 -8.82404819E-02
  0.67827713    
 -0.67459381    
 -0.38544607    
  0.45639816    
 -0.44031170    
  0.61863005    
 -2.90717091E-02
  0.34151661    
 -0.38061932    
  0.29303578    
 -0.29918960    
 -0.25529042    
  8.03491175E-02
 -0.12100507    
 -0.11882108    
   1.0523890    
 -0.37573189    
 -0.31253317    
 -6.36731237E-02
  4.06837165E-02
  0.26159731    
 -0.62160015    
  0.59831321    
  0.49871075    
  0.38674319    
 -0.99023277    
 -0.19519489    
 -0.53345931    
  0.53698665    
 -0.31143600    
  0.25344911    
 -3.80275398E-02
  0.36324248    
 -0.16362953    
 -6.22130446E-02
  0.24717678    
 -0.17234513    
  7.25393072E-02
  7.57727250E-02
 -0.54752713    
   1.4809669    
 -0.52977824    
 -0.62343240    
 -0.27763164    
 -0.14824237    
  0.49733293    
 -0.10223057    
 -0.29698461    
 -5.77084199E-02
  0.81422508    
 -0.55797243    
  0.57536405    
 -0.37156352    
  0.34092668    
  8.51579756E-02
 -0.23598082    
  7.72225298E-03
  7.64863193E-02
 -0.26188925    
 -0.16397229    
  0.22677338    
  0.48081452    
 -0.39476970    
 -0.17068754    
  0.59894067    
 -0.48854524    
  0.19681132    
 -0.20817505    
 -4.08221409E-02
 -0.22986236    
 -1.50946137E-02
  7.57600181E-03
 -0.22787169    
 -4.35905419E-02
  0.14705361    
   1.3189027    
 -0.84996802    
 -0.62095112    
  0.48665547    
 -0.57502437    
  1.08108744E-02
  2.12773848E-02
 -1.28648319E-08
  0.47328758    
 -0.33581653    
  0.18384953    
  0.32053337    
 -0.14908513    
  0.43607417    
 -0.56273907    
  0.84990126    
 -0.57692534    
 -0.33314458    
 -0.19166723    
  0.32228777    
 -8.88684615E-02
 -0.56427342    
  0.99058533    
  6.57514781E-02
 -0.36646309    
 -0.16735233    
 -0.25464216    
 -0.22941297    
   1.2226651    
  0.14458141    
 -0.44468576    
 -0.19845097    
  0.35971925    
 -0.29194626    
  0.55267262    
 -0.13493742    
 -0.81468952    
  0.44152984    
 -5.31594343E-02
  0.12921184    
 -0.30466020    
  0.11930390    
  7.32392743E-02
 -0.38865793    
  0.14698225    
  0.97224957    
  -1.2292325    
 -8.74344260E-02
   1.1609277    
 -0.80222404    
  7.06734788E-03
  0.57953662    
 -0.59372151    
  0.33391795    
  0.11806726    
 -0.48465577    
 -7.26898611E-02
  0.52735507    
 -0.33647236    
  0.24326740    
  0.56875497    
 -0.65740341    
 -5.63370343E-03
 -0.51271045    
  0.83167762    
 -0.24546455    
  6.10878021E-02
 -6.10875003E-02
  0.34505910    
 -0.32427937    
 -8.86484832E-02
 -0.44120872    
  0.16470005    
  0.49514779    
 -0.61710644    
 -2.11422406E-02
  0.40546533    
  0.33565781    
 -0.66701519    
  3.89155038E-02
 -0.11302319    
  0.22825880    
 -0.31294188    
  0.55361784    
 -0.46467012    
 -0.29479966    
  0.59095609    
  0.38414225    
  4.01319638E-02
 -0.74629462    
  0.19748975    
 -0.27462533    
   1.1699088    
 -0.94676483    
  5.14819324E-02
  0.12453029    
 -0.54080641    
  0.61400986    
 -0.16946362    
  0.56902862    
 -0.47276893    
 -3.54305729E-02
  0.12901293    
  5.74724143E-03
 -0.19558991    
 -0.21274492    
  0.94350332    
 -0.50136280    
  2.76604271E-03
 -8.32197256E-03
  7.51021802E-02
  4.79286835E-02
 -0.46117571    
  0.14179803    
  0.17381108    
  0.17230007    
 -6.43786639E-02
 -0.46744919    
  0.16170232    
 -0.39510244    
 -1.30651458E-07
  4.53480370E-02
  0.92706990    
  -1.0145292    
 -1.62606668E-02
  3.75379063E-02
  0.79560900    
  -1.4782846    
   1.2791963    
 -0.35048288    
  0.38747177    
  0.39234424    
 -0.88838172    
  3.16054374E-02
  0.80249989    
 -0.89072400    
  0.70280927    
 -0.51725656    
  0.21015638    
 -1.98025443E-02
 -0.16644803    
  0.47638100    
 -9.21367481E-02
 -5.51104657E-02
  0.25821534    
 -0.28987265    
  0.30937481    
 -0.58350384    
 -1.16055505E-02
  0.89664364    
  0.16497602    
 -0.71905202    
 -0.27487299    
  0.12623227    
  6.21315837E-02
  0.22555046    
 -0.57536393    
 -1.29034938E-02
  8.70112479E-02
 -0.13126625    
 -6.06244579E-02
  0.13892524    
 -0.18315864    
 -0.29609242    
   1.2850543    
 -0.27099955    
 -0.39813900    
 -1.10091371E-02
 -5.69413602E-02
   1.0101795    
 -0.87177700    
  0.11853854    
 -0.17810066    
  7.30759799E-02
  0.80419636    
 -5.55699505E-02
  0.15415086    
 -0.86977082    
  0.25131452    
 -0.41689384    
 -3.11308391E-02
  1.17879706E-02
  0.36561921    
 -0.30132484    
  3.24354209E-02
 -0.16963658    
  0.32682210    
  0.47378457    
 -0.77981544    
  0.44710979    
 -0.24981166    
  0.74739230    
 -0.55442941    
  0.31108317    
 -0.13762124    
 -0.51944959    
  0.12909240    
  8.93153846E-02
  0.27253613    
 -0.15898149    
  1.12363053E-02
  0.13318229    
 -0.34728849    
  0.28421590    
 -0.68278450    
  0.14378773    
 -4.47432557E-03
   1.1481853    
 -0.97940773    
  0.43286428    
 -0.78845721    
  0.63757724    
  4.47000340E-02
 -0.28223243    
  0.62182242    
 -0.92901707    
  0.64263129    
  8.20335150E-02
 -0.20014051    
  0.81384128    
 -0.92472422    
 -9.20582786E-02
 -0.47000375    
  0.10307205    
  0.41911733    
  0.32183802    
 -0.27547196    
 -0.18426520    
  0.17123556    
 -4.01393324E-02
  0.12496217    
 -0.40697214    
  0.24728407    
  0.22385013    
  9.68500301E-02
 -0.21994331    
 -0.29946589    
 -0.18404731    
 -7.53041506E-02
 -5.15873507E-02
   1.1831698    
 -0.59212047    
  0.57026136    
  0.22203808    
 -2.84236781E-02
 -0.90347475    
  0.24756208    
 -0.45953226    
  0.49118954    
 -0.38167104    
  0.30210024    
  0.69007522    
 -0.99633336    
 -0.44368643    
   1.5184044    
 -0.69172567    
  7.28760270E-08
  0.17423971    
 -8.20336714E-02
  0.34494865    
 -0.56421351    
 -0.32492641    
  2.64333058E-02
 -4.44516651E-02
  0.71562016    
 -0.38239995    
  0.13108529    
 -0.21602593    
  0.23582855    
 -0.22174375    
  4.11016755E-02
  0.18343973    
  0.43663192    
 -5.37665151E-02
 -0.22791681    
 -0.58444309    
  0.17658272    
  0.12495142    
 -0.31015500    
  0.65340704    
 -0.81770974    
  0.53002799    
  0.15028208    
  0.80430496    
  -1.0457019    
  0.30399558    
 -0.13770111    
  2.74742544E-02
 -0.46837902    
   1.6171998    
  -1.3230454    
 -0.13815024    
  0.14778146    
  4.68103811E-02
 -0.11625961    
 -5.63528985E-02
 -0.11506935    
  0.51326180    
 -0.32823363    
  0.33791891    
 -0.42615956    
  0.51597846    
 -0.41765344    
 -0.28879768    
 -0.19671027    
  0.35721830    
  0.20858957    
 -0.25928250    
  0.32786378    
 -0.14554222    
 -9.06542912E-02
  0.43424425    
  0.47619024    
  -1.0597304    
  0.37680969    
  5.10023423E-02
  2.18589585E-02
 -5.42004360E-03
 -9.09719244E-02
 -2.40975879E-02
   1.0811849    
  -1.2465773    
  0.55239540    
  0.31826529    
 -0.21228428    
 -0.61267495    
  0.91422689    
 -9.07748640E-02
 -0.80979949    
  0.98505747    
 -0.54734957    
 -0.68660402    
  0.40835959    
 -3.52977626E-02
  0.11578514    
 -0.33221471    
  2.20598411E-02
  0.40182221    
  0.18394241    
 -0.34746349    
  0.11619005    
 -0.31526980    
  8.70115608E-02
  0.13192767    
  0.46719086    
 -0.53698665    
  0.61485988    
 -2.30651870E-02
 -0.25489226    
 -0.51801968    
  0.28406546    
  0.94837904    
 -0.65798330    
 -0.31237462    
 -9.61436480E-02
  7.93368593E-02
 -4.62511815E-02
  0.65546352    
 -3.27899233E-02
 -0.47957286    
 -0.27917126    
 -0.54531181    
  0.81157970    
  0.31774512    
 -4.44516800E-02
 -0.14889424    
 -0.15606384    
 -0.52341557    
 -1.36674428E-02
  0.30248043    
 -0.32568300    
 -2.85733175E-02
 -0.16793293    
  0.16309011    
   1.8799838    
  -1.2214078    
 -0.14581050    
 -0.22024076    
  0.22892384    
  1.14616584E-02
 -0.25866726    
  4.33279574E-02
  5.49968481E-02
  0.27081841    
 -0.58676660    
  9.19682533E-02
  0.88483882    
 -0.62150967    
  0.15185109    
  0.59451652    
 -0.79918534    
  5.92280664E-02
  0.20963407    
 -0.47937405    
  0.19341731    
  6.87307492E-03
  0.56157082    
 -0.38612220    
 -0.11563022    
  0.67524618    
 -0.42285705    
 -0.17483111    
  0.96237636    
 -0.92430460    
 -0.46770722    
  0.34235260    
  4.45932336E-02
 -0.25398842    
 -0.52702016    
  0.94181269    
  0.61022669    
 -0.37915716    
 -0.48314235    
  0.49777156    
 -0.66049141    
 -0.20918530    
  0.56385028    
 -0.20569113    
  0.33250996    
  0.30551204    
 -2.96866484E-02
 -0.63285482    
  0.20741764    
  3.67793255E-02
  2.73991395E-02
 -7.28615075E-02
 -0.30725208    
  0.32454357    
 -0.20895873    
 -0.40722734    
  6.65205792E-02
 -0.10977088    
  8.47065672E-02
  0.44038141    
  0.66160917    
 -0.39372978    
 -0.56651443    
  4.73204702E-02
  7.29067847E-02
  0.24783613    
 -0.29584554    
  0.91629058    
 -0.34967387    
 -6.23704344E-02
 -9.06182379E-02
 -0.14247561    
 -0.18859096    
  0.18546125    
 -9.53102335E-02
  3.72294821E-02
  0.25903669    
 -0.16101196    
 -0.24830694    
  0.18937536    
 -0.19324374    
  0.36054358    
 -4.70350534E-02
  0.64824474    
  -1.3967189    
  0.81159544    
 -0.18338571    
  0.88183808    
 -0.50994408    
 -0.40106952    
  8.81070718E-02
 -0.26780054    
  0.49335116    
 -0.33359176    
 -0.17964077    
 -0.27042884    
  0.17351101    
  0.28989181    
  0.55297112    
 -0.50134671    
  0.93251055    
 -0.91073668    
 -0.33708790    
  0.60299629    
 -0.62038785    
 -0.17185022    
  6.06246293E-02
  0.92604685    
 -0.51731926    
  0.41087952    
 -0.29708555    
 -3.55068855E-02
  0.73300487    
  -1.0828185    
  0.30673048    
 -0.13443021    
 -4.03723121E-02
  0.40421596    
  7.47210626E-03
 -0.30857697    
 -8.82404819E-02
  3.68323829E-03
 -0.75377178    
   1.6522579    
 -0.75171566    
 -0.33203754    
  0.61015040    
 -0.77318984    
  0.78275925    
 -0.37382805    
  0.64712143    
  -1.0003419    
  0.31081173    
  0.14117357    
 -0.13040164    
  7.56372064E-02
  0.73211312    
 -0.42638302    
 -0.38136768    
 -6.26355559E-02
 -0.22029589    
 -8.91680643E-02
  0.87719429    
 -0.58305651    
  0.12334438    
  0.44232017    
 -0.39890769    
  0.70290327    
 -0.65816742    
  0.15325741    
 -0.32686710    
  0.31337157    
  3.47166285E-02
 -0.17135839    
 -0.12599434    
 -0.19012558    
  5.40673323E-02
  1.20726731E-02
  0.17898282    
  2.64040753E-02
  0.13962020    
 -0.19658719    
 -0.10536057    
  0.16232724    
  0.24441423    
 -0.16311918    
 -4.29514125E-02
  9.27419439E-02
 -6.49195835E-02
  0.78762573    
  -1.4273474    
  0.19381581    
  0.12935579    
 -0.37659717    
  0.78623766    
 -0.78015846    
  0.23159277    
  0.78055924    
 -0.59264410    
  1.18815033E-02
   1.1948763    
 -0.97330910    
 -7.53218532E-02
  0.80866021    
  1.80183630E-02
 -0.71420062    
  0.38188642    
  0.39852530    
  0.16876683    
  -1.3071570    
   1.1590662    
 -2.73242150E-03
 -0.85141009    
 -9.40287709E-02
  5.14695048E-02
 -0.15918000    
 -0.10318419    
  0.89697510    
 -0.64469469    
  0.19017376    
  3.83608267E-02
 -0.19530873    
  0.19530872    
 -0.13815026    
 -0.21622315    
  9.84401256E-02
  7.68323466E-02
  0.16284028    
 -0.10354056    
  0.20726073    
  0.58669162    
 -0.43394923    
 -0.46536312    
  9.92814302E-02
  0.23526475    
 -0.32449597    
  1.65291671E-02
  0.11449896    
 -0.14445114    
  0.12377086    
  2.98048346E-03
  0.33349165    
 -2.37335674E-02
 -2.43105721E-02
 -0.76983976    
 -0.11236280    
  0.50974387    
  0.13068666    
 -0.16705397    
  7.77088404E-02
 -7.43476376E-02
 -9.49745178E-02
  0.27841440    
 -7.84146860E-02
 -0.11175878    
 -4.49126773E-02
  0.28679836    
 -0.51614469    
   1.6613976    
  -1.4534804    
  0.92849040    
 -0.75645018    
 -0.26662880    
 -0.43567908    
   1.4924214    
 -0.48585275    
 -0.70669132    
  9.04998928E-03
  0.43505302    
 -0.21371274    
 -8.66830647E-02
 -1.58732571E-02
 -0.18392268    
  0.53739280    
 -5.18850014E-02
 -0.31365746    
  0.17078410    
 -0.10044257    
  0.23738119    
  0.15159640    
  3.27072144E-02
 -0.25841150    
  0.17049998    
 -0.35667497    
 -4.74396162E-02
 -2.04504821E-02
  1.28610154E-07
  0.47976983    
  3.27072144E-02
  0.11888255    
  0.26489687    
 -0.76117671    
  0.18111727    
  5.27980737E-02
 -0.22672139    
 -0.11778309    
  0.12136072    
   1.0334386    
 -0.69696629    
  0.17934097    
  0.32636982    
 -0.75994468    
 -0.18363813    
  0.88006932    
 -0.50266230    
 -0.15505457    
 -3.87145504E-02
  0.44417951    
 -0.38976634    
 -0.10501447    
 -0.25032619    
 -3.16051431E-02
 -3.26369256E-02
  0.33850145    
  0.22043718    
  0.20730066    
 -6.83635622E-02
 -0.16362935    
 -0.26208630    
  5.27364910E-02
 -0.42448023    
  0.12762369    
  0.67454219    
 -2.35013198E-03
 -0.48374456    
 -5.08917868E-02
  5.47011495E-02
  0.25679159    
  1.45988660E-02
  8.07114318E-02
  0.27218825    
 -0.39432582    
  0.58812231    
 -0.37164736    
 -0.21045056    
  1.72067899E-07
  0.24864167    
  0.38893571    
  -1.1178437    
  0.28889504    
  0.27487290    
 -1.39085967E-02
 -0.24652402    
  0.30103347    
 -0.37928575    
  0.60824764    
 -0.26405346    
 -0.49447632    
  0.42332283    
 -4.21747081E-02
 -9.00929198E-02
  0.69314730    
 -0.48972547    
  0.29316139    
 -7.88480416E-02
 -0.12501524    
 -0.53113067    
  0.41114685    
 -0.18971406    
  0.67587537    
 -0.56573224    
 -4.71045561E-02
  0.15461007    
 -0.30341563    
  0.14880584    
 -0.22636423    
  6.25204444E-02
  3.78093077E-03
  0.52729291    
 -0.45804846    
 -0.39670068    
   1.2277709    
 -0.15210791    
 -0.13149275    
 -0.41261873    
 -7.67147765E-02
 -0.13116108    
  0.50855023    
 -0.57511097    
 -2.87493560E-02
  0.20633656    
 -0.34943712    
  0.65142316    
 -0.29522917    
  0.46747506    
 -0.80462086    
  0.36044139    
  0.33270594    
 -0.20040876    
 -0.99729449    
   1.1567831    
 -7.92239159E-02
 -0.54509389    
   1.3782346    
 -5.79724833E-03
  -1.1185776    
  0.15770303    
 -4.98543270E-02
 -0.15149188    
  0.37399617    
 -0.15457726    
  0.61235785    
 -0.82436949    
  0.38433328    
 -0.44127455    
  0.16524936    
  0.56433511    
 -0.25373876    
  0.50106949    
  0.26009944    
  -1.0717653    
  6.60064677E-03
 -0.32795575    
  0.69770312    
 -0.23457231    
 -4.10614647E-02
 -0.31397292    
  0.11595996    
  0.19501455    
 -0.39204198    
  0.94000733    
 -0.56309408    
  0.24485728    
 -0.80142885    
  0.14345515    
 -0.22084212    
   1.3920249    
  -1.0914947    
 -0.37198910    
   1.4734346    
 -0.93340951    
 -3.60339833E-03
  5.61549366E-02
  4.34125215E-02
 -3.66096236E-02
 -0.33986795    
  0.33647239    
  9.09716263E-02
 -9.09716263E-02
  0.23262230    
 -0.19261694    
  0.17904809    
 -0.10657563    
 -0.47304779    
  0.24151038    
  0.92620319    
 -0.98946518    
  8.22378844E-02
  0.58820415    
 -0.50181973    
  0.38455862    
 -0.82333070    
 -0.11912102    
  0.91869766    
 -0.74241811    
   1.1809832    
 -0.75551760    
 -0.63232857    
  0.25613388    
 -6.45383149E-02
  0.17373773    
 -5.31097278E-02
  0.38092384    
 -0.17243257    
  6.77620471E-02
  0.24901289    
 -0.38155940    
 -3.20027508E-02
  0.21498011    
   1.1105627    
  -1.0470488    
  0.29610798    
 -0.33692983    
 -0.18232137    
  0.12629385    
  0.16522706    
 -0.38414246    
 -5.19596376E-02
  9.32880417E-02
  0.10738289    
  0.22387040    
 -7.23206177E-02
  0.16126828    
  0.33190262    
 -0.59853113    
  0.12086492    
 -0.13837841    
  7.81382322E-02
  0.71895504    
 -0.96607685    
 -0.27796674    
  0.82252622    
 -0.47975978    
 -0.17528769    
 -0.80162781    
  0.99633360    
 -0.17160968    
  3.58783938E-02
  0.44716799    
  0.53970069    
 -0.83586907    
  0.33755407    
  0.21989505    
 -0.14946173    
 -6.50424659E-02
 -0.44243053    
  0.81695580    
 -0.59632581    
 -3.06668282E-02
 -0.55443907    
   1.5186956    
 -0.59281248    
 -0.28529838    
  0.19806994    
 -0.28076169    
 -0.21884257    
 -1.73164345E-02
  8.77390057E-02
  0.37294206    
 -0.21764883    
  0.25017235    
 -0.52424848    
  0.60367602    
  0.29443285    
 -0.69131398    
  3.24354209E-02
  0.30089250    
 -0.13465671    
 -9.44097713E-02
  0.14989844    
  0.34696871    
 -0.67721051    
  1.95699539E-02
  0.73860967    
 -0.47148600    
 -0.23283413    
  0.48809734    
 -0.30702499    
 -5.12933321E-02
  0.65969938    
 -0.94300491    
  0.16470005    
  0.25378045    
 -2.91567501E-02
  0.85277730    
 -0.23169185    
  -1.3442649    
 -0.47489360    
   1.2694302    
  0.10948434    
  0.14671575    
 -7.98649266E-02
  0.35736763    
 -0.53646129    
 -4.80997302E-02
  0.15539223    
 -1.75222438E-02
 -9.80919749E-02
 -0.11188141    
  0.34885630    
 -0.69534731    
  0.32125342    
  0.12309384    
 -0.70451105    
  0.91514719    
 -0.42394117    
  5.77409081E-02
 -9.69615877E-02
  0.43296254    
 -0.14983588    
 -0.19611479    
  0.33169898    
 -0.30863377    
  0.11088266    
  0.81384128    
  -1.0986124    
  6.38116375E-02
  7.35884979E-02
 -6.77953241E-03
  0.27484480    
 -8.63066986E-02
 -0.23021057    
  0.36444631    
 -0.56393552    
  0.37766543    
  4.63850237E-02
  0.42695132    
  0.94292027    
  -1.6718190    
   1.0701132    
 -0.98214418    
  0.48739529    
 -0.21029527    
 -6.59578964E-02
 -9.21901911E-02
 -0.10501447    
  0.20287034    
  5.49589358E-02
  0.40724617    
 -0.69671237    
  0.64747703    
 -0.61930621    
  0.66139847    
  0.15874861    
 -0.77599692    
 -0.54805505    
   1.5671781    
  -1.0125006    
  3.88397314E-02
  0.29006043    
 -0.45913675    
  0.31365755    
 -0.73809862    
  6.13006875E-02
  0.47000375    
 -2.39327960E-02
  0.19720456    
  0.16223486    
 -0.20578283    
 -0.36476162    
  0.25841162    
  0.75706667    
 -0.71189791    
 -0.30358046    
  0.10536070    
  0.66387671    
 -0.14233930    
 -0.53314281    
   1.1783557    
  -1.1590872    
   1.1112548    
 -0.77970159    
  0.21378492    
 -0.27887145    
  0.15665388    
  2.49678711E-03
 -0.35560665    
  0.93252814    
 -0.90792245    
 -0.16579242    
  0.23940404    
  9.53101814E-02
  0.31444693    
 -0.19308600    
  7.50350133E-02
 -0.52294701    
  0.60391617    
 -0.33469620    
 -0.46628395    
  0.19706382    
  0.49608323    
 -0.29763231    
 -5.48080578E-02
  0.57161587    
 -6.57320544E-02
 -0.33477494    
  0.20578310    
  5.17764688E-02
 -0.27552393    
  0.27552408    
  5.79225607E-02
  0.24116221    
  -1.0488509    
  0.44044486    
 -0.26298949    
 -0.16779329    
  0.88106221    
 -0.26276287    
  0.20536983    
 -0.30327427    
 -4.38028499E-02
 -0.67833209    
  0.23948003    
 -3.77401635E-02
  0.39580312    
  0.10730022    
 -0.11705653    
 -3.32255103E-02
  0.23656668    
  0.15984879    
 -0.33738175    
  0.10854006    
  0.11841763    
  0.10814845    
 -3.00598685E-02
 -0.20223694    
  5.58804832E-02
  0.19671014    
 -0.10585658    
  0.21366939    
 -0.41048780    
  5.58146685E-02
 -0.36076510    
  0.30495009    
  0.21647494    
 -0.38023844    
  3.55254579E-03
 -0.19516978    
  0.67356008    
 -0.37090445    
  0.30034065    
 -0.14710027    
 -0.16606107    
  5.64412735E-02
  0.58030599    
 -0.62711638    
  0.96310115    
  -1.2328410    
  9.18810442E-02
  0.11863098    
  0.12715495    
 -0.24961017    
  0.17205186    
   1.2055845    
  -1.0899543    
  0.49343389    
 -0.69666195    
  0.79833144    
 -0.70430249    
  0.29962987    
 -7.90536553E-02
  0.63220102    
 -0.82745945    
  0.34092668    
  7.69611448E-02
 -0.48242608    
 -0.12028638    
  0.26004818    
  0.25228029    
  0.19389120    
  0.33169004    
  -1.8422823    
   1.4008930    
 -0.11159100    
 -0.45529741    
 -5.63000850E-02
  4.52909060E-02
   1.0045315    
 -0.74871713    
  0.67294443    
  0.26706263    
  -1.0549370    
 -0.11898547    
 -0.20348242    
  0.35711727    
  0.33381504    
 -0.70429564    
 -9.00893006E-03
  0.36388889    
  0.32925865    
 -0.10234866    
 -4.09266539E-02
 -0.19546245    
  0.44590607    
 -0.44908574    
  0.14225101    
  0.52997804    
  -1.0417252    
  0.17306209    
  3.05365082E-02
  0.19105509    
 -2.83481237E-02
  0.30588603    
  0.22267298    
 -0.82372367    
  0.40403357    
 -0.15128936    
 -0.10166351    
  0.36658874    
 -0.41187954    
  0.27798268    
  2.59757005E-02
  0.42892954    
 -0.52139455    
  0.66622549    
 -0.30767733    
 -0.36796758    
 -7.19262958E-02
  0.82921755    
 -0.71710032    
  0.29221737    
 -0.18322691    
 -0.28046176    
  0.23884684    
 -0.10756646    
  0.18913299    
 -0.22118734    
 -0.16616593    
 -0.14903574    
  0.20875485    
 -0.30228087    
  0.44393158    
 -0.12014417    
  0.14191833    
 -9.68497023E-02
  0.29443896    
 -0.36828601    
  2.16613598E-02
 -0.30691352    
  0.29614154    
  0.27861568    
 -0.31164613    
  0.15201639    
  0.23841113    
 -0.15246858    
 -0.23423432    
 -0.31150779    
  8.74341652E-02
 -4.66217147E-03
  0.62298518    
 -1.97102267E-07
 -0.25886175    
  0.28116739    
 -0.24921559    
 -8.87282267E-02
  0.11050213    
  2.73158327E-02
 -0.14818047    
 -0.16989894    
  0.31207332    
  0.27936438    
 -0.43552500    
  3.11982054E-02
  0.46615678    
 -0.62486827    
  0.31918058    
 -0.20942990    
  0.32203147    
  0.23502056    
 -0.15998577    
 -0.28527516    
  0.64219111    
 -0.40884361    
 -1.27717312E-02
 -8.02571028E-02
 -4.85116541E-02
 -0.11778307    
 -0.16019967    
  9.56611261E-02
  0.70014000    
  -1.0102952    
  0.53259659    
 -0.12235820    
 -0.14677058    
 -5.67259863E-02
  0.26505423    
 -0.34186006    
  0.85566598    
  2.12024301E-02
 -0.62882733    
  0.21722446    
 -7.67497644E-02
 -2.59754900E-02
  0.14912558    
 -0.44660184    
 -7.90530816E-03
  0.12306010    
  0.23361492    
  0.35222062    
 -0.46067235    
  0.36867708    
 -4.82548214E-02
 -0.36797461    
 -1.63670629E-02
  0.11814967    
  0.51725674    
 -0.76940894    
 -0.40357998    
 -0.13272464    
  0.52872890    
 -0.28895044    
  0.18062817    
  0.99763644    
  9.10397023E-02
 -0.80630445    
  0.46037269    
 -0.86424166    
  0.57924414    
 -0.16583635    
 -0.39444986    
  0.28768227    
   1.5750506    
  -1.4249320    
  0.43727696    
 -0.30412433    
 -7.43121430E-02
  0.11587656    
 -0.14780940    
  0.19015704    
 -0.35667515    
  0.91280007    
 -0.98878646    
 -0.13675901    
   1.0363702    
  -1.0804298    
  0.23567739    
 -0.17452277    
  0.24327859    
 -7.23207965E-02
  -1.3307244    
   1.6722857    
 -0.78896487    
  0.51972461    
  2.94620004E-02
  0.25987956    
  0.91827893    
  -1.0857853    
  5.71584888E-02
  0.56594473    
 -0.37900466    
 -0.24116206    
  5.14397621E-02
 -0.13392940    
  2.51584053E-02
 -0.31496587    
  0.39261690    
 -9.96299461E-02
 -5.21288924E-02
  0.16602437    
  0.15455522    
  0.65479988    
  -1.1345596    
  0.81831032    
 -0.30748466    
 -0.59250349    
  0.24752489    
 -0.24327837    
   1.1916085    
  -1.3722367    
  0.17638193    
  0.13140169    
  0.24674343    
  2.87375059E-02
  2.82897055E-03
  0.35921395    
  0.28025803    
 -0.33082494    
 -0.68077606    
  0.46897873    
 -0.13720110    
 -0.19059084    
  0.50368273    
 -0.53256559    
  4.65202369E-02
  0.14612649    
 -0.26872879    
  0.96790034    
 -0.70219690    
 -0.16788089    
  0.17693087    
  9.99404714E-02
  0.28427938    
 -0.14499015    
 -5.09203225E-02
 -0.10480808    
 -0.17461655    
  0.12941119    
  0.20800076    
  3.00600138E-02
  0.38475078    
 -0.62570584    
  0.57807785    
 -0.95356226    
  0.56262529    
  0.10487954    
  0.76011795    
  -1.3350009    
 -6.76200911E-02
   1.1441966    
 -3.93960718E-03
  -1.0920548    
  0.45020106    
 -0.41173452    
  0.62886018    
  0.16131115    
 -0.44564512    
  0.73503834    
 -0.76214004    
 -5.94234616E-02
  0.21200319    
 -0.22373325    
 -0.32474172    
  0.62779206    
 -0.42860645    
  0.26056165    
  0.33056390    
 -2.62679122E-02
 -0.32512999    
  5.62806018E-02
 -0.17045188    
 -0.37067878    
  0.15780707    
  0.29766855    
  3.98459435E-02
 -0.24686000    
 -0.15470639    
  0.41192913    
  0.14378773    
 -0.52506322    
 -0.10745934    
  0.31462651    
 -0.28156587    
  0.43483970    
  0.14204787    
 -0.64413953    
  0.36705548    
 -0.12496252    
  0.71508914    
 -0.90220004    
 -5.06438203E-02
  0.15229359    
  0.72064680    
 -0.56596500    
 -0.12177181    
  0.37626606    
 -0.25131452    
  0.23387946    
  0.36617717    
 -0.42304012    
 -0.61146915    
  0.34136200    
 -0.24338171    
   1.0216514    
  5.44883013E-02
 -0.52353227    
  0.14497471    
 -0.29063645    
  2.91565191E-02
  0.17848295    
 -0.18424638    
  0.68005621    
 -0.73043716    
  0.38809103    
 -0.55293715    
  0.10212944    
  7.17934966E-02
  0.26560286    
 -0.46861875    
 -0.42596897    
  0.49027693    
  8.61458480E-02
 -0.24318419    
 -9.77424458E-02
  0.35667500    
  0.65004402    
  -1.1150602    
  0.55462813    
 -0.40261185    
  0.23503847    
 -0.20972048    
  0.21309334    
 -9.16131735E-02
  0.44525352    
 -9.67295915E-02
 -0.62276644    
  0.34887782    
  0.23404284    
  7.81645775E-02
 -0.37219021    
  0.31547415    
 -0.14228480    
 -0.26450709    
  0.50763339    
  0.43305835    
 -0.57174176    
 -8.62601697E-02
  0.57536429    
 -0.60276306    
  0.31508121    
 -0.37223944    
 -9.23733413E-02
 -0.51922417    
  0.27250746    
 -5.17762154E-02
  1.43886171E-02
 -2.40975637E-02
  0.23767184    
  0.23233195    
 -0.28362516    
   1.2963344    
  -1.0280703    
 -9.33128595E-03
  0.25754502    
  4.94800210E-02
 -0.57408768    
  0.30688444    
  0.10265415    
 -0.20036983    
  0.13601187    
 -8.12476948E-02
  0.30091712    
  0.41086450    
 -0.45110634    
  0.31095988    
 -0.47603929    
  0.42148039    
 -7.77088478E-02
 -0.20067059    
 -0.51909006    
  0.73579317    
 -0.55070931    
  0.34871238    
 -0.27238980    
  0.17269063    
  0.21667095    
 -0.26909694    
 -4.63849157E-02
  4.63850237E-02
 -0.26434907    
  0.15678278    
 -3.85901332E-02
  0.65300786    
 -0.52688092    
 -0.10664595    
 -0.22636423    
 -2.03672033E-02
 -9.48986039E-02
  0.11526599    
  0.69112915    
 -0.27231252    
   1.1938421    
  -1.2234541    
 -0.14373174    
  7.00438619E-02
 -0.14877318    
  0.30627948    
 -0.22755040    
  0.25969154    
 -4.47834954E-02
 -0.41698158    
  3.85375833E-03
 -0.13133602    
  0.66196442    
  0.39637437    
 -0.59328103    
 -0.62140310    
 -6.35135472E-02
  0.28768191    
  0.31696209    
 -0.38040853    
  1.56413176E-08
  0.27670482    
  0.38989189    
 -0.69314724    
  0.46494621    
  2.50360649E-02
  0.17819212    
 -0.27021125    
 -0.35839769    
  0.25370637    
 -0.23661168    
  0.95453322    
 -0.81994289    
  0.29045591    
 -0.10505256    
  0.45058557    
 -0.44751355    
 -6.65857419E-02
  0.22248779    
  0.16644831    
  0.25722274    
 -0.54935944    
  0.20148215    
 -0.32149974    
 -0.43959808    
  0.71885544    
 -0.31339037    
  0.80318409    
 -0.65800208    
  0.71688718    
 -0.67859077    
 -0.33301008    
 -4.04029945E-03
 -6.69707134E-02
  0.86931700    
 -0.10717691    
 -0.34948575    
 -0.14133920    
  0.64237493    
 -0.61631483    
  0.43399325    
 -0.29325289    
 -9.36358050E-02
 -7.31646642E-02
  0.58888620    
 -0.37037373    
 -0.33012623    
 -2.23887861E-02
 -7.84714520E-02
  0.13353126    
  0.16430317    
 -0.10873307    
 -0.34802517    
  0.20284320    
  0.21056463    
 -0.11029544    
  0.13220537    
  0.25543398    
  2.13533230E-02
 -0.38455847    
 -7.14588761E-02
  0.30693969    
 -0.32941267    
  0.17025432    
 -5.92277125E-02
 -3.09833251E-02
 -0.14256312    
  0.96814817    
 -0.51286960    
 -0.28512764    
  0.17435327    
 -0.51082575    
  0.23638856    
 -2.66682860E-02
 -8.03647414E-02
  0.67626929    
 -0.42263302    
  0.16430320    
  0.37089840    
 -0.34640741    
 -0.51172215    
  0.99142307    
 -0.33248672    
  0.12829746    
 -0.52797872    
  0.91143465    
 -0.85101372    
 -0.19345818    
 -0.29694739    
  0.28501904    
   1.1631509    
 -0.66601843    
 -0.12694922    
 -0.16479656    
  0.15368547    
 -0.41670108    
  0.33828649    
  0.23575251    
 -0.87881571    
  0.45041651    
 -8.40187073E-02
  0.37718025    
  0.72672975    
 -0.74048537    
  0.59269893    
 -0.77115035    
  1.64206307E-02
  3.52038331E-02
 -1.58479605E-02
  3.45404074E-02
  0.21321782    
 -0.21941003    
 -0.10812489    
 -0.30045083    
  0.53392154    
 -0.55278993    
  0.52782333    
  0.57237494    
 -6.21115603E-02
  2.82644257E-02
 -0.42449772    
 -0.31563827    
  0.11357392    
  0.91260320    
 -0.64506078    
 -0.37768534    
  0.29705593    
 -0.27671611    
  5.86485863E-02
  0.13866077    
  9.20492709E-02
 -3.58094200E-02
 -0.16068217    
  0.39624855    
 -0.35432616    
  5.84793044E-03
  0.17842670    
 -0.43266106    
  0.16270712    
  0.20443940    
 -0.24021575    
  0.14750603    
 -0.13762151    
 -0.36372533    
  0.44854850    
  0.21831255    
 -0.55538756    
  0.39840782    
  2.24098116E-02
 -0.32053337    
 -0.22123709    
  0.59306371    
 -0.20359899    
  0.41403052    
 -4.35800068E-02
 -0.32012570    
  0.66199189    
 -0.95995152    
  0.36613429    
 -0.20962514    
  0.27075517    
 -0.22246981    
   1.3871356    
 -0.63673651    
 -0.58334482    
 -0.31560877    
  0.13499500    
   1.0940512    
  -1.3851520    
  0.28425142    
  0.47727954    
 -0.50515598    
  0.62364948    
 -0.82235897    
 -0.25378045    
  0.38677317    
 -7.84714520E-02
  0.11186998    
  0.45529756    
 -0.67935365    
  0.79301333    
 -0.22624765    
  0.11490047    
 -0.60690582    
  4.95968834E-02
 -4.04029945E-03
 -0.22618474    
  0.26197374    
 -0.45142743    
   1.1268399    
 -0.55762964    
 -1.04712946E-02
   1.1707969    
  -1.0032030    
 -0.29462984    
  9.49479640E-02
  0.19968228    
  0.22017166    
 -3.39013338E-02
 -0.50102162    
  0.42691371    
 -0.14841978    
 -4.40323576E-02
  9.60007403E-03
 -2.25453377E-02
 -0.25457725    
  0.17317611    
  0.27075517    
  8.52127150E-02
 -0.12088166    
 -0.33145690    
  0.66753006    
 -0.63687605    
  0.70812863    
 -0.53846556    
 -0.50764608    
  0.49482524    
 -0.35207704    
  0.44738743    
  0.16705418    
 -0.18182555    
  0.78139770    
 -0.88808221    
  0.52202106    
 -0.61931986    
  0.17069729    
 -0.24649075    
  0.84617251    
 -0.89870965    
  0.39013392    
  0.84528935    
 -0.89717442    
  0.16841872    
  0.24881132    
  0.49669123    
 -0.68252742    
 -0.26142576    
 -3.72715369E-02
 -4.53154072E-02
 -0.15746757    
  7.46615902E-02
 -0.21597522    
 -0.26998249    
  6.23431168E-02
   1.0857091    
  -1.1837699    
  0.49985659    
  0.29409552    
 -0.39050892    
 -8.00427273E-02
  0.45397660    
  0.18046269    
 -0.20299877    
 -0.20130423    
  0.71894383    
 -0.28485644    
 -0.24136735    
  0.15661091    
 -0.60613567    
  0.15800443    
 -0.37889796    
  1.11733740E-02
 -1.68070067E-02
  0.31691182    
 -0.20985784    
  0.90711153    
 -0.66885442    
 -0.18392268    
  0.69554824    
  2.13533230E-02
 -0.41964987    
  4.53828387E-02
  0.32618076    
 -0.12024906    
  5.53996954E-03
 -0.31569502    
  0.48317394    
 -0.31933036    
  5.62647879E-02
 -0.26662880    
   1.0567425    
  -1.0808401    
  0.57916784    
  0.23446888    
 -0.34008247    
 -0.14700329    
  0.38072348    
 -0.62535727    
 -0.36689267    
  2.66682338E-02
 -3.75380628E-02
  0.36266789    
 -0.50324965    
  0.88693303    
 -0.34270918    
  7.27279903E-03
  0.93779713    
 -0.81519443    
 -0.34032565    
  0.35937420    
 -0.30673006    
 -1.72417574E-02
  0.24550061    
 -0.19464192    
  0.88778937    
 -0.60528594    
 -0.10501447    
  0.30228087    
  0.11122561    
 -0.11635402    
  0.28252727    
 -0.65885794    
  0.91103327    
 -0.80792254    
  0.26806512    
 -8.34938362E-02
 -0.50895488    
 -4.29660454E-02
   1.1737652    
 -0.51788932    
 -0.15584004    
  4.34220582E-02
 -0.40263614    
  0.23326167    
 -0.15191603    
 -0.12022732    
  1.74676050E-02
 -2.63172090E-02
 -8.33815560E-02
  0.25453001    
  0.10311093    
  0.35937420    
 -0.38677293    
  0.20067076    
 -0.19030802    
 -5.65520450E-02
  1.23494317E-07
  0.40909493    
 -0.37337679    
 -2.12774221E-02
   1.0841718    
 -0.99835575    
  0.26185796    
 -0.42592633    
  0.12036357    
  6.32489994E-02
 -0.18749622    
  7.85450861E-02
  0.38364607    
 -0.47393274    
  0.90679711    
 -0.38969171    
  0.35573551    
 -0.31886485    
  0.24374452    
 -0.58566129    
  0.75189686    
 -0.68715936    
 -0.21201156    
 -0.22222170    
  0.42824531    
  8.90113637E-02
 -7.41081387E-02
 -2.39531267E-02
  0.33647215    
  0.31806031    
  -1.1653578    
  0.32486117    
  0.17376907    
 -2.48457994E-02
  0.26139614    
 -0.43246040    
  0.92372584    
 -0.88350093    
 -5.14817461E-02
  0.96848935    
  0.23510610    
 -0.97218418    
  0.12903024    
 -0.44710970    
 -2.50014272E-02
  0.32495344    
 -0.22085956    
  0.30277681    
 -0.32197130    
 -2.75064949E-02
  0.79171199    
 -0.48821905    
  0.24179222    
 -0.19580688    
 -0.74503219    
  0.82593852    
  -1.3211085    
  0.55265707    
  0.44023538    
  0.17751366    
 -0.17034550    
 -0.17520393    
  0.83013028    
 -0.59598333    
 -5.89426719E-02
  0.43131861    
 -0.40314755    
  0.95711285    
 -0.63362110    
 -0.29947653    
  0.20466864    
 -0.35038063    
  0.54778153    
 -0.10510857    
  0.62541294    
 -0.46088076    
 -0.46149281    
  0.12116730    
 -0.32750350    
  0.12516314    
  0.18109512    
 -1.85763445E-02
  0.17185025    
 -0.31255007    
  0.51010615    
 -0.41414192    
  0.21130899    
  2.86849830E-02
 -0.65037316    
  0.75983834    
  0.58239579    
 -0.39013913    
 -0.79724121    
  0.96648633    
 -0.38010699    
 -0.81269246    
  0.62472093    
  0.77209985    
 -0.87966621    
  0.78644782    
 -0.62109381    
 -2.67739012E-03
 -8.09369236E-02
 -5.68162613E-02
  0.74120450    
  -1.0527592    
  5.71582839E-02
 -0.34204304    
  0.10088133    
  0.16277133    
  0.47588769    
  4.43359539E-02
 -8.23839679E-02
  0.16085568    
 -0.42571574    
  2.49569118E-02
  0.47351855    
 -5.87077327E-02
 -0.22897448    
 -6.33697510E-02
  6.21114066E-03
 -2.50797868E-02
 -0.21523820    
 -0.23402959    
 -0.11034799    
  0.59086853    
  2.15161720E-07
 -8.67316946E-02
  7.74579048E-02
  0.17086920    
  0.39317334    
  -1.0553905    
  0.72068346    
 -7.69609287E-02
 -0.29930484    
  6.27384782E-02
 -0.12201486    
 -0.25513831    
  0.23587011    
 -7.68055990E-02
  0.28347141    
 -4.20094952E-02
 -0.30656108    
 -0.11386685    
  0.16201648    
  0.93491954    
 -0.84897709    
 -0.32090756    
  0.34032598    
  0.12967797    
  1.67509504E-02
  0.25903669    
 -1.03094894E-02
  0.62202394    
 -0.78790098    
  0.21639320    
 -0.19821049    
 -0.52493888    
   1.0393614    
 -0.21331756    
 -0.13543786    
 -0.46038091    
  0.24862283    
  0.72258395    
 -0.44915378    
 -4.40168194E-02
  7.46436790E-02
  0.26539388    
 -0.64452636    
  9.06769037E-02
  3.64779830E-02
 -0.25344872    
  0.16290350    
  6.51457626E-03
 -0.19671021    
 -0.27069941    
 -5.19478554E-03
  0.47260430    
 -0.61210597    
  0.27563384    
  0.53596175    
 -0.31646097    
   1.1022555    
 -0.87765300    
 -0.77513558    
  0.62438047    
 -0.15754640    
 -0.25642931    
  0.90078658    
  0.12148005    
 -9.67873037E-02
  0.39730164    
 -0.93281996    
 -4.61892597E-02
 -0.44628704    
   1.3589350    
 -0.91629064    
  0.44365606    
 -0.24864136    
 -0.11441023    
  0.11140263    
 -6.85627013E-02
  0.63161463    
 -0.57517362    
  4.17971238E-02
  1.16281472E-02
  0.54547846    
 -0.62359607    
  0.18232159    
  0.15638021    
 -0.39659607    
  0.10668400    
 -0.26028314    
  0.15359874    
 -6.49802387E-02
  1.75136309E-02
  0.34092671    
  0.37284005    
 -0.22612414    
 -0.50162834    
 -1.77624803E-02
  4.89606634E-02
  0.58892375    
 -0.26768151    
 -0.17836915    
  0.61470586    
  -1.2392548    
   1.9235628    
 -0.63437563    
 -0.76409888    
  0.11995938    
 -0.29446834    
  0.41707087    
 -0.13133600    
 -0.11122561    
   1.2758374    
 -0.79486459    
 -0.23585020    
 -0.27497530    
  0.74401963    
 -0.42893827    
  1.22100879E-02
 -8.61292630E-02
  0.79253757    
  -1.2467928    
 -0.33314461    
  0.16571172    
  0.97650981    
 -0.43178251    
 -0.16757356    
  0.27321973    
  0.52258140    
 -0.64261633    
  0.34060436    
 -0.65075934    
  0.12609251    
 -0.14202949    
  0.24144870    
  4.01909947E-02
  0.25299656    
 -0.48756880    
  0.94126362    
  -1.0896835    
   1.0731045    
 -0.88340288    
  0.84308720    
  0.48648104    
 -0.82390308    
 -0.33691594    
 -0.22937408    
  4.58097607E-02
  0.45401835    
  0.23351623    
 -0.55167377    
 -0.21341906    
  0.12492603    
 -3.99326198E-02
  0.21271905    
 -0.17278622    
 -7.76728466E-02
  3.83872795E-03
 -0.24151044    
  0.23381804    
  0.14361568    
 -0.40212613    
  9.53102782E-02
  0.15544854    
  0.11735057    
  0.29715249    
 -0.22378652    
  3.21045611E-03
   1.0593917    
  -1.5874590    
  0.96300840    
 -0.52896971    
 -6.17254376E-02
  0.22389236    
  0.33518842    
 -0.50088251    
  0.12599409    
 -0.39616266    
  5.40672019E-02
 -0.11122563    
  0.11995936    
  0.32397228    
  0.17019387    
 -0.13618748    
 -6.59580752E-02
  4.75524813E-02
  0.24821371    
 -0.29252476    
  0.26062006    
 -0.28685102    
  0.50949585    
  0.19356875    
 -0.92953593    
 -0.11000103    
  0.18618999    
  0.12675186    
  0.10331742    
 -0.65109891    
  0.56129503    
  0.10199928    
  1.20483600E-02
 -0.53814125    
  0.71846503    
 -0.15665381    
 -0.25886154    
  0.37729415    
  0.56884950    
 -0.68728209    
  0.77453852    
 -0.67975998    
  0.22738995    
 -0.31924859    
  0.56914943    
  -1.0550219    
  0.82192802    
  0.13613230    
 -0.23227584    
 -5.66189699E-02
 -0.44129333    
 -0.12869146    
 -7.57599771E-02
  0.74721438    
 -0.64185381    
 -0.11934656    
  0.28061506    
  0.26617590    
 -8.18536244E-03
  0.41365072    
 -0.76058859    
  0.58907783    
  0.38592052    
 -0.63631392    
 -6.26985729E-02
  0.39759114    
 -0.34043255    
 -0.32158366    
  0.29626602    
  0.22371313    
  1.13253053E-02
 -0.38209185    
  0.20784560    
 -0.95873356    
  0.31015512    
  0.59063166    
 -0.14331953    
  0.18504988    
 -0.39597341    
  0.48457301    
 -0.13317499    
 -7.38890395E-02
 -0.13792296    
  0.17110890    
  6.60211742E-02
   1.0345675    
  -1.1246138    
  0.84120029    
  -1.0500093    
 -6.17955662E-02
  0.45596138    
 -0.22884168    
  7.04730898E-02
 -0.19542472    
  0.13443047    
  0.73018855    
 -0.42150199    
 -0.18185987    
  0.68200481    
  -1.0902439    
  0.33647209    
 -0.19309345    
  0.15363476    
 -0.18666512    
 -2.26423871E-02
 -0.17927256    
  0.29450819    
  0.24334636    
  0.24894105    
 -0.19193096    
 -0.11181828    
 -0.47395495    
  0.31557003    
  0.22643843    
  3.61795314E-02
 -0.12702620    
 -0.36452779    
  0.40130717    
 -9.92068499E-02
  0.53026754    
 -0.17083529    
 -0.44254670    
  6.45385608E-02
  0.44428495    
  0.78407562    
  -1.2698338    
 -3.31154875E-02
  0.21435082    
 -0.34356257    
  0.21930499    
  0.43875095    
 -0.41443360    
 -4.60909083E-02
 -0.31963375    
  0.40690699    
 -0.41997918    
  0.46505734    
 -7.13571012E-02
 -0.21724384    
  0.19025564    
 -0.45851952    
  0.16372029    
 -4.09014663E-03
  0.14473899    
 -0.12847838    
  8.03226419E-03
  0.30748472    
 -0.41729972    
  0.12961753    
  0.34761432    
  2.19186842E-02
 -0.33864260    
  0.22996427    
  9.02263913E-03
  0.26190332    
  8.60507563E-02
 -0.41930255    
 -0.21433982    
 -0.44404873    
  0.90253192    
  0.30206159    
 -0.69874930    
  0.23875156    
  3.19329388E-02
 -0.34854472    
 -6.69707134E-02
  0.37766543    
  6.32393062E-02
 -0.26292148    
 -4.44516726E-02
 -0.38856307    
  0.43301511    
  0.14479022    
  0.74208641    
  -1.0648601    
  0.75809139    
 -0.61701310    
  0.23658684    
  9.34202373E-02
 -0.13585074    
 -0.26019961    
  0.27556068    
  0.72317928    
 -0.29361692    
 -0.19189085    
 -0.26863366    
 -0.23659830    
 -0.14555582    
  0.46364713    
 -0.21592325    
 -9.42315459E-02
  0.32739696    
  0.25510570    
 -0.51377314    
  0.65171015    
 -0.77318984    
  0.38582903    
  5.24257571E-02
 -0.15370278    
  0.30554673    
 -0.39056528    
  0.14287312    
 -0.14629190    
  0.64401454    
 -0.12025923    
 -0.15313683    
 -0.22432645    
 -0.12931363    
  0.11441052    
 -0.33587199    
  0.77383596    
 -0.83446085    
  0.52589017    
 -0.38846013    
  0.46951723    
 -9.96994004E-02
  5.36199380E-03
 -9.53101590E-02
 -0.40841052    
  0.35711727    
  7.16723800E-02
 -5.93643971E-02
 -0.49665526    
   1.3850375    
 -0.79780889    
 -0.52394652    
  0.13647527    
  0.19051848    
  0.73315257    
 -0.41037890    
 -0.30590943    
  0.51815671    
 -0.34366927    
  0.24096121    
 -0.21873827    
 -0.44183254    
  0.23841114    
  0.56009686    
 -0.32957298    
 -2.67739012E-03
 -0.20784570    
  0.35237542    
 -0.36566433    
 -0.39217597    
   1.3458847    
 -0.32265055    
 -0.77854240    
  8.18298832E-02
  3.50912623E-02
  0.47215647    
  0.13272475    
  0.18043675    
 -0.68687755    
  0.16126828    
 -0.16126810    
 -0.32158372    
  0.63319582    
 -0.27479842    
  0.75589591    
 -0.88770753    
  0.40431917    
 -0.46087101    
   1.1010338    
  -1.2124732    
  0.24406146    
  7.66072273E-02
  0.49835885    
 -0.65447807    
 -0.30390507    
  0.81610900    
 -0.48164117    
  0.20218961    
  0.69451225    
 -0.79805291    
  0.60778725    
 -0.32466087    
 -2.54347567E-02
 -0.17625080    
 -7.84146860E-02
  0.23336308    
  4.44517322E-02
 -0.14239696    
 -0.20096394    
  -1.1826954    
   1.2780056    
 -3.27897072E-02
  0.48130333    
 -0.28893122    
 -0.44628710    
  0.56850481    
 -0.38358250    
  0.17253341    
  -1.0904490    
  0.77131176    
  0.31640127    
 -0.32394817    
  0.92383772    
 -0.49837226    
 -0.21145450    
 -0.39179733    
  0.58072293    
 -0.39538968    
 -0.13675901    
  0.22314349    
  0.31405538    
 -0.17880151    
 -7.17937499E-02
  0.63997835    
 -0.71383780    
  0.21544865    
  0.21411432    
 -0.23111182    
 -0.23753224    
 -0.15656896    
  0.99293768    
 -0.84364146    
 -0.25183573    
 -9.43402667E-03
 -0.15336132    
 -0.15507194    
  0.80877727    
  0.30477661    
 -0.26533499    
 -0.24619743    
  0.78427255    
 -0.33840945    
 -0.33240828    
  8.46427083E-02
 -0.11020320    
 -0.10932356    
  0.50285172    
 -0.59347963    
 -8.66521969E-02
 -6.68402538E-02
  0.12949109    
  0.53561699    
 -0.26117992    
  0.48905203    
 -0.39514139    
 -0.40546530    
  0.89075738    
 -0.41760737    
 -0.20562778    
 -0.23040447    
  0.17419158    
  6.26236573E-02
 -0.11499143    
  0.45783326    
 -0.42956287    
  0.24587944    
 -9.12315398E-02
 -9.05454010E-02
  0.33319905    
 -0.41842923    
  0.14854251    
 -2.48457994E-02
  0.14331026    
  5.82173280E-02
 -0.66027468    
 -8.83691311E-02
  0.37977555    
  0.46674576    
 -0.93749309    
  0.36083302    
  0.65508753    
 -0.62645584    
  0.34164327    
 -0.11849966    
  5.03248833E-02
  0.53026754    
 -0.53951240    
 -0.14286286    
   1.1151417    
 -0.44183287    
 -0.84851277    
 -0.24464974    
  1.61729082E-02
  0.53094298    
  0.13235159    
  0.31217304    
 -0.63823134    
 -5.08917868E-02
  0.57837182    
 -0.30281100    
  8.19172487E-02
 -0.64918411    
  0.92272180    
  0.61426133    
  -1.5697726    
  0.43466431    
 -1.81493163E-02
  0.15257978    
 -0.21687393    
  0.42863229    
 -3.89155261E-02
 -0.42956269    
  6.68225065E-02
  0.92159986    
 -0.58567089    
  0.35911754    
 -0.44711742    
 -0.27100685    
  0.37517977    
 -0.40680307    
  0.33187181    
 -0.11922510    
  0.15043344    
 -0.42949462    
 -0.49521121    
   1.4657952    
  0.27293968    
 -0.87151635    
  0.22195943    
 -0.18137406    
  9.99480039E-02
 -0.12876861    
 -0.19290352    
  0.93177330    
 -0.61784291    
 -0.21604455    
  0.18446293    
  5.05163769E-08
 -0.54435867    
  0.41006303    
 -0.42398432    
  8.07612762E-02
  0.19161740    
  0.25879920    
 -0.16381265    
  0.26559538    
  0.11916074    
 -0.46210515    
  0.57251906    
 -0.22462383    
 -0.46262348    
  0.41197971    
 -0.29376134    
  2.06902269E-02
  0.44669658    
 -0.15051840    
 -0.35233319    
  4.58633602E-02
  0.15020221    
  0.42989227    
 -0.74058682    
  2.00406220E-02
  1.57483723E-02
  0.43117335    
 -0.77785408    
  0.23958233    
  0.83479792    
 -0.87471414    
  0.91175568    
 -0.67870653    
  0.63598871    
  0.37789050    
 -0.40676633    
  0.11081459    
 -0.20925452    
 -0.38731202    
  0.10536040    
  0.62057626    
 -0.49205753    
  0.26159105    
 -0.50825006    
 -0.35529765    
 -0.10129146    
  0.83047855    
  0.24068794    
  -1.0968746    
  0.46608976    
  8.75559151E-02
  0.80358458    
 -0.71209240    
 -0.98997843    
  0.31845379    
  0.36360270    
  0.23423426    
 -0.23423432    
  6.47706240E-02
 -0.15415069    
  0.15415047    
 -0.39162418    
  0.26157081    
 -0.28240502    
 -6.52403980E-02
  1.11733740E-02
 -8.70112628E-02
  0.13580143    
 -9.42526981E-02
  9.42524225E-02
  5.27704414E-03
  0.70361853    
 -0.23033091    
 -0.37320438    
  0.25501144    
 -8.06578100E-02
 -0.40346709    
  0.62179899    
  0.13794270    
 -0.17729203    
  0.10769909    
 -0.48513252    
  7.96675533E-02
  0.16566721    
  0.72507483    
 -0.49736157    
  0.46160978    
 -0.55722386    
  0.26826400    
 -0.13976192    
 -7.32035413E-02
 -0.25448385    
  0.59456652    
 -3.67015228E-02
 -0.26003042    
  1.20483600E-02
 -0.19436978    
  0.57967293    
 -0.57604325    
  1.08108921E-02
  0.49128100    
 -0.42876056    
  0.34652245    
 -0.36008227    
  0.18629535    
 -0.31350860    
  0.17714009    
  0.40762746    
  0.14079449    
  0.32947934    
 -0.62658632    
 -3.86146419E-02
  5.36524802E-02
 -0.34046006    
  0.23011230    
 -0.23011200    
  0.81015277    
 -0.54456633    
 -0.30845022    
  0.23619659    
 -0.21811302    
 -0.30333570    
 -0.16309030    
  0.64934433    
 -3.95791419E-02
  1.23456372E-02
 -0.36194727    
  2.60883439E-02
  0.63346088    
 -0.52767140    
  0.34853360    
 -1.92577410E-02
  0.38488445    
  -1.1529946    
  0.38326457    
   1.0237714    
 -0.61694670    
 -0.46566531    
 -0.18492231    
  0.39147905    
  0.51854247    
 -0.19116570    
 -0.34872973    
 -0.22494358    
 -2.27802638E-02
  0.45783305    
  0.35053346    
  0.67344737    
 -0.37098774    
 -0.39040461    
 -0.28618863    
  0.24732663    
  0.65028358    
  -1.2693228    
  7.50350058E-02
  0.16952258    
  0.27660382    
 -0.10564630    
 -8.64921734E-02
  0.78106678    
  -1.0151734    
  0.43647546    
  6.16718419E-02
  0.50410461    
 -0.64518297    
 -8.92680585E-02
 -0.64607972    
   1.1526793    
 -0.55599272    
 -0.19891419    
  0.28961083    
  7.24550411E-02
  0.54880470    
  2.60551833E-02
 -0.71301025    
 -0.26731482    
 -3.69654298E-02
  0.61484647    
 -0.70223796    
  0.20191547    
  0.35704780    
 -0.55440736    
 -0.31845370    
  0.54522711    
  2.85735521E-02
 -0.11558467    
  0.64247757    
 -0.13561268    
 -0.29725134    
  4.08222079E-02
  0.20262691    
  0.16201650    
 -6.16934709E-02
 -0.32472315    
  1.25000086E-02
  0.16561970    
  0.93918467    
  -1.1525081    
  0.20539750    
 -3.50913331E-02
  8.20778497E-03
  5.56433611E-02
 -0.51858771    
  0.43251315    
  0.52864325    
  -1.2161882    
  0.52964187    
  4.81633767E-02
  0.26308724    
 -0.26937693    
  3.14980838E-03
 -0.35487965    
  0.48723119    
  0.73759902    
  -1.3089918    
  8.86359066E-02
  0.74108678    
 -0.64740115    
  0.18502806    
 -0.18097101    
  0.37948954    
 -0.28307590    
  0.33173418    
 -0.40020177    
 -0.41934043    
  0.41539577    
  0.21600349    
  0.67871237    
 -0.64427990    
 -0.33708790    
   1.3667072    
 -0.69976234    
 -0.46470776    
  0.43780059    
 -0.44486752    
  0.18997541    
 -0.28670502    
  0.67739868    
  0.31411541    
 -0.58085436    
 -0.33906615    
  0.64089644    
  0.29768938    
  -1.7270430    
  0.74003088    
 -7.94066489E-02
  0.28561366    
  4.55315970E-02
 -0.13650301    
 -7.04515800E-02
 -0.48916426    
  0.36083302    
   1.0269486    
 -0.83499134    
  0.93797177    
 -0.64091587    
 -0.16566695    
  0.60531634    
 -4.87080961E-02
  -1.1230038    
  0.23471630    
  0.54212976    
 -0.38738146    
  3.52148786E-02
 -3.16372216E-02
  0.80296218    
 -0.76099765    
  0.14332934    
  -1.2249629    
   1.1669317    
 -6.83191195E-02
  0.44183266    
 -0.55961567    
 -0.13786975    
  0.89697510    
  0.10589233    
 -0.63581175    
 -0.15968819    
  0.24065721    
 -0.57289785    
  0.31081173    
 -3.61660053E-03
  0.58818918    
 -0.18272400    
  0.49328142    
 -0.50299013    
  2.40974333E-02
 -0.38077271    
 -0.17884323    
  0.13613230    
  7.24661769E-03
  1.07719610E-02
  0.65306890    
 -0.83253723    
  0.32542250    
  3.93396243E-02
 -0.17463616    
 -1.20299489E-07
  0.19809759    
  0.15787035    
  0.21519126    
 -0.18592067    
 -0.22856696    
  0.77574295    
 -0.51640421    
 -0.56428885    
  0.13762124    
  0.30274662    
   1.1348858    
  -1.2763642    
  9.28201154E-02
 -8.07352960E-02
  8.62604901E-02
 -0.37294182    
 -0.11428919    
  9.40866023E-02
 -0.27551159    
   1.2889662    
 -0.82435310    
  0.17327179    
  6.86140805E-02
 -0.20214550    
 -0.13911258    
 -0.11452366    
  0.63942838    
  0.43089324    
 -0.76296002    
 -8.67316946E-02
  0.19455051    
 -1.11109931E-02
 -0.40826249    
  0.84127742    
 -0.50540537    
  0.35095280    
 -0.27856216    
  5.96382543E-02
 -0.53749371    
  0.46095386    
 -0.18687718    
 -6.36256188E-02
  0.44599494    
 -0.46813598    
  4.38024849E-02
  0.14903580    
   1.2443764    
  -1.2413043    
  0.43963936    
 -0.25272694    
  5.20564206E-02
 -0.23590559    
 -0.16233900    
 -4.78910804E-02
 -0.27642515    
  0.19386315    
 -0.11267297    
  0.93266982    
 -0.56459212    
 -6.89927191E-02
 -8.14607963E-02
 -0.31385168    
  0.53181612    
   1.0510085    
 -0.86967653    
 -0.33153400    
 -0.12470347    
 -0.31406876    
  0.65776926    
  0.29320708    
  0.22479500    
 -0.85005194    
  0.60858959    
 -0.40651625    
  0.17599231    
 -0.45843089    
 -8.40353500E-03
  0.11543595    
  7.59856924E-02
  5.75454496E-02
  0.14090535    
  0.13851871    
 -0.12433409    
  0.51979941    
 -0.15359247    
 -0.71287155    
 -0.13182530    
  6.59581199E-02
  6.18754961E-02
  0.69314730    
  0.24529657    
 -0.58216882    
 -0.19756334    
 -0.23775499    
  0.73759884    
 -0.26651350    
 -0.23333056    
  0.23333056    
 -0.46246463    
  0.28230277    
  6.27164245E-02
 -0.34932047    
  0.11009065    
  0.84508890    
 -0.46967193    
 -6.86139390E-02
  0.21171482    
  0.40162656    
 -0.67485404    
 -0.10502489    
  0.60185575    
  0.14835644    
  -1.0179603    
  0.21610115    
  0.41833818    
 -0.46536314    
  0.56699574    
 -0.57816905    
 -0.24014124    
   1.0498222    
  -1.0788096    
  0.81527805    
 -0.35574579    
  0.44690603    
 -0.80402333    
  2.62022894E-02
  0.19516984    
  0.40072599    
 -0.59159446    
  0.43783942    
 -0.23288593    
  6.10358529E-02
 -4.02737036E-02
 -0.14732485    
 -1.19763706E-02
   1.5344026    
 -0.85949332    
 -0.15210789    
 -0.15693247    
 -0.18959013    
 -0.19247377    
 -0.28632244    
  0.43403867    
  0.23434800    
  6.99208677E-02
 -0.27307090    
 -0.21211259    
 -4.75250520E-02
  0.57092959    
 -6.72086999E-02
 -0.67723173    
  0.11426829    
 -0.21962862    
  8.94451067E-02
 -0.22716232    
  0.68641329    
  9.03841481E-02
  0.95977598    
 -0.80827409    
 -0.10036271    
  0.49247646    
 -0.40278056    
  0.25636578    
 -0.71411222    
  0.25319585    
  0.19917437    
 -0.41903400    
  9.75430757E-02
  0.67816585    
  0.26670906    
  9.10974666E-02
 -0.95736021    
 -0.31673682    
  0.38641709    
  0.65725440    
 -0.74077547    
 -0.11430476    
  0.79341650    
 -0.77024949    
  0.79984242    
 -0.13181758    
 -0.40155885    
  5.12933694E-02
 -0.28398505    
  0.68014777    
  5.45591004E-02
 -0.66007173    
  0.87717980    
 -0.60851264    
  5.59941679E-02
  0.52361476    
 -0.84827566    
 -0.26065329    
 -1.34228664E-02
 -0.15565333    
  0.34022474    
  0.44102970    
 -8.02437589E-02
 -0.20183156    
  0.84547067    
 -0.29272449    
 -0.26586294    
  0.31255016    
 -0.59624338    
  0.79019308    
 -0.79019296    
 -3.18956329E-03
 -5.92277125E-02
  5.92280664E-02
 -3.57763842E-02
  0.77573371    
 -0.78571707    
 -0.18299086    
  0.23194009    
  0.18019629    
 -0.19301687    
  0.14116332    
 -4.87901457E-02
 -6.06245808E-02
  0.62694079    
 -0.47368318    
 -0.97281837    
  0.29298702    
 -7.12629482E-02
  0.19549187    
  0.20236857    
  0.15850314    
 -6.38872162E-02
  0.79537779    
 -0.67451286    
 -9.34655890E-02
 -0.42766938    
  2.55769473E-02
  0.65715373    
 -0.63715303    
  0.34772435    
  0.47957298    
 -0.43512115    
  0.14019792    
 -0.27995983    
  0.25344867    
  8.91519897E-03
  7.41079599E-02
 -2.78568398E-02
 -0.13272464    
 -0.34750035    
  0.24571773    
  0.79654157    
 -0.78942388    
  0.55045521    
 -0.81708401    
 -0.15492243    
 -3.85721475E-02
   1.1097857    
 -0.46556893    
  0.15793620    
 -0.14620587    
 -0.30830148    
  0.76952016    
 -0.59516668    
  0.52669913    
  6.66276813E-02
  0.35704309    
 -0.93384087    
  0.62004745    
 -0.39493856    
  0.77117407    
 -0.82495075    
 -1.95262153E-02
  9.91441905E-02
 -0.15713154    
 -0.28867745    
  0.96678704    
 -0.90874374    
  0.87640834    
 -0.79694390    
  5.07722385E-02
   1.2746805    
  -1.4086832    
  0.82715005    
  5.30246831E-02
 -0.60483241    
  0.50277054    
 -0.58952123    
  0.13704066    
 -0.31065056    
  0.61789459    
 -0.24134412    
 -0.12771736    
  0.20146090    
 -0.56020832    
  0.38450009    
  3.33362781E-02
 -0.25014415    
  0.44333553    
 -0.32127318    
 -0.17984024    
  0.85891384    
 -0.89294320    
  0.59205121    
 -0.49325070    
  0.56309390    
 -0.47957289    
  0.26088399    
 -0.22314347    
  0.35265455    
  0.32963133    
 -0.58809859    
 -0.22948395    
 -0.24276936    
  0.32742229    
 -0.10247861    
  0.58698708    
 -0.85331571    
  0.40702888    
 -9.41939931E-03
  0.84639627    
 -0.83074653    
 -0.43221727    
  0.17511846    
  0.97781259    
 -0.70225197    
  0.70977634    
 -4.91648428E-02
 -0.44727162    
 -3.76455970E-02
 -0.57963562    
  0.55372787    
 -0.29031020    
  0.84880066    
 -0.59865648    
 -0.40957180    
  0.52065384    
 -0.12761106    
  0.26875409    
 -0.35273978    
  5.29536456E-02
 -7.43283257E-02
  0.58055884    
 -0.21926509    
  0.45100737    
 -0.99092555    
  0.29777876    
 -0.17631222    
  3.53164934E-02
  0.87966615    
  -1.3968209    
  0.78893840    
 -0.35051280    
 -0.35716265    
 -9.19013172E-02
   1.1953797    
 -0.50491005    
 -6.65064007E-02
  2.54612956E-02
 -0.22804379    
  0.24466467    
 -0.27313614    
  0.60843062    
 -0.10122148    
 -0.32609171    
 -7.82873183E-02
  0.24696197    
  8.29745382E-02
 -0.35969052    
 -2.72126198E-02
  0.33893245    
 -0.54498130    
  6.55971542E-02
  0.81620729    
  -1.0275164    
  0.45020103    
 -0.19997640    
 -0.18844739    
  0.45491338    
  0.81157970    
  -1.3185145    
 -4.46725674E-02
  0.25805986    
  0.71064049    
 -0.67974985    
  0.18358804    
  0.10788903    
  0.29546410    
 -1.27659859E-02
  0.14893690    
 -0.46926579    
 -3.29865329E-02
  0.32508370    
 -0.22369422    
  8.19479525E-02
 -0.34156144    
  0.27057204    
 -0.30693981    
  0.20972070    
  8.90113637E-02
  0.11411332    
  0.17288162    
 -0.24134932    
 -6.22661561E-02
 -0.11221195    
  0.22564034    
  6.98236525E-02
  0.10163246    
 -0.73607224    
  0.57206917    
  5.53692766E-02
 -3.57607380E-02
 -0.51163489    
  0.60870898    
 -0.79022110    
  0.47725859    
 -6.21316023E-02
 -4.59097028E-02
  0.25094128    
  0.55475497    
 -0.81243044    
  0.62860882    
 -0.38407403    
 -0.37037385    
  0.13257308    
  0.21910858    
 -0.15730047    
  0.30952388    
 -4.25595567E-02
 -9.36207175E-02
 -0.13315241    
  0.71710026    
 -0.81241053    
 -0.19439402    
  0.64546978    
 -0.62146854    
  0.56243521    
 -0.81770974    
  0.42899576    
  0.74019539    
 -0.73027819    
  0.25678203    
 -0.55327451    
  0.10092601    
 -1.20724710E-02
  0.72305977    
 -0.32708636    
  4.26729135E-02
 -2.91411746E-02
  0.69984525    
  -1.4147323    
  0.75441790    
 -0.79936945    
  0.21622318    
 -0.22198671    
  0.78687966    
  0.50554848    
 -0.57360184    
 -8.52206051E-02
  0.33997181    
 -0.29792354    
  0.50433397    
 -0.74603081    
  0.38401332    
 -7.96178356E-02
 -0.12645313    
  0.12368677    
 -6.28777444E-02
 -5.45591228E-02
  0.88656986    
  -1.3252922    
  0.86372524    
  0.68393981    
 -0.64401448    
 -0.43727681    
 -0.27763164    
  0.38117227    
 -7.36876950E-02
 -7.00440183E-02
  0.20210344    
  0.13931356    
 -0.36697772    
 -9.14340615E-02
  8.49405751E-02
  0.21595182    
 -1.85435265E-02
 -6.34693578E-02
  0.16749212    
  9.20189098E-02
 -0.30616713    
 -0.35880923    
  5.40673323E-02
 -0.19618215    
  0.38388750    
   1.0351171    
  -1.1676904    
 -0.57408768    
  0.67944831    
  0.18519109    
 -0.11206856    
  0.60962600    
 -0.75051045    
  0.10166374    
 -0.13543788    
 -0.48694029    
  6.02591857E-02
  0.54191637    
 -0.18232140    
  4.00053710E-02
  0.17576411    
  0.38104674    
  7.57118836E-02
 -0.24685997    
 -0.12179125    
  0.13503627    
 -0.42271852    
  0.52991945    
  0.57270116    
  -1.0179542    
 -1.11316154E-02
  0.28954625    
 -0.31218839    
 -5.49158156E-02
 -2.03672033E-02
  0.12370978    
  0.11657012    
 -0.36736542    
  0.94394237    
 -0.52917469    
  0.15150174    
  0.57652384    
 -0.85979474    
  0.15916842    
 -3.67015079E-02
  0.49195704    
 -0.52039492    
  6.38979860E-03
  0.68032646    
 -0.84247071    
 -0.38875183    
  0.17214087    
  0.85589874    
 -0.13976185    
 -0.72548234    
  0.34249040    
  0.19062051    
 -0.50990760    
  0.31594869    
 -0.17499049    
  0.16152254    
  0.68121159    
 -0.30207896    
 -0.16621052    
 -7.09517151E-02
 -0.24169682    
  0.44102970    
 -0.15898149    
  0.14929640    
 -0.22863284    
  0.34126636    
 -0.42411608    
 -5.46210781E-02
 -9.95297357E-02
  0.45092759    
 -0.76214015    
  0.26764143    
  0.22395287    
  5.04841208E-02
 -0.23474911    
 -0.62182236    
  0.61400992    
  0.18232158    
 -3.66096236E-02
 -0.40886056    
  0.81319535    
 -0.21077666    
  0.19940019    
  0.35781857    
 -0.32185972    
 -5.67690879E-02
 -0.38924232    
 -0.17271286    
  0.12684949    
 -0.71874261    
  0.15732011    
  0.59688699    
  0.72402453    
 -0.59354627    
   1.0157626    
 -0.96799213    
 -8.19883719E-02
 -2.24009957E-02
  0.21207947    
 -0.16467701    
  0.11365946    
 -0.22107968    
  0.11969031    
 -0.27155259    
  0.24998006    
 -6.10143170E-02
 -7.20722377E-02
  0.34305966    
  0.28957427    
 -0.60110754    
  0.21622318    
 -0.41383353    
  0.22146159    
  0.15270674    
 -5.64783923E-02
 -0.12007930    
 -0.47138411    
  0.63631368    
 -0.13102818    
  0.10135230    
 -0.55811089    
  0.36974716    
  7.02043846E-02
  0.25056088    
  0.14696315    
 -0.41807276    
 -0.25925496    
  0.36114925    
  0.79129416    
 -0.54102194    
  0.42871246    
 -0.42143983    
 -0.51243728    
  0.37821525    
 -0.58337665    
  0.13414992    
  0.28116742    
  6.94284737E-02
  0.38285348    
 -0.35578412    
  2.10974548E-07
  0.16887829    
 -0.16001578    
  5.15876003E-02
  0.67054725    
 -0.71626961    
 -0.61445475    
  0.65176219    
 -0.27740648    
  0.89449352    
 -0.36890751    
 -0.27965593    
 -0.10084883    
 -0.57500702    
   1.2809337    
 -0.60507834    
 -0.24593036    
  0.17672960    
 -1.88685860E-02
 -0.25951108    
  0.11641035    
 -0.28646183    
  0.50003576    
 -0.11593549    
  0.18176760    
  0.48954812    
 -0.69145072    
  0.29947674    
 -0.55272996    
  0.90487194    
 -0.13000405    
 -0.39445972    
  0.11279561    
 -0.21649922    
  0.28602484    
  4.61809672E-02
 -0.17900158    
 -0.53091234    
  0.35764080    
 -0.53130424    
  0.30900472    
 -0.10208429    
  0.44516501    
 -0.29771230    
  0.50028652    
  0.29073346    
 -0.38287041    
 -0.10446741    
 -0.31177965    
  0.65798330    
  0.51628447    
 -0.85951602    
 -9.64978039E-02
  0.81744480    
 -0.33849436    
 -0.43734443    
  0.53191805    
 -0.39721173    
 -0.61669374    
  0.45336854    
 -3.18541922E-08
  0.47402760    
 -0.65764064    
 -0.16388765    
  2.11559225E-07
  0.67471337    
 -0.59995329    
  0.25647983    
  0.12323271    
  0.67264849    
 -0.71105832    
  0.66875583    
 -0.71814865    
 -0.22631325    
  0.27570570    
  0.30633238    
 -0.50934839    
  1.82820857E-02
  2.50459109E-02
 -4.33279276E-02
 -0.29385123    
  0.35121432    
  6.94444310E-03
  0.79347801    
 -0.67300725    
  0.26988676    
 -0.54335535    
  0.23914379    
 -0.22314368    
  0.29951656    
  0.21605970    
 -0.28295374    
  0.92130965    
  -2.1947246    
   1.3314468    
 -0.16060093    
  0.27541187    
  6.89929798E-02
 -0.43554246    
  0.23679027    
  0.10566168    
 -0.24091578    
  0.39390415    
 -0.21446051    
 -0.21453531    
  0.18529354    
 -0.31069449    
  0.35139811    
 -0.21533945    
  4.15285826E-02
 -0.25325334    
  0.71901083    
 -0.40016016    
  0.20067061    
 -0.58726746    
  0.28651318    
  0.15565348    
 -0.26296502    
  0.38441184    
  4.92965057E-02
 -0.40673172    
  0.25972843    
 -0.45198536    
  5.38246669E-02
  0.19029571    
 -9.06279385E-02
  0.16705425    
  9.25699994E-02
  5.05308732E-02
 -0.11020320    
  0.19358486    
 -0.15237464    
  0.22686324    
 -0.10701190    
  0.63355505    
 -0.56695271    
  0.17672192    
 -0.40762737    
  0.15877809    
 -0.32435760    
  0.52225441    
 -0.13353147    
 -0.49365768    
  0.60419959    
 -0.38703120    
  0.11320658    
 -0.28462866    
 -0.19706394    
  8.98951441E-02
  0.20025934    
  0.30966100    
  0.17185023    
 -0.12929061    
 -0.25019881    
  0.12850206    
 -0.38652799    
  0.14483109    
  0.62134135    
 -0.58096886    
  0.45687824    
 -9.05380771E-02
  9.92574915E-03
 -0.28030193    
  7.24726021E-02
 -0.14708333    
 -6.17254376E-02
  0.73531640    
 -0.67711848    
  0.33090389    
 -0.15923989    
  5.50068356E-02
 -0.11321619    
  0.24991161    
 -4.01056223E-02
  -1.0935102    
  0.47191009    
  0.41179407    
  0.45570642    
 -0.71334970    
  5.17012328E-02
 -0.25464216    
   1.2325603    
 -0.83043391    
  0.26313561    
  1.78349745E-02
 -0.35379303    
 -8.24436545E-02
  0.86499739    
 -0.60504013    
   1.0492194    
  -1.2089077    
  0.47704589    
 -0.34484056    
 -0.16452414    
  0.15519293    
  0.30702499    
 -7.64093772E-02
 -0.33250991    
 -0.14097360    
  0.74742430    
  7.10036457E-02
 -0.67399955    
  6.99118972E-02
 -0.22234020    
  0.28768188    
 -0.66347140    
   1.3641205    
 -0.43735841    
 -0.23069517    
  0.19295497    
 -0.23159249    
 -0.28970420    
 -2.04504821E-02
 -2.93520596E-02
  4.98029329E-02
 -0.33323848    
  7.08743259E-02
  0.74193716    
 -0.56401128    
 -2.67871749E-02
  0.72213471    
 -0.74965954    
 -0.38020530    
  0.27742544    
 -6.38514906E-02
  2.17399448E-02
 -4.95968275E-02
  0.34130299    
  0.26329070    
 -4.09506932E-02
 -0.53578621    
  3.77402157E-02
 -0.20479453    
   1.1179055    
 -0.50941133    
  2.78762560E-02
  0.56304634    
 -0.40448710    
  0.54824018    
 -0.64355028    
  0.66700166    
 -0.20103857    
 -0.72607219    
  3.69651355E-02
  0.29471391    
 -0.55064708    
  0.82243782    
 -0.25098756    
 -0.27211758    
  0.17651315    
 -0.18426520    
  0.71050549    
 -0.46656790    
  0.14978597    
 -0.53115350    
 -2.25741100E-02
 -4.19643186E-02
 -6.89927340E-02
  0.93649352    
 -0.64245403    
  0.78741980    
 -0.50737143    
 -0.93954760    
   1.5658545    
 -0.90256047    
  0.15739211    
   1.2430066    
  -1.0414540    
 -0.45425522    
  0.25593334    
 -0.17589048    
  0.68348521    
 -0.91144806    
  0.99878317    
 -0.53544414    
  5.90142719E-02
  0.63413298    
 -0.18292956    
 -0.43415728    
 -0.30759743    
  0.35973543    
  5.20949885E-02
  0.25609720    
 -0.22856084    
 -0.25768363    
 -0.24087167    
  0.34110734    
 -4.43204753E-02
  0.53824085    
 -0.42146549    
  0.37267539    
  0.23346052    
 -0.40473223    
 -0.14141177    
  0.16315162    
 -0.57369280    
  0.22161588    
 -0.36942509    
  0.47386798    
  6.14344142E-02
 -0.65751994    
   1.1346227    
 -0.64911467    
 -0.40854672    
 -9.71636102E-02
   1.2034622    
 -0.86117625    
  8.00428763E-02
 -0.17499049    
   1.1440450    
 -0.79738009    
  0.32839128    
  9.47569758E-02
 -0.66047651    
  0.20002113    
 -4.79135551E-02
  0.33997181    
 -0.16844462    
 -0.34529650    
  0.33229265    
 -0.23831020    
  0.51546586    
  0.19578873    
 -0.53504270    
 -0.29233518    
  0.15840600    
 -0.64344740    
  0.47378457    
  0.37351343    
 -0.48097286    
  0.30847293    
  0.22560987    
 -0.47692421    
  8.36990997E-02
 -0.14929621    
   1.0085145    
 -0.58902407    
  0.72197562    
  -1.0918692    
  0.12492603    
  0.68241370    
 -0.49182266    
  0.12689163    
  0.20114172    
 -0.88397920    
  0.33647224    
 -0.18452168    
  0.92593586    
 -0.51607496    
  0.57041788    
 -0.98027831    
  0.29207766    
  0.49758050    
 -0.22564688    
  0.62307960    
 -0.16315179    
 -0.54899180    
 -0.13784577    
  0.61637467    
 -0.70854533    
  2.04786696E-02
  0.15318502    
  0.43497711    
 -0.38136756    
 -0.13196279    
  0.19838807    
 -0.37633055    
 -0.37231287    
  0.34958461    
 -3.11308391E-02
  0.41203126    
 -0.26524818    
  0.10365279    
  0.14842007    
 -0.41881651    
  0.26422352    
 -0.17923027    
  0.63008893    
 -0.41438070    
 -0.10370372    
 -0.11200497    
  7.49011934E-02
 -0.16393483    
  6.27657101E-02
  4.82468717E-02
  0.35594991    
 -0.29959691    
 -0.12379436    
 -8.91276821E-02
  4.14997116E-02
 -0.10716870    
  0.52341568    
 -0.36861897    
  0.17062554    
  8.45575631E-02
  0.50721568    
  0.15544145    
 -0.51755625    
  0.31585303    
 -0.18687716    
 -0.26213577    
  9.61191356E-02
  0.73148632    
 -0.10521649    
  -1.1308261    
  0.17560275    
  0.44343677    
 -0.35736209    
  0.12576950    
 -0.13266599    
  5.38849533E-02
 -5.38851172E-02
  0.37620637    
  9.07652229E-02
 -0.42961550    
  0.39429197    
 -0.25452980    
  2.57526115E-02
  0.17333615    
 -0.36246040    
  4.34125215E-02
 -0.31641337    
  0.63308281    
  0.26053131    
 -0.74010396    
  0.22314377    
  8.54718462E-02
 -5.81558980E-02
 -0.19801281    
  0.96334130    
  -1.1427475    
 -6.30841106E-02
  0.91722047    
  0.28302425    
  2.76258718E-02
  -1.0730560    
 -0.37795863    
  0.20436366    
  0.82192802    
 -0.23889202    
 -0.23780070    
 -2.37703323E-02
  0.11969031    
  0.64473814    
 -0.50550640    
  0.74357802    
  -1.0198312    
  0.34542295    
 -0.10151730    
 -0.39050892    
  0.27135527    
  0.16467723    
 -0.10477911    
 -8.17400590E-02
  0.44565612    
 -0.75351942    
  0.63573635    
 -0.31845370    
  0.24294619    
  -1.1059923    
  0.57952225    
   1.0504442    
 -0.60831511    
 -0.27443683    
  0.67901278    
 -0.22670878    
  0.36445698    
 -0.71034873    
  0.76612788    
 -0.92660761    
   1.0296193    
  -1.0673596    
  0.69314736    
 -0.77318984    
  0.30932146    
  0.19397613    
 -0.47860476    
  0.55612564    
 -0.33460927    
  0.21857299    
 -0.46478164    
  0.83109576    
 -0.65574276    
  0.71219516    
 -6.88481051E-03
  4.39261384E-02
 -0.36974701    
 -0.23034666    
  0.34759787    
 -0.45228896    
 -5.85363582E-02
  0.26345459    
 -0.34084150    
  0.25259060    
 -0.15762916    
  0.21544865    
  0.21184410    
 -0.54944026    
  0.33759660    
  0.31333315    
  0.20699765    
 -3.34436935E-03
 -0.72549045    
  0.33250996    
 -0.27208892    
  0.26461688    
 -0.43078274    
  3.40296738E-02
  0.14508145    
  5.01674712E-02
  0.39418861    
 -0.26257047    
 -0.27613163    
  0.22948396    
 -0.56172454    
  0.17985557    
  0.85432780    
 -0.57594824    
  6.21114066E-03
  0.31139272    
 -0.56359178    
 -0.25759491    
  0.13030468    
  0.27859131    
  0.71516341    
 -0.62359607    
 -8.47410709E-02
  0.16574493    
 -0.17600162    
  0.52921236    
 -0.27029026    
 -5.17119691E-02
  0.59951138    
  -1.0035813    
   1.1152103    
 -0.52556551    
  4.97838445E-02
  0.56245023    
 -0.69945645    
 -0.32991135    
 -0.13958579    
  0.90078652    
 -0.67038208    
 -0.54683596    
  0.71240479    
 -0.15915842    
  0.28688312    
  0.23601015    
 -0.68560016    
   1.4366944    
 -0.39082766    
  -1.0162351    
  0.24765833    
 -0.42270687    
 -2.64334194E-02
  3.07715703E-02
 -1.74675882E-02
  4.39559016E-03
  0.68212175    
 -0.62667036    
  0.33528620    
 -0.92973399    
  0.51682258    
  0.45361465    
 -5.86679205E-02
  0.23813622    
  0.12095249    
 -0.39601624    
  4.29515578E-02
 -0.12797004    
  0.20870526    
 -6.58322275E-02
 -8.32530707E-02
 -0.15254411    
 -0.27404246    
  0.41037914    
 -0.21419665    
  0.17419158    
 -0.38526234    
 -0.29437107    
   1.0457873    
 -0.21200305    
 -8.19883719E-02
 -0.35306469    
 -7.48012885E-02
  0.59637970    
 -0.27176660    
  0.23638868    
 -0.11743698    
  0.68060768    
 -0.91471452    
  0.34598798    
 -0.10877100    
 -0.11506955    
  0.62837625    
  7.86117762E-02
 -0.62026703    
  3.45404074E-02
 -2.50014421E-02
 -0.33520713    
  0.62919861    
 -0.55667192    
 -0.11316433    
  0.40392804    
  0.22006199    
  0.60949719    
 -0.58029795    
  2.83709355E-02
 -0.10045171    
  0.66040027    
 -0.64759594    
  0.20413457    
 -0.40650314    
 -0.64747727    
  5.21858670E-02
  0.63499129    
  0.91868305    
 -0.67303991    
 -0.32021174    
  3.48686837E-02
 -0.29917064    
 -0.27931374    
  0.92293507    
  8.79125483E-03
 -0.26389694    
  0.89498258    
 -0.82087481    
 -0.54582226    
  2.11559225E-07
 -0.19611481    
 -0.18232147    
  0.71621233    
 -0.31520185    
  0.10580666    
  0.54865533    
 -0.57304657    
  0.18369256    
  0.82303303    
 -0.59442538    
 -0.16878958    
  0.17693087    
  0.57418126    
 -0.52410483    
 -0.47051781    
  0.84199297    
  -1.2413043    
  0.47077015    
  0.33811277    
  7.62523189E-02
 -0.27177536    
  9.80245098E-02
  0.73733693    
  0.25546828    
 -0.99582213    
 -0.10167463    
 -0.15526612    
  0.58822060    
 -0.43966579    
  0.16133988    
  7.71733299E-02
 -0.37928575    
 -0.20110145    
  0.80934906    
 -0.41181433    
  0.15868998    
  4.51603159E-02
 -0.43981466    
  0.43199199    
 -7.88436923E-03
 -0.13844344    
  0.33647215    
 -7.64418542E-02
 -0.65644568    
 -0.26101384    
  0.13133621    
 -0.33852556    
   1.2801342    
 -0.40047780    
 -3.33869345E-02
  0.83665949    
  -1.0999503    
  0.49136049    
 -0.18281297    
  0.25849926    
 -0.30067402    
  0.13775322    
  4.45685275E-02
 -0.15500572    
  0.45225719    
 -0.72213471    
  0.16916326    
  0.33220604    
 -0.19043042    
 -0.38414246    
  0.29399145    
 -0.32397202    
  0.51775795    
  0.29026926    
 -0.31386152    
  0.91257006    
  -1.1888235    
  0.57841897    
 -7.95526132E-02
 -0.34072778    
 -9.38188881E-02
 -0.23137392    
  0.33410800    
 -0.88857192    
   1.1362638    
 -8.42856243E-02
 -2.03050599E-02
 -0.14903572    
 -0.12001767    
  1.00169182E-02
 -0.14642845    
 -0.27747804    
  2.01009437E-02
 -0.13851905    
  0.83662879    
  3.40665765E-02
 -0.82599545    
  0.14710030    
  0.75488108    
  0.35156205    
 -0.30182225    
  0.21040475    
 -0.49387622    
  0.23815615    
 -0.49187440    
  0.21662399    
 -0.42454115    
  0.99899638    
 -0.54016608    
 -0.15790306    
 -9.91729647E-03
  7.67151341E-02
 -0.10707118    
  0.37533543    
  0.18232159    
 -0.50431103    
 -0.25363648    
  0.46370769    
  0.44670820    
  1.66946705E-02
 -0.68984145    
 -4.04096507E-02
  3.43073066E-03
  0.51560849    
 -0.52940196    
 -2.81710140E-02
  0.82979858    
  -1.0709606    
 -0.17327155    
  0.74064940    
 -0.40417731    
  1.53259831E-02
  0.25972843    
 -0.22241068    
 -0.24817944    
  5.03537245E-02
  7.72918016E-02
  6.40217140E-02
   1.0038189    
 -0.42772809    
 -0.59171575    
  0.36256331    
  0.17084049    
  -1.0273126    
   1.4830699    
 -0.70641172    
 -0.30263022    
  0.13152152    
  0.59713238    
 -0.27995983    
 -0.28597429    
  0.25472146    
 -0.26501334    
  0.65626854    
 -0.69852829    
  0.19837910    
 -6.08090274E-02
 -0.30986980    
   1.2230213    
 -0.79223800    
  0.45953235    
 -0.78495455    
  0.75286645    
 -0.25910851    
 -0.48609474    
   1.1530811    
  4.13039438E-02
  -1.2412685    
  0.55618155    
  0.50160903    
 -0.33314458    
  0.24461685    
  -1.1677135    
   1.3502879    
  -1.1011440    
  0.86399651    
 -0.84890157    
 -0.14483103    
  0.58344835    
 -0.40909475    
 -0.11143958    
  0.33239886    
 -0.30039600    
  0.32913369    
  0.74422777    
 -0.63181037    
 -0.39915574    
 -0.34862116    
  0.91949421    
 -0.25070518    
 -3.91109139E-02
 -0.16034248    
  0.63815039    
  0.10235250    
 -0.96867603    
  0.35077506    
  0.23373826    
 -0.42199454    
  5.89426570E-02
  0.36772501    
 -0.42310214    
  1.76373608E-02
  1.73313431E-02
  0.25360286    
  0.58184302    
 -3.79696898E-02
 -0.94137055    
  0.83875787    
 -0.38173509    
 -0.24665917    
  0.13232508    
 -0.37494972    
 -7.22181052E-02
 -5.89741617E-02
 -3.32571641E-02
  0.28405243    
  3.22033204E-02
  0.22595662    
 -0.36150205    
  0.54101080    
 -1.65684614E-02
 -0.29807809    
 -0.13032112    
  4.65202369E-02
  0.27093431    
 -0.53785408    
  0.55109954    
  2.08339579E-02
  0.12576948    
 -0.70227945    
  0.20649214    
  6.15022033E-02
  0.33647203    
 -0.50002354    
  7.17440918E-02
 -0.26236421    
  0.36116463    
  8.99107680E-02
 -0.10394621    
 -0.10418332    
 -4.82020043E-02
  0.35337743    
  1.09677380E-07
 -0.16626634    
  0.30376369    
  3.46570313E-02
 -2.96319947E-02
 -0.23005982    
 -0.17165297    
 -9.00805965E-02
  0.48676810    
 -0.59944105    
  8.77754241E-02
  6.50637671E-02
  0.22471732    
 -0.14165048    
  0.26292136    
 -0.52203006    
  0.21843787    
  3.76626779E-03
  3.75249330E-03
  0.32625452    
 -0.51534015    
  3.11829057E-02
  0.52389765    
 -0.34377155    
 -9.60431099E-02
   1.0546494    
 -0.19305311    
  -1.0279174    
   1.0347084    
 -0.58272326    
  0.70967638    
 -0.22650252    
  0.17607151    
  1.40080228E-02
 -0.57244873    
 -0.36256292    
  0.20566911    
  0.35507125    
 -0.26326355    
 -0.24756193    
  0.52421868    
 -0.61020899    
 -0.30830130    
  0.34830672    
 -0.10318419    
 -0.21772332    
  0.88220280    
 -0.77954865    
  0.86730528    
 -0.64513797    
 -0.28768203    
   1.2055340    
 -0.78970629    
 -0.27064574    
  0.44952503    
  8.53337571E-02
  0.31243899    
 -0.51663405    
  9.26589370E-02
 -7.02580363E-02
 -1.91699471E-02
  0.55499691    
 -0.58778656    
  8.31147060E-02
 -0.24563380    
  0.44518855    
 -0.10591879    
 -2.54609641E-02
 -0.14133920    
 -8.60879794E-08
  0.18616477    
  0.34037849    
  0.32216835    
 -0.71889961    
 -0.11669677    
  0.20539750    
 -0.10919946    
 -0.32178754    
  0.57408780    
  0.27902409    
 -0.50504535    
  0.33069173    
 -0.62705719    
  4.54624668E-02
  3.63675095E-02
  0.31845364    
 -0.20067079    
 -3.88399176E-02
  0.14133921    
  0.13388930    
 -0.64185399    
  0.57981861    
  0.28367388    
 -0.19444293    
  0.58914089    
 -0.53687227    
  9.06696990E-02
 -0.47551546    
 -4.52249907E-02
  0.34053099    
 -0.29530585    
  0.16574493    
  0.17895357    
  0.17425711    
  0.11101257    
 -0.45561501    
 -0.31666958    
  0.23017743    
  0.47853407    
 -0.55288178    
  0.23249578    
  7.18256310E-02
 -0.37379369    
  0.77595288    
 -3.71038616E-02
 -0.89000714    
  0.75794721    
  6.08554259E-02
 -0.66047651    
  0.34914669    
  0.37909177    
 -0.21029526    
 -0.33264956    
 -0.21796396    
  1.82820857E-02
  0.13217168    
 -1.92314219E-02
  0.55822796    
 -0.61824596    
  9.49977711E-02
  0.27431205    
 -0.47428825    
 -0.64836353    
  0.98810202    
  0.52646351    
 -0.24218421    
  0.11937219    
 -0.54341376    
  0.79553467    
 -0.52598464    
 -0.22672990    
   1.2320189    
  -1.3001566    
 -0.22957450    
 -0.60815388    
  0.87237751    
 -0.22857624    
  2.30779611E-02
 -0.20617817    
   1.3769048    
 -0.79484588    
 -0.25767541    
 -0.15696989    
  0.31304941    
 -0.25545156    
  0.15840600    
  0.22186899    
 -0.30138096    
 -3.45426425E-03
  0.26049945    
  8.67892429E-02
  3.12901661E-02
 -0.10483407    
 -0.21007158    
 -0.24946080    
  0.81278044    
 -0.48828450    
  0.13503627    
  0.39665461    
  7.66330957E-02
 -0.15006079    
 -0.20895872    
 -0.12219409    
 -0.31184429    
  0.32763389    
 -0.31324553    
 -8.18301588E-02
  0.16406807    
 -7.51204863E-02
  4.16728519E-02
  0.44764677    
 -0.55907243    
  0.36009121    
  0.42386252    
 -0.88804764    
 -0.24231350    
  0.59729904    
  0.22432645    
 -0.19516976    
 -0.24640042    
  0.20234060    
 -0.36572486    
  0.43251315    
 -0.25815952    
 -5.60892783E-02
  2.28144620E-02
  3.69045958E-02
  0.28223231    
   1.2064289    
  -1.4426355    
 -0.18578771    
 -0.16743273    
  9.84399095E-02
  8.88903532E-03
  4.75250185E-02
  0.20526302    
  8.24188069E-02
 -0.19891419    
 -0.10578970    
  0.95584142    
 -0.80845791    
  0.34174928    
  0.49758053    
  0.20863879    
  -1.3088523    
  1.62638770E-07
  0.30081668    
  0.38992369    
 -0.42615956    
  0.11161390    
  0.33835641    
 -0.10666843    
 -0.10477911    
  0.27965578    
 -0.55195284    
  0.10153636    
 -0.40202290    
  0.59292829    
 -0.44025114    
  0.82557160    
 -0.25965467    
 -3.84172425E-02
  8.26504380E-02
 -3.17486078E-02
 -0.29182616    
  9.91739985E-03
  0.36061475    
  0.46914312    
 -0.67748839    
 -0.22385013    
 -6.19508028E-02
  0.14660338    
  0.55029619    
 -0.98709095    
  0.46874675    
 -0.58590156    
  0.67892230    
  0.83577025    
 -0.73759902    
 -0.61090904    
  0.47179607    
 -1.80728305E-02
 -0.31126076    
 -0.39720052    
  0.15942772    
 -0.10536052    
  0.79058170    
 -0.46841329    
  0.40828618    
  1.95262115E-02
 -0.37018320    
   1.2424241    
  -1.2916144    
  0.92632419    
  6.63368031E-03
 -0.67188722    
 -5.65872788E-02
  0.18117924    
 -0.14750634    
  0.26845863    
 -0.53646815    
  0.33523455    
  0.48001522    
  0.19122167    
 -0.56835616    
  5.96382543E-02
  0.20615815    
 -0.33518824    
  5.97002218E-03
 -0.20033994    
  0.71828330    
 -0.62132156    
 -0.42042789    
  0.25577125    
 -0.19721794    
  0.26127005    
 -0.48916426    
  0.19415602    
   1.0904088    
 -0.53923178    
  4.95969020E-02
  0.35774943    
 -0.53685069    
  0.25167170    
 -0.21072094    
  0.63762146    
 -0.81994289    
  0.83451807    
 -0.45152578    
  0.50930941    
 -0.63565153    
  0.44937667    
  -1.0574248    
  0.12361382    
  0.11000095    
  0.87720352    
 -1.73455477E-03
  0.22868352    
 -2.51762569E-02
 -0.40688238    
 -0.34759793    
  4.99370508E-02
 -7.43283257E-02
  4.82021198E-02
  0.23716260    
  -1.2539238    
  0.82260513    
  0.27329335    
 -0.28046176    
 -0.15956110    
  0.49551904    
 -0.10564630    
  1.98024604E-02
 -0.20785491    
 -0.10536057    
  0.31321520    
 -0.26826400    
  9.76386070E-02
  0.34732929    
 -0.37768534    
 -0.11992578    
  0.93541187    
 -0.49827850    
  4.97522578E-03
  1.96567494E-02
 -0.35216656    
  0.26049945    
 -2.42928360E-02
  0.33177742    
  0.42360023    
 -0.89595944    
  0.29003784    
  0.15448670    
  0.19368166    
 -0.92798698    
  0.59151441    
 -0.53833210    
  0.37718025    
 -5.61944470E-02
 -5.95415942E-02
  4.20482568E-02
  0.57462835    
 -0.20103857    
 -0.32479990    
  0.27924329    
 -0.44655219    
 -9.00261104E-02
 -0.13976188    
  0.28768212    
 -0.14069982    
   1.2161289    
  -1.0416317    
 -0.25304228    
   1.0147796    
 -0.58244121    
 -0.18840064    
  0.10138937    
 -0.23492083    
  0.97120118    
 -0.58094972    
 -0.30994064    
 -0.23040447    
  0.82743752    
 -0.92072523    
  0.47277746    
 -0.37544927    
  4.02397057E-03
   1.0604084    
 -0.84128910    
 -4.62127067E-02
  2.66682096E-02
   1.2075849    
  -1.0138158    
  0.11022663    
  0.46970025    
 -0.37042609    
 -0.19337128    
  0.20430051    
 -0.44086689    
 -0.24794184    
 -0.18492231    
  0.94504029    
 -0.21859920    
 -0.49913928    
 -4.23793122E-02
 -0.43178234    
  0.40101060    
  0.39047226    
  4.43205088E-02
 -0.35750091    
 -0.25249565    
  0.64129364    
  5.98004572E-02
 -0.53937334    
  0.15091337    
 -0.23095608    
  0.52542448    
 -0.43637270    
 -0.27137333    
  0.73066950    
  0.63931596    
 -0.60042238    
 -6.76314384E-02
  0.22372670    
 -0.10821366    
  0.18664114    
  0.24699490    
 -0.67976892    
  8.89474377E-02
  0.78873342    
 -0.14864084    
 -0.11000091    
 -0.62570572    
 -0.35810930    
   1.4896193    
 -0.66025311    
 -0.29396498    
 -8.16780776E-02
 -0.12963109    
  8.61458480E-02
 -0.31015500    
  0.23433629    
  0.59234256    
 -0.46697798    
  8.95256251E-02
 -0.51636577    
  0.45072180    
  0.53184235    
 -0.62450105    
  0.14439434    
 -0.29800576    
  0.29520103    
 -0.27650869    
  9.19376314E-02
  2.33732648E-02
 -0.18827972    
  0.17499080    
  0.18287866    
  8.02567899E-02
  3.03819906E-02
  0.38276568    
  0.16718498    
 -0.13045302    
  2.10875142E-02
  -1.5747342    
  0.62912548    
  9.07923058E-02
  7.97521770E-02
 -0.10265420    
 -0.47542384    
  0.60557109    
  0.19355786    
   1.0371726    
 -0.53419882    
 -0.15499578    
 -0.36487976    
 -0.28013510    
  0.34874895    
 -0.14534800    
  5.66471033E-02
  3.69888023E-02
  1.11110145E-02
 -0.36619112    
  0.10216823    
  0.65651327    
 -0.64577937    
  2.46058591E-02
  0.36772496    
 -0.68835098    
  0.31015494    
   1.0408344    
  -1.0765524    
  0.71294987    
 -0.82033247    
   1.3084422    
 -0.82886934    
  0.52426893    
 -0.66968560    
 -0.11669677    
  0.39564505    
 -7.51204714E-02
 -0.27593121    
  9.21901241E-02
  0.20247705    
  1.61110330E-02
 -9.07542929E-02
  0.38185507    
 -0.34023347    
 -0.41631499    
  1.44406604E-02
  0.18291852    
 -7.43377060E-02
  0.15185109    
  0.39621428    
 -0.33982378    
 -0.40677142    
  0.26987746    
 -0.14471434    
  0.36665961    
  2.13533230E-02
 -9.86020938E-02
 -0.25205481    
  0.29515418    
 -0.25593320    
 -6.62491918E-02
 -0.38344887    
  0.28642520    
  0.22841284    
  0.63280410    
 -0.66020292    
 -0.12825432    
 -0.11122560    
  0.75952250    
 -0.66599631    
  0.63051164    
 -0.46620846    
  0.49985659    
 -0.80588770    
 -2.92295422E-02
  0.55961573    
 -0.38865814    
 -0.54103959    
  0.94888288    
 -0.14822985    
  4.04912494E-02
 -0.70914757    
   1.2357216    
 -0.99340814    
  5.34008704E-02
 -0.26396552    
  0.63414866    
 -0.55410600    
  1.90483760E-02
  0.85601968    
 -0.41654840    
  0.15458484    
 -5.07449768E-02
  0.30263826    
 -0.70536745    
  0.62312919    
 -0.17226265    
 -0.14290021    
  0.71105796    
  -1.3803946    
  0.27137330    
  0.60409540    
 -0.48581409    
 -9.17309225E-02
  1.73163563E-02
 -0.12316236    
  0.18555252    
 -0.25073868    
  0.59809625    
  5.54158464E-02
  0.22583532    
 -0.47561073    
  0.24165627    
 -0.12118576    
 -0.15210791    
  0.39829668    
 -0.25543395    
  0.91567129    
  -1.2596016    
  0.85227585    
 -0.46295238    
 -1.64892199E-07
  0.31468135    
  0.20439455    
 -0.68263942    
  8.35211501E-02
  0.49140757    
 -0.23795888    
 -0.11312985    
 -0.33036295    
  0.38983998    
 -6.22661561E-02
  0.68191123    
 -0.54142082    
 -5.48764020E-02
 -0.15500572    
 -0.36872336    
  0.30697528    
 -6.58130646E-02
   1.1265627    
  -1.1753529    
  0.85745037    
 -0.50327861    
  0.18690567    
 -0.16460009    
  0.18313839    
 -0.14940007    
 -0.26735306    
  9.72785354E-02
  0.96347439    
  -1.1514298    
  0.16522706    
  0.55302614    
 -0.92043144    
  3.66640761E-02
  0.28968009    
 -0.63499117    
  0.47633946    
 -7.27591440E-02
 -0.14165047    
  0.42270714    
 -0.46262339    
  0.36702839    
 -5.80806993E-02
  0.33552280    
  0.27993223    
 -0.29669920    
 -0.13146299    
 -0.34922537    
  0.12470342    
 -3.45426425E-03
  0.25782916    
  0.55732113    
 -0.44132254    
 -0.48342669    
   1.0444021    
 -0.40275142    
 -0.33484748    
 -0.26520914    
 -4.15939353E-02
  0.29249665    
  0.65645927    
 -0.81542444    
  0.34989515    
 -0.70271647    
 -0.29411301    
  0.25987956    
  0.83225989    
  6.89930022E-02
 -0.87183893    
  0.61008078    
 -0.24235563    
  1.65840909E-02
  3.55448350E-02
 -0.17284261    
  0.13729784    
  0.37201735    
 -0.27491456    
  0.13651206    
 -0.44125411    
  0.33993638    
 -0.12573965    
 -0.48183820    
 -0.14188063    
  6.49194345E-02
  0.45561492    
  0.45953229    
 -0.34014037    
  6.23253882E-02
  0.13012688    
  0.23106964    
 -0.84519482    
  0.32378721    
 -0.14473900    
   1.3239392    
 -0.83465534    
 -7.56553635E-02
 -0.20701408    
 -0.20252410    
  0.45457903    
 -1.56661272E-02
 -0.46790075    
  0.80437261    
 -0.52090144    
 -1.91699471E-02
  0.56604666    
 -0.74965954    
  0.14748415    
  0.37948960    
 -0.55448008    
  0.71482295    
 -0.42316484    
 -0.32404962    
  0.55431092    
 -0.44157013    
  3.61051485E-02
 -0.63127172    
  0.52669913    
  0.24956292    
 -0.27346870    
  8.03226419E-03
 -1.61294024E-02
  0.50102186    
  0.52014184    
 -0.70641172    
 -0.70809531    
   1.0278966    
  0.42959681    
 -0.84589630    
 -0.35294721    
  3.20395082E-02
  0.65410680    
 -3.09179816E-02
 -0.45371193    
  0.13162853    
  9.53102931E-02
  2.69075595E-02
 -0.46941364    
  0.14874524    
  8.56556669E-02
  0.10610650    
  0.81909943    
 -0.45473590    
 -0.15066028    
 -0.38136768    
  0.39749706    
 -8.03221203E-03
  3.69433947E-02
 -0.19064629    
  0.19838807    
 -0.14646833    
 -0.39657608    
  0.34151658    
 -0.12726192    
 -0.20544399    
  0.17277335    
  0.49820009    
 -0.35411552    
  0.24526143    
 -0.63960642    
  0.59878445    
 -0.15154979    
  0.18986857    
  4.99991747E-03
 -0.42944106    
 -0.17544846    
  0.28080913    
  0.59921545    
 -0.40546504    
  2.83677713E-03
  0.20426978    
 -0.29929674    
  9.50268283E-02
  0.20195760    
  0.13613231    
 -0.50411403    
  0.26056165    
 -0.31203091    
  2.43489165E-02
 -0.59191906    
  0.34794125    
  0.91979361    
 -0.35767439    
 -0.23889200    
 -7.24001974E-02
  0.35530883    
 -0.18615673    
 -0.26207599    
  0.13633648    
  0.48902085    
 -0.74454606    
  0.15595758    
  0.89660382    
 -0.64288551    
  0.11622556    
 -0.10785732    
 -2.24727821E-02
  0.23668773    
 -0.52058893    
  0.11400244    
  2.32955255E-02
 -0.11860565    
  4.70248200E-02
  0.79709327    
 -0.77957964    
 -9.84401181E-02
 -0.14841990    
  0.40101060    
  0.56976831    
 -0.93155801    
  7.41078407E-02
 -0.19189085    
  0.24971072    
 -0.27898106    
 -7.18256086E-02
  0.88605082    
  0.42858741    
 -0.34450448    
 -0.64974791    
  0.43962380    
 -0.49519372    
  0.10821359    
 -0.23883390    
  0.76276004    
 -0.46351719    
  0.21065229    
  0.22426009    
 -0.49899116    
  0.38065004    
  0.41712198    
 -0.43999502    
  0.87803632    
  -1.1278827    
  0.21851245    
  0.18585213    
 -0.34977615    
 -0.14069982    
 -8.24436545E-02
 -5.62395900E-02
  0.26996386    
 -0.12054700    
  0.94089663    
 -0.80781025    
  0.69158828    
 -0.67920405    
  0.42275068    
 -0.23786837    
 -0.81541586    
  0.34796679    
  0.31287208    
  0.60586429    
  -1.0493571    
  9.25908983E-03
  0.45198512    
 -0.14830256    
 -0.22825846    
  0.55103225    
  9.80399083E-03
 -0.28605747    
  0.40978467    
 -0.47692403    
  4.08220775E-02
  0.56909472    
 -0.77981544    
  0.13095628    
  0.34212944    
 -5.14152832E-03
 -6.38514832E-02
 -0.44183254    
 -0.93353254    
   1.5581446    
  0.20978257    
 -0.37082174    
  1.60002299E-02
  0.43329275    
 -0.48486495    
 -0.66296643    
  0.64894122    
  0.72374785    
 -0.61415887    
 -0.14115536    
 -0.41719535    
  0.51435906    
 -0.28240502    
 -0.60906410    
   2.0850711    
  -1.4655354    
  0.33597618    
 -0.17293635    
  0.17788707    
 -0.23869599    
 -3.50914262E-02
  0.53139198    
 -0.51848829    
 -3.92206311E-02
  0.41871032    
 -0.21985961    
  0.49095759    
 -0.53565770    
 -0.17776071    
  0.46615678    
 -0.11564384    
  0.36123198    
  -1.2386254    
  0.76560223    
 -0.44662336    
  0.83217794    
 -0.60735530    
 -0.21229649    
  0.29285532    
 -0.35711724    
  0.58827835    
 -0.49136046    
  5.84962964E-02
  0.31845388    
 -1.94719750E-02
 -6.97959587E-02
 -0.25605890    
  0.32022095    
  6.02923594E-02
 -0.12445437    
 -0.13870831    
  0.19150636    
  0.32001102    
 -0.25905031    
  6.75582513E-02
 -0.25311080    
  0.68011755    
 -0.57572854    
 -0.21732955    
 -1.45988064E-02
  0.49227238    
  0.31865802    
 -0.57609081    
  2.58262958E-02
 -0.63002598    
   1.6273614    
 -0.71107054    
 -0.16628060    
  0.41047773    
  0.24163827    
 -0.95839536    
  0.15755780    
 -0.37389854    
  0.43332204    
  8.92982334E-02
 -0.22440042    
  7.85901174E-02
  0.11000093    
  0.19568685    
 -0.27421126    
 -0.13877657    
  0.26559538    
 -0.31196108    
  0.37214768    
  0.35105166    
 -0.84949309    
  0.97455949    
  -1.0380732    
 -6.78226203E-02
  0.59652042    
 -0.14813036    
  0.62355405    
 -0.78426200    
 -0.46475413    
  0.57077229    
 -9.29462165E-02
  0.30058563    
  0.18192069    
 -0.23625532    
  0.17638195    
 -0.49674067    
  0.24116205    
  0.14071701    
 -0.33742717    
  2.64040753E-02
  0.91694200    
 -0.29815337    
 -0.46231413    
  0.34321436    
 -0.51942629    
  0.15367617    
  3.36167589E-02
  8.19479525E-02
 -0.47509253    
  3.21313590E-02
  0.28074083    
  0.34072757    
 -0.59803009    
  0.71981519    
 -0.52407098    
  0.73966730    
 -0.85745037    
 -0.10933651    
  0.55448025    
  8.12740028E-02
 -0.57022011    
  0.35443377    
  0.59992898    
 -0.76769739    
  2.44659781E-02
  0.40243953    
 -0.19329058    
 -0.15333413    
 -2.31224205E-02
 -5.86510031E-03
  0.28252175    
  0.10314085    
 -0.71744001    
 -1.65292453E-02
 -8.24760795E-02
  0.49348131    
 -0.33096239    
  0.74010438    
 -0.59700322    
 -9.43106785E-02
  0.53685760    
 -0.67826927    
  0.27173269    
 -8.38008821E-02
 -5.75697608E-02
  0.66877854    
 -0.83347851    
 -0.20797537    
 -0.14434247    
  0.55338508    
  7.56372064E-02
 -0.62283063    
   1.0651366    
 -0.90045911    
  0.70356381    
  0.46089494    
 -0.70962191    
 -9.76384655E-02
  0.18962097    
  0.17216933    
  0.29593864    
 -0.46810779    
  9.80611965E-02
 -0.18672706    
  0.19493464    
  0.36751536    
 -0.31703976    
  6.27559423E-02
 -0.15212527    
 -0.20004140    
 -2.45194733E-02
  0.26072612    
  0.50589550    
  0.45736217    
  -1.1994644    
 -7.17153847E-02
 -7.72586614E-02
  0.85927421    
 -0.67628318    
  0.40657920    
 -0.58957016    
  0.31149274    
 -0.20492791    
  0.38479587    
  0.29928514    
 -0.80684006    
  0.55318135    
 -0.22843914    
  0.27655852    
 -0.19992541    
 -0.28950515    
  0.32440814    
  0.70885426    
 -0.83524948    
 -2.73155961E-02
  0.12967798    
  8.07540119E-03
  0.79984713    
 -0.99457806    
  3.83433290E-02
  3.99436690E-02
  0.29965809    
 -0.63673323    
 -7.44324997E-02
 -0.12062778    
  0.13864633    
  0.37525114    
 -0.38421986    
 -4.13850211E-02
   1.4813912    
  -1.4674048    
  0.20445162    
   1.1185381    
 -0.71685374    
 -0.23202123    
 -1.92933083E-02
  1.61036402E-02
  0.13711905    
 -0.12442079    
  5.82092404E-02
  0.48733744    
 -0.53300780    
 -0.10156026    
  0.26501316    
  0.10536040    
 -0.46430552    
  0.31845388    
 -0.45632347    
  0.16034274    
  0.48607740    
 -0.52767140    
   1.4223170    
  -1.0602515    
  0.81331676    
 -0.82141405    
 -0.30499458    
   1.2207432    
  -1.0835419    
  3.15482020E-02
 -0.43221727    
  0.15892412    
  0.13709657    
  0.42543042    
 -0.61704791    
  0.59113353    
  0.43756196    
  -1.0909375    
  0.37440655    
   1.2550138    
  -1.1278113    
 -0.10536043    
 -2.81709787E-02
  0.35222045    
 -0.15415065    
 -8.13455284E-02
 -0.37212884    
  0.24262460    
 -4.26994264E-02
 -0.22063017    
   1.5211322    
  -1.2740109    
  0.10241511    
 -0.21652831    
  2.88829822E-02
  0.48413813    
 -0.36675075    
 -0.12453046    
  0.80654001    
 -0.74065816    
 -0.28099298    
  0.31724080    
  0.18286079    
 -0.12930489    
 -7.64705762E-02
 -0.61056066    
  0.58371347    
 -0.25862965    
  0.54375756    
 -0.13682508    
 -0.27120066    
 -1.55041711E-02
 -4.80093807E-02
  0.75473577    
 -0.54147708    
 -9.36557949E-02
  0.49025166    
 -7.87445381E-02
 -0.10670011    
 -0.33808231    
  0.22464636    
 -0.58239585    
   1.6411867    
  -1.1466216    
  4.17398065E-02
  0.18074818    
  0.16866799    
 -0.69982147    
  0.25478062    
  3.45417880E-03
 -0.19341761    
  0.55181479    
 -0.35152453    
 -0.20029049    
  4.49974574E-02
 -0.23319378    
  7.77088255E-02
  8.93452987E-02
 -6.16934709E-02
  0.78223956    
 -0.26236409    
 -0.38804990    
  0.24909845    
  0.64054519    
 -0.52899283    
 -0.32158366    
  0.38351434    
 -0.27471185    
  0.35012424    
 -0.10455378    
 -0.33916381    
  0.43886349    
 -9.77983326E-03
 -0.38479546    
  0.27588007    
 -0.43183735    
   1.0392174    
 -0.62954211    
 -9.69921798E-02
 -6.19212398E-03
 -0.15053383    
  9.62941349E-02
 -1.32013718E-02
  0.24613298    
 -0.51516396    
   1.0450282    
 -0.88839602    
 -2.63667870E-02
  0.65423161    
 -0.72951472    
  0.23378621    
  4.14732881E-02
 -6.26941351E-03
 -6.16076365E-02
 -0.33915120    
  0.22595663    
  0.43134466    
 -0.50516450    
 -6.23903871E-02
  0.95584142    
 -0.47198591    
 -0.55499709    
  0.57074523    
 -0.26706263    
 -6.82576932E-03
  0.15512867    
  0.29280090    
 -0.32256508    
  0.49866766    
  0.28123927    
 -0.82945257    
  0.11389531    
 -0.25333986    
  0.41995820    
  0.10247858    
 -0.26344690    
 -0.20569113    
  0.42034814    
 -0.17597808    
 -0.44696474    
  0.25975332    
 -0.12146613    
  0.84992993    
 -0.53854579    
  0.54796523    
 -0.97667116    
  0.69107014    
 -0.38897008    
 -0.24563380    
  5.34477569E-02
  3.65003794E-02
  0.50435305    
 -0.89912277    
  0.92897570    
 -0.58192176    
  0.42039087    
 -0.60572422    
  7.83006176E-02
 -0.11987709    
 -0.16362935    
  0.50077540    
 -0.17627943    
 -3.68139148E-02
  0.57614523    
 -0.36980852    
  0.65690529    
  1.74219422E-02
  4.55774255E-02
 -0.69976956    
 -0.21404873    
  0.12733947    
  0.43638328    
  5.46833500E-02
  0.32628444    
  0.14841998    
 -0.57735825    
 -0.35282114    
  1.73313431E-02
 -0.38505614    
  0.78247082    
  7.98650905E-02
 -0.21306653    
  0.28702214    
 -0.57206923    
 -2.84714643E-02
  0.84523273    
  0.27598608    
  -1.4773784    
  0.91835058    
 -0.57673681    
  0.55173540    
 -0.80462086    
  0.26743144    
  0.11255476    
 -0.15684226    
  4.42878902E-02
 -4.80683148E-02
  0.15739211    
  0.23536628    
 -0.11363554    
 -3.79609056E-02
 -5.50595783E-02
  0.13510247    
 -0.47661877    
 -2.69073565E-02
  2.69075409E-02
  0.28989181    
  0.20846680    
 -0.45506194    
  8.13456550E-02
  8.96120220E-02
 -0.13762154    
 -0.18890063    
 -5.59941381E-02
  0.85474932    
  1.76604930E-02
 -0.26105213    
  0.20479448    
 -0.31268352    
 -6.34922739E-03
  8.83374214E-02
 -7.56788626E-02
 -1.90480147E-02
 -0.38641673    
  0.54604691    
 -0.16929212    
  0.15276283    
  0.67916113    
 -0.66811109    
 -9.50355679E-02
  0.40243953    
 -0.38447464    
   1.1775129    
 -0.49630615    
 -0.69314700    
 -0.17335302    
 -0.39304271    
  0.37138116    
  1.44930677E-02
  0.25848299    
  0.36193904    
 -0.90570861    
   1.3633046    
 -9.35980976E-02
 -0.68778521    
 -0.45619577    
 -6.98973015E-02
  0.13917173    
  0.21523827    
  0.80845821    
  -1.1099923    
 -0.28625259    
  0.32827556    
  0.29383573    
 -0.15210791    
 -0.18805231    
 -0.13846979    
   1.0250119    
 -0.85681629    
  0.30118871    
  0.60077375    
  0.41503990    
 -0.97635514    
 -0.17166439    
 -0.46366322    
  3.85724381E-02
  0.61737460    
 -0.32834199    
 -0.17185010    
  0.47060457    
 -0.10103209    
  0.51744807    
 -0.57558399    
  0.43324488    
 -1.37932552E-02
 -5.47103211E-02
 -7.35439137E-02
  5.62806018E-02
 -0.25987983    
  7.15703666E-02
  0.26720351    
 -0.61576039    
  0.79808205    
 -0.58778673    
  0.33400625    
 -0.40546501    
  0.13167772    
 -0.24116193    
  0.70137751    
 -0.10127036    
 -0.45783311    
  0.95219755    
 -0.11415902    
 -0.59151471    
  4.65200655E-02
 -0.14970441    
  9.19164047E-02
 -0.11389552    
  0.13907136    
 -0.23565218    
  0.21612619    
  0.66312331    
  8.34978595E-02
 -0.98752725    
  0.54880476    
 -0.24777140    
 -0.27625316    
 -0.12260224    
  0.73948771    
 -0.63808751    
  0.28946623    
  0.62967783    
 -0.65953040    
 -0.66865623    
   1.0621119    
 -0.39345556    
 -0.21764883    
  0.23404284    
  0.67122841    
 -0.94367033    
  2.80719884E-02
  0.38330695    
 -0.36956102    
  4.99270707E-02
 -0.14285098    
 -0.16671357    
  0.55072695    
 -0.52022350    
  0.31728259    
 -0.19997640    
  0.84511429    
 -0.84130490    
  0.93661499    
 -0.90665019    
  9.49746668E-02
  0.60918188    
 -0.59916490    
  0.51744807    
 -0.37235603    
  0.37037367    
 -0.49899113    
  6.33120835E-02
 -1.23459902E-02
 -0.16874948    
  0.32644320    
  2.64889747E-03
  0.18978919    
 -0.38168001    
  3.15482020E-02
 -0.24909845    
 -7.01316297E-02
  0.25841162    
  0.10635033    
  1.76474769E-02
 -0.66158062    
  0.63798058    
  0.41240621    
  0.45682439    
 -0.57411325    
 -0.23712958    
 -0.21612576    
  0.68083405    
  0.31215870    
  0.24972999    
 -0.64488554    
 -0.70475274    
  0.15470648    
 -0.17435351    
   1.2584161    
 -0.59343940    
  0.25131434    
 -0.81093037    
  0.24294601    
 -0.28674859    
  3.66341919E-02
 -6.69392943E-02
 -6.35135695E-02
  0.64916116    
  0.29780212    
 -0.67894018    
  0.25583217    
  0.15276282    
 -0.43721384    
 -0.38946488    
 -8.44174623E-02
  0.23447788    
  0.32291493    
  0.54981828    
 -0.75312978    
  0.29673207    
 -0.24707635    
 -7.54394829E-02
  0.84355950    
 -0.40386111    
 -0.50523216    
 -0.49501500    
  0.37673381    
  0.22044940    
  1.42861018E-02
  0.56668293    
 -0.59546185    
  0.30576572    
 -6.66914359E-02
 -0.57408768    
  2.51900125E-02
  0.72497344    
 -0.47145051    
 -3.86861945E-03
   1.1304015    
 -0.79171693    
  0.26745108    
  6.54629618E-02
 -7.18255788E-02
 -0.81039840    
  0.74216509    
 -0.27036911    
  0.28618836    
  0.13800569    
 -5.83081059E-02
 -0.58902943    
 -4.97234017E-02
 -0.36511371    
  0.18982613    
  5.45590743E-02
  0.76772887    
 -0.32747769    
 -0.20130423    
 -0.27498695    
  0.45323536    
  8.70843790E-03
  0.15991460    
 -0.46508959    
  0.31093886    
  0.18805212    
 -6.13690615E-02
 -0.25857413    
  3.27335228E-03
 -5.71584441E-02
  0.16545579    
 -0.33882093    
 -0.13647498    
  0.75488108    
  8.29382166E-02
 -0.94213182    
  0.18144859    
  0.45515588    
 -0.10505256    
  0.99268174    
 -0.97741425    
 -0.11551274    
  0.70161456    
 -0.38130721    
 -1.49258478E-02
 -0.26211378    
  0.22118701    
 -0.33126378    
  0.51879370    
 -0.86256510    
  0.36535522    
 -3.99326198E-02
  0.36000261    
 -0.10335267    
  0.39297113    
 -0.86814576    
  0.65318894    
 -0.48012677    
  0.65764034    
 -0.49028844    
 -0.20285906    
   1.0824177    
  -1.0904820    
 -0.10671080    
  0.59128398    
 -0.15041694    
 -0.33821291    
  0.41624686    
  1.06668351E-02
 -0.53408235    
  6.56692013E-02
 -9.31939110E-02
  0.48443398    
  0.23397313    
 -0.65532285    
  0.11145546    
  0.32129052    
 -9.81470197E-02
 -0.15519281    
  0.86844879    
 -0.94424272    
  1.75120135E-07
  0.29161137    
  0.94184399    
 -0.80978423    
 -0.59502947    
 -0.18982618    
  0.60150254    
  0.38566250    
 -0.42031142    
 -8.00426602E-02
  0.13005309    
  0.65903515    
 -0.38826388    
  0.30268514    
 -0.73168099    
  0.47223315    
 -0.60985482    
  0.57587606    
  0.38998485    
 -0.66091114    
 -0.13915785    
  0.23693709    
 -6.50866181E-02
 -0.17881870    
  0.12783359    
  2.13095918E-02
  0.50841314    
 -0.29010054    
 -0.36745557    
  0.27890226    
  5.65704182E-02
 -0.11372893    
  1.94180720E-02
  9.43107456E-02
 -6.98861405E-02
  4.20007594E-02
  4.52340394E-02
 -0.16237430    
  0.10420381    
  0.32975343    
  -1.3175510    
   1.0533125    
  0.59319210    
 -0.82245207    
  4.79133539E-02
  0.53850889    
 -0.88852280    
  0.53865057    
 -0.71517998    
  0.34070674    
 -0.12751323    
 -0.32296410    
   1.1240680    
 -0.40636316    
  0.16601706    
 -0.31077793    
 -0.13665165    
  0.29213652    
 -0.34719598    
  0.15036985    
  0.21532096    
 -0.23831020    
 -1.00167776E-02
 -0.18770504    
  0.51647770    
 -0.10966390    
  0.32602119    
 -0.48332167    
  4.01909947E-02
 -7.87810162E-02
 -8.55223089E-02
 -0.14585175    
  8.32163170E-02
  0.27139044    
 -0.38395876    
  0.80761498    
 -0.59044653    
  0.25814030    
 -0.16970311    
 -0.36251357    
  0.49447647    
 -0.22383071    
  0.37876594    
 -0.67681068    
 -1.39860455E-02
  0.24450989    
  0.24063683    
 -0.27809417    
 -0.30048648    
   1.0493068    
 -0.87908530    
  0.32397228    
 -0.14165048    
  0.11294035    
  0.29974502    
 -0.28051367    
  0.11389531    
 -3.75224203E-02
  8.18510279E-02
 -0.13005304    
 -0.53371948    
  0.34396315    
 -0.33349156    
  0.40893129    
  0.10812470    
  0.53718311    
  0.55623949    
 -0.74548161    
 -0.58122921    
  0.44015077    
 -0.51758230    
  0.89919627    
 -0.55789334    
 -0.87066096    
   1.0213633    
 -0.60872996    
  4.65201139E-02
  0.59282458    
 -0.17232169    
 -0.52082562    
  0.14477453    
   1.4194345    
 -0.87609977    
  0.34652245    
 -0.37209955    
 -0.68283761    
  0.97697562    
 -0.54619271    
  0.88514382    
 -0.95771474    
 -0.34294465    
 -3.59934717E-02
  0.27715552    
  3.50912698E-02
  0.42193168    
 -0.41429797    
  0.44156122    
 -0.11108197    
 -0.12498107    
  9.24485922E-03
  0.27688769    
 -0.49163115    
  0.18989755    
 -3.84662524E-02
 -0.34830663    
  0.37729412    
  0.24387921    
 -0.11034798    
   1.0976859    
  -1.1696596    
 -0.50092435    
  0.81584430    
 -0.83073276    
  0.13102823    
  0.19105528    
 -0.31709620    
  0.25352311    
 -0.16775613    
  0.46886131    
 -0.15748940    
 -0.48008758    
   1.8166720    
  -1.3951204    
  2.10534576E-02
 -0.52129692    
  0.30937481    
  0.60105073    
 -0.35164541    
  0.32542247    
 -0.23896879    
  0.11573581    
 -0.29683128    
  5.36799356E-02
  0.90437341    
 -0.61061227    
 -0.31845388    
  4.53828387E-02
  0.76713306    
 -0.39286631    
 -5.79874925E-02
 -0.24705911    
  0.35985470    
 -0.40213719    
  0.75591910    
 -0.53877360    
  0.61388403    
 -0.75739622    
  0.34612569    
 -0.32777640    
  0.96594632    
  -1.1629200    
 -0.29385123    
  0.46628371    
  0.38030657    
 -0.58270407    
  0.81640720    
 -0.19211738    
 -0.55453694    
  0.61767447    
 -0.88430297    
  0.45366722    
  0.47550300    
  7.39772692E-02
 -0.90615571    
  0.17670375    
 -0.35566932    
 -0.11152115    
  0.65594685    
  4.83736582E-02
  4.08221036E-02
  0.51082575    
 -0.27233398    
  0.21300822    
 -0.66799939    
  0.67476726    
  6.36948571E-02
 -0.53538620    
 -4.98717576E-02
  0.82222992    
 -0.88980323    
  0.10657544    
  0.14237198    
  0.14735700    
  0.34287864    
 -0.71813023    
 -0.29965845    
 -2.43913531E-02
  0.36201057    
 -0.46144429    
  0.20479451    
  0.29873189    
 -5.07149845E-02
  0.40353644    
  0.10265394    
 -0.82320046    
   1.0316018    
 -0.65294772    
  0.10563233    
 -0.35772312    
  0.58233285    
 -0.55815220    
  0.41790181    
 -0.23160633    
 -3.75224203E-02
 -0.15906475    
  0.13826174    
 -0.32750350    
  0.52571446    
 -0.30590943    
 -0.36290532    
  0.61049670    
  0.21527983    
 -0.84519482    
  0.61677408    
  5.15579060E-02
 -0.44127455    
 -1.17878765E-02
  8.33817348E-02
  5.65520562E-02
  0.25360286    
  4.68836948E-02
 -0.52277124    
   1.3035654    
 -0.61041856    
  0.41967002    
 -0.83700788    
 -8.84929672E-02
   1.0574442    
 -0.91814667    
 -4.43111062E-02
 -0.17265946    
  0.34468001    
  0.32904890    
  -1.0359139    
 -0.11709283    
 -1.88094750E-02
  0.24567255    
  0.24856032    
  0.63143581    
 -0.10376476    
  0.17125076    
 -0.25681338    
 -0.40422526    
  0.33221474    
 -0.45465553    
  4.51820418E-02
  0.28768188    
 -0.35409662    
  1.70215629E-02
 -0.12095273    
  0.29124725    
 -0.33008707    
  0.43793574    
  0.77735925    
 -0.61276567    
 -0.36172056    
  0.71812439    
 -0.35369739    
  5.26439399E-02
 -0.40546492    
 -0.20409517    
 -0.44393140    
  0.38566256    
   1.1521531    
  -1.2743206    
  0.74274409    
 -0.25941184    
  0.48684719    
 -0.41298804    
  0.77393621    
 -0.61287475    
  0.45123354    
 -0.37948942    
  0.56764191    
 -0.69024438    
 -7.83533379E-02
  0.65480375    
 -0.33549556    
 -0.28844172    
  0.71568769    
 -0.90594327    
 -0.21673012    
  0.90064406    
 -0.75238115    
  0.62808341    
 -0.19927090    
 -0.22635391    
  0.23401681    
  3.99056561E-02
 -0.40424335    
  0.52825546    
 -0.35082987    
  0.18691234    
  2.01517232E-02
 -0.34851465    
  0.73974741    
 -0.40884361    
  1.51137058E-02
 -0.53187889    
  0.12391058    
  8.29303488E-02
  0.93616104    
 -0.68369406    
 -0.32047179    
  0.52626145    
 -0.24694778    
 -0.16400306    
  0.32652178    
 -0.42712653    
 -0.41463128    
  0.77531266    
 -3.10100429E-02
 -0.22248773    
 -0.22725023    
 -0.28357545    
 -3.33363079E-02
  0.57005370    
  0.12309384    
  0.42227232    
 -0.59783685    
 -0.23841083    
  0.46088096    
 -0.32149076    
  0.25172749    
  0.24260627    
  0.62391156    
 -0.76492143    
 -0.35332370    
   1.1035565    
 -0.67967474    
 -0.40182200    
  0.39694417    
 -0.43021905    
  0.74622464    
 -0.61598819    
  2.92705633E-02
  0.10343570    
 -0.27428472    
  0.66029406    
 -0.30552188    
 -0.32850397    
  0.38551435    
 -0.49499843    
  0.10204948    
  0.30616689    
 -0.16705419    
  0.26635206    
 -0.34747767    
 -8.82924199E-02
  6.69395402E-02
 -0.33935398    
  5.88403791E-02
  0.32964647    
  0.58282775    
 -0.52624023    
  0.25812334    
 -0.45020097    
 -7.87397660E-03
  0.37469348    
  0.32436517    
  -1.1025494    
  0.78899509    
  0.35020253    
  3.35226953E-02
 -0.18232155    
  0.17496873    
  0.27140632    
 -0.93188298    
  0.17635141    
  0.32658628    
 -0.45414713    
  0.19415584    
 -0.29048699    
  0.29885545    
 -0.24419682    
 -0.32378706    
  0.37561226    
  0.12337887    
 -0.23738113    
  0.38897774    
  0.25782919    
  0.35825452    
 -1.39085948E-02
 -0.97617167    
 -0.10164984    
  1.63270030E-02
  0.33415616    
  0.27675301    
 -3.57980616E-02
 -0.44614464    
  0.45747006    
 -0.17962250    
  5.76076582E-02
  0.83743489    
  -1.5694975    
  0.40369976    
  0.21818435    
 -0.18345873    
  8.81484300E-02
  8.10037106E-02
 -8.10037404E-02
 -0.12996621    
 -3.25526111E-02
 -0.22130680    
 -0.15874843    
  0.12136073    
  0.13768947    
 -2.94756219E-02
  0.61078709    
 -0.52877367    
 -0.32784826    
   1.4751257    
 -0.56651443    
 -0.38475597    
  0.35570377    
 -0.26009923    
 -0.25679156    
  0.76467180    
 -0.49909532    
 -0.17476992    
  0.26396567    
 -0.28501880    
  0.31651750    
  0.13288534    
 -9.98452678E-02
 -0.34955734    
  0.15110651    
  1.51290540E-02
  5.98781649E-03
 -0.27286696    
  0.17246917    
  0.54201740    
 -0.51595724    
  0.41930237    
  6.32228283E-03
 -0.97803181    
  0.40732551    
   1.0240277    
  -1.0503944    
  0.51158863    
 -0.57054472    
  0.12182342    
  0.32979342    
  0.13706909    
 -0.56468469    
  0.35548839    
 -0.23638877    
 -0.36422205    
  0.40209258    
 -0.20142160    
   1.0635701    
 -0.78731680    
  0.51145220    
 -0.53685069    
 -6.30389154E-02
 -0.17958574    
  0.41903386    
 -6.39996454E-02
 -0.25749117    
  0.10238211    
  0.12595224    
 -0.30158490    
  0.18232164    
  0.56909472    
 -6.63011372E-02
 -0.90327126    
  0.67810941    
 -0.66329420    
  0.52252150    
 -0.97310704    
  0.53514308    
  0.31435028    
 -1.99342147E-02
 -0.32181501    
 -0.18232149    
  0.69036537    
 -0.28120342    
 -1.11316154E-02
 -0.16164137    
  0.51345396    
  0.22890110    
 -0.78262866    
  0.79507709    
 -0.43157634    
 -0.42469653    
  5.66190891E-02
  0.42963526    
 -5.98786958E-03
  4.40599248E-02
  0.72982258    
 -0.70709425    
  5.19954041E-02
 -2.70284507E-02
  0.25496075    
 -0.71677876    
  0.43965632    
 -0.43531817    
  0.24116221    
 -0.37037358    
  0.78036380    
 -0.45521498    
 -7.00100735E-02
  0.16822776    
  0.70277828    
 -0.93809199    
  0.40953842    
 -0.25131464    
  0.14565256    
  0.46774223    
 -0.55914426    
  0.36848632    
 -0.36519125    
  0.22050855    
  0.27105382    
 -0.10156726    
 -0.30188811    
 -0.27968189    
  2.75065023E-02
 -6.81625828E-02
  0.13922079    
  0.22242138    
  0.11970817    
 -0.47308519    
  0.52796185    
 -0.58294398    
  0.50472027    
 -0.15283899    
  0.79483104    
  2.85928547E-02
 -0.80224323    
  0.27335837    
 -0.24676901    
  2.87375059E-02
  0.25602475    
 -8.81053973E-03
 -0.30254117    
 -0.27380654    
 -1.58732571E-02
  0.32786378    
 -0.28098020    
  1.51515901E-02
  0.32186535    
 -3.88938971E-02
  6.84260279E-02
 -0.50994408    
  0.97696698    
 -0.78151631    
  0.34830669    
 -0.66540289    
  0.40047765    
 -2.02025529E-02
  0.56832427    
 -0.64610183    
  0.49227238    
 -0.12936673    
 -0.20351648    
 -0.32277349    
  0.94782299    
 -0.48487902    
 -0.52546471    
  0.46074414    
  3.70939560E-02
  0.23815615    
  0.37483150    
 -0.19177429    
 -0.22821140    
 -0.68166578    
  0.59486461    
  4.91500199E-02
 -0.36320534    
 -5.59761268E-08
  0.47215647    
 -0.32195425    
 -0.22166088    
 -0.13883629    
   1.0127608    
 -0.93501186    
  3.48197781E-02
  4.09741513E-02
 -4.47835140E-02
 -0.13026515    
 -0.25069326    
   1.2407196    
 -0.99438328    
  0.14977409    
  0.24250391    
  0.96634448    
  -1.4032725    
 -7.58655369E-02
  0.45511505    
  0.39077428    
 -0.59841359    
  0.12967797    
 -0.33377299    
  0.55421036    
  1.34592038E-02
 -0.20067067    
 -0.53619909    
  0.25503182    
 -0.15921411    
 -0.30647004    
  2.72125620E-02
   1.2046437    
  0.19663858    
 -0.92458946    
  0.23309380    
 -7.18255937E-02
  0.23021093    
   1.0632527    
  -1.0191684    
  0.14990616    
 -0.36901459    
  0.11404753    
  4.39310297E-02
 -0.17149200    
  0.32030740    
 -0.59671533    
  0.41587394    
  0.24769194    
 -0.20710649    
  0.67884070    
 -0.68739992    
 -0.49377957    
  0.37850067    
 -0.23446140    
 -0.13005306    
  0.53280455    
 -0.13353154    
  0.55159789    
  0.36717415    
 -0.95998245    
 -4.97613549E-02
  0.12155501    
  1.79107618E-02
  0.10120995    
  0.51029068    
 -0.62041622    
  0.50303435    
 -7.68888295E-02
  1.54743344E-02
 -0.58586919    
   1.1642280    
  -1.1105236    
 -2.98528410E-02
  0.21162951    
  0.17685728    
 -0.36519125    
 -0.13729766    
  0.57087296    
  0.39186913    
 -0.72536093    
  3.79608609E-02
  0.85179055    
  -1.1158751    
  0.16475509    
 -6.53826222E-02
  0.46237341    
 -0.64334422    
 -0.15753020    
 -0.23987055    
 -6.21316023E-02
  0.51466435    
 -0.30183035    
 -4.23342027E-02
  0.10752027    
  0.55265707    
  0.77103877    
 -0.91823065    
   1.0177602    
 -0.21440980    
 -0.71660846    
  0.25526306    
 -0.29152063    
  0.53153300    
 -0.55330640    
 -0.28141239    
  0.87546879    
 -0.27160829    
 -0.55507046    
  0.18430363    
  0.20784560    
  0.32452822    
 -0.30330721    
 -0.26947623    
  0.22107971    
 -0.33757481    
  0.94895595    
 -0.93362999    
  0.24495699    
  0.28096327    
 -6.25928268E-02
  5.80883212E-02
 -0.18277313    
  0.91248941    
  -1.4296585    
  0.25534686    
 -0.28299838    
 -2.36417446E-02
  0.80826855    
 -0.40439934    
  0.14544082    
 -0.21489021    
 -9.32577103E-02
  0.53460097    
 -0.33120000    
  0.24378805    
 -0.28768188    
 -0.17084914    
  0.11820556    
  0.26288381    
 -0.43178234    
  0.50681746    
 -0.73497361    
 -8.92981514E-02
   1.4293118    
 -0.72795677    
 -0.34468004    
  9.53103974E-02
  0.12475179    
  0.19306621    
 -0.16566695    
  6.11545369E-02
  0.10705387    
  0.15921390    
 -0.43512115    
 -2.02711299E-02
  0.80598813    
 -0.67801815    
 -2.73988917E-02
  3.08188167E-03
  5.39052263E-02
 -0.19937567    
  9.49865505E-02
 -0.31724077    
  0.36772498    
 -0.18540314    
 -5.32444976E-02
 -0.31943080    
  0.58539432    
  0.29141763    
  0.10804130    
 -0.63087004    
  0.42415735    
 -0.25768363    
 -2.91755255E-02
  0.40765569    
  0.34301519    
 -0.40159050    
 -0.25796542    
  0.20312470    
 -1.48153193E-02
 -0.37243438    
 -4.05214131E-02
  0.12693051    
 -0.18099806    
  0.14732490    
 -0.13549022    
  0.17576411    
 -0.12604049    
  0.18975662    
 -0.48242608    
  5.82690910E-02
 -7.84714818E-02
  0.70833743    
  0.44487914    
  -1.2383741    
  0.55643612    
  0.10567904    
 -0.24194373    
  0.74124199    
  0.23318012    
 -0.94564283    
  0.16322771    
 -0.17392321    
 -0.18017343    
  0.55284870    
 -0.30679357    
  0.62007141    
 -0.48235396    
  0.28987265    
 -0.19775726    
 -3.25230435E-02
 -1.66672189E-02
  8.06887895E-02
 -0.82262623    
 -0.23052357    
   1.1278116    
 -3.91248874E-02
 -0.48053274    
  0.19035381    
  1.98026542E-02
  4.47359346E-02
 -0.16620202    
  0.17553344    
  0.51206344    
 -0.26869228    
 -0.14049013    
  0.30773091    
 -0.33033109    
 -0.25213110    
   1.6714458    
  -1.3008969    
 -0.16820824    
  0.23922986    
 -0.39138016    
  0.19333290    
 -5.78029687E-03
 -0.91629070    
   1.2752819    
  2.59753391E-02
  0.29358181    
  -1.0582609    
  0.42504606    
  0.41190806    
 -0.16738774    
 -0.59606361    
  0.95338935    
 -0.57182974    
  2.91409083E-02
 -0.15502141    
 -9.92813483E-02
  0.24643910    
 -9.66267660E-02
 -0.20163721    
  0.71420062    
  -1.0137734    
  0.54930973    
 -3.08577735E-02
 -3.47860083E-02
 -0.46002424    
  0.81817275    
  0.24395646    
 -0.46968070    
  5.77324554E-02
 -0.13283493    
 -0.28120342    
  0.20602384    
  0.15286273    
  0.57858074    
 -0.30713785    
 -0.66029400    
  0.22996427    
  7.28124827E-02
  6.78688362E-02
 -0.21921425    
 -5.71584441E-02
  0.20569131    
 -5.79874851E-02
 -0.14770387    
  0.23620650    
 -0.40957180    
 -8.58897194E-02
 -2.26765126E-02
  0.18002529    
  0.99225801    
 -0.82343715    
 -0.29526192    
   1.1043925    
 -0.69603306    
  0.36616719    
 -0.49557844    
  0.17461631    
  0.20192555    
  0.26253796    
 -0.71066087    
 -0.20736754    
 -0.12487312    
  0.61372018    
 -7.18540028E-02
 -0.58721387    
  0.40202272    
  0.21622318    
  0.43106088    
 -0.14755419    
 -0.74026513    
  5.95922247E-02
  0.42995608    
 -0.42172578    
  0.65768987    
 -0.48153493    
 -0.13205969    
  0.36953309    
 -0.56368923    
  0.13768947    
  0.14282425    
 -0.30950111    
 -9.77640077E-02
  7.79616088E-02
  0.26620299    
  0.28480428    
  2.87763542E-03
 -0.23907429    
 -0.17504875    
 -0.14477439    
  0.34148464    
  8.55220407E-02
  0.56382263    
 -0.43480945    
  5.74724143E-03
 -4.09416147E-02
  0.61880946    
 -0.57786804    
 -0.23467101    
  0.19074015    
  0.17279531    
 -0.24414346    
  0.23146906    
  8.78612027E-02
 -5.52360192E-02
  0.20268880    
 -0.72593695    
 -0.28214210    
  0.26533487    
  0.80715668    
 -0.76973003    
  0.60353488    
  0.68755132    
  -1.1293839    
  0.25324160    
 -0.66917801    
  0.63908005    
 -0.14310066    
  3.15482020E-02
  0.25131449    
 -0.25442499    
  0.12296186    
 -0.30715403    
  0.10648360    
  0.25168860    
  0.15937246    
 -0.45581880    
 -0.18514234    
  0.16378936    
  0.77097374    
 -0.75668770    
 -0.14473900    
  0.19656403    
 -0.54623783    
  0.67850572    
  0.34151661    
 -2.76320186E-02
 -0.16862257    
 -0.21868931    
  0.45601740    
 -0.83795214    
  0.45240769    
  2.33929884E-02
 -9.38662365E-02
 -6.22130446E-02
  0.20404352    
 -0.43481717    
  0.18938890    
  8.11254382E-02
 -0.33647215    
 -0.14135398    
  0.52227795    
  8.62348899E-02
 -0.20829704    
  0.63164520    
  0.25977778    
 -0.56502622    
 -0.25530064    
 -0.12887380    
 -3.40295583E-02
  0.61933488    
 -0.55239546    
  0.58898503    
 -0.57825130    
  0.36799872    
 -0.83020329    
   1.4031016    
  -1.0903133    
  0.40821612    
 -0.25879908    
  0.58223546    
 -0.48724896    
  1.28621459E-02
 -0.70277810    
  0.68991607    
   1.0189289    
 -0.88015240    
   1.1327641    
  -1.0726367    
  0.43250567    
 -0.97112310    
  0.28654489    
 -5.97717017E-02
 -0.12733932    
 -0.15552320    
  0.52324837    
  0.12817499    
  0.12028627    
 -0.10043420    
 -9.53100175E-02
 -0.50185710    
  0.90912229    
 -0.71129650    
 -0.27193356    
  6.96336478E-02
 -0.32576758    
 -0.27738348    
  0.76432353    
  0.33155307    
  9.15672630E-02
 -0.26136488    
 -5.67766279E-02
 -0.21373761    
  0.35454479    
  8.85026604E-02
 -3.90020832E-02
  0.17900188    
 -0.10773875    
 -7.69611523E-02
 -4.97904941E-02
  0.29217643    
 -0.35411552    
  0.17805266    
  0.81862503    
 -0.99987727    
  0.62174767    
 -0.71226156    
 -1.05819656E-02
  0.96068060    
 -0.48890561    
 -0.17878810    
 -0.55039895    
 -0.29689863    
  0.77887160    
 -0.24245034    
  4.24091518E-02
  0.94022369    
 -0.89953977    
 -7.94890895E-02
 -0.54002470    
  0.77033669    
 -0.34450448    
   1.0490155    
  -1.0056161    
  0.95640224    
 -0.90010190    
  0.70764023    
  0.25151402    
 -0.62948298    
 -0.80113584    
 -2.36697253E-02
   1.3802881    
 -0.96094769    
  0.36802739    
  0.23452263    
  0.44352475    
 -0.69176525    
  8.25336389E-03
  4.29022163E-02
 -0.17135839    
 -0.32902351    
  0.53393310    
  0.48511732    
 -0.43802068    
 -0.25200662    
  0.13935553    
 -0.28677893    
  0.23961374    
  0.12282093    
 -0.31312886    
 -1.12722027E-07
 -0.13993371    
  0.80873209    
 -0.42591935    
 -0.28858089    
  0.64714104    
 -0.50332105    
 -0.22626366    
  0.50219488    
  0.26436248    
 -0.40637314    
 -0.16235848    
  8.00425410E-02
 -0.27008647    
 -7.78212538E-03
  0.36018422    
  0.10345154    
 -8.45573395E-02
 -0.14351220    
 -5.06438389E-02
  6.59579188E-02
 -0.16126828    
 -4.00783010E-02
 -1.87621880E-02
  0.15415058    
  0.13636817    
  6.04580790E-02
  0.32111704    
 -0.34268123    
 -3.60648222E-02
 -0.22385013    
  0.13220537    
  3.94586921E-02
 -0.47957292    
  0.17589061    
  0.37544912    
  0.62286747    
 -7.45713292E-03
 -0.70216990    
  4.43205088E-02
 -0.20808400    
  0.34305966    
  0.55672562    
  -1.6328650    
  0.68197405    
  0.36858860    
   1.1267112    
  -1.1744657    
 -4.44516912E-02
  5.52626401E-02
 -0.45930818    
  0.78458136    
 -0.55043465    
 -0.12921178    
  0.86358494    
 -0.41194811    
 -0.14686014    
  0.13459027    
  0.92465079    
  -1.3045201    
  0.22818491    
 -0.10919911    
 -9.05140042E-02
  0.23361492    
 -0.38077250    
  0.28156564    
 -0.38873455    
   1.0772702    
 -0.46907935    
 -0.20423485    
  0.20669501    
 -0.67127496    
  0.12204759    
  0.18232170    
  0.23302379    
  0.12400592    
 -0.10729256    
 -2.23471839E-02
  0.42041886    
 -0.20067053    
 -0.36873323    
  4.48793024E-02
 -5.80806993E-02
 -7.23207965E-02
  0.17635141    
  3.24034914E-02
 -0.20875496    
 -0.18805231    
 -0.23180160    
  0.42341903    
  0.30181658    
 -0.48484993    
  3.77404280E-02
  5.98980002E-02
  0.25818142    
 -6.49375692E-02
 -0.25726533    
  0.43264067    
  0.57066154    
 -0.69012153    
 -1.21579906E-02
  0.10168383    
 -0.14864084    
 -0.32690269    
  0.38299236    
 -0.28970420    
  0.30772269    
  0.56470478    
  -1.2056662    
  0.53427708    
 -0.28108141    
   1.2039728    
  -1.3005996    
  0.81361061    
 -0.40332589    
 -1.61555391E-02
 -0.24205075    
  7.58848861E-02
  0.61310452    
 -0.67252773    
  8.22378844E-02
  0.25423411    
  3.72004099E-02
  0.75970280    
 -0.68139011    
 -0.46844634    
  0.45009714    
 -0.30010474    
  0.10178266    
  0.69797415    
 -0.75096661    
 -0.17419133    
 -4.13283184E-02
  0.19490039    
  0.25054270    
 -0.57596475    
  0.58404034    
 -0.71209240    
 -5.04309200E-02
  0.64003748    
 -0.38299215    
  2.19789557E-02
  2.57525928E-02
  0.15656909    
 -2.94136610E-02
 -0.30778337    
  0.22618471    
  0.67269671    
 -0.48164117    
  4.89494130E-02
 -9.60016251E-03
  0.23146906    
  2.54787924E-03
 -1.53850438E-02
  0.98758924    
 -0.91773564    
 -0.48701495    
   1.0613241    
  -1.3092830    
  0.27884921    
  0.47757959    
 -3.60181890E-02
  0.64043725    
  -1.9179541    
   1.2222261    
 -5.03417328E-02
 -0.30966088    
  0.30421123    
 -0.21905342    
  0.35905328    
  0.19959043    
 -0.85772800    
  0.22863312    
  0.71837384    
  -1.4639672    
   1.0185697    
 -0.22662203    
  0.29116037    
  1.29366256E-02
  0.53168613    
 -0.37058216    
 -0.33778620    
  0.19451694    
  0.71438468    
  -1.2620769    
  0.32517961    
  0.26937658    
  0.25957996    
 -0.72333819    
  0.29911083    
  0.38441187    
 -0.54426032    
  9.22752246E-02
 -0.10232549    
  0.27497542    
 -0.41574812    
   1.0550412    
 -0.68107450    
 -0.14002885    
 -0.19591017    
  0.53369641    
  -1.0877309    
  0.67347419    
  0.67981362    
 -0.34998608    
 -0.40546525    
  0.15822397    
 -0.23618558    
  0.41698167    
  8.53134245E-02
 -6.51618615E-02
 -0.38448963    
  0.15571928    
  8.41336027E-02
  0.41977158    
 -0.12276688    
 -0.52231157    
 -0.26743105    
 -0.12014419    
 -8.31502602E-02
  0.94027817    
 -0.54839230    
 -9.84401554E-02
  0.22314349    
  0.10467046    
  0.13353142    
 -8.50372091E-02
 -0.41140002    
  8.14154893E-02
  0.40134153    
  0.20815578    
 -0.54187679    
   1.0752652    
  -1.1387784    
  0.66403896    
  0.74854600    
 -0.80050558    
 -8.92867427E-03
 -0.32266667    
 -5.08046746E-02
  0.15647449    
  1.38314655E-02
  8.17317814E-02
 -0.69061863    
  0.69566929    
 -0.47050759    
  0.17693084    
  0.33066383    
 -0.54875284    
 -0.23582858    
  0.68245184    
  0.14022918    
 -0.44599500    
  0.82781845    
 -0.98562521    
   1.4168069    
  -1.1132265    
 -3.20541263E-02
 -0.30189762    
  0.72137940    
 -0.61293972    
  0.19995172    
  0.11886114    
 -6.53053001E-02
 -0.25350782    
  0.60433775    
 -0.57320672    
  0.95019239    
  -1.1440748    
  0.37556538    
  0.11742806    
 -0.39136070    
   1.0571482    
  -1.2311014    
  0.47623402    
  2.15061549E-02
 -0.30299622    
 -1.65981259E-02
  8.33344925E-03
 -9.11692902E-02
  4.53529553E-03
 -0.24487101    
  0.53706801    
 -9.19374004E-02
 -0.58778656    
  0.22047336    
  0.24953036    
 -0.29325289    
   1.0625894    
 -0.62235409    
 -0.16378921    
  0.25975332    
  0.16251901    
 -0.10227863    
  0.28228304    
 -0.59383762    
  0.27393275    
 -0.16270709    
 -0.10285733    
  0.56436640    
 -0.40309811    
  5.85366748E-02
  0.10469120    
 -2.13095713E-02
  0.26590845    
 -0.54440194    
  0.34974048    
  0.26742086    
 -0.41871026    
  0.86148268    
 -0.18514231    
  3.49742211E-02
 -0.21661825    
 -0.65721512    
  1.16958972E-02
  8.89476314E-02
  0.13264433    
 -0.22937408    
  0.40546516    
 -0.29815337    
  5.46212234E-02
  0.33314434    
  0.12306011    
 -0.46287104    
  0.74686211    
 -0.96666688    
 -2.96005625E-02
  0.44611540    
 -0.37170076    
  0.25219932    
 -0.40237385    
  0.97909170    
  1.72420312E-02
 -0.89934134    
  0.27393275    
  0.26995397    
  0.32947922    
  -1.0373688    
  0.34422150    
  0.14052439    
 -0.54074007    
  0.42789900    
 -0.22485130    
  0.12062807    
  0.44264421    
  0.30755624    
 -0.57357693    
 -9.30906385E-02
  0.22662190    
 -3.67793292E-02
  0.75326294    
 -0.99678582    
  0.10462474    
 -5.09450138E-02
 -0.15009376    
 -0.17666949    
  0.30207068    
  0.13976179    
  0.56932908    
 -0.83854890    
  0.36959931    
 -0.37776268    
  0.21985944    
  8.81070718E-02
 -0.26780054    
  0.41070050    
  0.43715930    
 -0.87580597    
  0.11101257    
 -0.33719727    
  0.24224935    
   1.0865880    
 -0.11375908    
  -1.0866363    
  5.64139634E-02
 -0.17475522    
  0.45926771    
 -0.22711955    
  0.58379477    
 -0.24846114    
  0.11809943    
 -0.54516375    
  0.89242744    
 -0.55782843    
  0.27905133    
 -0.37061819    
 -5.63528985E-02
  0.35340884    
 -0.34979188    
  8.97152126E-02
 -0.20030412    
  0.11778301    
 -5.14817461E-02
  0.10385010    
  0.12756124    
  1.48592209E-02
 -0.29261053    
  0.34993276    
  0.28837809    
  0.20502651    
 -0.92568856    
  0.36010256    
 -0.20166920    
  0.36687899    
 -0.16520989    
  0.38936809    
 -0.22924720    
 -0.34364066    
  0.16233927    
  0.46770737    
 -0.34958464    
 -0.30966088    
  0.45366725    
 -0.25603145    
  0.19790359    
 -0.52169096    
  0.22817308    
 -0.45869666    
  0.67714679    
  2.12773867E-02
 -0.31977034    
 -4.82468195E-02
  0.52816486    
  0.53562778    
  -1.0083253    
  6.61111474E-02
 -0.10648334    
  0.55908072    
 -0.44588551    
 -0.20327552    
  0.36646304    
 -0.48835272    
  0.39304262    
  9.81469601E-02
  -1.1128780    
  0.75983852    
  0.72489589    
 -0.33296296    
 -0.26345465    
  0.51082575    
 -4.57099341E-02
 -0.15118563    
 -0.29287684    
 -0.16579242    
  0.77759391    
  0.58064663    
  -1.1684333    
  0.59154618    
 -0.71783960    
  7.66296219E-03
  0.12538776    
  0.16133988    
 -0.26408473    
 -1.50377881E-02
  0.95492846    
 -0.74705225    
 -0.49555805    
  0.66757023    
  0.29026926    
 -0.55574715    
 -0.38705477    
  0.33860230    
  0.63285506    
 -0.38865793    
  0.12516315    
 -8.70113298E-02
 -0.13429542    
  0.16328308    
 -1.30720921E-02
 -4.02736776E-02
 -0.37046841    
  0.47445810    
  6.22211583E-02
 -0.53667915    
  0.71473777    
 -0.36643130    
  7.29068071E-02
 -0.11583182    
 -0.18232155    
 -9.95297357E-02
  0.39768299    
  8.24437439E-02
 -0.44959012    
 -0.22220394    
 -0.16279535    
  0.56669402    
 -0.58904123    
  0.75077641    
 -0.17753305    
 -6.92205429E-02
 -0.24209325    
  0.77051073    
 -0.39445972    
 -0.44349265    
  0.36915478    
 -0.28020725    
 -0.13170943    
  0.26683512    
  0.14508145    
  0.10664597    
 -0.16285886    
 -0.48508295    
   1.0437262    
 -0.52191162    
  0.21722446    
 -0.23375365    
  0.16268548    
 -0.44151792    
  0.31162226    
 -0.39903405    
  0.21542136    
 -0.22994962    
  0.60923529    
 -0.10919946    
 -6.73038214E-02
  0.41804394    
 -0.27663225    
 -0.28768206    
  0.59710407    
  0.25801224    
 -0.78441584    
 -0.22058694    
  0.76497287    
 -0.93125349    
  0.23214826    
  0.27666536    
 -0.39944082    
  0.34032598    
  9.18075442E-02
  0.13645124    
 -0.42218575    
 -0.32872009    
  1.60862636E-02
 -0.10064351    
   1.2306719    
 -0.69314730    
 -0.32146513    
 -0.10483407    
  0.38059711    
 -0.48595756    
  0.60772943    
  0.29086161    
  2.81709433E-02
 -0.13088934    
  0.75702578    
  -1.0998508    
  0.71702331    
 -0.59470713    
  0.39443967    
 -0.66042900    
 -2.16928460E-02
  0.71053886    
 -0.54146248    
   1.0672618    
 -0.95195103    
 -4.73061465E-02
  0.66862774    
 -0.70743310    
 -7.85450339E-02
 -0.25577116    
  0.42700681    
  0.27364954    
  0.27702704    
 -0.65421718    
   1.2615553    
  -1.6365795    
  0.29558742    
  0.30330724    
 -0.61489505    
  0.70384258    
 -0.24941669    
  5.63996583E-02
 -0.23940423    
  0.36646304    
 -0.14004605    
  0.42488340    
 -0.82059222    
  0.89866060    
  7.05724582E-02
 -0.77165622    
  0.85466975    
  -1.2210673    
  0.42819351    
  0.10648360    
 -2.73054801E-02
  6.69145286E-02
  0.12744516    
 -2.30558161E-02
 -0.10763077    
 -2.63172239E-02
  0.63833910    
 -0.40987617    
 -0.34499639    
 -0.24491438    
  0.27443698    
  0.48354781    
 -0.67097336    
  0.57946777    
 -7.39840977E-03
  9.66595560E-02
 -4.36347388E-02
  0.44534752    
 -0.69164437    
  0.26720351    
 -0.21741299    
  9.53100994E-02
 -0.39641532    
 -0.36944202    
 -0.59226584    
  0.93430912    
 -0.28240502    
 -6.52403980E-02
  0.38273680    
  0.26736206    
  0.19639587    
  0.33990842    
 -0.63808751    
 -0.46740973    
 -0.21283400    
  0.92395371    
  0.12201510    
 -0.41565213    
 -6.34013861E-02
  0.32076514    
 -0.17863461    
  0.17863446    
 -4.58922051E-02
  0.57915521    
 -0.83244473    
 -0.12492598    
  0.39465421    
 -0.39869449    
  0.86051285    
  2.03396864E-02
 -0.30346584    
 -4.41416688E-02
 -1.91853195E-02
 -0.19450195    
  0.45518878    
 -0.68571210    
 -0.42227212    
  0.59840167    
  0.21940979    
 -5.90673424E-02
 -0.30727303    
 -0.21152061    
  0.52669919    
 -0.25921947    
 -0.37037358    
  0.51279426    
 -0.34536111    
  0.57614523    
 -0.32668433    
  0.77717769    
 -0.67833209    
  0.55456114    
 -0.77770460    
  0.96787834    
  -1.2458041    
 -0.27163038    
  0.82985830    
 -0.20593159    
 -1.72120798E-02
  0.66854149    
 -0.63105810    
  0.66430730    
 -0.89248025    
 -2.12323125E-02
  0.24269381    
  0.67101872    
 -0.38839996    
  8.27721283E-02
 -0.42076841    
  0.72639620    
 -0.49545372    
  0.17333615    
  0.39351770    
  -1.6486585    
   1.2014694    
  3.44860964E-02
 -3.95112820E-02
 -0.13749740    
 -0.46194351    
  0.20275374    
 -1.89040657E-02
   1.0369536    
  -1.0878452    
  0.28163987    
  0.10899030    
 -0.47000358    
  0.38200384    
  0.64916730    
  1.69104375E-02
 -0.46029475    
 -4.95151877E-02
  0.26587236    
  0.64430857    
  -1.0996344    
  2.72329245E-02
  6.64026886E-02
 -5.60212787E-03
 -0.10660969    
  0.29546407    
  0.27657402    
 -0.26962146    
 -8.42856243E-02
 -0.18735923    
 -0.38744676    
  0.37217936    
  0.11332867    
  0.22533892    
 -2.66680904E-02
 -0.40209231    
  0.28515351    
  0.13479650    
 -0.70651042    
  0.33262104    
  0.98163265    
 -0.75527877    
 -4.18908894E-02
 -0.41082710    
  3.17487121E-02
  5.69415241E-02
  4.68555987E-02
 -6.17254376E-02
  0.27068439    
 -0.16757356    
 -4.13850360E-02
  2.43489165E-02
  0.47086227    
 -0.44040307    
  0.17395315    
 -0.20098178    
  0.30466053    
  0.47535527    
 -0.80428046    
  0.16759396    
  0.14862463    
 -4.44517136E-02
  0.20261340    
 -0.58560562    
 -0.19415614    
  0.43978965    
  0.35082987    
 -0.31468132    
 -0.36772460    
  0.39975092    
  0.19701730    
 -0.18845792    
 -0.35424274    
  0.55206883    
 -0.21501803    
  0.72863686    
 -0.88134360    
  0.83568680    
 -0.71528852    
 -0.37605119    
  0.43965632    
  0.88960725    
  -1.4154850    
  0.36845350    
 -6.78225905E-02
 -0.44300318    
  0.11838994    
  0.43731490    
 -0.17420390    
 -0.34924006    
  0.23471630    
  0.21726871    
 -0.32309425    
  0.44944510    
 -0.73248649    
  0.21570833    
  6.26709461E-02
  0.83250266    
  0.31919238    
 -0.63993567    
 -0.10941474    
  0.27668431    
 -0.27668428    
  0.85707146    
 -0.74765676    
  0.40266019    
  0.16690984    
  6.31933985E-03
 -0.57309180    
  5.96382543E-02
 -4.85272519E-02
 -0.36221525    
  0.52030456    
  0.10512466    
  0.74486494    
 -0.82437712    
 -0.20604901    
 -0.10097588    
  0.12055688    
 -0.28675899    
  0.17243257    
  0.18387303    
 -0.13537896    
  2.95431819E-03
  0.50372088    
 -0.82438940    
  0.11506937    
 -0.19545074    
 -0.26589477    
  0.15415090    
 -0.32277325    
   1.6189166    
 -0.52941608    
  0.10833070    
 -0.43569160    
  0.13353147    
 -0.20593159    
  0.32371455    
 -0.11500920    
 -6.87948167E-02
  0.22255012    
 -0.49355677    
   1.0723295    
 -0.26703554    
 -0.78602546    
  0.50008112    
  0.73063046    
  -1.4099839    
  0.54846454    
 -0.76705211    
  1.12996809E-02
   1.6587631    
  -1.4155964    
  0.12412606    
 -0.16000414    
  0.74215484    
 -0.50360531    
   1.4748784    
 -0.97127283    
  0.85256344    
  -1.2667623    
 -9.91729647E-03
 -0.21817242    
 -6.39876053E-02
  -1.0942167    
  0.33270594    
   1.0568726    
 -1.98680311E-02
 -0.88016206    
 -0.61558872    
   1.6589386    
 -0.12062781    
  0.13192767    
 -4.59850952E-02
 -2.08029561E-02
 -0.56639558    
   1.5617584    
  -1.2661709    
 -7.90530816E-03
  0.39482677    
  0.32957321    
 -0.35667497    
  4.03823704E-02
 -0.32806441    
   1.4467034    
  -1.0951700    
 -2.58077146E-03
 -0.41716111    
  0.92643505    
 -0.38092390    
 -0.40319481    
  0.50878257    
 -0.54338807    
  0.98697251    
 -0.58621293    
 -1.90480296E-02
 -0.15015204    
 -0.38747144    
  0.72354472    
 -0.52624649    
  3.37280729E-03
  0.16989911    
  3.90020162E-02
  0.64127862    
 -0.64950889    
 -0.66329420    
   1.1986108    
 -0.75983864    
  0.66162103    
 -0.20027532    
 -0.71958059    
  0.58480579    
  0.39210916    
 -0.83560199    
  0.22469267    
  4.83478904E-02
 -0.42783725    
  0.11526599    
   1.0616469    
 -0.90519500    
 -6.40788674E-02
  0.59267664    
 -0.38434842    
 -0.18650936    
  0.42446810    
  7.25942105E-02
 -0.19509412    
 -0.33116710    
  0.11531076    
 -0.14538822    
  0.44537076    
 -0.17890443    
  0.51082563    
 -0.21007156    
 -0.10247859    
 -0.42728415    
 -0.49381447    
   1.3080070    
 -0.87481749    
 -0.21730135    
  0.42151681    
  0.25202179    
 -0.29763231    
 -0.39057627    
 -1.99010596E-02
   1.2677261    
  6.30347356E-02
  -1.0749892    
 -4.78177108E-02
  6.70863837E-02
  0.24876651    
  0.17934069    
  0.10386682    
 -0.83762890    
  0.88149536    
 -0.14277086    
 -9.87816900E-02
 -0.38920465    
   1.5183125    
  -1.2387277    
 -0.10265402    
  1.67509504E-02
  0.15082277    
 -0.24846135    
  6.72821999E-02
  0.16968508    
 -3.82961147E-02
  0.66265696    
 -3.94683443E-02
 -0.75800794    
  0.38346088    
 -0.17625080    
  9.58177969E-02
  0.50062168    
 -0.78999686    
  0.60088313    
 -0.63536936    
  0.35632420    
 -0.45973709    
  0.35082150    
  0.51846766    
 -0.41201156    
 -0.16571166    
  0.27745566    
 -0.63745821    
 -8.70112777E-02
  6.59581199E-02
 -0.16628060    
  0.39027509    
  0.61168641    
 -0.73074561    
  0.39390415    
  0.56660497    
 -0.77882624    
 -0.33903146    
 -0.15489821    
   1.2490164    
 -0.81093007    
  0.37342563    
  1.15607847E-02
  7.52567872E-02
 -0.22367664    
  0.51879370    
 -0.68997777    
  6.43409267E-02
  0.54466796    
  3.88232321E-02
 -0.55137175    
 -8.07614997E-02
  0.76958883    
  0.20772974    
 -0.85711557    
 -0.30814812    
  0.75155807    
 -0.91010416    
  0.12022744    
 -0.29290387    
  0.21155848    
  2.92297378E-02
 -0.46918097    
  0.46918103    
  0.12006674    
 -0.15354244    
  0.91202658    
 -0.39780211    
 -0.33545482    
   1.1104051    
 -0.78005201    
 -0.29882669    
  7.95120597E-02
  9.99317169E-02
 -0.12573965    
  0.82892275    
 -0.46800852    
 -8.55627581E-02
 -0.29849282    
  4.89494130E-02
  0.85047770    
 -0.63372356    
 -1.29034836E-02
 -0.30779657    
  0.99834287    
 -0.78871769    
 -3.20261903E-02
  2.95431819E-03
  0.66016066    
 -0.92547899    
  0.36089677    
 -0.44093943    
  0.11034828    
  0.36485028    
 -4.50407267E-02
 -0.64293861    
  0.73355663    
 -0.63543904    
 -0.18982618    
  0.32510865    
 -6.75361902E-02
  5.93395382E-02
 -4.12358856E-03
 -6.39876053E-02
  0.88496840    
 -0.76474082    
  0.14855482    
 -0.11400211    
   1.0782812    
 -0.77190691    
  0.20067079    
 -0.31533375    
  9.21901241E-02
  0.31431299    
 -0.68488258    
 -8.58897194E-02
  0.35172981    
  0.27896911    
  0.72138447    
 -0.40314755    
 -0.39768308    
 -0.33802378    
  2.15063486E-02
  5.51864170E-02
 -0.26774788    
  0.28108117    
 -9.36557949E-02
  0.40182221    
 -0.44643918    
  0.21474315    
 -1.98902114E-07
 -0.39326975    
  0.40546522    
 -0.31015480    
  0.54174769    
 -0.16138823    
 -8.54715183E-02
  0.11332867    
 -0.26236439    
  2.81709265E-02
  0.15116982    
 -0.39803004    
  0.38601789    
  0.12213747    
  8.20975825E-02
 -9.90130473E-03
 -0.17636895    
 -0.41291121    
  6.92915469E-02
 -5.59284650E-02
  0.18893680    
  0.84886646    
 -0.89381790    
  0.24362226    
  0.23449057    
  0.12906764    
 -0.14583457    
  -1.1430640    
   1.2484246    
 -0.66739458    
  0.31382045    
  0.22870106    
 -0.11195018    
  0.90576708    
 -0.78401291    
  0.21629094    
  0.23214015    
 -0.14381994    
 -0.51865000    
  0.36958212    
 -3.83025408E-02
 -0.23624419    
 -0.12571289    
  0.14206205    
 -0.65600759    
   1.2194772    
 -0.37441376    
  0.30761626    
 -0.70306450    
  0.59183896    
  -1.0840135    
  7.33313784E-02
  0.55817187    
 -0.10023535    
  1.26984054E-02
  0.48137408    
  0.31365776    
 -0.55997205    
 -0.12749347    
 -0.11072598    
  0.23070990    
 -0.20570840    
 -3.13505307E-02
 -0.11460352    
  0.57981861    
 -0.40646544    
 -0.14171582    
  0.88893032    
  -1.2978615    
  0.82243782    
  -1.0626535    
  0.66289258    
  4.01390344E-02
 -7.13373572E-02
  0.19746464    
  0.37216151    
 -0.26017556    
 -0.53347456    
  0.12800942    
  8.18298832E-02
  0.29745564    
  0.29033095    
  7.26898834E-02
 -0.49920830    
  0.20287891    
 -9.90389884E-02
 -0.43606547    
  0.50743020    
  0.59681618    
 -0.47903287    
 -0.64662725    
  0.72299999    
 -6.06247820E-02
  0.34251246    
 -0.87515181    
  0.96887589    
  -1.0397717    
  0.36520973    
  0.25382939    
 -8.00428241E-02
  0.52782333    
 -0.96965587    
  0.26520929    
 -5.54885119E-02
  0.10536068    
 -0.40007430    
  0.73267788    
 -0.38247553    
  0.51479489    
 -0.83716261    
  0.37493852    
  0.66304922    
 -0.85566610    
 -9.95673835E-02
 -0.11868599    
  0.23446129    
  0.19774333    
 -0.12340590    
  0.14170672    
  4.06144857E-02
  0.21414781    
 -0.43294781    
  0.30684704    
 -0.37738901    
  0.89003527    
 -0.69178402    
 -0.31065056    
  0.22833435    
 -0.20991771    
  0.79375178    
 -0.51247698    
 -0.15461001    
  0.17640916    
 -8.13913271E-02
  0.28768206    
 -0.47351840    
  0.15916842    
  0.11343592    
 -0.41218996    
  0.86733878    
 -0.95619184    
  0.18526706    
  0.15624952    
 -0.36842373    
 -0.12062778    
  0.59346837    
 -0.74847424    
   1.6424208    
  -1.6071230    
  0.40353644    
  6.71896562E-02
  0.16287968    
 -0.59394044    
  0.89154249    
 -0.40432698    
  0.17202981    
 -0.10599906    
  3.45404074E-02
  7.71895275E-02
 -0.19150649    
  0.26846740    
  0.56188095    
  -1.2710284    
  0.79284662    
 -0.25969163    
  0.62122089    
 -0.39618623    
  0.26989272    
  0.37948960    
 -2.26225946E-02
 -0.83925503    
 -0.19549192    
 -0.15541402    
 -8.88910983E-03
 -1.34832105E-02
  0.58325160    
  0.14545499    
 -0.64207220    
  0.57198721    
  0.15782417    
 -0.31471053    
  0.43338224    
 -0.12067367    
 -0.38660589    
 -0.10568847    
  0.23552547    
 -0.26210511    
  0.77706730    
 -0.94137055    
  0.13699757    
  0.81820869    
 -0.29227293    
 -0.63553447    
  0.30395839    
  0.19833681    
 -0.63858813    
  0.39060602    
  0.25959685    
 -0.17633475    
 -0.12608179    
  0.24783616    
 -0.45163679    
  8.09263736E-02
 -9.63708162E-02
 -0.17379761    
  0.27721077    
  2.42648181E-02
 -0.21716814    
  0.74497241    
  5.88404089E-02
  0.59726560    
  -1.2622416    
  0.45601758    
  0.34082243    
 -0.73926955    
  0.19333290    
 -0.24352272    
  0.17802334    
 -9.34655890E-02
 -0.16093050    
  9.81920883E-02
  0.30727297    
  0.62330377    
 -0.53960449    
 -0.22863284    
  0.49603769    
 -0.63000607    
  0.36503145    
  0.52288860    
 -1.74168665E-02
 -0.74266946    
  0.25404570    
 -0.21778777    
 -5.95262414E-03
  7.19735771E-02
 -0.24774925    
  0.62884581    
 -0.14690311    
 -0.36772490    
  0.25131455    
 -0.42793787    
 -3.79505800E-03
 -0.12973641    
  0.41551533    
 -0.32850420    
  0.46702278    
  0.79925370    
 -0.86877966    
 -0.21319331    
 -0.30656108    
  0.37048048    
  0.10566992    
  0.24572787    
 -0.92504352    
  0.79492998    
 -0.30857697    
  0.58816206    
 -0.30217063    
 -0.17423260    
 -0.23759802    
  0.18168302    
  0.25273347    
  0.36236581    
 -0.36734113    
  2.70618461E-02
 -0.53622633    
  0.67851788    
 -0.85504723    
  0.45378390    
 -5.16245738E-02
 -0.33978912    
 -0.15028204    
  0.12197845    
  0.17109443    
 -5.81074357E-02
  0.93491954    
 -0.73075867    
 -0.21274492    
 -0.11886128    
  0.56652683    
 -0.59109819    
  1.48150949E-02
 -0.31417370    
 -0.20815563    
  0.91131985    
  0.13643421    
  6.99587539E-02
 -2.73988992E-02
  0.14217432    
 -9.68520902E-03
  0.71955931    
 -0.50767088    
 -0.53674918    
  0.29522908    
 -0.29186794    
 -0.20403194    
 -0.12242355    
   1.1261371    
 -0.95551139    
 -0.18940541    
 -0.15890121    
  0.42017132    
  9.72987041E-02
 -0.25510570    
  0.54361552    
 -0.66621768    
  3.32570635E-02
 -5.27698174E-02
  0.53033853    
 -0.24883312    
  0.92590994    
 -0.62346727    
  0.33725691    
 -0.69707626    
 -4.83964123E-02
 -0.40753353    
  0.39086613    
  0.19068986    
  0.37252098    
 -0.52609301    
  0.19105540    
  8.33818242E-02
   1.1544592    
  -1.0113584    
  0.13918220    
 -0.31671509    
  1.89280510E-02
 -0.16989894    
  2.55957562E-02
  0.17507526    
  0.37260783    
  0.35479438    
 -0.64317262    
 -0.48969474    
  0.32668409    
 -9.26906019E-02
  0.16843659    
  0.81598324    
 -0.63062674    
 -0.37929523    
  0.68945038    
 -0.35403290    
 -0.19453284    
  0.41609210    
 -0.17264329    
 -0.50165498    
  0.67429835    
  0.40898266    
  -1.1699151    
  0.50992024    
  0.15104011    
 -0.34539047    
  0.51082557    
 -0.43459806    
  0.37545750    
 -0.79944199    
  0.31760392    
 -0.17824826    
 -0.16299726    
 -4.79600951E-03
 -1.94180775E-02
 -0.26826382    
  6.21315837E-02
  0.19131689    
  0.35617709    
  0.13047817    
  6.51118532E-02
  0.31244478    
 -0.75141597    
  0.39504060    
 -0.25431296    
  0.63961595    
 -5.22585846E-02
 -0.43045291    
   1.6160167    
  -1.9684573    
  0.27349731    
 -0.31666961    
  0.32378721    
  0.13574520    
  0.45675844    
 -0.70498174    
 -0.25131428    
  0.16430296    
  0.19593707    
 -2.52264850E-02
  9.72987041E-02
  0.16169098    
  0.72775286    
 -3.03891264E-02
 -0.57302958    
 -0.18531108    
  0.47857478    
 -0.28582838    
  0.85257494    
  -1.1231208    
  0.72968811    
  4.27545793E-02
 -0.12905696    
 -0.28768191    
  1.35137374E-02
 -0.60949707    
  0.49339065    
 -0.24344863    
 -0.19782573    
  1.93429142E-02
  0.53803819    
  0.47530273    
 -0.41454655    
 -0.53210306    
  0.78388500    
  -1.0169342    
  0.13522686    
  0.27475318    
  1.19406516E-02
  0.30896732    
  0.40908962    
  -1.0409718    
  0.70536739    
 -0.18637836    
 -0.44020796    
  0.25886163    
  0.24053526    
 -0.72348791    
   1.1672893    
 -0.20378913    
 -0.70588619    
   1.0356193    
 -0.71019691    
  0.12188996    
 -0.15963016    
 -0.19337131    
  0.27510318    
 -0.12956107    
 -0.24352272    
  0.31577635    
 -1.34954574E-02
 -0.15868995    
  0.19864178    
  0.65726304    
 -0.59158266    
 -8.41258839E-02
 -0.12747084    
  0.15112488    
 -0.42381439    
  0.26358449    
 -0.32074311    
  0.22146159    
  0.65014851    
 -0.86741710    
  0.29185748    
  0.88711935    
  -1.0099936    
 -0.10026944    
  0.44878390    
 -0.11063918    
  1.65751874E-02
 -0.12224509    
   1.6211338    
  -1.9961088    
   1.0956045    
  1.49481744E-02
 -0.58364081    
 -8.89476463E-02
 -0.34758011    
  0.18369256    
 -0.13549022    
  0.82520682    
  -1.0337516    
  0.37770802    
  0.62816691    
 -0.52745306    
 -0.40396926    
  0.83505148    
 -0.49921989    
 -0.34032565    
 -6.51391372E-02
  0.97601002    
  2.32778005E-02
 -0.31095970    
  0.38759285    
 -0.71972668    
 -0.14077270    
  0.15746722    
  0.29098776    
 -0.47596177    
 -0.43170294    
  2.42436305E-02
  0.62500954    
 -0.47000343    
  0.52001399    
 -0.29995206    
 -9.94338021E-02
  0.14370690    
  1.56251751E-02
  0.23393759    
  0.19955473    
 -2.80274376E-02
 -0.36371338    
 -0.63186651    
  0.77049661    
  0.59637970    
 -0.66329426    
 -0.12124923    
  3.07717472E-02
  0.17662343    
  0.39803019    
 -0.44017595    
   1.1247575    
 -0.89238501    
 -0.44973785    
  0.52796185    
 -0.28445110    
 -0.15684226    
  4.78913486E-02
  0.18650919    
 -0.28074098    
  0.67520052    
 -0.65563059    
  0.38721165    
 -0.28068924    
 -8.73281732E-02
  0.30277681    
 -5.63370343E-03
  0.29612076    
 -0.88221425    
  3.98062393E-02
 -1.13344534E-08
  0.21432446    
  0.61539859    
  4.57460023E-02
 -0.69314718    
 -0.17745544    
  7.92955607E-02
 -0.25388008    
  0.40739024    
 -7.58846328E-02
 -0.25905031    
  0.12136073    
  0.34998596    
 -0.42923546    
  5.14160423E-03
  7.88585842E-02
 -0.17570829    
 -0.10097588    
  0.17185025    
  0.63071156    
 -0.25733489    
 -0.35254285    
 -0.13795961    
  0.82593852    
 -9.22061205E-02
  0.40924603    
 -6.02710545E-02
 -0.90433848    
  2.44511515E-02
  6.09088503E-02
  0.13976203    
  0.27174529    
 -1.95662096E-07
 -0.19566317    
  0.30132484    
 -0.29039574    
  0.18774180    
  0.77802914    
 -0.83677864    
  0.88129044    
 -0.61696810    
 -0.11381758    
  0.19817708    
  0.10446135    
 -0.55708873    
  0.18349874    
  1.45988660E-02
  0.10709817    
 -0.28076169    
 -0.12080485    
  0.13109636    
 -4.53831404E-02
  0.34156117    
  0.11947381    
 -0.31817231    
  0.44293779    
  0.24710840    
 -0.36962429    
 -0.21197018    
 -0.20252411    
  0.19135109    
  0.46366322    
 -0.41701567    
  0.19431351    
 -1.55732166E-02
 -0.45487216    
   1.0819849    
  -1.2980862    
  0.32322690    
  0.42951241    
 -0.56895673    
 -7.57936612E-02
  3.48197781E-02
  9.77268368E-02
  0.31153339    
 -0.44407976    
  0.15302533    
  0.17893757    
 -0.40971124    
   1.2300135    
 -0.94659591    
 -2.92704683E-02
 -0.41541538    
 -0.53614324    
  0.66277617    
  0.25862992    
  7.84718171E-02
  0.20921059    
  0.18783344    
 -0.48921451    
  0.69142145    
 -0.76288044    
 -0.24183550    
  5.95142283E-02
  0.43322429    
 -0.28098020    
  0.11863098    
   1.1610299    
 -0.34521529    
 -0.78576237    
 -0.35105184    
  0.13935550    
  0.27541205    
  0.14351234    
  0.45417029    
 -0.40716422    
 -0.38776574    
   1.0680754    
 -0.87702048    
  0.15769371    
 -0.27975601    
  0.37095833    
 -0.38865814    
  0.23450743    
 -0.11672438    
  0.11672439    
 -0.31633747    
  0.20909199    
  0.15684243    
 -4.67758588E-02
 -0.46944025    
  0.62800807    
 -0.58394796    
  9.84400883E-02
  0.85175228    
  -1.0309538    
 -1.88686047E-02
  0.28051364    
  9.92265344E-02
 -0.39412889    
   1.0423059    
 -0.47512725    
  0.30061170    
 -0.51353371    
  0.44207489    
  0.43762213    
 -0.80462086    
 -1.26583967E-02
  0.39264441    
  6.04982227E-02
 -0.24411094    
 -0.16236699    
  0.40445131    
  0.35057107    
 -0.88811982    
  4.91914456E-08
  2.06194408E-02
  0.13055053    
 -4.26895507E-02
  0.61543834    
 -0.55499685    
 -0.11485481    
 -0.17969325    
  1.17418133E-02
   1.0521541    
 -0.79911184    
  0.34206718    
 -0.77354777    
   1.2705439    
 -0.71159291    
 -0.36124456    
  0.59286267    
 -0.80462086    
  1.40516190E-02
  0.65522802    
  0.29310232    
 -0.41907054    
  0.22478603    
 -0.26389694    
  5.68172941E-03
  0.35013810    
 -0.79607099    
  0.28324756    
  0.11332854    
  9.63920131E-02
 -9.34198648E-02
  0.16887829    
  0.93663388    
  -1.0907844    
 -0.30142117    
  0.42761573    
 -0.33338416    
  0.98037964    
 -0.86820781    
 -0.10858116    
  0.53210306    
 -0.84519482    
  0.16667701    
  0.69314724    
 -0.17900746    
 -0.50587499    
  0.35626325    
  0.35321084    
 -0.21357429    
  0.72642213    
 -0.89827240    
 -6.77181706E-02
 -0.22393990    
 -0.17834553    
 -0.11599886    
   1.0660005    
 -0.53820771    
 -0.38826388    
  0.15481506    
  1.97245199E-02
  0.23556615    
  3.93396243E-02
 -0.32291487    
  3.62213440E-02
 -0.22018330    
  0.76672721    
 -0.43448642    
  0.84375799    
 -0.52562577    
  0.57600671    
 -0.86970508    
  0.78688854    
 -0.77318972    
  0.93782586    
 -0.84685427    
  0.57108480    
  -1.0473189    
 -5.12933061E-02
  0.13287304    
  0.33052945    
  0.75104117    
  -1.1287494    
  0.43560225    
 -0.28352401    
  0.28975445    
 -0.26112285    
  0.54101080    
  6.58580884E-02
 -0.52931023    
 -0.24387957    
  0.80349529    
 -0.37916178    
 -0.40546528    
  0.27947077    
 -0.24276936    
  0.28090253    
  0.42788759    
 -0.69536686    
  3.49379592E-02
  0.29835454    
 -0.26459599    
  2.45915130E-02
  0.20103846    
  6.10139668E-02
  0.24227415    
 -0.19958486    
 -5.98786958E-03
 -0.10435993    
  0.72432286    
 -0.59329456    
  0.64216185    
 -0.40854672    
  0.57014233    
 -0.88282573    
 -0.35306469    
  0.87208480    
 -0.84981191    
  0.52829325    
  2.59391544E-03
 -1.30378017E-02
 -0.74984246    
  0.53714281    
  0.10471095    
 -0.10796309    
  0.21332349    
 -0.62696505    
  0.79826140    
 -5.93781248E-02
 -0.38566250    
  0.28160807    
  1.81119572E-02
 -0.43275717    
   1.4145476    
  -1.2210894    
  0.67174709    
 -0.22480877    
 -7.57116675E-02
 -0.52972966    
  8.06299150E-02
 -1.77624803E-02
  0.26594207    
  1.36427749E-02
 -0.11170387    
 -0.15011823    
  1.80478935E-07
  0.22595662    
  0.69174159    
 -0.80462086    
 -0.14892320    
  0.55018669    
 -0.57606602    
 -2.65668388E-02
  0.17589064    
  0.10986659    
 -0.19746436    
 -0.13554555    
 -8.09722953E-03
  0.15066050    
 -0.44650581    
   1.0783724    
 -0.84544092    
 -0.16941795    
   1.0549371    
 -0.41985384    
 -0.50091124    
  0.13016267    
  0.29747647    
  0.88661480    
 -0.96885318    
  3.43245454E-02
 -0.30210039    
 -4.23793122E-02
  0.78806394    
 -0.58503467    
  9.43459272E-02
  3.47584784E-02
 -8.41919556E-02
  7.79615864E-02
 -0.49020621    
  0.37085977    
 -6.92442060E-02
 -0.12440851    
  0.29088232    
  0.11172985    
 -7.71895573E-02
 -2.18419190E-02
  2.49236245E-02
  4.51204553E-02
  0.82133341    
 -0.65881443    
 -0.13639252    
 -0.38701192    
  0.55538738    
 -0.24889620    
  4.84941863E-02
  0.97489434    
 -0.87368459    
 -0.17168327    
  8.51577669E-02
  0.12069412    
 -0.46536314    
  0.15238534    
  0.23787534    
 -0.44090477    
  3.82212698E-02
  0.17185026    
  0.20544386    
  0.52894628    
 -0.80338323    
  0.18794468    
  0.41887411    
  0.18470939    
 -0.96785307    
  5.24138957E-02
  0.46199289    
  0.18321465    
 -0.13608567    
 -0.15756655    
  0.42913488    
 -0.43815756    
 -0.12879522    
  0.97176778    
 -0.38742343    
 -0.52109534    
 -0.32492641    
  7.31509477E-02
 -0.30864710    
  0.46575749    
  6.52033314E-02
 -0.31803831    
  0.16000435    
 -0.21635723    
  0.22410923    
 -0.27871326    
   1.0516063    
 -0.19415610    
 -0.20597562    
 -0.56829679    
  0.59713238    
  9.60148498E-02
 -0.56964236    
  0.76903206    
 -0.62981111    
  3.60366772E-03
  0.85548645    
 -0.72420573    
  0.70412761    
 -0.95364100    
  0.29875433    
  0.14510077    
 -7.27101192E-02
  0.16920066    
 -0.22668773    
 -5.47248572E-02
  0.12332301    
 -0.29693291    
  0.44792166    
 -0.26808146    
  0.55159789    
 -0.72772741    
  0.64380133    
 -0.50243044    
   1.1260980    
  -1.4768192    
  0.16000435    
  0.86109877    
 -0.91300684    
  0.87785655    
 -0.12119582    
 -0.32158357    
 -0.10919946    
 -0.45240802    
  0.55094039    
 -0.22113468    
 -2.02711299E-02
  0.13395770    
 -7.43377060E-02
  6.23253882E-02
  0.11138479    
 -6.70641214E-02
 -0.13601197    
  0.15887001    
 -0.64355028    
  0.39102456    
 -0.20959938    
  0.16877742    
  0.26469240    
 -3.85233574E-02
  0.84036821    
 -0.94204307    
  0.76414460    
 -0.91551220    
 -5.60145415E-02
  0.52553189    
 -0.20148221    
 -0.43261591    
  0.29225895    
  0.30213186    
 -2.82431785E-02
  5.19469706E-03
 -0.23552573    
 -5.73512465E-02
 -0.48117679    
  0.68468440    
 -0.15273534    
 -0.14921245    
  0.64205545    
 -0.61558872    
  0.21414779    
  0.10566168    
 -0.15505457    
 -0.13172449    
  0.13803408    
  0.73472375    
  -1.0940975    
 -6.51391372E-02
 -0.20763953    
  0.49050218    
  0.26847699    
 -0.42929229    
  6.18754961E-02
  0.31918058    
 -0.22024076    
  0.66186577    
  0.55827987    
 -0.65639776    
 -0.26525506    
 -0.23531394    
  9.71638337E-02
 -0.34266415    
  0.74606949    
 -0.21033917    
 -0.15669860    
 -8.70114788E-02
 -0.13167773    
  0.17301902    
  0.51269329    
 -0.54434133    
  0.31229630    
 -0.72907919    
  0.60124588    
 -0.43119425    
  0.84729779    
 -0.34142265    
 -7.20104277E-02
 -1.07239578E-02
 -0.13237667    
  0.21511146    
 -0.20897618    
 -0.34754255    
  0.29092351    
  0.61053938    
 -0.53573775    
 -0.63765842    
   1.7068120    
  -1.2496749    
 -0.16378921    
  0.36511382    
 -0.30349252    
 -1.60644930E-02
  0.33125317    
  5.37613221E-02
 -3.93308140E-02
  0.15128146    
 -0.44183281    
 -0.13079838    
  0.41560271    
 -0.41124544    
  0.23524384    
  0.15562236    
 -0.50106955    
  5.66190891E-02
 -0.14805298    
   1.0345465    
 -0.44498822    
  5.88236935E-03
 -2.67477036E-02
  0.57329112    
 -0.49510396    
  0.55921775    
 -0.50500393    
 -0.28154418    
  9.97502655E-02
  5.24004474E-02
  5.54887578E-02
 -0.44753069    
  2.63172202E-02
  0.94277662    
 -0.59829724    
  5.95415048E-02
  0.89644206    
 -0.99667722    
  0.19133306    
  0.43236497    
 -0.71741182    
 -0.14310074    
 -2.04504821E-02
  0.50002348    
 -0.17483111    
  0.41635108    
 -0.69709188    
  0.10139998    
 -0.33647218    
  0.52472836    
 -0.32178754    
  0.42566791    
 -0.15548505    
  0.22749554    
 -0.73624647    
  0.30565441    
 -0.33723584    
 -4.93249409E-02
  0.40546525    
  0.19657674    
 -0.65986133    
  0.58976877    
  0.44112530    
  0.11234237    
 -0.16240747    
 -0.87368459    
  0.49247652    
 -0.14008901    
  0.39538935    
 -2.56425086E-02
  0.10821382    
 -0.25632215    
  0.22314338    
 -0.35152453    
  0.68799704    
 -0.71577632    
  0.10676783    
  0.24070965    
 -0.30947661    
 -0.49401844    
  0.82075840    
 -0.74585712    
 -0.18645395    
  0.78222686    
 -0.47913593    
  0.36489794    
 -0.55089617    
  0.49186257    
  0.36172977    
  0.47586876    
 -0.14783525    
 -0.71369588    
  0.87460327    
  0.19118063    
 -0.57523161    
 -0.29904595    
 -0.22672139    
  0.12768981    
  0.24003488    
  9.11905218E-08
 -0.59176481    
  0.43055862    
  8.70843790E-03
  0.22429906    
 -0.38037813    
  0.95343029    
 -0.40937898    
 -0.72907919    
 -8.03814158E-02
  0.94666207    
 -0.59086823    
 -0.83910125    
  0.38623366    
  0.49812403    
 -9.26588923E-02
 -0.11294037    
  0.49328139    
 -0.14497462    
  0.44802475    
 -0.25341746    
 -0.74721432    
  0.58035147    
  0.54023957    
 -0.98761553    
  0.87741232    
 -0.74973446    
  0.36111709    
  1.65686253E-02
 -0.18232135    
  2.81306915E-03
  0.29258597    
  0.27820322    
 -0.45926771    
  0.12723027    
 -0.65836084    
  0.46088096    
  2.69175158E-03
  3.95307131E-02
 -0.38247550    
  0.21401128    
  0.53618932    
 -0.60583782    
  1.94810480E-02
  0.35151711    
 -0.20243201    
  0.76010644    
 -0.78535330    
  0.47672802    
 -0.46542844    
 -0.87098444    
   1.0195012    
  0.12502091    
 -0.45810869    
  0.10265412    
 -0.53032357    
  0.54845083    
 -5.53989187E-02
 -0.58525813    
  0.65256172    
 -9.94607657E-02
 -0.23878810    
  0.32634407    
 -0.32220313    
  0.31619704    
  0.48086289    
 -0.43667340    
  0.22141306    
 -0.53734815    
  0.18363817    
 -0.50209194    
  0.11294033    
  0.75889868    
 -0.44486752    
  2.45195869E-02
  0.34973046    
 -0.13283493    
 -0.20314994    
  0.48943788    
  0.13300824    
 -0.42768812    
  0.12152112    
 -0.33697009    
  0.23767164    
 -0.23767187    
  9.94193777E-02
 -0.17165297    
  0.14285102    
  0.13068666    
 -0.48088911    
  0.65797353    
 -0.80142885    
  0.90128529    
 -0.63239557    
 -0.19212534    
  0.78036380    
 -0.40998983    
  0.54886836    
 -7.33527318E-02
 -0.11409007    
  0.30936480    
 -0.83691734    
  0.21588832    
  0.15830272    
  0.42009047    
 -0.73958075    
  0.21780635    
 -3.73876356E-02
  0.30655041    
 -6.26713410E-02
 -0.23755050    
  0.33014327    
 -0.42956287    
 -0.13005325    
  0.32277334    
  9.05970857E-02
  4.86652404E-02
 -0.21381228    
  0.17299026    
 -0.31228778    
 -0.11689366    
 -0.58698690    
  0.78255373    
  0.18012616    
 -5.94234616E-02
 -0.38669208    
  0.48913279    
 -0.38721180    
  0.98228157    
 -0.74528086    
 -0.19897297    
 -0.19282414    
  0.70439589    
  0.10603143    
 -0.94589996    
   1.2370967    
 -0.97832602    
  0.13802108    
  0.28331736    
 -0.32602817    
  0.14841998    
 -3.13952053E-03
  6.09943494E-02
 -8.91558919E-03
  0.71382737    
 -0.89674616    
 -0.46642593    
  0.13851869    
  0.14773345    
 -0.22529182    
  0.27958485    
 -0.22212793    
  0.40037620    
  0.51489896    
 -0.58170748    
  0.12943232    
 -0.21281362    
  0.31015500    
 -0.18755239    
  0.76237321    
 -0.74848408    
  0.11086267    
  0.20067081    
 -0.69314706    
  9.62282270E-02
  0.63895243    
 -4.96378727E-02
 -6.03064410E-02
  0.35748547    
 -0.70264381    
  0.33155307    
  0.19592737    
 -0.50111324    
 -0.26683530    
  0.55544609    
   1.0798677    
  -1.3573879    
 -1.85532644E-02
  0.47653642    
 -0.45431340    
  0.30942202    
 -0.21178345    
  0.14221443    
 -5.32670803E-02
 -0.20507054    
  0.64538264    
 -0.19849871    
  0.16060778    
 -0.37247851    
  0.40841067    
 -0.48501775    
  0.14500999    
  5.36319278E-02
 -0.15502141    
  4.76278886E-02
 -2.05585156E-02
 -0.37766531    
  0.77219051    
 -0.66164863    
  0.36861882    
 -0.10446741    
  1.76995732E-02
  2.31223069E-02
  0.52388275    
 -0.71193516    
  0.25169748    
  1.33156655E-02
 -0.28944743    
  0.20099199    
 -0.19044675    
 -2.83706374E-02
 -0.35462135    
  0.73826760    
 -0.18526696    
 -0.32066858    
  0.61935186    
  0.96038103    
 -0.53541362    
 -0.85591847    
  3.31155099E-02
  5.38958497E-02
 -0.51288551    
  9.81176943E-02
  0.76958877    
 -9.76940095E-02
 -0.60414892    
  0.25325349    
  0.19355786    
 -0.32370496    
  0.33481595    
  0.33489254    
 -0.47396412    
  0.15822400    
 -0.44273663    
 -7.44324997E-02
  0.93252194    
 -0.65626860    
  6.02187552E-02
 -0.31845391    
  1.76995564E-02
  0.87510300    
 -0.60066622    
  0.43394479    
 -0.43728331    
  0.14310090    
 -0.27519983    
  0.27229699    
 -1.16960211E-02
  4.03514095E-02
 -7.62833431E-02
  7.91043863E-02
  0.18933937    
 -0.20352387    
  0.62517440    
  -1.2256119    
  0.24783614    
  0.64740133    
 -0.19689545    
 -5.86835146E-02
 -0.17684223    
 -3.33362967E-02
 -0.15754640    
  0.23262249    
 -0.64405757    
 -8.10413137E-02
  0.62252939    
 -0.13402912    
 -2.01214235E-02
 -0.23233177    
  0.63508338    
  0.35721830    
 -0.46620846    
  6.73752949E-02
  3.06857973E-02
  0.30132484    
  1.41272368E-02
 -0.80992854    
 -1.81821231E-02
 -0.14805298    
  0.63285506    
 -0.15887010    
  0.68983054    
 -0.47867903    
 -0.30117750    
  0.13850074    
  0.48914129    
 -0.53431016    
  0.22643843    
  -1.0726366    
  0.79194754    
  0.31432751    
  0.70578969    
  -1.0166386    
 -0.20763917    
  0.41679689    
  0.29749271    
  0.29341865    
 -0.47909313    
  3.22208703E-02
 -0.27958488    
  6.55460060E-02
  0.16146080    
 -0.24984662    
 -0.17246923    
 -0.29423949    
  0.45006943    
  0.34553957    
 -0.12105443    
 -0.10744812    
  0.17733409    
 -0.42694420    
 -6.32620305E-02
  0.18232171    
  0.15706173    
 -0.12690894    
  0.18067017    
 -2.51058061E-02
 -6.11542501E-02
  4.11822125E-02
  2.84108352E-02
 -0.35228270    
  0.26144424    
 -0.20340128    
  0.28862169    
   1.0386331    
 -0.94460386    
 -0.22635391    
 -0.22636423    
 -0.19041878    
  0.58507299    
  0.23395446    
 -7.82523304E-02
 -0.12889113    
  0.17878808    
 -0.21652833    
  0.46759701    
 -0.71577632    
  0.22314376    
 -0.15180615    
  0.30313572    
 -5.47400303E-02
 -9.65895653E-02
 -0.28113058    
 -4.58095223E-02
  6.79507405E-02
  0.60746199    
  -1.1268401    
  0.39518765    
  0.29795945    
 -0.11701652    
 -0.24053532    
 -0.42539933    
  8.36501122E-02
  0.46923169    
 -0.47542384    
  0.44005665    
  0.22154245    
  0.41609210    
 -0.18783341    
 -0.50742996    
  0.14197025    
 -0.10863400    
  0.35503420    
  5.04307114E-02
 -0.46021572    
   1.0796751    
 -0.73826742    
  5.68163171E-02
 -4.45839576E-02
 -0.64856344    
   1.1403641    
 -0.72333819    
  0.93526644    
 -0.66205662    
 -0.18173842    
  0.20194124    
 -0.19497262    
  5.07722385E-02
  0.18890038    
  0.25646195    
 -0.89123738    
 -0.14986433    
 -1.20482249E-02
  0.69617283    
  0.16658919    
 -0.63598871    
  5.59167610E-08
 -0.19105524    
  0.30507374    
  0.16273442    
  0.15884924    
  0.21561532    
  0.38938335    
 -0.75291890    
  0.26013234    
  0.17625117    
  9.32421349E-03
  0.26004139    
 -0.67366028    
 -3.93609963E-02
 -0.16639082    
 -5.76654300E-02
  0.24571773    
  0.13353144    
  3.37973051E-02
  4.72063273E-02
  0.63835949    
 -0.89669681    
  5.09202331E-02
  0.68245184    
 -0.42995599    
  0.78268063    
 -0.79376119    
 -7.21813738E-02
 -0.11069725    
  0.28851765    
 -0.14541693    
  5.08585647E-02
  0.81001151    
 -0.96462154    
  6.23253882E-02
 -0.29678684    
  6.30130544E-02
  9.80821550E-02
 -0.55443907    
  0.38927057    
  0.41494384    
  0.72888899    
  -1.1276382    
   1.3209522    
 -0.78631598    
 -0.14945598    
  0.14473900    
 -0.27282080    
 -4.77038957E-02
 -1.31150279E-02
 -3.30599817E-03
  0.11557320    
 -2.69073378E-02
  0.17216933    
 -0.48646483    
 -3.37585732E-02
  0.32661381    
 -0.31382042    
  0.13087949    
 -0.39621457    
  0.46446350    
  0.11159091    
  0.67116815    
 -0.41985378    
 -0.34569353    
 -2.06906069E-02
 -5.00104167E-02
  0.72380781    
 -0.74603081    
 -0.10660968    
  0.24620873    
   1.1809076    
  -1.3743657    
  0.44042024    
 -0.24696197    
  0.11959114    
  0.84066975    
 -0.58231556    
 -1.80184059E-02
 -0.23170270    
 -0.16133966    
 -0.53467691    
  0.98513025    
 -0.35422525    
  9.05730501E-02
  8.30461904E-02
 -0.56541651    
  0.37015834    
 -7.12275058E-02
  8.05587769E-02
 -8.05588365E-02
  0.18622875    
  6.47123754E-02
 -0.13092397    
 -0.31585279    
  0.73706645    
 -0.45758101    
 -0.48242608    
   1.1442229    
 -0.82213926    
  0.61204726    
 -0.27661076    
 -3.96353006E-02
  0.59107542    
 -0.77393651    
  0.14719194    
 -0.59732938    
  0.96483934    
 -0.71861392    
   1.0014485    
  -1.1695852    
  0.76775807    
 -0.12269683    
  -1.0505259    
  0.70713347    
  0.42834955    
  0.61432898    
 -0.75499654    
 -0.26366708    
  0.11514294    
 -9.10480227E-03
  0.11506935    
 -0.14918134    
  0.58145744    
 -0.54430163    
  2.40253899E-02
 -0.70208907    
  0.84043074    
  -1.1877400    
  0.93309796    
 -0.20661440    
  0.15180619    
 -0.53698665    
  0.74879867    
 -0.12744501    
 -4.63657975E-02
  6.55971766E-02
  0.25869456    
  0.10462476    
 -5.21070510E-02
 -0.44338429    
  0.53020197    
 -0.22367664    
 -0.16487445    
  0.11287948    
 -3.13862488E-02
 -0.12323277    
  0.17684208    
 -0.20342161    
  0.81055605    
 -0.90216923    
 -0.36567673    
 -0.16753757    
  0.20409556    
  0.14753553    
 -9.75250304E-02
  0.83396912    
 -0.18316926    
  0.52296555    
 -0.88364679    
  0.55857235    
 -0.48472512    
 -0.14964092    
 -0.11679918    
  0.68648773    
 -0.26347840    
 -0.24883312    
  0.36886778    
 -0.24984662    
 -0.22479495    
  0.58640826    
  0.66989034    
  1.17592770E-03
  -1.3083328    
  0.61870486    
 -0.18466602    
 -0.13232496    
  0.21345034    
 -8.67753848E-02
 -0.26804599    
 -0.27054587    
  0.62015861    
  0.17006232    
 -0.59663618    
  0.62914193    
 -6.15577213E-02
 -0.45783311    
 -0.15057281    
 -0.14310068    
  0.55961579    
 -8.00428540E-02
  0.17685017    
 -3.03822495E-02
  3.03819906E-02
 -0.66124260    
   1.2712250    
 -0.65330124    
 -7.57116973E-02
 -0.22244154    
  0.27176666    
 -0.20067067    
  0.28768209    
  6.86659887E-02
 -0.22486117    
  0.52335417    
  0.26144969    
 -0.95629591    
  0.24067608    
  0.21562867    
 -0.57153994    
  0.17465886    
 -0.37702733    
  0.42092118    
  0.23169594    
 -0.44643918    
  0.82477570    
 -0.33314458    
  0.22034918    
 -0.42906213    
  9.55706611E-02
 -0.47417924    
  0.20711637    
  0.14536586    
  0.23948003    
 -0.22778408    
 -8.17400590E-02
  0.31874067    
 -0.11921767    
  0.43013656    
  -1.0272690    
  0.16813679    
 -0.10889400    
  0.69756228    
 -0.29505146    
 -2.96275411E-03
  0.10950634    
  2.36541126E-02
 -0.37729415    
  0.59366137    
 -7.15362951E-02
 -0.41449437    
  7.21623078E-02
  0.13590179    
  0.40546492    
 -0.42781228    
  0.20604908    
 -0.64162403    
  0.16470005    
  0.77319014    
  0.23638891    
 -0.79088962    
 -0.24876657    
 -0.24046841    
 -6.00181408E-02
  2.54467614E-02
  2.97051426E-02
  4.29658778E-02
  0.62548858    
 -0.40796846    
  0.65287328    
 -0.64538240    
  0.39294934    
  0.20227244    
 -0.43363610    
  0.84184062    
 -0.30099410    
  0.22277364    
 -0.41139999    
  0.11380704    
  0.41603342    
 -0.43209773    
 -0.23382795    
 -0.34468985    
  0.39457580    
  0.57308066    
  -1.1278418    
  0.70995438    
 -0.16497272    
  0.12458487    
 -0.96861219    
  8.74875858E-02
 -0.33961856    
  0.55540514    
  0.21551979    
  4.65199091E-02
  0.25131452    
 -0.17627944    
  4.13039140E-02
 -0.35750091    
  0.53692830    
 -5.20562530E-02
  0.60821545    
 -0.49298009    
 -0.57965642    
  5.12934849E-02
  0.45058554    
 -0.25552511    
 -0.23828949    
 -0.20424670    
  0.72227550    
 -0.24858426    
  0.46114567    
 -0.75498134    
  0.23703824    
  0.35667503    
 -0.36974707    
  4.81633767E-02
  0.16439816    
 -5.18535301E-02
 -0.34830683    
  0.42640817    
 -0.30334818    
  0.82140160    
 -0.59895986    
  0.11903060    
 -1.00251175E-02
 -0.53719902    
  0.70812076    
 -0.53445721    
  0.48884681    
  0.19337140    
 -0.67860126    
  3.60366772E-03
 -2.55021453E-02
  0.34068075    
 -1.85435265E-02
 -0.28946632    
 -5.88404126E-02
  0.18610248    
  6.09943494E-02
  0.20523246    
  0.69555408    
  -1.2390355    
  4.06561568E-02
 -8.00022203E-03
 -3.26558948E-02
  0.38450009    
 -0.30095232    
 -0.12592688    
  0.33832589    
  0.13005313    
  0.32947922    
  5.83077921E-03
 -0.57278359    
  1.02566546E-02
 -0.12675175    
  0.29824397    
  0.27179727    
 -0.18406962    
  0.25973624    
 -2.25189999E-02
 -0.22677340    
  0.41150752    
 -0.73712957    
  0.43150192    
 -0.59953755    
 -0.17131838    
  0.31385195    
  0.50934851    
  0.26865533    
 -0.99562728    
  0.40851852    
  0.84947294    
 -0.87729573    
  0.27981421    
 -0.44288635    
  0.30867782    
   1.0831366    
 -0.88025069    
 -0.14242020    
 -4.16725688E-02
  0.36751997    
  2.90401429E-02
 -0.16283466    
 -0.43321511    
 -0.14660369    
  0.92378116    
 -0.78369260    
  0.81888676    
 -0.78672987    
 -0.12453046    
  0.42322776    
 -0.11163978    
 -0.72244340    
  0.51943702    
  0.33784953    
  0.26623842    
 -0.53874564    
 -0.17751379    
  0.11538225    
 -3.92206311E-02
 -0.19845095    
  0.66008615    
 -0.39086646    
 -0.10812489    
 -4.60257828E-02
  0.64679962    
 -0.54688889    
  3.54302973E-02
 -5.52984700E-02
  0.25798100    
 -0.17768109    
  0.10813435    
  0.39711991    
  0.41350245    
  -1.2356684    
 -0.41397563    
  0.62689799    
 -0.19611482    
  0.68897158    
 -0.84660077    
  0.20641898    
  0.28470123    
  0.40844560    
 -0.10227884    
 -0.66925907    
 -0.21992978    
  0.34104544    
  9.42726284E-02
  6.36729896E-02
  0.10471095    
 -0.35834742    
  0.79641366    
 -0.21843746    
 -0.36746386    
  0.32673991    
  0.49505389    
 -0.14401828    
 -0.98485363    
  0.46654153    
 -0.12941112    
 -0.33253244    
  9.13258083E-03
  0.70669138    
 -0.43043807    
  9.21706557E-02
 -0.21687393    
 -0.20763920    
  0.96141118    
 -0.29259586    
 -0.14272191    
  1.41044389E-02
  0.10367854    
 -0.31498754    
  0.12658688    
  0.26610944    
 -0.41014877    
  0.24266976    
  7.70633519E-02
 -0.41963148    
  5.30428849E-02
  0.47092548    
 -0.53965497    
  0.83136135    
 -0.78880155    
  0.58736569    
 -0.45953223    
 -0.30110493    
  0.41740575    
  0.15880272    
 -0.21056473    
  0.25270227    
 -0.13214548    
  0.43368712    
 -0.63898534    
  0.97699517    
 -0.78845716    
 -0.33085421    
 -0.33177754    
  0.42530331    
 -7.02692419E-02
 -4.82833862E-08
  0.32988256    
 -0.26678166    
  7.94892907E-02
  0.16218676    
  0.11966430    
 -3.05368491E-02
 -0.10049165    
  0.15333404    
 -0.22744177    
  0.28921911    
 -0.54759145    
  0.25837246    
 -0.27443674    
  7.41077587E-02
  0.23361471    
 -0.54925311    
   1.1323994    
  0.53899634    
  -1.2421604    
  0.31906366    
 -0.11625958    
 -0.10383965    
 -0.21256165    
 -0.40171263    
  0.62335122    
 -0.16322775    
 -0.11247811    
  0.49159420    
 -0.53208548    
  3.25232856E-02
  0.27459678    
  0.64169401    
 -0.88867557    
  0.21297550    
 -0.28141239    
 -0.16743273    
  0.59215569    
  0.56852895    
 -0.66274971    
  0.22672988    
 -0.98162514    
  0.74888897    
 -0.21414776    
 -0.32312894    
  0.44256866    
 -5.44349849E-02
  0.58037782    
  0.26341727    
  -1.1198900    
  0.14555573    
 -2.41945665E-02
  0.48015609    
 -8.70112330E-02
 -6.54571950E-02
  0.39956525    
 -0.95039618    
  0.70833743    
 -0.31657115    
 -7.88937211E-02
  0.75464940    
 -0.61229515    
  0.14998096    
 -0.23083320    
  0.12206221    
 -6.08188249E-02
 -5.77407740E-02
  0.72582412    
 -0.54408562    
 -0.11414532    
 -0.19415614    
  0.22314344    
  0.44387141    
 -0.79376662    
  3.10446378E-02
   1.1371608    
  0.16845353    
 -0.97728503    
 -0.22078781    
  0.21763805    
  0.83414298    
  -1.0557101    
  0.34598798    
  1.38314655E-02
  0.37760830    
 -0.98145711    
   1.2634736    
 -0.96952957    
  0.91253817    
 -0.89766806    
  0.31677499    
 -4.39629965E-02
 -0.44120872    
  0.14600803    
  0.41423151    
 -0.13888940    
  1.13960309E-02
 -0.14944039    
  0.75067085    
 -0.85457057    
  0.16761549    
 -0.13883629    
 -0.14064869    
  0.95864648    
 -0.72011161    
  0.54806560    
 -3.21083814E-02
 -0.66103876    
  0.37655059    
 -0.42999825    
  0.78130156    
 -0.17196243    
 -0.48072189    
  0.61983484    
 -0.39256170    
  0.12871216    
  6.77037835E-02
 -9.21549946E-02
  2.20326353E-02
 -0.19744737    
  0.85108340    
 -0.29865739    
 -0.26253426    
 -0.49549121    
   1.1685710    
 -0.73923808    
 -0.23262244    
 -0.10337844    
 -8.97150934E-02
  0.46275732    
 -0.18414153    
 -5.33086285E-02
 -7.78837949E-02
  0.22501074    
 -0.21879983    
 -0.42106587    
  0.28532094    
 -9.28309932E-02
 -5.19080199E-02
  0.49928364    
  6.96561411E-02
 -0.80861270    
  0.29546407    
 -0.11488023    
  0.28876835    
 -9.20582786E-02
 -0.42530361    
  0.66544473    
  0.12400592    
 -0.19380179    
 -8.48233253E-02
  0.12612711    
 -6.56951740E-02
  1.53141851E-02
  0.87344021    
 -0.75599492    
 -7.57725984E-02
 -0.24674325    
  0.87826324    
 -0.61992562    
   1.0186495    
  -1.1443893    
 -0.18625066    
  0.42624491    
 -6.91763610E-02
 -0.25961336    
 -0.54103959    
  0.55522424    
 -0.39147884    
  0.86499745    
 -0.71981525    
  1.54138462E-07
  0.12675157    
  0.12306010    
 -0.11515474    
 -0.54690152    
  0.52299613    
  0.37267536    
 -0.23011200    
  0.49886629    
 -1.49736218E-02
 -0.74625689    
  0.16705428    
  0.34468001    
 -0.22178192    
  0.25659147    
 -0.37565088    
  0.11905952    
  0.18005148    
  0.14518221    
 -0.44046858    
 -0.11730614    
  0.18375102    
 -2.89875437E-02
  0.15624952    
  0.20665617    
 -0.33749580    
 -0.27935365    
  0.34858561    
 -0.24512227    
  0.87618083    
 -0.49377143    
 -8.78481008E-03
  0.57958317    
 -0.39481354    
  0.79200757    
 -0.75598890    
  4.70608938E-03
 -7.30250254E-02
 -8.70112330E-02
 -0.16755518    
 -5.35245948E-02
  0.60143888    
  1.12358462E-02
  -1.0233080    
  0.31703985    
  0.20101377    
  0.27369604    
 -0.41964987    
  2.81709265E-02
  0.20633654    
 -6.41621426E-02
 -4.93928976E-02
  9.93298069E-02
 -1.44304233E-02
  7.01549873E-02
 -8.77509117E-02
   1.1718043    
  -1.1629676    
  5.69953918E-02
 -0.37544927    
  0.85132211    
 -0.45938909    
 -0.30693981    
 -0.19574443    
  0.31435028    
  0.14944026    
 -0.20350753    
  0.45953232    
 -0.47000363    
  0.20258284    
 -0.15462817    
  0.50613230    
  0.38646883    
 -0.73225808    
 -0.17720631    
 -7.04515800E-02
  0.65027004    
  9.09718573E-02
 -0.35295525    
 -0.40670356    
  0.11571543    
  0.23237255    
 -0.37827903    
  0.18168302    
 -3.57763842E-02
 -0.10830805    
  0.40669456    
 -0.18576746    
  0.11449035    
  0.31050685    
  0.61576051    
  -1.6653066    
  0.85828710    
 -0.20745932    
  0.22831766    
 -0.26053122    
  0.62702024    
 -0.67581022    
  0.45623735    
 -0.51744801    
  0.56009018    
 -0.57346827    
  6.20099343E-02
  0.21806751    
 -0.20548858    
  0.18751626    
 -1.19708972E-07
 -0.37234128    
  0.30260780    
 -0.23011200    
  0.35282156    
 -0.29178551    
  7.59858713E-02
  0.32508370    
 -0.67567956    
  5.47503531E-02
   1.0567654    
 -0.27729014    
 -0.50520253    
 -1.40311414E-07
  0.97025955    
 -0.98595864    
  0.20268236    
 -0.70092928    
   1.0059028    
 -0.47038469    
 -0.17624238    
 -2.20597945E-02
  0.49433365    
 -0.47591668    
 -7.57936612E-02
  7.94369578E-02
 -4.46170531E-02
 -5.06930239E-02
  0.66474783    
  0.25792274    
 -0.70112789    
  0.22825879    
 -3.63677554E-02
  8.85533169E-02
 -0.16266115    
 -0.14705351    
  0.14133921    
 -0.30599585    
 -0.25075865    
 -0.15665382    
  0.69021893    
 -0.45660400    
   1.2619797    
  -1.1319265    
  0.53967381    
  0.27396297    
 -0.61518556    
 -7.61613026E-02
   1.1281477    
 -0.59245408    
  2.90475041E-02
 -0.58289069    
  0.58900690    
  0.17484091    
 -0.57726210    
 -0.27060467    
  1.18815033E-02
  0.36802739    
 -2.72865780E-03
  0.55570495    
 -0.83793736    
 -0.12733932    
  0.29383573    
 -0.15568562    
  6.92319646E-02
  0.21845023    
 -1.35322018E-02
 -0.26700708    
  0.19059096    
 -2.08029561E-02
  0.63598889    
 -0.39912593    
 -0.38552332    
 -3.90813090E-02
  0.78812796    
 -0.85556936    
  0.32757363    
  0.76715541    
 -0.99169636    
 -0.17119481    
  0.31126076    
 -0.15770297    
  0.17577563    
 -4.58094962E-02
  0.10660987    
  0.14366259    
 -0.18671075    
  0.74736881    
 -0.53661817    
 -0.20490243    
  3.72004099E-02
 -7.28124306E-02
 -0.10838611    
  0.60153401    
 -0.12984833    
 -0.55228966    
  0.42712650    
 -0.21425450    
  9.82557386E-02
  0.45076901    
 -0.42699006    
 -0.14894222    
  0.38505614    
  0.36407033    
  -1.0267581    
  0.48980626    
 -2.73308642E-02
  0.30019811    
 -0.79519629    
 -3.78993638E-02
  0.66705883    
 -0.36235511    
  0.58813846    
 -0.53874564    
  0.28843477    
 -6.52914196E-02
 -5.44687994E-02
 -0.44835651    
  0.17499080    
  5.21289632E-02
 -0.21523820    
  0.42881268    
   1.0813706    
 -0.84498161    
 -0.46596324    
  0.30129859    
 -0.30129865    
  0.33185336    
 -0.21910088    
  9.08464640E-02
 -0.34174919    
  0.12516317    
  7.24726021E-02
  0.65283149    
 -0.36667028    
 -5.15334867E-02
  0.44166106    
  -1.2096562    
  0.54545248    
 -0.19867069    
 -6.42943382E-02
  0.38441184    
  0.59103215    
 -0.90022022    
  0.60415751    
 -0.27913770    
 -0.14330231    
 -5.27253896E-02
 -2.90813446E-02
  0.48424610    
 -0.57334602    
  9.88878980E-02
  1.29035851E-02
  0.52039498    
 -0.90210593    
  0.41325924    
  0.22438511    
 -0.23061553    
 -0.14069982    
  0.69314724    
 -0.32680696    
  0.36388102    
 -0.35890561    
 -0.21511117    
  0.25165626    
 -0.42967936    
  0.45798302    
 -0.54232419    
  0.20538673    
  0.46551457    
 -0.29795951    
  0.27938333    
 -0.83624786    
  1.43200597E-02
  0.14940023    
  0.30387655    
 -0.15968819    
 -0.31272805    
  0.50501162    
 -0.37389854    
   1.2332026    
  -1.1876458    
  0.84845412    
 -0.94619638    
   1.1075014    
 -0.61651409    
  8.13029781E-02
 -0.34558150    
  0.91415322    
 -0.79045630    
  0.45853874    
 -0.49374253    
  0.14808311    
 -0.38186920    
  0.48582420    
 -7.08028004E-02
 -0.23132893    
  0.37768576    
 -0.34070662    
  7.31643736E-02
  0.36583546    
 -0.39699063    
  6.73035160E-02
 -6.73038214E-02
 -0.32202020    
  0.40982249    
  0.28332478    
 -0.30086896    
  0.37044394    
 -0.36749849    
 -0.40841052    
 -0.35794011    
   1.0922631    
 -0.38653705    
  1.85761862E-02
 -0.19591017    
  0.31164622    
  2.72831903E-03
 -0.28859064    
 -0.31346643    
  0.46813607    
  0.55291784    
 -0.38418773    
  0.66782951    
 -0.79088962    
  0.57312953    
 -0.61258841    
 -0.13220555    
 -0.19012558    
 -8.93452615E-02
   1.1307992    
 -0.97132188    
  8.03491175E-02
  3.66973155E-03
  0.20166922    
  0.13165857    
  9.98336822E-02
 -0.49355677    
  0.30599594    
  0.44019422    
 -0.80632812    
  0.52721941    
 -0.63166189    
 -0.12699966    
   1.0968747    
 -0.57671779    
 -0.38402468    
  0.31348285    
 -0.26903090    
  0.27234751    
  0.90429854    
 -0.67455435    
  0.15565346    
 -0.45391735    
  7.18256459E-02
 -0.30208692    
  0.42023644    
  0.10565376    
 -0.12939355    
 -3.35910991E-02
 -9.09716263E-02
 -7.04515800E-02
  0.11697157    
  8.70112330E-02
 -2.40975879E-02
 -0.46513751    
   1.5264782    
 -0.34260905    
 -0.75600326    
  7.90685192E-02
 -0.23269176    
  0.16932216    
  3.96998897E-02
  0.52391338    
 -0.61146915    
  0.26286700    
 -0.55272996    
   1.2113690    
 -0.56744856    
 -0.53246480    
  0.26596358    
   1.0743685    
 -0.95592040    
  0.55351841    
 -0.48914602    
 -0.42561683    
  0.25470123    
 -0.13607042    
  0.24526989    
 -0.39491075    
  0.40020198    
  0.88138777    
 -0.84257329    
 -0.22377837    
 -0.15786134    
  0.71338695    
 -0.44446719    
 -9.21901911E-02
  9.21901241E-02
 -0.12062781    
  0.19716805    
  0.48307562    
 -0.88198340    
 -0.46608970    
   1.2437944    
 -0.75062352    
  0.64024550    
 -0.41557646    
  0.68703073    
 -0.33157608    
 -0.49247625    
  6.96871849E-03
 -9.46158841E-02
  0.19370708    
 -9.21705142E-02
  0.25704521    
 -0.31745422    
  9.76386070E-02
 -2.69378219E-02
  0.84044868    
  -1.0193628    
  0.23853461    
  0.10375157    
   1.0065819    
  -1.1941341    
 -0.24434592    
  0.87435180    
  -1.1560996    
  0.34237176    
  4.11580130E-02
 -0.16157061    
  6.42423704E-02
  0.23638879    
 -0.29119682    
 -2.85733175E-02
  0.54501683    
 -0.45278567    
  0.50463927    
 -0.19948946    
  5.37256151E-02
  0.25404570    
 -0.28847793    
  4.66647148E-02
 -0.31959444    
  0.55422187    
 -0.28129226    
 -0.31131363    
   1.0155458    
 -0.39450195    
  4.34354171E-02
 -0.13385104    
 -0.16056490    
 -0.24362212    
  0.42694420    
 -0.13353150    
  0.25795877    
  2.82934178E-02
  0.13994876    
 -0.55403447    
  6.29137903E-02
 -0.12313274    
  0.51632780    
 -0.55858743    
  0.23601013    
  0.38441187    
 -0.65705568    
 -0.25344872    
  0.19189088    
 -2.81707142E-02
 -8.51577073E-02
  0.16739570    
 -0.18081877    
  0.95343035    
 -0.73208994    
  0.59258866    
 -0.24279638    
  4.23475392E-02
 -0.30904675    
   1.0416495    
  -1.1175478    
 -0.41085580    
  5.39080659E-03
   1.0338349    
  -1.0125574    
  9.53101963E-02
 -9.61540267E-03
  0.19273430    
 -3.99192935E-03
  6.57878816E-02
  0.32895342    
  5.50599173E-02
 -0.12771736    
  0.82848841    
 -0.73449671    
  0.27506974    
 -0.45055452    
  0.80180424    
 -0.39633882    
 -0.54349875    
  0.31615373    
 -0.24643900    
 -7.33312368E-02
  0.25733474    
  5.98004572E-02
  0.73449665    
 -0.35306466    
 -0.57276469    
  3.76222059E-02
  0.22744200    
  0.16043331    
 -0.55492938    
 -0.40728509    
  0.97053039    
 -0.92252123    
 -0.30873534    
  6.85197338E-02
   1.1182849    
 -0.47608289    
  2.06902269E-02
  0.37895042    
 -8.53134766E-02
 -0.48487175    
  3.25232856E-02
 -0.49758044    
  0.51738304    
  7.81253539E-03
 -0.20674181    
  0.10440303    
  0.43099824    
 -0.16400306    
  0.68984121    
 -0.66700190    
  0.10986659    
  0.61346591    
  0.11377595    
 -0.51689601    
 -0.44001278    
  3.22033204E-02
  0.26991957    
 -0.48081449    
   1.0511255    
 -0.40470558    
 -0.22371298    
 -0.31560877    
  0.74082041    
 -0.69501090    
  0.12604068    
  0.22314355    
 -0.25999880    
 -1.02917422E-02
  0.75498813    
 -0.70128387    
 -0.13259789    
  0.74051499    
 -0.21340455    
 -0.28328645    
 -0.52654314    
  0.93783891    
 -0.45004907    
 -0.17204003    
  0.53507781    
  0.47158805    
 -0.86236233    
 -0.32158372    
  0.48550788    
 -8.58063027E-02
 -0.16285886    
  5.62130548E-02
 -0.16006288    
  0.26091167    
  0.57281715    
 -0.73328650    
  3.40731279E-03
 -0.35086092    
 -0.11778301    
 -2.19788328E-02
   1.4014565    
 -0.44168061    
 -0.59590465    
  0.23922963    
  2.40253899E-02
  0.14349625    
   1.3463024    
  -1.1216176    
 -0.56786323    
  0.40062240    
 -8.34871083E-02
  0.28503993    
  0.55620849    
 -0.75533736    
 -6.76103458E-02
  0.19049203    
 -0.73468339    
  0.25131449    
 -0.26028293    
  0.67266864    
 -0.21171479    
 -0.16318743    
  7.72086903E-02
  0.31139272    
 -0.33647233    
  0.19022693    
  0.14169998    
 -0.29453903    
 -0.32190016    
  0.42081773    
 -2.77385139E-03
  0.27299127    
 -0.77002347    
 -0.11095694    
  3.01529337E-02
 -9.33319181E-02
   1.0913396    
 -0.70415634    
 -6.47843778E-02
  1.75120135E-07
  0.10102051    
 -2.15834491E-02
 -6.38116524E-02
  0.12036357    
 -2.43488494E-02
 -0.13554555    
  6.63012862E-02
  0.75886410    
 -0.35970843    
  0.26528108    
 -0.56741291    
  0.14035721    
 -9.67995152E-02
  9.78790130E-03
  0.71084678    
 -0.54104894    
  0.34232590    
 -0.24577141    
 -0.40174079    
  0.61186451    
 -0.47323471    
  0.30929178    
 -0.47047880    
 -4.27250750E-02
 -0.15879120    
  0.73638475    
 -0.21537888    
 -0.32329962    
  0.59917217    
 -0.23262240    
  0.24512233    
 -0.18855204    
 -0.16251890    
  0.13976194    
 -0.22891474    
 -0.24262485    
  0.78322774    
 -0.97709119    
  0.10834098    
 -7.89272040E-02
   1.1050329    
 -0.58267963    
  0.18279897    
  0.55517381    
 -0.74084210    
  5.58804832E-02
 -0.39869449    
  6.65608570E-02
 -7.06175864E-02
   1.0371404    
 -0.94404989    
  6.45385683E-02
  0.22591738    
  5.52502228E-03
 -0.40546498    
 -8.29874538E-03
  0.63745838    
 -0.47974241    
 -9.70910862E-02
  0.22705749    
  0.70711190    
 -1.08445510E-02
 -0.38465515    
 -0.51925135    
  0.36624449    
  0.45826828    
 -0.41393241    
 -5.23680262E-02
 -8.11634436E-02
  0.59520954    
 -0.68673664    
  0.14267468    
  0.15849438    
 -0.25741181    
  0.16328308    
  2.05663852E-02
 -0.25678194    
  8.50906000E-02
 -0.36403900    
  0.78449684    
 -0.77153790    
  0.73722541    
 -0.91014934    
   1.0097438    
 -0.39345556    
  -1.4517516    
  0.78309536    
  3.69433947E-02
  0.32455862    
  0.16849342    
 -0.21447863    
  0.57683378    
 -0.43792474    
  0.79987174    
 -0.84883279    
  3.86690870E-02
  0.16784948    
  9.71636400E-02
 -0.52772248    
 -6.96335286E-02
 -0.10642941    
  3.67494114E-02
  0.49104345    
 -0.26584023    
  0.94628918    
  -1.3035519    
   1.1831698    
 -0.95767576    
  0.28061506    
  5.51864170E-02
 -0.17563248    
 -3.25230621E-02
  0.41914523    
  0.15802529    
 -0.36232552    
  5.82691059E-02
  0.47431824    
  0.30754235    
  -1.1278113    
  0.55516160    
 -0.51594055    
 -0.13720112    
  0.61677408    
  2.86849830E-02
 -0.21100681    
 -0.33647212    
  0.43033847    
 -6.87865093E-02
 -5.95812999E-08
  0.13043064    
 -0.24512240    
  0.34830672    
  0.28951883    
 -0.46597505    
 -9.50179100E-02
  0.12383834    
  0.80077797    
 -0.83840883    
 -0.33706224    
  0.52965558    
  9.68513638E-03
  0.15587027    
 -0.44114551    
  0.62346715    
 -0.42629921    
 -9.37323645E-02
 -3.23084705E-02
  2.94139516E-02
  5.63531592E-02
  0.13797353    
 -0.17993787    
  5.82689121E-02
  9.26113203E-02
  0.21376295    
 -0.33647215    
 -0.24419682    
  0.27967134    
 -7.80339390E-02
 -4.44516465E-02
 -0.52609289    
  0.24042913    
  0.60906404    
 -0.55033875    
 -9.15150493E-02
  0.34536129    
  0.11942063    
 -0.18967853    
  0.22060858    
 -0.55581582    
 -8.88910983E-03
  0.32169518    
  0.23023790    
 -0.26984710    
 -8.42603445E-02
  0.38698006    
 -0.22501111    
 -0.23410667    
  9.02869105E-02
  0.41738421    
 -0.33127260    
  0.39773455    
 -0.36526391    
  0.19921756    
 -0.41599166    
  0.10892569    
  6.20890744E-02
 -5.85363582E-02
  0.52351058    
 -0.29894990    
 -0.30578622    
 -0.31365758    
  0.22103594    
 -0.20537007    
  0.25073850    
  0.31845373    
 -7.61404037E-02
 -9.53879114E-03
 -0.18937516    
  0.72916979    
  0.32200265    
 -0.57491434    
 -0.42361441    
  0.44261742    
  3.69558781E-02
 -0.32385379    
 -0.15571931    
  0.38946486    
  0.27015981    
 -0.70841444    
  0.49610251    
  0.33513322    
 -0.68813455    
 -0.19035378    
  0.38097423    
 -0.27400193    
  0.22603802    
  2.28582527E-02
 -0.12950408    
 -0.32814702    
  0.35354504    
  0.19323346    
 -0.33080351    
  0.69673783    
 -0.90825844    
  0.45036754    
 -0.29812345    
 -1.15164816E-02
  1.15165310E-02
   1.1686226    
  -1.0533870    
 -0.34604153    
 -0.32690272    
   1.1292492    
 -0.49797735    
 -6.97530285E-02
  6.97531849E-02
  0.29826418    
 -0.20683004    
  0.16381258    
 -0.39589548    
  0.63430661    
 -0.17972764    
  8.20335150E-02
 -0.21187070    
  0.24473773    
 -0.17633475    
  0.11195055    
 -0.18330742    
 -0.20991771    
  0.62324148    
 -0.47746798    
 -0.56594485    
  0.44895035    
 -6.59578815E-02
 -0.25782910    
   1.0292692    
  -1.3367538    
  0.37385997    
  0.70227975    
 -0.38633099    
  0.20218961    
  9.87814441E-02
 -0.37020311    
  6.92319646E-02
 -8.00426677E-02
  0.26847699    
  0.22701398    
 -0.27234763    
  1.15276044E-02
 -0.23467101    
 -0.11914250    
 -0.27014956    
  0.22421269    
  4.59372588E-02
  0.46744934    
 -0.47564602    
  0.26584014    
 -2.88020950E-02
   1.0198315    
  -1.5081843    
  0.86972034    
 -0.16343258    
  0.37990165    
  -1.0196692    
  7.16294199E-02
 -3.27899419E-02
 -1.92314405E-02
  0.19757693    
  0.25219932    
 -4.43111062E-02
 -0.14609247    
  0.25048175    
 -0.17476992    
  0.26662880    
  1.84456203E-02
 -0.63482881    
  0.97092843    
 -0.33349156    
  9.19905007E-02
 -0.29323986    
  6.17480278E-02
 -0.23519181    
  0.66237551    
 -0.74938679    
 -0.35313928    
   1.1631508    
 -0.78956079    
  0.12182342    
  0.32979342    
 -0.21161236    
 -2.58078575E-02
 -0.16675708    
   1.2035866    
  -1.1882607    
  0.81304026    
 -0.68475068    
  3.28976437E-02
  3.18498015E-02
 -0.19684651    
  0.23074827    
  0.64185393    
 -5.07058725E-02
 -0.12304020    
 -0.57684094    
  0.79884541    
 -4.18992527E-02
 -0.33805817    
 -0.20388593    
 -0.42472288    
  0.48036629    
 -0.11456645    
  0.31476843    
 -0.29757607    
 -2.00866926E-02
  0.58778673    
 -0.53968710    
  0.39062241    
 -5.17851226E-02
 -0.19022685    
 -0.14035714    
 -0.10993697    
  0.51631522    
 -0.60583156    
  1.98680684E-02
  0.30071148    
 -0.11294039    
  0.12019541    
  9.20189098E-02
 -0.73122549    
  0.85315156    
  0.67943478    
  -1.4285966    
 -0.22006167    
  5.48765324E-02
  0.54424185    
  0.30582640    
 -0.23777287    
 -0.41471815    
  0.48581424    
  0.49451685    
 -0.42128471    
  5.96861318E-02
  8.82624686E-02
 -0.21142474    
 -0.32057962    
  0.14019792    
  0.24157746    
 -0.36848620    
 -0.17639837    
  0.72033328    
 -0.65554863    
  0.34852377    
 -0.40937898    
  0.18883613    
  0.70444667    
 -9.41873044E-02
 -0.62333167    
  0.10601803    
 -0.10931318    
 -6.62240060E-03
  0.34497896    
 -0.14672752    
 -0.18177672    
 -0.31641337    
  0.66587251    
 -0.15146613    
 -0.23799850    
 -0.10384973    
 -0.47378424    
   1.4607269    
  -1.1329504    
 -0.21336602    
  0.60858983    
 -0.57667208    
  0.78798115    
  0.17635143    
 -2.01620664E-02
  -1.3136421    
  0.46905622    
 -0.13150215    
  0.73806876    
 -0.73806870    
 -0.17049964    
  0.57054490    
  0.10969881    
  -1.2527629    
  0.65256172    
 -0.17407148    
  0.64997500    
  0.20832825    
 -0.35454488    
  0.27698675    
  5.94854020E-02
  0.16236682    
 -9.47934464E-02
  0.84932524    
  -1.4606826    
  0.78798115    
 -0.28768218    
 -0.35440978    
  0.63731873    
 -0.14107846    
 -0.21764883    
  0.11320658    
  0.12083647    
  0.46762943    
 -0.33817160    
  0.42744386    
 -0.64465302    
 -0.14629190    
  4.35578376E-02
 -8.91000181E-02
  0.17090651    
 -6.06067432E-03
 -4.03156765E-02
  0.71195638    
 -0.95024604    
  0.45380908    
  0.79723132    
 -0.98466784    
 -8.00426230E-02
  9.22752246E-02
 -0.29888970    
  0.30796656    
  7.81872720E-02
 -0.51734656    
  0.75212127    
 -0.43451726    
  0.25921980    
 -0.11975364    
  5.74873239E-02
  4.10454199E-02
 -5.22813909E-02
  0.95724833    
 -0.83009338    
 -0.37605119    
 -9.49477777E-02
  0.49070421    
 -0.39575624    
  0.76479346    
 -0.22609912    
 -0.21106063    
  6.56802803E-02
 -0.46463907    
  0.46463919    
  5.00699207E-02
 -0.53833210    
  0.16152254    
 -1.36522017E-02
  0.69486368    
 -0.81911111    
  0.36981773    
 -1.89962797E-02
 -0.32774332    
  0.87989473    
 -0.52245969    
 -0.34234035    
  0.25048175    
  0.94332737    
 -0.97592282    
  0.33259228    
 -0.37882546    
  0.19174081    
  0.24171975    
 -0.17133921    
 -0.11294039    
 -0.18449780    
  0.11122563    
  0.23361492    
  0.19497259    
 -0.84729779    
  0.93128884    
 -0.38896465    
 -0.47362769    
  0.20893534    
  0.44399512    
 -0.15631273    
 -0.14660348    
  0.11061001    
 -0.26524818    
  6.60308152E-02
 -0.25314164    
  0.15238534    
  0.16569412    
 -0.17992924    
 -1.80835966E-02
  0.20695503    
 -2.09901612E-02
  0.30346596    
 -0.32800719    
  0.18387303    
 -3.14985588E-02
  0.12985812    
 -0.38690314    
   1.3027253    
  -1.3271595    
  0.25170696    
 -0.16705419    
  7.20185190E-02
 -3.06773931E-02
  6.33696094E-02
 -1.76997222E-02
 -0.11000075    
  0.27682605    
 -0.55898619    
  0.32762253    
  0.25378075    
 -6.35535941E-02
 -6.78685158E-02
  0.19811358    
 -0.76477695    
  0.24469174    
 -0.17768112    
 -2.34202687E-02
  0.76843929    
 -0.59086847    
 -6.13690726E-02
  0.47473943    
 -0.37064534    
  0.20549823    
 -0.13574511    
  0.40072599    
 -0.23449017    
  6.11545369E-02
  0.41296971    
  -1.2716314    
  0.98581654    
 -0.90885568    
   1.3372728    
 -0.39178273    
 -0.49182263    
 -0.12072846    
  0.45999822    
 -0.33926940    
 -0.53731722    
  0.48085070    
  0.14999254    
 -0.47000375    
  0.46283519    
  0.41738421    
 -0.36142540    
 -0.14624533    
 -7.35023618E-02
  8.91276374E-02
  0.19324383    
 -0.15149188    
  0.24593012    
 -0.26848760    
  0.16118719    
 -0.15361124    
 -0.18610218    
  0.33971366    
  0.31639236    
 -0.27829248    
  0.37488827    
 -0.40332589    
 -0.36772472    
   1.0233165    
 -0.58745390    
  0.81822205    
 -0.73771924    
 -0.57352424    
  0.46877718    
  4.79133539E-02
  0.26998234    
  0.16619523    
 -0.44204280    
 -0.20132445    
 -7.07930923E-02
 -0.11009077    
 -8.07615146E-02
  0.40234503    
 -1.89280100E-02
  0.43475580    
 -0.30082664    
 -0.23434797    
  0.43780059    
  5.52626662E-02
 -0.58520937    
 -0.33108142    
  0.63503975    
  7.14590326E-02
 -0.48982757    
  0.37766543    
  0.21539852    
 -0.28927800    
 -0.18552136    
  0.43327969    
 -0.26711378    
 -0.19741879    
  0.12306010    
 -4.30173837E-02
 -0.28646183    
  0.48212481    
 -0.40697214    
  0.12729038    
  0.34101501    
  0.14479913    
 -7.10959360E-02
 -0.32340002    
  0.22677338    
 -0.47756857    
  0.50049192    
  0.13494672    
 -0.14062844    
 -0.37598923    
  0.31429583    
  0.63223851    
 -0.48068848    
 -7.01093376E-02
 -0.19017339    
 -0.23503815    
  0.39688131    
  0.20458168    
 -0.15415083    
  0.43596062    
 -0.31757081    
  6.80216998E-02
 -0.11269409    
  0.65301216    
 -0.86104220    
 -0.24685998    
  0.34783611    
  0.18043673    
 -0.40428668    
  9.11253691E-02
  5.03248833E-02
 -0.15210791    
  0.95688426    
  -1.0464963    
 -0.14701460    
  0.64684260    
 -0.64684248    
 -0.39421639    
  0.75810528    
  0.52394646    
 -0.84791875    
  0.74812943    
 -0.45286742    
 -9.85518098E-02
 -0.23211206    
  0.32090774    
 -0.31193921    
  0.11778291    
  0.52969396    
  0.52428609    
 -0.65381998    
  0.23372568    
 -0.56860352    
 -2.25573350E-02
 -2.30779517E-02
  8.21356699E-02
  0.17392299    
 -0.13870831    
  0.22245118    
 -0.31292877    
  0.13447770    
 -0.14974520    
  0.28286284    
  0.53148037    
 -0.64492512    
  0.20479430    
 -0.43772614    
  0.14827855    
  0.15667140    
 -4.32167798E-02
 -0.16791457    
 -8.97286087E-02
  0.10454385    
  0.40055132    
 -0.10371997    
 -0.11267295    
  0.47724029    
 -0.77413899    
  0.21072112    
 -7.25707188E-02
 -9.38773379E-02
 -0.14826232    
  0.25283548    
  0.18113866    
 -0.23579709    
  1.43784803E-07
  7.22333416E-02
  3.42500471E-02
  0.28261864    
 -0.23014748    
  0.73843217    
 -0.10112846    
  1.00842919E-02
 -0.46134549    
 -0.13315241    
 -0.23457229    
 -0.42285687    
  0.36366796    
   1.2051916    
 -0.90538836    
  0.31516245    
  0.50110817    
 -0.83144528    
  8.77754465E-02
 -0.24652402    
  0.21233270    
  0.34677082    
 -0.36136976    
 -8.27421919E-02
 -9.72287729E-02
  0.23990363    
 -2.77385139E-03
 -0.32542220    
  0.13641186    
  0.41879845    
 -0.82258719    
  0.58443081    
 -0.54501694    
  0.10536057    
 -0.24512239    
  0.98705965    
 -0.60028660    
  0.32016775    
 -0.19611479    
 -0.17435351    
  0.15074335    
 -8.17505568E-02
  0.31508121    
 -0.42870599    
  2.86317542E-02
  0.13554567    
 -0.19365293    
  0.27477857    
   1.2927684    
  -1.2359709    
  0.17410783    
  3.79313119E-02
 -0.17885342    
  0.17885372    
 -0.13530532    
 -2.84473761E-03
 -0.20829704    
  0.42972994    
 -0.32964638    
 -4.87900786E-02
 -5.12932912E-02
  0.11895180    
  0.71928251    
 -0.76387590    
  0.53845346    
  6.62007481E-02
 -0.43985784    
 -0.39447615    
  2.82848645E-02
   1.0730559    
 -2.90276557E-02
 -0.84263378    
 -0.22558938    
 -0.22314341    
  0.56252682    
  0.25292811    
 -0.14814903    
 -0.25506103    
  0.45167795    
 -0.35821199    
 -0.10707118    
  0.52578181    
 -2.02644593E-03
 -0.19662200    
 -0.34440506    
  0.66845441    
 -0.55961573    
 -0.57536405    
  0.65058762    
 -0.28671640    
  0.26325509    
 -9.64978039E-02
  0.14004615    
 -4.05854434E-02
  0.34656459    
 -0.56749177    
  0.44761482    
 -0.18043643    
 -0.20981491    
  1.03986515E-02
   1.6231370    
 -0.99590856    
 -2.61208564E-02
  0.92644697    
  -1.4576426    
 -3.22064664E-03
  0.22957465    
 -0.37889794    
  0.14285102    
  8.10412318E-02
  0.19521238    
 -0.41164187    
  5.77778071E-02
 -0.22314358    
  0.84541655    
 -0.24889599    
 -0.50841326    
  0.59843904    
 -0.52864331    
  1.48703102E-02
 -0.18158373    
  0.35090598    
 -0.29917064    
  0.11497813    
  0.23283449    
 -0.19968203    
  0.51948363    
 -0.49443778    
 -0.57654250    
  0.65468091    
 -9.95673835E-02
  0.87877250    
  -1.0560528    
  0.40258732    
 -0.46482953    
  0.13295765    
  0.33474952    
  8.00427720E-02
 -0.21521752    
 -2.32954398E-02
  0.56393540    
 -0.39119965    
 -0.25699624    
 -0.36772490    
  0.43500698    
 -4.91326302E-02
 -5.92765212E-02
 -7.11764395E-02
  0.12684949    
  0.36744711    
  0.53209788    
 -0.64302909    
  5.43610975E-02
 -0.47106230    
  0.52512944    
 -0.16591568    
  0.47590333    
 -0.66415977    
 -0.22314371    
  0.95996600    
 -0.85818315    
  0.61996931    
  0.12426950    
  0.10190625    
 -0.58192158    
 -2.82593369E-02
  0.18814325    
  2.34690066E-02
 -0.40032351    
  0.34195155    
  0.11108194    
 -6.82944134E-02
  0.38785899    
 -0.55253601    
 -0.16034260    
 -0.21772332    
   1.6517721    
  -1.1275235    
 -0.26049936    
 -4.24089730E-02
  0.74073339    
 -0.75894868    
  0.37813425    
  0.78914404    
 -0.73999405    
 -4.80787084E-03
  0.20613225    
 -0.26060101    
 -0.19306602    
 -0.38258067    
  0.26826397    
  0.27637288    
 -0.28680736    
  0.23011230    
  0.67209393    
 -0.48285180    
 -0.41935399    
  0.18464969    
   1.0888752    
  -1.3843393    
 -6.45384640E-02
 -4.17560525E-03
 -3.40459310E-02
  0.68663257    
 -0.35760921    
 -2.20481362E-02
  6.77180290E-02
  0.80828130    
 -0.76745933    
 -0.17776071    
 -1.37459505E-02
 -0.12516311    
  0.22705749    
 -0.30873534    
 -0.12686667    
  0.22024065    
  0.24915871    
  0.32693189    
  -1.2927685    
  0.32850397    
  0.69600046    
 -0.38432291    
  0.51249766    
  0.24936323    
 -0.20763920    
  0.48550767    
 -0.61355990    
 -0.25718656    
  0.65533912    
 -9.82501656E-02
  0.60870898    
 -0.25162923    
  -1.3501292    
 -1.09893344E-02
  0.30276135    
  0.10454385    
  0.74158716    
 -0.79831314    
  0.27396965    
  0.29725152    
 -0.13888310    
 -0.35379303    
  0.13128048    
 -2.88020950E-02
  0.62600791    
 -0.27388853    
 -0.35863379    
 -0.26399943    
  3.75825502E-02
 -0.15006082    
 -0.13762152    
  0.88633859    
 -0.28169426    
  0.24965455    
 -0.42899573    
 -0.18805231    
  0.13675871    
  0.17224577    
  0.17650305    
 -0.42285675    
  0.40140831    
 -0.49026155    
  0.52226454    
 -0.24235563    
 -0.31594831    
 -9.21658985E-03
  0.32181507    
  0.80269337    
 -0.28318089    
 -0.43895385    
  8.31341147E-02
  0.77778172    
 -0.70632255    
 -0.10919946    
 -0.13268630    
  0.22584261    
  0.23226643    
 -0.48898628    
  0.12126138    
  9.41873416E-02
  0.70847857    
 -0.74567884    
  0.68141693    
 -0.35372961    
 -0.58568782    
 -0.10745934    
  0.40546495    
 -0.56946820    
   1.1640786    
 -0.57794333    
 -0.34532675    
  0.91395330    
 -0.23649271    
 -0.18153135    
 -0.31815767    
 -1.64209399E-02
  7.03165829E-02
 -0.29180565    
  0.38318026    
  0.16096851    
 -0.18088381    
  0.50390524    
 -0.71066087    
  0.21533954    
   1.1771200    
  -1.2790043    
   1.0880412    
 -0.89110589    
 -0.46277583    
 -0.20985784    
  0.85019433    
 -0.51299715    
 -9.09719095E-02
  0.61690032    
 -0.24369606    
 -4.75613102E-02
 -0.36613408    
 -0.18067013    
 -0.30432138    
  0.17220354    
   1.0660735    
 -0.49601984    
 -0.15521598    
  0.80594277    
 -0.62548870    
 -0.19549192    
  0.34025297    
 -0.16680908    
  0.27647305    
  0.19671017    
 -0.68524182    
  0.61113423    
 -0.26793507    
  0.11840367    
 -0.31876412    
 -5.97717017E-02
  0.37106374    
 -0.67825836    
  0.60029721    
 -0.73171932    
  9.12162140E-02
   1.1534889    
 -0.97545010    
  0.63346088    
 -0.22656637    
 -4.08221409E-02
  0.52852523    
 -0.46790075    
  0.11622556    
  0.35342780    
 -0.89635086    
  0.35409632    
 -3.01666744E-03
 -0.10502489    
 -0.41897869    
  0.40886083    
  0.33889067    
 -0.43861717    
  0.57606614    
 -0.72959280    
  0.51431274    
 -0.29554582    
  0.16164112    
 -0.26117110    
   1.0895270    
  -1.1130579    
 -0.20155300    
  0.29252473    
  0.68769747    
 -0.47328770    
  0.13899899    
 -0.26007688    
  0.90367025    
 -0.57476991    
 -0.59589553    
  0.94685358    
 -0.74110156    
 -0.44300318    
  0.39263281    
  0.89163506    
 -0.48494047    
 -0.26902035    
  0.14352933    
  7.25148618E-02
  5.54298162E-02
 -0.19118403    
  0.32838556    
  6.38981629E-03
 -0.47810408    
 -3.83990258E-02
  0.23938094    
 -5.46900518E-02
  0.15076382    
  0.47823918    
 -0.95898741    
  0.73347533    
 -0.89866060    
 -0.10752018    
  0.49667183    
 -0.13353160    
  0.14335135    
 -0.46935233    
  0.43286422    
  1.34231038E-02
  -1.2151459    
  0.60511363    
  0.38271311    
   1.4332898    
  -1.2929821    
  0.91992056    
 -0.89833683    
 -0.14529313    
   1.0052205    
 -0.74254006    
  0.70572603    
 -5.62395602E-02
  -1.0392526    
 -7.77088776E-02
  0.17131864    
 -0.45563921    
  0.18343973    
  0.29325318    
  0.24294621    
  0.41414216    
 -0.27979401    
 -4.38028499E-02
  7.19735771E-02
  8.29894934E-03
 -0.14819941    
  0.18072295    
 -0.30652511    
  0.87183911    
  -1.0628942    
  0.56461573    
 -0.38815936    
  0.20533895    
 -0.47842214    
  0.39412886    
 -0.20939504    
 -0.18957680    
  0.66358846    
  0.19885071    
 -0.54840821    
  0.11383500    
  0.83593166    
 -0.86482608    
 -0.34235248    
  0.22863312    
 -0.14929621    
  0.31999359    
 -0.34140757    
 -7.64418542E-02
  0.55827981    
 -5.21377996E-02
 -0.93047553    
  0.57581031    
  0.25086814    
  0.18492226    
 -0.34011516    
 -0.25654164    
  0.33377331    
 -3.78702693E-02
  2.42648181E-02
 -0.22571544    
  0.20495358    
  0.22454141    
 -0.11221195    
  0.26954988    
 -5.14188185E-02
  0.78777182    
 -0.64517361    
 -0.38284677    
 -0.24087167    
  0.41087052    
  9.01513174E-02
 -0.38595226    
   1.0766335    
  -1.1060470    
  0.72256112    
 -0.71883672    
  0.24009936    
  0.35959482    
 -3.53101045E-02
 -0.62176096    
  5.73770367E-02
  0.35593119    
  0.28572705    
 -0.47746798    
  0.63802797    
 -0.89567131    
  0.53182811    
  0.81809860    
 -0.91101366    
 -0.18759872    
 -8.96121114E-02
  2.73991115E-02
  0.46449867    
 -0.65769005    
  0.21325858    
  0.32982758    
  0.15822399    
 -0.26094249    
  7.61790648E-02
 -6.82944134E-02
 -0.65715349    
 -9.53101069E-02
  0.19611509    
  0.56157088    
 -0.38996074    
  0.82619780    
 -0.64067590    
  0.23773313    
 -0.14039180    
  0.37306172    
 -0.67927164    
 -0.13465673    
  0.45810905    
  0.27261183    
 -0.29275656    
  0.19961293    
  0.36992013    
 -0.42623857    
 -0.12314984    
 -5.56514487E-02
  0.17375068    
 -0.30213177    
 -0.17549543    
 -0.12136109    
 -5.20212613E-02
  0.22119991    
  0.11040591    
  0.42045096    
 -0.21630195    
  0.73623949    
  -1.0014484    
  0.63598883    
 -0.54743522    
  4.63658608E-02
 -0.42507368    
   1.2888778    
 -0.54270613    
 -0.39495733    
  0.71383739    
 -0.69999665    
  0.22930992    
 -1.37554649E-02
 -0.22245130    
  3.06667984E-02
 -6.23040199E-02
   1.1371459    
 -0.69658959    
 -0.29152063    
 -0.29488733    
 -0.30155170    
  4.90562841E-02
  0.39476979    
 -0.16315177    
 -0.25312436    
  0.14165069    
  0.33038920    
 -0.21891534    
 -4.31100167E-02
  0.46945298    
 -0.19730935    
 -2.72126198E-02
  0.38220829    
 -0.43531793    
  0.62933552    
 -0.56593430    
  0.29871303    
 -0.41820395    
  0.51005620    
 -0.10715855    
  0.29408818    
  7.73868114E-02
 -0.52391326    
  3.24034914E-02
  0.82213932    
 -0.90994167    
 -0.19122185    
   1.1250787    
 -0.82596803    
  0.26541907    
 -0.45916933    
  0.13826174    
 -0.12116701    
  9.37682390E-02
  0.14083490    
  0.24593829    
 -0.19116570    
 -0.31686890    
 -9.49618593E-02
  0.19438119    
  0.78357011    
  0.45237818    
  -1.6573118    
  0.26826397    
  0.58860350    
 -0.44820195    
  0.19921756    
 -0.18651901    
  2.18418259E-02
  0.19306621    
  7.59240240E-02
  0.20601672    
 -0.63534915    
 -0.23132892    
  0.18308231    
 -0.37919712    
  0.97035795    
 -0.59116077    
  5.54671399E-02
 -0.29490227    
  6.99587464E-02
  0.51082581    
 -0.34134895    
 -5.06930239E-02
  0.40279493    
  0.49736649    
 -0.54388666    
 -0.56452960    
  0.56172490    
  7.04900101E-02
  0.14588942    
 -0.59414184    
  0.27738318    
 -0.18730274    
  0.37633052    
 -0.12293784    
   1.1053723    
  -1.0682784    
 -0.21825378    
  0.96192336    
 -0.47722012    
 -0.30645522    
  0.14368387    
 -0.46798551    
  0.38646883    
 -0.24041535    
  0.15165880    
 -0.10403059    
 -0.40879282    
   1.0224510    
 -0.93627304    
 -7.12888688E-02
  0.27404281    
  0.17165294    
 -0.18295258    
 -0.20997325    
  0.46296963    
 -0.25299641    
  0.23519191    
 -0.39949510    
  0.23380072    
  0.25991476    
 -0.23548098    
  0.21065229    
  0.40173364    
  -1.1642729    
  0.35006621    
  4.53685485E-02
  0.61779779    
 -0.45447248    
 -3.48465890E-02
  3.14160846E-02
 -0.34060442    
  0.29849297    
  0.58339643    
 -0.64626348    
  9.46160257E-02
 -0.11388440    
  0.40676117    
 -0.12983716    
  2.62023080E-02
  0.25259060    
 -0.17254798    
  0.50390536    
  -1.1478832    
  0.49555838    
  0.25642940    
 -0.57642281    
  0.21974811    
  0.37787738    
 -0.54802823    
  0.27958483    
 -0.49970868    
  0.97009337    
 -0.42566785    
 -0.32430175    
  0.81450790    
 -0.54103959    
  0.16893987    
  5.05160093E-02
  0.56031919    
 -0.76757967    
  0.34937584    
  0.87529057    
  -1.2969114    
  0.91302812    
 -0.79055113    
 -0.23985298    
  0.14627028    
 -0.11738744    
  0.79779589    
 -0.53625280    
  5.59398979E-02
 -4.77544069E-02
  2.68111471E-02
  0.72823846    
  -1.1578012    
 -6.29139170E-02
  0.67126459    
 -0.17614594    
  0.13320163    
  2.73367073E-02
 -0.58868581    
  0.34568369    
 -9.93298516E-02
  2.50013862E-02
  4.52566966E-02
  0.11153613    
 -0.78424448    
  0.22198687    
  0.51636559    
 -0.21832106    
 -0.51426804    
  0.51426786    
 -0.40032351    
  0.27217790    
  0.49745563    
 -0.60891080    
  0.57016516    
 -0.40917575    
 -3.40295583E-02
 -7.72218872E-03
  0.36324248    
  0.21502447    
  -1.1476197    
  0.67238539    
  0.38426277    
 -0.39128029    
  0.25092334    
 -0.26868561    
  0.81609392    
 -0.89047784    
  0.43962380    
  0.28019118    
  -1.0348966    
   1.4188279    
 -0.25369525    
 -0.79740816    
 -0.14988613    
   1.5659529    
  -1.2264456    
 -6.57514408E-02
 -0.13862997    
  1.47604188E-02
  0.48635292    
 -0.57037145    
  0.24598804    
  0.12296186    
 -0.35706839    
  0.40808648    
 -1.58313364E-02
 -0.11844813    
  4.10614237E-02
 -2.62022670E-02
  0.57425749    
 -0.77263629    
 -3.60339833E-03
  0.38233587    
 -0.80234647    
  0.99039888    
 -0.35086089    
  3.41911986E-02
  0.18604930    
 -0.73106635    
  1.91393457E-02
 -0.13692236    
  0.48550799    
 -0.56464511    
  0.12169696    
  0.10848048    
  0.19085200    
  0.26917216    
  0.31603730    
 -0.66557407    
  0.17602563    
 -0.24084330    
  0.14518197    
  4.52909060E-02
 -1.48700187E-02
 -0.25452980    
  0.23943526    
 -0.23461579    
  0.44320551    
  0.13545856    
 -0.42314053    
  0.16989909    
 -6.96844887E-03
  0.70875907    
 -0.53580511    
 -0.51082563    
  0.62730074    
 -8.46341699E-02
  0.73908448    
 -0.71099263    
  0.34160367    
 -0.28506070    
  0.33122265    
 -0.74721456    
 -0.19671024    
  0.61008078    
 -0.34808809    
  0.35332337    
  0.40807271    
 -0.23581024    
 -0.24817942    
 -0.33478335    
  0.80654639    
 -0.25031069    
 -0.53674173    
  0.31246898    
  0.93531764    
  -1.0146542    
  0.18384954    
 -0.46442115    
 -0.14809598    
   1.1032960    
  -1.6283065    
   1.0498222    
 -0.35667506    
  0.20067059    
   1.0942739    
 -0.81065840    
 -0.21765746    
 -0.24309830    
  5.28424755E-02
  0.14994001    
  0.10504422    
 -0.49949387    
  0.85929793    
 -0.51680762    
 -0.25274411    
  0.72274768    
 -0.78015846    
  0.56479704    
  2.80274097E-02
 -0.29271975    
  0.86588299    
 -0.75448048    
 -0.28768227    
 -0.34130305    
   1.0796005    
 -0.38363203    
 -0.32694033    
 -1.17878765E-02
  0.80520445    
 -0.56404269    
  1.54088391E-02
  0.53618932    
 -0.56095839    
 -6.80976138E-02
  1.33333206E-02
  0.31543902    
 -0.22677320    
 -6.89929798E-02
  0.14763583    
 -0.54019755    
  8.29970092E-02
  0.39657602    
  0.43863901    
 -0.32616076    
  0.78215134    
  -1.1510586    
 -6.35135695E-02
  0.26802287    
 -0.30560544    
 -9.82931554E-02
  0.18388529    
 -1.97243541E-02
  0.36619106    
 -7.45331943E-02
 -0.21499220    
  0.28952518    
  0.59146333    
 -1.23079056E-02
 -0.86499745    
  0.65377951    
 -0.54915464    
 -2.34515388E-02
  0.54547274    
  0.11669119    
 -0.66896653    
 -0.17484109    
  0.57916784    
 -7.56860301E-02
 -4.78079729E-02
 -0.22443308    
  0.56787628    
 -0.58742112    
  0.10008331    
  0.14903578    
  2.78145950E-02
 -0.27037629    
 -0.35760924    
  0.45706972    
 -0.11261909    
  0.14177540    
 -0.39261681    
  0.13512579    
  8.54610652E-02
  0.91287214    
 -0.70416665    
  0.25745144    
 -1.72790028E-02
 -0.40546507    
  1.94182657E-02
  0.18658608    
 -0.15814815    
 -0.29917064    
   1.1895840    
 -0.76745176    
  0.16938224    
 -0.51860774    
  0.71822071    
 -0.33380899    
 -0.30196798    
 -0.19389910    
 -0.13041733    
  0.26503968    
 -0.29534474    
  0.18658611    
  0.22058693    
  0.24140580    
  0.22260712    
  0.38230935    
 -0.17038715    
 -0.63252252    
  0.24512246    
 -2.32868176E-02
  0.25305808    
 -0.40546516    
  0.35971925    
 -9.59485397E-02
 -0.13252817    
 -0.31478399    
 -6.82082176E-02
  4.97236587E-02
  7.54396766E-02
 -0.21538833    
 -8.04005563E-02
  4.98970598E-02
  0.28657541    
  4.22827229E-02
  0.15324020    
 -0.22587934    
  0.12233897    
 -0.28566396    
 -0.11980110    
  0.72446978    
 -0.37509382    
  1.27388854E-02
  0.63281906    
 -0.52777499    
  0.31091425    
 -0.55129969    
  0.29310229    
 -0.78953916    
   1.3499268    
 -0.36242333    
 -0.49106643    
  0.47316888    
 -0.47316885    
 -0.27329347    
 -8.96121264E-02
  0.36290553    
  4.60257940E-02
 -1.04346573E-02
 -0.40896776    
  0.36610413    
   1.0332624    
  -1.6357552    
  0.70639235    
 -7.86729231E-02
 -7.00100735E-02
  7.00102746E-02
 -7.38343075E-02
 -0.45253283    
  0.85159141    
  6.71060830E-02
  0.41662043    
 -0.19540185    
  0.11456645    
 -0.53752482    
   1.0966496    
  -1.1793917    
  8.86075422E-02
 -0.29747629    
  0.52877396    
 -0.19399010    
 -0.41679648    
  0.20416088    
 -0.23894712    
  0.62683731    
  2.33656596E-02
 -0.15994109    
  0.66288376    
 -0.84358048    
 -2.96560377E-02
  5.52984998E-02
 -0.33079210    
  0.32125342    
  0.52667403    
 -0.57914472    
  5.56608476E-02
  0.24207163    
  0.25270230    
 -0.34976393    
 -0.19062027    
  0.75141627    
 -0.82040912    
 -0.16672958    
  2.50014011E-02
  0.23703824    
  0.21532096    
 -0.16467701    
  5.98979816E-02
 -2.95006428E-02
 -0.18351983    
  0.14693028    
  0.25613388    
 -0.10642941    
  2.11649444E-02
 -5.93165010E-02
  2.73991395E-02
 -0.17693074    
  0.72801584    
 -0.67769110    
 -0.16287966    
   1.0262616    
 -0.89770651    
 -0.25540456    
   1.1242374    
  -1.1079769    
  0.73654646    
 -0.30455449    
  0.39846003    
  0.71143222    
  -1.0198314    
 -9.00606886E-02
 -0.45648277    
  0.25726569    
  0.27239013    
 -0.18964759    
  0.46447375    
  0.76705700    
  -1.1072332    
 -7.83124790E-02
  0.22762789    
 -0.44656655    
  0.40313122    
 -0.28457180    
  0.67275411    
 -0.67586488    
 -0.14022936    
 -8.60343203E-02
  4.95338589E-02
 -0.42992553    
  0.61595762    
 -3.13505307E-02
 -0.34671545    
  0.40546528    
 -0.26687890    
  0.39627269    
 -0.28856179    
  0.17702597    
  0.53702796    
 -0.82569367    
 -0.16669637    
  0.23516403    
  0.33436918    
  0.43485355    
 -0.79907560    
  0.43776616    
 -0.32673967    
  0.40659440    
  0.11300610    
 -0.48299080    
 -2.31413580E-02
  0.22648256    
 -0.12783326    
  0.21217453    
  0.48701477    
 -0.81810969    
  0.22518905    
  0.47136524    
  2.68470421E-02
 -0.56584376    
 -0.46245196    
 -0.16034263    
  0.76141500    
  2.75362674E-02
  0.31688130    
 -0.38323206    
  0.38502887    
  0.22708543    
 -0.51177984    
  0.11910816    
 -0.65981090    
  0.43507704    
 -0.24526970    
  0.94634306    
 -0.97732639    
 -3.55909057E-02
  0.18171744    
  0.13805287    
 -0.18442918    
  0.15776096    
 -0.14831193    
  0.31930825    
 -0.37738901    
  7.36333355E-02
  0.38257131    
 -6.97450489E-02
 -0.48776770    
  3.66973155E-03
  0.92140579    
 -0.86791712    
  0.18347840    
   1.2626234    
  -1.3757210    
  0.62623256    
 -0.29578879    
 -4.66216961E-03
 -0.57018536    
  0.41642392    
 -4.17306013E-02
 -0.28013510    
   1.0231540    
 -0.16251881    
 -0.71079004    
  0.77988905    
 -0.41966036    
 -0.71829128    
  0.22314364    
  6.45385683E-02
 -0.14953180    
  0.33877367    
 -0.15847021    
  1.22855013E-07
 -0.15246856    
  0.11821846    
  0.60771823    
 -0.42947015    
 -0.12399773    
  0.44536248    
 -5.20726256E-02
 -0.28102267    
 -5.76790683E-02
  0.54703718    
 -0.27272496    
 -0.50136924    
  0.58341986    
 -0.36578178    
 -8.90209079E-02
  5.69667257E-02
 -0.32868490    
   1.0570360    
 -0.97455961    
  0.77511126    
 -0.46885285    
 -0.23782130    
  0.35900688    
 -0.69859695    
  0.42172560    
 -7.19406642E-03
  0.19902822    
 -0.22833459    
  0.31337157    
 -7.62004629E-02
 -2.37398148E-02
 -0.55064708    
  0.49189761    
  8.54177475E-02
 -0.80437279    
   1.1391726    
 -0.37051797    
  0.72005475    
  0.36738455    
  -1.0664485    
  1.76474769E-02
  0.10244080    
  0.36244774    
 -0.67860126    
  0.37986967    
 -0.37626588    
  0.38609415    
 -0.15864314    
 -0.47517481    
  0.57074523    
  0.65330130    
 -0.72341061    
  0.17155623    
 -0.43531793    
   1.2939798    
  -1.3892897    
  0.59663641    
 -7.78426081E-02
 -0.13762152    
 -0.23275247    
  0.40776151    
 -0.21117429    
  8.15667063E-02
 -0.34591603    
 -5.30427396E-02
  0.38581800    
 -0.25131428    
 -4.16725539E-02
  0.40309826    
 -0.45029402    
 -2.63667870E-02
  0.32053337    
 -3.95532548E-02
 -0.44215307    
  0.44215292    
  0.23517458    
  0.41076607    
  -1.0615436    
  0.17574979    
 -0.18452168    
 -9.22311693E-02
  0.63854319    
 -0.48232397    
  0.79892075    
 -0.48574024    
  0.18684284    
 -0.17185040    
  0.23497805    
 -0.49526113    
  8.50791559E-02
  0.75001013    
 -0.73592508    
 -7.62617737E-02
  7.51897600E-03
   1.0835177    
 -0.79583544    
 -0.25091302    
  8.97152126E-02
  0.29998246    
  5.47104999E-02
  0.61868292    
  -1.0667077    
  0.31449321    
  7.90537242E-03
 -2.65973061E-02
 -6.68773577E-02
  0.81380790    
  -1.1456800    
  0.39874917    
  0.14990616    
 -0.30405650    
  6.68942556E-02
  0.55961561    
 -0.83173341    
  2.66680326E-02
  0.15307596    
  0.12989566    
  0.75093496    
 -0.67986673    
  0.10271839    
 -0.22017157    
  0.50963807    
  -1.0314034    
  0.50982529    
 -0.88816148    
  0.93795210    
 -0.34048045    
  0.27860481    
  0.17775197    
  0.20413457    
 -0.47750038    
 -7.28223994E-02
  0.12495142    
  9.47894342E-03
 -0.23659830    
  0.37444463    
 -2.74349912E-03
 -0.39182234    
  0.28768203    
 -3.56912722E-08
 -1.84622165E-02
  0.22438511    
 -0.34644738    
 -0.18021870    
  0.27393275    
  0.13990092    
 -0.33314458    
  7.72223482E-03
  0.11607236    
  6.94496185E-02
  0.37189412    
  -1.0243472    
  0.75557452    
 -2.92416383E-02
  0.49527523    
 -0.11484893    
 -0.58373797    
  3.92209329E-02
 -0.17119481    
  0.41783625    
 -0.22587934    
 -0.26958206    
  0.54086298    
 -0.31324553    
  0.30010447    
 -0.14188062    
 -4.04410735E-02
 -0.19574462    
  0.64368099    
 -0.44793662    
  6.32895716E-03
   1.1488537    
 -0.51082551    
 -0.59481138    
  6.71786517E-02
 -6.41621426E-02
 -0.30387661    
  0.90231580    
 -0.81632537    
  0.36078611    
 -0.14894222    
 -0.27763164    
  0.77564824    
 -0.54136723    
  3.72713581E-02
 -0.25175002    
 -6.06245659E-02
  0.15771586    
 -0.19593705    
 -0.14911279    
  0.91930115    
 -0.43495384    
  0.64071268    
 -0.42940372    
 -0.29522917    
  0.23585713    
  0.10589231    
 -0.42600963    
  0.34117079    
 -0.25019881    
  0.28097075    
 -0.19145383    
  0.12624189    
 -0.16362953    
  0.64101827    
 -0.30454570    
 -0.45069009    
 -4.73674648E-02
  0.68565631    
 -0.60676265    
  0.33400625    
 -0.25768363    
  0.20183158    
 -0.50561738    
  0.62369055    
 -0.44933686    
  0.72886527    
 -0.85257483    
 -0.43046656    
   1.2473234    
 -0.52302110    
  0.10474662    
 -0.27487299    
  0.17624247    
  0.67778581    
 -0.56271654    
  0.50864935    
 -0.39813897    
 -0.41279116    
 -6.45384863E-02
  0.12169699    
  0.21477513    
 -0.70725173    
 -0.17327158    
  0.97149527    
 -0.22570419    
 -0.11898547    
  -1.0807226    
   1.4630586    
 -0.27301195    
 -2.29144692E-02
  0.10668400    
  9.36854854E-02
 -8.47964287E-02
  0.21187077    
 -0.22672990    
  0.68109894    
 -0.66035736    
  0.97051239    
 -0.76691329    
  0.32409242    
 -0.58813286    
  0.55470836    
 -0.30028343    
 -0.31543916    
  0.59035897    
 -0.61720586    
  0.56639546    
  0.21149297    
 -0.98919767    
  0.31768972    
  0.17104504    
 -0.52728331    
  0.27338842    
 -0.15028225    
  7.43836984E-02
 -3.27897295E-02
   1.3543068    
  -1.1938270    
  0.40441304    
 -0.58358479    
  3.76626779E-03
  4.05214056E-02
 -0.25804165    
  0.44815430    
 -6.15579970E-02
  0.37211075    
 -0.30460024    
  0.73811507    
  -1.1376628    
  7.66330659E-02
  0.50424653    
  0.35469285    
 -0.58155626    
 -0.10467068    
  2.04786696E-02
  0.76797879    
 -0.34024099    
 -0.56902111    
  0.14465618    
  0.12337887    
 -5.50595783E-02
  0.20665617    
 -9.65895653E-02
  0.59868163    
 -0.65666920    
  0.83614850    
 -0.77254343    
  0.11622556    
  0.63407981    
 -0.76441014    
  0.92308575    
  -1.0121655    
 -0.16142336    
  0.94506985    
 -0.80245572    
  0.32647690    
  0.14629194    
 -0.12371793    
 -0.49166504    
  0.24765833    
 -0.26979902    
  5.79874367E-02
 -0.33085424    
  0.33085442    
  0.26452893    
  6.53826445E-02
  1.75660904E-02
 -0.23126101    
 -0.37156346    
  0.30681619    
   1.1623141    
  -1.9501030    
  0.84624672    
 -0.38826388    
  0.58778656    
 -0.13834155    
 -6.43408597E-02
  0.72583473    
 -0.95612407    
  0.20139471    
 -0.20939504    
 -1.79637311E-07
   1.1289375    
 -0.86873823    
 -0.47434765    
  0.75113463    
 -0.30186680    
 -1.60003733E-02
  0.65366834    
 -0.58812237    
  0.56778282    
 -0.71041900    
  9.30903181E-02
  0.60700119    
 -7.17153847E-02
 -0.26683527    
 -0.30071172    
  0.14615618    
 -2.00291723E-02
  0.27385867    
 -0.28256702    
 -0.37814477    
  0.15354267    
 -0.14085762    
 -0.26826400    
  0.24273060    
 -3.50914821E-02
  0.90732223    
 -0.52900773    
  7.08262697E-02
 -3.47860083E-02
  0.24242555    
 -0.42297882    
  0.64981925    
  0.28120342    
 -0.22908035    
 -0.22270583    
 -0.27824450    
 -0.37416828    
 -9.23735574E-02
  0.61903930    
 -0.35702935    
  0.38395897    
 -9.89398360E-02
 -0.21649922    
  3.89659703E-02
 -7.95121193E-02
  0.20785469    
 -7.56174773E-02
  0.30267471    
 -2.23461958E-03
  1.11236759E-02
  0.35711727    
 -0.69314724    
  0.59224886    
 -0.79017097    
  0.60235518    
 -0.59109771    
   1.0797794    
 -0.85365528    
 -0.38338915    
  2.15993077E-02
  0.17946835    
 -0.13353123    
  0.17206495    
  0.18174875    
 -0.37443295    
  0.28768212    
  8.10037106E-02
 -0.42878971    
  0.15919504    
 -3.06537449E-02
   1.2957392    
  -1.1578400    
  0.40659440    
 -0.69994211    
   1.0165473    
 -0.42623857    
  1.74784958E-02
 -0.27131519    
  4.13412005E-02
  0.33558163    
 -2.70897206E-02
 -0.37282279    
 -0.36957201    
 -0.23767169    
  3.59320268E-02
  0.62939262    
  0.62839985    
 -0.73410875    
 -0.19142219    
  0.56262529    
 -0.50922424    
  0.33074149    
  0.16639084    
  0.25239524    
  0.52806765    
 -0.77318984    
  0.22024065    
 -0.26722112    
  0.17597234    
  0.63748646    
 -0.91460884    
 -0.15415065    
 -0.15906474    
  0.17848296    
  0.17589062    
  0.38738152    
 -0.23092930    
  1.59639940E-02
 -0.46009812    
 -0.16737989    
  0.76072657    
 -0.78214079    
  0.28116742    
  0.17631248    
 -0.48379686    
  0.10536060    
  0.68712914    
 -0.60278797    
 -0.18526697    
  5.17354906E-02
  0.91292363    
 -0.95584881    
  0.38478467    
 -0.23063444    
  0.95029235    
 -0.16217677    
 -0.33135724    
 -0.52280200    
  0.59843904    
 -0.77355784    
  0.69553661    
 -0.41747001    
  8.67095366E-02
 -0.39390406    
  0.73416638    
 -0.94142658    
  0.61763966    
  0.41629937    
  0.14983122    
  0.16548319    
  -1.0390980    
  0.20791732    
  0.11898586    
  0.75678366    
 -0.76321477    
  9.63112526E-03
 -0.20886874    
 -0.18547612    
  0.41333294    
 -0.24773839    
  2.77245641E-02
 -4.39190716E-02
  0.42833105    
  0.25042737    
 -0.71618474    
  6.95577636E-02
  3.11308708E-02
  0.28768200    
  0.13926214    
 -0.43078274    
 -0.44268781    
  0.85835695    
 -1.79263409E-02
 -8.34938362E-02
 -6.37897179E-02
  0.18282034    
  0.76180732    
 -0.55121100    
 -0.49413097    
  0.33694533    
 -0.56673318    
  4.15807776E-03
  0.30516344    
  0.85122180    
 -0.23265336    
 -0.68821716    
  3.54302973E-02
  0.28212866    
 -0.51640993    
  0.38390073    
 -0.11846466    
 -0.13440819    
  0.34644747    
 -0.65182912    
  9.96297598E-02
  0.29305544    
 -0.11217174    
  0.36634022    
  0.59221017    
  -1.3338981    
 -0.55179298    
   1.4586149    
 -0.27021751    
 -0.25408849    
 -0.15832628    
  0.95808291    
  1.11731999E-02
 -0.66497624    
  6.85811862E-02
  8.60826485E-03
 -2.86113308E-03
 -0.32168236    
 -0.10843936    
  0.17716895    
  0.74351752    
 -0.56798410    
 -0.12166029    
  0.83169246    
 -0.70078683    
  0.25810793    
 -0.97610092    
   1.1234581    
  0.16721135    
 -0.12909225    
 -0.49714023    
  0.21207947    
  0.47457421    
 -0.71621239    
  0.90421826    
  -1.2235054    
 -0.63090497    
  0.81475443    
  0.22161588    
  0.62840486    
 -0.94190162    
  0.61936116    
 -0.51987535    
  0.10763082    
  0.31535688    
 -0.34996215    
  0.79515713    
 -0.40387666    
 -0.33314431    
  0.13353123    
  5.65121956E-02
  9.18073505E-02
 -9.73174125E-02
 -0.11709282    
 -0.19105545    
  0.18482473    
  0.16921525    
  6.14004470E-02
  0.27582559    
 -0.63640726    
  0.40189993    
  0.34156120    
 -0.80966198    
   1.0585294    
 -0.77848095    
  0.18327898    
 -0.10589216    
 -0.22914539    
  0.65218562    
 -3.18610407E-02
 -0.70764011    
  0.25898990    
  0.16575310    
  0.78650278    
  -1.1614132    
  0.10848051    
 -8.44656453E-02
  0.45935404    
 -6.41101375E-02
 -0.56476617    
  0.85415918    
 -0.18334796    
 -0.41994309    
 -4.80093546E-02
 -8.55223089E-02
 -0.15415062    
  0.13976198    
  0.17565684    
 -0.22771315    
  0.68740565    
 -0.46885285    
  0.21945600    
 -1.23918252E-02
 -7.23830163E-02
  0.21181963    
 -0.46351719    
  0.19941610    
  0.71549428    
  -1.1598413    
   1.5680653    
 -0.41099006    
  -1.0565721    
 -0.18791470    
 -3.92206460E-02
   1.2669479    
 -0.86148238    
 -9.43106785E-02
 -0.10008335    
 -2.87493560E-02
   1.7257385    
 -0.62158608    
 -0.88769794    
  0.36202955    
 -0.51394576    
  0.47827008    
  0.12928526    
  0.19815317    
 -0.76363689    
  0.73531640    
 -0.14669816    
  7.21757933E-02
 -0.43690187    
 -0.15514897    
  0.40079233    
 -0.19885097    
 -0.17095767    
 -0.17354667    
  0.13554567    
  0.77427262    
 -0.96792567    
  0.53864020    
 -0.18882665    
 -0.24061461    
  0.71212286    
 -0.72756743    
  0.99195385    
 -0.70621926    
 -0.50693464    
 -0.37911615    
  0.85938275    
 -9.77156833E-02
  0.14750603    
 -0.11814033    
 -8.83877291E-08
  0.33325139    
 -0.61772323    
  0.74721450    
 -0.61903942    
   1.0783584    
  -1.0378370    
  0.28677914    
  0.20509529    
 -0.16264887    
 -2.60074856E-03
 -1.57484673E-02
  0.14732493    
 -0.48750761    
  5.42630404E-02
 -0.18091422    
  0.38414228    
 -6.83770850E-02
  0.58949447    
 -0.64973468    
  0.40764144    
 -0.15741678    
 -0.40546501    
  0.54533774    
  0.72900116    
 -0.91842741    
 -0.17805238    
  6.79271147E-02
  0.14944865    
  0.45315295    
 -0.53062820    
 -0.30260792    
  0.94738126    
 -0.73786408    
  0.72021669    
 -0.90375829    
  0.52175474    
 -9.81401876E-02
 -0.11688416    
 -0.17319870    
  0.22570437    
 -0.14270735    
  0.28102267    
  0.37761247    
 -0.95124567    
  0.27174529    
 -0.12838097    
 -0.29225853    
  0.19900103    
  6.19504675E-02
  0.27613151    
 -0.25515175    
  0.79816151    
 -0.81561387    
  3.51494714E-03
  0.75273943    
 -0.21082290    
 -0.68097669    
 -0.28232008    
  0.26195294    
  0.48074827    
  5.20564206E-02
 -0.13422197    
  4.85270284E-02
  7.86351040E-03
  0.22157551    
  0.28558803    
 -0.82757741    
  9.92265344E-02
  0.22118701    
 -0.11030458    
 -0.12070278    
 -0.22396615    
  0.60501301    
 -0.50336295    
  0.14186089    
  0.23468968    
  4.24534269E-02
 -8.67890194E-02
  0.89527142    
 -0.73315233    
 -0.32699329    
  0.11287948    
  0.72084963    
 -0.38317457    
 -0.33207288    
 -0.30458379    
  0.66237551    
 -0.22951125    
  0.39971563    
  -1.1774201    
 -2.71019451E-02
   1.4991813    
  1.82374194E-02
 -0.49291486    
 -5.05668186E-02
  0.27725464    
 -0.92974550    
  0.57037181    
 -0.15828833    
 -7.39049539E-02
  0.79437977    
  -1.0232216    
  0.34409603    
 -0.36941397    
  0.32542229    
 -0.20804654    
 -0.31074724    
  0.54232419    
 -0.56026185    
 -0.40095028    
   1.1512562    
 -0.72793323    
 -0.23314896    
  9.58177969E-02
 -0.15330519    
  0.46852332    
   1.2860647    
  -1.1446939    
 -0.23446140    
  0.52053452    
  6.77037835E-02
 -0.25583935    
 -0.22095923    
  0.21803963    
  0.26774788    
 -0.44656655    
  0.15215085    
  0.70805043    
  0.16466172    
 -0.89702928    
 -0.47061899    
  0.92120481    
 -0.31820866    
 -0.52713013    
  0.92628646    
 -0.86003667    
  0.14310093    
 -0.52951753    
  0.60784978    
  0.88427705    
 -0.92267591    
  0.33545506    
 -0.35703838    
  0.43531811    
 -0.77397436    
  2.51900125E-02
  8.11903477E-02
 -6.63750619E-02
  0.47793770    
 -6.27165362E-02
  0.16106170    
 -0.24895605    
  0.36336648    
 -4.92600910E-03
 -0.34440506    
 -0.14202949    
  0.45889789    
 -0.40040171    
  0.49247655    
 -0.58362859    
  3.66640761E-02
  0.32497796    
   1.3577105    
  -1.2933526    
 -0.11170387    
  0.72446978    
  -1.0639766    
 -0.24464974    
  0.21001436    
   1.1735588    
 -0.71240491    
 -0.40546504    
  0.26236445    
 -0.14458114    
 -0.21852484    
  0.12543416    
  5.53502850E-02
  0.22314377    
  -1.1887052    
   1.7363821    
 -0.87191617    
  2.93523408E-02
  7.94068649E-02
   1.0960647    
  -1.1075810    
  0.14361568    
 -0.37743360    
  3.82823832E-02
 -1.41847553E-02
  0.14595401    
  0.20403205    
  0.21640968    
 -6.13005906E-02
  1.42654730E-02
 -1.42656416E-02
 -7.14588836E-02
 -0.39167157    
  0.33777592    
 -7.78733268E-02
 -0.35566932    
  0.79574025    
  0.25659150    
  2.08339766E-02
 -0.43157637    
 -0.25131428    
 -0.39027485    
  0.77280343    
 -0.43848690    
  0.11217171    
 -0.43648824    
  0.17315841    
  0.48711562    
  0.39426309    
 -0.18197519    
 -0.55184954    
  3.54644954E-02
  0.98300433    
  -1.1170337    
  0.26450744    
 -0.21023014    
 -0.18156698    
  6.98973164E-02
  0.13036191    
  0.28211126    
 -0.90379930    
  0.54472727    
  0.32786378    
 -0.17257078    
 -0.15930109    
  0.95797998    
  -1.0073727    
  0.86876571    
 -0.93414819    
  0.73504990    
 -4.41573001E-02
 -0.69540691    
  0.13126625    
  0.21996389    
  8.54177475E-02
  0.15415049    
  0.95416099    
  -1.2065501    
 -9.82175171E-02
  0.33799613    
 -6.01488426E-02
 -0.52713013    
  0.20191547    
  7.54396766E-02
 -0.34341672    
  0.45464230    
  4.53934073E-02
 -0.31365746    
  0.13251887    
  0.12328400    
  3.39016654E-02
  4.15488444E-02
  0.17551549    
 -0.18134643    
  6.23431168E-02
  0.77992964    
 -0.78268045    
  1.63938086E-02
 -6.14719391E-02
 -0.11598356    
 -0.14235407    
  0.78233266    
 -0.61441821    
 -0.52245969    
  2.10534409E-02
  0.53246504    
 -5.98604940E-02
  0.25886142    
 -0.51249808    
  0.36417794    
 -2.91124964E-03
  8.11633691E-02
  0.51885790    
 -0.42648447    
  0.26725435    
  0.29515898    
  -1.3161848    
  0.31084922    
  8.92869991E-08
   1.0369536    
 -0.85590494    
 -8.64324570E-02
  0.20067076    
 -3.76309603E-02
 -5.14487140E-02
 -0.13976207    
  0.45878014    
 -0.12742282    
 -0.24256161    
  0.33085445    
 -0.23139362    
 -8.00425261E-02
 -0.13720113    
  0.91186905    
 -0.83409137    
 -4.87903021E-02
  0.56368911    
 -0.50474644    
 -0.47337615    
   1.1698848    
  -1.0103436    
  2.27801818E-02
  0.58878726    
 -0.79296774    
   1.2535517    
 -0.73831624    
  0.10635033    
  8.80000293E-02
 -0.15551040    
  7.63729960E-02
  2.03790851E-02
  0.39871827    
 -0.67588884    
  0.90327883    
 -0.93416911    
   1.1244202    
  -1.2950459    
  0.48443398    
 -0.24194373    
  1.44930677E-02
  0.28046185    
 -0.54210711    
  0.52290183    
  0.14420834    
  2.60368176E-02
 -8.53134766E-02
 -7.39120394E-02
 -0.26154259    
  0.54166186    
 -0.38092390    
 -0.21559656    
  0.12028625    
  0.16551456    
 -0.14898527    
 -0.13306297    
  1.85534004E-02
  0.17494154    
  3.33867893E-02
 -0.23818134    
  6.24056756E-02
  0.54785407    
 -0.16518535    
 -3.96090299E-02
  0.55817187    
 -0.36788547    
  -1.1282755    
  0.47803590    
   1.0123278    
 -0.77804679    
 -1.40527831E-07
  0.61757743    
  -1.1475731    
  7.25707561E-02
  0.47312361    
 -6.43307194E-02
 -0.24752460    
  0.14988628    
 -8.40187073E-02
  0.88142699    
 -0.56333548    
 -0.17022127    
  0.27991998    
 -0.27648935    
  0.79867905    
  -1.2336859    
  0.95265853    
 -0.25686914    
 -0.25395629    
  0.56639546    
 -0.35282138    
  0.60563612    
 -0.56261879    
  6.12435229E-02
  4.93850047E-03
 -0.26656035    
  0.28848544    
  0.27434045    
 -0.39998579    
  5.44962846E-03
 -0.11202524    
 -0.29072624    
 -0.21202661    
  0.47501621    
  6.64897412E-02
  0.35959482    
  0.28410405    
 -0.67941689    
  0.58103001    
 -0.34943712    
 -0.35051280    
 -0.72434539    
  0.55356139    
  0.40140831    
 -0.24783611    
  0.36772496    
 -0.28129226    
 -9.60016251E-03
 -0.18296489    
  0.41443393    
   1.0444504    
  -1.0093590    
 -0.33992651    
  0.42488334    
 -3.21868435E-02
 -0.38236919    
  0.18687744    
  5.79472333E-02
 -0.10149528    
  4.07035090E-02
 -8.00426230E-02
 -0.13529673    
  0.52416360    
 -0.40441966    
 -0.70259619    
  0.37982258    
 -0.16941795    
  0.78378457    
 -0.36642441    
 -0.11820541    
  0.68359613    
 -0.35038838    
 -3.60648222E-02
  0.16378939    
 -0.42361441    
  0.76042938    
 -0.60157996    
 -8.47410709E-02
  0.16862264    
 -0.13846976    
 -0.22479495    
  0.43798840    
 -7.76013210E-02
 -0.11922510    
  0.56516635    
 -0.83568031    
  0.27698675    
  0.72957224    
 -0.59402674    
 -6.09767772E-02
 -0.26596352    
  0.51160669    
 -0.56372249    
  0.26584014    
  0.26454574    
 -0.24270399    
  0.35265455    
 -0.54241085    
 -5.36525398E-02
  0.41590899    
 -0.21990211    
  0.46106428    
 -0.62606078    
  0.28958854    
 -0.66497624    
   1.1648856    
 -0.52011186    
  0.60162014    
 -0.46808839    
  3.75515409E-02
  0.20779295    
 -0.56763166    
  0.69314736    
 -0.47000343    
  0.61860579    
 -0.21408026    
 -0.34971735    
  1.10046436E-07
 -3.52820233E-02
 -0.27851602    
  0.34011516    
  0.47000352    
 -0.82853568    
   1.3973850    
  -1.1572857    
 -0.28573465    
 -0.47390223    
  0.49317077    
 -0.16566697    
  0.43796411    
  0.18280585    
 -0.15132959    
 -0.10067680    
 -6.76585659E-02
  0.79449946    
 -0.75207871    
 -0.23681474    
  0.26205266    
 -0.15466990    
  0.15778029    
 -0.10467068    
 -0.10536057    
  0.18487258    
 -0.50236893    
  0.47656107    
 -0.15143105    
  0.19303705    
  0.36820695    
 -0.25846720    
  9.88789871E-02
  5.68758138E-02
 -7.74420053E-02
 -0.19750126    
  0.74704778    
  -1.0347301    
  0.47997463    
 -0.29204297    
 -0.19640614    
  0.96528357    
  -1.0682826    
  0.34050721    
  0.70648050    
 -0.44256899    
  0.22107969    
 -0.47165811    
 -0.10095522    
  0.21652842    
 -0.13564052    
  3.64881940E-02
 -1.64209399E-02
  7.03165829E-02
 -0.53899664    
  0.20499027    
   1.0209612    
 -0.77733916    
  0.91629088    
 -0.77183944    
 -0.28185129    
   1.4345306    
  -1.3707191    
  0.78514588    
 -0.11220143    
 -0.65136081    
  0.35809720    
 -9.38188955E-02
 -0.28586212    
  0.27210677    
 -0.11122569    
 -0.24426275    
  0.63202816    
 -0.71437949    
  8.23511183E-02
  0.28965625    
  0.11449035    
 -0.19133279    
  0.28448224    
  0.24030320    
 -0.39605758    
 -0.42819345    
  0.60770220    
 -0.28924826    
  0.87859869    
  -1.2057104    
  0.74400574    
  1.63937919E-02
 -0.61122990    
 -3.81725766E-02
 -1.56865157E-02
  0.88660532    
 -0.68665373    
 -0.19995171    
  0.26266822    
 -0.57570177    
  0.10265414    
  9.75251049E-02
  0.27319726    
  0.12039816    
 -3.95791419E-02
  0.79071361    
 -0.80636334    
  0.24498540    
 -0.30344331    
 -0.12449438    
  0.16062316    
 -0.16822770    
 -0.49944010    
   1.0314147    
 -0.81711537    
  0.19743524    
  0.27510315    
 -0.14261402    
  0.53534037    
 -1.72417555E-02
 -0.25069326    
 -0.37520146    
 -0.14403917    
 -9.34341401E-02
  8.39999765E-02
 -0.47666073    
  0.87737519    
 -6.89927191E-02
 -9.25925598E-02
  0.11612342    
  3.31654260E-03
 -0.18896601    
  0.33647212    
 -4.38028499E-02
 -6.47375435E-02
  0.85590506    
 -0.52079856    
 -0.40432698    
 -4.18178290E-02
 -0.24928273    
  0.53518414    
 -2.43582223E-02
  8.40389580E-02
 -0.44660184    
   1.3430496    
  -1.4867564    
  0.18232165    
  0.43286428    
  2.18722392E-02
 -0.22555049    
  0.17121582    
 -5.47725037E-02
  0.37737083    
 -0.44962454    
 -7.47733861E-02
  0.30538163    
 -0.38620093    
 -5.53773604E-02
  0.14547072    
 -8.00426230E-02
  0.18232164    
 -0.16907637    
 -0.31886485    
  0.38258091    
  0.66020304    
  8.70113745E-02
 -0.80764627    
  0.66488254    
 -0.53586972    
  0.65046209    
  -1.2475135    
  0.45150912    
  0.67294461    
 -0.70340377    
  0.64744508    
 -0.59718317    
  7.24726021E-02
  1.50832636E-02
  0.14728357    
 -3.14985588E-02
 -0.40147293    
  0.14787021    
  0.70679939    
 -0.48847854    
 -7.45331943E-02
 -5.50595783E-02
 -3.84662524E-02
  0.65992165    
 -0.28543219    
 -0.73209840    
   1.3248662    
 -0.98041546    
  0.87712312    
 -0.31845364    
 -0.51970327    
 -0.29407167    
  0.47426817    
 -5.46582863E-02
  0.32760489    
 -0.57491434    
  0.40065724    
 -0.22918575    
  0.29447711    
 -0.18548681    
 -1.36799570E-02
 -0.45632347    
 -0.15996452    
  0.23933806    
  0.29068977    
 -0.47060424    
 -0.10109599    
 -0.13049638    
  0.83685410    
  0.16644831    
 -0.19035377    
 -0.43409684    
  0.55307394    
 -0.27581933    
 -0.24459867    
  8.09691548E-02
 -0.23712960    
  0.95947617    
 -0.46856588    
  0.57751697    
 -0.95744902    
  4.19264426E-03
  0.19341731    
 -7.88937211E-02
 -0.17934109    
  0.29546437    
  0.81645215    
 -0.74281871    
  0.94429022    
 -0.50444353    
 -0.45539910    
 -5.47642969E-02
  7.95333683E-02
 -3.42180990E-02
 -0.43273225    
  7.06176609E-02
   1.2130228    
 -0.85725719    
  0.37965727    
 -0.49069542    
  0.43007100    
  5.84436134E-02
 -0.44669673    
 -7.43705481E-02
  0.75550032    
 -0.72651303    
  0.10821377    
  0.11492985    
 -0.17095767    
 -0.43470180    
  0.98213732    
 -0.56108755    
 -0.41582787    
   1.4056373    
 -0.63004637    
 -0.33264247    
  0.17729203    
  0.40266019    
  0.11819902    
 -6.67770579E-03
  -1.0591983    
   1.0541606    
 -8.24307129E-02
 -0.66965932    
 -7.79615790E-02
 -9.72423926E-02
  0.24752489    
 -0.20994221    
  6.35135919E-02
  0.74193734    
  -1.0986123    
  0.27245662    
  0.17952847    
  0.28680775    
 -0.34437734    
 -0.10536042    
  0.48582420    
 -0.34053099    
  0.61931288    
 -0.39119965    
  0.18090428    
 -0.32706055    
  0.41525301    
 -0.25224265    
  1.10805919E-02
  6.66023791E-02
 -0.46794379    
 -0.25131455    
   1.0159205    
 -0.74423891    
  6.63012862E-02
  0.49100801    
 -0.42529094    
  0.58306396    
 -0.30158487    
  0.38662207    
 -0.85822672    
  7.41078407E-02
  0.86081159    
 -0.92218065    
  0.12292706    
  0.34654927    
  8.83298293E-02
 -7.52233863E-02
 -0.27047011    
  0.42014629    
 -0.52816492    
  0.27139044    
 -7.21034333E-02
  0.13392054    
 -1.95680300E-07
 -8.23161155E-02
  0.16591533    
 -0.50002354    
   1.0492021    
 -0.96219063    
  7.65400827E-02
  0.78045082    
 -0.68993670    
  0.39039487    
 -0.58432198    
  0.39634466    
  0.86912215    
 -0.42262566    
 -0.46766126    
  0.51509482    
 -0.75917792    
  0.60396177    
  0.15999721    
 -0.76395881    
  0.97912151    
 -0.18232134    
 -0.76323962    
 -0.32466087    
 -1.37932571E-02
  0.38362318    
 -0.20594233    
  4.17517200E-02
  0.64361328    
  0.26895288    
  -1.0350072    
 -2.55333837E-02
 -0.63455302    
  0.95925665    
  0.10348973    
 -6.08004257E-02
 -0.28470159    
  7.26898834E-02
  0.27841440    
  0.19251132    
 -9.25945770E-03
 -0.16938223    
 -0.32605824    
  0.25765571    
  7.11537451E-02
 -0.40821600    
  0.37469351    
  0.54489762    
 -0.40217543    
 -0.30257061    
  5.51191196E-02
  0.61099941    
 -0.36601380    
 -0.33746040    
  1.37457550E-02
  0.27307063    
 -0.13613231    
  0.67815435    
 -0.55509430    
 -0.11417104    
  0.64169848    
 -0.46381155    
  5.75700887E-02
 -0.23545671    
  0.14014684    
 -0.26905325    
  0.73262596    
 -0.51621634    
 -0.36832553    
  0.10731174    
  0.43655586    
 -0.18368322    
  0.21053009    
 -0.77835387    
  0.11350028    
 -2.16928460E-02
  0.38179538    
  0.21230651    
  0.39817467    
 -0.68505001    
  0.33647200    
 -6.93630753E-03
 -0.69082963    
  0.54092366    
  0.49889469    
 -0.86213750    
 -5.57915196E-02
  0.27427277    
 -0.10156026    
  0.15611929    
  2.90719140E-02
 -5.59791513E-02
  0.30793011    
  1.10744173E-02
 -0.14428748    
 -0.45234859    
   1.5973655    
  -1.1348900    
 -2.52196263E-03
  0.49709523    
 -0.45506212    
  0.69918245    
 -0.78773570    
  1.57483909E-02
 -0.53899664    
  0.58480579    
 -0.11871647    
 -0.30558175    
  0.17404939    
 -0.42808318    
   1.0133820    
 -0.32761467    
  0.20871888    
 -0.32650200    
 -3.67793292E-02
 -0.12901314    
  0.20927750    
 -8.60446617E-02
 -0.15656894    
  0.55134928    
 -1.95501512E-03
 -0.36990163    
 -0.28297195    
 -0.12817499    
 -6.62491769E-02
 -0.29532173    
  0.90270168    
 -0.34396291    
  0.25014400    
 -0.46891132    
  0.11923744    
  0.22778401    
 -0.42415705    
 -7.33826756E-02
  0.75942934    
 -0.32560518    
 -0.17576411    
  0.44769767    
 -0.10563917    
 -2.82503664E-02
 -0.27534190    
  5.50596416E-02
  0.42199454    
 -0.20745932    
 -3.22137661E-02
 -6.77181706E-02
  0.26676416    
 -0.91021156    
  0.82098067    
 -0.65906799    
  0.57278335    
  0.13824399    
 -0.36575758    
  0.15831287    
 -0.10156026    
 -0.17271286    
  0.19992526    
  0.52548265    
 -0.47318327    
  0.50635719    
 -0.35311684    
 -5.90888485E-02
 -0.20518965    
 -0.25385940    
  5.35842925E-02
  3.83840092E-02
  0.26010871    
 -5.29923774E-02
  0.39635339    
 -0.25985005    
  7.98146427E-02
  0.50036025    
 -0.90308940    
  0.70940763    
 -0.36303145    
 -2.94141099E-02
  0.45874667    
 -0.47681931    
 -0.35797840    
  2.57525928E-02
  0.33526096    
   1.4572045    
  -1.6108505    
 -0.39842284    
  0.21256159    
  4.16728593E-02
  3.21313590E-02
  0.48520383    
 -0.58487117    
 -0.26893613    
   1.4323596    
  0.34210810    
 -0.99908268    
 -0.28768206    
  0.63536930    
 -0.66745764    
  0.96300846    
 -0.93443483    
  7.13374019E-02
  5.73404878E-02
  0.23116106    
 -9.53100175E-02
 -0.11441024    
 -0.37855756    
  0.63624913    
  1.39755997E-07
 -6.53193966E-02
  0.42690045    
 -0.42191309    
 -0.28934169    
  0.18453373    
 -5.68334796E-02
  2.91967066E-03
 -0.27321008    
 -0.26121575    
  0.12604070    
 -0.31135181    
  0.52036095    
 -0.64114225    
   1.6228610    
 -0.67990196    
 -0.27374458    
 -7.91778862E-02
 -0.34022459    
  0.40546513    
  9.37142447E-02
  9.15272161E-02
 -0.47643808    
   1.0086091    
  -1.2519071    
  0.10236218    
  0.51621646    
  0.69636768    
 -0.83822876    
  0.64165825    
 -0.51934195    
  0.61447424    
 -0.76315725    
  0.19055709    
 -2.55605560E-02
  0.24807304    
 -0.12634219    
 -0.30599585    
  0.91082859    
 -0.56275058    
  0.10426091    
 -0.41416606    
  1.85534004E-02
  0.86808872    
 -0.66274971    
  0.43108228    
 -0.49283028    
  4.96997833E-02
  1.80183612E-02
  6.62110820E-02
  0.19889674    
 -0.13157633    
 -0.12464234    
 -0.22757806    
  0.41284522    
 -0.51820564    
 -0.24603738    
 -8.22382122E-02
  0.49469602    
  0.14263609    
 -0.11175878    
  0.23922981    
  0.80500233    
 -0.58826226    
 -0.27139840    
 -0.32585466    
  4.93459664E-02
  0.83932984    
  -1.0350741    
  0.87208480    
 -0.40264404    
   1.0326331    
  -1.1147904    
 -0.22927836    
  -1.0173867    
   1.2827054    
  0.14780961    
  8.29745382E-02
  0.33513322    
 -0.51138389    
 -5.60212787E-03
 -1.98587086E-02
 -0.56176698    
  0.52380621    
  5.50068356E-02
 -0.11006621    
 -3.14978673E-03
  0.67403823    
 -0.10858116    
 -0.97250080    
  0.83435059    
 -0.25661936    
  9.86892059E-02
  0.51275140    
 -0.76028639    
  0.15942773    
  2.34079249E-02
 -0.35410756    
  0.15257978    
  0.71338147    
 -0.51700813    
 -0.33080351    
  0.61848551    
 -0.35722890    
 -0.52290213    
  0.36736521    
  0.13028997    
  0.42793804    
 -0.51082551    
 -9.71635953E-02
  0.33257738    
 -0.44400311    
 -0.17399119    
  0.89710343    
 -8.06578100E-02
 -0.53443563    
  0.85506850    
 -0.31068292    
 -0.27391586    
 -0.43721387    
 -0.19530874    
  0.83885908    
 -0.66804111    
 -0.16592775    
  0.59049320    
 -8.75027925E-02
 -0.15267695    
 -4.21115085E-02
 -0.16315177    
  0.36675060    
 -0.12438393    
  0.26338270    
 -0.39786041    
  0.56823641    
 -0.14029846    
 -1.24224527E-02
 -0.41551536    
  2.98529565E-02
  0.57421446    
 -0.73759902    
  0.29415455    
  9.63112526E-03
  0.13433003    
 -0.16680026    
   1.4259275    
  -1.0019331    
  0.73853749    
 -0.55011517    
 -0.47682476    
 -0.25090274    
  0.46536312    
 -0.16388763    
 -2.49664951E-02
  0.54016602    
 -0.64054555    
 -0.16507974    
  0.50862551    
 -0.63330019    
  0.37313610    
 -5.88403866E-02
  0.17216933    
 -0.19051825    
  0.72951466    
 -0.53137267    
 -0.39163697    
 -0.19362101    
  0.57763445    
  0.74895823    
 -0.93639475    
 -0.11394431    
 -0.14045197    
  0.52266014    
  -1.0022330    
  0.77022713    
  0.15626785    
 -0.60571301    
  0.15082298    
  0.34217033    
 -0.36646312    
 -0.17415826    
   1.1570344    
 -0.33157608    
 -0.52445060    
 -0.25804165    
  0.16741355    
  0.12957104    
  0.19211154    
 -0.38701192    
  0.70780694    
 -0.79137200    
 -7.62274712E-02
  0.29015437    
  0.20972070    
  5.54887578E-02
 -0.32629675    
   1.1460267    
 -0.19263734    
 -0.81396955    
  0.12233897    
  3.86377536E-02
 -0.35293344    
  0.49661738    
 -2.81709563E-02
 -0.29376134    
  0.24315098    
  0.23293146    
 -0.31548175    
 -2.70693582E-02
  0.39934871    
  0.29987746    
  1.80183630E-02
 -0.18589941    
 -0.62726545    
  0.54901314    
 -0.47155538    
  2.75667552E-02
  9.77791995E-02
 -0.40683582    
  4.10662079E-03
  0.25857386    
  0.13866077    
  0.31015506    
 -0.38447464    
  0.16636917    
  0.44487914    
 -0.48853150    
  0.46737546    
 -0.90484339    
  0.22476815    
 -0.39256155    
  0.23461597    
  0.10459997    
  0.32466099    
 -1.24536585E-02
 -5.93721457E-02
 -0.40812814    
  0.16551456    
  1.22786162E-07
  0.18795550    
 -0.18119846    
 -0.23414648    
 -0.12686667    
  0.46333891    
 -0.34073645    
  0.35282156    
 -6.51391223E-02
  2.84377951E-02
  7.21033588E-02
  0.88747364    
  -1.0440426    
  0.21565783    
 -9.74985585E-02
 -0.38018486    
  0.33079207    
 -0.68056834    
  0.47390226    
  0.62471008    
 -0.42758268    
  0.95083117    
 -0.58335197    
 -0.53018606    
  0.21256140    
 -5.62649257E-02
  0.31464663    
 -0.51710492    
   1.0907069    
  8.24817494E-02
 -0.72658682    
  1.25155738E-02
 -0.48302341    
  0.19699806    
  0.15035942    
  0.44913217    
 -0.41002071    
 -0.32774332    
 -0.18765877    
  0.66523856    
 -0.37985259    
  0.30392879    
 -0.22760619    
 -2.58915480E-02
  0.17958580    
 -0.19611479    
  0.50882345    
 -0.52224648    
  0.11778321    
  0.70805043    
 -0.60268992    
 -8.14135373E-03
 -0.19825144    
 -6.16634861E-02
  0.17166412    
  0.45387730    
 -0.37109086    
 -5.34584671E-02
  0.19619428    
 -0.14822985    
 -3.93308140E-02
  1.13960309E-02
 -8.53501260E-03
  0.46821630    
 -0.74641943    
 -8.66682827E-02
  0.77033675    
 -0.58664429    
 -0.21292190    
  0.14929637    
  0.46680507    
 -8.84685814E-02
 -0.22941296    
  0.29707167    
 -0.20405117    
 -0.87833822    
  0.74685138    
  0.17631248    
 -0.39050892    
  0.78772080    
 -0.62035531    
  0.16097660    
 -0.25423434    
  9.66761336E-02
 -0.28654498    
  1.80183426E-02
  0.25823483    
 -0.12080485    
  0.22236490    
  0.26642975    
  0.25184485    
 -0.41759756    
 -1.99153740E-02
 -0.35914093    
 -0.33976975    
   1.0947515    
 -0.31845361    
  0.41429150    
  0.13001035    
 -0.94050115    
  9.06282291E-02
  0.26762649    
 -6.56439960E-02
 -0.29261053    
  0.30725202    
 -0.43346992    
  0.48447222    
 -0.34646675    
  0.25391534    
  5.59793673E-02
  7.18542114E-02
  0.25309050    
 -8.87066275E-02
 -0.16438374    
 -0.35858142    
  0.39780244    
 -4.18908894E-02
  5.33347391E-03
 -0.12445437    
 -8.48233253E-02
  0.12901293    
 -9.35827047E-02
  9.06966701E-02
 -0.63695276    
 -6.78225979E-02
 -0.17881870    
 -0.11081436    
   1.3321185    
  6.00179583E-02
  0.27350420    
 -0.56183404    
 -0.23880970    
  0.23621556    
 -0.15415056    
  0.15674460    
 -0.14469635    
 -0.11740873    
 -0.33714569    
  0.27103490    
 -0.49182266    
 -0.20132445    
   1.0393357    
  0.50162327    
 -1.08445510E-02
 -0.52178872    
   1.2942598    
  -1.1389846    
 -0.60501271    
  0.14529334    
  0.14854251    
 -3.43248434E-02
 -0.18041860    
  0.37326670    
  0.41242182    
 -0.77811223    
  0.31742403    
  0.10178278    
 -4.30993140E-02
 -0.29635537    
  0.35667494    
 -9.45787504E-02
  0.19210385    
  0.19986591    
 -0.69677681    
  8.03223923E-02
  0.10199928    
 -0.26175821    
  0.32345217    
  0.69599223    
  -1.2735747    
  0.74266231    
 -0.35943931    
  0.15068433    
  0.78683269    
  -1.2858238    
  9.35258940E-02
  0.44914040    
 -4.36752066E-02
  0.18924221    
  0.65933061    
 -0.99580288    
  0.17655796    
 -5.79727627E-03
  2.58262958E-02
 -0.22811328    
  0.25052321    
 -0.38354644    
  0.10779665    
  6.01950474E-02
  2.04089936E-02
 -0.24699485    
  6.26510754E-02
 -7.56663159E-02
  5.93395382E-02
  0.12733947    
 -0.24976297    
  0.25337967    
  2.84716785E-02
 -0.32461309    
 -9.75616649E-03
 -0.15333413    
  6.63226917E-02
  2.11649425E-02
  0.27715552    
  0.90832269    
 -0.80653989    
  0.92698622    
  -1.9042376    
   1.1481580    
  5.58146685E-02
  -1.1305453    
   1.4317075    
 -0.69526350    
  0.93142998    
 -0.35262853    
 -0.15931059    
 -0.18287864    
 -0.37256747    
  0.37256756    
  0.18566053    
  0.18694027    
 -0.64809442    
  0.79365027    
  0.15301195    
  0.27607656    
 -0.79836369    
  0.41597643    
  0.45250368    
  -1.0274451    
  6.73403265E-03
  0.13478899    
 -0.40253687    
 -1.76997390E-02
  0.64747697    
 -0.11108843    
 -0.13390468    
 -7.11271614E-02
  7.70799518E-02
 -7.70795643E-02
  0.14310092    
 -0.13990061    
  0.44206071    
 -0.22725891    
 -0.39648497    
  0.50852388    
 -0.12762380    
  0.57667220    
 -0.95757246    
  4.86077778E-02
 -8.36991444E-02
  0.68917120    
 -0.28106388    
 -0.24044272    
  0.16653776    
 -0.22527640    
  2.11273320E-02
  0.61339498    
 -0.41780499    
 -0.33361092    
  0.20863876    
  0.60672605    
 -0.81536472    
  0.16211900    
 -2.75877360E-02
 -0.13453080    
 -0.13696566    
 -1.85192060E-02
 -1.41178761E-02
  0.45026016    
  0.24997084    
 -0.46110195    
 -0.12292697    
  0.50574958    
 -0.18998422    
  4.80572954E-02
  0.29498672    
 -0.83356428    
 -0.15164128    
  0.42668104    
  0.32053337    
 -5.11475503E-02
 -0.27704862    
  0.32264060    
  1.38314655E-02
 -0.39998579    
 -0.13119237    
 -7.26710930E-02
   1.2199255    
 -0.92598128    
  6.52405247E-02
 -0.30538177    
  4.65201139E-02
  2.69075409E-02
 -0.18942633    
  2.11649425E-02
  0.33122265    
  0.43509701    
 -9.77983326E-03
 -0.56207591    
  0.62168831    
 -8.70112702E-02
 -0.59234226    
  0.49425051    
 -0.37799087    
  0.59498739    
 -0.37673381    
  0.73475313    
 -0.57223415    
 -0.39716616    
  0.26996386    
  0.79503185    
  0.15048097    
 -0.51615047    
 -0.43887115    
  1.89280510E-02
 -0.18107219    
   1.0758840    
 -0.77981043    
  4.89228666E-02
  1.31755546E-02
 -0.17709957    
  0.16921525    
 -8.53337869E-02
  0.14424938    
 -0.34747767    
  0.10359830    
  0.65924585    
 -0.82083106    
  0.36485028    
 -0.73548138    
  0.23496549    
  0.74923676    
 -0.45198524    
   1.0772213    
  -1.1985819    
  0.40904281    
 -0.38776553    
  0.28504705    
 -0.38846013    
  0.79831314    
 -7.82928318E-02
  0.16384372    
  0.38489047    
 -0.73333120    
 -0.19562155    
  5.91568053E-02
 -0.21469377    
  4.43109870E-02
  0.79602808    
 -9.82472971E-02
 -0.25285658    
 -0.62045729    
 -2.23887861E-02
  0.48172733    
  0.39216828    
 -0.16390923    
 -0.20521621    
 -0.10056310    
  0.62136173    
 -0.89818752    
 -0.20177875    
  0.69922638    
 -0.37855756    
  1.06242595E-07
  0.29429734    
 -0.36139584    
  9.04229283E-02
  0.35118428    
 -0.83921683    
  0.46765348    
 -0.13185214    
 -0.14413404    
  0.36861882    
  0.12815522    
 -0.35937387    
 -0.27871355    
  0.52589017    
 -0.29208943    
  0.80975187    
 -0.48138884    
 -0.25678194    
  0.14944026    
 -0.36113653    
  0.10047052    
  0.39808512    
  0.22659455    
 -0.37540942    
 -0.27912274    
  6.59581125E-02
  0.30351368    
  8.28577429E-02
 -0.39706677    
 -0.33790687    
 -0.11715498    
  0.57959235    
 -0.13534130    
 -0.27806661    
  0.15483381    
  4.01662178E-02
 -0.21432430    
  0.22606610    
  0.68924856    
  3.07717491E-02
  9.22060907E-02
 -0.38241681    
 -7.62378657E-03
  0.17506756    
  9.58940014E-02
 -0.66627407    
 -0.55866951    
  0.11851862    
  0.63564253    
 -2.52377000E-02
 -5.58435991E-02
 -0.27871355    
   1.0513834    
 -0.61082703    
 -0.23180157    
  0.30117753    
 -0.32686710    
 -3.78833562E-02
  0.33757493    
 -0.23144230    
   1.0740066    
  -1.5551833    
  0.22986233    
  0.26510796    
 -9.70237702E-02
  0.15684244    
  0.50759453    
  0.26906341    
 -0.16584089    
 -0.87511873    
  8.06887671E-02
 -1.42782952E-07
  6.74413219E-02
 -5.58805056E-02
 -0.17089276    
 -0.12062778    
  0.11149570    
  0.72475260    
 -0.38566247    
  0.63252258    
 -0.14751764    
 -0.59546185    
 -0.27079383    
 -1.93242840E-02
  5.68871386E-02
 -0.14878869    
  4.70061786E-02
  0.21905340    
  0.31397280    
 -0.21642970    
  0.29693261    
 -0.12959263    
  0.27343008    
 -8.22381750E-02
 -0.27307090    
  2.36099493E-02
  0.35300168    
  0.37454715    
 -0.90987009    
 -4.00820095E-03
  6.60431981E-02
  0.55423093    
 -0.58476764    
  0.30211243    
  0.36750421    
 -0.36464322    
  4.47000340E-02
  0.66403902    
 -0.18824635    
 -0.99852908    
  0.88730311    
 -0.66508156    
  0.36914316    
 -0.44580874    
  0.16827932    
  0.28768218    
 -0.10367860    
  2.48974077E-02
  4.01662365E-02
  6.84678108E-02
 -0.41655588    
 -0.99959141    
   1.5185624    
  0.64557326    
  -1.0356702    
  0.17631248    
  8.90638679E-02
 -0.38315937    
  0.55117702    
 -0.29904595    
  0.13353147    
 -0.22941296    
 -8.52973834E-02
  0.65652579    
  0.32216069    
 -0.96170807    
  0.84440768    
 -0.25214195    
 -0.48690534    
 -2.76516713E-02
  5.45590892E-02
 -3.60397212E-02
 -0.12699965    
  0.22591738    
  5.52502228E-03
 -2.79348809E-02
 -3.45855802E-02
  0.25489235    
 -0.11296501    
  0.54975283    
 -0.35814464    
  5.11882864E-02
 -0.84596819    
  0.20151602    
  0.66617060    
 -0.61792374    
 -0.20430036    
   1.0087687    
  -1.0176973    
  7.76252300E-02
 -0.30864710    
  0.78485548    
  0.42418897    
 -0.60445082    
 -0.10057107    
  0.12496217    
 -0.29980347    
  0.20840119    
   1.1799234    
 -0.94562161    
  3.59013192E-02
 -0.24414346    
 -0.16763887    
  0.18358804    
  0.48062739    
 -0.18428038    
 -0.36511368    
 -0.23593700    
  0.33585873    
 -0.44456312    
  0.70267105    
 -0.28610373    
  0.12997609    
  0.62879312    
  -1.0287334    
 -7.72918388E-02
  0.91271287    
 -0.26757482    
  0.12530102    
 -0.48835266    
  0.12931359    
 -4.53936309E-02
  0.64071268    
 -0.48082870    
  0.60493571    
  -1.2542049    
  0.57251942    
 -0.15700367    
  0.99325186    
 -0.86808860    
  0.15750648    
 -0.16636886    
  0.10417292    
 -0.33700699    
 -0.45735011    
  0.26826411    
  0.37327829    
  0.61879957    
 -0.69650841    
 -0.15639770    
  0.12562627    
  3.41330059E-02
 -0.24177217    
  0.99039859    
  -1.2417132    
  3.24354023E-02
  0.32423985    
  0.58135575    
 -0.22853424    
 -5.42004360E-03
  0.50537586    
 -0.44475138    
 -0.21931458    
 -2.90813446E-02
  0.23552547    
  5.16784145E-03
  3.04592755E-02
 -0.45413011    
  0.80302495    
 -0.41077003    
 -0.13962875    
  0.63814521    
 -0.91871685    
  0.55903733    
 -0.13618033    
 -0.24526970    
 -7.38471746E-02
  0.34270915    
 -0.23552573    
 -0.46803823    
  0.33497536    
 -0.61051500    
  0.64366716    
  0.30918840    
 -0.37276113    
  0.14695449    
  0.87824255    
 -0.97622305    
 -0.12100507    
 -0.21693890    
 -4.75021712E-02
  0.80309170    
  9.46497098E-02
 -0.39778554    
  0.58230722    
 -0.72666979    
  0.15739211    
 -0.24854428    
  0.51909024    
  0.39304268    
 -0.87546867    
  0.29565009    
 -0.25259081    
  7.73868114E-02
  0.50013030    
  0.12895106    
  0.31931260    
 -0.95908928    
  8.25209394E-02
 -0.15305099    
  1.14724142E-02
  0.30837917    
 -0.17675042    
  0.68477875    
  -1.0272690    
  0.25183603    
 -9.96994153E-02
  0.28868955    
 -0.19631632    
 -2.60720327E-02
 -0.20909193    
  0.78845727    
 -0.52788365    
  0.28499028    
 -0.40681362    
 -0.10221661    
  0.30985588    
   1.1571708    
  -1.1704159    
 -0.16251889    
 -0.11631342    
 -0.30695617    
   1.0240436    
 -0.52163649    
 -0.36812732    
  0.18144859    
  0.67996025    
 -0.77134788    
  0.63401651    
 -0.66314471    
 -0.12024906    
  0.15890129    
 -0.19280291    
  0.11394446    
  0.20763943    
 -8.36843438E-03
  0.48097259    
 -0.85337692    
  0.41356227    
  0.23277467    
 -0.15895438    
  6.52405247E-02
  0.45230389    
  0.10781272    
 -0.44116512    
 -0.29917064    
  0.37705404    
  0.14213984    
 -0.21381228    
  0.17818493    
 -0.16587698    
 -0.13747099    
  0.88129950    
  -1.4775430    
  0.86801004    
 -0.16851373    
  0.19229256    
  1.81119572E-02
  0.21800205    
 -0.78598607    
  0.35757938    
 -0.23028912    
  0.36065117    
 -0.34092656    
 -0.11145543    
  0.14977409    
  0.40546492    
 -0.47957298    
  0.33125317    
  0.30139574    
 -0.28125095    
  0.29194662    
 -0.45228896    
 -0.10202152    
  0.14458141    
  0.54485530    
 -0.96973854    
  0.77995443    
 -0.23728785    
 -3.47860083E-02
  6.84028715E-02
  3.78424190E-02
 -0.28327078    
 -9.98981595E-02
 -0.12412596    
 -1.77782904E-02
  0.26958221    
  3.36730033E-02
   1.0465052    
  -1.2156688    
  0.79379088    
 -0.66173112    
 -0.23090565    
   1.3476795    
 -0.93789482    
  8.58395826E-03
  0.38725683    
 -0.67969829    
  0.14208230    
  0.78029656    
 -0.47945634    
 -0.33109474    
  0.12194569    
  1.49926404E-02
 -8.96849763E-03
 -0.16623527    
  0.17520395    
 -0.37037387    
  0.34627619    
 -6.94284812E-02
 -8.87956321E-02
 -0.22314371    
  0.27532944    
  0.30947649    
  0.43165326    
 -0.74452537    
  0.67772263    
 -0.48356685    
 -0.59962100    
  0.22314371    
  0.92198867    
 -0.79562581    
  8.28056931E-02
  0.17010620    
 -8.41499027E-03
 -0.18514231    
  0.17381108    
 -0.29244164    
  0.60335594    
 -0.45796788    
  0.16119805    
 -7.28124306E-02
 -0.11853845    
 -0.55961591    
   1.2662767    
 -0.86478758    
  5.42770959E-02
 -0.46173599    
  0.67196655    
 -0.12007930    
  0.27553982    
 -0.23499380    
 -0.18099806    
   1.2762936    
 -0.74893838    
 -9.41167213E-03
  0.36936012    
  -1.2809339    
  0.54778147    
 -0.16612706    
  6.22771382E-02
  0.14385530    
  0.14004615    
  0.34294468    
 -0.64974791    
 -6.78902045E-02
  0.60913670    
 -0.99212867    
   1.2741772    
  0.89435685    
  -2.2705333    
   1.4637523    
  4.64757998E-03
 -0.85921812    
  0.44832906    
 -7.75206089E-02
 -0.42710826    
  0.26621768    
  5.18849641E-02
 -0.44558513    
  0.46505734    
 -0.20404324    
  0.18457140    
  8.34938362E-02
 -0.10622228    
 -0.27625328    
 -0.20531121    
  0.66484344    
  0.37633708    
 -0.64662719    
  0.32837865    
 -0.11976005    
 -0.32483518    
  0.43780059    
 -0.26077452    
  0.30305016    
 -0.32693189    
  0.32256502    
 -0.42423964    
 -0.28434306    
  0.75351012    
 -0.32606626    
 -0.66739458    
  0.86885560    
 -0.38552332    
 -3.90813090E-02
  9.33318511E-02
 -0.28878269    
  0.34960139    
 -0.13619676    
  0.28322375    
 -0.33432961    
  0.43861738    
 -0.52460760    
 -2.06192303E-02
   1.1260114    
  -1.4026436    
   1.0065932    
  0.56018955    
  -1.1218150    
  0.29119700    
 -4.57682721E-02
 -5.08583523E-02
 -0.17366356    
  0.97130102    
  -1.0135610    
  0.23031193    
  0.87546861    
 -0.76982272    
 -0.18592708    
  0.52862304    
 -0.97355646    
  0.39412886    
   1.0312465    
 -0.73950118    
 -0.47732964    
 -9.88459215E-02
  4.65201437E-02
 -0.16106163    
  0.11454146    
  0.23433629    
  8.52977782E-02
 -0.14892320    
 -0.22405617    
 -9.17461235E-03
  0.35989547    
 -0.12666473    
 -4.47835140E-02
  6.28672540E-02
  5.23681417E-02
  7.21623078E-02
  0.15234075    
  0.71465349    
 -0.69314706    
 -8.31502602E-02
 -0.30126131    
  0.53016853    
 -0.48809722    
  0.47885957    
  0.29691997    
 -0.37156349    
 -0.29773229    
  0.28768218    
 -0.50914371    
 -0.15415066    
  0.23483945    
 -7.23206028E-02
  0.31541878    
 -0.24698167    
  0.50770807    
 -0.17067991    
 -0.29511681    
  0.34390712    
 -9.71637890E-02
 -0.15075497    
  0.23995078    
  0.15071641    
 -0.15874843    
  0.19257350    
 -0.36526391    
  9.73412916E-02
  0.11488015    
  4.05119583E-02
  0.49026832    
 -0.90195614    
  0.94654000    
 -0.90616769    
 -7.07930923E-02
  0.29824397    
  4.75612693E-02
 -0.55077517    
   1.2682152    
 -0.11279572    
 -0.25923467    
 -0.46421748    
  0.13506863    
 -0.47647622    
  0.37171260    
 -0.14770387    
  9.24749076E-02
 -0.20207375    
  0.71604913    
 -0.53953576    
  5.35559058E-02
  2.42436323E-02
 -0.17278622    
  0.16376363    
 -0.12194593    
 -0.24209325    
  0.26903111    
  0.40213743    
 -0.47089282    
  0.83399165    
 -0.84832859    
  0.20786497    
  3.17487717E-02
  3.90020162E-02
  8.16330872E-03
  0.81183338    
 -0.95430875    
 -0.39768311    
  0.46124443    
  0.52422523    
 -0.83464664    
  0.45488986    
  0.43710792    
 -0.71972668    
  0.25168860    
 -8.46341699E-02
   1.0986125    
  -1.1482575    
  0.71681690    
 -0.94446182    
  0.56923652    
  0.30873552    
 -0.35000083    
 -0.85397196    
  0.48229745    
  0.40224448    
 -0.49306297    
  0.99741620    
 -0.67003971    
 -3.09301671E-02
 -0.12830959    
  2.64333226E-02
 -0.31015486    
  0.20961387    
  2.53178496E-02
 -0.31299970    
  0.23503847    
 -0.15302502    
  0.75052422    
  -1.0567499    
  0.54654366    
  0.53044599    
 -0.68047726    
  0.36634022    
  9.50836241E-02
 -0.42956287    
  0.11506917    
  0.93718892    
 -0.74559343    
 -0.43671778    
   1.0414537    
 -0.89412898    
  0.41907093    
 -0.10435995    
 -0.20150416    
 -0.49164274    
  0.45425516    
 -4.54622321E-02
  5.17913327E-02
 -7.87293315E-02
  0.37426692    
 -0.20511465    
  4.78290729E-02
 -9.20190960E-02
  0.37488154    
 -2.30375696E-02
 -0.52576721    
  0.41379353    
 -0.37512445    
  7.31224418E-02
  3.20023485E-03
  5.89315817E-02
 -0.19566317    
  0.60112810    
 -0.67721051    
  0.58470780    
 -4.50528972E-02
 -0.47462249    
  0.29045591    
 -8.34473968E-03
 -0.12163139    
  0.37449628    
 -0.46697140    
  4.06837165E-02
 -0.55381858    
  0.33564627    
  0.52965558    
 -0.13248911    
  3.00980378E-02
 -0.24632120    
 -0.12080485    
  0.64736795    
  -1.0034872    
 -0.34092659    
  0.38971663    
 -0.16034281    
   1.0840133    
  0.45731860    
 -0.35174787    
  0.38187459    
 -0.55254412    
   1.1053162    
  -1.4985248    
 -0.15415083    
  0.22159180    
  0.50958282    
  0.13423084    
 -0.68179268    
  0.47402760    
 -0.13295764    
  0.38382599    
 -0.48005387    
 -0.22567214    
  0.19490038    
  0.13157657    
  4.02738787E-02
 -0.33866742    
  0.28691265    
 -0.59846723    
  0.58216888    
  0.83413333    
  -1.1359999    
 -0.34540090    
   1.1075411    
  0.10135233    
 -0.84151381    
  0.35013184    
 -0.57172394    
  0.29058489    
  0.51775795    
 -0.69142163    
  0.23548073    
  3.74377184E-02
 -0.30444461    
 -0.33504999    
  0.41042781    
  3.29485862E-03
  3.28394026E-03
  0.60404718    
  7.58986250E-02
 -0.74077547    
 -5.73632456E-02
  0.22682682    
 -7.00440183E-02
  0.14645988    
 -0.31811306    
 -0.44558510    
   1.1160040    
 -0.51466423    
  0.27559012    
 -0.38023844    
  7.09210802E-03
  0.28414237    
 -0.15503775    
 -0.24116197    
  0.93895680    
 -0.41790676    
  -1.0240014    
  0.50295162    
  0.12260254    
  0.36503145    
 -0.63652807    
  3.60400230E-02
 -5.45591414E-02
  0.31077799    
 -0.35863379    
  0.79334736    
  -1.5896788    
   1.1549654    
   1.1399820    
  -1.1537753    
 -9.46158841E-02
 -0.34259787    
  9.23733264E-02
  0.73396921    
 -0.40311474    
  0.41014880    
  0.13323912    
  0.14091712    
 -0.57122803    
  0.22941323    
 -0.40796846    
  0.72277904    
 -0.55370277    
  0.26358452    
 -0.16395475    
 -0.24273068    
  8.76216888E-02
  0.53731728    
 -0.54743522    
  3.00523080E-02
 -2.66681090E-02
 -0.11062942    
  4.06710804E-02
 -0.27806661    
  0.61090899    
 -0.25951108    
  0.31015503    
 -0.16615666    
  0.29349610    
  0.26403528    
 -0.88587314    
 -0.14809598    
 -5.30245714E-02
  0.24856032    
  0.52994674    
 -0.26966372    
  0.13872609    
 -0.27225745    
  0.20529810    
 -0.54177058    
 -0.14310086    
  0.49643704    
 -0.61284715    
  0.54719311    
 -0.57219470    
 -0.15732017    
   1.2726694    
 -0.37885135    
 -0.24613321    
 -0.45920959    
  0.69007522    
 -0.19657639    
  4.75408100E-02
  8.55220407E-02
 -0.31763425    
  0.22134033    
  0.93418050    
 -0.52271634    
  4.21610065E-02
 -0.70700437    
  0.90975797    
 -0.16671357    
 -0.13479653    
 -6.26836941E-02
  7.52625540E-02
  0.60976559    
  -1.1631508    
   1.0927982    
 -0.73786408    
 -0.52001387    
  0.13417217    
  0.16498227    
 -0.31465864    
   1.0359240    
 -0.63045877    
  4.41499241E-02
 -0.14642845    
  0.39515561    
 -4.23341990E-02
 -0.13895161    
  0.28457150    
 -0.29393211    
  0.19581410    
 -0.43555224    
  0.22711959    
 -0.14310084    
  0.31745434    
 -0.24334611    
  0.30788484    
 -0.30788463    
 -0.14624533    
 -0.19979602    
  0.48550764    
  0.20040162    
 -0.10186919    
 -0.12856485    
 -0.37247851    
  0.73644406    
  0.68249762    
  -1.2190756    
  0.71110111    
 -0.18517245    
 -0.17762169    
 -0.72696066    
   1.2367624    
 -0.44302818    
 -0.24858426    
  3.02136336E-02
  0.49643692    
 -0.40275142    
 -0.46405935    
  0.35538092    
 -5.59149534E-02
 -0.20493960    
  0.88522488    
 -0.84675843    
  0.24627039    
 -7.34275728E-02
  0.10821380    
  0.40070555    
 -0.13680831    
 -0.72652054    
  0.52341568    
  3.68461497E-02
  0.10303246    
  0.27182269    
 -0.78810215    
  0.71057272    
 -0.24939667    
 -0.44952515    
 -0.22895198    
   1.1490964    
 -0.45352486    
  0.11211721    
  0.35363999    
 -0.77877814    
 -0.20103857    
  0.10373985    
 -0.15780680    
  0.66497630    
 -0.36139584    
 -2.23295074E-02
  0.74958843    
  -1.4172564    
   1.0491931    
  4.73204739E-02
 -8.31987336E-02
  3.58783938E-02
  0.29043162    
 -0.44752359    
 -0.40417731    
  0.76753086    
 -0.21733619    
 -0.18812907    
 -0.21511130    
  1.32451896E-02
  0.78726047    
 -0.80384445    
 -0.13976176    
  0.40546530    
 -0.19782570    
 -0.40234515    
  0.42092118    
 -0.19591017    
 -0.19735934    
  0.21584426    
 -0.34161377    
  0.32312906    
  0.14880584    
  2.53981669E-02
 -0.96940041    
  0.72966254    
  0.44069400    
 -3.39014828E-02
 -0.25549120    
 -0.66611844    
  0.19337137    
  0.60112810    
 -0.17751379    
  0.11217171    
  0.77046531    
 -0.48439232    
 -0.47290653    
  0.40287766    
  0.36132753    
  4.75861765E-02
 -0.87168920    
  0.27837953    
 -0.16563906    
  0.57628298    
 -0.73966730    
  0.56884950    
 -0.25869465    
  0.23136367    
 -0.12030503    
 -0.12705891    
 -0.33389476    
  0.75641793    
 -0.62966645    
  0.69908178    
 -0.25470129    
 -0.19306602    
  7.71895275E-02
  1.98024604E-02
 -0.38056773    
  9.75430757E-02
  0.12887375    
  0.63944292    
 -0.50224167    
 -0.31952265    
  0.80437285    
  -1.0675216    
  0.49953762    
 -0.22082430    
   1.0154543    
  -1.1923854    
  0.49503350    
  0.18652643    
 -0.45198512    
 -0.15415049    
  8.51078611E-03
  0.92640889    
 -0.83341265    
  0.34580514    
  0.17271265    
 -0.21455960    
 -0.12744501    
  0.49910682    
 -0.39471760    
 -0.20294099    
  0.12095247    
  8.19881931E-02
 -0.23561148    
  0.55697644    
  0.31941405    
 -0.81554914    
  0.11159091    
 -0.20239750    
  0.51234531    
 -0.14169985    
  4.11369354E-02
 -0.36353537    
  0.24323039    
 -0.27638239    
  0.28204837    
 -0.21680772    
  0.72083044    
 -0.46795812    
 -0.25638744    
 -1.06194597E-02
 -0.23567714    
  0.26028314    
 -9.84401181E-02
   1.5280533    
  -1.6720387    
  0.90382391    
 -0.56861687    
  0.37330803    
 -0.26258224    
 -8.53501260E-03
  1.98024604E-02
  0.64141160    
 -0.75082624    
 -0.17733379    
  0.20810579    
  0.32559073    
 -0.48632860    
  0.21671735    
 -0.22386016    
 -4.77156863E-02
  0.29143456    
 -0.28021944    
  0.44792166    
  9.29319710E-02
 -0.56341082    
 -0.12973641    
   1.3476795    
 -0.81374645    
 -0.45488989    
  0.33074149    
  4.76950966E-02
 -0.12224509    
  0.18849462    
  0.11607239    
  0.23313925    
 -0.22404797    
 -0.50406110    
  0.15254417    
  0.12099352    
 -0.11139324    
 -0.32004738    
  0.40838477    
 -0.60128838    
  0.17965853    
 -4.45451308E-03
   1.1308259    
 -0.84202820    
  0.21845023    
  0.28364179    
 -0.34174907    
  9.76383463E-02
 -0.19637311    
  0.51834458    
 -0.69689977    
 -7.54711684E-03
  0.24709663    
 -0.12931363    
  0.41551554    
  0.44753084    
 -0.69314712    
  1.69020426E-02
 -9.67075899E-02
  0.25880787    
  8.20505470E-02
 -0.46869135    
  2.41806321E-02
 -0.10422342    
  0.43776616    
 -0.13597955    
  5.98004572E-02
 -0.27110955    
  8.93153846E-02
  0.41595826    
 -0.20555365    
 -0.23929909    
  0.65496814    
 -0.57367337    
 -0.23979789    
  0.11523542    
  5.62130548E-02
  0.77935451    
 -0.33293855    
 -0.29456463    
 -3.65721919E-02
 -8.05205330E-02
 -9.36046708E-03
 -0.19684651    
 -0.16566697    
  0.45239463    
 -0.37027493    
  0.40130717    
  8.51579458E-02
  0.22518219    
 -0.74540579    
  4.20230888E-02
 -0.56580770    
  0.86270672    
  0.28538582    
  0.17848296    
  8.65304023E-02
 -0.70914757    
 -2.41614533E-08
  0.34513900    
 -0.40800631    
  0.78776318    
  0.18203215    
 -0.48370028    
 -0.22549371    
 -4.51202206E-02
 -0.18170622    
  8.82407725E-02
  0.13268627    
 -9.61982459E-02
  0.32052460    
 -0.52591115    
  0.27459678    
  0.24419685    
 -0.33981097    
  0.11069744    
  0.41736987    
 -0.83034813    
 -5.10552898E-02
 -0.27193367    
  0.45821574    
  0.45054683    
  1.00250533E-02
  0.54417837    
 -0.79834700    
 -0.15254411    
  0.25629583    
 -0.37971252    
  0.39695463    
 -0.11139324    
  0.13392925    
  7.25148618E-02
 -0.53530228    
  0.48754796    
  2.41623167E-02
 -2.68835351E-02
  0.15142231    
 -0.21034513    
  0.26945317    
 -0.20780917    
 -0.35900685    
  0.77528286    
 -0.54361534    
  0.21321782    
  0.59221017    
 -0.50395250    
 -0.40204647    
 -8.91854018E-02
  0.24382375    
 -0.26265669    
  0.10459997    
 -0.43500689    
  0.73713863    
 -0.63177836    
   1.0107349    
  -1.0107348    
  5.10553122E-02
  0.14310087    
  0.90604216    
  -1.1001985    
   1.0090002    
  -1.0628028    
  0.68304598    
  0.24423921    
 -0.51680762    
 -0.14310065    
  0.25344867    
  0.49031806    
 -0.66254157    
  0.11383500    
 -0.37124696    
   1.2605960    
 -0.49235812    
 -0.36583552    
  9.36358348E-02
  1.11110145E-02
 -0.35430977    
  0.90041751    
 -0.80653989    
  0.32979342    
 -0.44355261    
  0.46648341    
 -0.13749740    
 -0.73445117    
  0.31296232    
 -0.13164510    
  0.35214195    
  0.19519460    
 -0.38105598    
 -8.89476240E-02
  0.31633744    
 -0.23165405    
 -0.27917126    
  0.10196506    
  0.40886083    
 -0.63711917    
  0.47160500    
  0.33361110    
 -0.38701192    
 -0.24231350    
  0.30368230    
  0.16430317    
 -0.20479429    
  0.51494944    
  0.45914233    
 -0.88329941    
  0.16647360    
 -0.32125306    
  0.56901133    
  9.92574915E-03
  0.32226241    
 -0.61572266    
  5.16245663E-02
  0.34941599    
 -9.77520719E-02
 -0.34039199    
 -0.37001860    
 -0.11591887    
  0.81650138    
 -0.36197984    
  0.44031206    
 -0.60157990    
   1.2114449    
 -0.56085718    
 -0.52175468    
  0.45431328    
  0.64062917    
 -0.68582106    
  0.34959373    
 -0.59053493    
  0.18592685    
  0.50411922    
 -0.65356845    
 -7.75582641E-02
  0.11849973    
 -0.28672734    
  1.51515901E-02
  0.62307954    
  0.14605325    
 -0.52074695    
 -0.22241068    
  0.31210661    
 -0.29036665    
  0.76571798    
 -0.62548870    
 -0.35979524    
  0.12174352    
 -1.19284792E-02
  0.75706065    
 -0.17820251    
 -0.41673902    
 -6.82576932E-03
  0.53384608    
 -0.90233248    
   1.1485018    
 -0.52718037    
 -0.39619958    
  0.28074083    
 -0.28867745    
  0.88472193    
 -0.71644264    
  1.00504197E-02
 -1.00502130E-02
  0.18119872    
 -4.59850952E-02
 -9.88459364E-02
 -0.16941796    
  0.99893349    
 -0.80704272    
  0.80278432    
 -0.88547605    
  0.57428592    
 -0.79742962    
  0.39680710    
 -3.24034020E-02
  0.16520979    
 -0.15330517    
  0.40349084    
 -0.40645352    
  0.63354230    
 -0.55647117    
  0.10919951    
 -0.47692421    
  0.68517911    
  0.27763185    
 -0.21184385    
 -0.52465379    
  0.36675057    
 -0.25602487    
 -2.00291723E-02
 -5.03810756E-02
 -7.57461116E-02
  0.26362452    
  0.64410496    
 -0.71724474    
  7.56554604E-02
 -0.18433370    
  0.19433348    
  0.81918788    
  -1.1526794    
  0.23419337    
 -0.10109617    
  0.32643503    
 -0.27605394    
  9.63607952E-02
 -0.14370660    
  0.38917124    
 -0.17210697    
 -0.32579756    
  0.47295538    
 -0.37030122    
  7.91043863E-02
  0.30582640    
 -0.27258247    
  0.26215485    
  0.63709807    
  -1.1008320    
 -0.24846116    
  0.28125116    
  0.16332528    
  2.70287823E-02
 -0.66943061    
   1.3612437    
 -0.79273880    
  0.28546727    
 -0.32150695    
 -0.35623816    
  8.69561825E-03
  9.88458693E-02
  0.17904809    
 -0.12560047    
  0.22239964    
 -0.48439232    
 -0.44236988    
  0.66261029    
  0.52925956    
 -0.17413595    
  0.49051192    
 -0.44017038    
 -0.29894269    
  0.27010706    
 -0.36890733    
   1.0818050    
  -1.0005796    
  0.36936012    
 -0.23671578    
  0.43202433    
 -0.63442189    
  0.12157823    
  0.60521710    
  6.40788004E-02
 -0.60728604    
  0.18705736    
 -0.27637273    
  0.17130372    
 -0.43956760    
 -0.15113865    
  0.35877800    
  0.26631594    
  0.15616056    
 -6.46993443E-02
 -4.73772734E-02
  7.52625540E-02
 -0.23572247    
 -0.18358816    
  0.18358804    
 -0.29615656    
  0.36346021    
  0.12759669    
 -0.20443913    
  0.35411572    
 -0.50933176    
  0.14558528    
 -0.10895112    
  0.78583771    
 -0.20085301    
 -0.39252296    
  0.19851038    
 -9.43373665E-02
  1.85437705E-02
 -0.21921425    
 -3.66096236E-02
  0.30947649    
 -0.55837274    
  0.47000366    
 -0.35125491    
 -7.20310584E-02
  0.17119510    
 -5.75697608E-02
  0.16047964    
 -0.17165297    
  0.13959900    
 -0.51736176    
   1.2918037    
  -1.1589555    
   1.2616096    
 -0.63779688    
 -0.24911907    
  0.15226933    
  5.76292239E-02
  3.14985439E-02
  0.48411548    
 -0.71244049    
  0.45610893    
 -0.68495023    
  0.42833105    
  0.49203312    
 -0.17164706    
 -0.67782122    
 -0.23943518    
  0.19273430    
  0.22075048    
  0.68351626    
 -0.64282233    
  0.66987211    
 -0.70102757    
 -5.52984700E-02
  0.11368673    
  0.61235785    
 -0.51840550    
 -8.50372091E-02
  0.86031514    
 -0.53062809    
 -0.48977217    
 -9.08064321E-02
 -0.18765877    
  0.84991568    
 -0.22069547    
  0.34931290    
 -0.41499335    
  0.25854087    
 -0.35150391    
  0.17561351    
 -0.52535373    
  4.37445454E-02
  8.57133791E-02
  0.34914669    
 -4.64000404E-02
 -0.28154418    
 -9.53099877E-02
 -1.55041711E-02
  3.07717472E-02
  8.70114267E-02
  0.36772496    
 -0.42856628    
  0.35630575    
 -0.16541111    
 -0.10943369    
  0.77788848    
 -0.47501609    
 -0.10871639    
 -0.29048699    
  0.10648360    
  0.81354535    
  -1.1649435    
  0.51845217    
 -0.49949387    
  0.73902673    
 -0.28023580    
 -0.52677798    
  4.42334190E-02
  9.56933107E-03
   1.2404426    
  8.95334780E-02
 -0.93088001    
 -0.13307500    
  0.26740512    
  0.28488469    
  0.15174705    
 -0.80373597    
 -0.71763808    
  0.57484734    
 -0.15028204    
   1.1200033    
 -0.55653393    
  0.25404570    
 -0.20892528    
  0.63095903    
 -0.93844342    
  0.40812835    
 -0.47855079    
  0.66485345    
 -0.52118081    
 -0.42422733    
  0.11271961    
  0.73051155    
 -2.72630528E-02
 -0.65857589    
 -0.20391233    
  0.33135733    
  8.51078611E-03
 -0.19597378    
 -6.38514906E-02
  0.30942199    
  0.97729486    
  -1.1483892    
  0.11298706    
 -2.15990953E-02
  0.66435242    
  0.55736607    
  -1.0986123    
  0.57656997    
  0.24672462    
 -0.42947996    
 -0.20763919    
  0.15139979    
 -3.36163975E-02
 -3.77404913E-02
 -0.51477832    
  0.39884272    
  0.81791937    
 -0.69902945    
  0.97750533    
 -0.87657911    
   1.2431937    
  -1.2091143    
  0.11434066    
 -0.23180155    
  0.58778673    
  -1.0422591    
  0.23494598    
  0.82487178    
 -0.80344260    
  6.16635084E-02
  0.66620934    
  -1.2028357    
  0.18137415    
  0.18940544    
  0.21130899    
  0.41284505    
  0.63808757    
 -0.72357208    
 -0.19382909    
  0.79850775    
 -0.87347072    
  0.30254129    
 -0.36110964    
 -0.19574462    
  0.25730225    
  0.65045762    
  8.36308971E-02
 -0.81811941    
 -4.65198606E-02
   1.2390639    
  -1.0790994    
  0.17504889    
  0.73833907    
  -1.2762934    
  0.81831032    
 -0.58852243    
  0.81606793    
 -0.90609396    
  9.00259390E-02
  0.68816781    
 -0.37757167    
 -0.13214548    
 -0.32435760    
  1.52096264E-02
 -0.20445135    
  0.24873930    
 -6.33356869E-02
 -0.27747804    
  1.51137039E-02
  0.48242623    
 -9.03839245E-02
  0.22584261    
 -0.10506105    
 -5.53989187E-02
  0.63617504    
 -0.34928405    
 -0.32560518    
  0.28438708    
 -0.11809264    
  0.74604064    
  -1.0346520    
  0.79384989    
 -8.43874365E-03
 -0.33986795    
 -0.23211205    
 -0.11104900    
  6.49580956E-02
 -0.27725437    
 -3.37585732E-02
  0.89459789    
 -0.33928299    
 -0.58140302    
  0.92593586    
 -0.61431342    
  0.31551692    
 -0.22314353    
  2.61264034E-02
  0.11363564    
  3.27072144E-02
  0.62265050    
 -0.65025550    
 -0.96317422    
  0.51082569    
  0.47499093    
 -0.45518851    
  0.15246871    
 -9.90208387E-02
 -0.24760397    
   1.1996778    
 -0.67185456    
 -0.10037934    
 -0.22937408    
 -0.42121360    
  1.18344752E-02
  0.83546352    
 -0.18743645    
 -0.65392661    
  0.39156228    
  0.38662204    
 -0.21772334    
  1.38113677E-07
  2.99521871E-02
 -9.88496933E-03
 -0.22148916    
  0.38035929    
 -0.11990393    
 -0.11818123    
 -2.41614533E-08
  5.91478124E-02
  0.34032598    
  0.43078297    
 -0.51604742    
 -0.13427959    
  3.81837115E-02
 -0.39400348    
  0.20067091    
  0.11544918    
 -5.44134602E-02
 -0.10389952    
  0.44365606    
 -8.04332271E-02
 -0.56917918    
   1.4864845    
 -0.34830675    
 -0.95436245    
  7.54396766E-02
  0.27374455    
 -1.09601777E-08
 -1.09601777E-08
 -7.93848112E-02
 -8.00426230E-02
  0.38257131    
 -0.80202246    
   1.2928603    
 -0.93056738    
  0.69640970    
 -0.94772446    
  0.15894109    
  0.86405373    
  -1.0791651    
  6.03629164E-02
  4.17542877E-03
  0.51829773    
 -0.38580838    
  0.29223356    
 -0.57748574    
  0.71949619    
 -0.20093329    
  0.18424664    
  0.17991464    
 -0.39051694    
 -0.44018582    
  0.12949109    
  0.18770514    
  5.86485863E-02
 -2.56425347E-02
 -0.35482132    
  0.73396927    
 -0.49611941    
  0.60547215    
 -6.79972991E-02
 -0.51581329    
  0.92198884
[truncated: 156,758 more chars]
