# Supplementary material for: Heavy-Tailed Fluctuations in the Spiking Output Intensity of Semiconductor Lasers with Optical Feedback
Source: PLoS One. 2016 Feb 22;11(2):e0150027. doi: 10.1371/journal.pone.0150027 (PMC4767187; doi:10.1371/journal.pone.0150027)
Supplement: S4 Dataset — (ZIP) [file pone.0150027.s006.zip › S4 Dataset/1.020.txt]

  0.13133620    
  0.16941805    
  0.96322381    
  -1.4306335    
 -0.15674460    
   1.1205913    
  9.78222713E-02
 -0.85208845    
  0.82114869    
 -0.66940159    
  0.27861568    
  0.42886862    
  -1.1385449    
  0.14937742    
  0.48366597    
 -0.89152610    
   1.0569906    
  0.36983782    
  0.80264413    
  -1.2504435    
 -0.20307620    
  0.50817323    
 -0.43785653    
  0.46342334    
 -3.55768688E-02
  4.71601523E-02
 -0.14428268    
 -0.53931332    
  0.89399052    
 -0.94869202    
  0.37695009    
 -0.31845364    
  0.31845388    
 -5.52496547E-03
 -0.43355665    
  0.12062807    
  2.98529565E-02
 -0.25869465    
  0.97186077    
 -0.88088876    
  0.41124541    
 -0.51660591    
 -9.62767005E-02
  3.65578011E-02
  0.83179349    
  0.69203025    
 -0.57623363    
 -0.45853859    
 -6.30930951E-03
 -6.20099530E-02
 -0.37561214    
  0.27286720    
  3.72432312E-03
  0.11239903    
 -0.30443272    
  0.34671560    
  0.68995762    
  -1.3035519    
  0.99759960    
  0.20342781    
  0.15692818    
 -0.93307203    
  0.71783990    
 -0.47037876    
 -4.92408946E-02
 -0.14213055    
 -0.75695884    
  0.38721165    
  0.34768724    
  0.32954445    
 -0.56766933    
  0.13647527    
  0.18369256    
 -0.12379436    
  0.15082297    
 -0.39057627    
 -0.14272191    
  0.10251577    
 -0.13133600    
   1.1773047    
 -0.31015474    
  9.15057212E-02
 -0.31035855    
  8.77754465E-02
  0.69454652    
 -0.87518907    
  0.50341558    
 -0.57649148    
 -5.94971478E-02
 -5.10917194E-02
  0.23277467    
 -0.26556420    
 -0.18733400    
  0.57599223    
 -0.11990393    
 -2.90813446E-02
  0.42387375    
  0.14553013    
 -0.57598287    
  0.36161318    
 -0.18094306    
  0.97253048    
  -1.3656749    
  0.54611415    
 -0.27593121    
  0.71624315    
 -0.67954135    
 -0.45628434    
  0.23912907    
 -0.49112058    
  0.91872686    
 -0.13527098    
 -0.52673596    
  9.87350345E-02
  7.41078407E-02
 -0.16813673    
  9.82934982E-02
  0.43481746    
  0.46862522    
 -0.87823111    
  0.91046482    
  -1.1019567    
  0.84442246    
 -0.60433751    
  0.25350770    
  0.46500662    
 -0.64978492    
  0.21499220    
 -0.12337890    
  0.11740887    
  0.19521238    
 -0.39322498    
 -0.30982342    
 -4.98747546E-03
  0.53356510    
  8.70113373E-02
  0.57182974    
  -1.3608249    
  0.32113963    
  1.27934478E-02
  2.92297378E-02
 -0.25661936    
 -4.34850380E-02
  0.29598099    
  0.64446032    
 -0.27832603    
 -0.10886850    
 -0.26140618    
  0.46062380    
 -0.53824890    
  0.19863029    
 -0.22590494    
  0.59645343    
  5.06340899E-03
 -0.27098739    
 -0.64783216    
 -1.91699490E-02
  0.38592049    
  0.78326035    
 -6.41376004E-02
 -0.70605069    
 -6.71392381E-02
   1.3616887    
  0.62440836    
 -0.32259187    
 -0.41471815    
 -0.87467223    
  0.30739117    
  0.83484185    
  -1.1845155    
 -0.15415083    
 -7.78212538E-03
  0.36832574    
  0.31105536    
 -0.11309107    
 -0.37812611    
 -4.63657975E-02
 -0.33038890    
 -9.38962102E-02
  0.98147666    
 -0.95086199    
  0.94697106    
 -0.35695362    
   1.0011643    
  -1.1975112    
 -0.22314346    
   1.1535712    
  -1.0376730    
 -0.50455600    
  0.24783616    
   1.9835215    
  -1.6934032    
   1.1332842    
 -0.96875989    
  0.25303310    
 -0.47000343    
  0.18552180    
 -0.45289826    
  0.61205685    
 -0.55825442    
   1.5516070    
 -0.99881697    
 -0.14099576    
 -0.49621171    
  0.22210681    
  0.63330036    
 -0.30995452    
  0.32742232    
 -5.33457659E-02
  -1.3726885    
  0.83954591    
  0.31455517    
  0.58208853    
 -0.67116845    
  0.93475276    
 -0.45547533    
 -0.62981111    
 -0.16869619    
 -0.25131443    
  0.23841093    
  0.77418846    
  -1.0575509    
  0.73258871    
  0.33093193    
 -0.36750424    
 -5.29536195E-02
  0.55051082    
 -1.75749995E-02
 -0.24148449    
  0.42410135    
 -0.91555232    
 -0.16403946    
 -0.10536046    
  9.66268182E-02
  0.35139796    
 -0.45773354    
  0.10194014    
 -0.11668243    
  0.54105699    
 -0.30024871    
  0.85780382    
 -0.49879703    
  0.32828668    
 -0.55278969    
   1.0220591    
  -1.2503178    
  0.57536429    
 -0.26236421    
  0.56140000    
 -0.33078426    
  0.50834095    
 -6.79271072E-02
  0.11172985    
 -0.36899531    
 -0.54017770    
 -7.35624805E-02
  0.21548089    
 -3.44321951E-02
 -0.12177181    
 -0.20708603    
   1.3627902    
 -0.67407751    
 -0.65392625    
 -0.33732727    
  0.22911359    
  0.37320411    
  0.10568844    
 -0.46002424    
  0.29350600    
  7.70900473E-02
   1.4503288    
  -1.8986338    
  0.17556487    
  0.13459024    
  0.49965248    
 -0.51457816    
 -0.24116203    
  0.95477486    
 -0.46816367    
 -0.51082563    
  3.37381437E-02
  0.90963364    
  0.51615489    
 -9.30347964E-02
  -1.1355356    
  8.92786905E-02
  9.82175991E-02
  0.90460962    
  0.12039067    
  -1.6495851    
 -0.26780054    
 -0.73331338    
   1.9317592    
 -0.34553936    
 -0.30802155    
  0.54846454    
  6.63509741E-02
   1.0811774    
  -1.7051672    
  0.10904050    
 -0.28493106    
  0.37948939    
 -0.13675901    
  4.30098874E-03
  0.19793597    
  0.24266976    
 -0.12332317    
  0.25027230    
  0.21973142    
  0.10379697    
  -1.3792765    
  8.70115533E-02
  0.82507485    
 -0.45883024    
  0.58778679    
  0.23052369    
 -0.78767341    
   1.2746881    
 -0.60553378    
  0.22798853    
 -0.12528016    
 -0.34366927    
 -0.29520071    
  0.30080339    
 -0.56732678    
 -0.16571166    
 -9.76382941E-02
  0.70588607    
 -0.44253603    
 -1.99010596E-02
  0.62289727    
  0.46730471    
  0.56539071    
  -1.4893116    
 -9.82931554E-02
  0.16813679    
  0.18099771    
 -0.17309257    
  0.36802739    
  0.61083108    
  0.64620429    
  -1.5826675    
  0.71553630    
 -0.81046897    
 -0.21179716    
  0.43078300    
  0.62415415    
 -0.42803922    
 -0.59162974    
  0.72241771    
 -0.27178365    
 -0.24547309    
 -5.81156669E-08
 -0.19041878    
  1.45282634E-02
  0.78714532    
 -0.26675034    
 -4.08221409E-02
  0.15159640    
 -0.98510075    
  0.98254031    
 -0.55450088    
  0.75587064    
 -0.28698328    
 -6.34219721E-02
 -8.05388913E-02
 -0.53807551    
   1.6083324    
 -0.43864241    
  0.12858796    
  -1.1786550    
  9.75609757E-03
 -0.17458446    
  0.63666880    
 -0.36061457    
 -5.40671572E-02
  0.38046366    
   1.0011901    
  -1.0939718    
  0.31845385    
  0.40546525    
 -3.37254442E-03
 -0.43547186    
 -0.34223294    
 -5.28426245E-02
  8.53951946E-02
 -8.92785862E-02
  0.41963148    
  8.10260773E-02
  0.43795079    
 -0.59328103    
  0.40821615    
 -0.86020136    
  0.48982754    
  6.70685907E-08
  0.45126158    
  0.69988120    
  -1.5699592    
 -0.14745289    
  0.69548112    
  0.71047854    
 -0.97284281    
 -9.86489132E-02
  0.70643634    
 -0.98634487    
  0.41719541    
 -4.16727476E-02
 -0.66615921    
  0.71364576    
   1.0139695    
  -1.0553957    
  0.33560890    
  0.67461795    
  -1.2250963    
  0.65691817    
  -1.0346808    
  0.56195486    
  9.30247549E-03
  0.53280455    
 -0.30719468    
 -0.40793112    
  0.90436804    
 -0.55214745    
  7.52234757E-02
  0.44956690    
 -0.78170043    
  9.00932550E-02
 -0.56888938    
  0.95258093    
 -0.39607552    
   1.2334408    
  -1.5495607    
  0.61310452    
 -0.62168831    
  0.81666082    
 -0.88811982    
   1.6001354    
 -0.91862977    
 -0.35634026    
  0.61852473    
 -0.88524610    
  0.18667890    
  0.47542384    
  0.33228078    
 -0.69476408    
 -5.98567311E-08
   1.0953707    
  -1.2757527    
  0.69508350    
 -0.62402517    
  -1.0701406    
   1.1021152    
 -0.23545672    
 -0.21652833    
 -0.29135182    
  0.46724224    
  0.29685664    
 -0.39863899    
   1.7993833    
  -1.2339536    
 -6.58921525E-02
 -0.33523470    
 -2.63172090E-02
  0.92602122    
  0.17702597    
 -0.39665449    
 -0.60504007    
 -0.14681500    
  0.52376497    
 -0.55206859    
  0.64913034    
 -0.35667509    
  0.16430317    
 -0.48097265    
  0.35863400    
  0.62219542    
 -0.33794403    
  1.28043797E-02
 -0.74270093    
 -0.13735862    
  0.94650441    
 -0.34989512    
 -0.14128338    
  0.52626991    
 -0.14575677    
  0.17743362    
 -0.53107369    
  0.55527741    
  0.18232159    
 -0.79609531    
 -0.30796689    
  0.23293146    
  7.90432990E-02
   1.5711128    
  -1.7312814    
  0.40389892    
 -0.26802304    
 -0.40341821    
  0.34866741    
  7.90432990E-02
   1.2083632    
  -1.4019480    
  0.33855048    
  0.70004368    
  0.33303010    
  -1.0827291    
 -0.34377134    
  0.45058557    
  0.20334104    
  0.34595120    
 -0.67075801    
  0.33012643    
 -0.57565874    
  0.21936291    
  0.17025432    
 -9.37140062E-02
   1.2113142    
  -1.0861511    
   1.0434551    
  -1.2376114    
  0.28862169    
 -0.15180615    
  0.21193348    
  0.89862925    
 -9.27217305E-02
 -0.87168455    
  0.51872623    
  -1.3353382    
  0.81944102    
  0.20144093    
  0.33117926    
 -0.51859498    
 -0.46722189    
 -0.10289421    
  0.43299744    
  0.73690438    
  -1.1124694    
  0.31972155    
  0.50404608    
 -0.71794206    
  0.30736184    
  1.52675873E-02
  0.22435486    
  0.26626816    
 -0.42608431    
   1.0590125    
  -1.0966437    
 -0.47889268    
  0.28768194    
  0.72651279    
 -0.21711694    
 -0.32410249    
 -9.97712910E-02
 -9.26906019E-02
  0.18351990    
  0.69613647    
 -0.58569932    
 -0.15952684    
  3.40063199E-02
 -2.77367141E-02
 -0.15519281    
   1.3771282    
 -0.18564196    
 -0.73157024    
  0.12949109    
 -0.61528671    
  0.43377462    
 -0.60492283    
  0.21152078    
 -2.91990638E-02
  5.75700738E-02
  5.77409081E-02
 -0.38585672    
  0.91434711    
 -0.34782028    
 -0.30715403    
 -0.29394373    
  0.76581824    
 -0.16747919    
 -0.37419149    
  0.57385713    
 -0.55397546    
  0.95034999    
 -0.30766749    
  0.21190058    
  -1.1824311    
  0.33958992    
 -6.84371069E-02
  0.26236445    
  0.76576585    
 -0.81167567    
 -0.40882635    
  0.60337698    
 -0.31569502    
  0.42793807    
 -0.67116821    
  0.13955170    
  0.30538160    
  0.27678722    
 -0.19936733    
 -4.39309068E-02
  0.51321793    
  0.28633687    
 -0.11241409    
 -0.66055173    
 -0.12070278    
 -0.28768209    
   1.1986957    
 -0.62910473    
 -0.20287886    
  0.36514944    
 -0.31766284    
 -0.43189853    
  0.44914040    
  0.50224185    
  0.25837749    
 -0.95844513    
  0.15116982    
  8.57670456E-02
 -0.17631222    
  -1.8523841    
   1.5668783    
  0.29849297    
  7.15703666E-02
  0.14769477    
 -1.30378017E-02
  0.52489918    
 -0.87671155    
 -0.48504138    
  0.66549551    
 -0.17672981    
 -0.17861088    
   1.1045209    
 -0.43157607    
  0.19881362    
 -0.68573958    
 -0.47815499    
  0.63493764    
 -0.20982569    
   1.0589247    
 -0.90089023    
  0.89411986    
 -0.74044371    
  0.34780380    
 -0.48827839    
 -0.29977670    
  0.14014682    
 -0.97571403    
   1.1957761    
  6.28009662E-02
  0.12516314    
  1.27067585E-02
  0.26469243    
  0.47531876    
 -0.74001139    
 -0.58325136    
  0.93155825    
 -0.97786278    
  0.41019344    
 -0.24059038    
  9.53103006E-02
  0.41871035    
 -0.51402044    
  3.99217289E-03
  0.17499080    
 -0.11694748    
 -0.27522871    
  0.84020078    
 -0.92272168    
  0.14953180    
  0.39616257    
 -0.27427307    
  0.45866904    
  7.72489309E-02
 -0.48012677    
  0.25217518    
 -0.32033798    
 -0.44137186    
  0.92015404    
 -0.82191581    
 -0.12438393    
  0.30573013    
 -2.46925466E-02
  0.66782957    
 -0.63827068    
  0.89469999    
  0.23104893    
  -1.2831409    
  4.44517843E-02
  0.12739851    
   1.0760307    
 -0.50216287    
 -0.31040001    
  0.28030205    
   1.0085660    
  -1.0085659    
 -0.51546615    
   1.1124696    
 -0.48665550    
  0.34742856    
 -0.87160993    
 -4.29250672E-02
  0.37578914    
 -4.30833884E-02
 -6.30930951E-03
 -0.33079210    
  0.76945555    
 -0.47082025    
 -0.36229274    
  0.17997141    
  0.28768209    
 -0.60858965    
  0.11236303    
  0.41028458    
 -9.66197066E-03
  0.66024965    
 -0.61284715    
 -0.20101348    
  0.63087004    
 -0.48701495    
 -0.55310106    
  0.49594265    
 -0.40373662    
  0.16665542    
  0.62274361    
 -0.34166235    
  4.53150570E-02
 -0.16475500    
  0.14558528    
  4.41712998E-02
 -0.32542220    
  0.25841162    
 -0.43561801    
  0.18571724    
  0.44696483    
 -0.54482079    
  5.45590743E-02
 -8.29967558E-02
  0.27923313    
  0.13580143    
  0.31353560    
  -1.8764533    
   1.9306427    
 -7.05637783E-02
 -1.90480296E-02
  0.37948960    
 -0.70973116    
  1.32891461E-02
  0.74929661    
  1.70149077E-02
  -1.0419652    
 -0.11995931    
  0.21526958    
  0.68321663    
 -0.52963060    
  0.53758299    
 -0.67938095    
  0.66139841    
 -0.78604084    
  0.57092959    
 -0.46203560    
 -3.97599675E-03
  0.24909845    
  0.10318407    
 -4.58533056E-02
 -0.32655096    
   1.3553324    
  -1.0676501    
 -0.14756683    
   1.0466369    
  -1.3593649    
  0.50792271    
  0.13824399    
 -0.73186171    
  0.38776541    
  0.18232141    
   1.2837409    
  0.24192725    
  -1.3588428    
 -0.40798709    
  0.43531808    
 -0.32768726    
  0.32523361    
 -0.15661077    
  0.22543997    
 -0.66154176    
 -0.22871436    
  0.86939836    
 -0.11661277    
  0.43485355    
 -0.25034145    
 -0.55633879    
   1.7892119    
 -0.35176739    
  -1.2532165    
 -0.22314368    
  0.42640817    
  -1.0654885    
  0.82996249    
  0.99628294    
  0.16173165    
 -0.64784485    
  0.10457295    
  0.19728008    
 -0.83524078    
  0.12595224    
  6.58319741E-02
 -0.38354644    
  0.26610944    
 -4.45934758E-02
 -8.14009681E-02
  0.59092271    
  0.16720439    
 -0.35148498    
 -0.12783332    
 -1.61728356E-02
 -6.74414411E-02
   1.4745768    
  -1.6350460    
 -0.20790212    
 -0.22524661    
  7.59858936E-02
   1.4937258    
 -0.89248002    
 -0.24067588    
 -0.30830130    
  0.47979361    
 -0.82463396    
   1.4025021    
 -0.84195286    
  0.21113132    
 -0.74587256    
   1.6506166    
 -0.55200422    
 -0.31712767    
   1.0799751    
  -1.2206122    
  0.12001753    
 -0.27193370    
   1.0560527    
 -0.61729383    
  0.82289314    
  -1.0230039    
  0.85605073    
  0.43930870    
  -1.4337376    
  0.64612234    
 -0.81510580    
  0.17952847    
  0.90645242    
 -0.73349845    
 -0.13185214    
 -0.12874889    
  0.10497865    
 -0.33578503    
  0.14310090    
  0.14337879    
 -0.58706498    
  0.12783326    
  0.23789155    
  0.68409747    
 -0.72079885    
  0.43614230    
  0.98459858    
 -0.79525232    
 -0.82098049    
 -0.58551639    
  0.87886441    
   1.3396736    
  -1.3567680    
   1.1612633    
  -1.7638134    
   1.1912943    
 -0.37948939    
 -5.75697608E-02
  8.17504823E-02
 -0.29567736    
  0.29225895    
  0.18403263    
  0.39304277    
 -0.29540426    
 -0.20903170    
 -0.16966295    
 -0.49213341    
  0.81230122    
 -0.89595103    
  0.67622614    
  0.40660220    
  0.24116193    
  9.53100771E-02
 -0.84351695    
 -9.90908444E-02
  0.35417181    
  0.26550817    
 -0.67978388    
  0.19259319    
  0.38332376    
  0.49578786    
 -0.59234226    
  2.16810536E-02
  0.14452980    
 -0.32631525    
  0.16556874    
 -0.27774069    
 -0.13045305    
  0.65343457    
 -0.66996378    
  0.19611508    
  0.16679068    
 -0.17366356    
  0.21899694    
  0.47759238    
  0.62654483    
 -0.90851575    
 -0.59970242    
  0.27094513    
  4.33505550E-02
 -0.87911165    
  0.45529756    
  0.70922095    
 -0.51997906    
  0.32988256    
  4.04912494E-02
  0.64018142    
  -1.1240375    
  0.31728259    
  0.16657309    
  0.50285757    
  0.10038817    
 -0.94342852    
   1.2606972    
  -1.3063327    
  0.70089912    
 -0.88868290    
  0.14403935    
  8.93797651E-02
  6.82491511E-02
  0.59278971    
  -1.1317862    
  0.16934094    
 -4.62807640E-02
  8.56947750E-02
   1.4437881    
  -1.3648611    
  0.65909177    
 -0.29308546    
  0.79182905    
 -0.83290917    
 -0.42830470    
  0.98515165    
 -0.68761724    
 -7.12241333E-09
  0.58860350    
 -0.18313821    
 -0.15619515    
 -0.52235305    
  9.66268182E-02
  0.90924835    
 -0.59559071    
  0.42451352    
 -0.57280517    
  8.88685435E-02
   1.3094355    
 -0.90851575    
 -0.37738901    
  0.43277422    
 -0.49443778    
   1.0614156    
  -1.3550042    
  9.48791578E-02
  4.63241711E-02
  0.70744765    
  0.47278872    
  -1.2010275    
  0.32378703    
  0.90467352    
 -0.88959008    
  0.64562845    
 -0.76979417    
  4.31243218E-02
  0.16430320    
 -0.54729545    
  0.48477495    
 -0.15171003    
  6.92203790E-02
 -0.52364635    
  0.83803838    
 -0.30804312    
 -0.14627041    
 -2.59757023E-02
  0.26582840    
  0.32028571    
 -0.98782706    
  0.87500060    
  8.09432492E-02
 -0.38833407    
 -0.38341713    
  0.63047582    
  0.44926763    
 -0.45175847    
  0.39291802    
  9.31650475E-02
 -0.29589579    
 -1.87312197E-02
  0.26591331    
 -0.49908581    
 -0.82629961    
  0.38299239    
  0.48232424    
  0.32952419    
 -0.40363193    
 -7.70707279E-02
  0.88433146    
  -1.3431220    
  0.18778391    
  0.82082510    
 -0.48936775    
 -0.65478635    
  0.38005540    
  0.37813425    
 -0.10900542    
 -0.32197130    
   1.0469111    
  -1.4069135    
  0.26236445    
   1.1526797    
 -0.43005645    
 -0.58323282    
 -0.25237712    
  0.73301172    
 -0.49939683    
 -5.04960120E-02
  6.92583621E-02
 -0.37435541    
  0.62028569    
 -0.41129604    
  0.13517474    
  0.42694420    
 -0.47401184    
  0.12090188    
 -0.20900907    
   1.1773047    
  -1.1599129    
  0.32470360    
 -5.77084050E-02
  0.68486208    
 -0.80388361    
  0.79552931    
 -2.72126179E-02
  -1.1756420    
  3.29701826E-02
  0.33647218    
 -0.35282138    
  4.82668728E-02
 -0.24832712    
  0.83378410    
  9.18588266E-02
 -0.43242109    
 -9.44906920E-02
  0.58377475    
   1.6074258    
  -1.2086835    
 -0.76117671    
 -1.82154477E-02
  0.10130834    
 -0.19772182    
  0.98285162    
  0.69918931    
  -1.3421047    
  0.55920404    
  0.45422888    
  -1.4203403    
  0.92405266    
 -0.69314730    
  0.12576950    
 -0.19697368    
 -0.29385123    
 -0.35950765    
   1.1582628    
 -0.58957016    
  5.84962964E-02
 -0.68560022    
  0.48954800    
   1.6553714    
  -1.2669475    
 -0.27115294    
  0.55256540    
 -0.63363296    
  0.34909067    
 -0.73475313    
   1.0310192    
  5.44350147E-02
 -0.42215985    
  0.21162951    
  6.07850961E-02
 -0.20095566    
  0.47117850    
  -1.0378728    
  1.09889768E-02
  0.54625595    
  0.64285266    
  0.54645628    
 -0.94116390    
  0.25760472    
 -0.42960921    
 -0.23346043    
 -0.13459006    
  0.74072611    
 -0.21559654    
  0.62576419    
 -0.55560255    
 -6.26713410E-02
 -0.21879983    
 -0.31382042    
  0.98821700    
  -1.2316929    
  0.79091138    
 -0.33109474    
 -9.29238051E-02
  1.11733917E-02
 -0.42227212    
  0.23549616    
  0.33774695    
  0.82568264    
  0.12811211    
 -0.30127114    
  -1.0220201    
  0.39154363    
 -0.28664413    
 -0.36083311    
 -0.11332861    
  0.43610200    
   1.6042522    
  -1.1401927    
 -0.40140820    
  0.25580275    
 -0.10570910    
 -0.21706459    
 -0.31251916    
   1.1727203    
 -9.20190737E-02
  4.13039327E-02
 -0.39111745    
  0.20299885    
 -0.91049349    
   1.8193146    
 -0.91582209    
  9.32421349E-03
 -0.91281641    
  0.40353644    
  7.07931146E-02
 -0.33431619    
  9.57671180E-02
  0.31137201    
  0.16318767    
  0.24561651    
 -0.25704518    
 -0.26121527    
  0.65511966    
 -0.76130974    
  0.37027508    
 -0.69028604    
  2.26000622E-02
   1.3018191    
 -3.87344845E-02
 -0.92104149    
 -0.11332858    
 -0.57981861    
   1.2971162    
  0.51169300    
  -1.3172148    
  0.15276282    
  0.95069224    
 -0.52596945    
  5.82173280E-02
 -0.30409735    
 -0.22140285    
  2.57525928E-02
  0.37097892    
 -6.96196556E-02
  0.49247643    
 -0.53408247    
 -0.20613238    
  9.93183255E-02
 -5.22507392E-02
  0.49460262    
 -0.35201278    
 -3.32770636E-03
  4.24209461E-02
 -0.12580228    
  0.36353543    
  0.51132917    
  -1.0836197    
  5.21858484E-02
  0.15656909    
   1.4562531    
  -1.4241647    
 -0.15123081    
  1.61945056E-02
 -3.26558948E-02
  0.65293032    
 -0.69098979    
   1.4886330    
  -1.3670259    
 -8.35475028E-02
  0.27094513    
  0.55961597    
  0.74683350    
 -0.71655524    
 -0.30776548    
 -0.43575194    
  0.45933834    
 -0.56839538    
 -5.49820848E-02
  0.55588204    
 -8.85997713E-02
 -0.29223368    
  0.21581753    
 -0.13858603    
  0.31845394    
  0.52497548    
  0.51893216    
  -1.2938194    
 -0.16419047    
  0.81051725    
  -1.0871085    
  0.28768206    
 -0.14621639    
 -8.89476240E-02
  0.56160724    
 -0.25892204    
 -0.26167738    
  0.42023644    
  0.15456963    
 -0.66833198    
   1.2112989    
 -0.61052501    
 -0.61062628    
 -0.19628011    
   1.0278966    
 -0.51586682    
  7.97650516E-02
 -0.17435351    
  6.52822182E-02
 -0.51330715    
  0.61903936    
  0.59666556    
  -1.2157052    
   1.1743459    
 -3.11916880E-02
 -4.86913472E-02
 -0.58861846    
  0.47420850    
  9.97502804E-02
  0.42771900    
 -0.77181548    
  0.17185006    
 -0.16887827    
  0.44331524    
 -0.74193728    
  0.34217033    
 -0.14989845    
  0.54966539    
  0.50164068    
  -1.2556505    
  0.75210345    
 -0.70853221    
  0.32197127    
   1.0652915    
 -0.97407550    
  0.24645922    
 -0.69114506    
   1.5190755    
  -1.3950896    
 -0.38795149    
   1.1192317    
 -0.67294437    
 -0.62237829    
  0.77079803    
 -6.83770850E-02
 -0.39932993    
  0.46482965    
 -0.25833759    
 -0.21108986    
   1.4734018    
  -1.1362715    
  0.13229701    
 -0.20741756    
 -0.28061470    
  0.25547907    
  0.35703862    
 -0.37538755    
 -5.32444976E-02
 -0.30873534    
  0.12014449    
  0.26018494    
  0.15778029    
 -0.17243257    
 -0.20395598    
  0.33517852    
 -3.96090150E-02
  0.11140263    
  0.20367841    
 -0.32864073    
  0.83305770    
  -1.2000239    
 -0.20121838    
  0.61811191    
   1.4103531    
  -1.4136055    
  0.38904420    
 -4.05461341E-02
  0.31991574    
 -0.88587314    
   1.1925722    
 -0.91506320    
 -0.22237702    
 -0.45253283    
  0.70214254    
  0.48665547    
 -0.38728261    
  0.19574468    
  0.31562147    
 -0.49262378    
  0.67575556    
 -0.25015819    
  0.34534568    
 -0.77893227    
  0.40368086    
 -0.29485050    
 -0.85130256    
  0.29885542    
  0.27510315    
  0.62607372    
 -0.78710473    
   1.4308270    
  -1.4382895    
 -0.18908581    
  0.41894832    
  0.23026118    
 -0.30757937    
 -6.99120462E-02
  4.38517965E-02
  0.27020350    
  0.77415800    
  -1.3419940    
  0.47830257    
 -0.76450431    
  0.57721168    
  0.33314434    
   1.0185035    
  -1.5906981    
 -5.64142503E-02
  0.13353141    
  0.70092916    
 -0.97310698    
  3.52680348E-02
  0.99800766    
 -0.82981199    
  0.73011231    
 -0.17348963    
 -0.41995803    
  0.58738095    
  0.16767778    
  0.26644635    
  -1.2364705    
 -8.98951069E-02
   1.0547603    
 -0.61363512    
  0.11139345    
 -0.57251906    
  0.13668309    
 -0.41431463    
   1.4445635    
 -0.16177920    
 -0.59632581    
 -0.31259823    
  0.24312611    
  0.27774054    
  8.10902566E-02
 -0.19649161    
 -0.23700073    
  0.68926370    
 -0.68154144    
 -0.19938926    
  0.54950446    
 -0.35783720    
  0.14077267    
 -0.55206859    
  0.52476311    
  0.10501429    
  0.23244606    
  0.24994193    
 -0.87393171    
  0.55499673    
  0.59744012    
  0.28658965    
  -1.2582422    
 -0.14903574    
  0.61903936    
 -0.96178085    
  0.20409556    
  0.17373773    
   1.1504081    
  -1.2265078    
  0.37236533    
 -0.21755010    
  1.18815033E-02
  3.92931327E-03
  0.86891133    
  0.36747167    
 -0.16695075    
 -0.98307484    
  0.47717196    
 -0.81148833    
  3.94140258E-02
 -0.14533275    
 -4.57222536E-02
  2.31223051E-02
 -0.31275570    
  0.55064726    
  0.42626825    
  0.57958317    
  -1.1827822    
 -8.40831250E-02
  0.48954821    
  4.21113744E-02
 -0.32146513    
   1.3683619    
 -0.89717442    
  0.42112094    
  0.19518371    
 -0.47064281    
  -1.6512194    
   1.9459101    
  -1.3361446    
  0.69314724    
  0.29310229    
  0.70122260    
 -0.39214945    
 -0.84267914    
   1.2716744    
  5.89512549E-02
  2.28786655E-02
 -0.86128390    
 -0.18175820    
 -0.13353144    
 -1.55644817E-02
  6.82082549E-02
  0.34636545    
 -0.47937405    
 -0.27796674    
  0.98565173    
  3.44513804E-02
 -0.56260806    
  0.83776212    
 -0.17658894    
 -0.34590271    
 -0.42218575    
  0.20031691    
  0.34643173    
 -0.73923808    
  0.26743144    
  6.63420856E-02
  0.72145903    
  -1.1235511    
   1.1948406    
 -0.69314694    
  0.41459772    
 -0.48424613    
  0.22510897    
 -0.24163805    
  0.70474631    
  1.37195544E-08
 -0.20195292    
  -1.0649123    
  0.71912289    
 -0.21181181    
  0.55153483    
 -0.67108023    
  0.34830654    
 -0.33255833    
 -0.40351388    
   1.4179516    
 -0.23167859    
  -1.0600787    
  2.54467614E-02
  0.29019126    
  0.51457810    
 -9.17209014E-02
 -9.55565199E-02
  0.20509529    
 -0.11200495    
 -0.31691158    
 -0.15358579    
  0.17372091    
  0.28685108    
  0.51778400    
 -0.63681448    
 -0.26912868    
 -0.82667875    
   1.9154384    
  0.64302576    
 -0.14315072    
  -1.3279690    
 -0.21749364    
   1.3449590    
  -1.3844612    
  0.11411333    
  3.21569704E-02
  6.13688007E-02
 -0.27584758    
 -0.19892928    
  0.76691341    
 -0.52575147    
 -4.22327295E-02
  0.61359459    
 -0.50941133    
 -0.40900481    
  0.52245963    
  7.59089589E-02
  0.24512243    
 -0.33054021    
  0.73218393    
  0.18155554    
 -0.22059253    
 -0.11997509    
 -0.26578107    
 -0.33975634    
  0.46712109    
 -0.89084399    
  0.96627676    
 -0.87050951    
  9.09111183E-03
  1.40279127E-07
  1.79377999E-02
  0.39504060    
 -0.26206490    
  0.29446840    
 -3.84096429E-02
 -0.38903448    
  0.33010301    
 -0.12218548    
 -0.15595749    
 -0.14018404    
  0.17338221    
  0.23853461    
 -0.45658931    
  0.48511732    
  4.58093099E-02
  7.47473389E-02
  0.18876448    
  0.46914312    
 -0.92276770    
  0.27588007    
   1.1851671    
  -1.1448931    
  0.47164726    
 -0.62799287    
  0.33647224    
 -0.36772490    
  0.60179746    
 -0.12388842    
  0.66621274    
  -1.1962506    
 -0.19511206    
 -0.30683473    
   2.1717336    
  -1.2948847    
  0.55269521    
  -1.0004202    
 -0.13455957    
  0.83129752    
 -0.71855688    
  0.13077021    
 -0.23531392    
  0.79216117    
 -0.84668201    
  0.46134558    
 -0.70958614    
  8.47065672E-02
  0.32259834    
  0.98449898    
 -0.80340385    
  7.10356608E-02
 -0.45525563    
 -0.15565333    
   1.2436996    
  -1.0311378    
  0.21716848    
 -1.03271436E-02
 -7.54394829E-02
  7.19735473E-02
 -0.43721384    
   1.4322643    
  -1.0820619    
  0.37469348    
  0.16303971    
  0.15730628    
  -1.1234941    
  8.36141855E-02
  1.06382854E-02
  0.44183290    
  4.65199091E-02
 -0.29202044    
 -0.11995931    
  0.29865122    
 -0.11960303    
  0.29584536    
  8.19172487E-02
  0.45121872    
 -0.49426699    
 -0.52361488    
  0.23690976    
  0.86499739    
 -0.24265817    
 -0.65812802    
  0.46442139    
 -0.36068141    
 -1.84168033E-02
 -7.32503682E-02
  0.42918167    
 -0.20124957    
 -5.22994995E-02
  0.33359194    
 -6.71060830E-02
 -0.46641129    
  7.49858171E-02
  7.57600181E-03
  0.27534220    
   1.0715052    
 -0.90555376    
 -7.03807622E-02
 -0.53454202    
  0.40398273    
  0.61926770    
 -0.65552497    
  6.26137033E-02
 -0.18001212    
   1.0893421    
 -0.49618736    
  0.34976777    
  -1.1540279    
  0.33463928    
  0.11267302    
 -0.33047929    
 -1.91945899E-02
 -7.23206028E-02
 -0.14792007    
  0.69796664    
 -0.44343644    
  7.46264542E-03
 -0.12665136    
 -0.19506037    
   1.1727202    
 -0.41503438    
 -0.50922424    
 -0.12329808    
  0.74172175    
  0.19516985    
  0.39596382    
  -1.1106172    
  0.45033696    
 -0.73319948    
   1.2582422    
  -1.0160505    
  0.32290336    
 -0.56991446    
  0.43560225    
 -0.16251893    
 -4.12817076E-02
  0.59033769    
   1.1000266    
 -0.92873538    
 -1.79053308E-03
 -1.62606463E-02
 -0.62451851    
  0.83851308    
 -0.83851290    
 -0.30368266    
  0.23323083    
 -0.15354244    
 -7.96884000E-02
  0.33713031    
 -1.99342147E-02
  0.27416849    
 -0.70857179    
   1.0270256    
 -0.77628690    
  0.63930410    
 -0.37818131    
 -0.52752751    
 -7.65400082E-02
   1.6828152    
 -0.37478966    
 -0.63786817    
  2.90282583E-03
 -0.19105524    
 -8.03351328E-02
  0.13495637    
  0.76213992    
  -1.0487152    
   1.1404959    
  -1.2234924    
  0.29725137    
  0.14903580    
  9.67080370E-02
 -0.36710429    
  8.12825561E-02
 -4.17519361E-02
  0.36593422    
 -0.22853427    
  0.71321452    
 -3.36730182E-02
 -0.76409894    
  0.23192835    
 -0.21732955    
  5.29222898E-02
 -4.57020923E-02
  1.42861018E-02
 -0.22137198    
  0.76361376    
 -0.63897145    
  0.17185022    
  0.41637036    
 -0.29275656    
  0.66364652    
  -1.3002815    
  0.34117076    
  0.71249008    
 -7.69238360E-03
  -1.1260114    
  0.32707438    
  0.73517025    
 -0.77456272    
 -0.43491235    
  0.31153339    
  9.16300863E-02
   1.1001470    
 -0.59951133    
 -0.13113999    
  0.46120691    
 -0.42985648    
  0.10257872    
 -0.56520241    
   1.2025013    
 -0.84044868    
 -0.11949079    
 -0.27747804    
  0.26975572    
  9.60148349E-02
 -0.31143600    
  0.14725892    
  0.10991437    
  0.76139635    
 -0.73933643    
  0.66922677    
 -0.18343948    
 -0.31259820    
 -8.95164236E-02
  0.27590722    
 -0.30647004    
  5.04307188E-02
  0.12323271    
 -0.46826595    
  0.80058867    
 -0.60752267    
 -0.22123709    
  0.28768194    
  0.71434963    
 -0.52019334    
 -3.89852338E-02
 -2.47690920E-02
 -0.28872779    
 -0.22943950    
 -5.27716987E-03
 -0.21786654    
  0.49357221    
  0.76854497    
 -0.57557130    
 -0.33052990    
  0.96924186    
  0.27757856    
 -0.54449862    
 -0.46909073    
 -0.14929621    
  0.11966429    
   1.3111737    
 -0.86158377    
  0.41421947    
 -0.55842799    
 -0.19514570    
  0.46536314    
  0.50275934    
 -0.95474434    
 -0.33183178    
  0.13815027    
 -4.11582589E-02
   1.5344245    
  -1.4852343    
  0.24373016    
 -0.18169501    
  0.17224577    
 -0.25857416    
 -0.19885080    
   1.1908876    
 -0.65732247    
 -0.12477207    
   1.0952846    
 -0.52575147    
  -1.0348966    
  0.75718963    
  0.43881521    
 -0.68835866    
  0.84502029    
 -0.25229186    
 -7.49209523E-02
 -0.62175375    
 -0.19012558    
 -8.93452615E-02
 -9.29762498E-02
  0.57054490    
 -0.10375159    
  0.58456606    
 -0.38418773    
 -0.14107849    
  0.22677338    
 -0.35943931    
 -0.11346725    
  0.35783705    
 -5.00102043E-02
 -0.20130423    
  0.29376104    
 -0.45198497    
  0.86692876    
 -0.56606889    
 -0.61473233    
  0.10088133    
  0.42876065    
 -0.56373602    
  6.16441853E-02
  8.33816752E-02
  0.10436017    
 -0.11947378    
  0.15921389    
   1.1115159    
 -0.27541187    
 -0.74118698    
 -0.20461541    
  0.41667420    
 -0.33774710    
  0.17560275    
  0.83111632    
 -0.66897196    
  0.71675158    
 -7.42274970E-02
 -0.86248815    
  0.46453226    
 -8.04582536E-02
   1.2340561    
 -0.89565527    
  0.15332474    
 -0.63378745    
   1.6019334    
  -1.2798046    
 -0.46594858    
  0.37626606    
  -1.2163953    
   1.1096621    
 -0.55961561    
  0.14725892    
   1.1897646    
 -0.73966730    
 -0.35139811    
 -0.12817499    
  0.95155877    
 -0.70978647    
  0.31171989    
 -0.53234988    
  0.12933850    
 -2.98528746E-02
  0.97083622    
 -0.93365723    
 -0.16208975    
 -9.91803110E-02
  0.63960648    
 -0.14213984    
  0.60272402    
  0.15189487    
  -1.1615262    
  0.35059586    
  0.52955145    
  0.16967471    
  0.14239371    
 -0.97167283    
  0.51912457    
  0.53450978    
 -0.27246341    
 -0.87578666    
 -0.23562565    
  0.65874583    
  0.37672240    
 -1.03447409E-02
  -1.3339617    
   1.5399752    
  -1.1839584    
  0.87200665    
 -0.15607916    
 -0.33377299    
   1.4018953    
  -1.2107034    
 -0.19434173    
 -0.30358046    
  2.53178664E-02
   1.0818052    
 -0.96402204    
  0.35222062    
 -0.19807002    
  0.78266847    
 -0.92943919    
  0.77092505    
 -0.15216860    
 -0.73149687    
  0.40683612    
  0.54104924    
  0.27564815    
 -0.13180359    
 -0.74998069    
 -0.18232155    
  0.60900259    
 -0.33723584    
 -5.36198355E-03
 -0.70395809    
   1.8701286    
  -1.5636033    
  0.10975084    
   1.3041587    
 -0.70292234    
 -0.59054083    
  7.18256459E-02
 -0.11531076    
  0.75594819    
 -0.17850296    
  -1.1324422    
  0.58059257    
  0.75779843    
 -0.94809401    
  0.21525241    
  8.75980258E-02
 -5.98183013E-02
 -9.70237702E-02
  0.18859121    
 -1.57484598E-02
 -0.26777562    
  0.23223074    
  7.90299997E-02
 -2.15063598E-02
  0.45395932    
 -0.54493105    
 -2.40977649E-02
 -6.84950128E-02
  5.79874367E-02
  9.72291827E-02
   1.1300614    
  -1.4039941    
  0.88903171    
  -1.0334264    
   1.0522465    
 -0.74176776    
 -0.20900907    
  0.55206871    
 -0.52609289    
  0.76327914    
 -0.60912830    
  0.65201998    
  0.25765571    
 -0.64421642    
  0.32151330    
 -0.69518578    
  0.99400729    
 -0.81851155    
 -0.46181801    
   1.1130009    
 -0.53492320    
  1.81274060E-02
 -1.81274209E-02
  0.25672004    
 -1.66471545E-02
 -0.39829674    
  0.76214015    
 -0.89567131    
   1.0849134    
 -0.82727003    
  0.14373142    
  0.49262843    
 -0.57517844    
 -1.79646295E-02
 -8.18067342E-02
  0.82790744    
  4.28877445E-03
  0.27403736    
  -1.1810985    
  0.62175357    
 -0.81616217    
  0.83122814    
 -0.39062274    
  0.12207106    
 -0.14441814    
 -4.92137708E-02
 -0.53181577    
  7.77088255E-02
  4.11957130E-02
  0.94719833    
 -0.53132433    
  0.70198375    
  -1.2885876    
  0.40546525    
  0.77155173    
 -7.13373572E-02
 -0.32840616    
 -0.64307725    
 -0.20015396    
   1.3777353    
  -1.0928978    
  0.22143288    
  2.36899424E-02
 -3.35008651E-03
   1.1097360    
  -1.1335062    
 -0.31673682    
  0.68841904    
 -0.25504494    
  0.64619040    
 -0.72903997    
  1.97373834E-02
 -0.30631265    
  0.72793347    
  0.63598889    
 -0.86287868    
 -0.15325738    
  0.48550799    
 -0.13573150    
 -0.38799751    
  0.16979779    
  4.55233902E-02
 -0.16467701    
 -0.47743884    
   1.1964819    
 -0.90507573    
  0.11239903    
 -2.69378219E-02
  0.41790181    
  -1.3975939    
  0.89794171    
  0.16362962    
 -0.32832935    
  7.56664425E-02
  0.29574645    
  4.70674448E-02
 -7.45502189E-02
  0.33823961    
 -0.52864331    
  0.29048696    
  0.29813129    
  -1.3395855    
   1.5656351    
 -0.56710649    
 -0.95200872    
  0.55961567    
   1.2850140    
 -0.60493892    
 -0.20629074    
  0.27820349    
 -0.35086089    
 -0.71958059    
   1.2181576    
 -0.86148244    
 -0.38077253    
  0.15762897    
  0.18058398    
 -0.24512239    
  0.15415056    
  0.66904962    
 -0.77441025    
 -1.12593824E-07
  0.90243852    
 -0.86098206    
   1.0046548    
  0.58323282    
  -1.5383724    
  0.57264286    
  0.15609531    
 -0.75318933    
  0.43473569    
  0.81377524    
  -1.1451324    
   1.6315140    
 -0.27927488    
  -1.0402998    
   1.3351731    
  -1.5413054    
  0.14202911    
  0.38789013    
 -0.23324187    
 -0.66083884    
  0.44513047    
 -0.87992322    
  0.86123115    
  7.97521770E-02
  0.63762689    
  0.63826114    
 -0.59854460    
  5.67651950E-02
  0.36334151    
 -0.43078291    
 -0.12767078    
 -0.49469617    
   1.5644404    
  -1.0496228    
  0.30642954    
 -0.88667488    
  0.36799872    
  0.27029011    
 -0.92005706    
  0.40546530    
  0.33602306    
  -1.2305397    
 -5.53501174E-02
  0.53492308    
   1.0107349    
 -0.46068841    
  0.11165951    
 -0.33893231    
  5.69667257E-02
  0.42801037    
  5.77478595E-02
  0.18765149    
 -0.69981372    
  0.12555663    
 -0.37067878    
  0.38240930    
  0.18329282    
 -0.29743823    
  0.77168036    
  -1.4138614    
  0.35231766    
  0.53753996    
 -5.11489389E-03
  0.36713287    
 -0.37485507    
 -0.51168740    
  0.59351724    
 -0.38077271    
  0.39964083    
 -0.46813598    
 -3.03051602E-02
 -0.43078309    
 -0.32587785    
   1.7427644    
 -0.23868710    
  0.22569025    
 -0.69605845    
 -0.40400842    
  0.88884306    
  0.10715421    
 -0.50013024    
  7.42980316E-02
  0.72832358    
 -0.61191326    
 -0.84218264    
 -1.02566304E-02
  0.56695259    
 -0.41871023    
 -6.89929947E-02
  0.31931913    
  0.38094565    
 -0.37749133    
  8.58611465E-02
  5.83880916E-02
 -0.20100234    
 -0.11596004    
  4.01662178E-02
  0.30910462    
  0.65934527    
 -9.56092104E-02
 -0.37469342    
 -0.45575139    
 -0.11166981    
  0.32495344    
  0.53134531    
  -1.3685317    
 -0.18514234    
   1.4072596    
 -0.39720052    
  3.03974990E-02
 -4.28199545E-02
 -0.20380063    
 -0.76872975    
  0.38035929    
  0.98716509    
 -0.43321511    
 -6.02189153E-02
   1.0503392    
  -1.3875014    
  0.23943526    
  0.21780635    
 -0.28057173    
  0.67062819    
 -0.65058768    
  8.73421356E-02
  0.40425217    
 -0.15172632    
 -0.64355028    
 -0.48081449    
  0.74812943    
  0.43119439    
  0.98549753    
  -1.4673357    
   1.1029319    
  3.11197601E-02
 -0.98175824    
  0.30244246    
 -7.41081387E-02
 -0.25852555    
  1.14287846E-02
  9.04775560E-02
  3.40170562E-02
  6.47475049E-02
  0.32158372    
 -0.61450422    
  7.29067847E-02
  5.32446057E-02
 -0.36197987    
  0.39117920    
 -2.18190551E-02
  1.82156488E-02
  0.17507526    
 -0.16073787    
 -4.36433665E-02
  0.68381017    
 -0.59494150    
 -0.12675175    
  6.71896562E-02
 -4.42874730E-02
  0.39915583    
 -0.63177836    
  6.89929724E-02
  0.29763231    
 -0.18827972    
  0.20788828    
  0.43417543    
 -0.39919546    
  0.47972205    
 -0.84988004    
  0.22945847    
  0.82757765    
 -0.98713857    
  0.14506805    
  0.10389956    
 -0.24056438    
  0.71589875    
 -0.56474131    
  3.88055444E-02
  0.67920971    
 -0.58358479    
  0.14603157    
 -0.45704457    
  0.50220478    
 -0.20067079    
 -0.68997777    
  0.31268343    
  0.27016836    
  0.78427255    
 -6.66914284E-02
  0.13374704    
  0.47957292    
  -1.2206060    
   1.3259662    
  -1.7251221    
  0.75266141    
  0.13297568    
 -0.45226288    
  9.13259853E-03
 -7.22450092E-02
 -0.12842570    
   1.1550161    
  -1.0939559    
  0.79571652    
  -1.1568811    
  1.98026355E-02
  8.00428465E-02
  0.33193699    
  0.66349113    
 -0.73063022    
  0.66854149    
 -0.61776912    
  0.47041598    
 -0.67476046    
  0.23361503    
 -0.27073270    
 -0.33647221    
   1.9003501    
 -0.72805017    
 -0.58451331    
  0.35863402    
 -0.89483285    
  0.67624545    
 -0.21465676    
 -3.22030187E-02
  5.31097688E-02
 -0.52238661    
  0.15082295    
 -9.43106934E-02
   1.1676054    
  0.32047200    
 -0.40981713    
 -0.82694542    
  0.39688131    
 -0.23907429    
  5.32985516E-02
  0.49899098    
 -0.45499104    
  0.60493112    
 -0.83471900    
 -0.49020618    
   1.0545727    
  0.36681318    
 -0.17349362    
 -0.47942302    
  8.75371099E-02
  0.13497554    
 -0.45995319    
 -0.18874207    
  0.20854479    
 -0.17528769    
   1.2379678    
  -1.0242138    
  0.21328375    
 -0.26756051    
 -5.73929213E-02
 -0.68056834    
  0.74193722    
 -0.11778320    
  0.67739898    
 -0.71840698    
 -0.21734633    
  0.83064473    
 -0.38181731    
  0.68201554    
 -0.56382251    
   1.0481814    
  -1.5320511    
  0.48714316    
  2.68317990E-08
 -4.34126593E-02
  0.57749492    
  4.49513942E-02
  0.48522615    
  -1.0289434    
   1.2014459    
 -0.75578982    
  0.74337924    
  -1.1248913    
  0.78764993    
  -1.4233100    
  0.58405519    
 -0.23805155    
  0.91074187    
 -0.83832920    
 -0.10454369    
 -0.51082546    
  0.61536950    
 -0.23982620    
  0.19854434    
  3.75985615E-02
  0.77969706    
 -0.81729567    
  0.44429296    
 -0.18576746    
  0.18822129    
 -0.42027998    
  5.79874367E-02
 -0.12352115    
  0.11645427    
  0.75835049    
 -0.87480438    
 -0.15481505    
  0.53199518    
 -0.83372891    
  0.52208298    
  0.44209933    
 -0.89142269    
   1.0809126    
 -0.43567908    
  3.02136336E-02
  8.82504955E-02
  0.39908674    
  0.42537525    
 -0.80824566    
 -0.41624689    
  0.68703079    
 -2.04724283E-03
  0.61651403    
 -0.46470776    
 -0.72172052    
 -0.13976188    
  0.15057284    
  0.64355040    
 -0.64714086    
 -4.03723121E-02
  0.34764543    
  3.38133648E-02
 -0.28173208    
  2.34514512E-02
 -0.69314742    
  0.97168136    
 -0.64185399    
  0.28768194    
  6.89929575E-02
   1.1724821    
  -1.2890158    
  0.18730274    
 -0.19860235    
 -8.70112479E-02
   1.0649959    
 -0.79503179    
 -0.49621171    
  0.25073850    
  0.25176233    
 -2.53982786E-02
  0.28123036    
  0.39079514    
 -0.48489213    
  3.40791866E-02
 -0.38127530    
  0.28956720    
 -0.24889600    
 -0.29252478    
  0.27424279    
  0.54421055    
 -0.17251953    
  -1.1780189    
  0.49247658    
  0.36070740    
  0.59130162    
  0.31508112    
 -0.43725958    
 -0.50132596    
 -0.37502420    
  0.22631299    
  0.86876571    
 -0.83556736    
 -0.27551159    
  0.14489122    
 -0.13419594    
  0.84805739    
  0.35485119    
 -0.88639092    
  0.97937477    
 -0.75778288    
 -8.41919556E-02
  2.99521871E-02
  0.27115282    
 -0.29437107    
 -0.60949707    
 -5.71583882E-02
  0.63944292    
 -0.20604903    
  0.22314367    
  0.22652781    
 -0.74301893    
 -0.17327158    
  0.66226971    
   1.1440232    
 -0.80705339    
 -6.15580045E-02
  4.39914539E-02
 -0.64616692    
 -0.20282024    
   1.7202276    
  -1.2779721    
 -0.43049049    
  0.13133621    
  0.60193127    
  0.72901309    
 -0.97632265    
  0.91772848    
 -0.65094668    
 -0.19730935    
  0.30184317    
  0.53630459    
  -1.0177885    
  0.85757190    
  -1.0090489    
  0.27947077    
  0.21533954    
  0.45818207    
 -0.59538299    
  3.53164934E-02
  0.10756618    
 -2.83680856E-03
  0.65846163    
 -0.99663973    
 -0.47559676    
  0.55961579    
   1.0039124    
  4.59099114E-02
 -0.72704864    
  0.31579787    
 -0.79272157    
  0.87439984    
 -0.98738664    
 -5.40671162E-02
  0.46430552    
  0.26845065    
 -0.13491924    
 -0.28768197    
  0.12516317    
  3.21569704E-02
  0.96688783    
 -0.95743871    
  0.40859506    
 -0.72704881    
  0.96835941    
  -1.0034511    
  0.65213901    
  0.23516403    
  0.61776590    
 -0.90544784    
  0.47945642    
 -0.76713842    
 -0.73997831    
  0.64760512    
  3.52148786E-02
  0.17130372    
 -0.40400842    
  0.69750452    
  1.72420051E-02
 -0.50656110    
  0.31651750    
 -7.23205879E-02
  9.02467519E-02
  4.70966026E-02
 -0.30313596    
  0.46795210    
 -0.26133800    
 -0.38566244    
 -0.57841867    
   2.0591319    
  -1.6941004    
  0.56927770    
 -0.21357395    
  0.19415584    
 -0.32865971    
 -3.16233672E-02
 -2.85150409E-02
 -0.20573412    
  8.74341652E-02
  0.53199518    
  0.54308641    
 -0.88119948    
  0.10536046    
 -4.22597490E-02
   1.7935563    
 -0.90943205    
 -0.24644411    
 -0.32512999    
  0.10956239    
 -0.17761546    
 -0.42970017    
 -0.26626787    
   1.1535712    
  -1.1479372    
   1.2134782    
 -0.61760932    
  0.11675066    
 -0.52842700    
  0.68846351    
 -0.50926191    
  0.67938089    
 -0.60778719    
 -0.34377134    
 -4.72529270E-02
 -5.39068598E-03
  0.44607082    
 -0.34341672    
   2.2370706    
  -2.0920205    
  8.10159370E-02
   1.0881820    
  -1.3955112    
   1.1717118    
 -0.77155173    
  0.87724030    
  -1.4692911    
  0.25841159    
  0.58061016    
 -0.39581642    
  0.81867325    
 -0.52790940    
  0.62305474    
 -0.87349039    
 -0.77979940    
   1.8849777    
  -1.0588378    
  0.21328375    
  0.14188048    
  0.16766442    
 -0.75070047    
  0.88058996    
  0.34123239    
  0.17037892    
  0.46305981    
  -1.4110612    
 -0.17565684    
  -1.2509532    
  0.77804649    
  0.30782685    
 -0.17211752    
  0.58326423    
  0.56968248    
 -0.95968705    
 -0.27245688    
  5.34887165E-02
 -5.34887016E-02
  0.33725688    
 -4.00051735E-02
  0.15123098    
  0.28504705    
  0.26297286    
 -0.71987021    
  0.50832230    
 -0.78495473    
  0.48296878    
  4.63658608E-02
  2.24007964E-02
  5.83880916E-02
  0.47000384    
 -0.10411765    
 -0.54522717    
  2.46923994E-02
  0.73577952    
 -0.54018956    
  0.21335374    
 -0.15222351    
 -1.90482084E-02
 -0.38372517    
  7.38200545E-02
 -5.38590886E-02
  0.20318277    
  0.55869383    
 -0.38990435    
 -0.23893519    
 -0.14097360    
  0.84786671    
 -0.66953725    
 -0.31015483    
 -4.65201363E-02
   1.2390641    
  -1.2979045    
  0.19237195    
 -5.56888022E-02
 -4.50529009E-02
  0.44018579    
 -0.52176547    
  0.45107561    
 -0.69314718    
  0.18550110    
  0.64989698    
 -0.17461655    
 -8.94065276E-02
  0.50577694    
 -0.29858732    
  9.74345207E-02
 -0.84464878    
  0.18026169    
 -0.23090567    
  0.74687278    
  2.15161720E-07
  0.67137361    
  0.62650985    
  -1.6263872    
  0.11683293    
 -1.14722122E-02
  0.14974518    
  0.22710922    
  0.24454883    
 -0.83497751    
 -0.18232167    
 -0.31275570    
   1.9459100    
  -1.1384584    
 -9.88003984E-02
 -1.94180515E-02
  0.98523146    
 -0.66856182    
 -2.60506775E-02
 -0.39816046    
 -0.23522519    
  0.52181458    
  6.04318231E-02
 -3.09125218E-03
 -0.13574511    
  0.83198369    
 -0.72449774    
 -3.23653221E-02
 -0.18759874    
  0.96281087    
 -8.53599310E-02
 -0.27131519    
  0.66571802    
  -1.1558362    
  0.11660469    
  0.28058168    
 -0.49355677    
  0.26505423    
  0.68715930    
  0.13989228    
  -1.3133061    
   1.0264939    
 -0.89478439    
  0.37229696    
 -4.49852943E-02
  0.26988676    
 -0.51944959    
 -0.39567071    
  0.25649929    
  0.38566270    
 -0.90102315    
  0.71190935    
  4.36434001E-02
   1.2223092    
  -1.0465333    
  0.65976024    
 -0.89794153    
  0.72483689    
 -0.56421351    
 -0.47388223    
  0.63446367    
 -0.31742382    
   2.1976440    
  -2.3974764    
   2.1612551    
  -1.9207516    
 -4.44516726E-02
 -0.28264418    
  0.86367428    
 -0.69314706    
  0.39979944    
  0.58683926    
 -0.85575914    
   1.3551449    
  -1.4733931    
 -8.73916075E-02
  0.34750053    
  0.77368587    
  -1.5063120    
  0.23249578    
  0.72713721    
 -0.41840190    
  0.36290553    
   1.0056543    
  -1.0789266    
 -2.96759643E-02
 -0.34554932    
  0.41815010    
  2.79743667E-03
  0.14291453    
 -0.67634016    
 -4.77326009E-03
  0.29602054    
  0.12996636    
  0.72996098    
 -0.97282904    
 -0.13182530    
  0.93252194    
  -1.2141619    
  0.63421565    
  5.59151098E-02
 -0.25304228    
  0.19712734    
 -0.19712710    
  0.24698162    
  2.40253899E-02
  9.88108814E-02
  0.72489589    
 -0.82370657    
 -0.68428445    
  0.53408241    
  0.86970514    
 -0.29347932    
 -0.68927872    
  0.92014450    
 -0.71807075    
 -0.21372432    
  0.33535579    
 -0.30458379    
  7.30253160E-02
 -0.87828952    
  0.87122262    
  0.46288601    
 -0.33024183    
  0.62237817    
 -0.31928721    
  0.29567739    
  4.17769700E-02
 -0.83536690    
  0.16966316    
   1.4052224    
 -0.99763626    
 -0.38242760    
  0.38030657    
 -0.38341710    
 -0.23017754    
 -0.18940541    
 -0.33457851    
  0.58852220    
  0.29683113    
 -0.15324035    
   1.1623545    
  -1.0396293    
 -0.11006621    
 -8.87282267E-02
 -2.43488494E-02
 -0.35566932    
 -0.10034790    
  0.12516315    
   1.0653868    
 -0.68306291    
  9.98323411E-03
 -0.35384056    
  0.60699290    
 -0.30409735    
  0.17824820    
  0.41609856    
  0.73826760    
  -1.4237518    
  0.11863098    
  0.86267531    
  -1.2266408    
  0.19041871    
  0.26422352    
  0.10288090    
 -9.36358050E-02
  0.57785350    
 -0.21414794    
  0.29986769    
  -1.0123911    
 -1.31291859E-02
  0.77555907    
 -0.85817492    
  0.15892412    
  0.28563896    
  0.17410783    
 -0.35153353    
  0.79740810    
  -1.0409042    
  0.86450559    
 -0.18074781    
 -0.54847509    
  0.64507121    
 -0.72579420    
   1.0686699    
 -0.55166870    
 -0.36158702    
  0.17025432    
   1.0450184    
  -1.1144675    
  0.73506469    
  -1.1968825    
  0.15104009    
  0.97438318    
 -0.24453458    
 -0.45391735    
  0.60031617    
 -0.38143682    
   1.3748329    
 -0.30904204    
  -1.7907786    
   1.3319001    
  -1.1446887    
  0.19845103    
 -9.65107977E-02
 -4.50529009E-02
  0.18844724    
   1.3283497    
  -1.4717442    
  0.72351849    
 -0.67200500    
 -5.59284650E-02
 -3.14630568E-02
  0.99612260    
 -0.52440798    
   1.4819930    
  -1.5870371    
 -0.13897099    
 -0.51690471    
  0.21333976    
  2.43322626E-02
 -6.45383149E-02
  0.52609318    
 -0.33950698    
   1.1126968    
 -0.61385798    
  0.52008474    
 -2.33108774E-02
  -1.0258529    
   1.0734444    
  -1.2987834    
  4.82668728E-02
 -9.32181925E-02
   2.0751219    
  -1.6029655    
  0.14953181    
  0.47883806    
 -0.70662200    
   1.5312670    
  -1.3837826    
  6.78774640E-02
  0.13157658    
  0.23350070    
 -0.50577688    
 -2.91990638E-02
  0.69684422    
 -0.51452237    
  0.63271528    
 -0.57281744    
  0.25066838    
 -0.38752732    
  0.88514382    
 -0.83635396    
   1.1601700    
  -1.4362795    
  8.80568102E-02
  0.47096103    
 -0.33838794    
 -2.03394890E-02
 -0.12767772    
  0.46951723    
 -0.15212527    
 -0.22102128    
  0.16569412    
  0.28016904    
  0.20395628    
 -0.78587753    
  0.10373985    
  0.25050315    
 -0.16653769    
   1.3041520    
  -1.2776605    
  2.89874338E-02
 -0.29298696    
  0.49625173    
  2.30482817E-02
 -0.50242245    
  0.23726916    
 -0.26269445    
  0.57240903    
 -0.63895231    
   1.2488234    
  -1.0687981    
  0.17848296    
  3.20023485E-03
  0.27482009    
  0.12744515    
 -0.44468573    
  0.19337139    
 -0.15736105    
 -4.94333208E-02
 -1.01870112E-02
  0.25736362    
 -0.45689723    
 -0.11934656    
   1.4399908    
  -1.2561055    
  0.57950592    
 -4.01840322E-02
  0.61991495    
 -0.96462154    
  0.84637874    
  -1.4213858    
  0.22884166    
  1.80183426E-02
  0.36909756    
 -0.26329079    
  0.46396142    
 -0.35379303    
  0.63004643    
 -0.37156349    
 -5.42215556E-02
 -0.31042147    
  0.24059066    
 -0.48393658    
  0.59681618    
  0.58497393    
 -0.96273637    
  0.96586114    
 -0.11214359    
  -1.0230097    
  0.78359121    
  0.34843734    
 -5.30245528E-02
  2.60600206E-02
 -0.81253916    
  0.15104012    
   1.4939884    
  -1.1084507    
 -0.48365584    
 -0.33098900    
  0.69314718    
 -0.35872743    
 -0.69314700    
  0.51765174    
  0.46232095    
 -0.57450742    
   1.6066945    
 -0.73427439    
  -1.3939570    
  0.79542607    
   1.0303631    
 -0.56209713    
 -0.49643701    
 -0.47000375    
  0.86349237    
 -0.32783478    
 -0.34858543    
  0.40388393    
 -0.47253862    
  2.50638649E-02
  0.26388636    
  0.21780635    
 -5.33879064E-02
 -0.70613438    
  0.25782922    
  1.50376419E-02
  0.34214187    
   1.0807866    
  -1.0426534    
 -0.26304469    
  0.19986591    
  0.70753580    
  -1.1130010    
  0.95048189    
  6.70302436E-02
 -0.82977051    
   1.1296569    
 -0.81202263    
 -0.61436617    
  0.74049342    
 -0.18001212    
 -0.10574487    
  0.18871136    
 -0.43618679    
  0.48891231    
  0.69766849    
 -0.73146600    
 -0.25086829    
  0.22555047    
  0.55410594    
 -0.66589755    
  0.20942971    
  0.31633744    
 -0.92053688    
  0.28501904    
  0.84328997    
 -0.38839996    
 -0.76141512    
  3.20883021E-02
 -0.18442918    
  0.48258242    
  3.89863574E-03
  0.68337202    
 -0.67948860    
   1.4261855    
  -1.1269429    
 -0.10599906    
  0.14544082    
 -0.48447248    
  8.99962932E-02
  0.21985944    
  0.19105527    
 -7.03525320E-02
 -4.16727476E-02
   1.2088242    
  -1.7015773    
  0.93697095    
 -0.70688629    
  8.33817348E-02
 -0.14871109    
  0.99184453    
  -1.3847306    
  0.25754502    
  0.55892521    
 -0.38631269    
   1.1397595    
 -0.79288858    
  0.42067474    
 -0.41780499    
  4.75612693E-02
  0.42708763    
 -0.24067585    
 -0.64230758    
  0.50390524    
 -0.51692051    
  0.99276638    
 -0.17265946    
 -0.43671781    
 -4.25597690E-02
 -0.29808822    
   1.0188019    
 -0.17090662    
 -0.78702450    
  7.94369578E-02
  0.11332858    
  6.59579188E-02
 -5.62649257E-02
 -0.30607089    
  0.44401363    
 -0.25371808    
  0.26762649    
  0.44163540    
  0.21493958    
 -4.09416147E-02
  -1.1697395    
   1.1192313    
 -0.59883660    
 -0.23031197    
  0.83228356    
 -0.81445765    
  0.26534975    
  0.33917856    
 -0.27616552    
  0.72815096    
  -1.0183804    
 -4.87903021E-02
 -6.64450079E-02
  8.06299150E-02
 -0.25534660    
  0.48130330    
 -9.72784683E-02
  0.42690557    
  -1.2006115    
  0.39421654    
 -0.40095028    
  0.30110517    
  0.12663275    
  2.17872728E-02
 -0.18404731    
  0.73872459    
 -0.44458684    
  0.28961083    
  0.10420381    
 -0.47837207    
   1.4795015    
 -0.67701000    
  2.23471057E-02
 -0.37821549    
 -5.52626066E-02
  0.70865113    
 -0.21617483    
 -0.58155626    
  0.43000636    
  -1.1939224    
  0.54619271    
 -0.21449380    
   1.0479064    
 -0.18366480    
 -0.30121428    
 -0.20491810    
  0.16602437    
  1.96360499E-02
 -0.21622317    
  3.44223157E-03
  0.58242691    
 -0.46578965    
  0.17361900    
 -0.22378652    
 -7.68323839E-02
  0.67031914    
  8.99672359E-02
 -0.89381802    
  0.20714317    
  0.12136075    
  0.61903942    
 -0.65392661    
 -0.49516982    
   1.1257490    
 -0.51082546    
 -0.57682353    
  5.89741096E-02
   1.0112005    
 -0.11538202    
  0.43964630    
  0.10547629    
 -0.76333249    
   1.2106619    
 -0.80296218    
 -0.98480523    
  0.87147683    
  2.95587443E-02
  0.18286079    
  -1.2248540    
  0.83410519    
  0.58933467    
  -1.6261513    
 -0.28394353    
 -0.12715508    
  0.23326167    
  0.29437113    
  0.36464316    
  0.26129538    
  0.45076901    
 -0.70514393    
 -0.21455961    
 -0.33135727    
  0.21837029    
   1.3583970    
  1.22253187E-02
  -1.1677787    
 -0.19807003    
  0.41494405    
 -0.12014417    
  0.69491875    
 -0.79556215    
  3.46856453E-02
  0.66821772    
 -0.59872013    
  0.20099199    
 -0.17311563    
 -1.03627378E-02
 -9.46158841E-02
  0.39523467    
  0.49788886    
 -0.38153502    
  0.23180148    
  0.21329485    
  -1.0485663    
  0.43703961    
  0.62896889    
  -1.0535342    
  0.63793147    
 -0.24913357    
  0.26644975    
  -1.1007606    
  0.93292564    
 -0.61037505    
  2.76516285E-02
  1.80183426E-02
  0.42316470    
 -0.20002127    
   1.4726361    
  -1.1831696    
  0.17606311    
 -0.19223599    
 -0.41914508    
  0.72966254    
  -1.2913464    
   2.1297832    
 -0.93016779    
 -0.61748075    
  0.37671578    
 -0.10845177    
 -4.75526452E-02
 -2.96560377E-02
  5.21289632E-02
  0.22884168    
  0.39531291    
 -0.42869219    
  7.54125267E-02
 -0.15981634    
  7.28760270E-08
  7.28760270E-08
  0.12282093    
 -0.32697001    
  0.44307640    
 -0.37245890    
 -3.63675207E-02
 -7.33312368E-02
 -7.27268029E-03
 -0.17071049    
  0.26136485    
  7.38697872E-02
  0.64883608    
 -0.83177716    
  0.68568462    
  5.46585582E-02
  0.70460618    
  -1.3493007    
 -0.28318772    
  0.27640814    
  0.84437817    
 -0.63908005    
  2.73241103E-02
  1.07240733E-02
  1.58735421E-02
 -0.32602817    
  6.68088272E-02
 -5.95620535E-02
 -0.77198720    
 -3.17487568E-02
   1.8492163    
  -1.0240513    
  6.82858229E-02
  0.48067275    
  4.00053710E-02
  -1.0414538    
   1.0055219    
 -0.74315739    
  0.34981367    
 -0.26780054    
  0.72224730    
 -0.59315479    
 -2.94820612E-08
 -0.30045083    
  0.18698342    
  6.01686016E-02
 -0.12419025    
 -0.32415187    
 -0.17435324    
 -5.59585951E-02
  0.37873226    
 -0.18924214    
 -0.18948999    
  0.93199402    
 -0.67351115    
  3.27897817E-02
  0.61779779    
 -0.48225206    
  0.87507743    
 -0.62689781    
  0.30673027    
 -0.69045544    
  0.21233268    
 -0.21233268    
  8.25209171E-02
   1.1640786    
 -0.66120529    
  0.60231781    
  -1.1151415    
  0.58778673    
 -0.52012819    
  0.29350600    
 -0.14202949    
   1.0206869    
 -0.20308542    
 -0.14679036    
  0.61856532    
  -1.4086665    
  8.24762806E-02
 -4.69169058E-02
  0.67774534    
  0.78926325    
  -1.0630002    
 -0.48114398    
  0.39280671    
  5.57417870E-02
  9.47626084E-02
 -0.70694041    
   1.2431937    
 -0.57821733    
 -0.22314368    
  7.11761182E-03
 -0.68607986    
  0.63888425    
  0.61387867    
  5.29017486E-02
 -0.15893307    
  2.64916606E-02
  0.43056494    
 -0.40263614    
 -0.93123233    
  0.29170606    
 -0.12382525    
  7.86429420E-02
 -7.41078332E-02
  0.54200852    
 -0.29119682    
  0.99871415    
 -0.95395613    
  0.57725632    
  0.11251834    
 -0.39204201    
  -1.1011156    
  0.36714628    
  9.90910828E-02
  0.92754811    
  -1.2668545    
   1.3016884    
 -0.71316606    
 -5.67259863E-02
   1.1528845    
 -0.59493762    
 -0.35445035    
 -0.35894498    
  0.13182555    
 -0.19757685    
  0.44044486    
  0.37586454    
  0.38084403    
 -0.82793617    
 -0.16766453    
  0.24822317    
  0.48574585    
 -0.11921272    
 -0.56068957    
  0.84460902    
 -0.60210508    
  0.28546727    
 -0.72239542    
  0.35713169    
   1.1228111    
 -0.44414538    
 -0.34722659    
 -0.12699966    
 -0.15458485    
  0.97243541    
  7.31224641E-02
  -1.4210804    
  0.20348272    
 -0.48821905    
  0.89968300    
 -0.22733878    
   1.3449093    
  -1.3878605    
 -0.12328389    
   1.0044833    
 -0.91304928    
 -0.21991259    
   1.1132889    
 -0.49331969    
  0.56116390    
 -1.37072615E-02
  -1.1011246    
 -1.13852331E-02
 -5.08917868E-02
  0.82993633    
 -0.49231720    
 -0.30211249    
  0.31633744    
 -0.19254291    
  0.83350438    
  0.19782576    
 -1.10497251E-02
 -0.23869599    
  -1.2765546    
  0.68184769    
  0.24116190    
  0.59839469    
  -1.1010691    
  0.13445345    
  0.64524359    
  5.06342668E-03
 -0.53467691    
 -0.16522700    
 -4.50681411E-02
 -0.56050289    
  0.43202433    
 -0.18070990    
  0.22410923    
  5.26437350E-02
 -0.28159571    
  0.23280565    
  0.20763941    
 -0.42598674    
 -9.00606960E-02
   1.1546065    
 -0.81216866    
 -8.53229314E-02
  0.50187886    
 -0.28116751    
 -9.53103155E-02
  0.83600986    
 -0.86499745    
  0.31845379    
 -0.26826376    
  0.70011592    
 -1.39860595E-02
 -0.75487262    
 -4.59850766E-02
  0.41716102    
 -0.17152750    
  0.28152826    
 -0.52716202    
 -0.47235915    
  0.25410578    
  0.36396551    
  0.15075505    
 -0.86791712    
  0.45953232    
  0.87327337    
 -0.87766886    
  7.22180456E-02
  0.21325858    
  0.17845085    
  6.43652976E-02
 -2.09980793E-02
 -0.33012623    
 -0.45462450    
   1.3124102    
  2.77797952E-02
 -0.25523591    
 -0.49910679    
  1.60517097E-02
 -4.22825813E-02
 -4.06836048E-02
  0.76167870    
 -0.98136801    
   1.0455025    
  -1.2347444    
  0.42267707    
  0.86804658    
 -0.63471591    
  0.75345391    
 -0.63627136    
 -0.44718915    
  0.21256140    
 -5.62649257E-02
  0.55547327    
 -0.90619403    
   1.2599127    
  -1.0249668    
  0.13172457    
  0.86699426    
  -1.1214780    
  0.86864299    
 -0.84843999    
 -0.50418127    
  0.76346374    
  9.13744792E-02
 -8.21574032E-02
  0.18639061    
 -0.23655808    
 -0.16006288    
 -8.25617611E-02
  0.85371763    
 -0.74141389    
  0.37194252    
 -5.98358028E-02
 -0.26209641    
  0.77184892    
 -0.40546504    
 -0.46518415    
 -0.42488319    
  0.48097280    
 -0.26018465    
 -0.11483938    
  0.61618602    
   1.4809550    
 -0.88368934    
 -0.12014417    
 -0.59205091    
  0.95279568    
 -0.56240088    
  5.48658483E-02
  0.31602407    
  -1.0030298    
  4.07330552E-03
  1.21211810E-02
  0.33474952    
  0.39970154    
 -7.73703214E-03
 -0.24275212    
 -0.49202642    
  4.35711071E-02
  0.23700079    
  3.01229712E-02
  0.47702619    
  -1.0344193    
   1.1491283    
 -0.66561484    
 -0.31248116    
 -0.32777640    
   1.2361761    
 -0.74369937    
 -0.13459006    
   1.4124328    
 -0.10318426    
 -0.40146831    
 -0.47171426    
 -0.55278993    
  0.38946474    
  4.10799645E-02
  0.38144296    
  -1.2838980    
   2.0072403    
  -1.1426446    
  0.43815127    
 -0.33439964    
 -0.16679043    
 -0.14732485    
 -0.22612442    
  0.61558890    
 -0.35437348    
 -0.14398532    
  0.56340128    
 -0.34558150    
  5.87388165E-02
  0.92297983    
 -0.60147989    
  0.24670801    
  -1.0130277    
 -9.89817232E-02
 -0.10343541    
   1.4544321    
 -0.63217020    
  0.62616414    
  -1.0176432    
  0.72593695    
 -0.51621634    
  0.97021544    
 -0.85845685    
 -7.52707273E-02
 -0.29750213    
  0.19467209    
  0.41861555    
 -3.62794548E-02
  4.91402578E-03
 -0.47787762    
   1.4260093    
 -0.33932519    
  -1.3730491    
   1.6083846    
 -0.97767317    
 -0.52114934    
   1.1581266    
  -1.2468547    
   1.0917157    
 -0.89998817    
 -0.40333971    
  0.61363506    
   1.0800505    
 -0.61220396    
 -0.44399479    
 -0.19656408    
   1.6744884    
  -1.5512559    
  0.30385497    
  0.26605946    
 -0.42826381    
  6.39488325E-02
 -0.25765550    
  0.45024881    
 -0.38023844    
 -0.17876901    
  0.90860146    
 -0.32793260    
 -0.19671023    
 -0.17711776    
 -6.94468571E-03
 -0.13005325    
  0.54821336    
 -0.47552326    
  0.58819640    
  -1.1931030    
  0.70989811    
 -0.22231327    
  0.54106909    
 -0.60976547    
   1.3907291    
  -1.0638260    
 -0.10821372    
  0.72131813    
 -0.84267896    
  8.12825561E-02
  0.53433889    
 -0.23740621    
 -0.69314742    
  0.15808943    
  0.97491568    
  7.70269558E-02
 -0.86335135    
  0.80745173    
 -0.17884323    
  0.45689732    
 -0.30453393    
 -0.76546764    
 -0.12260228    
  0.39673144    
  0.17154264    
 -0.89436555    
   1.0555289    
 -0.28141239    
 -0.42651835    
   1.0566074    
 -0.97492951    
  6.08554222E-02
 -0.33426079    
  0.24557053    
  0.49783844    
 -0.32429171    
 -0.21891534    
 -0.23695147    
  0.38201958    
   1.3105007    
  -1.1774251    
  0.13153243    
  0.11622556    
   1.1512345    
  -1.8369285    
  0.43473569    
 -6.62491918E-02
 -0.14336424    
   1.1038686    
  -1.0765762    
  0.89451712    
 -0.52827245    
 -0.28147924    
  0.43219554    
 -0.54821330    
  0.18430363    
  0.15838519    
 -0.38317993    
  6.78902939E-02
  0.15359874    
 -0.61667705    
  0.95598346    
  0.24737567    
 -0.36221522    
  0.83589542    
 -0.96264678    
 -0.40997964    
  0.20395626    
 -0.44882712    
  0.91513407    
 -0.64789051    
  0.19986591    
  2.50459109E-02
 -0.31757081    
  0.20945828    
 -0.22412807    
  0.74123359    
  2.54938211E-02
 -0.90944910    
  0.14763601    
 -2.48150732E-02
  0.31982335    
  0.57513577    
 -0.61231494    
  0.39786062    
 -0.43254602    
   1.0986123    
  -1.2975416    
  5.12933917E-02
  0.66315663    
  0.29584518    
  -1.3027732    
  0.61310452    
  4.41499241E-02
 -0.28657517    
 -5.45591414E-02
  1.39211025E-02
  0.27259183    
 -0.30538177    
  0.30538166    
 -0.13102818    
 -0.19358483    
  0.91629070    
 -0.19443326    
  0.98553532    
  -1.5928509    
 -0.30661926    
  0.14231636    
  5.94235845E-02
  3.77403945E-02
   1.6954457    
  -1.3669416    
 -0.21898547    
  0.42056471    
 -0.25287268    
  0.19394970    
  7.24550411E-02
  0.27346846    
 -0.37227935    
 -0.15020207    
 -0.67266852    
   1.5175005    
 -8.92865658E-03
 -0.56824780    
   1.1829081    
  -1.1829082    
 -0.38070819    
  0.31528994    
 -6.39751256E-02
  0.14769477    
 -0.48777735    
  4.13283072E-02
  0.99788916    
 -0.34186006    
 -0.81355971    
  0.14120340    
 -0.18975677    
  0.82792163    
  0.52292591    
 -0.94704211    
  0.13062014    
  0.13353153    
 -9.35262218E-02
  0.18372138    
  0.29291320    
 -0.85720199    
 -4.61298637E-02
  0.27254668    
 -0.32995746    
  0.70893109    
  0.25528386    
  -1.0397222    
   1.0804749    
 -4.24872227E-02
 -0.75398868    
  0.51377308    
 -0.25795907    
  0.41116321    
  3.53523195E-02
 -0.67323703    
  0.36524007    
 -0.27286696    
 -0.38125083    
  0.30311254    
   1.1734771    
 -0.96959937    
 -0.38549289    
  4.55566421E-02
   1.6334392    
  -1.0137771    
  2.15526074E-02
 -0.36064237    
 -5.01673482E-02
  0.59348673    
 -0.74229240    
  0.35181260    
  0.15751953    
 -0.26843646    
  0.79880095    
  -1.3424163    
  0.19237195    
 -0.22836536    
   1.5578691    
 -0.59753650    
 -0.48250642    
 -0.27051413    
  0.72456330    
 -0.57102072    
  0.78546673    
 -0.70150143    
 -1.35135651E-02
 -0.13062033    
  0.16077313    
  0.22116128    
 -4.32501957E-02
 -0.26762649    
   1.1282527    
 -0.62977761    
 -8.94065127E-02
 -0.12500326    
 -0.33213374    
  0.28483734    
   1.0608718    
 -0.41736999    
 -0.72973680    
  0.29849276    
  0.17306209    
 -0.28510156    
  0.91629064    
 -0.91114914    
 -0.41318730    
 -0.26975599    
  0.11947381    
 -0.18774161    
   1.2953224    
  0.46047196    
  -1.0735762    
 -0.34032583    
 -9.72423926E-02
  0.69314736    
  0.11825577    
 -0.42744395    
  0.29418284    
  0.46757099    
 -0.17719257    
 -0.61397499    
  9.39524323E-02
 -0.21435067    
 -0.30466020    
  0.52713037    
 -0.71770525    
  0.46446350    
  3.07717808E-02
  0.50271189    
 -0.22773656    
 -0.33391809    
  0.37402377    
 -0.20367841    
  3.00769322E-03
  1.72067899E-07
 -0.10769875    
 -0.19511206    
 -0.31794551    
  0.87872243    
 -8.21717829E-02
 -0.56783581    
  0.22934638    
  0.27613151    
 -5.37635153E-03
 -0.51352453    
  7.37859383E-02
 -5.59284650E-02
  0.39657602    
 -7.09077343E-02
  0.94588065    
  -1.4450597    
  0.17792605    
  0.15099917    
  0.93579632    
 -0.71568763    
 -1.53141515E-02
 -0.59335750    
 -5.60212974E-03
   1.2607566    
 -0.85529137    
  0.53743470    
 -0.77757597    
  0.40546501    
  0.79133928    
  -1.0800799    
  0.99293768    
 -0.96783179    
  0.20815577    
 -0.14801741    
  0.28573465    
 -0.28573465    
  7.13248178E-02
  0.24323039    
 -0.29147714    
  8.73279721E-02
  0.18115929    
  -1.0615183    
   1.1921384    
 -0.57309902    
  3.55593190E-02
  0.55273008    
 -0.13137998    
  0.19936763    
 -0.41608456    
 -3.99326198E-02
  7.14589059E-02
 -3.50914560E-02
  0.16732870    
 -0.66631991    
  0.36136964    
 -0.16929214    
  0.38915148    
  0.29423949    
 -0.78552055    
  0.93546051    
 -0.43110764    
 -0.14285098    
 -0.36689267    
  0.23068254    
 -0.33304462    
  0.24798204    
   1.5437773    
  -1.4125853    
  0.80361778    
 -0.96324754    
 -1.94180775E-02
  0.48399830    
  3.26923579E-02
  0.19105530    
  0.13322932    
  0.30237284    
 -0.65934986    
  0.16914360    
  0.20460524    
 -0.60752267    
  0.21239910    
  0.33293876    
 -0.15525761    
  0.46806371    
 -0.24647194    
  4.25594859E-02
  0.16261803    
 -4.66004387E-02
 -0.37244713    
 -0.36402777    
  0.89766800    
  7.66823813E-02
 -0.84962189    
   1.4891270    
 -0.48615095    
  -1.1058064    
 -9.85644162E-02
  0.91549367    
 -0.21440978    
 -0.91826910    
  0.34422150    
 -0.29590273    
 -3.35763060E-02
   1.3194766    
 -0.88358521    
  0.38528377    
  0.63573635    
  -1.3288835    
  0.11348191    
 -0.15734868    
  0.20230003    
  0.14310074    
 -0.14310084    
   1.2698841    
  -1.3263963    
  0.99954832    
 -0.61497164    
 -2.40330342E-02
 -4.98717576E-02
 -4.95008677E-02
 -0.47659230    
  0.54299515    
  0.37713456    
 -3.31092328E-02
 -0.13778360    
  0.33322009    
 -0.46935233    
 -0.16068217    
 -0.28057173    
  0.37948954    
  0.57102668    
  0.33580133    
 -0.60130024    
 -0.75632602    
 -0.46134561    
  0.61051506    
  0.38401332    
 -0.20294081    
  0.32072404    
 -0.75632602    
  3.32570635E-02
   1.2765106    
 -0.98999763    
  0.10641242    
 -0.21372432    
  0.29836705    
  0.43121773    
 -0.24889599    
 -0.12596840    
 -5.63528687E-02
 -0.24142545    
  0.26434913    
  0.79282606    
  -1.1621258    
 -0.43457332    
  0.98477733    
 -0.41258273    
  0.10821377    
  0.40759963    
  1.27120512E-02
 -9.95297283E-02
   1.0931710    
  -1.6680185    
  0.30407584    
 -0.29584554    
  0.17958577    
  9.77975875E-02
 -0.23721710    
  0.29161137    
  0.17986776    
 -0.18576746    
 -0.13607042    
  0.27402985    
 -0.71925843    
  0.26358449    
 -0.34054568    
  0.82917535    
  0.10859719    
  0.34949020    
 -0.26584023    
 -0.47247592    
 -0.45623741    
  0.67474991    
  0.28236300    
 -0.32296410    
  0.21537855    
  -1.3796350    
  0.26304492    
   1.6853906    
 -0.72257996    
 -0.61090904    
  0.13412906    
  0.32867122    
  0.27250746    
 -0.58047420    
  0.87273294    
 -0.16534309    
 -0.46476495    
 -0.31925783    
  8.88534486E-02
 -0.39139450    
 -0.35581967    
  0.88680047    
  0.36961907    
 -0.49314013    
  0.88964385    
 -0.74521607    
 -0.40719086    
  0.13998735    
  3.97402383E-02
   1.2434434    
  -1.2391237    
  0.69744819    
 -0.35117206    
 -0.57265764    
  0.27270570    
 -0.54430139    
  0.72456324    
 -0.31203091    
  0.92656630    
 -0.34505898    
  0.48853177    
 -6.14299029E-02
 -0.86051255    
  7.41077587E-02
 -6.60435930E-02
 -0.14217442    
  0.10536058    
  0.77894264    
 -0.90772331    
  0.20882368    
  7.05301240E-02
 -0.13404372    
  0.17615493    
  0.20441234    
  0.11871608    
 -0.43962407    
  0.89994138    
 -0.63372391    
  0.75620538    
  -1.1111912    
 -0.17979300    
  0.13226806    
 -0.88793558    
   1.0914183    
 -9.85644162E-02
   1.1274101    
 -0.23286819    
 -0.71955121    
 -0.27990848    
  0.75116545    
 -0.32815611    
  0.85595614    
  -1.2789652    
   1.0471636    
 -0.62705725    
 -7.23206177E-02
  -1.1833534    
   1.0318037    
 -0.74157369    
  0.95961338    
 -0.17185020    
 -0.19069000    
  0.21808892    
   1.0838643    
 -0.36899528    
 -0.64948636    
  0.12758003    
  0.99603349    
  -1.4677099    
  0.40546498    
  0.34830651    
 -0.45499104    
 -0.26800939    
  0.98407072    
 -0.33066374    
   1.2794310    
  -1.9285185    
  0.36140528    
 -0.14171582    
  0.96029091    
 -0.66313857    
 -0.43018979    
 -9.96674672E-02
 -0.17103194    
  0.57504022    
 -5.69868498E-02
  0.28768215    
 -0.34484047    
  6.51457626E-03
 -1.63670629E-02
  0.15838519    
 -0.23732832    
  0.44742951    
 -0.41579226    
 -4.24089730E-02
  0.43276665    
 -4.06268612E-02
 -0.28930950    
 -3.26261879E-03
 -0.28116748    
  6.29138052E-02
  0.36959931    
  0.50009406    
 -0.46694186    
  0.38163283    
  5.41650839E-02
 -0.44947746    
  0.19464222    
 -0.75150663    
  0.99218291    
 -0.43807691    
  0.24824026    
 -0.13599737    
 -0.33746040    
  0.98514509    
  -1.1462404    
  0.75425005    
 -0.45143881    
 -3.04902270E-02
  0.11399168    
  0.30071810    
  0.20456725    
 -0.71675724    
 -5.61548918E-02
 -0.27691010    
  0.36662519    
 -0.28878269    
   1.5258647    
  -1.4333620    
  5.84962964E-02
  0.49015912    
  0.26717153    
 -0.43887666    
 -0.18067011    
  0.17237130    
 -0.21622317    
 -0.32277352    
  0.39268529    
   1.0287002    
  0.24542233    
  -1.1732739    
 -0.20585220    
 -4.75408025E-02
  0.36339393    
  0.24783614    
  -1.0685802    
  0.19797738    
  0.64338583    
 -4.70059924E-02
  5.71585223E-02
  0.10536061    
 -0.11296501    
 -5.49157970E-02
  0.87120336    
 -0.92931080    
  9.76383463E-02
 -8.34938362E-02
 -0.37776268    
   1.0116009    
 -0.39067182    
 -0.37189376    
  0.11458325    
  8.72485414E-02
 -0.45497346    
  0.44973812    
  0.40458983    
 -0.57594824    
 -5.11294827E-02
  0.60404718    
 -0.46072772    
  5.79472333E-02
  0.40814257    
  0.56697327    
  -1.3437349    
 -0.15933195    
  5.74108139E-02
  0.32040253    
  0.16080414    
  0.32924658    
 -0.38656083    
 -0.45883024    
  0.61458504    
  0.52182263    
 -0.38080740    
  -1.2229406    
  0.76826775    
   1.0340738    
 -0.25281951    
 -0.54244488    
 -0.41457379    
  0.70484310    
 -0.41129604    
  0.46229839    
  0.77446395    
  -1.6162521    
  0.23503847    
   1.2690393    
  -1.6363885    
  2.88481601E-02
 -0.18707228    
  0.61286628    
 -5.08046746E-02
 -0.28876838    
  7.53493756E-02
  0.33011574    
 -0.37127393    
  0.12615138    
  0.46768627    
 -0.16074644    
 -6.18173666E-02
 -0.27519983    
 -0.25513831    
   1.3095305    
 -0.51571357    
  0.15255868    
  0.50661004    
 -0.74759841    
  0.94365036    
  -1.5777482    
  7.50906020E-02
  0.45391765    
  1.64375152E-07
  0.79213589    
  -1.3490527    
  0.73245877    
 -0.38193446    
 -0.26903090    
 -4.90073673E-02
  8.31987560E-02
 -6.95931390E-02
  0.56090182    
 -0.15243833    
  2.07414832E-02
  0.59944868    
  5.17764837E-02
 -0.50422168    
  0.40462101    
 -0.97186077    
  0.99027091    
 -0.95087886    
 -1.73164345E-02
  0.98301029    
 -0.48714301    
 -0.13657556    
   1.6657491    
  -1.7958021    
  0.19497256    
  0.85502326    
 -0.37259698    
 -0.21786651    
 -0.61716127    
 -0.25830749    
  0.88637400    
 -0.66956615    
  9.29962173E-02
  0.75853008    
 -0.32639679    
 -0.42061684    
  0.13543805    
 -0.40546504    
  0.42199427    
  0.62180984    
  -1.0240014    
  0.91236162    
  0.32487553    
 -0.34475699    
 -0.66933650    
 -0.27857348    
   1.0616688    
 -0.35565141    
 -0.37772036    
  0.22314332    
  0.15967919    
 -0.26007688    
 -0.16855535    
   1.1774526    
  -1.2976797    
  0.96192944    
 -0.44670808    
 -0.84642124    
   1.4644477    
  -1.1420974    
   1.3443142    
  -1.2270252    
   1.1940423    
 -0.75872415    
 -5.25054932E-02
  0.47571516    
 -0.38064992    
 -0.86377287    
  0.64551908    
 -0.31237462    
  0.82927948    
 -0.54472721    
  9.27419439E-02
 -0.19497262    
 -0.26028293    
  0.46661964    
  0.10196506    
  0.58267176    
 -0.23676850    
 -0.72617745    
   1.1400311    
 -0.92889982    
  9.02263913E-03
  8.32619891E-02
  0.26045528    
 -0.18359612    
 -0.51167619    
  0.39261690    
 -0.12210280    
  0.38358247    
  0.24762020    
 -0.48918447    
 -0.19536379    
 -0.16736536    
  0.12182342    
  5.23681417E-02
  3.39571177E-03
 -0.18571699    
  0.82310075    
 -0.56861687    
 -0.29615656    
  0.16443220    
  0.40906879    
 -0.35291377    
  0.15755780    
 -0.26938584    
 -0.44438067    
  0.65368831    
 -0.19415623    
 -1.51517158E-02
  0.99973351    
 -0.74503219    
 -0.47593850    
  7.34275579E-02
  0.17045221    
   1.6242530    
 -0.58587694    
 -0.75443238    
 -0.41960943    
   1.2768896    
 -0.77120548    
  0.41572177    
 -0.84729797    
   1.2367624    
 -0.56163383    
  6.64307028E-02
 -0.53764719    
 -8.43668580E-02
 -5.42629361E-02
 -0.18306549    
 -9.84398574E-02
 -0.15415074    
   1.2738847    
 -0.61285692    
 -0.13310745    
  1.01181306E-02
  0.97113466    
  -1.3749233    
   1.3478771    
 -0.48208690    
 -0.40652284    
 -2.89875101E-02
 -0.29863498    
 -4.50529009E-02
  0.90236926    
 -0.89777148    
  0.90707415    
  0.87623990    
  -1.3839837    
 -0.34574583    
  0.59979159    
  8.68124589E-02
 -5.85751645E-02
 -0.67248046    
 -0.14135398    
 -0.11060987    
  7.32722208E-02
  0.19671012    
  0.12961753    
  0.61359459    
 -0.72113609    
 -0.92286253    
   1.9172459    
  7.01766834E-02
  -1.5215485    
  0.96606582    
 -0.62467939    
  0.29135180    
  0.40912151    
 -0.56755483    
   1.1809634    
 -0.65311611    
  0.45886600    
 -0.76787078    
  0.10777134    
 -4.43111062E-02
  0.45080751    
 -0.43794546    
  0.56371522    
 -0.54472721    
  0.50011015    
 -0.43930101    
  0.22137223    
 -4.34850007E-02
  8.51579830E-02
 -0.56758386    
  0.24059066    
 -0.10956220    
  0.85329485    
 -0.60588646    
  0.10151742    
 -0.65908062    
  0.18311884    
  0.40413633    
  0.16848530    
 -0.27502856    
  0.71509391    
 -0.63277817    
 -0.64267176    
  0.44442022    
 -0.20177875    
 -0.26888946    
 -0.44895017    
  0.78085285    
  0.61786419    
 -0.58778656    
  0.70236409    
 -0.39270282    
 -0.58507299    
  0.40057516    
 -9.95673835E-02
 -0.18159989    
 -4.42548692E-02
 -0.22201286    
  7.61238262E-02
 -0.10477911    
  0.28622755    
 -5.38248867E-02
 -4.71785031E-02
 -0.19692034    
 -0.23052357    
  0.27087507    
  0.11211740    
  0.26469243    
   1.3150147    
  -1.3999144    
  0.49551904    
 -0.35777730    
   1.0089235    
 -0.75109434    
 -0.13353150    
  1.61036402E-02
 -2.91755255E-02
 -0.22396615    
  0.24994193    
 -6.96800351E-02
  8.87283161E-02
 -0.48393658    
  4.48953100E-02
  0.52053452    
 -0.22677320    
  0.65232527    
 -0.69694221    
 -0.17852639    
   1.1645705    
 -0.57174569    
 -0.78795516    
   1.1850097    
 -8.48183967E-03
 -0.19500831    
 -0.85700667    
   1.0365639    
  -1.0316978    
  0.13595574    
  5.76292053E-02
  0.23111162    
 -7.24001974E-02
  0.10365279    
 -0.31576517    
   1.2375787    
 -0.93419814    
 -4.13414463E-02
  0.38358247    
 -0.47889271    
  0.69493139    
 -0.49783844    
 -3.88689041E-02
  2.70695332E-02
  1.76474769E-02
 -0.25048164    
 -0.11078534    
  8.42182711E-02
  0.56400174    
 -0.66085148    
  0.71618474    
  0.83928001    
 -0.39523125    
 -0.94048530    
  0.42121330    
 -5.50595932E-02
 -0.47000343    
  0.27247259    
 -0.76460606    
  0.73248678    
 -0.15712240    
 -0.11000104    
  0.66961658    
  0.48672807    
  -1.0428777    
  0.19150636    
 -4.97904941E-02
  1.19406516E-02
  1.47278039E-02
 -2.96759643E-02
 -0.25995752    
  5.32446057E-02
 -0.19125023    
 -3.65338773E-02
 -0.12361397    
  0.60230064    
  0.79055113    
 -0.31015486    
 -0.51857990    
  0.42326978    
 -0.79633135    
  0.32082230    
  7.59089589E-02
 -4.48503532E-02
 -0.13396814    
  0.27093431    
 -0.31015480    
  0.43296254    
 -0.10169869    
 -0.24759124    
 -0.78046256    
 -0.30486050    
   1.4625219    
 -0.33463886    
  0.11206883    
  0.10076533    
 -0.52211535    
 -2.20761150E-02
  0.56216365    
 -0.27671611    
  0.69649744    
 -0.79516870    
 -0.15168467    
  0.36440364    
 -0.24662064    
  5.22508137E-02
 -0.11551272    
   1.3791257    
 -0.92974150    
  0.10379699    
 -0.73631936    
  0.64802694    
 -0.39019755    
 -0.39416543    
   1.0126220    
 -0.29177219    
 -0.14058176    
 -0.22471695    
  0.21840781    
  0.22314344    
 -0.34053099    
  0.44386446    
  0.19065830    
 -0.43806627    
 -0.45031548    
  0.46194384    
 -0.37837875    
  0.97765958    
 -0.11957035    
 -0.72034740    
  0.32112408    
 -0.74514234    
  0.35948002    
  0.14909604    
  0.10873332    
  0.11170398    
  0.59349155    
  -1.1910820    
  0.74591708    
  0.28651318    
 -0.97966051    
  0.36736521    
  0.62796110    
  -1.2314039    
  0.23139365    
   1.0154350    
 -0.94300491    
  0.58243513    
 -0.10265399    
 -0.60523540    
   1.0513061    
 -0.16925862    
 -0.56269425    
 -7.46616721E-02
 -0.24965492    
  0.61289716    
 -0.27429485    
  0.19582334    
 -0.37389854    
  0.11589823    
  0.39407989    
  0.35412705    
 -0.56274569    
  0.19581410    
  0.29857624    
 -0.87968433    
 -4.23591100E-02
  0.33578506    
 -4.93055508E-02
  0.32662508    
  0.95210034    
 -0.36895406    
  -1.0827504    
  0.18731633    
 -8.92785862E-02
  0.91551208    
  -1.0619107    
 -3.67015265E-02
  0.71166641    
 -0.29689863    
  5.69868907E-02
 -7.25393668E-02
  0.13196275    
 -0.21698143    
  0.41565210    
 -0.59865648    
 -4.10668273E-03
 -4.63241525E-02
 -0.21562871    
  0.99344975    
  0.24624102    
 -0.16270119    
 -0.19441617    
 -0.28473654    
  0.83801126    
 -0.49108970    
 -0.11908311    
 -0.44001278    
   1.1966735    
  -1.2682672    
 -0.99130058    
   1.2175641    
  6.92003742E-02
   1.2077450    
  -1.4135970    
 -0.60435164    
  0.51473951    
  0.10026933    
  0.78909957    
 -0.91709381    
   1.1721461    
 -0.33522916    
 -0.40633526    
  0.20894410    
 -0.94204319    
   1.1218901    
  3.13612185E-02
 -0.86692882    
  2.41948795E-02
  0.44325462    
  0.40290451    
 -0.79945779    
   1.1456509    
 -0.79891086    
  0.17693086    
 -0.37879691    
 -0.35573533    
  0.59195107    
 -0.51516396    
 -0.40112680    
  0.72509897    
 -0.24459867    
  0.51563340    
 -0.17229979    
 -4.36752066E-02
 -0.12337890    
   1.4498855    
  -1.4006143    
 -0.22154218    
 -0.16960278    
 -7.88583681E-02
  0.55594605    
  0.20173980    
  0.53317040    
 -2.42694598E-02
 -0.83914220    
  4.89494130E-02
 -0.35123014    
  0.31886497    
 -0.17185023    
 -0.14701460    
   1.2814366    
  -1.2200135    
  0.41534534    
   1.4755856    
  -2.0826581    
  0.13030468    
  0.15866531    
  0.13014741    
 -5.57635985E-02
  0.95081329    
  0.22480431    
  -1.1792082    
  0.82600409    
 -0.57030278    
  3.82560194E-02
  0.57066154    
 -0.86822212    
   1.2003562    
 -0.96930164    
 -0.32564297    
 -9.57070664E-02
   1.0824709    
 -0.33617654    
 -0.35993353    
 -0.45879057    
  0.29469988    
  0.21047615    
 -0.23525630    
  0.84883261    
 -0.55311841    
 -0.19035377    
  0.79866880    
 -0.97455943    
 -1.94180515E-02
  0.85399824    
 -0.61760932    
 -0.24031788    
  0.15975922    
 -0.11359739    
   1.3192465    
 -0.48437774    
 -0.81624597    
  0.93891108    
 -0.16771038    
 -0.70689315    
  0.71199942    
 -0.81008160    
  0.22466907    
  0.51326174    
 -0.10373966    
 -0.79088962    
  0.61663228    
 -0.17895381    
  5.87581806E-02
   1.3739905    
 -0.44045797    
  -1.3693449    
   1.1676052    
  6.51460420E-03
 -0.99390131    
  0.78205729    
 -0.58234411    
 -0.41848046    
 -0.18669794    
   1.0791254    
 -0.70213175    
 -0.22585467    
  8.66343006E-02
  0.65724045    
 -0.14310075    
 -0.27535143    
 -0.18625066    
  0.98769540    
  1.45564098E-02
  -1.2820905    
  0.37371638    
  0.45783326    
  9.02956072E-03
 -0.40434203    
 -0.27319705    
  0.18526706    
  0.27193356    
 -0.64662713    
  0.94267756    
 -0.45347446    
  0.11157070    
  6.52713776E-02
 -0.29135180    
  0.34223270    
   1.1081402    
 -0.50938994    
 -0.63328224    
  2.66682357E-02
 -0.58358479    
   1.3367374    
 -0.44721705    
 -0.76546776    
  0.53795439    
 -2.43606418E-03
 -0.28281593    
  0.45902103    
  0.25176889    
 -0.85314405    
 -0.26797700    
   1.5046191    
  -1.3222977    
  0.55612564    
  0.68495536    
 -0.34283814    
 -0.59243315    
 -0.24279641    
 -0.12592688    
  0.25802603    
 -0.29327184    
  0.31313986    
  0.38893589    
 -0.19035377    
 -0.51621634    
  0.14250007    
  0.37640098    
  8.96887630E-02
 -0.19415615    
 -0.16111913    
   1.2447388    
  -1.5025678    
   1.1713187    
 -0.44261223    
  8.77390057E-02
  0.28517875    
 -0.17722197    
  7.43644983E-02
  -1.2789358    
   1.4667974    
  -1.3015878    
  0.23825727    
 -0.93649328    
   1.7303907    
  0.42752281    
 -0.93473798    
  0.45525569    
 -0.56966603    
 -4.12429534E-02
  0.45006943    
 -0.47134683    
 -0.14641479    
  0.85379702    
 -0.35214198    
  0.12057076    
 -0.42004740    
  0.26105940    
  0.45222259    
 -0.97091186    
 -4.39550634E-03
 -0.79022110    
  0.91823047    
 -0.23975340    
  0.23197149    
  7.78199779E-03
 -0.23975340    
  0.92316365    
 -0.41628644    
 -0.17817572    
 -0.23026118    
  0.13353141    
  0.50219488    
 -0.23026116    
 -0.41894832    
  0.52876341    
 -0.31745422    
 -3.66973598E-03
 -0.16772270    
 -0.48225206    
  0.98170918    
  0.65001398    
 -0.97077882    
   1.2032453    
 -0.97069168    
 -0.10312136    
  0.33829618    
 -0.28540665    
   1.1603061    
  -1.1100738    
 -0.39400348    
  0.30673048    
 -0.52030450    
  3.63677815E-02
  0.69314730    
 -0.89608800    
  0.45027927    
  3.52288820E-02
 -6.76200911E-02
  0.16989909    
 -0.64568084    
   1.4855101    
  -1.0305196    
   1.0730789    
  -1.0001723    
 -1.97243541E-02
  0.15812698    
  7.53218308E-02
   1.1558293    
  -1.5075592    
  0.29327196    
 -0.35333616    
  0.26602066    
  0.75162274    
 -0.82741630    
 -0.28506070    
 -0.16467701    
   1.2975980    
 -0.45826825    
 -5.19951656E-02
 -0.26912868    
  0.91334534    
 -0.81536472    
  0.29763231    
 -0.11809264    
 -8.39153025E-03
 -0.31424892    
 -0.31893474    
   1.0216511    
 -0.28198394    
  5.40672429E-02
  0.48661140    
  0.80371475    
  -1.3494567    
  0.24820745    
 -0.83093077    
  0.48690566    
 -1.69017371E-02
  3.35226804E-02
 -0.17684223    
 -0.12560047    
  0.72425693    
  0.68045443    
  -1.0307149    
 -0.11363554    
 -0.41699257    
  0.12260251    
  4.14373390E-02
  0.15993276    
 -0.43904141    
   1.3477564    
  -1.1901274    
  0.63304335    
 -0.35478058    
 -0.29084176    
  2.50014011E-02
  0.30299625    
  0.33950704    
 -0.44520530    
 -0.12201486    
  9.80821550E-02
 -0.10190633    
  0.77230543    
  -1.0138158    
   1.3272691    
  -1.0119243    
  3.55254579E-03
 -9.67296138E-02
  0.34370044    
 -0.50898087    
  0.63625979    
 -0.57373953    
  0.36872330    
 -0.13096856    
  6.80286996E-03
 -0.11863077    
 -7.11764395E-02
  0.58047420    
 -0.77433759    
  0.79701400    
 -0.14189439    
 -0.38247550    
  1.87622011E-02
 -5.73769361E-02
   1.2195979    
  -1.3188530    
  0.99646717    
 -0.19817691    
 -0.67954159    
  4.52909060E-02
   1.3760949    
 -0.20513339    
  -1.0692978    
  0.67294461    
  -1.2707814    
   1.3397743    
  -1.1033856    
 -0.20067070    
  0.29205847    
  0.41271690    
  0.14502583    
   1.0161363    
  -1.2645973    
  0.53926343    
 -0.86173165    
  0.51435906    
 -0.45009720    
 -0.23777287    
  0.67723179    
  0.43531805    
  2.05487926E-02
 -0.45319641    
 -0.12480772    
  0.83644956    
 -0.63963115    
  0.48110780    
 -0.65699881    
  0.50489074    
 -0.45020118    
  0.22482283    
 -0.17296933    
 -0.15503775    
  0.83883268    
 -0.66796350    
  0.46639788    
 -0.91465020    
  0.42708763    
  0.51509482    
  -1.2519643    
  0.50634646    
  0.63776982    
 -0.99878299    
  4.25596796E-02
  0.43286425    
 -2.12453082E-02
  0.15852337    
 -0.74141395    
  0.78495455    
 -0.19900103    
 -0.30102232    
  0.15650906    
  0.44359815    
 -6.55973628E-02
  0.29371729    
 -0.37699345    
 -0.30181646    
  0.87339079    
 -0.72484815    
 -7.31646642E-02
  1.31148435E-02
  0.57393825    
 -0.70236373    
  3.63675095E-02
  8.22380632E-02
  0.10305544    
  5.20350672E-02
 -7.30250180E-02
 -0.58415687    
  0.11778309    
  0.23180157    
 -0.10068850    
 -0.34583798    
  0.39945891    
  5.08916974E-02
  0.52296549    
  5.28756604E-02
 -0.53471386    
   1.0638261    
  0.42342320    
 -0.84867829    
  -1.4605510    
  0.41100508    
   1.3625338    
 -0.76801711    
 -0.31237462    
 -9.15669799E-02
 -3.24852727E-02
  0.61976451    
  0.95120704    
 -0.57841867    
 -0.87686849    
  0.86100894    
  0.43291184    
 -0.45445704    
 -0.63498080    
 -0.31077793    
  0.51734620    
 -0.37393394    
  4.74396870E-02
  0.14361568    
  0.44802493    
 -0.40226486    
  0.63391948    
 -0.17758691    
 -0.81804025    
  0.97680730    
  -1.1851526    
  0.30864727    
  0.26459605    
 -0.23194027    
 -5.36209941E-02
  0.15656909    
  0.23753218    
   1.0306395    
 -0.78825355    
 -3.88617963E-02
 -0.64092183    
  0.48754796    
 -2.75497194E-02
 -9.97893885E-02
  0.16989908    
 -0.39381453    
  0.52539104    
  0.71795106    
  -1.0412685    
 -9.59412456E-02
 -1.04712946E-02
  0.52959585    
 -0.42634284    
  0.22060858    
  0.47727430    
  -1.4363453    
   1.2033103    
 -0.61847121    
 -0.57823837    
  0.59289068    
 -9.53100845E-02
   1.3962446    
  -1.2307302    
  0.11514294    
 -0.69617277    
   1.3771621    
  -1.1898024    
   1.2719604    
 -0.92691016    
 -7.76728466E-02
  8.12255815E-02
  0.36444631    
  7.36210775E-03
  0.53019679    
 -0.48245469    
  0.51501250    
 -0.35587946    
  0.74259990    
 -0.96673810    
 -0.19131732    
   1.0300496    
 -0.76675892    
  0.41161877    
 -2.95741148E-02
 -0.84466839    
  0.53408241    
 -0.15847023    
  2.49391664E-02
  0.93386912    
  -1.4637592    
  0.47417903    
  0.74268109    
  -1.2465863    
 -0.26495370    
  0.91629088    
  0.42548814    
 -0.90679109    
 -0.36974704    
  0.16014765    
  0.88993734    
 -0.19231625    
  2.22952990E-03
 -0.51977408    
  0.70432055    
 -0.81093013    
 -0.10074180    
  0.11727071    
 -6.78226203E-02
  0.63676262    
  3.86849828E-02
 -0.20489566    
 -0.36650780    
  0.53965479    
 -2.34021059E-07
 -0.38268495    
  8.72928128E-02
  0.57845539    
 -0.62276644    
  0.31639236    
 -0.52030450    
  5.40670045E-02
 -0.70829892    
   1.7633706    
 -0.95839536    
  0.27307063    
  0.31205788    
  0.58905315    
  -1.2559325    
 -0.19574443    
  0.22494379    
 -0.13868326    
  0.28871453    
 -0.26422364    
 -3.27897668E-02
  0.14337879    
  0.12218592    
  0.67704368    
 -0.18492232    
 -0.56844378    
 -7.51696229E-02
  0.51897091    
 -0.72918689    
  0.11676331    
  0.44677654    
  0.44052625    
  0.48770317    
  -1.0414538    
 -0.35001373    
 -7.76252076E-02
 -0.13417201    
  0.56181115    
 -0.32947922    
  0.24087189    
   1.0900562    
  -1.2267874    
 -0.18893671    
  0.47661886    
 -0.27675295    
  0.83636862    
 -0.61033076    
 -6.26133755E-02
  6.13520201E-03
  5.93645312E-02
  0.45146123    
 -0.49866748    
 -0.47910839    
  8.41617435E-02
  0.70429558    
 -0.23093413    
 -0.47785544    
  2.22727414E-02
  0.92068636    
 -0.48484993    
 -0.17381075    
  5.92280664E-02
 -3.57763842E-02
 -7.92152584E-02
 -0.43825486    
  0.94044119    
 -0.16981886    
 -0.18902795    
  0.15503773    
 -0.19301687    
  0.85097784    
 -0.22279915    
 -0.89669073    
  0.90866697    
  0.54295701    
 -5.69261685E-02
 -0.24803232    
  -1.2676182    
  0.10821378    
   1.5088146    
 -0.11083647    
  -1.4416533    
  0.97016984    
  -1.0442778    
  0.87707013    
 -0.47160473    
  0.28286284    
 -1.70525927E-02
 -0.41782597    
  0.25255752    
 -0.19105524    
  0.91699219    
 -0.98598534    
  7.59856924E-02
  0.64313674    
 -0.44468594    
 -8.33817646E-02
 -0.41325918    
  0.26991960    
 -7.82523379E-02
 -0.12800947    
  0.80553162    
 -0.45593005    
  6.02591895E-02
 -0.45031548    
  0.58931464    
 -0.42085016    
   1.8464383    
  1.69804152E-02
  -1.4553733    
  4.78080399E-02
 -0.54498130    
  0.92640889    
  0.31049061    
 -0.37637216    
 -0.44662336    
 -3.70942838E-02
 -0.26848760    
  0.20239736    
 -0.22937408    
  0.54613256    
 -0.43531784    
 -1.76370330E-02
 -0.34504974    
  0.42372283    
  0.90968984    
 -0.89014548    
 -0.10536054    
  3.17487493E-02
 -0.43721384    
  0.29571435    
   1.0423948    
 -6.85900450E-02
 -4.54194611E-03
  0.10778530    
 -0.27774069    
  -1.1446184    
 -0.13272464    
  0.49390933    
  0.93809861    
 -0.67331439    
 -0.36839634    
  0.87801266    
 -0.85214913    
  0.26726213    
 -0.25878772    
  0.65443265    
 -0.57731533    
 -0.32482144    
  0.36314026    
  5.12931570E-02
  0.63430679    
 -0.33685103    
  0.56302029    
 -0.81509310    
  2.36099493E-02
  0.63304335    
 -0.22314346    
  8.81061051E-03
  0.72445011    
 -0.88593793    
  6.72730133E-02
 -0.31785172    
  0.13889769    
  0.94189686    
 -0.45086226    
 -0.57203829    
  0.59642988    
 -0.71930397    
 -0.31272805    
  0.41028458    
  0.88106221    
  -1.1730269    
  8.62959921E-02
  3.92931327E-03
  0.17246917    
 -6.47583902E-02
 -0.12352115    
   1.1566554    
 -0.54871053    
  0.25348139    
 -0.50914371    
  0.93899995    
  -1.0769430    
  0.10084859    
 -0.26091161    
 -0.33798292    
   1.1733497    
 -0.99014682    
   1.0380794    
  0.12452070    
 -0.39314446    
 -0.70546752    
  0.90965712    
 -0.56671244    
 -0.14830256    
  0.88870257    
  -1.0310190    
  0.36409810    
  2.72111408E-03
 -0.24512240    
  0.48336893    
 -0.40012583    
 -0.15521598    
  0.14880584    
 -0.55240685    
  0.79402852    
 -0.12921180    
  0.62168831    
 -0.53899664    
 -0.27193367    
  0.70522648    
  -1.3055923    
  0.78384387    
  0.73973286    
  -1.5822253    
  0.58330250    
 -0.10660968    
  0.94260794    
  -1.1149794    
  0.21718539    
 -0.87149268    
  0.45198524    
  0.52884400    
  0.33135733    
 -0.51082546    
  0.27802011    
 -1.30296350E-02
 -0.16348375    
 -0.18154959    
 -0.21622318    
  0.23001665    
   1.0955637    
 -0.70080984    
 -0.43671778    
   1.4121479    
 -0.26853165    
  -1.0613779    
 -2.21739020E-02
  0.22044940    
  0.19837910    
 -0.17000808    
  0.27093431    
 -8.62845257E-02
 -0.16046922    
 -6.70444220E-02
 -6.40520230E-02
  0.96563673    
 -0.92746389    
  0.85050309    
 -0.86559761    
  9.77268368E-02
  0.58970064    
  7.19204992E-02
 -0.68605506    
  8.78943205E-02
 -0.19207770    
  0.58996302    
 -0.96644062    
 -0.52039492    
  0.88503808    
  0.21357428    
 -0.43969852    
  0.70550847    
  0.59783715    
  -1.2453579    
  5.03537245E-02
  0.26852641    
 -0.18300454    
  5.96597977E-02
  0.38070819    
 -0.45273921    
 -0.47416157    
  0.28266963    
   1.0074812    
 -0.86270642    
  0.33647209    
 -9.77975503E-02
  5.65874130E-02
  0.20682997    
  9.53102037E-02
  0.67138100    
  -1.2515410    
  1.27389012E-02
  9.26216766E-02
 -0.25737697    
   1.5383108    
 -0.99229079    
 -0.42437467    
   1.5717317    
  -1.6884139    
  0.55251873    
 -0.21887901    
  0.28768221    
 -0.29479969    
  0.13353144    
 -0.18107219    
  0.25629583    
  0.10449035    
 -0.43460631    
 -0.55058390    
  0.85426641    
 -0.38338915    
 -6.30841106E-02
   1.0345906    
 -0.68820077    
  0.58559126    
  0.85900307    
 -3.95621806E-02
  -1.2901773    
  0.64200830    
 -0.66274971    
 -0.55886745    
 -0.40808618    
  0.65707129    
  0.14064901    
  0.26345459    
 -0.44577619    
  0.12766328    
  0.49497047    
 -0.42622688    
 -6.50046021E-02
 -3.03051602E-02
 -0.16705398    
  0.31679925    
  0.57743144    
  2.93063372E-02
  1.43372742E-02
  0.22952901    
 -0.68609983    
 -0.64918411    
  0.46122882    
  0.32673991    
  0.33542407    
 -0.92860389    
   1.3684369    
  0.29273668    
  -1.0778214    
 -0.35491264    
 -8.82924199E-02
  0.35552043    
 -0.53170681    
   1.1016657    
 -0.67501980    
  2.65894141E-02
 -0.24301915    
  0.63182539    
 -0.79281467    
  3.01098973E-02
 -7.47598633E-02
  0.80533385    
 -0.45783311    
  1.60002392E-02
  0.50125635    
 -0.32158357    
 -0.17650311    
 -7.55697712E-02
  0.49152786    
 -0.57698929    
  0.77860826    
 -0.77120084    
  0.89163506    
 -0.82387298    
 -8.63848329E-02
  0.37492827    
 -2.61794385E-02
 -5.73143288E-02
 -0.49965227    
  0.63843685    
  0.87994111    
  -1.4213859    
  0.43309098    
 -0.22178192    
  0.10331742    
  0.12118558    
 -0.17798325    
  0.10471095    
  5.83076151E-03
 -0.28381363    
  0.45932910    
 -0.56941986    
  5.85941449E-02
  0.17824839    
 -0.39027485    
  0.80925381    
   1.0219197    
  -1.4790314    
 -9.24874544E-02
  0.36593422    
  0.74933428    
  -1.0735170    
 -0.21021612    
   1.2913282    
 -0.38425398    
 -0.58778656    
 -0.16251889    
 -0.19415614    
  0.24387968    
  0.56174588    
 -5.69079779E-02
 -0.13224539    
  0.31306392    
 -0.65987229    
  1.23494317E-07
  0.22387040    
 -0.28768221    
   1.6710652    
  -1.8674383    
  0.10724562    
  0.21634063    
  0.36008197    
 -0.68839657    
  0.53701973    
  0.50303924    
 -0.89065874    
  0.28870216    
  0.77248406    
  -1.0693825    
  0.25314197    
   1.1362345    
 -0.72545838    
 -0.71889961    
  0.25901419    
   1.0771303    
  -1.7837912    
   1.3845922    
  3.84340025E-02
 -0.73328650    
 -7.07008094E-02
 -5.65123521E-02
  0.20278248    
  2.19100509E-02
 -5.95812999E-08
 -4.43111062E-02
 -0.19600683    
  0.25567931    
  0.53670734    
 -0.83665937    
  0.48582420    
 -0.53214848    
  0.45862427    
  0.23452263    
 -7.60994777E-02
  0.65764034    
  -1.1267143    
   1.1458081    
  -1.0400757    
  0.83624810    
 -0.88420242    
 -0.25886154    
  8.28357711E-02
  0.87092566    
 -0.72698832    
  0.76141506    
 -0.63561261    
   1.1070960    
  -1.1264515    
 -0.32868490    
  0.12329831    
 -0.12783328    
   1.5141279    
  -1.3130440    
  0.63182539    
 -0.22018330    
 -0.27301195    
 -6.00181222E-02
 -0.26167738    
   1.2804378    
  0.56984341    
  -1.4750299    
  0.38480309    
 -0.19789088    
 -0.44438064    
  8.73421356E-02
 -0.11551272    
  0.55786484    
 -0.26916280    
 -5.98604940E-02
  0.81668556    
 -0.85980994    
  3.38423601E-03
  0.30110517    
 -0.21072094    
 -0.24340907    
   1.0165993    
 -0.88405252    
  0.82235903    
  1.35442000E-02
 -0.57088995    
 -0.57830775    
  4.60912623E-02
  0.51621646    
  0.66865629    
 -0.87052238    
  0.70459455    
 -0.75866175    
 -0.38484567    
  0.23531403    
   1.4373860    
  -1.5347142    
   1.0715839    
 -0.95825505    
 -0.10447896    
  0.82115662    
 -0.86620963    
  0.10489964    
  0.10619027    
   1.1728981    
  -1.3042992    
 -8.43070447E-02
  0.50245720    
  0.14085753    
 -0.39819232    
 -1.45988064E-02
 -0.31249714    
 -3.06147579E-02
   1.0634593    
 -0.71302128    
  0.81174093    
 -0.82275003    
  0.76435149    
  -1.0631658    
   1.2577260    
 -0.74690038    
 -0.57768846    
  0.37302983    
  0.20166922    
 -0.30175254    
  0.63049614    
 -7.84273967E-02
 -0.53202796    
  0.29657114    
 -0.27304065    
 -0.16846433    
  0.45323536    
  0.16120620    
 -0.31876412    
  0.56980258    
 -0.41516450    
  0.21727848    
  -1.0684824    
  0.36350077    
 -0.21720898    
  0.81813604    
  0.52893758    
 -0.79679990    
 -6.34013861E-02
  0.24969685    
 -0.17610846    
  9.03841481E-02
  0.76460606    
  -1.1934916    
  0.12460519    
   1.4867265    
  -1.2298487    
 -9.75614786E-03
  0.33553794    
 -0.62104386    
  0.69314724    
 -0.23407264    
 -0.27313614    
  0.65074468    
 -0.33986795    
  0.28370607    
 -0.50486737    
   1.1717767    
 -0.87915629    
 -9.28499922E-02
 -6.13005906E-02
 -7.14588836E-02
  0.39720067    
 -0.49436420    
 -0.28995213    
  0.20479451    
 -0.37267533    
   1.3521147    
 -0.86083370    
  0.71107763    
 -0.84837526    
  0.21023056    
 -0.35188082    
  0.18954186    
 -0.45713705    
  0.26759535    
 -0.20163722    
 -1.60859749E-02
   1.2426735    
 -0.68228585    
  0.64736181    
  -1.1758317    
 -0.18336903    
 -0.30673006    
   1.4741957    
 -0.28053233    
  0.55739295    
 -0.83647609    
  0.66360539    
 -0.55961573    
  6.85811862E-02
 -0.37705430    
 -0.14926070    
  0.19444273    
  0.59179479    
 -0.41888800    
   1.4681545    
  -1.9114900    
  0.22103594    
  0.54565513    
  0.60769045    
  -1.2232428    
  0.36073890    
  0.39170104    
  0.13166384    
 -0.70253670    
  0.63287610    
  0.49547800    
 -0.93976307    
  0.46216062    
  1.77024788E-07
 -0.11458951    
  0.25057822    
 -0.85708201    
  0.30772269    
 -0.16111913    
 -0.43024519    
  0.29571435    
  0.32497796    
 -0.10343540    
  0.47360295    
  0.22752528    
 -0.73039854    
  9.85232368E-03
  0.34484056    
 -0.54297251    
  -1.0145935    
   1.0225301    
  0.68720061    
 -0.34847218    
  0.33848211    
  0.13152152    
 -0.76239139    
  0.41920683    
  0.11916074    
 -0.48688543    
  0.18291852    
 -0.41596770    
  0.38258091    
  4.82021198E-02
 -0.41729972    
  0.84218293    
 -0.84665710    
  0.18007703    
  8.26322064E-02
 -1.03989206E-02
   1.2084920    
 -0.11687291    
  -1.4428339    
  0.95131385    
 -0.29600230    
 -0.44612664    
  0.54865533    
 -0.70481575    
  3.23354788E-02
  0.64900553    
 -0.86084914    
  8.60744789E-02
  0.54925287    
 -0.49410120    
  0.51472044    
 -0.28090242    
  0.20207353    
  0.63133889    
 -0.16965055    
 -0.25958496    
 -0.41582787    
 -0.25187251    
   1.8573967    
 -0.69550270    
 -0.49419335    
 -0.10593332    
 -0.38701192    
  0.99340808    
 -0.11058231    
 -0.92154008    
  0.38179538    
  0.38530305    
 -0.30480012    
 -0.59833932    
  1.99013706E-02
   1.2506497    
 -0.24488723    
 -0.33755380    
 -0.57873666    
  0.31105533    
  0.10039750    
 -0.38918042    
  0.32762253    
 -0.66497624    
  0.23052366    
  8.90517309E-02
  0.66817421    
 -0.20604901    
  0.26843035    
  0.11610195    
 -0.35119563    
 -2.21001152E-02
 -0.26740479    
  0.31112775    
 -0.24067588    
   1.8219124    
 -0.85910183    
 -0.10536058    
  -1.5438176    
  0.58628380    
 -0.26048633    
  0.31534481    
  0.16073810    
 -0.26175821    
 -9.05969739E-02
 -8.54450092E-02
  0.16416092    
 -7.87156522E-02
  0.29946604    
  0.42340732    
 -0.15589547    
  0.86254942    
  -1.4166789    
  0.29931608    
  3.41117978E-02
  0.61716121    
  2.27651242E-02
 -0.91147906    
  0.84156716    
 -0.98313099    
 -0.15415072    
   1.0452418    
  -1.2147427    
   1.4420362    
 -0.94145411    
  0.13353153    
 -2.39327960E-02
 -0.29578879    
 -8.74344260E-02
   1.3670753    
  -1.3620119    
 -7.33312517E-02
   1.4353433    
  -1.3620119    
 -8.97702128E-02
  4.32498716E-02
 -5.99633381E-02
  0.13142264    
  0.47980759    
 -0.41773513    
  0.34830672    
  0.58086348    
 -0.69497699    
  0.68579435    
 -0.68946391    
  0.51229525    
 -0.60870874    
 -6.69707134E-02
  0.17071047    
 -0.60249275    
  0.57661349    
  0.11319508    
 -0.15526612    
   1.1882243    
  -1.2240134    
  0.28666937    
  5.03811352E-02
  0.16237460    
 -0.64752084    
  0.18778391    
  0.45727730    
 -0.47692421    
 -2.00406406E-02
  0.93791735    
  9.80437323E-02
 -0.83492285    
   1.0875132    
 -0.67764300    
 -2.20011361E-03
 -0.19117106    
 -3.52820233E-02
 -0.72116017    
   1.1192318    
 -5.92339449E-02
 -0.96779138    
   1.3679932    
 -0.37110183    
 -0.20749225    
 -0.47235912    
  0.86598986    
 -0.95678198    
 -0.30715406    
  0.46719086    
  0.23155898    
  0.11840367    
 -0.63764417    
  4.13853712E-02
  0.24629703    
  0.84477967    
 -0.85539907    
 -0.17029466    
  0.19142187    
  0.63023353    
 -0.63722640    
   1.3238587    
  -1.3595768    
  0.81294835    
 -0.83500820    
  0.21343128    
  1.78577229E-02
  0.65097249    
 -0.77987885    
 -0.90130281    
  0.63355505    
  4.37639002E-03
  0.23960115    
 -6.75212070E-02
   1.0457697    
  -1.4420859    
   1.5509285    
  -1.2152373    
  0.56407022    
 -3.85097452E-02
 -4.24593762E-02
 -0.46759671    
  0.88026494    
 -0.22834058    
 -0.74033558    
  0.92964631    
  0.47640923    
  -1.5850215    
   1.3320876    
 -0.99418062    
 -2.54097227E-02
  0.31845379    
  0.16705422    
 -0.11495910    
 -0.29277098    
  0.36850944    
  0.10700612    
 -6.10209517E-02
 -0.38434157    
 -3.69788073E-02
 -0.38848665    
  0.11890469    
  0.31967586    
  0.59031713    
 -9.06279385E-02
 -0.78411907    
  0.24116221    
  0.27742544    
 -0.32979357    
  0.92698622    
 -0.82485658    
 -8.78944993E-02
  0.30258787    
  0.75269628    
 -1.23054883E-03
  -1.0091407    
  4.29817624E-02
 -6.00181222E-02
 -3.49684879E-02
  0.15465890    
 -3.05322395E-03
  0.80991054    
 -0.34989530    
 -0.90764099    
 -0.14383744    
  0.70140052    
 -0.42343405    
  0.72809434    
  0.14807142    
 -0.18721172    
 -0.30748481    
 -0.37313616    
 -0.32001108    
  1.13638714E-02
  0.61686385    
 -2.46925708E-02
 -0.35222051    
  0.20791732    
   1.3448331    
  -1.2387507    
 -0.27477849    
 -3.03709917E-02
 -9.22311693E-02
  0.21635729    
  0.30024862    
 -0.18289812    
 -0.28652957    
 -0.17041135    
  0.50094068    
 -0.11943981    
  0.85948348    
 -0.19856641    
  0.28912604    
 -0.37351328    
 -0.32687500    
  0.73443395    
 -0.87129331    
   1.1683456    
  -1.4922310    
  0.14953160    
 -2.40975711E-02
  3.98459248E-02
   1.3300548    
  -1.1322287    
 -0.23767167    
  0.62589502    
  0.31131369    
 -0.58746815    
 -0.11527910    
  0.81128734    
  0.38526237    
  -1.3679981    
   1.7475392    
  -1.1032776    
  0.70608938    
  -1.8817427    
  0.76516569    
  1.20119313E-02
   1.1025846    
  -1.5276431    
  7.47601688E-02
  0.25647983    
  0.78696573    
 -0.38698030    
 -0.41985369    
 -0.29327184    
  5.66601306E-02
 -7.47598633E-02
  0.84140992    
 -0.70902044    
  0.87713397    
 -0.73216826    
  0.66862774    
 -0.42425761    
 -0.12389946    
  0.17410783    
 -3.14160697E-02
 -8.01073574E-03
  0.36441946    
 -0.73692203    
  0.63713264    
  1.63270049E-02
 -0.27029026    
 -0.27276319    
  0.78146434    
 -0.93155807    
  0.75210345    
 -0.97828805    
  0.41388977    
  0.14354801    
  0.68731624    
 -0.98669434    
  3.46856453E-02
  0.42546567    
  -1.4370667    
  0.55364561    
  0.99789810    
 -0.20238896    
  0.67542332    
 -0.22762410    
 -0.65419209    
 -0.28657517    
  4.75250185E-02
   1.4865788    
  -1.1169084    
  0.90868181    
  -1.3945540    
  5.97877540E-02
  0.39949498    
 -0.52287388    
  0.73032629    
 -0.76631963    
  0.94620526    
 -0.29858115    
  0.17314695    
 -0.30472350    
 -2.21175738E-02
  6.19394705E-02
  5.98781649E-03
 -0.66083884    
  0.64882672    
  0.60970014    
 -0.20121837    
 -2.64512878E-02
  0.56461084    
 -0.92867643    
 -0.12298945    
 -0.24605513    
  0.44611540    
 -0.16381265    
 -0.14984518    
  2.59754900E-02
  0.45198536    
 -0.30255532    
 -0.29084176    
  0.65003717    
 -0.78537834    
  0.84314829    
 -0.73778790    
   1.0795918    
 -0.90090007    
 -0.35927570    
  0.82927948    
 -3.46855111E-02
 -0.54270071    
  0.39050925    
 -0.78790975    
  0.42927578    
 -7.87397660E-03
  0.26570329    
 -0.21936262    
  0.50704497    
 -0.74923646    
  0.55686492    
 -0.31467280    
 -0.10326651    
  0.28558803    
  0.66443700    
  -1.0699019    
   1.2100861    
  0.53087652    
 -0.85532558    
 -0.28638601    
 -0.50051606    
  0.19716807    
 -3.57179604E-02
  0.23255360    
 -0.28480443    
  0.51769871    
  0.36982986    
 -0.84257716    
  0.51739740    
 -0.17103194    
 -0.37234128    
  3.75249330E-03
  0.69501793    
 -0.83984911    
 -0.34255132    
  0.83237880    
 -0.39491075    
 -0.26433450    
  0.26039001    
   1.8139101    
  -1.0744225    
 -0.93533874    
  0.77614421    
 -7.58112967E-02
  0.19063994    
 -0.66782916    
  0.43078297    
 -0.23572247    
  9.35824886E-02
 -0.27337560    
 -0.20067063    
  4.61870991E-03
   1.1697533    
 -7.73044378E-02
 -0.77190256    
 -0.26236421    
 -0.10536046    
  0.34060436    
 -1.12722027E-07
 -5.29223606E-02
  0.79796416    
 -0.63762134    
 -0.23947993    
   1.5944238    
  -1.6385193    
  0.57125741    
 -0.45165437    
  0.38464367    
  0.61865842    
 -0.24164712    
  0.16260375    
  -1.1073080    
  0.31885055    
  0.35445014    
   1.2434934    
  -1.3246502    
 -0.35254282    
  0.56889999    
 -0.69314718    
 -1.96471252E-02
  0.16093050    
  0.31845394    
 -0.55349189    
  0.21800204    
  0.32063806    
 -0.44100198    
  1.15607744E-02
  0.35705799    
 -1.89452302E-02
   1.4420856    
  -1.9286186    
  9.73282829E-02
 -0.14745289    
  0.70706826    
 -0.43468976    
 -0.29124725    
  0.49062288    
 -0.28090242    
 -0.55961567    
  0.66226971    
  0.64130378    
 -0.42585492    
 -0.44120872    
  0.97150660    
 -0.18067010    
 -0.80845791    
  0.16362964    
  0.88329953    
 -0.46161467    
   1.0382456    
  -1.3095607    
  0.39019763    
 -0.64383411    
  0.21389604    
  0.42993799    
  0.28161955    
  0.81991839    
  -1.5114090    
   1.4100173    
 -0.18897255    
  -1.1788993    
  0.52030456    
 -0.56909442    
 -0.13543788    
  0.13209924    
  0.88985747    
 -0.98818207    
   1.0403677    
  0.32070327    
  -1.1979989    
 -0.34909061    
  0.64535677    
 -0.91396260    
  0.11519559    
   1.0652465    
 -0.93886483    
  0.30466053    
 -9.53100920E-02
   1.3202735    
  -1.2351153    
 -2.06192378E-02
  0.95844513    
 -0.69181639    
 -0.74220312    
  0.25069356    
  0.35493428    
  0.66061157    
 -0.54012185    
  0.37991637    
  0.57351404    
  -1.1833533    
  3.01529523E-02
 -0.66387659    
   1.2078115    
 -0.77287060    
   1.2035576    
 -0.74555516    
 -0.81290084    
  0.29063636    
  0.77794367    
 -0.63395834    
  0.13926215    
  0.21779594    
  0.65489101    
 -0.75046933    
 -0.24250402    
   1.0898015    
 -0.94971281    
  0.70613432    
  -1.1826954    
  0.65560913    
  0.25646195    
   1.2304686    
  -1.7727927    
  0.34423411    
 -0.22443308    
  0.33416554    
  0.73276770    
  -1.4098777    
 -3.70410904E-02
 -0.25064069    
  0.16191256    
   1.8197154    
  -1.1767770    
  0.26507044    
  0.32241470    
 -0.89248008    
 -0.30748463    
  0.31845385    
  0.27763188    
  0.19690719    
 -0.11495910    
 -0.13280642    
  0.21557862    
  0.10839351    
 -0.46707276    
  0.22113483    
 -0.23460294    
  0.77449286    
 -0.17360969    
  -1.3462163    
   1.7366999    
  -1.0188601    
  0.29635504    
 -0.11810696    
 -0.12399773    
 -7.18255937E-02
 -0.16963658    
  0.84308749    
 -0.31394324    
  0.34422150    
 -0.78495455    
  0.19821997    
 -0.16791457    
  1.11319888E-02
  4.68555987E-02
 -9.98981595E-02
  7.75193702E-03
 -3.86861945E-03
 -0.15479675    
 -0.15113865    
  0.10008334    
  2.81709414E-02
  6.71392158E-02
  0.57129759    
 -0.55412948    
  0.33647218    
  0.64009279    
  0.19848317    
 -0.94765788    
  0.25056088    
 -2.13341359E-02
  0.50379276    
 -0.61185229    
 -0.42824537    
  0.37267518    
  0.52030456    
 -0.44687679    
 -0.37926280    
  0.26368943    
  0.24799755    
 -3.95308807E-02
 -7.82523528E-02
 -0.23483960    
  0.23192835    
 -0.13728671    
 -0.16705401    
 -0.20551340    
  0.51856273    
  0.60876000    
 -0.49161938    
 -0.23673169    
  0.54414070    
 -0.63263363    
  0.21097003    
  0.68446392    
 -0.76859778    
 -5.80806993E-02
  7.36333355E-02
 -0.20479432    
   1.2909843    
  -1.3656749    
  0.56019896    
 -0.29940534    
 -1.26583967E-02
  0.16411018    
 -4.42059785E-02
 -0.27458560    
  1.47604188E-02
 -0.56604671    
   1.6016660    
  -1.2791151    
  1.39211025E-02
 -5.68873845E-02
  0.70043755    
 -9.73232556E-03
   1.0553085    
  -1.7411473    
  0.27792588    
  0.25782919    
 -0.16653769    
  0.77370596    
 -0.17738014    
 -0.52197832    
 -0.29497781    
  0.27927852    
 -0.66199219    
  0.93933612    
  0.32994184    
 -0.79850775    
 -6.73523396E-02
  0.27738318    
  0.32127318    
  0.25156465    
 -0.92243910    
  0.63417304    
 -0.26610962    
  0.77365869    
  -1.0412194    
  0.50523251    
 -0.79424316    
  0.30089247    
  0.36802739    
 -0.40410349    
  0.20916860    
   1.1761048    
  -1.1119802    
  0.74016124    
  -1.0679754    
  3.39016095E-02
  4.48141657E-02
  0.27060476    
 -0.29072624    
  0.29376122    
  6.04211865E-03
  0.30188778    
  0.37913787    
  -1.0524387    
  0.36233571    
  0.98158878    
  -1.0639138    
 -0.12648401    
  0.85847104    
  -1.0891334    
  0.50704497    
  0.67884070    
 -0.45116195    
 -0.37428221    
  0.26185796    
  -1.0885369    
  0.54337287    
  0.52728319    
 -0.20210375    
  0.74538642    
  -1.3281384    
  0.12216770    
  2.95587238E-02
  0.10584585    
 -0.13041733    
  0.57443070    
  0.32277328    
 -0.33404121    
 -0.27175674    
  0.23423426    
   1.4008932    
  -1.8545603    
   1.4534336    
 -0.99976641    
 -0.45366713    
  0.25234276    
  0.85548645    
 -0.63090491    
 -0.84156710    
  0.92953593    
 -0.14411356    
 -6.92101046E-02
 -9.82008316E-03
 -0.59306389    
  0.27419886    
  1.79377999E-02
   1.5518090    
  -1.3584374    
   1.1806254    
  -1.0311956    
 -0.28243846    
  0.24056411    
 -0.74029404    
  0.28595632    
  0.15341032    
  0.42744407    
 -0.34637636    
 -0.25014415    
  0.63908005    
 -0.65499538    
  0.28634411    
  0.17964059    
  0.10804129    
 -0.18836375    
 -0.19182098    
   2.0338125    
  -1.7061901    
 -0.76896584    
  0.57322139    
 -0.19085221    
  0.49765524    
  0.12030514    
 -0.16089055    
  0.12498887    
 -0.37208581    
  0.67787987    
 -0.55673534    
  0.41437387    
  0.39730170    
 -0.54006159    
 -0.57054472    
  0.33193699    
  0.34754264    
 -0.17228059    
 -0.19493504    
 -0.20103857    
  0.41219008    
  0.94431257    
  -1.3810941    
  0.66153246    
 -0.79922187    
  0.96099079    
 -0.69497025    
 -0.16208975    
  0.85523689    
 -0.89462942    
  0.77456266    
 -0.47578183    
  0.69314694    
  -1.0236771    
  0.75350070    
 -0.56887770    
  0.25259060    
 -0.37469354    
  0.24794188    
  0.30110517    
 -0.20763914    
 -0.27039650    
 -0.21511132    
  0.25851065    
  7.69229745E-03
  7.63363764E-03
  0.84294271    
 -0.92615908    
  0.37469351    
  0.19315298    
 -0.15963016    
 -3.63674313E-02
 -0.51367879    
  0.37320411    
  0.89575326    
 -0.96007317    
  0.22733043    
 -0.33036295    
  0.50616348    
 -0.10069863    
  0.24613321    
 -0.40546501    
 -0.39641511    
   1.0189449    
 -0.35783720    
  0.42237556    
  0.21457049    
 -0.96738988    
 -9.85518098E-02
 -0.69314730    
  0.29479966    
 -0.13657558    
  0.37240407    
 -0.15906447    
  8.49568620E-02
   1.0710875    
  -1.5789014    
  0.12028625    
   1.1140481    
  0.95870447    
 -0.99661303    
  0.61272585    
 -0.13564469    
  -1.1345099    
  0.54954004    
 -0.20433438    
  0.35449871    
  2.17632949E-03
 -0.27902406    
 -0.31881291    
 -0.11285440    
  0.34465608    
 -0.37156346    
  0.55701506    
 -0.75214571    
  0.61563325    
 -0.29266953    
  0.97380459    
 -0.82194239    
  0.14080703    
  0.89882588    
  -1.3057845    
  0.62351364    
 -9.31490213E-02
  0.44427970    
  0.13585509    
  1.46630546E-02
 -0.52844709    
 -0.39441526    
  0.96281052    
  -1.1084507    
   1.4686161    
  -1.3377366    
 -1.49813453E-02
  0.72288913    
 -0.26713753    
  -1.0382690    
  0.55961573    
  0.50928015    
  0.58933222    
 -0.94501352    
  0.78483844    
 -0.76516587    
  0.57434881    
 -0.73610419    
   1.0973393    
  -1.2232661    
   1.5478386    
  -1.1761262    
  0.59768796    
  0.62256980    
  -1.2322696    
 -8.50907117E-02
 -0.18363813    
 -0.17680304    
 -4.33800779E-02
 -0.14842011    
   1.4996232    
  -1.2263297    
  0.11099677    
  2.68731080E-02
  0.62455994    
 -0.16502772    
  0.90086126    
  -1.4188900    
 -7.50352740E-02
   1.0986122    
 -0.66329437    
  0.14085753    
 -0.32149974    
 -5.87387085E-02
  0.60386860    
 -0.46767187    
  0.41371235    
 -2.91688349E-02
 -5.43023162E-02
 -8.13457221E-02
 -7.28050098E-02
  0.19568685    
 -0.71698368    
 -0.32340005    
  6.45385906E-02
  0.78535324    
 -0.37610734    
  0.49331447    
 -0.74032569    
   1.3923149    
 -0.90198791    
 -0.53984231    
  0.20159326    
 -0.26444095    
  0.71188945    
 -0.70649856    
  0.17241617    
  0.91900218    
  0.16134474    
 -0.67337489    
  0.59012681    
 -0.89400321    
 -0.37729439    
  0.30538163    
  8.40830579E-02
 -0.11980110    
 -0.15718545    
   1.5005251    
  -1.4486998    
  8.23708624E-02
 -0.10278000    
  0.62101972    
  9.75741446E-02
  0.71796238    
 -0.12794493    
  -1.0005203    
 -0.47000352    
   1.3771621    
 -0.30724028    
 -0.15241976    
 -0.52218920    
  0.16862266    
 -0.21029526    
  0.36049762    
  0.57015777    
 -0.31950283    
 -0.40085685    
  0.12313265    
  0.12588021    
  0.53315490    
 -0.69314736    
   1.0545429    
  -1.0296192    
 -0.31576517    
  3.31982337E-02
 -0.11676295    
 -0.17500906    
   1.2105087    
  -1.2105089    
   1.7696589    
  -1.1298206    
 -0.41997918    
  0.27776477    
  0.43061700    
 -0.57320672    
 -0.22218613    
  0.61609030    
  0.54436529    
 -0.70369726    
  0.27854979    
  0.54775017    
  0.23317249    
 -0.76951998    
 -0.50931484    
  0.10385010    
 -0.24985775    
  0.13079835    
   1.0394235    
 -0.59513044    
 -6.60136193E-02
 -0.56752092    
  0.20821768    
   1.2244384    
  -1.2434146    
  0.22237678    
  0.69926339    
  0.33494660    
 -0.88621336    
 -0.25472176    
 -0.14283817    
  8.30666423E-02
  0.59019905    
 -0.65764064    
  9.95296016E-02
  8.73036459E-02
  0.10084859    
  2.58262958E-02
 -0.56316340    
   1.0852563    
  -1.0655514    
 -0.77971506    
   1.1436807    
  0.94502652    
  0.59129393    
 -0.61394644    
  -1.1204114    
  0.27625334    
  6.96196333E-02
  8.94451141E-02
  0.67288977    
 -0.79805291    
 -0.29783428    
  2.41948795E-02
  0.74553555    
 -0.60456175    
  0.20287034    
 -0.97894800    
   1.5198257    
  -1.0441990    
 -1.41178761E-02
  0.39434528    
  6.36934582E-03
 -0.16532384    
  0.52421868    
 -0.49106643    
 -0.43301484    
  7.01095983E-02
  0.99247986    
 -0.90764099    
  9.52388719E-03
  0.27576303    
  0.11217171    
 -5.96204698E-02
 -0.11949079    
   1.0998933    
  0.36762643    
  -1.5771631    
  5.83499931E-02
  0.17419158    
  0.10331742    
 -3.11553087E-02
  0.43046650    
 -0.22520341    
  0.20651136    
 -0.70793080    
  0.22058693    
  0.47468549    
 -0.38341710    
  8.93453136E-02
 -0.50419974    
  0.86995047    
 -0.85125822    
  0.75811964    
 -0.50938034    
  0.24810049    
 -0.86148244    
  0.29763231    
 -8.79117101E-02
  7.29490966E-02
  0.14911279    
  2.14141905E-02
 -0.25982514    
  0.19867085    
  0.23211208    
   1.1382908    
 -0.34497502    
 -0.95164198    
  0.77544045    
 -0.25545204    
 -0.30271983    
 -4.12429534E-02
 -0.14310074    
  0.80415976    
 -0.30719468    
 -9.28499922E-02
 -0.58562690    
  0.37590638    
 -0.27883235    
  0.99014676    
 -3.49742994E-02
 -7.56739303E-02
  -1.1170628    
  0.98013091    
 -0.68687749    
   1.1526794    
 -0.83726072    
  0.10383982    
 -0.26154259    
 -0.14529313    
  0.68695509    
 -0.81404078    
  0.30045065    
 -0.29114822    
   1.5071594    
  -1.2656662    
  0.68950427    
 -0.93563741    
 -0.21734633    
   1.2828590    
  0.12488049    
 -0.71170598    
  8.02644938E-02
 -0.42833078    
  0.30988279    
 -0.36440369    
  4.63241711E-02
   1.3071085    
  -1.5169665    
 -4.14568260E-02
 -5.43609783E-02
  0.53292584    
  0.41957268    
 -0.54517323    
  0.40422526    
  0.13662824    
   1.1478833    
  -1.5057960    
 -0.16088110    
  0.83999836    
 -0.95143813    
  0.16799162    
  0.15855920    
  0.40252829    
 -0.57492870    
 -0.12609264    
  7.87409116E-03
  2.32568141E-02
  0.13257308    
  0.29935837    
 -0.25987983    
 -0.29415467    
  0.38358250    
 -0.12221755    
   1.0006319    
 -0.94867229    
   1.1960300    
  -1.0089726    
 -0.16824798    
 -0.81872433    
  0.19166726    
  0.16077311    
   1.4440025    
 -0.93814009    
 -0.27679610    
 -0.13016254    
  0.74129671    
 -0.44135788    
 -1.00167776E-02
  0.74544668    
 -0.46112585    
 -0.14660348    
  0.77319002    
  0.37671578    
  -1.2943567    
 -0.11062942    
  0.20716736    
 -0.32306549    
  0.20949134    
  0.60143888    
 -0.63997257    
  7.89431185E-02
 -4.04096507E-02
   1.1268467    
 -0.85474932    
  0.51448405    
 -0.45355108    
  0.12921165    
 -0.14911279    
  0.18315850    
  0.41241431    
  0.22369757    
  -1.1427621    
  0.16598515    
 -0.33588406    
 -0.14120330    
  0.57239771    
 -0.32954448    
 -0.22873552    
   1.3408865    
  -1.0369815    
 -1.03989206E-02
  0.63578391    
 -0.94340783    
 -2.88481656E-02
  0.99595833    
  0.65551060    
  -1.5945818    
  0.62645602    
  0.14850496    
 -0.56387091    
  0.71163201    
 -0.43615103    
  0.78251636    
 -0.70094979    
 -0.36830497    
  0.87860841    
 -0.66837788    
  8.21578279E-02
  0.85770625    
  -1.1388369    
   1.6049502    
 -0.99542814    
 -0.63982737    
  0.16616602    
 -0.16616593    
  0.76367730    
 -0.43271497    
  1.09889787E-02
 -0.24664131    
  9.97502655E-02
  0.57753742    
 -0.84434175    
  0.39159548    
 -0.19355750    
  0.59715903    
  0.64928889    
  -1.3612690    
 -7.08956569E-02
  0.49270311    
  0.94140899    
 -0.52191162    
 -0.33352578    
 -0.30228093    
  0.59224886    
 -0.74950010    
 -2.94136610E-02
  0.74229264    
 -0.70926189    
  0.11898586    
 -0.33135730    
  0.83639699    
  9.58377793E-02
 -0.41695431    
 -0.37396657    
  0.77497709    
 -0.59136450    
 -0.24351075    
 -0.29456463    
  0.20867470    
  0.20230003    
 -4.49514352E-02
 -0.18924193    
   1.1468145    
 -0.99266386    
  0.87745082    
  -1.1651331    
  0.25951135    
 -5.45209199E-02
  0.48550788    
 -0.36390060    
  0.19997653    
 -0.19997640    
 -0.15669861    
  0.76629812    
  6.42791465E-02
 -0.60386848    
  0.52916205    
 -0.83479762    
 -0.21472496    
 -0.12756108    
  0.40319505    
   1.7962948    
  -1.3405975    
  0.54927009    
 -0.52366406    
 -0.22595631    
  0.94132680    
 -0.20510675    
 -0.56214869    
 -0.30158490    
 -8.03222973E-03
  0.63075680    
  4.20230925E-02
 -0.43363610    
  0.69314706    
 -0.31885061    
  7.56664425E-02
 -0.39439285    
  0.63916320    
 -0.44589108    
 -0.46015128    
  0.29061893    
 -0.31042147    
  0.73428929    
  0.39064041    
  -1.2302901    
 -4.08219285E-02
  0.36129385    
 -0.47907689    
  0.45293143    
  0.22446707    
  1.31405676E-02
 -0.74402833    
   1.6916761    
  -1.4403614    
  0.89381808    
 -0.39849642    
  0.17404082    
 -0.45825672    
  0.13266608    
  0.15154994    
 -0.44531104    
  0.42159459    
 -0.13391246    
 -9.25698653E-02
  7.41078183E-02
 -0.21772352    
  0.30395839    
 -0.40546492    
  0.32542250    
 -6.70107976E-02
 -0.25414714    
  0.28341785    
  0.37948960    
 -0.49487165    
  0.39340216    
  0.58832592    
 -7.99302980E-02
  -1.0079578    
   1.6409365    
  -1.3159586    
  0.53198731    
 -0.29620707    
 -0.15262964    
 -0.84199274    
   1.4374334    
 -0.11321115    
 -0.98686814    
  0.19545089    
  0.46637395    
 -0.31222335    
 -0.47124687    
  3.90293635E-02
  0.32409242    
  0.18577573    
  0.72843689    
  -1.0122945    
  0.20930776    
  0.10566992    
 -0.32649437    
  0.55906385    
 -0.31377381    
 -2.44661123E-02
 -0.20549828    
 -1.53260101E-02
  1.15165310E-02
  4.84267175E-02
  0.44468606    
 -0.45565486    
  2.89874002E-02
   1.0745147    
  -1.0021939    
 -3.37871090E-02
   1.4789456    
  -1.6348162    
 -0.52024049    
  0.73935997    
 -0.26851228    
  0.80292833    
 -5.63802384E-02
 -0.32850400    
 -0.11155264    
  0.17086920    
 -0.11647497    
  0.12169697    
  0.12240174    
  0.32721305    
 -0.67340982    
  0.45523730    
 -0.58737361    
  0.29139271    
  0.20067079    
  0.23937474    
 -0.28114414    
 -0.23386429    
 -0.13781784    
  0.39510238    
 -0.36798185    
  7.41078183E-02
 -1.24999629E-02
   1.0041401    
 -0.76477695    
  0.12326850    
  -1.4425521    
   1.3266822    
  0.61525220    
  -1.3823184    
  0.13353145    
  0.24512249    
 -0.33213374    
  0.67273819    
 -0.25057852    
 -0.24236700    
  0.70572603    
  0.18578774    
 -5.69548868E-02
  -1.2274451    
  0.56318098    
   1.4408299    
  -1.1986512    
 -0.27106118    
   1.0713830    
  -1.1049055    
 -0.63430685    
   1.1104468    
 -0.74382156    
   1.0338539    
  0.19166726    
  -1.0083357    
 -3.99192935E-03
 -0.23319378    
 -0.17627944    
  0.36865118    
  0.21309334    
   1.0827748    
  -1.2630783    
 -7.97067285E-02
 -0.15051840    
   1.8861464    
  -1.6241726    
  0.30702499    
  9.84401032E-02
  0.50926214    
 -0.74287677    
   1.2270594    
  -1.4592903    
 -0.36680311    
  0.48412517    
 -0.31385168    
  0.23718606    
 -7.44145811E-02
 -0.18318042    
   1.0934442    
  -1.0431825    
  0.73161364    
 -0.52827245    
  0.96622336    
 -0.85289454    
  3.56517523E-03
  0.83707821    
  -1.1235746    
   1.4494247    
  -1.1109234    
 -6.99585453E-02
 -0.31213328    
  0.29385129    
 -0.21762356    
 -4.21607941E-02
   1.4330320    
  -1.0387938    
  3.48686837E-02
 -0.13308634    
  0.53751242    
 -0.30939931    
 -0.43274602    
  0.14222719    
  0.59156758    
 -0.15624930    
 -0.32090759    
  6.22130819E-02
 -0.39128026    
  0.91722935    
 -0.66904962    
  0.27940607    
  0.21591511    
  0.15287431    
 -0.66295630    
  0.62984699    
 -0.51744801    
  0.75747788    
  -1.3112966    
   2.0305791    
  -1.6785392    
  0.21498011    
   1.4778718    
 -0.19602780    
  -1.6646177    
   1.2905031    
  -1.1308733    
  0.83433372    
 -0.91985595    
   1.0466923    
 -0.89381790    
  8.09263736E-02
  0.61604488    
 -0.77669466    
  0.91712004    
 -0.37846968    
  0.54322475    
  -1.0654141    
 -0.47737774    
   1.9515333    
  -1.5286766    
  0.85771126    
 -0.56787652    
 -0.35667518    
  0.16136622    
 -0.32632777    
   1.2480936    
 -0.87578064    
  0.19964853    
 -0.26944467    
  0.51323253    
  0.10271280    
 -0.39039469    
 -7.65765309E-02
   1.5113559    
  -1.5646542    
  0.14892347    
 -9.56247225E-02
  4.73060310E-02
   1.2264894    
  -1.8162587    
  0.92576969    
  0.77246398    
 -0.23189636    
 -0.21527626    
 -9.83815417E-02
 -0.27522871    
 -0.20232211    
  0.56048119    
 -0.26826385    
  0.16444030    
 -0.88977420    
  0.86253482    
 -0.52140057    
  0.18729271    
 -0.19395909    
 -0.26236421    
  0.22140269    
  0.55911803    
 -0.56962568    
  0.17407149    
 -0.60811013    
  0.58415699    
 -0.28970420    
   1.3449661    
 -0.42786610    
  -1.0793810    
  0.24760377    
  0.10907118    
 -9.06542912E-02
  3.23186703E-02
 -0.52745306    
   1.0453210    
  0.56889582    
  -1.0118991    
 -3.33362967E-02
  4.95969094E-02
  0.20884845    
  0.49392998    
 -0.15149188    
 -0.82402664    
  0.15293941    
  0.90825856    
  -1.1089292    
   1.8645970    
  -1.5313042    
 -5.22994995E-02
  0.12890673    
  0.12203465    
  0.43884444    
 -0.74143255    
 -0.29358876    
  0.25026083    
  0.37169090    
 -0.35340869    
  0.49769643    
 -0.51229513    
 -3.74574736E-02
 -1.53850615E-02
  7.82521740E-02
  0.10212944    
  0.77691692    
 -0.51879370    
  0.33825642    
 -0.97313446    
  0.59925097    
  0.54545248    
 -0.64621764    
 -0.17831792    
  0.11014338    
  0.29303578    
 -0.66828728    
 -8.86360854E-02
  0.44531107    
   1.5274138    
  -1.5886247    
  5.80808148E-02
 -0.20067075    
  7.73868114E-02
 -0.52391326    
  6.93922266E-02
   1.1617534    
 -0.56531358    
 -9.27379075E-03
  0.35449871    
 -0.93609327    
  2.19789278E-02
  0.12739851    
  3.75628658E-02
  0.47230506    
 -0.40978485    
  0.23775473    
  0.23333056    
 -0.52900773    
   1.1287353    
  -1.0838845    
  0.12361381    
 -0.21062532    
  0.28528693    
   1.2277876    
  -1.1616765    
 -0.30466020    
  0.78262877    
 -0.72066224    
  7.44146407E-02
  0.69314736    
  4.47980501E-02
  0.10650292    
 -0.64958936    
   1.1497415    
 -0.50186646    
 -0.73697543    
 -4.02245745E-02
  0.24382375    
  0.35755157    
 -0.91424769    
  0.73804247    
 -0.75346708    
 -0.16894019    
   1.4601834    
 -0.92631221    
  0.14069992    
  0.17971377    
  0.13189818    
 -0.23929170    
 -0.34758011    
  0.37905654    
  0.60485476    
 -0.74687266    
 -0.31845391    
  8.88903532E-03
   1.1725098    
 -0.91972136    
 -0.66268790    
  0.83868939    
  0.62456602    
 -0.22198668    
 -0.58894336    
  6.06246479E-02
  0.85566616    
  -1.0903133    
  0.13868345    
  0.11217171    
  7.13481009E-02
 -0.11740873    
  0.46536314    
 -0.51364863    
  0.79709327    
  -1.1850448    
  0.50769573    
 -0.42765287    
  0.20372550    
  0.10771088    
 -0.18091422    
  0.36382234    
 -0.36805058    
  0.13459024    
 -3.39015983E-02
  0.94275707    
 -0.87248826    
  0.58778656    
 -0.99146760    
   1.1624823    
 -0.21150571    
  4.44518439E-02
 -0.43047896    
  0.16494747    
 -0.38505614    
  0.34025297    
 -0.37102461    
 -9.41390842E-02
  0.22571555    
 -0.46181801    
  0.85348988    
 -0.68852848    
 -9.66937542E-02
 -6.82679489E-02
   1.1886382    
 -0.96985215    
   1.1715760    
 -0.65726316    
  0.31345677    
 -0.50891912    
  0.36331931    
 -0.16785736    
 -0.51431298    
  0.23960115    
  0.14378774    
 -0.20033994    
 -9.93183777E-02
 -0.31895608    
   1.0875008    
  0.51861644    
  -1.2211185    
  0.39791802    
  0.35008776    
  -1.1497182    
  0.10142005    
   1.6704806    
 -0.43306291    
 -0.75543004    
   1.1594214    
  -1.2969912    
  0.89594132    
 -0.97448623    
  0.79831314    
 -0.76765919    
 -0.11166981    
 -3.87145318E-02
   1.0552897    
 -0.55238998    
 -2.68835351E-02
 -0.18505020    
  0.48626408    
 -0.57536417    
  0.28768203    
 -0.27698663    
  0.94288409    
  -1.0593383    
  4.28916551E-02
  0.56938273    
  0.41762993    
 -0.46631184    
  8.05656239E-02
  0.59427428    
 -0.83695877    
  0.22367679    
 -0.28413481    
 -4.63849157E-02
 -0.26325491    
 -5.96599989E-02
 -0.18890063    
  0.74382150    
  0.52019316    
 -0.76114154    
 -0.22764491    
  0.17855528    
  0.20409556    
 -0.52372915    
  0.66014093    
 -0.66883659    
  0.40691951    
 -0.21302049    
  0.52511173    
 -0.96534663    
   1.2662394    
  -1.0599973    
   1.0925332    
 -0.73995739    
  0.12591481    
  1.12044495E-02
 -8.12040865E-02
 -0.16021116    
 -1.78893562E-02
 -0.27691010    
  0.64685380    
  9.92574915E-03
  0.17198001    
 -0.42966384    
  3.76222059E-02
 -0.63053346    
  0.17942725    
   1.3716955    
 -0.58192158    
 -0.68007517    
  0.15970126    
  1.82820857E-02
  0.13534121    
 -0.34409633    
  0.12961753    
 -0.33725688    
   1.0555749    
 -0.20984782    
 -0.24459869    
 -0.18473406    
 -2.56895628E-02
 -0.48272380    
  0.47899941    
  0.26979947    
 -3.77404913E-02
  0.59205085    
 -0.64677590    
  4.14987085E-08
 -0.37924907    
  0.23854944    
  0.18052155    
  5.54887578E-02
 -0.42121357    
  0.12973633    
  5.90577237E-02
  0.71967411    
  8.36607516E-02
  5.16142361E-02
 -0.11625961    
 -0.74227983    
  0.39097220    
 -0.85953796    
  0.43565601    
 -0.28150520    
   1.1498234    
 -0.80703741    
 -0.64535642    
  0.20430048    
   1.3332834    
 -0.34974042    
 -0.54598951    
  0.54395485    
  -1.2691904    
  0.39575627    
  0.43273211    
  0.53582704    
 -0.29511729    
 -0.26960444    
  0.62578142    
 -0.56880403    
  0.15106890    
 -0.45425522    
 -2.10532565E-02
 -0.14146551    
   1.1936255    
  -1.1364669    
  0.33514839    
 -0.43742725    
  0.25642940    
  0.44945657    
  0.55053318    
 -0.81568611    
 -9.33319032E-02
  0.11617140    
 -0.22314361    
  0.91305965    
  -1.1331835    
  0.15773353    
  0.26598921    
  8.50906000E-02
 -0.16376360    
  0.85691082    
 -0.64019352    
 -0.56680477    
  0.18819629    
  0.95164180    
  0.25400314    
  -1.0873973    
  0.41655579    
 -0.65940905    
  0.80299997    
  0.24207164    
 -0.79850763    
 -0.32542220    
  0.75527877    
  0.41266805    
 -0.11479708    
 -0.39922333    
 -0.26049936    
  0.83336020    
 -0.72523564    
  8.90797004E-02
 -0.21465676    
  0.24266976    
  0.18140009    
 -8.40833113E-02
  0.51082546    
  -1.0881412    
   1.6174415    
  -1.3153548    
 -0.17246923    
  0.67733675    
 -0.70517141    
 -0.52982193    
   1.0325506    
 -0.28605747    
  0.36346996    
  0.27633142    
 -0.69314700    
  0.44792959    
 -0.86199331    
   1.1877803    
  -1.0299354    
   1.6390826    
 -0.67442334    
 -0.79794562    
  0.19349495    
 -0.23166743    
 -0.11535407    
   1.1823430    
 -0.97061843    
  0.69491231    
  0.29427424    
  9.15641058E-03
  -1.1425314    
  0.54137486    
 -0.48967341    
  0.24309811    
  0.66384691    
  -1.2951186    
  7.69609287E-02
  0.21783864    
  0.49105707    
  0.20845273    
 -0.22950612    
  0.68379509    
 -0.42923543    
 -0.49378929    
  0.74258053    
 -8.20542276E-02
 -0.71609622    
 -0.14585175    
  7.17440918E-02
   1.0844095    
 -0.28724852    
 -0.83238918    
  0.37718025    
 -4.75613102E-02
 -0.43897143    
  1.76216178E-02
 -4.00943607E-02
  0.36527404    
   1.0632957    
  -1.0953498    
  7.52705559E-02
  0.77016395    
 -0.84543490    
 -3.98722701E-02
  0.13902485    
 -0.39227808    
 -0.21336602    
   1.6072732    
  -1.3345677    
  0.59824860    
 -0.37428221    
 -3.72216498E-08
  0.20455071    
 -0.53708315    
  0.20649214    
   1.1072810    
  -1.3046404    
  0.36527404    
  0.46960908    
 -0.73957312    
  0.17748894    
  0.73714733    
 -0.57757396    
 -3.91029231E-02
 -0.13090535    
  0.33796951    
 -0.26386175    
  0.24625100    
 -8.47069100E-02
 -0.28952524    
 -0.27910885    
 -1.47423856E-02
  0.50586259    
  0.52446342    
 -0.57969248    
  0.77197582    
 -0.84051806    
   1.0792824    
 -0.42050275    
 -0.73966718    
  0.15257978    
 -0.25266293    
  0.18770514    
 -0.10984468    
  0.51977408    
  0.41800678    
 -0.75670862    
  0.77126509    
 -0.83914220    
  4.89494130E-02
  0.20644426    
 -0.31748259    
  0.10784876    
 -0.26973987    
 -0.60126615    
  0.32880935    
  0.84099865    
  9.05594900E-02
 -0.41525325    
  0.72540796    
 -0.74862635    
  0.32877254    
  4.81945090E-03
  0.63881272    
 -0.80303013    
  0.30939904    
 -0.28146428    
  0.21039024    
 -1.57481842E-02
 -0.84729797    
  6.15576580E-02
  1.48150949E-02
 -0.14763592    
   1.8993903    
  -1.0415958    
  0.24836476    
 -0.60332036    
  0.84876955    
 -0.63598871    
  0.66068131    
 -0.80699259    
 -0.16384372    
  8.89008049E-08
  0.73214918    
 -0.87437642    
  0.91890717    
 -0.21059200    
 -0.79970312    
  1.42522044E-02
  0.38320655    
 -0.32369241    
   1.7051522    
  -1.4042248    
 -6.60089403E-03
  0.95398211    
  0.50417101    
  -1.3106469    
  0.49469602    
 -0.77289939    
  4.78913486E-02
 -0.21152061    
  0.95551169    
 -0.70865130    
  0.70350987    
 -0.69314730    
   1.1020430    
  -1.5879800    
   1.2941911    
 -0.66744685    
  0.27491450    
 -0.98309928    
  0.48130333    
  0.15575472    
 -0.28341752    
  4.98029329E-02
  0.41753781    
 -0.61865842    
 -0.31105527    
  0.66226971    
  0.54910779    
 -0.96684313    
   1.8713950    
  0.36389628    
  -1.7799450    
  0.69482374    
 -0.52828586    
 -0.31845373    
 -0.55474472    
  0.63718861    
  0.53147417    
 -0.81198800    
  0.70262611    
 -0.15533048    
 -0.23492083    
  0.50593543    
  0.42350847    
 -0.73960179    
 -0.42878971    
  0.54304415    
  2.03569662E-02
 -0.49087474    
  0.27525958    
   1.1572742    
  -1.0311922    
 -0.30715403    
  0.46953550    
 -0.50382459    
  0.12036357    
 -0.17615521    
 -0.15962999    
  3.30998152E-02
  0.24976288    
  0.15104012    
  0.12296186    
  0.70137751    
 -0.72931254    
 -0.37340650    
  0.74526322    
 -0.63990259    
  0.23638877    
 -0.18583632    
  9.08185840E-02
 -0.55240685    
  0.64449668    
  0.12136078    
 -0.34744129    
 -0.14197016    
  0.22652778    
 -9.93722454E-02
 -0.11034800    
  0.39429194    
 -9.11053345E-02
 -0.17069700    
  0.66726786    
 -0.67092407    
  6.04090728E-02
 -0.16049248    
  0.63908017    
  0.26662847    
 -0.10154887    
 -0.58344835    
  4.44516093E-02
 -0.59840173    
   1.9122592    
  -1.3107566    
  0.52679628    
 -0.15171595    
 -0.92698604    
 -4.20908854E-08
  0.36524054    
  0.69127965    
 -9.38953087E-03
 -0.76754546    
  0.79728746    
  0.33463907    
  -1.0024686    
 -3.63675542E-02
 -0.33573189    
  4.06144820E-02
  0.97333837    
 -0.70448947    
  0.31116819    
   1.2475766    
  -1.6586283    
  0.40266019    
  0.40733588    
 -0.57515633    
 -0.13495623    
 -1.53260101E-02
  0.26917216    
 -1.18698012E-02
  0.13129021    
 -0.23831020    
  0.65936005    
 -0.35765707    
 -0.45198515    
 -0.22410922    
  0.83269888    
  0.17846280    
 -0.80261683    
 -0.49140736    
  0.51848859    
  5.56732118E-02
  0.13803408    
 -0.35040548    
 -8.96851625E-03
  0.55315989    
  0.22002971    
 -0.69107026    
  0.91546065    
 -5.81358448E-02
 -0.55522424    
 -0.22621556    
 -0.37329561    
   1.5182531    
 -0.60756469    
 -0.31733069    
  0.52735478    
 -0.65560925    
   1.0531497    
 -0.82790351    
 -0.20441262    
  0.67581594    
  -1.0458343    
  0.16896558    
  0.25782901    
  0.15600432    
 -0.54376978    
 -0.25473782    
  0.68072468    
 -0.14430328    
  0.24245045    
 -0.40688238    
  4.16728593E-02
  0.32768741    
  0.39363053    
 -0.67739880    
 -7.29069561E-02
  0.65459853    
  -2.1195359    
  0.85247910    
   1.3726357    
  0.33281717    
  -1.4472711    
   1.8814287    
  -1.6715463    
  0.63312906    
 -8.60744789E-02
 -0.13192736    
  0.83207244    
 -0.47251722    
 -0.54573059    
  0.19891401    
 -0.21840777    
 -0.12123376    
  0.42454109    
 -0.57278365    
  0.73355663    
 -0.39929590    
 -0.28399882    
  5.71584776E-02
  0.45072180    
  0.86484206    
 -6.41247109E-02
 -0.63026589    
 -0.33697009    
 -0.28884432    
  0.61581409    
 -8.38188156E-02
 -0.31538454    
  0.12317815    
  0.16169098    
  0.39887068    
 -0.91440195    
  0.58094996    
 -0.15371081    
  0.69314742    
 -0.74687266    
 -0.51516402    
   1.5830045    
 -0.73648328    
 -0.46674562    
  0.11571543    
 -0.47931835    
  0.39651257    
   1.1902095    
  -1.3003778    
   1.5558169    
  -1.5638813    
 -4.13283184E-02
 -0.14505017    
  0.99415493    
  0.10932371    
  0.51952547    
  -1.6328079    
  0.29259607    
  0.35003519    
  0.72376192    
  -1.0028452    
  0.51356143    
  0.26958928    
  0.10112641    
 -0.83093101    
 -0.13911258    
 -0.22034909    
  0.31972155    
  0.70490229    
 -7.62933046E-02
 -0.56322604    
   1.4250892    
  -1.8481123    
  0.74032551    
 -0.67488170    
  0.84406054    
 -0.45532608    
 -0.12047072    
 -8.66966546E-02
 -1.52094672E-02
  0.65208572    
 -0.44828507    
  0.12055688    
 -0.15553674    
  9.56043601E-02
 -0.45366713    
  0.35156924    
 -0.49040565    
   1.2218963    
 -0.94088554    
  0.73829728    
 -0.64994800    
 -0.48780823    
  0.58578873    
  2.95587424E-02
 -0.22800976    
  0.18502806    
  0.83467019    
 -0.55888271    
  0.28768227    
  0.14143296    
 -0.59616882    
 -3.70410718E-02
  0.51459187    
 -0.57619977    
  5.84580228E-02
  0.62797767    
  6.04263581E-02
  0.10947257    
  -1.1908025    
  0.40546498    
 -0.16932215    
  0.11819282    
  0.61296785    
  4.51464467E-02
 -0.78000414    
 -0.46852341    
  0.41136485    
 -3.18751000E-02
 -5.83499745E-02
  8.23511183E-02
  0.17703731    
  0.22710922    
  0.42721465    
 -0.57785356    
 -3.43248434E-02
 -0.10359822    
   2.1425488    
  -2.0015624    
  5.06813265E-02
  0.20199139    
  0.48970148    
  -1.0270028    
  8.93797651E-02
  0.27740660    
 -6.69830143E-02
 -0.20301600    
  0.22682682    
 -0.16946362    
  0.89587474    
 -0.86499733    
  0.54405129    
 -0.68533462    
  0.26505423    
  0.87422395    
 -0.44807884    
 -0.47195482    
 -0.13710923    
  0.95908928    
  0.14903544    
  -1.0092369    
  0.85330951    
  -1.0903476    
  0.10905752    
 -0.13405880    
  0.45083368    
 -0.10476355    
  0.67355371    
 -0.64124513    
 -0.27428472    
 -7.90924877E-02
  0.44183263    
 -0.25814021    
   1.0239775    
  -1.4912452    
  0.10372005    
   1.3788779    
  -1.1547493    
  0.60039300    
  0.24915239    
 -0.13497531    
 -0.66465509    
   1.4885603    
 -0.50773084    
 -0.83797824    
  0.34294450    
  0.44904828    
 -0.91997385    
  1.46524003E-02
 -0.19623601    
  0.19986591    
 -0.21322913    
   1.1913371    
 -0.95306224    
 -0.10418332    
  0.23328784    
  7.18873367E-02
  0.31265652    
 -0.54596722    
  0.62324148    
 -0.70694065    
 -0.38776553    
  0.11583184    
  0.34462360    
  0.45933834    
 -0.55206847    
  5.51320240E-02
  0.96489853    
 -0.90540111    
 -0.29129866    
   1.6276288    
  -1.1139089    
  0.13244687    
 -0.16177475    
  0.16177449    
 -0.26185811    
 -0.24475721    
  0.16608411    
 -0.52036083    
  0.55876017    
  0.76419276    
 -0.91549343    
  0.32961908    
   1.2028261    
  -1.2085732    
 -0.30024871    
  0.24088430    
 -3.10585741E-02
  0.37666303    
  0.14483109    
 -0.20735154    
 -0.16496158    
 -0.42328593    
  0.91546065    
 -0.61951387    
 -0.23556605    
  0.49745563    
 -0.48580483    
 -0.28897002    
  0.61824596    
 -0.52012819    
 -0.24201219    
   1.1202029    
 -0.40643650    
 -0.39531282    
  0.10275975    
  0.67541265    
 -0.47119719    
 -2.25453377E-02
 -0.11371956    
  6.01950474E-02
  0.42475116    
 -0.71817714    
  5.81820048E-02
  5.90887554E-02
  0.35790381    
 -0.17149200    
  6.26236573E-02
  6.19394705E-02
  0.59708613    
 -0.52469522    
 -0.40406966    
  0.85147309    
 -0.56274569    
  0.86020136    
 -0.17492191    
  -1.1323504    
 -7.63730928E-02
  5.65704182E-02
 -0.12216752    
  6.02923557E-02
 -9.47784111E-02
  0.50024366    
  9.14341435E-02
  0.74823564    
 -0.68551946    
 -9.22751948E-02
 -6.18752614E-02
 -0.12847838    
  0.31551689    
 -0.37362429    
  0.80426043    
  0.13901339    
 -0.65880209    
  0.15461007    
 -9.53100622E-02
 -0.20438135    
  2.93063354E-02
  0.67860150    
 -0.56282616    
 -0.21833190    
 -4.00820095E-03
  0.12090188    
 -0.25385940    
   1.5101750    
  -1.3732090    
  0.33074149    
  7.73867890E-02
  0.36936009    
  0.42368078    
 -0.62680507    
 -0.68417865    
  0.25823483    
  9.84401107E-02
 -0.13353153    
 -2.89875437E-02
 -0.38005543    
 -0.32790664    
  0.99103808    
 -0.40823898    
 -4.69169058E-02
 -0.13540457    
  0.22713572    
  0.44580904    
 -0.84729803    
  0.46702322    
 -0.11034800    
  0.39429194    
 -0.35346973    
  0.62057650    
 -0.45506191    
  0.26886189    
  0.23447788    
 -0.27681223    
 -2.73988992E-02
 -0.25131455    
 -0.12945808    
 -0.10716870    
   1.1224586    
 -0.37001830    
 -0.54480070    
 -0.22130680    
  0.47913620    
 -0.29528660    
   1.3805529    
 -0.64262187    
  0.40180883    
  0.22338775    
  -1.4302135    
   1.2261735    
  -1.0472593    
  0.63518554    
 -0.60493118    
 -0.15359899    
 -0.46307805    
  0.68390208    
 -0.28871447    
  0.19123472    
 -5.61548918E-02
 -0.16443184    
  0.11636367    
  0.81931263    
 -0.95284396    
  0.37469330    
 -0.13013569    
 -3.09833251E-02
  0.95604920    
  -1.3237739    
   1.1430641    
 -0.21672289    
 -0.33967724    
 -0.34154117    
 -1.19284792E-02
   1.1052567    
 -0.78317326    
 -0.81310648    
  0.65992165    
  0.12675156    
 -6.45386204E-02
  0.56459224    
 -0.73743463    
  0.40923139    
 -0.23638888    
   1.0352725    
 -0.34212527    
  -1.0844275    
  0.36229298    
  0.71895504    
 -0.21798182    
  0.21319334    
 -0.62661064    
 -0.44050309    
  0.78422010    
 -0.85654068    
  0.45425516    
  4.34850641E-02
  0.61247104    
 -0.54489756    
  0.51139361    
 -0.99052954    
   1.0207336    
 -0.53311044    
  0.19399044    
 -0.12068735    
 -8.17893595E-02
  0.19080837    
  7.24298581E-02
  5.72796054E-02
  -1.1668693    
  0.87159801    
 -0.46834287    
  0.88938338    
 -0.44913185    
  2.25360151E-02
 -0.21344152    
 -0.27625328    
 -0.10536041    
  0.67273819    
 -0.10880292    
 -0.32674938    
   1.1312734    
  -1.0620152    
   1.3973850    
 -0.24921560    
  7.16621354E-02
  -1.0094081    
 -0.25995752    
  0.19782592    
  4.69571948E-02
  0.35636923    
 -0.37488827    
 -0.37327829    
  0.31557003    
 -2.00005434E-02
   1.1563941    
 -0.47170010    
 -0.62903321    
 -0.64952660    
  0.29376122    
   1.1181179    
 -3.47727500E-02
  3.62579599E-02
 -0.51429343    
 -0.46950760    
  0.26053131    
  0.87953782    
 -0.56247532    
  8.86904541E-03
 -0.53994292    
  0.26759538    
 -0.35048288    
 -0.16034259    
  0.41985375    
 -2.24729609E-02
 -0.60020125    
   1.3638552    
 -0.91780466    
 -0.15541402    
   1.0172168    
 -0.81013048    
  9.92265344E-02
 -0.20939504    
  0.12090188    
  0.66792071    
 -0.60918182    
 -0.19992542    
  0.37494978    
 -0.58891422    
   1.1137260    
 -0.72704881    
  0.60864061    
 -0.45252120    
 -0.53773296    
  9.16300863E-02
  0.89486480    
  0.34130299    
  -1.1999646    
 -0.68871248    
  0.37855777    
  1.20483581E-02
  0.34159186    
 -0.21256146    
  0.52129698    
  0.69782358    
  -1.1529385    
  0.43299744    
  0.83304811    
 -0.38077250    
 -0.27155259    
 -1.61293838E-02
  0.20950079    
 -0.26809502    
 -0.58434445    
  0.57278335    
  0.11778291    
 -0.55574715    
 -1.81821231E-02
  0.51265877    
 -8.00428540E-02
  6.89929500E-02
 -0.32158366    
  0.94126362    
 -0.68273830    
  0.76725513    
 -0.70142317    
  0.98428571    
 -0.50669348    
 -0.45567381    
  0.11022663    
 -8.87780935E-02
  -1.0122641    
   1.1226522    
  0.38223621    
 -0.23455378    
  0.29431996    
 -0.91629064    
  0.85976082    
 -0.25431910    
  -1.7793369    
   1.0260860    
 -7.34275877E-02
 -9.56928823E-03
  0.95217770    
 -0.50589019    
  0.29152080    
 -0.64162403    
 -0.11071204    
   1.2450681    
  -1.0035576    
 -0.20322804    
   2.0484498    
  -1.7821208    
  0.32562214    
 -0.21345051    
  0.14352933    
   1.1702632    
 -0.82507485    
 -0.63379967    
  0.69685787    
  8.85535255E-02
  0.12715495    
  -1.2708356    
  0.46065152    
  0.25354910    
 -0.31943080    
  0.38494536    
  0.54345798    
 -0.20698605    
 -0.79580140    
  0.24830671    
  0.83081180    
 -0.95577413    
 -0.29110068    
  0.25990269    
  0.64074153    
 -0.50589019    
  6.26137033E-02
 -0.21164931    
  8.22380632E-02
  0.12651679    
  0.39086634    
 -0.10972735    
 -0.64404440    
  0.11778313    
  0.85046732    
 -0.82848847    
  0.25171712    
 -0.10379675    
 -0.15884919    
  0.23985291    
 -0.20741756    
  0.83966982    
  -1.0879495    
 -0.35020247    
 -0.40869620    
   1.1704057    
 -0.49686739    
  0.46938458    
 -0.21313196    
  0.38872284    
 -0.80574900    
  0.69023591    
 -6.94094077E-02
 -0.15884919    
 -0.37302971    
  0.34705412    
  0.34609297    
 -0.42833078    
  0.85137099    
 -0.76538062    
 -0.13192734    
  0.32850429    
  6.54995218E-02
  0.45329419    
 -0.93198109    
  0.15082298    
   1.0647107    
 -0.80234623    
  0.87290120    
  0.19339974    
 -0.21680774    
 -0.88074589    
 -4.54622321E-02
  0.69976962    
  0.19841805    
 -0.90485418    
  0.13728683    
  0.62996811    
 -0.19671026    
 -0.72581095    
   1.0655184    
 -0.86769265    
  0.45953244    
 -0.21859920    
 -0.52435064    
  0.40120092    
 -0.35545471    
  0.40275142    
 -0.30228087    
  0.22900867    
 -5.71584739E-02
  6.29891753E-02
 -0.26848760    
  0.31116819    
  0.92682010    
 -0.76750940    
 -0.58731151    
  0.29088232    
  0.18072295    
 -0.40947330    
  0.39605027    
 -0.37223941    
  0.25782922    
  0.69918931    
 -0.78785533    
   1.0499876    
  -1.1619927    
  0.20972070    
 -0.16978770    
  0.10464870    
  0.33463925    
 -8.61776248E-02
 -0.23572247    
  0.36455521    
  0.12580921    
 -0.65511954    
 -0.18830945    
  0.13858619    
  0.90604216    
 -0.77742499    
 -0.44952494    
  0.58176249    
  0.12480776    
  0.51082575    
  2.68365163E-02
 -0.91941082    
  0.28082278    
 -0.49328125    
   1.0708551    
 -0.65418118    
 -0.24406147    
 -0.12543441    
  0.12136102    
 -8.19666777E-03
  0.66391766    
 -0.83396900    
  0.24151038    
  0.91091245    
  3.77976075E-02
 -0.79620242    
  8.81070718E-02
 -3.05835772E-02
  0.16298470    
 -0.71178955    
  0.31551692    
  0.60720497    
 -0.22154216    
  0.36278975    
 -0.90981847    
  0.76214004    
  8.56541190E-03
 -0.80826849    
 -3.90295796E-02
  6.73329830E-02
  0.48729500    
 -0.27443707    
  0.32186535    
 -0.42889854    
   1.0367668    
 -0.62158608    
 -0.35430977    
  2.33475529E-02
  0.55300063    
  0.20708618    
 -0.67532152    
  0.86481130    
 -9.84398350E-02
 -8.92531872E-02
  0.23846562    
 -0.73798496    
  7.13570863E-02
 -0.15783057    
 -0.31162217    
 -3.13223749E-02
  0.44991693    
  8.07114318E-02
 -0.20722814    
 -9.66267958E-02
  0.59620529    
 -0.59983486    
  0.89348710    
  -1.0049268    
 -0.19706394    
  0.14705361    
  0.41397592    
 -0.22738969    
  0.11066546    
  9.67520624E-02
 -0.20741756    
  0.13264433    
 -0.11159102    
  0.21197037    
   1.0437647    
  -1.7482111    
  0.45353371    
 -0.19906738    
  0.19906770    
  7.64262378E-02
  0.13436715    
  0.80506516    
 -0.65091461    
 -0.81281155    
  0.31278813    
  0.64011252    
 -0.48007578    
   1.3320315    
 -0.22756775    
 -0.26727715    
 -0.12658694    
  0.11122558    
 -0.87237746    
 -0.12615147    
  0.53654271    
 -0.43286398    
 -7.87810385E-02
  0.23940404    
  0.14116332    
  0.34880096    
 -0.79281467    
  0.19029571    
 -0.49411896    
   1.1391977    
 -0.11849347    
  0.59698397    
  0.11097833    
  -1.4336150    
 -0.44821632    
   1.1100411    
 -0.56932199    
   1.0562274    
  -1.1800525    
  9.11694542E-02
   1.4417802    
 -0.20394701    
 -0.95430875    
  0.78275925    
 -0.80168736    
  0.28608847    
 -0.39003465    
  0.20099199    
 -0.11633909    
  5.37256151E-02
  0.43278095    
 -0.53302616    
  0.25131431    
 -0.12975942    
 -7.50352889E-02
  0.12210263    
 -0.48622662    
 -0.17858998    
  0.24195980    
   1.0838847    
 -0.40843704    
 -0.63673323    
  0.40405786    
 -0.19879463    
  6.64695576E-02
   1.3477806    
  -1.0449406    
 -0.29642943    
 -6.60307482E-02
  0.65132934    
 -0.59170902    
 -2.93661039E-02
 -8.28058422E-02
  0.15003115    
 -0.28048426    
  0.40272936    
 -0.53860497    
   1.1593292    
  0.33162135    
 -0.21498452    
  -1.0204868    
 -0.34377134    
  0.57632512    
 -2.88589532E-03
 -0.11959112    
   1.4167699    
  -1.5232167    
 -0.31213328    
  0.79652536    
 -0.73881739    
  0.37059626    
  0.16058156    
  0.42181444    
  -1.1315820    
  4.90562841E-02
  0.49689925    
  9.85412002E-02
  6.52713776E-02
 -6.52713925E-02
   1.1227565    
 -0.94092357    
 -0.84323108    
  0.49594265    
  0.78087902    
 -0.55566186    
  5.11553548E-02
 -0.47896749    
  0.44967136    
 -0.55221063    
  0.42560503    
  4.49850969E-02
 -0.30245352    
  0.13005291    
 -0.28420374    
  0.29804474    
 -6.89660851E-03
  0.65613842    
 -0.48192373    
 -0.11705653    
  5.09662889E-02
 -0.10812489    
 -1.74522698E-02
  0.73622006    
 -9.73359123E-02
 -0.13725574    
 -0.40759939    
  0.94285792    
 -0.40359434    
  -1.0041519    
  2.51900125E-02
  0.50783610    
  0.46925500    
 -0.75096691    
  7.26898834E-02
 -6.47843778E-02
  0.29161137    
 -9.23733488E-02
 -0.16441825    
   1.7885857    
  -1.9097016    
  0.44060555    
 -0.85469174    
   1.1574529    
  1.64620431E-07
  0.23369996    
 -0.44669095    
  0.49401867    
 -0.81595069    
  0.14263609    
 -0.40395552    
  0.66562235    
 -0.68388808    
  7.54239559E-02
  0.69100827    
  -1.4458488    
   1.4979984    
 -0.16779329    
  0.40706652    
 -0.64473808    
 -0.17624238    
 -0.15293920    
   1.3485132    
  -1.1704379    
   1.1704379    
 -0.65748698    
 -0.69102621    
  0.39124021    
 -0.38280144    
  5.31824157E-02
  0.11999384    
  0.42297876    
 -0.88103956    
  0.59026647    
 -0.26019961    
  0.15930110    
  0.34911224    
 -0.38395876    
 -0.10851751    
 -4.03279476E-02
  0.14529334    
  0.23938094    
  1.39082195E-02
 -0.47999832    
  0.77250272    
 -0.55293715    
 -0.14641479    
 -8.33361596E-03
  3.69651355E-02
  0.84441370    
 -0.43358642    
 -7.78169110E-02
 -7.49977902E-02
 -0.44843116    
  0.64825201    
 -0.75632608    
  0.71995831    
 -0.50117218    
  0.14600803    
  0.24921581    
 -0.11521289    
  0.83161682    
 -0.92857844    
  0.54232419    
 -0.83121932    
  9.66207311E-03
  0.67861909    
 -0.31906366    
 -0.13257313    
 -0.55388504    
 -0.80594248    
   1.6213076    
  0.53010762    
 -0.94000715    
  5.61700873E-02
 -0.21477526    
  0.58894354    
 -0.39970148    
  0.90414852    
 -0.99902755    
  0.25394392    
  0.14359093    
  3.89354049E-10
  0.20644426    
 -0.46277583    
  0.65112412    
  -1.0202218    
 -0.32817331    
  0.52232945    
  0.18721153    
 -0.52859783    
   1.0345335    
 -0.76424313    
 -0.22974445    
  0.62107491    
  0.25604832    
 -0.80680645    
  0.26426181    
 -0.41738415    
  0.29663473    
  4.70061786E-02
 -9.07286257E-02
 -0.38336492    
  0.37212881    
   1.5416552    
 -0.36517552    
 -0.77289939    
  0.66054600    
 -0.36254025    
  0.19990666    
 -0.72578412    
  0.20110130    
   1.2235473    
 -0.89597380    
 -0.23862576    
 -0.12445436    
 -0.10580701    
  0.81489068    
 -0.76695102    
 -0.10299906    
  0.84189242    
 -0.35783723    
  0.25292811    
  -1.3144464    
  0.90445644    
 -0.19464192    
  0.39159548    
 -0.38747144    
 -4.12358856E-03
   1.1703564    
 -0.73236775    
 -0.15860499    
  0.18751626    
 -0.16894019    
  0.27455977    
 -0.19215989    
 -0.59118211    
  2.02027727E-02
 -4.60438058E-02
  0.88976395    
 -0.35821199    
 -0.17802313    
 -0.30249739    
  0.96768355    
 -0.47797486    
  7.34543428E-02
 -0.43274602    
  5.52158505E-02
  6.01383559E-02
  0.25304222    
  0.61461395    
 -0.75030565    
  0.25246713    
 -0.13199668    
 -0.15210791    
  0.79007947    
  -1.0873308    
  0.48254505    
 -0.23658684    
 -7.54711684E-03
  0.38247547    
  0.53684080    
 -0.62033468    
  0.23653664    
 -8.31889883E-02
 -0.15334766    
 -0.18119846    
 -4.82853614E-02
  0.18643558    
 -0.19352770    
 -0.19593705    
  0.60967153    
 -0.68145126    
  0.25337967    
   1.6483810    
  -1.7350639    
 -0.31158763    
   1.0164766    
 -7.26127625E-02
  0.76283717    
  -1.1005654    
  0.43910599    
 -0.76159996    
 -4.05682018E-03
  8.19172636E-02
 -5.78196980E-02
 -0.52548277    
  0.59817266    
 -0.48412499    
  0.87347078    
 -0.64435714    
   1.0614213    
  0.43415451    
  -1.2442613    
  0.33382329    
 -0.22846262    
 -0.27006045    
  0.91366720    
 -0.38381004    
  4.76878434E-02
 -8.43410417E-02
  1.58735421E-02
 -0.16514711    
  0.29077333    
 -0.60036558    
  0.30338085    
 -0.22626366    
 -2.37164348E-02
  0.62057650    
 -0.15057279    
 -0.72877449    
  0.44773662    
  4.21455204E-02
  0.42951241    
  0.34441006    
 -0.58369529    
  0.53571004    
  0.33163288    
 -0.78427643    
  0.91241843    
  -1.0329229    
 -0.22518940    
 -0.16271989    
  0.40947324    
  0.38299239    
 -0.58633316    
 -4.34126593E-02
  0.25207263    
  2.35920623E-02
 -0.27225745    
 -8.88684615E-02
 -8.53229314E-02
  8.06437992E-03
  0.69515306    
 -0.55661404    
  0.27359745    
  5.43471649E-02
 -5.05062984E-03
  0.44598329    
 -0.40142152    
 -0.62528473    
  0.94922650    
 -0.66721678    
  0.73819238    
  -1.0953549    
  0.91921329    
 -0.67387867    
  0.57369286    
 -0.49306297    
   1.4746988    
 -0.66690332    
 -0.45288247    
 -0.41663826    
  0.70617068    
  0.20033464    
 -0.98842233    
  0.32361409    
 -0.21581744    
 -0.15354244    
 -8.54715332E-03
  0.24269381    
 -0.18840063    
 -0.45547536    
  0.50310344    
  0.79792631    
 -0.58883411    
 -0.30673006    
 -0.25131443    
   1.0185695    
 -0.34484065    
 -5.61778573E-03
 -0.32304171    
  0.38316917    
 -0.65413040    
 -0.17216907    
  0.83947527    
 -0.17397963    
   1.2406744    
 -0.51082546    
 -0.86650020    
  0.13665138    
 -0.56195509    
   1.6427563    
 -0.60613596    
 -0.52907908    
 -0.13353160    
  0.69689965    
  -1.0333718    
  0.43655586    
 -0.20711645    
  0.22731900    
  0.95422846    
 -0.49891576    
  0.54163587    
 -0.95452768    
 -3.90927866E-02
 -0.41380534    
  0.93323195    
 -0.52275413    
 -0.33314458    
  0.15082298    
  0.60322249    
 -0.41425657    
 -0.38255093    
  0.90849346    
 -0.63056755    
  0.41522121    
 -0.52385527    
 -0.34387651    
  0.15497600    
 -6.12436384E-02
 -9.95297581E-02
   1.0116009    
 -0.52074063    
  0.37536061    
 -0.28037393    
 -0.23617321    
  0.18641169    
  0.11551300    
 -0.51588905    
  0.20985781    
 -0.15552320    
  0.45242229    
 -0.23700073    
   1.2800721    
 -0.51046664    
 -0.69854754    
  0.19902822    
 -3.30855101E-02
   1.0079801    
 -0.21314923    
 -0.86120629    
  0.12573960    
 -0.46482953    
  0.62185830    
 -0.10099151    
 -0.20826836    
  0.78601408    
  4.57689865E-03
 -0.65873837    
  0.61040497    
 -4.57594432E-02
  0.23312682    
 -0.82459944    
  0.24997084    
 -5.56373149E-02
 -0.11871647    
 -0.17729203    
 -7.28223994E-02
  0.95578820    
 -0.32191744    
 -0.55770910    
   1.0531498    
 -0.86252940    
 -0.49623999    
  0.54725802    
  -1.0327657    
   1.0405884    
 -0.12136086    
 -0.24463367    
  0.45775667    
 -0.60692596    
   1.7473078    
  -1.7089237    
  0.82981181    
 -0.92637819    
  0.58110785    
 -0.36258328    
  0.44183263    
  2.37834547E-03
  0.24336503    
  0.23314930    
 -0.62474430    
 -0.43908152    
  0.30986997    
 -0.36251357    
 -0.38539776    
   1.4596927    
 -0.10878541    
  -1.2805908    
   1.3754331    
 -0.27682072    
  0.88366568    
  -1.1699766    
  0.52334952    
 -0.59724677    
 -8.88909213E-03
  0.33986792    
 -0.41718617    
  0.76449531    
 -6.33415952E-02
 -0.72721380    
  0.93265766    
 -0.89699751    
 -4.56104279E-02
  9.95024480E-03
 -0.30656108    
   1.3636179    
  -1.0504777    
  0.32942185    
 -0.84572679    
   1.8802199    
  -1.5390489    
   1.2426677    
  -1.0907515    
 -0.40882635    
  8.70114416E-02
  0.11778314    
  0.67025340    
 -0.48656079    
  0.16388769    
 -7.54505768E-02
 -3.50914262E-02
  3.19518000E-02
  1.99556254E-07
 -6.83191195E-02
  0.20342171    
  0.59811163    
 -0.17990740    
 -0.37782177    
 -0.71718019    
  0.15954129    
 -0.44542336    
 -0.89142269    
   1.2248068    
  0.94274175    
 -0.68117112    
   1.2015890    
 -0.40665916    
  4.38279882E-02
  0.13460279    
 -0.35860449    
 -0.83097947    
  0.36011717    
  0.94140232    
  -1.0502052    
 -0.36602360    
   1.2000978    
 -0.51249081    
  0.83049065    
  -1.1406456    
  0.17662343    
  7.63729960E-02
 -0.37790725    
  0.73104656    
  0.39716637    
 -0.84591001    
 -0.71606165    
   1.8743460    
 -0.50643158    
 -0.87176573    
  0.59803861    
 -0.27373692    
 -8.78481008E-03
 -0.15219162    
 -0.23867445    
  0.51775795    
  9.15349722E-02
 -0.15849431    
  3.80481780E-02
 -0.38174856    
 -0.34668061    
  0.32695606    
  0.23659864    
 -0.28978088    
 -0.10629482    
  0.12708552    
  0.58687174    
 -0.12929061    
  0.12470344    
 -0.11692146    
 -0.72731602    
  0.46262366    
  5.56608476E-02
  0.79451895    
 -0.16209593    
 -0.94373667    
  0.80414397    
 -0.26587248    
 -7.09892586E-02
  0.32708624    
 -0.38024560    
 -0.19621044    
  3.43677811E-02
  0.59935629    
  0.12701674    
  -1.0050864    
  0.11778291    
  0.42121351    
 -0.70361847    
  0.52441692    
 -6.25004480E-03
 -0.47188619    
   1.8775836    
  -1.4671059    
  0.47000369    
 -0.66035742    
  0.40546507    
 -2.69178604E-03
  0.95073128    
  -1.4778613    
   2.0702670    
  -1.7390273    
  0.16856609    
  0.43189040    
 -0.55244726    
  0.28141263    
 -0.39374143    
 -8.76472145E-02
 -0.18844739    
 -0.31099296    
  0.54056758    
 -0.37836313    
  0.27422291    
  0.96081305    
 -0.27993599    
 -0.38409033    
  0.54351801    
 -0.80437279    
   1.2666712    
  -1.1346118    
 -0.19685996    
  0.75990605    
 -0.69510603    
  0.32520440    
 -0.36113653    
   1.4895186    
 -0.28310949    
  -1.4542450    
  0.15415052    
  0.94792777    
 -0.54246283    
  0.26966366    
 -0.18141307    
 -8.82508308E-02
 -2.98085366E-03
 -0.26895308    
 -0.28248736    
 -4.77544107E-02
  0.11294033    
 -0.28445110    
  0.74653524    
  0.10444281    
  0.48062196    
 -0.67124224    
  0.96571547    
 -0.69061244    
  0.34188259    
  -1.3862942    
   1.0469403    
 -0.35020244    
 -0.18879417    
  0.35970059    
  0.29145139    
  0.33937025    
 -0.58361536    
  0.45329419    
 -0.99435139    
  0.82513034    
 -0.81527805    
  0.13720132    
 -0.18232135    
   1.1205914    
 -6.92318156E-02
 -0.90382385    
 -4.06378806E-02
  0.22590470    
  1.82156488E-02
  0.73901057    
 -0.52238661    
 -0.54232424    
  0.34358984    
  0.31651750    
 -0.58778679    
  0.53744495    
  2.94533018E-02
  0.12857202    
 -0.69547021    
  0.43148026    
 -0.14612634    
  0.91348958    
 -0.36492354    
 -0.25131452    
 -0.58260542    
 -0.18885435    
  0.33566916    
 -0.15616053    
 -0.35734585    
   1.1904593    
 -0.64532930    
 -3.89862526E-03
  0.22626354    
 -0.18794502    
 -0.17185041    
 -0.23549621    
  0.12715495    
  0.14773345    
  6.64142668E-02
 -0.35839766    
 -0.43166739    
   2.3373713    
 -0.91202617    
 -0.31209120    
 -0.60953301    
  0.27422291    
  0.41356227    
 -0.56703573    
  0.12460519    
   1.2389200    
 -0.46927676    
 -0.42899576    
 -0.56483757    
   1.0053941    
 -0.92012936    
  0.73780793    
 -0.45132831    
  0.27588007    
  0.82873130    
 -0.99528742    
   1.2578357    
  -1.6488426    
  0.29957297    
  0.39834753    
 -0.29725134    
  9.47272182E-02
  0.64384645    
  0.32414559    
 -0.99159223    
 -1.50377620E-02
  6.45385906E-02
  1.96910631E-02
 -0.37393394    
 -0.49210870    
   1.3679144    
 -0.54164994    
  0.23180157    
 -0.23180155    
  0.58456093    
 -0.26268759    
 -0.39397687    
 -0.15104021    
 -5.97190447E-02
 -0.52372915    
   1.4007992    
 -0.77132499    
 -0.40893129    
  0.85175234    
  0.43322429    
 -0.48568782    
  0.34347358    
 -0.56252706    
  0.63924211    
 -0.71178126    
  0.62168837    
 -0.83005130    
 -0.19553570    
  0.56829709    
 -0.72010314    
 -0.12808195    
  0.75632602    
 -3.94510948E-08
  0.51837724    
  0.24512248    
 -0.12118576    
 -0.62497252    
 -0.29439011    
 -0.25241405    
  0.62397754    
 -0.75046152    
  0.55800927    
  0.20562783    
  2.58413702E-02
 -1.02566285E-02
 -0.12036384    
  0.46563372    
 -0.81321377    
  0.18369256    
  0.84974116    
 -0.62113321    
  0.49655512    
 -0.61195683    
  7.65077844E-02
 -0.53374922    
  0.20067078    
   1.6617976    
  -1.6777346    
  0.18965751    
 -6.87554851E-02
 -3.99326198E-02
  0.34699878    
  0.62825978    
 -0.83388734    
 -0.50335079    
  0.89478457    
 -0.18058391    
 -0.95343012    
   1.2680889    
 -0.30172205    
 -0.12003486    
 -2.34612748E-02
 -0.14675978    
  0.76762331    
 -0.43953177    
  4.35904451E-02
 -0.62005520    
  0.38018477    
  6.97958916E-02
  0.33967745    
  0.38526258    
  0.26497716    
  -1.2372266    
  6.94723725E-02
  0.20826817    
 -0.46728250    
 -0.23958249    
  0.46792963    
 -2.45194733E-02
  0.22738996    
 -0.21330488    
  0.16111921    
 -0.30368248    
  0.21991247    
 -0.35344416    
  0.70232177    
 -0.75434279    
  0.41832724    
  0.21994376    
  0.16725132    
 -0.96291399    
  7.12629110E-02
 -4.32501957E-02
  0.54129577    
  0.20562783    
 -0.40415704    
 -0.33725688    
   1.2110901    
 -0.27091143    
 -0.89191210    
  0.51291764    
  0.21369454    
 -0.24878609    
  2.88018137E-02
  0.44363385    
 -0.21859920    
  0.68174744    
  -1.3673663    
  0.70556980    
 -0.16907634    
 -0.14107847    
 -1.69781409E-02
 -7.83317536E-02
  0.76115191    
  -1.0365639    
  0.34341669    
  1.37457550E-02
 -0.14283817    
 -2.79458202E-02
 -0.48550785    
  0.98247284    
 -0.45339373    
 -0.22508350    
  0.27792588    
  0.20832825    
  0.77479577    
 -0.97579831    
  0.31112775    
  0.52779299    
  -1.2758991    
  0.47984231    
  0.37469360    
  0.47360295    
  -1.2210846    
   1.4466203    
 -0.60077381    
 -0.61159748    
  0.26944429    
 -0.34447977    
  0.19948950    
  0.15415064    
  0.19039436    
 -6.75581917E-02
 -0.19204621    
 -1.64209399E-02
  2.93658059E-02
  0.86007780    
 -0.73057348    
  5.49589358E-02
 -0.30748457    
  0.37968075    
 -0.30271983    
 -0.97523344    
   1.7319716    
 -0.90529299    
  0.13840248    
  0.69144505    
 -0.67458105    
 -8.73153880E-02
  0.13944443    
  0.44387141    
  0.60261190    
 -0.68537360    
 -0.20832053    
 -0.26345465    
   1.2395040    
 -0.76551938    
 -0.34445113    
  3.11026839E-03
 -0.17984024    
  0.19830219    
  0.29148576    
 -0.10814863    
 -0.76686490    
  3.22607495E-02
 -8.26917812E-02
  0.51082557    
 -0.32277352    
  0.97186077    
  0.32482165    
  -1.0453677    
   1.2601429    
 -0.56329888    
 -0.61851197    
   1.1289690    
 -0.97091180    
  0.29641581    
 -0.69750446    
  0.19389917    
  0.11858231    
  0.41921449    
  0.37993175    
 -0.87546879    
  0.18519109    
  0.92257464    
  -1.1077657    
 -5.31097017E-02
 -0.47510755    
  0.69314718    
 -0.41427565    
  4.32969034E-02
  0.43057117    
  1.91003364E-02
 -0.19319136    
   1.1773933    
  -1.2452158    
  0.11895180    
 -0.25398842    
  0.59843904    
 -0.13954134    
 -0.22695792    
  0.22186899    
 -0.71898830    
  6.09327666E-02
   1.7096622    
 -0.63430685    
  -1.0753552    
  0.48588678    
  8.14405605E-02
 -0.38336492    
  0.22314341    
  0.13762127    
 -0.26322186    
  2.20598411E-02
 -1.09690381E-02
 -0.27792597    
  0.23280565    
  0.57271641    
 -0.35265446    
  0.51636559    
 -0.63414878    
 -0.21622320    
  0.23001662    
  1.36057902E-02
 -4.49126773E-02
  0.85884130    
  0.21713737    
 -0.82978171    
  0.12451294    
 -0.23541357    
   1.4241492    
  -1.6480645    
  0.13690419    
 -0.11778295    
  0.28198394    
 -0.53492320    
  0.21825360    
  4.22325470E-02
 -6.60435930E-02
  0.94088537    
 -0.21611503    
 -0.42809296    
  8.57670456E-02
 -0.27949646    
 -0.11914250    
  7.08958358E-02
  0.82976294    
 -0.59377456    
 -0.37006313    
  0.39673144    
 -0.16492987    
  5.69667257E-02
  0.41518965    
  -1.0180736    
  0.44438061    
 -0.56439823    
 -0.48215771    
   1.9505577    
 -0.30482960    
  -2.0243819    
   2.6390574    
  -1.2850240    
 -0.15006082    
  0.91247404    
 -0.34068766    
  8.49933252E-02
  6.45385906E-02
 -0.20479433    
 -0.61135763    
 -1.58313382E-02
  0.60128844    
  2.91105150E-03
  0.23470433    
  0.22360320    
 -0.39358759    
   1.1712921    
  -1.6694821    
 -0.23102193    
  0.41856158    
  0.10907118    
 -0.32850400    
   1.1970040    
 -0.65608048    
 -3.84664461E-02
 -0.43531817    
  0.61670536    
 -0.91162890    
  2.86553688E-02
 -0.13919723    
  0.28605735    
  0.51763153    
 -6.92006722E-02
 -0.44843116    
  0.79728746    
 -0.60686874    
  1.99608225E-02
  0.90115696    
 -8.89101475E-02
 -0.22974443    
 -0.74991626    
  0.26164517    
 -8.63575339E-02
   1.0894198    
 -0.41607520    
 -8.77388939E-02
 -0.14041708    
 -0.49751416    
  2.85149906E-02
  0.40144092    
 -0.58617502    
 -0.30228084    
  0.13434795    
  0.29904592    
 -0.17052689    
  8.65922943E-02
   1.2560494    
  -1.0264747    
  0.12062788    
  6.29137903E-02
 -0.58900696    
  0.54856586    
 -0.25131425    
  0.88055772    
 -0.26592410    
 -0.59043902    
  0.79531544    
 -0.89581817    
  0.11238442    
  4.23957668E-02
  0.62886018    
  0.32082891    
  -1.0870012    
  0.17071047    
 -7.97385350E-02
  0.38818893    
  0.49841642    
 -0.91873658    
  0.27329317    
 -0.62705725    
 -9.76382941E-02
   2.2120712    
  -2.1439333    
  0.20988227    
  8.37697238E-02
 -0.36178985    
  0.51082581    
  0.79889220    
 -0.49878743    
  0.38338062    
 -0.63103873    
 -5.24462871E-02
  3.77404206E-02
 -0.22314349    
 -9.30255093E-03
  0.34775671    
 -0.25414714    
   1.0957714    
 -0.53433365    
 -8.34871083E-02
 -0.13844344    
 -0.17147148    
  7.61614442E-02
 -3.33872996E-03
 -2.71204188E-02
  0.74340904    
 -0.76074028    
 -0.43563583    
   1.6538426    
  -1.4019279    
  5.31824157E-02
  0.23973814    
  0.17760846    
  0.68920249    
 -0.80600154    
 -0.52768266    
  0.96317440    
  -1.1315931    
 -0.13268630    
  0.94820845    
  3.34650427E-02
 -0.65587580    
  0.49707317    
  -1.0242922    
  0.53692830    
  0.96990019    
 -0.65012980    
 -0.27721071    
  0.54092366    
  9.75132063E-02
  0.30344975    
 -6.52606785E-02
  0.14001335    
  6.79875538E-02
 -0.40312031    
  0.63405812    
 -9.36967209E-02
  -1.2035180    
 -0.31845370    
   1.1089749    
  0.41299668    
 -0.78003466    
  0.16177449    
 -0.57620823    
  0.74579114    
 -0.22421245    
  1.06382873E-02
 -4.32501957E-02
   1.0687034    
 -0.36593446    
 -0.45884866    
 -0.24116191    
  0.89906323    
 -0.99437338    
  0.61763966    
  0.30830148    
  -1.1046327    
 -0.20875497    
  0.45198521    
  8.48682038E-03
 -0.66811115    
  0.25131461    
  0.86544722    
 -0.71864933    
  3.26706469E-02
 -0.26881376    
  2.30959263E-02
 -4.67374586E-02
  1.42522044E-02
  0.67169207    
  -1.1684662    
  0.31633744    
   1.9122592    
  -1.2832741    
  0.99392110    
 -0.73063022    
  0.15216453    
   1.3237419    
  -2.2611284    
   1.6714352    
 -0.93848169    
  1.69291403E-02
 -0.17801420    
 -0.53206193    
  0.11071204    
  0.13079835    
  0.68352264    
 -0.77157956    
  0.24712157    
  0.31189635    
  -1.1082277    
  0.36605123    
  0.32709607    
 -5.20562716E-02
 -7.94066489E-02
  4.04912345E-02
  0.14389406    
   1.0125378    
  -1.0948738    
  6.84950203E-02
  0.24315098    
  0.48928389    
  1.66116916E-02
 -0.32859564    
 -0.22773078    
  0.91973299    
 -0.72693026    
 -0.15612744    
 -0.32053337    
 -0.28007737    
   1.3047777    
 -0.49497008    
 -0.54899818    
   1.1867042    
  -1.5154240    
  6.28477782E-02
   1.3002056    
 -0.37080327    
 -5.98732457E-02
 -7.73866996E-02
  0.28595635    
  -1.0047160    
  0.14058179    
  0.96429998    
 -5.45882732E-02
 -0.69314724    
 -0.43561801    
  0.30161539    
  0.19171116    
  0.15013729    
 -0.15638734    
 -0.54483509    
  0.26028314    
  0.96190125    
 -0.44857883    
 -0.36634025    
  0.22745091    
  0.27832612    
 -0.65275908    
  0.25593334    
  0.55869383    
 -9.07081068E-02
 -0.83858192    
  0.76307422    
 -0.61159748    
 -3.68139148E-02
  0.39709669    
 -0.39709681    
 -7.34671950E-02
 -0.27137333    
   1.1576209    
 -0.31200495    
  0.51837265    
 -0.77620190    
 -0.35760924    
  0.29001603    
   1.0084174    
  -1.0476378    
 -7.55075142E-02
 -0.39960000    
  0.13645124    
 -0.10196482    
  0.67605269    
 -0.33474976    
 -0.30251712    
  0.50209188    
 -0.24896768    
  6.92742988E-02
  0.70488900    
  0.30168867    
  -1.0591148    
 -0.16667692    
  2.89874170E-02
  0.15822399    
   1.5611353    
  -1.6592952    
  0.54086298    
  0.67603040    
  0.11763542    
 -0.94260794    
 -0.20810544    
 -5.75974137E-02
  0.58470780    
 -0.32508361    
  0.20840117    
 -0.25202188    
 -0.13992119    
  0.36433792    
 -0.44042003    
   1.7603084    
  -1.6377057    
 -0.41424492    
  9.57912281E-02
   1.0010558    
  -1.1969305    
   1.1517558    
  6.44231662E-02
 -0.53775913    
  4.07035090E-02
 -0.16034248    
 -7.64258578E-02
  0.62014937    
 -0.57774025    
  0.65254164    
 -0.82180005    
  0.16579230    
 -4.98322956E-02
  0.11697157    
  0.61728942    
 -0.65029573    
 -3.41329575E-02
  0.13613228    
 -9.53100994E-02
  0.30257091    
 -0.60367560    
  0.59873742    
  0.41040364    
  -1.0647109    
  0.22504652    
 -0.23943518    
  2.38676630E-02
  0.20793408    
   1.2792296    
  -1.3343616    
  2.00406220E-02
  0.47445810    
 -0.10398949    
 -0.24041535    
  0.27541187    
 -0.18232165    
  0.91946018    
 -0.87901938    
 -0.40851834    
  0.18002529    
 -0.18924193    
  0.62117344    
 -8.83691236E-02
 -6.74414411E-02
 -0.10730044    
 -4.63657975E-02
 -9.22640562E-02
 -6.92582875E-02
 -0.17359480    
 -7.37433359E-02
   1.4027401    
  0.54898417    
  -1.5428632    
  0.63738358    
  1.06954351E-02
 -0.58566129    
   1.0986123    
 -0.64749622    
 -0.46716794    
 -0.24440342    
 -0.12764536    
  0.64259499    
 -0.27054584    
 -0.24854428    
  0.99983841    
 -0.92780721    
  0.23313232    
 -0.22543982    
   1.5222178    
  -1.4031581    
 -2.06192378E-02
  0.59086853    
 -1.35529516E-02
  0.14154007    
  -1.0834986    
  0.26620299    
  0.52452463    
 -0.26304466    
 -0.46002424    
  0.25079522    
  0.23543131    
  0.15661091    
 -0.35282114    
   1.0033023    
 -0.69571471    
 -0.73247069    
  0.78260666    
 -0.27071178    
 -0.29626590    
  0.69959205    
  0.33677831    
 -0.29689863    
 -0.54785383    
  0.12369692    
 -0.10605935    
 -0.12260224    
  2.72923317E-02
  8.82927850E-02
 -0.15591270    
 -4.20230813E-02
  4.28285822E-03
 -0.18746309    
  0.15267693    
 -7.34275877E-02
 -0.11066544    
 -0.13049638    
  0.36211455    
 -5.19596376E-02
  0.91362059    
 -0.96842855    
  0.41636011    
  5.42301536E-02
 -0.11814976    
  0.35005227    
 -0.52252162    
 -0.11631342    
  0.70627654    
 -0.58215040    
  0.22857618    
  0.18335289    
  0.43925226    
 -0.58314645    
 -0.13013569    
 -0.21051204    
  0.22062993    
  0.13771725    
  0.73607206    
 -0.31130141    
  -1.0666245    
  0.79349524    
  0.84226000    
  -1.4488150    
   1.4390266    
 -0.49815571    
 -0.89581817    
 -4.50529009E-02
  0.87393165    
  0.50426549    
  -1.0847714    
  0.59577310    
  4.80686128E-02
 -0.64041066    
 -0.45100716    
   1.0280824    
 -0.38171083    
  0.95116824    
 -0.51336771    
 -0.27923286    
  0.50019234    
  -1.0214891    
  0.11823284    
 -0.13045305    
   1.1911863    
 -0.83903003    
 -0.20741756    
 -3.97881009E-02
 -0.30881390    
  3.94140258E-02
  8.33817124E-02
  0.65463746    
 -0.77242029    
  0.68056828    
  0.83565700    
  -1.2272941    
  0.28204837    
  8.43870174E-03
   1.0759486    
 -0.14796150    
 -0.92240030    
  0.78744394    
 -0.32864472    
 -0.86565810    
  0.24384809    
 -0.27789417    
  0.35363999    
 -0.27860504    
  9.93183255E-02
  0.94708455    
 -0.90786350    
  0.20763944    
 -0.23961346    
 -7.49414265E-02
  0.87741232    
  0.68828100    
  -1.5618100    
 -0.12800947    
  0.36501038    
 -0.60257411    
  0.58093524    
  6.35614842E-02
  0.89315128    
 -0.71868026    
  0.31441519    
 -0.79531521    
  0.31518856    
 -0.34347358    
  7.11763650E-02
 -0.20236865    
  5.01244888E-02
  7.28374496E-02
  0.21817268    
 -0.40879282    
   1.3506671    
 -0.33181965    
 -0.94188619    
  0.70006758    
  0.28595635    
 -0.70881331    
  0.74110174    
 -0.67656308    
 -0.62327772    
  0.28152826    
   1.3055764    
  -1.2471327    
 -0.24076508    
  0.50748688    
 -0.20327552    
  0.91792852    
 -1.31799784E-02
 -0.15387413    
 -8.26252028E-02
 -0.58946866    
  7.30253160E-02
  0.42176360    
  0.47173417    
  -1.0090824    
   1.3007194    
 -0.33131877    
 -0.54695278    
 -0.35741532    
  0.36258325    
  0.31939065    
 -0.49043545    
 -8.61776099E-02
 -0.10907117    
   1.4137939    
 -0.46459326    
 -0.64950889    
  0.57018530    
 -0.38236919    
 -0.87821221    
   1.0688705    
 -0.18156698    
 -0.21637902    
  0.81963122    
 -0.29763231    
 -0.58878702    
 -0.66647893    
  6.78224489E-02
  0.65414512    
  0.49594265    
 -0.64254618    
  0.77672619    
 -0.80677837    
 -1.70944892E-02
  0.65626854    
  3.68785746E-02
 -0.31565577    
 -0.29163012    
  0.74253976    
 -0.80118865    
 -0.31259823    
  0.10856648    
 -0.11316433    
  0.93002105    
  0.23111165    
  -1.0397717    
   1.4834582    
  -1.4473819    
  0.32059878    
  0.43917596    
 -0.88100880    
 -0.28620186    
   1.7858247    
  -1.0520922    
  0.35496908    
  5.99214174E-02
 -0.62954700    
  0.17407149    
 -6.73038214E-02
  0.68997753    
 -0.48471460    
 -0.13500513    
 -0.13226785    
  0.48628438    
  4.05734591E-02
 -0.44603878    
 -3.79792787E-02
  0.66865629    
  3.89029160E-02
 -0.86440122    
  0.17284271    
 -0.18422805    
  0.26646623    
 -0.25131464    
 -0.19900104    
  0.12083645    
  0.22800969    
  0.35796875    
 -0.66196430    
  0.15790318    
  0.21788612    
  0.14550762    
 -0.40937898    
  0.89006764    
 -0.86298651    
  0.71765333    
 -0.74866366    
 -0.17604190    
  0.58150738    
  0.56298465    
 -0.32576755    
  0.58271301    
 -0.70828998    
 -6.29747286E-02
  -1.0078577    
  0.64041108    
 -0.17297915    
   1.0243944    
 -0.75512105    
  7.87809938E-02
  6.45385906E-02
  5.25708944E-02
 -0.18610239    
  0.80077779    
  -1.2127576    
   1.6074753    
  -1.3234762    
  0.87639058    
  -1.2367628    
  0.58425319    
 -0.69020164    
   1.0524654    
 -0.35638165    
 -0.10178280    
  0.19415607    
  6.21963069E-02
 -4.89157662E-02
 -0.52143568    
   1.5565058    
  -1.2654959    
  0.14509214    
 -0.37156349    
 -6.45384192E-02
   1.0006319    
 -0.21217439    
  0.29673207    
 -0.80755740    
 -0.13690412    
  0.97696060    
  -1.0489918    
   2.1832967    
  -1.9155211    
 -0.32322702    
  0.57454157    
 -0.26409423    
  0.60056633    
  6.48693144E-02
 -0.78121072    
  0.90247750    
  4.57874537E-02
 -0.98503375    
  0.73890078    
  -1.1276526    
  0.22203806    
   1.1968681    
  -1.0079312    
  0.55173540    
 -0.89334929    
 -2.61112563E-02
   2.1558146    
  -1.8562980    
  0.66531235    
 -0.88845593    
   1.8175673    
  -1.1850448    
  0.47746280    
 -0.72766155    
  0.46497411    
  0.29292041    
 -0.81289148    
 -0.16480792    
  0.56909472    
 -0.42933255    
  0.60415751    
  0.23221104    
  -1.0814912    
  0.83932978    
 -0.41855040    
 -0.23922972    
  4.52909060E-02
  0.15993276    
 -0.15993242    
  0.55908835    
 -8.58613253E-02
 -0.41935399    
  0.28154442    
  0.12158684    
 -7.26710930E-02
  0.40042743    
 -0.79589212    
  0.40297437    
 -0.32408056    
   1.2488146    
  -1.0078986    
 -0.86737156    
  0.10986658    
  0.96700585    
  -1.1644702    
   1.3056647    
 -0.91438425    
  9.53100920E-02
  0.99693292    
  -1.1561468    
  0.44364393    
   1.6332563    
  -1.6300043    
  0.80514133    
 -0.32866541    
  5.30056395E-02
 -0.75424993    
  0.25041053    
 -0.17601217    
  0.27820322    
 -3.19329426E-02
   1.1806952    
  -1.4383507    
  0.78079468    
 -0.44650581    
 -0.77273476    
  0.39156228    
  0.28065738    
 -0.49881369    
  0.39378858    
 -0.23750782    
   1.1279646    
  -1.1027530    
  0.14282425    
  0.11217171    
 -0.71591240    
   1.0898018    
 -0.52643335    
  0.87889588    
 -0.24555461    
 -0.20199686    
 -0.76631963    
  0.44482005    
  0.36436367    
 -0.58918643    
  0.19415599    
  4.40001190E-02
  0.51413131    
 -3.83497030E-02
 -0.42101756    
 -0.29292062    
  0.33587199    
   1.0865275    
  0.15718552    
  -1.2866645    
  0.15370271    
 -0.10178284    
 -0.24876657    
 -0.21648636    
  9.43422876E-03
  0.16016884    
  0.26849946    
  0.51082587    
 -0.67316461    
  9.59640145E-02
 -0.10681388    
 -0.17869174    
  0.69097096    
 -0.30600446    
  0.23139365    
 -0.89538413    
 -0.43166739    
  0.32885799    
  0.26676416    
 -0.25410557    
  0.89467496    
 -0.70608395    
  0.47907689    
 -0.11255458    
 -0.15595749    
  0.43730152    
  0.45938900    
  0.21311055    
  -1.4719157    
   1.2775613    
 -0.25228009    
 -0.27615446    
 -0.40833464    
  0.54222387    
  2.23057680E-02
 -0.27469492    
 -9.72464867E-03
  0.19473065    
  3.94267924E-02
  0.42418897    
 -0.38625774    
  0.10585651    
  8.75690728E-02
 -0.24956292    
 -0.44563133    
  0.74699861    
  0.28232807    
 -0.63485086    
 -0.30065700    
  0.64146113    
 -0.36598006    
  8.15667063E-02
 -0.15502141    
  0.63509172    
 -0.26689807    
 -0.80462086    
  0.79401654    
 -0.28413481    
 -0.20698605    
  0.28593853    
 -0.21207939    
  4.12101150E-02
 -0.11159102    
  9.27815959E-02
  0.19490038    
 -4.52808999E-02
  0.38990429    
 -0.76583701    
  0.33135736    
 -4.07030806E-02
 -0.37334564    
   1.4076170    
 -0.29191029    
 -0.71311939    
 -0.31989583    
 -0.27193367    
  0.47584584    
 -0.22800976    
  0.22800969    
 -0.24440342    
  0.19464220    
  1.54383727E-07
   1.0963422    
  -1.6861719    
   1.1619999    
  0.62873662    
  0.38373616    
  -1.5611126    
  0.31148306    
 -0.50516450    
  0.34735769    
  0.29194662    
 -0.41939148    
  0.46919435    
  6.46649525E-02
  0.53630489    
  -1.1651505    
  0.58422148    
 -0.63532746    
 -6.17955662E-02
   1.3140236    
  -1.0343417    
 -0.22540493    
  0.21328375    
 -0.17261270    
  0.24606709    
 -0.18971406    
  0.53985232    
 -0.90833849    
  8.53599459E-02
  0.96767485    
 -0.22573768    
 -0.27763185    
  0.85380733    
 -0.72277915    
 -0.10285731    
 -0.29885522    
  2.22231392E-02
 -0.31115437    
  0.91428858    
 -0.76156771    
  6.64142668E-02
   1.0837772    
 -0.78411913    
  0.28544745    
  0.38664630    
  -1.0511255    
   1.4402471    
 -0.66172034    
 -0.41147134    
 -0.27570602    
  0.83704126    
  -1.0434605    
  0.22994946    
 -0.21062532    
  0.47477677    
 -0.47957292    
  0.82787961    
  3.71177755E-02
  0.37114489    
  4.90562879E-02
 -0.25798547    
 -0.98485363    
  0.35344386    
 -2.62308717E-02
 -1.67506728E-02
  0.54208863    
 -0.80310243    
  0.40546510    
 -7.59091377E-02
  0.24251300    
  0.61598814    
 -0.97195619    
 -9.24874544E-02
  0.20909199    
  0.41796514    
 -0.79094470    
  0.26692030    
 -0.21357419    
  0.78806394    
 -0.74568444    
  0.59284550    
 -0.10129146    
 -0.21429932    
 -0.20909195    
 -0.23483959    
   1.6230702    
  -1.1854479    
  0.46086392    
   1.0066895    
  -1.1854248    
 -0.11629251    
 -0.20455076    
  3.28394026E-03
 -0.21498026    
   1.1842675    
 -0.25826812    
 -0.49643698    
 -0.23780070    
 -0.14026546    
  0.36475036    
 -0.15013744    
  0.78106678    
 -1.72667596E-02
  -1.5516344    
  0.35872763    
 -0.41508052    
  0.24889617    
  2.23470852E-02
  0.77531266    
 -0.44835651    
 -0.11828122    
   1.1734676    
 -0.24558474    
 -0.29004893    
 -0.18707226    
   1.3029126    
  -1.8981558    
  0.42766941    
  0.54991639    
 -0.17416762    
 -0.55267942    
  0.79284662    
  -1.1077784    
   1.9823344    
  -1.6011012    
   1.1148322    
  -1.0212389    
 -0.17206490    
  0.10821359    
  1.45459203E-02
 -0.16018561    
  0.31382045    
 -0.74069983    
   1.3991979    
  0.37619466    
  -1.1355911    
  0.37768576    
 -0.56550151    
  0.27625334    
  0.29393193    
 -0.95925683    
  0.72021669    
 -0.38200358    
  0.47000366    
 -0.64539289    
   1.4318718    
 -0.96122086    
 -0.24854428    
  0.15355785    
 -0.26307619    
  0.14618260    
 -8.33815634E-02
  1.29590519E-02
  0.30786315    
 -4.84749675E-02
 -6.14525974E-02
  0.64629191    
  0.43096748    
  -1.1810559    
  0.18492223    
   1.5730704    
  -1.9752940    
   1.2596740    
 -0.51912439    
 -0.45165437    
  0.15154994    
  0.26476529    
 -0.37709418    
  9.02116150E-02
  2.52377931E-02
  5.16046062E-02
  6.30582124E-02
 -0.26570311    
 -0.14393754    
  0.16898322    
  0.61795127    
  0.72131813    
  -1.4125623    
  0.51689100    
 -0.20851165    
 -0.33535552    
 -0.14249991    
   1.1455418    
  -1.2959455    
   1.3862945    
  -1.1373094    
 -0.10309537    
   1.0523077    
  -1.0167484    
 -0.10100316    
  0.46939951    
  0.92171425    
  3.65821607E-02
  -1.2714769    
 -0.43908155    
 -0.10109597    
   1.1033293    
  0.57330328    
 -0.70919031    
  0.24711275    
  0.14660360    
 -0.54786670    
 -0.18610220    
  0.94614369    
  -1.0582609    
   1.2170230    
 -0.92195308    
  0.68840390    
 -0.59798115    
 -3.51944752E-02
 -0.21941923    
   1.2296623    
 -0.48754781    
 -0.74957693    
  0.26207605    
  0.28840247    
 -0.44063357    
 -5.87387085E-02
  0.80259192    
 -0.95200866    
  0.87409031    
 -0.34931284    
 -0.12207115    
 -0.26762649    
  0.96490884    
  -1.1421891    
  7.87157193E-02
   1.0440284    
 -0.92403466    
  0.25991476    
  0.95739585    
 -0.90951467    
 -0.47678003    
  0.56616950    
 -0.52920413    
  0.15299791    
  0.71369600    
 -0.61807096    
  0.28532097    
 -0.46764216    
  0.57724923    
 -0.44986859    
   1.0082732    
  -1.4842747    
  0.19384150    
  0.32762253    
  0.50125635    
  0.26384228    
  -1.1995512    
  0.53695202    
 -0.30599585    
  0.12080478    
  0.35356659    
 -0.27405462    
  0.47714376    
 -0.50950903    
 -0.55224186    
  0.94446170    
 -0.30411282    
   1.7317622    
  -1.7906938    
 -0.17025399    
  0.21094808    
 -0.19218607    
   1.1540483    
  0.48469564    
 -0.27786279    
  -1.1998506    
  0.52277935    
 -1.70296486E-02
   1.0129877    
  -1.6011564    
 -0.35520327    
  0.35863400    
  0.12233897    
 -0.68710506    
  0.40144089    
  0.84094137    
 -0.78984970    
  0.15579124    
  0.26362452    
  0.12531140    
  0.28934726    
 -0.24161585    
 -0.86871183    
  0.46430552    
 -0.44926795    
  0.36657596    
  0.17944378    
 -0.42437467    
   1.4357139    
 -0.78992581    
 -0.40777719    
 -0.13750739    
 -8.73735845E-02
 -0.10536046    
   1.5830045    
  -1.5976034    
  0.91824961    
 -0.58739519    
  0.29644650    
  0.14814915    
 -0.88408375    
  1.08698346E-02
 -3.85721475E-02
  0.24756205    
  0.27109811    
  0.73730820    
  -1.3137878    
  0.53899658    
 -0.14953180    
 -0.10625702    
   1.1222472    
 -0.75797784    
 -0.71519530    
   1.0900836    
 -0.57798469    
  3.80954123E-03
  0.98177958    
  -1.3948781    
  0.46134561    
  0.50209194    
 -0.45953229    
 -6.96844887E-03
  6.75933212E-02
 -0.18625066    
  0.36529893    
  0.82599533    
  -1.0974169    
  5.23681417E-02
  0.30788484    
  0.23704632    
  0.70296085    
  -1.0706854    
  0.33157608    
 -0.89404505    
  0.42526776    
   1.7340240    
  -1.8408381    
 -6.38116524E-02
  0.34144339    
  5.10179065E-02
 -0.28593862    
   1.2592132    
 -0.96285796    
  0.35589731    
 -0.42285693    
 -0.25766620    
  0.33493516    
 -0.44869402    
  0.21911937    
 -2.61454899E-02
  1.96726602E-02
 -0.14660369    
   1.0379093    
 -0.45809084    
 -0.16686295    
 -8.29489157E-02
  8.07540119E-03
  0.42405796    
 -0.85257483    
  0.47820053    
 -3.10905986E-02
  0.36427736    
 -0.99124259    
   1.0394232    
 -0.44999620    
  0.95593154    
  -1.2060759    
 -0.19290352    
  0.45930830    
 -4.95968275E-02
 -0.46661937    
  0.73720711    
 -0.53776556    
  8.48566592E-02
  0.86980307    
  -1.0637168    
  0.15591298    
  0.34747761    
  3.90293635E-02
  0.19500019    
 -0.51345378    
   1.2144442    
  -1.1694202    
  5.80317602E-02
  6.87949359E-02
 -6.28777444E-02
 -0.33706224    
  0.37753022    
 -0.33703908    
 -0.28768218    
  2.09430531E-02
   1.4801906    
 -0.90515023    
 -0.43956760    
   1.0004321    
 -0.46370086    
 -0.42146552    
  3.95306945E-02
  4.54624668E-02
 -0.16907635    
  0.20186614    
 -0.14227393    
  0.30102265    
  0.15546057    
  0.63521874    
 -0.26528096    
 -0.82229644    
  0.11641035    
  0.83624792    
 -0.50818360    
 -0.49079892    
 -3.06368694E-02
  0.34909067    
  8.41336027E-02
  0.12956087    
 -3.87145244E-02
 -0.15942766    
  0.74428612    
 -0.82793617    
  0.88631582    
  -1.4714216    
  0.70809537    
  8.86270683E-03
  0.77092505    
  -1.1109326    
 -0.45198524    
  0.35667503    
  0.29673204    
  0.12078156    
  0.24094822    
 -0.20276447    
 -0.11275251    
  0.72957224    
 -0.88641471    
 -0.12869146    
 -3.05033661E-02
   1.5897771    
  -1.3335578    
 -0.14732485    
  0.28768194    
  0.27871355    
  0.45810905    
  -1.1158540    
  0.21440987    
 -0.48200512    
  0.26323801    
  0.32202008    
  0.62776458    
 -0.77403486    
 -4.49514352E-02
  0.11565204    
  0.61877662    
 -0.80178118    
 -5.90888672E-02
  0.17504887    
 -0.32486096    
  0.81205189    
 -0.41334346    
   1.1673790    
  -1.4338194    
   1.3536888    
  -1.1832367    
  0.47975087    
  0.10720646    
 -0.85006803    
  0.33160582    
 -0.78428483    
  0.32880935    
  0.24273060    
 -9.01509151E-02
  0.82756251    
 -0.98014224    
  0.39070460    
 -4.17519361E-02
  0.65964639    
  0.12421975    
 -0.40723646    
 -0.10358893    
  0.62130558    
 -0.99626750    
 -8.04005563E-02
  0.87546861    
 -0.67395270    
  0.15794565    
 -0.30075419    
 -0.28768209    
  0.44558525    
 -5.78196980E-02
 -3.97599675E-03
  0.20139471    
  0.59571731    
 -7.64586180E-02
 -0.59713233    
  0.20322818    
 -0.13189083    
 -0.29096618    
  0.54954004    
 -0.23909295    
 -0.21433982    
  0.56359214    
  0.69201297    
 -0.23714569    
 -0.67461485    
 -0.19597375    
 -0.11649524    
  0.76214021    
 -0.59212047    
  0.97142017    
  -1.3416816    
  0.43947142    
 -0.18658595    
  0.89780569    
 -0.47899938    
 -0.30469340    
 -0.55310106    
  0.54982764    
  0.17409121    
 -0.31467280    
  0.36044142    
  6.61821291E-02
 -0.38958195    
 -9.53100845E-02
 -0.12329808    
 -4.15762439E-02
 -0.21492273    
  5.68332635E-02
  9.98203978E-02
  0.47933489    
 -0.30118901    
  0.28872752    
 -3.50914262E-02
 -0.37824166    
  0.81355953    
  0.70774585    
  -1.0471636    
 -0.11557330    
  4.84745800E-02
 -0.14577359    
  0.10060462    
  0.22116128    
 -0.74750817    
   1.4259984    
  -1.3100796    
  0.57443070    
  0.38946468    
 -0.51462799    
  0.15006055    
  0.68766773    
  -1.6415410    
  0.98082936    
  0.19728006    
 -0.92837238    
  0.39249018    
 -0.34924006    
  0.16989887    
  0.56976825    
  0.15847026    
 -0.41957292    
 -0.41700712    
   1.9794562    
  -1.7182409    
 -9.22499150E-02
 -0.24652404    
  0.73783249    
 -0.56090182    
  0.37806621    
  0.41773519    
 -0.27690032    
 -6.93760067E-02
 -0.22818476    
  0.14742348    
 -0.24998011    
  0.65023959    
 -0.17524874    
 -0.23755050    
 -0.18674773    
  0.28004837    
 -0.21384770    
 -2.52264850E-02
  0.44599494    
 -0.36539093    
 -1.01522170E-02
  0.99350375    
 -0.79097933    
  4.08221036E-02
 -0.24334611    
  3.34478952E-02
  0.66478819    
 -0.46023762    
 -0.50104332    
  0.40251073    
 -0.25089186    
  0.19616701    
  4.28200178E-02
 -6.17480054E-02
  0.18550110    
 -0.89794171    
  0.12783326    
  0.25131452    
  0.48379716    
 -0.10080458    
  0.27395165    
  0.33877397    
 -0.18725991    
 -0.43766126    
 -0.23393793    
 -0.13685909    
   1.6209275    
  -1.4423163    
 -0.18753965    
 -0.38989216    
  0.40325525    
  0.35090598    
 -0.12599434    
  0.25718629    
 -0.38518062    
   1.2737687    
 -0.63001424    
 -0.21840775    
  2.84626037E-02
 -0.13353144    
  0.39078042    
 -0.85787308    
 -0.13419594    
  0.83890402    
 -4.94799986E-02
 -0.59214395    
  0.82202816    
 -0.31557879    
 -9.37323645E-02
 -1.16280410E-02
 -0.11122561    
 -0.24294612    
  0.37729412    
  0.26016414    
 -0.68875158    
  0.14660357    
 -0.35559312    
  0.99024409    
  0.22555047    
 -0.97231847    
  0.32306537    
 -0.19218607    
  1.10906800E-02
 -0.39086628    
  0.59019899    
   1.3305523    
 -0.79356575    
 -0.29948837    
  0.31173727    
 -0.55225176    
  0.70216984    
  -1.1910820    
  0.70050931    
 -0.57563579    
 -0.17538925    
 -0.15070260    
  0.21102218    
 -2.46925466E-02
  0.23507220    
  7.24125728E-02
  9.12914202E-02
  0.17502451    
 -0.41253212    
   1.4561378    
  -1.4392601    
 -0.24535489    
  0.18942647    
 -3.14630568E-02
 -0.21858767    
  0.89794165    
 -0.41945118    
  0.44459552    
 -0.46235800    
 -0.13815024    
  0.44710979    
 -0.67231321    
 -0.10307230    
  1.13638714E-02
   1.3084856    
 -5.00887632E-02
 -0.35920054    
 -0.72823864    
  0.26966369    
  -1.0116009    
   1.8099266    
  -1.0351999    
  0.39775491    
  0.45871729    
  -1.2735248    
  0.54248691    
  0.16109513    
 -9.80820954E-02
   1.5480496    
  -1.5830046    
  0.70298010    
  0.38503602    
  -1.1039529    
  0.86774141    
 -0.69146216    
  0.58666384    
 -0.30404505    
 -0.44692194    
 -0.15879120    
 -1.40515715E-02
  0.55961579    
 -0.34025288    
  0.31569490    
 -0.27124330    
  0.59220511    
  3.54369655E-02
 -0.56787044    
 -0.31419677    
  0.55827981    
 -0.14351220    
 -7.03167096E-02
  0.18121698    
 -0.35038063    
 -0.13858601    
  0.24629703    
 -3.22030187E-02
   1.2407428    
  -1.2371131    
  0.10969881    
  0.52372921    
 -0.34846717    
 -0.20826836    
 -0.57312965    
  0.73110807    
 -0.21671714    
 -8.53952244E-02
  0.43600163    
 -0.47553274    
 -2.44908910E-02
  0.40546525    
  0.61585534    
  6.34220615E-02
 -0.49833417    
  0.13926215    
 -0.27443686    
 -0.82818365    
   1.2715189    
 -0.72054613    
  0.22868352    
  0.28629997    
  -1.1875113    
   1.1053921    
 -8.21092948E-02
  0.25727332    
 -0.45387742    
  0.29213652    
  0.22047339    
  -1.0314034    
  9.98454764E-02
  0.27859131    
 -1.37932729E-02
 -0.31585306    
  0.95551145    
 -0.63965845    
  0.99119192    
 -0.96042025    
 -0.11778295    
  0.31292877    
 -0.12682638    
  0.36044142    
 -0.30836251    
 -0.54627252    
   1.2789272    
  -1.2789273    
  0.67494142    
 -0.37064534    
  0.53931332    
  0.30199149    
  -1.1507689    
  0.75833309    
 -0.36853418    
  5.46212234E-02
  0.16500773    
  1.12044495E-02
  0.31312165    
 -0.66305459    
  0.14336450    
 -0.45639780    
  0.45296732    
 -0.17615521    
  0.70940763    
  -1.0826120    
  0.56639564    
  2.00673528E-02
  0.70303178    
 -0.17513432    
  8.60343128E-02
 -0.59425926    
 -0.16941796    
  0.30861539    
  0.75476849    
  -1.0828017    
  0.34761432    
  0.19562140    
  0.20521635    
 -5.53048067E-02
 -0.71695799    
  8.46660733E-02
  9.49746668E-02
 -8.76216888E-02
  0.49755096    
 -0.32627928    
 -0.33400622    
  0.15906468    
  0.78275919    
 -0.12136094    
  0.29099742    
 -0.61539823    
  0.84052581    
  -1.2035952    
 -0.13731220    
  0.13353148    
  0.91173512    
  -1.0452664    
 -0.26626787    
  0.90149271    
  0.31427500    
 -0.40295589    
  0.38093975    
 -0.32489565    
  0.68002844    
  -1.1192316    
  0.27193356    
  0.52252179    
 -4.93715778E-02
 -0.81355125    
   1.1597000    
  0.11750852    
  -1.2423888    
  4.46171872E-02
  0.38464367    
 -2.25292277E-02
 -0.26185811    
 -0.53524405    
  0.67041886    
 -0.78960758    
   1.3541373    
 -0.82574511    
 -0.15726496    
   1.4025373    
  -1.2304572    
 -0.12100507    
  0.28039414    
 -0.20067075    
 -0.10068850    
  9.29962173E-02
 -0.23381810    
  0.33995056    
  0.35319668    
  0.28646183    
  0.22387600    
 -0.83613527    
  0.63578999    
 -0.51500845    
 -0.19801281    
  0.34529647    
  7.46616051E-02
 -0.38059703    
  0.87254047    
 -0.90825844    
 -0.20067060    
 -0.30411282    
  0.98608667    
 -0.97411042    
 -1.19763883E-02
  0.72574264    
 -0.21371274    
  0.10608217    
  0.13353147    
 -0.52129692    
  0.15483381    
  0.49928364    
 -0.58480620    
 -0.10337846    
  0.14277066    
  0.70805681    
 -0.11646233    
 -0.76451802    
  6.89927489E-02
   1.0597724    
  0.38096514    
 -0.94140607    
  7.24550411E-02
 -0.18555264    
   1.1673893    
  -1.2839594    
 -0.16144979    
  6.61398917E-02
  0.60540831    
  -1.0392728    
  0.92856079    
 -0.53969383    
   1.2267244    
  -1.3005105    
  0.31435028    
 -0.40382150    
  0.31441519    
  0.71625954    
  0.14835952    
  0.56307280    
  -1.0367196    
 -0.38380376    
  0.25131449    
  0.15176685    
 -0.34413865    
  0.13226807    
 -0.49328125    
  0.38101393    
  0.25241414    
 -0.59550887    
  0.12653004    
 -0.31538454    
  0.42033541    
  0.70232975    
  0.11717347    
  0.25420094    
  -1.2290859    
  9.45262089E-02
  0.64288527    
 -0.45080766    
  0.68175548    
  -1.1068294    
  0.15979232    
 -0.13534129    
 -0.16223472    
  0.31431299    
  0.44479233    
 -0.81760156    
  0.22073106    
  5.17764650E-02
   1.0057456    
  -1.0623646    
   1.2373890    
 -0.46944025    
 -0.51609451    
 -3.84662449E-02
  0.67534262    
 -0.98016399    
  0.67164099    
 -0.25209090    
  6.43198341E-02
  0.74271762    
 -0.94557673    
  0.96718246    
  3.74575853E-02
 -0.78875160    
 -0.30399567    
 -0.25886157    
   1.2147104    
 -0.46093854    
   1.0284729    
  -1.2193874    
   1.0316976    
 -0.84346056    
 -0.22448494    
  0.87518883    
  -1.1169612    
  0.80234641    
 -0.67417151    
  0.48724154    
 -0.28077734    
  0.16068241    
  0.13840249    
 -0.45425540    
  7.89431185E-02
  0.13559189    
  0.38704482    
  0.49941066    
 -0.76451802    
  0.37612739    
 -0.20966195    
 -0.78586894    
  4.72832285E-03
 -7.33826756E-02
  0.15921389    
  0.72089714    
 -0.54291391    
  0.58010823    
  0.15559854    
 -0.48398966    
 -0.35868910    
  0.32430166    
  0.98555559    
  -1.4387909    
  0.40546533    
 -0.27250746    
 -0.33566922    
  0.75575268    
 -0.14452264    
  0.16799161    
 -2.87600849E-02
  0.73598295    
  -1.1075464    
  0.24143668    
 -0.58718258    
  0.65999508    
 -0.18457113    
 -0.44861254    
  0.47856462    
  0.39115557    
  0.28546241    
  3.32793221E-03
 -0.94067180    
  0.33647218    
  0.42254251    
 -0.46285805    
  0.48453364    
  -1.0253401    
   1.2908483    
  4.10012938E-02
  -1.3427787    
  0.17127179    
  0.93281990    
 -0.55235636    
 -0.51399529    
  0.97085893    
  4.88856807E-02
  0.42186937    
  0.10673629    
 -0.30393648    
 -0.67801815    
  0.60695428    
 -0.56002492    
 -0.29055157    
   1.6079044    
  -1.2752707    
 -0.48105335    
  0.62890494    
 -0.33127260    
 -0.33383569    
  0.61655450    
 -0.39803004    
 -0.13036194    
 -6.08884133E-02
  0.44790024    
   1.3011047    
  -1.4358650    
  0.63231742    
 -0.22794601    
 -0.32559061    
 -0.21559656    
   1.6412570    
  -1.6116252    
  0.92645794    
 -0.91196477    
 -7.07930923E-02
  3.04207411E-02
  0.53743470    
 -0.75870752    
  0.33780655    
  0.39429197    
 -0.36473307    
 -5.31688333E-02
  6.60308152E-02
  0.19396806    
 -0.27721071    
  0.53144509    
 -0.89608794    
  0.66782957    
  0.56618756    
 -0.96781391    
   1.7685027    
  -1.4779510    
  0.64471495    
 -0.99445552    
  0.98387337    
 -0.48039156    
  0.53365868    
 -8.41336995E-02
 -3.67160067E-02
 -0.99667215    
  0.13957034    
  0.14921232    
  0.10337821    
  0.48916420    
  -1.0230716    
  0.89266336    
  5.06694801E-02
 -0.68527311    
  0.74100310    
 -0.83122838    
 -0.12316236    
  0.28159562    
 -0.10414028    
  0.25357005    
 -0.58841771    
  0.67015749    
 -0.27995983    
  2.65671704E-02
 -0.22595629    
  0.43780062    
 -0.12233866    
  5.33458740E-02
  0.27871358    
  0.40955183    
  0.17330891    
  -1.4268879    
  0.69028604    
 -0.28672734    
  5.56732118E-02
  0.99472165    
  -1.1053103    
  0.30961698    
  0.52083474    
 -0.61053920    
  0.58922380    
 -0.28708377    
 -0.43336245    
  2.90929377E-02
  1.77626368E-02
  0.78235692    
 -0.62619632    
  9.20188874E-02
 -0.39998579    
  0.38893589    
 -0.28768197    
  0.39304265    
 -0.82098049    
   1.5991579    
 -0.82684243    
  0.60255021    
 -0.63726670    
 -0.33973834    
 -0.46847811    
  0.12588020    
 -3.83606367E-02
  0.41103625    
  0.48835286    
 -0.54159725    
  6.79507405E-02
  7.38473758E-02
  9.06769037E-02
  0.59566730    
  0.11131556    
 -0.50069892    
 -0.10620067    
 -0.10318439    
  0.11155256    
 -0.33702794    
  3.88335716E-03
 -4.76280674E-02
  0.14364289    
  0.19166726    
 -2.65113506E-02
 -0.38040853    
 -3.10444683E-02
  0.76902312    
 -0.19789088    
 -0.36433780    
  2.88829822E-02
  0.64764321    
  0.49845910    
  -1.0099057    
 -0.31496587    
  0.79808205    
 -0.59124094    
 -2.94820612E-08
  0.13266608    
  0.60613596    
 -0.11551269    
 -0.24946098    
  0.59569204    
 -0.30444458    
 -0.59170902    
  2.22586710E-02
  0.60613555    
 -0.54218698    
  0.68276894    
 -0.13544951    
 -0.93959779    
  0.18304922    
  0.45165455    
 -0.92676204    
  0.94055557    
  -1.0917861    
  0.34710565    
  3.30998152E-02
 -5.74318320E-02
 -0.21945597    
  0.70836812    
  0.99805158    
 -0.48662198    
 -3.31520624E-02
 -0.52782333    
 -2.24729609E-02
 -0.42679513    
  3.42333354E-02
  8.74120444E-02
  0.12412606    
 -0.20674181    
  0.74897575    
 -0.31056628    
  0.29918966    
 -0.64621115    
   1.6654797    
  -1.3954192    
 -0.18232146    
  0.26849946    
   1.0430715    
  -1.3565685    
 -0.41386867    
  0.40546498    
  0.12292706    
 -2.64666211E-02
 -7.55825490E-02
  0.79332888    
 -0.36876357    
 -0.12048943    
 -6.11642608E-03
  2.72329245E-02
  0.79387021    
 -0.82417524    
 -0.22314337    
  0.95698947    
 -0.65404004    
 -0.25415939    
 -0.30120420    
  0.21718539    
 -3.23913954E-02
  0.73938668    
 -0.41533700    
 -5.19200824E-02
 -0.17420390    
  0.37772059    
 -0.39275837    
  0.21401128    
 -0.70236373    
  0.11641034    
  0.30132481    
  9.30905119E-02
 -0.22778407    
 -1.34450900E-07
  0.55094039    
 -0.68513632    
 -4.90559265E-02
  0.33006692    
  0.24459869    
  0.17548485    
 -0.15063903    
  0.30892733    
 -0.73923808    
 -6.32813573E-02
  0.30511722    
 -1.11731570E-02
 -0.40546498    
  0.53524411    
 -0.43382409    
   1.1120580    
 -0.59314328    
 -0.19264658    
 -8.00428391E-02
  0.29361665    
  0.78495485    
 -8.73793289E-02
 -0.39375192    
  -1.0706234    
  0.38617182    
 -0.34255132    
  0.35117194    
   1.4200529    
 -0.16178696    
  -1.5163474    
   1.2155720    
  5.29394299E-02
  0.13567738    
 -0.23067537    
 -0.66602671    
 -0.22817309    
 -1.69493612E-02
 -0.23496513    
  0.43213335    
 -0.36928558    
   1.6255511    
  -1.2423282    
   1.3284235    
 -0.72386152    
 -3.78796179E-03
 -0.81616217    
  0.75755155    
 -7.30252191E-02
 -0.48659047    
 -0.16003639    
 -4.14072536E-03
  0.33824879    
 -0.61355990    
  0.54308641    
 -8.26917738E-02
  0.33647245    
 -4.27739806E-02
 -0.25315255    
  0.78029656    
  0.25097713    
 -0.88949829    
 -0.22099072    
 -0.21511129    
  0.61458504    
 -0.14736302    
  0.58747703    
 -0.65666920    
  0.56089425    
 -0.19087604    
  -1.0193630    
  0.33238208    
 -0.19386356    
   1.8130891    
 -0.72783291    
 -0.82787961    
   1.3939574    
  -1.6075314    
  0.47000349    
 -0.29965845    
 -0.23424929    
  0.42722309    
 -4.05461490E-02
  0.29626602    
 -5.80637753E-02
  0.26361755    
 -0.31662858    
  0.54018986    
  -1.2247776    
  0.54654366    
  2.59756669E-02
  0.74163216    
 -0.21553886    
 -0.27015963    
 -9.63033736E-02
  0.25222477    
 -0.33181235    
  0.21482499    
 -0.35089543    
  1.34683885E-02
 -0.49095756    
  0.94111669    
 -5.47780506E-02
 -0.31199917    
 -0.36772469    
  9.73282829E-02
  0.74806303    
 -0.71631420    
  0.42096952    
 -0.21675375    
  0.41392183    
  0.39204219    
 -0.63110107    
 -0.27880901    
  8.14007521E-02
  6.31126389E-02
 -0.32612827    
 -8.39346871E-02
  0.19225669    
  0.11820556    
  0.53815138    
 -0.46960941    
 -0.33836669    
 -0.17351094    
  0.53371954    
 -0.51805347    
 -4.23342027E-02
  0.79823750    
 -0.12143936    
  0.79740810    
 -0.81123984    
  0.91796046    
 -0.93198603    
  0.61533844    
 -0.99569738    
 -8.17660019E-02
  0.85431999    
 -0.58131921    
  0.73000222    
  -1.0488825    
   1.1578553    
  -1.0097588    
 -0.33890426    
  0.43898779    
   1.1392879    
  0.19243069    
  -1.4358585    
 -1.63936820E-02
  0.50751412    
 -0.50339055    
  9.04346481E-02
  0.55206847    
 -0.78370672    
  0.38471413    
 -0.28553393    
  9.80376303E-02
 -0.19721794    
  0.52025986    
  0.63067216    
 -0.99340159    
  0.71912253    
  0.11008295    
  0.10075653    
 -0.51509452    
 -0.49053377    
  0.39816049    
  0.55499697    
  -1.2335876    
  0.19381581    
  1.88683253E-02
   1.0175308    
 -6.63417354E-02
 -0.98444581    
  6.54440522E-02
  0.11526599    
  0.16332525    
  0.52375525    
 -0.38042602    
 -0.32291487    
   1.5761017    
  -1.7650021    
 -0.35244045    
  0.26991957    
  0.22957464    
 -0.15700369    
   1.2753631    
  -1.1226418    
  0.15108052    
 -3.37742269E-02
  1.89042985E-02
  0.41663852    
 -0.29677665    
  0.24092449    
 -0.11030458    
 -0.30830148    
 -9.57070664E-02
  0.70616245    
 -0.46313056    
  0.16388769    
  0.48907933    
 -0.89599890    
  3.01098973E-02
  0.12715539    
  0.17733406    
 -2.53176279E-02
 -3.25763822E-02
   1.1386392    
  -1.9074240    
   1.1451324    
  0.18042575    
 -0.63241106    
  0.18232141    
 -0.37469354    
  0.60495466    
  0.15920369    
  0.21015638    
 -0.55594587    
 -1.72417406E-02
 -0.56034082    
  0.48823726    
 -3.12008592E-03
  0.15057282    
 -0.13506846    
 -7.00924620E-02
  0.70463222    
 -0.44710296    
 -0.55516136    
 -4.08219285E-02
  0.28420359    
 -0.59057784    
   1.1674654    
 -0.36143872    
  0.27780211    
  0.13883653    
 -0.74639165    
  0.93639946    
 -0.83613038    
  0.11029518    
  0.13866077    
 -8.32618177E-02
   1.0368643    
  -1.5597382    
  0.16277133    
  0.57964694    
 -0.22856696    
 -0.46939951    
  0.48439223    
 -0.21868911    
  0.37792882    
 -0.61037505    
   1.0797437    
  0.16900577    
  -1.3366108    
   1.1418802    
  -1.0447165    
  0.95977598    
  0.69048417    
  -1.7423347    
  0.66743886    
  0.44628718    
 -0.82858509    
  0.73975378    
  -1.0663515    
   1.5771769    
 -0.57475722    
  0.22972389    
  5.84436320E-02
  -1.1852269    
  0.64435709    
 -0.25812334    
  3.23098875E-03
  0.27714297    
 -0.47638071    
  0.10811251    
 -7.32928514E-02
  0.18358804    
 -0.27927890    
  0.69732261    
  0.24783617    
 -0.65018129    
  0.16080414    
 -0.20214550    
   1.1253089    
  -1.2532898    
  0.87177193    
 -0.73409790    
 -0.19852933    
  0.63875300    
 -0.46628395    
  0.17791119    
  0.50695062    
 -0.19000490    
  0.26066017    
 -0.97208226    
  0.43242106    
 -0.58725488    
  0.98381519    
 -0.59280825    
 -0.12386948    
  8.42604637E-02
  1.00504197E-02
  0.50279337    
 -0.52982193    
 -0.46181801    
  0.28632262    
 -0.18313821    
  0.95475721    
 -0.63452220    
  0.19059096    
 -0.13521336    
  1.00504197E-02
  0.45107564    
 -0.11460350    
 -0.46430552    
  0.53107363    
 -0.68648779    
 -0.81536478    
   1.2325603    
 -0.34466890    
 -0.14120330    
 -4.85534631E-02
  0.13041711    
  0.40691951    
 -2.91124964E-03
  0.45383880    
  0.13653621    
 -0.29687873    
 -0.37865394    
   1.0136188    
 -0.77472711    
 -0.77652878    
  0.63150311    
  0.17942725    
 -0.52869791    
 -2.91082095E-02
 -7.44324997E-02
   1.2884809    
  -1.2930367    
  0.15219185    
  6.45385161E-02
  0.31309175    
 -0.55760151    
  8.11254531E-02
 -0.34866771    
  0.53026754    
  0.14117357    
  0.97886801    
  -1.1021520    
 -0.10064349    
  0.17904809    
  0.69805324    
 -0.36392540    
 -0.28611830    
 -0.11232896    
 -0.24434592    
   1.1963547    
 -0.83034837    
 -9.06768441E-02
 -6.80291280E-03
 -8.54613036E-02
 -0.20108373    
  0.80281651    
 -0.83046830    
  2.30959263E-02
   1.3840086    
  -1.0759869    
  0.49322176    
  0.24262460    
 -8.03109109E-02
  -1.2837250    
   1.2661502    
  -1.0071782    
   1.2471994    
  -1.1860039    
  2.25741602E-02
   1.2463650    
  -1.3497435    
 -6.12436384E-02
 -0.15942766    
  0.46923169    
  0.64368099    
 -0.78440869    
 -0.12783326    
  0.85806239    
  4.60330509E-02
  -1.2156289    
  0.91766924    
 -0.23492083    
 -0.41245815    
  0.38776541    
 -2.16614176E-02
 -0.12419025    
  0.53934062    
  0.60897952    
 -0.43270013    
 -0.36682737    
  0.49554917    
 -0.29540876    
 -0.12166885    
 -0.13545847    
  4.52566966E-02
 -0.14242019    
  3.34478952E-02
 -0.45433763    
 -0.18128598    
  0.44005665    
 -0.38566247    
   1.0907383    
  0.16872509    
 -0.36939555    
   1.0058751    
  -1.4041201    
  0.84781176    
 -0.54053861    
 -0.38581812    
 -1.96471252E-02
  0.34830654    
  0.46262342    
  0.84351146    
  -1.8706645    
  0.10732911    
 -9.75250304E-02
  0.77055979    
 -0.38978720    
  0.59332663    
  -1.0038044    
  0.61205685    
 -0.27057239    
 -0.43078294    
  0.41276452    
  0.18836367    
 -7.50352889E-02
  6.89929873E-02
 -2.45412625E-02
  2.75667552E-02
  0.37996668    
 -0.56895673    
  0.99216992    
 -0.56981647    
  0.67868900    
  -1.0477439    
 -0.25032619    
  0.33010301    
  0.26261020    
 -0.48336008    
 -2.41945665E-02
 -0.11676295    
  0.97853297    
  -1.2450342    
   1.7257562    
  -1.1912608    
  0.88420248    
 -0.15826552    
 -0.63863337    
  0.10084859    
 -0.43346992    
  0.34222120    
 -0.49711943    
 -1.05265258E-02
 -1.12593824E-07
  0.37502420    
   1.0019680    
  0.56285298    
  -1.4514923    
 -5.67766279E-02
 -3.44240014E-03
  9.53101516E-02
 -0.37611917    
  0.50257230    
 -0.53978610    
 -0.64232779    
  0.37806621    
  0.39304265    
  0.71172339    
 -0.50200289    
 -0.31972155    
  0.80730617    
 -0.80730623    
  0.72968090    
  0.65544981    
  2.86882855E-02
 -0.62959898    
 -0.38653705    
 -0.13710923    
  0.30895945    
 -0.21985961    
  0.59685314    
 -0.11260679    
  -1.0865639    
  0.59243298    
 -7.92152584E-02
 -0.41085580    
  0.62896889    
 -0.65636784    
  0.23199327    
  0.68429768    
  9.32880491E-02
 -0.33323848    
  0.31278813    
  0.23953737    
 -0.86866283    
  9.95296016E-02
  0.46780825    
 -2.89873946E-02
 -0.35796866    
  0.48923486    
 -0.68131268    
  2.32568141E-02
 -0.21266226    
 -0.14785147    
  8.92982334E-02
 -7.29488358E-02
  0.41799894    
 -0.34504974    
  0.63628447    
  0.83429587    
  -1.0534581    
  0.56245017    
  -1.1489131    
   1.2269219    
 -0.10284266    
  5.09063676E-02
 -0.73826742    
  0.34195155    
  0.31596693    
 -0.55563956    
  0.17768101    
  0.41893992    
 -0.79999578    
  0.33342806    
   1.0914731    
  -1.4249010    
 -8.54715332E-03
  0.78140962    
 -0.98017448    
  0.52537882    
 -0.55729634    
  0.41085592    
  0.25211045    
 -0.19634691    
 -0.27980363    
  4.81495410E-02
 -0.27353743    
  0.29885542    
  0.64404446    
  0.48331738    
 -0.78791749    
 -0.14332893    
 -0.25621870    
  2.62022894E-02
  0.16639081    
  0.66163403    
 -0.71793401    
   1.5036483    
  -1.3566939    
  6.14086017E-02
  7.54503980E-02
  5.10023423E-02
 -0.74414992    
 -8.48995894E-02
  0.40967545    
  0.76017743    
 -0.61931986    
  0.99756771    
  -1.1769741    
   1.1850171    
 -0.81662071    
 -0.31732136    
  0.75157267    
  0.82410669    
  -1.1020519    
 -0.40546525    
  0.12036357    
  0.54328287    
  0.11844829    
  0.22738996    
 -0.96773279    
 -0.12244089    
  0.22146159    
  0.24643910    
 -0.53749371    
  0.93414849    
 -5.83041944E-02
 -0.60864055    
  1.02915205E-02
  0.82411557    
 -0.58270979    
  0.92854786    
 -0.84377277    
 -0.32618073    
  0.53643352    
 -0.41147134    
  0.19131689    
  0.68063140    
 -0.91189235    
  0.46134564    
 -0.76695102    
  0.33037487    
 -0.20646408    
  0.14984491    
 -0.16882092    
 -0.37156349    
  3.27897817E-02
  0.33493516    
  0.97165269    
 -0.76089329    
 -0.25801244    
 -0.24557072    
   2.0114605    
  -1.3876748    
  1.09889787E-02
 -8.23035277E-03
 -0.38501438    
   1.1383001    
 -0.84557009    
 -2.44661123E-02
   1.2144442    
  -1.4123664    
  9.35933292E-02
   1.2473482    
  -1.5546956    
   1.9001530    
  -1.7406757    
 -2.01214235E-02
  0.65587568    
  0.12479055    
  0.88026786    
  -1.3948250    
  0.94636381    
  0.32360718    
  -1.5320232    
 -1.22202728E-02
   1.0820831    
  -1.0537981    
  0.81666869    
 -0.57068044    
 -4.45934758E-02
  0.12247696    
 -0.33187208    
  0.72282296    
 -0.71482277    
  8.40188563E-02
  0.19566298    
  0.12179117    
 -0.44628704    
  0.36868578    
  0.50504535    
  7.63901511E-08
 -0.87790674    
  0.65693450    
 -0.45664406    
  0.94863862    
  -1.3121861    
 -1.99010596E-02
   1.4037296    
 -0.88290393    
  0.35965562    
 -0.74444050    
  0.20186614    
 -4.02245745E-02
   1.1589444    
  4.12904248E-02
 -0.86163217    
 -0.18019615    
 -0.28133297    
   1.0377239    
 -0.89998198    
  8.11734125E-02
  0.87688029    
 -0.82085216    
  0.23588246    
 -0.28515351    
 -0.34187400    
  0.55350351    
  0.35038832    
 -0.61030328    
   1.0601920    
  -1.2460535    
 -0.31792197    
  0.95190620    
 -0.76085091    
   1.1580048    
  0.16600282    
  -1.3288504    
  0.24427788    
 -9.15150493E-02
  0.30932146    
  0.18130180    
 -0.50320184    
  0.37548435    
 -0.11995929    
  0.14004615    
   1.1838862    
 -0.75965875    
 -0.17861088    
 -0.64966190    
 -0.12686667    
 -4.95151915E-02
 -6.28477409E-02
   1.3602835    
 -0.95301795    
 -0.28528684    
  0.60308647    
 -0.13427959    
 -0.11069725    
 -0.21150573    
  2.85149906E-02
  0.40412551    
 -0.23799850    
  0.54493111    
 -8.43254626E-02
  0.34501925    
 -0.99614340    
  0.23703824    
 -0.28768218    
   1.1186131    
  -1.0158532    
 -3.17487568E-02
 -0.32047182    
  0.32449585    
 -0.12838095    
 -3.72135900E-02
  0.91913033    
 -0.79034942    
  8.00428987E-02
   1.0227277    
  -1.1673087    
  0.94520199    
 -0.78157246    
  0.74641961    
 -0.63578987    
  0.21227373    
 -8.25501904E-02
 -0.19968203    
 -0.17798324    
   1.5551780    
  -1.1482713    
  0.95750469    
 -0.71325958    
 -0.18548681    
   1.3684735    
  -1.3821534    
  0.19237199    
 -0.44132796    
  0.35348976    
 -0.32561341    
  8.24188069E-02
 -0.40388408    
  0.15347338    
  7.43984953E-02
 -0.35937384    
  5.77589720E-02
   1.9095427    
  -1.6661961    
  0.32497796    
  0.74111140    
 -0.22970757    
 -0.48010665    
 -0.54501694    
  0.38759285    
 -0.35901943    
 -3.82821970E-02
  0.97960901    
 -0.88208389    
 -2.23721582E-02
 -6.06244579E-02
  0.28286281    
 -4.44516726E-02
 -0.21936265    
   1.4446967    
  -1.2561055    
  0.99440861    
 -0.35750091    
 -0.58737361    
  7.17152804E-02
  0.65254164    
 -0.69495040    
 -0.18159989    
  8.30353796E-02
 -0.54871923    
  0.92589945    
 -0.30421129    
 -0.24183550    
  0.29940575    
   1.1781170    
 -0.76568305    
 -0.17678158    
 -0.75584579    
 -0.34830663    
  0.84012944    
  0.56474119    
 -0.40853709    
  4.80572954E-02
 -0.12145567    
  0.46958950    
 -0.56324542    
  0.80971730    
 -0.68348509    
  0.12062806    
  0.71839386    
 -0.81683403    
 -0.20450929    
  0.30294961    
 -0.39557117    
  2.50014011E-02
  0.14884578    
  0.35205427    
  0.19840088    
  0.51205188    
  0.40055084    
  -1.4918373    
  0.41755733    
  0.17790477    
 -0.85673189    
  0.51460981    
  0.78768432    
 -0.14240707    
  0.53315985    
  -1.5154761    
  0.44183290    
 -0.46187338    
 -9.77424458E-02
  0.71303731    
 -0.29573774    
 -0.29161116    
  0.38692158    
  0.81980330    
  4.94069047E-02
  -1.1658449    
  0.70565850    
 -0.48107722    
  0.52452463    
 -0.46052489    
  0.92861319    
  -1.0796244    
  0.14289185    
 -0.12118576    
  0.60166389    
 -0.57443112    
  0.48481870    
 -0.47590351    
 -2.69881953E-02
  1.80725548E-02
  4.38025109E-02
  0.33033073    
  0.45942426    
  -1.3798304    
  0.32312906    
  0.82900786    
 -0.42105827    
 -0.55651891    
  0.13731232    
  0.73743504    
  0.54245019    
 -0.67135102    
 -0.64308667    
  0.21372415    
 -5.51192164E-02
 -0.19035378    
  8.03226419E-03
   1.6102377    
  -1.4447230    
 -7.02041388E-02
  0.63897908    
 -0.56539047    
 -0.21808897    
   1.8084266    
  -1.6317228    
  0.65547436    
 -0.35641405    
 -0.19229291    
   1.1080612    
  -1.2183566    
   1.1230463    
 -0.17956689    
  -1.1552044    
  0.16470005    
  0.70419705    
 -0.82615566    
  2.07045116E-02
  0.14827855    
 -0.30790865    
  0.65891379    
 -0.35809731    
  0.49069560    
 -0.78194278    
 -1.43886814E-02
  0.47842222    
 -0.43586251    
  0.60360724    
 -0.35486805    
  2.49569118E-02
 -0.24629670    
  0.21409383    
  0.20033991    
  0.43093190    
 -0.90570861    
  0.72145081    
 -0.60419953    
  2.93523408E-02
 -2.08777096E-02
  0.73649776    
 -0.37267530    
  0.34606171    
 -0.73552650    
   1.9271830    
  -1.4111762    
 -0.40546525    
   1.3366317    
  -1.4385530    
  0.34501925    
 -0.49275309    
   1.4348476    
  -1.0891781    
   1.0443494    
  -1.2252636    
 -0.19506037    
  0.72593707    
  -1.0716828    
  0.73222834    
  0.22384003    
  0.15693220    
 -0.21720898    
 -0.49032706    
  0.10536057    
  0.26236445    
 -0.19918521    
  0.95394057    
 -0.26488331    
 -0.40649000    
  0.62799335    
 -1.99010391E-02
 -0.58377445    
 -9.04972013E-03
 -9.13226977E-03
 -0.59146333    
  0.22645310    
  0.30189764    
  0.11669674    
  5.08585647E-02
 -0.38501438    
 -0.28903234    
  0.23922984    
  0.33342806    
  0.97202533    
 -0.69430113    
 -4.48716953E-02
 -0.82185930    
  0.22533892    
  0.68433666    
  0.43310317    
  -1.0957470    
 -0.59122622    
  0.50147998    
  0.79991502    
 -0.61994374    
  0.68921810    
 -0.66596109    
 -0.11778311    
 -9.01509151E-02
  0.45455474    
 -0.24279641    
  7.35627115E-02
  5.51864170E-02
  8.05587769E-02
  0.18077224    
 -0.21222126    
 -0.14040112    
 -0.10863400    
  0.65343457    
  9.55038592E-02
 -0.53899634    
  0.10403075    
 -0.20902203    
 -0.14679751    
 -0.57251912    
  0.86977059    
  0.85001504    
  -1.0574105    
  0.16855527    
  0.57598299    
  0.25850365    
 -0.78931749    
  0.95405465    
  -1.5830576    
   1.3284396    
  6.66913763E-02
  -1.0116010    
 -0.22516161    
 -0.11778297    
   1.7841550    
  -1.3234271    
  0.14953181    
 -0.64494509    
  0.50610876    
  0.74497235    
 -0.90624034    
   1.2503791    
 -0.71975094    
  9.12914351E-02
  0.46692279    
  -1.4046955    
  0.90363967    
 -0.24537985    
 -0.36772460    
  0.38822338    
 -0.20518965    
  0.14547072    
  5.09855524E-02
 -0.82417536    
   1.2354714    
 -0.61489499    
  0.15568540    
 -1.23459902E-02
  2.75667552E-02
 -0.11514290    
 -0.18980730    
  0.36929974    
  0.38350716    
 -0.34734204    
 -0.11880793    
 -9.00929198E-02
 -0.39042747    
   1.1798027    
 -0.94184375    
   1.1064248    
  -1.0057812    
  0.70372927    
 -0.62205124    
 -0.51409912    
  0.25009951    
   1.1497637    
 -0.78040361    
   1.2358136    
 -0.61903930    
 -0.88889182    
  0.34580514    
 -0.22587934    
 -5.99825829E-02
  0.21803963    
  0.98629665    
  -1.3530475    
   1.2190484    
 -0.30529270    
 -0.87242758    
  1.60647538E-02
 -7.01316297E-02
   1.5630805    
  -1.5130702    
  4.76279072E-02
  0.33868441    
   1.1400969    
  0.16494548    
  -1.2724308    
  7.98945688E-03
  -1.0195903    
  0.87424231    
 -0.50369376    
  0.90300500    
 -0.53371942    
 -0.18021870    
  7.68054053E-02
  0.63918781    
 -0.50128865    
   1.0652949    
 -3.20502855E-02
 -0.76957756    
  8.96120369E-02
 -0.42712653    
  3.64311482E-03
  4.96555604E-02
 -0.22400907    
  5.47503531E-02
  7.11763650E-02
  4.84267175E-02
  0.25252593    
  0.78485548    
 -0.82227004    
  0.23190260    
 -0.31758177    
 -0.37556529    
 -0.59151471    
   1.5161426    
  6.25764430E-02
 -0.60526973    
  0.18759860    
 -0.36044121    
  0.22841284    
   1.3049995    
 -0.72458088    
 -0.64876860    
 -0.10858116    
  8.58158842E-02
   1.0433869    
  -1.3667871    
  0.50352633    
  0.19641589    
  4.19950336E-02
 -0.39256153    
 -0.18232137    
  0.40802592    
  0.88247728    
  -1.3177954    
  0.85348994    
  -1.3896669    
  0.58251774    
 -4.23953831E-02
 -2.39055790E-02
  0.52205271    
 -0.58444309    
   1.2977213    
 -0.92867643    
 -0.22537163    
 -0.29639396    
  0.69564396    
 -0.26386175    
 -0.10608207    
  0.37491915    
 -0.21203938    
  0.70078689    
  0.21917844    
  -1.1774334    
  0.11601769    
  7.04228785E-03
  0.14052439    
 -0.30407575    
  4.12381627E-03
   1.2498194    
 -0.94076234    
  0.10324328    
  5.43479435E-03
 -0.68505001    
  0.47134683    
  0.22448492    
  0.43279171    
  0.42213687    
  -1.4437882    
  0.51660591    
 -5.32670803E-02
 -0.15415053    
  4.84525226E-02
 -0.10311065    
 -6.97959438E-02
   1.2793705    
 -0.83067679    
 -0.19782570    
   1.1161656    
  -1.3161421    
  0.96107441    
 -0.83232534    
   1.0134296    
 -0.37016389    
 -0.70914757    
  0.32462546    
  2.05134153E-02
 -0.21429932    
 -0.12726192    
 -1.80183817E-02
 -3.32750045E-02
  0.31365755    
  0.28905487    
  0.14172803    
 -0.83899891    
  0.48487198    
  0.62197077    
  -1.3125769    
  0.87377536    
  0.38980636    
  -1.0173564    
  4.27249558E-02
  0.26848745    
 -0.31518856    
   1.1235315    
  -1.4125425    
  0.19290364    
 -2.11968718E-08
   1.0100050    
  0.58440852    
  1.85274407E-02
  -1.2739651    
 -9.49978381E-02
  0.17022121    
  5.78028616E-03
 -0.51660591    
  0.65624243    
 -0.33296940    
  0.17589067    
  0.17938471    
 -0.21825360    
  0.94157785    
  -1.1739098    
 -0.19938926    
  6.36579543E-02
  0.22753917    
 -0.41074228    
  0.48835266    
  0.65509450    
  0.23754205    
 -0.88294351    
 -0.32369241    
  0.27763185    
  2.32955255E-02
 -9.30099860E-02
  0.23105451    
  -1.1916326    
   1.8150704    
 -0.91016507    
 -0.36433783    
  0.57673693    
 -5.38958684E-02
  0.41948166    
 -0.21673998    
 -0.74780548    
  0.13142264    
 -0.18924214    
  0.18924221    
  2.43322626E-02
 -0.16138823    
   1.0738255    
 -0.68929344    
  3.40296738E-02
  5.07353991E-02
  0.51364839    
 -0.44866857    
   1.0886290    
 -0.87480003    
 -0.34830660    
  0.67402607    
 -0.40353635    
 -0.12612714    
 -0.41204420    
  0.95703351    
 -5.67111820E-02
 -0.61016798    
 -0.17347184    
 -4.04547602E-02
   1.3500965    
 -0.76588410    
 -0.67039013    
  6.76584914E-02
  0.73209840    
 -0.46328482    
  0.81251609    
 -0.67586488    
 -8.10815319E-02
  0.67439139    
 -0.41150749    
 -0.11843260    
 -0.35834742    
 -0.11517119    
  2.32030917E-02
 -0.23700075    
  0.29058489    
  0.52034527    
 -0.51168740    
   1.1813039    
  0.34924018    
  -1.2247088    
  0.34099713    
  0.62906027    
 -0.60894752    
  0.79607117    
  -1.2126598    
 -8.03222656E-02
   1.6755658    
  -2.0193374    
   1.0549371    
 -0.25489250    
 -0.31099296    
 -0.11307696    
  0.33747786    
  0.87735140    
 -0.68378687    
 -0.52053463    
  5.09445928E-02
 -0.21736547    
  0.16989909    
 -9.46158841E-02
  0.53644854    
   1.0316900    
 -0.94821930    
 -0.45169187    
  0.90591425    
 -2.29101630E-07
  -1.2811944    
  0.46470806    
  0.20708619    
 -0.41268530    
  0.65058762    
 -0.47797486    
 -2.15726253E-02
  0.71928251    
 -0.32951632    
 -0.34409630    
 -8.37699398E-02
  4.43109870E-02
 -0.22857624    
  7.13248178E-02
 -0.40004489    
  0.15492265    
   1.6903349    
  -1.3130409    
  0.36992016    
 -0.65443277    
  0.15234077    
 -0.11506935    
   1.0078988    
 -0.75432849    
  0.49300224    
  3.40939835E-02
 -0.99269319    
 -0.12282076    
  0.59156758    
  0.10441657    
 -0.20698605    
 -7.59861246E-02
 -0.14541695    
 -5.81821911E-02
 -5.68873845E-02
  0.60391617    
 -0.67990196    
  0.58192158    
  0.26009944    
 -0.87955886    
  0.15648970    
  0.57156020    
 -0.16921517    
 -0.20380063    
  0.28768200    
  0.38807338    
  0.73886919    
  -1.4738138    
  0.14364289    
 -1.77624803E-02
  0.18291852    
  0.16475512    
 -0.27177536    
   1.0682560    
 -0.92316365    
  0.55302614    
 -0.86005098    
  7.15937763E-02
  0.71650851    
 -0.45274642    
 -0.15043330    
 -0.30075419    
  0.32639644    
 -9.27816853E-02
 -0.28306335    
  0.25489211    
  7.23208040E-02
  0.14796175    
 -0.27157584    
 -0.26048633    
  8.41617435E-02
  6.50987178E-02
   1.4344842    
  -1.4014232    
  0.47101924    
 -0.22377837    
 -0.15045367    
  0.27561679    
  5.58645697E-03
  0.44103655    
  0.22957467    
 -0.71912265    
   1.0352426    
  -1.2716314    
   1.0710760    
 -0.97576582    
 -0.41052854    
  0.72314966    
  9.39657465E-02
 -0.90736204    
  0.58778673    
 -0.11778299    
  0.25054270    
 -6.13005906E-02
 -5.31097092E-02
 -5.60892858E-02
 -0.24174482    
  0.10086076    
   1.1524850    
  -1.4919140    
 -2.09432859E-02
  0.57536399    
  0.38542446    
 -0.34746349    
 -0.26408473    
 -0.17045189    
   1.3398796    
  -1.4571100    
 -0.19131732    
  0.53698665    
  0.10041875    
  0.47119713    
 -0.89271408    
   1.7671880    
 -0.77429605    
 -0.92714065    
  0.55701506    
   1.5739188    
  -1.4309914    
 -0.27348661    
   1.3599870    
  -1.7419906    
 -0.25629562    
  9.12162140E-02
   1.0073965    
 -0.75494277    
  0.48581424    
 -0.19713686    
 -0.10702012    
  8.28501210E-02
 -0.30102232    
 -0.37695014    
  0.39740065    
 -0.17185010    
  0.31845394    
  0.15514921    
  0.54496670    
  -1.0986123    
  0.78037554    
 -0.70033270    
 -0.13353141    
  0.10426091    
  0.88204753    
 -0.74789780    
 -0.20597562    
  0.38757575    
  0.13172457    
 -0.44253603    
  0.37037393    
  0.50673550    
 -0.56629771    
  0.68771720    
 -0.88678467    
  0.21340476    
  0.19352780    
 -0.27505445    
  0.23922963    
  0.69466585    
 -0.84881634    
  0.61384308    
  0.14782394    
  0.62196428    
 -0.65563715    
 -0.49216536    
   1.0788096    
  -1.1851045    
  6.92003742E-02
 -0.16388766    
 -5.99825829E-02
 -0.14030778    
 -0.11987709    
  0.92941159    
  0.14372136    
 -0.87676007    
 -1.95700172E-02
  0.62146860    
 -0.79356575    
 -0.20800047    
   1.2166096    
  -1.0227935    
  0.25131452    
 -0.62168825    
  0.66162103    
  0.95879090    
 -0.91017020    
  0.41558325    
 -0.10859726    
  0.24631444    
 -0.49407244    
   1.3413703    
  -1.4246131    
 -6.45384267E-02
  0.83772862    
 -0.88319093    
  0.90537870    
 -0.77136278    
 -8.85533094E-02
  7.49011934E-02
 -0.43688118    
  0.74244368    
 -0.12956107    
 -0.28864297    
  0.50077552    
 -0.35767436    
  0.59148365    
 -0.18158373    
  0.16858444    
 -0.63681996    
  0.91840875    
 -0.93623435    
  0.21592337    
 -0.13643402    
 -0.18165718    
 -0.13638100    
  0.34750053    
 -0.54361540    
  0.34830672    
 -0.58543628    
   1.8240949    
  -1.5276483    
  0.13222183    
  0.12083645    
 -0.10265400    
  9.85809937E-02
  0.27948537    
  0.28304157    
 -0.58314621    
  0.17884308    
  0.49112061    
 -0.49811357    
  0.45006943    
  0.56566954    
  0.57026851    
  -1.1160041    
 -0.39239314    
 -0.34560454    
  0.10444279    
  0.89794171    
 -0.69990385    
 -0.35909927    
  9.66207311E-03
 -9.57911760E-02
  0.39660776    
 -0.34504974    
  0.22012386    
  0.22957462    
  0.21283406    
 -0.20009530    
 -6.20099530E-02
  0.37469351    
  0.24873932    
  5.10222651E-02
  0.16560149    
  4.26805839E-02
  0.22370037    
  -1.3929983    
 -0.12396817    
  0.17211758    
  0.34377167    
  8.42295811E-02
  7.25148618E-02
 -0.23880970    
  0.15226933    
   1.0110871    
 -0.35388911    
  6.92855120E-02
  -1.3593384    
  0.54430163    
   1.0955211    
  -1.0298257    
  0.69459116    
  0.49950641    
 -0.73426104    
 -0.88574022    
  3.47863138E-02
  0.85277718    
  -1.0402404    
   1.2075747    
  -1.0373534    
 -0.17538925    
   1.1140369    
 -0.73481971    
  0.17817608    
   1.5220487    
  -1.5552346    
 -0.33585903    
   1.2496928    
 -0.19644292    
 -5.06629720E-02
 -0.82960731    
 -0.38227060    
  0.92995346    
  -1.1949669    
  0.62168831    
 -8.49932730E-02
  0.33301014    
 -0.10343540    
 -0.19392711    
  0.21297550    
  0.42621252    
 -0.82697177    
   1.4433224    
  -1.3074465    
 -0.30978218    
  0.54918647    
   1.2499943    
 -5.80286123E-02
 -0.99629259    
 -0.31911701    
   1.3743621    
 -0.66852194    
 -0.23903495    
 -0.48894599    
 -0.25826812    
  0.64363199    
  0.35158575    
  -1.0549370    
  0.81831044    
 -0.28617510    
 -0.19566317    
   1.2972832    
 -0.49002248    
 -3.49163711E-02
 -0.82498801    
  4.52909060E-02
  0.13122240    
 -0.51298529    
  8.79117697E-02
 -7.18256086E-02
  0.49365771    
   1.3657936    
  -1.5086445    
 -7.78602138E-02
  1.10179883E-07
   1.0097591    
 -0.97007120    
  0.74619007    
 -0.57495433    
  0.21722446    
 -0.25736377    
  2.02711355E-02
   1.1293503    
 -0.40168840    
 -0.63204759    
 -0.32378727    
  0.55359536    
  0.12260252    
 -0.78717595    
   1.2290089    
  -1.4255152    
  0.77801359    
  7.82238990E-02
 -8.61292630E-02
  0.60901773    
  -1.0264591    
  5.84962964E-02
   1.3671733    
 -0.97697550    
 -0.36034468    
  1.09691545E-02
 -9.13180038E-02
  0.13750759    
 -0.52716202    
   1.0524654    
 -0.57513595    
  3.93610783E-02
 -0.36422205    
   1.2426106    
 -0.77197605    
 -0.18674773    
 -0.22029589    
  9.91802290E-02
  0.28553382    
  0.59670728    
 -0.73116064    
  0.69314730    
  0.87792557    
  -1.4694092    
 -0.46734038    
  0.70635760    
  0.34319848    
 -0.20835565    
  0.80991048    
 -0.82842952    
 -0.58685273    
 -0.15906447    
  0.29626581    
  0.33856297    
 -0.37208581    
  0.45713720    
 -0.44209900    
  0.39294934    
 -0.81915045    
  0.80902374    
 -0.28345001    
 -0.34325203    
  8.22380781E-02
  0.38478467    
 -0.12715505    
  0.25582421    
 -0.42937070    
  0.15645212    
  6.02187552E-02
 -0.30956471    
   1.0625726    
  -1.1699011    
  0.91924214    
 -0.54547256    
 -0.21891534    
 -0.18994534    
  0.36379257    
  0.88312256    
 -0.30443954    
 -0.34285456    
 -1.41045330E-02
 -0.54551119    
 -6.58464357E-02
  0.31607115    
  0.33428869    
  0.80300558    
  -1.0531499    
 -0.20575190    
  0.18088380    
 -0.23399347    
 -0.42381421    
  0.68966872    
  6.41029105E-02
 -0.12887380    
 -7.58909025E-08
  0.88072151    
 -0.72603971    
  0.26432228    
  0.61960328    
  -1.4975200    
 -0.20132445    
  0.17751366    
  0.20613222    
  0.86396503    
 -0.24719082    
 -0.56425631    
  0.62082660    
 -0.60696930    
   1.4156749    
 -0.29888022    
 -0.52240402    
 -0.35486805    
  0.33698770    
 -0.77361929    
  0.60867190    
 -0.16843657    
  5.59588075E-02
 -0.36056980    
  3.82823832E-02
 -0.12485008    
  0.56869280    
 -0.18111725    
  0.84832883    
 -0.97928476    
 -0.10398950    
 -0.41233805    
  0.13525385    
   1.3063772    
 -0.80523676    
  0.86691624    
 -0.23782130    
  0.47678995    
  -1.1975521    
  0.12398586    
 -4.70248461E-02
  0.34437761    
  2.62136688E-03
 -0.19602762    
  0.88786507    
 -0.28115031    
  -1.1249990    
  2.63867863E-02
 -0.16374537    
  0.36583546    
  0.28980747    
  0.16411018    
 -0.36054355    
  0.71043861    
  0.34864274    
  0.10938450    
 -0.92841214    
  0.41557643    
 -0.74900436    
  0.43205848    
 -8.95259082E-02
 -0.35538107    
  0.95683664    
 -0.68654650    
 -0.22808984    
  0.55843461    
  -1.0367368    
  0.84156710    
 -0.41412312    
  0.48617655    
 -0.40680307    
  0.30263025    
  0.36818096    
 -0.76772904    
   1.4274703    
  -1.0073638    
 -0.59889477    
   1.0254534    
 -0.75377184    
 -0.51621634    
  0.49995580    
  0.17271264    
  0.31657118    
 -0.44911757    
 -0.18547612    
  4.17695083E-02
 -0.23457231    
  0.68448919    
 -0.60179752    
   1.0004762    
 -0.86694479    
  0.59598356    
   1.3244730    
  -1.5088379    
  1.82373915E-02
  0.15587024    
  0.24355255    
 -0.77960765    
  0.34337103    
 -0.13710923    
  0.87606573    
 -0.66373324    
 -6.28008172E-02
 -8.36500302E-02
 -0.13641167    
 -0.23767166    
   1.3528132    
  -1.2035527    
 -0.25191468    
 -2.18590070E-02
  0.48508289    
 -2.06192378E-02
 -0.26028293    
 -4.60909270E-02
  0.21175832    
  0.91323239    
 -0.67945886    
 -0.31318051    
   1.1856238    
  -1.4015616    
  0.29534504    
 -0.19770661    
   1.1246275    
  0.21525757    
  -1.0757337    
  0.30800995    
 -0.56752092    
   1.4057795    
 -0.92885518    
 -0.16184288    
   1.0963575    
 -0.75843859    
 -0.50282544    
  0.57710570    
  0.14741661    
 -0.55961567    
  9.96009335E-02
 -0.24478272    
 -4.80093807E-02
  0.62532455    
  1.09052463E-02
 -0.14694594    
 -0.39174071    
  0.68193191    
 -0.26783010    
 -0.22498779    
 -0.17069700    
  0.52459913    
  0.44291231    
 -0.79989552    
   1.1438690    
  -1.0609812    
 -0.28013510    
  0.27157572    
  9.92819480E-08
  0.77692997    
 -0.97600973    
 -0.13453080    
 -0.17912665    
  0.30311254    
  4.49126959E-02
  0.12972368    
  0.58017468    
  -1.0111855    
  0.42206928    
  0.28917792    
  0.69202560    
 -0.36101326    
 -0.83661979    
 -0.20108373    
 -0.20067061    
  0.45953232    
  0.36366796    
 -0.58243513    
  1.56413176E-08
  6.34460598E-02
 -1.61175777E-07
  0.57356960    
  0.50851357    
  -1.1239299    
  0.45547554    
 -5.28635979E-02
 -8.96121189E-02
  0.20802979    
   1.1351613    
  -1.2650732    
 -0.36164176    
 -0.35489839    
   2.0787017    
  -1.5881994    
  0.45264342    
 -0.53571010    
  0.25567931    
 -7.59859458E-02
 -0.18759874    
 -2.00406406E-02
  0.31955731    
 -0.28768203    
   1.3099213    
 -0.85972029    
 -0.37106365    
  0.66931492    
 -0.42892912    
  0.18894741    
 -0.50455600    
  8.96120220E-02
  0.73168075    
 -0.73525870    
  0.19773385    
  0.16251899    
 -0.32503790    
  0.20287034    
 -0.68751323    
   1.0023652    
  0.28043929    
  -1.0529424    
  0.53638870    
 -0.36078620    
 -0.19817671    
 -0.19057491    
  0.43271473    
  0.56726694    
 -0.46513751    
   1.0844892    
  0.56802034    
  -1.5394121    
  3.96653302E-02
 -0.68760723    
  5.37765287E-02
   1.2354108    
 -8.08041170E-02
  0.29508057    
 -0.59271270    
 -0.51453626    
   1.0873970    
 -0.31563827    
 -0.12619458    
  0.61513281    
 -0.12797703    
 -0.49498361    
 -0.74351019    
  0.46170485    
 -5.62395714E-02
 -0.31845364    
  0.48783597    
 -0.77048028    
   1.9832517    
 -0.56481594    
 -0.31982318    
 -0.34691179    
 -0.62447023    
  0.85045344    
  -1.1711221    
  0.15240712    
   1.1227514    
 -0.73667002    
  0.13308631    
 -0.24998011    
  0.78845751    
 -0.57981861    
  0.46226251    
 -0.42404145    
  0.94341952    
 -0.95283878    
  0.96011144    
  -1.1058849    
  0.45760974    
 -0.33416545    
  8.94279182E-02
  1.46413911E-02
 -0.33531013    
  0.23767184    
 -0.17084914    
   1.2543912    
 -0.98881483    
 -5.69868498E-02
  3.93396243E-02
 -0.40843704    
  0.26510796    
  0.91765946    
 -0.99970216    
 -1.87621880E-02
 -5.04960120E-02
  0.31809154    
 -0.24512237    
  7.38009997E-03
  0.95097637    
 -0.15154974    
 -0.43652090    
 -0.38145876    
  0.83599818    
 -0.54831612    
 -1.98587086E-02
 -0.47979346    
  0.19306618    
   1.0998837    
  -1.5091730    
  0.53130430    
 -3.38397524E-03
  0.56877482    
 -0.32882389    
 -0.21649922    
  0.76346374    
  0.36344203    
  -1.7939078    
  3.17487381E-02
   1.4033356    
 -0.21892808    
  0.46425113    
 -0.69555408    
 -0.59455651    
 -0.35231778    
  0.99852878    
 -0.51925135    
  0.21075936    
 -0.13665165    
   1.0422939    
  -1.3787661    
  0.70556980    
 -0.36909759    
 -0.54719317    
  0.48074827    
  0.61580426    
  0.36263648    
 -0.77534443    
  0.17920147    
 -0.15762898    
   1.0623951    
 -0.34069598    
  -1.1534203    
  0.71175212    
 -3.04114781E-02
 -0.15652873    
  0.26022539    
 -0.66986597    
  0.64602923    
 -0.28768209    
 -0.19290352    
   1.0637318    
 -0.65119958    
  0.37528011    
 -0.92438799    
 -0.12543441    
  0.19605184    
  0.23818120    
  4.38025109E-02
 -0.48265469    
 -0.27541202    
   1.0760007    
 -0.42647427    
 -2.90813446E-02
  0.27614006    
  0.10834099    
  8.88903718E-03
 -0.90967548    
  1.63493007E-02
  0.42509094    
 -0.14418852    
  0.21576945    
  4.50238809E-02
 -8.52973834E-02
 -0.34887770    
  0.14858715    
  0.42889810    
 -0.11846466    
 -6.00497313E-02
 -0.15089856    
 -0.18232146    
  0.25181922    
  0.18055332    
  0.79140294    
  -1.2702956    
  0.83910120    
 -0.47909823    
  0.75747788    
 -3.16482969E-02
  -1.1197339    
  0.72466493    
  0.83322042    
  -1.1540636    
  0.73027796    
 -0.71720618    
  0.18610229    
  0.63058329    
  -1.1854930    
  0.28415462    
  0.45487201    
 -0.42356494    
 -0.38344887    
  3.45712677E-02
  9.66207311E-03
 -5.94232827E-02
  3.50915380E-02
  0.14211534    
  0.39688131    
  0.54971451    
 -0.58778691    
 -8.72828811E-02
  0.63272607    
  7.17572868E-02
 -0.70448345    
 -0.10644684    
 -0.14393754    
  0.17952847    
 -8.00426155E-02
   1.1049057    
 -0.37093627    
 -0.63316429    
  0.18117924    
  1.13638733E-02
  0.76402152    
 -0.76968718    
 -0.37883419    
  0.76324612    
 -0.44290811    
 -0.28768227    
  0.22233993    
  0.86415094    
 -0.68774176    
   1.1805191    
 -0.90435904    
 -0.44296950    
 -0.26875401    
  0.13613230    
  0.51009810    
  0.43839601    
  -1.2871501    
  0.62178290    
 -0.30518606    
   1.0010689    
  -1.3862945    
  0.85197103    
  0.25390124    
 -0.93086272    
  0.21021624    
  0.18603222    
  3.03974990E-02
 -7.77997747E-02
 -0.27801996    
  0.77712697    
 -0.68727058    
 -7.29069561E-02
  0.40546495    
  0.54713327    
 -0.62275070    
 -0.31318051    
 -0.17573152    
 -0.46901873    
  7.57939145E-02
  0.30576572    
 -2.17400026E-02
  8.92982334E-02
  0.92728531    
 -0.40347916    
 -3.32857631E-02
  2.13095918E-02
 -0.18836375    
 -0.34377134    
   1.5327232    
 -0.96799213    
  0.90042204    
 -0.86041689    
  0.10620053    
  0.47909310    
  0.10925286    
 -0.85525489    
  0.20186612    
  0.74040025    
 -0.90355182    
   1.0588006    
  -1.1107603    
  0.76856381    
 -0.78198671    
  0.90131438    
 -0.20647943    
  0.12951840    
  -1.3789142    
   1.5286107    
  -1.6876754    
  0.21065229    
  3.29701826E-02
 -0.85090810    
   1.7035965    
  0.42824531    
 -0.98383695    
  0.10294801    
 -0.44991681    
 -0.10788910    
  0.63784873    
  0.93943232    
  -1.1345444    
  5.91888241E-02
  7.02690631E-02
  7.56372064E-02
  0.21916226    
   1.1571490    
  -1.5494035    
  0.73930901    
  0.56283307    
 -0.79210413    
 -0.26047501    
   1.3359692    
  -1.3117256    
 -0.25431296    
  0.83005136    
  -1.1828727    
 -0.29135182    
   1.4451876    
 -0.98720437    
  0.22407328    
  0.13538830    
 -0.35946190    
  0.32309422    
 -0.26438653    
  0.27776477    
   1.5597173    
  -2.0410807    
  0.45442578    
 -0.15471952    
 -0.17834553    
  0.10821378    
   1.1431878    
  -1.0416811    
  0.77822632    
 -0.47998223    
 -3.79609056E-02
 -0.25642934    
 -0.15350990    
 -0.28917795    
  0.50602388    
  8.97152126E-02
 -3.69788073E-02
  0.78158444    
  0.23869607    
  -1.3404478    
 -9.90908742E-02
  0.58023506    
 -0.40400842    
  0.30285028    
 -0.30285028    
  0.15352680    
 -0.43395695    
   1.7564617    
 -0.11516663    
 -0.57798046    
 -0.48003384    
  0.44963643    
 -0.41476765    
 -0.40080324    
 -8.23708922E-02
  0.42876065    
  0.32084319    
  0.27929398    
  0.25651571    
  0.20851207    
  -1.0170010    
 -0.30986980    
  0.52609318    
 -0.20997323    
  0.70244968    
 -0.68393034    
 -6.96485266E-02
  0.34811386    
 -0.27541202    
 -0.71783978    
   1.0138712    
 -0.38193446    
  0.25646892    
  0.81406718    
  -1.3977494    
  0.82869267    
  0.57473516    
 -0.45182323    
  -1.0844778    
   1.2882171    
  -1.3704554    
  0.50853717    
 -8.23360607E-02
  0.78233266    
 -0.90104932    
 -0.10629482    
  0.47756848    
  9.92551520E-02
 -0.34437734    
   1.4394842    
 -0.48825529    
 -0.70032603    
  0.37918606    
 -0.64501488    
   1.3975093    
 -0.45744330    
 -0.52960098    
 -0.48862991    
 -0.50138521    
  0.18901062    
  0.81339651    
 -0.59025264    
  0.17861091    
 -0.12665136    
  0.21211231    
  0.53243333    
 -0.87988722    
 -8.04452300E-02
  0.57372677    
  0.32460272    
 -0.39170116    
 -3.85901332E-02
  0.22772299    
  0.52121520    
 -0.70092928    
  8.10037106E-02
  1.14616584E-02
  0.74451184    
 -0.94581592    
 -0.16231415    
 -0.37917438    
  0.74279261    
 -3.77404913E-02
   1.1025494    
  7.29142129E-02
  -1.6325338    
  0.15947707    
  0.33533350    
 -0.33533314    
 -0.38378939    
  0.58518410    
   1.2915539    
  -1.3046690    
 -5.07722758E-02
 -2.46057026E-02
 -1.43369539E-02
  6.63420856E-02
 -0.24362217    
 -0.64271647    
  0.61651403    
  0.67753941    
  0.79760855    
  -1.0292147    
 -0.19314490    
  0.25360286    
 -0.37396657    
   1.0697769    
 -0.64132202    
 -0.27763164    
  0.23901710    
 -8.48663300E-02
  0.21049251    
 -0.57948774    
  8.70114639E-02
  0.16384372    
  3.78593504E-02
 -0.28871447    
  0.14585175    
  0.21164928    
   1.5060025    
  -1.7069943    
 -0.27016842    
  0.45072180    
 -9.91524607E-02
 -0.28011045    
  0.19870940    
  0.25170696    
  0.26826382    
 -0.39709681    
 -0.25086829    
  0.25398809    
 -0.48823753    
  0.83268821    
 -0.86886805    
  0.55811071    
  0.41744116    
 -0.38484585    
 -0.40838483    
  0.23013638    
 -0.12214778    
  0.77440041    
  9.84400362E-02
 -0.19957498    
  0.55904180    
  2.49446817E-02
  -1.0515832    
  0.37509412    
  0.13765298    
 -0.95743263    
  0.48550802    
 -0.39019755    
  0.74840987    
  -1.0606332    
  0.48694023    
 -0.35885850    
  0.41453156    
 -0.35615948    
  0.60987747    
  6.50637895E-02
  0.56745881    
  -1.0254613    
  5.64666465E-02
 -0.27340552    
   1.2106513    
 -0.88752246    
  0.27264428    
 -0.44753069    
  0.71729767    
 -0.80552197    
  0.35570374    
  0.56446332    
  0.10806484    
 -0.71420044    
 -6.97530285E-02
  6.97531849E-02
 -4.34850194E-02
  0.15415058    
  0.48965064    
 -0.80850124    
  0.97150660    
 -0.81424123    
  0.89821792    
  -1.6851840    
  9.38189775E-02
  0.76858687    
 -2.94820612E-08
  2.73055732E-02
   1.6790143    
  -1.1601404    
  0.18432364    
 -0.11093178    
  0.53510928    
 -0.69861466    
 -0.41538242    
  0.19278730    
  0.63679433    
 -0.81637996    
 -0.21092333    
  0.12182342    
  0.13710925    
  6.23039575E-03
   1.0776910    
  -1.2464405    
 -0.13774204    
  0.61415899    
 -0.10333326    
 -2.04611961E-02
  0.56953323    
 -0.69022751    
  0.49020621    
 -0.83899891    
  4.04912345E-02
 -0.50554860    
   1.8166661    
  -1.0659951    
 -0.25309053    
  3.14985253E-02
  0.21848139    
 -8.78612027E-02
  0.72987908    
  -1.2429749    
  0.94761330    
  0.10447894    
 -0.59855855    
 -2.93062031E-02
 -0.49484500    
  3.59320268E-02
  0.56129503    
  3.35025811E-03
 -5.14691547E-02
 -0.21089488    
  0.11488013    
 -4.76280674E-02
  0.17142247    
 -4.55420464E-02
  0.29304406    
 -2.43582223E-02
 -0.10383965    
  0.10657544    
 -0.19552293    
  0.46040645    
 -0.34743336    
 -4.24306653E-02
 -0.19040352    
 -7.38199726E-02
  0.72879452    
  0.14297104    
 -0.74328721    
  0.18409315    
  0.21425448    
  0.17635143    
 -0.76556772    
  4.28285822E-03
  5.81075735E-02
  0.96661562    
 -0.72114295    
  0.50067979    
 -0.58282745    
 -0.15529279    
 -1.61294024E-02
  0.79911709    
 -0.70602673    
  0.50860083    
 -0.33247149    
 -0.38547960    
  -1.1843789    
   1.7302015    
  0.49965227    
 -0.47354132    
 -0.69831526    
  0.60942781    
  0.67323178    
 -0.85161740    
  0.46958268    
 -0.48314235    
 -2.41805781E-02
  0.79447865    
  0.21648648    
 -0.91756380    
  7.36527443E-02
 -0.35921401    
  0.36511382    
  0.13720132    
 -0.21675375    
  0.11707497    
  0.70860755    
  0.23285893    
  -1.1243551    
  3.34478952E-02
  0.39443967    
 -0.41102359    
  4.25597951E-02
  0.18392295    
 -0.19682635    
 -0.24116193    
  0.32220328    
 -0.18351983    
   1.0962116    
  -1.1904429    
 -0.18153135    
 -0.30200195    
  0.29725140    
  9.09718275E-02
  0.42838866    
 -1.13960356E-02
 -9.93298516E-02
 -8.24190602E-02
 -0.12036382    
  3.42892185E-02
 -0.20735154    
 -0.41008401    
   1.1977034    
 -0.66218495    
 -0.17261268    
 -8.04452300E-02
   1.6723391    
 -0.44610298    
 -0.59240556    
 -8.09692591E-02
  6.00604527E-03
  0.48412517    
 -0.58815557    
  6.12107739E-02
 -0.12996621    
 -0.20900907    
  0.83595562    
 -0.51909781    
   1.6731775    
  -1.7089537    
  0.94372535    
  -1.4723688    
 -0.11918866    
  0.86433113    
  0.18454133    
 -0.55850792    
  0.52468288    
  0.28710863    
 -0.72639596    
  2.80719884E-02
 -3.46615887E-03
  6.92038704E-03
  0.24362224    
 -0.14518197    
  0.37371638    
  0.76571798    
 -0.97021902    
  0.71532685    
 -0.88454199    
 -0.50046295    
   1.2228655    
 -0.82429689    
 -4.24089730E-02
  0.90540147    
 -0.94592273    
  0.20032910    
  0.62963367    
 -0.61134064    
  0.34848446    
 -0.10323042    
 -0.63127166    
 -0.11778297    
  0.71539789    
  0.56830990    
  -1.1975299    
 -0.24283151    
  0.70766115    
 -0.16574486    
 -0.24550042    
 -0.22859330    
  0.26278433    
 -0.27931374    
  0.41651493    
 -0.35719824    
  0.15040411    
 -0.12967762    
  0.15634605    
   1.6919069    
  -1.1198376    
 -0.35950765    
 -0.30436882    
  0.55410594    
  0.30071810    
 -0.56474131    
  0.45459801    
 -0.68859124    
 -4.17694077E-02
   1.0874925    
 -0.51509452    
 -0.21714540    
  0.73383629    
 -0.91151756    
  0.56414068    
 -0.54449368    
  0.38051319    
  0.81329167    
  -1.0357702    
  0.69646370    
 -0.60448140    
 -0.30603111    
 -0.17005147    
  0.21037959    
  0.36101350    
  5.10179065E-02
 -1.31753543E-02
 -0.25892204    
  0.34770000    
 -0.44129333    
  7.97521770E-02
  6.41029105E-02
 -0.47131154    
  0.54984486    
  0.17676727    
  0.60866439    
 -0.86396492    
  0.21130899    
 -0.14493380    
  0.10168383    
 -0.15507194    
 -0.40385345    
  0.81788403    
 -0.38541168    
 -1.89876799E-02
 -0.22875047    
  0.95643789    
  -1.7376922    
   1.3950281    
  0.21965937    
 -0.82145673    
  0.48916423    
 -6.53499588E-02
  0.36752501    
 -0.53080791    
 -0.41468170    
  0.41773516    
 -0.48970893    
  0.39713883    
 -0.49095756    
  5.32039143E-02
   1.6299514    
  -1.1723300    
  4.80092615E-02
   1.3456349    
  -1.3118378    
 -9.83358175E-02
  0.53844076    
 -0.74916172    
  9.41873565E-02
  7.91779980E-02
  0.21967742    
   1.1160518    
  -1.5256926    
  0.10326649    
 -0.11589792    
   1.0374581    
  -1.0082282    
  2.43912730E-02
  0.32027751    
 -6.62894621E-02
  0.35324225    
 -0.74940491    
  0.33514839    
 -0.32593176    
  6.65432960E-02
 -3.93925644E-02
  0.43189844    
 -0.19809765    
  0.17759883    
  6.85981065E-02
 -0.40270635    
  0.10577358    
 -0.39070472    
  0.27663228    
 -0.43078274    
  0.43494099    
  0.81965166    
  0.28310135    
  -1.1322287    
 -8.00426453E-02
  0.33183199    
  0.52533782    
 -0.51871532    
  0.19977036    
 -0.17049964    
  0.21283406    
  0.23447788    
 -0.70967644    
  0.28141266    
 -8.52973834E-02
  0.53384608    
 -0.70526856    
  0.31771418    
 -0.28965634    
   1.3103606    
 -0.95764583    
   1.1897050    
 -0.37016997    
  -1.0186636    
 -0.14571178    
  0.33647206    
 -0.26096457    
 -0.34377134    
  5.48765324E-02
  0.14858715    
 -0.24535489    
   1.3285065    
  -1.0915552    
  6.92742988E-02
 -0.19499999    
  2.36416049E-02
   1.3060569    
 -0.73186171    
  0.13747118    
 -0.32824925    
  9.12485123E-02
  8.62844810E-02
 -0.38566244    
  0.19207767    
  0.14158958    
  0.35358012    
 -0.61903918    
 -0.47957325    
  0.72803432    
 -0.25213110    
 -0.41284513    
  0.69036537    
 -0.66838664    
 -0.13976191    
  0.20802979    
 -8.47069100E-02
  0.32695606    
  0.20139471    
  0.12822427    
  0.70737231    
  -1.0735062    
  0.62030995    
 -0.78137147    
  0.29252473    
  7.33313933E-02
   1.1064378    
 -9.20859650E-02
 -0.70914745    
 -0.23061553    
  0.17185025    
 -0.44300318    
  0.85022098    
 -0.42313337    
 -0.30748457    
  0.83053458    
  4.64480482E-02
 -0.14636461    
 -0.20320366    
 -0.70176804    
  0.80368894    
   1.0940803    
  -1.4652560    
 -0.65999496    
  0.73830748    
 -0.36599454    
  0.17165294    
  0.67081767    
 -0.38946488    
 -0.77239668    
  0.69314706    
  0.30619514    
 -0.92486626    
  1.42522044E-02
  0.27820319    
 -0.12136091    
   1.2270908    
  0.45241469    
  -1.6399748    
  0.27892289    
 -0.33882093    
  9.91704354E-08
  0.54719317    
 -0.78798115    
  9.00608450E-02
  0.24865295    
   1.4805863    
 -0.81582320    
 -0.95743263    
 -6.18752763E-02
   1.4481698    
 -0.56431431    
 -8.24265331E-02
  9.76938829E-02
 -0.59823042    
 -0.77516013    
   2.2844732    
 -0.41332886    
 -0.51082563    
 -0.64185381    
  0.33349138    
 -0.10702012    
  0.42194000    
  0.10927443    
  0.25391534    
  -1.3160900    
  0.28768218    
 -0.28768197    
  0.18514264    
  0.19553585    
  0.63553423    
 -0.96125382    
  0.50223261    
  0.72968811    
 -0.41329581    
 -4.58462797E-02
 -0.22314347    
  0.32404956    
 -0.39768282    
  0.44135824    
 -0.86526471    
  0.10586821    
 -0.19611481    
  0.28768212    
  0.15057284    
 -0.11778309    
 -9.28936601E-02
  0.42300949    
 -0.61243576    
   1.3619361    
  -1.2411864    
  0.53978586    
 -0.19791195    
 -0.34187400    
  0.87467861    
  0.17538030    
  4.38025221E-02
 -0.62267411    
  0.44794255    
 -0.59081596    
  6.28307611E-02
 -0.60133964    
  0.22431231    
   1.4830903    
 -0.21574786    
 -3.07307336E-02
 -0.73611993    
 -0.20698605    
  0.22105101    
 -0.41670108    
  0.86767018    
  4.86208126E-02
 -0.73114812    
  0.45358437    
 -0.34681651    
 -0.27094522    
  0.59054905    
 -0.41935399    
 -0.17535283    
 -3.39016356E-02
  0.92487472    
 -0.75484061    
  2.51361169E-02
  0.80381262    
  0.43466416    
  -1.5820667    
   1.0767075    
  -1.7900572    
  0.78100836    
  0.95838290    
  0.27142140    
  -1.0010692    
  0.70973724    
 -0.61408919    
 -0.27425894    
  0.50279343    
 -0.46357253    
  9.37549621E-02
  0.99914312    
 -0.62129295    
 -0.36624420    
 -0.10536032    
   1.1155617    
 -0.36028308    
 -0.69717139    
  0.29771227    
  0.51500845    
  0.50147963    
  -1.0975295    
  0.13919725    
 -0.12629354    
 -0.70605069    
  0.54277742    
  8.66968334E-02
 -5.69548905E-02
 -9.60431099E-02
 -7.97067285E-02
   1.0675678    
 -4.76644672E-02
 -0.92817193    
 -0.45654854    
  0.14603157    
 -2.19788328E-02
  0.43106085    
 -0.93266940    
  0.90336341    
  0.84782881    
  -1.0534682    
   1.1418059    
 -0.71079451    
  0.11745331    
 -1.32803572E-02
 -0.74810594    
  0.30448925    
   1.0487800    
 -0.84244335    
 -8.85533094E-02
  0.26236448    
  0.77253222    
  -1.2534213    
  0.40699983    
   1.0664017    
 -0.49199671    
  -1.0579978    
  0.93697095    
 -0.17185019    
 -0.33508438    
 -0.28660399    
   1.1572064    
  0.13893700    
 -0.91983491    
 -6.41442984E-02
  2.49236245E-02
  0.16159555    
 -0.11060987    
 -5.09853400E-02
  9.67080370E-02
  0.46685624    
  0.12030937    
  8.33815038E-02
 -5.73073700E-03
 -0.67888170    
  1.96360499E-02
 -0.71561998    
  0.31431299    
 -3.80596444E-02
  0.29626599    
  0.23334759    
 -0.23334754    
  0.17589062    
 -0.17269044    
  0.49990344    
 -0.61131728    
 -3.26706357E-02
  0.95749629    
 -0.99509490    
  0.43441623    
  0.64615452    
 -0.70491976    
 -0.19077827    
 -0.66798878    
  0.52071458    
  0.85621941    
  -1.0784411    
 -2.80392151E-02
  2.34203395E-02
  0.34830672    
  0.36998466    
 -0.65115213    
 -0.27763185    
 -0.19497263    
  0.75377184    
  0.26035121    
 -0.14329478    
 -0.24221961    
  0.41284522    
 -0.11962318    
 -0.11709282    
  6.60899505E-02
 -0.17076080    
 -0.37156349    
  0.64710337    
 -0.23831020    
 -7.23207965E-02
  0.61903942    
  0.35821217    
 -0.47215655    
 -0.64271647    
  0.14473899    
  0.39834753    
 -5.12934923E-02
  0.10234861    
  0.99375451    
  -1.2620186    
  0.86281520    
  -1.0800589    
  0.48776770    
 -0.64253139    
  8.62959921E-02
  0.84954518    
  0.51787150    
 -0.96985668    
 -9.42526981E-02
  0.94041616    
 -9.76965725E-02
  -1.2672604    
  6.45385757E-02
  8.29893164E-03
  0.34294474    
  8.75902083E-03
  4.54624481E-02
  0.65924555    
 -0.67605263    
 -0.47113407    
  0.34163013    
   1.0845808    
  -1.0374765    
 -0.12047072    
  0.12353370    
  0.36489794    
  0.40049890    
 -0.84162420    
 -0.27565345    
  0.41124541    
 -8.68328102E-03
 -0.23116986    
   1.1404595    
  -1.2903455    
  0.54922789    
 -0.81585628    
  0.61818415    
  0.45416024    
  -1.0288591    
   1.3174917    
 -0.35952786    
 -0.51423293    
  0.10672458    
  0.58982974    
  -1.0391887    
  0.50019234    
 -0.18524127    
 -6.52403757E-02
  1.43784803E-07
  0.86322176    
 -0.69156885    
  0.58321983    
  -1.1547353    
  0.54918647    
 -0.20318273    
  7.87409116E-03
  0.80787569    
 -0.12458064    
  0.64237493    
 -0.22967523    
 -0.20592688    
 -0.57625908    
  0.90996706    
  -1.1890898    
  0.69503933    
 -0.65058750    
  0.23180155    
  0.47036260    
 -0.26110807    
 -0.18092370    
  0.57309222    
 -0.76664954    
  0.93709004    
  -1.4650100    
  0.79158729    
  2.57082321E-02
 -0.59185565    
 -0.27854946    
   1.4465624    
 -0.78731680    
  0.98239565    
 -0.99819356    
 -0.43127298    
  0.96787786    
  8.04722458E-02
 -0.20315562    
  6.12435490E-02
 -0.31376180    
  0.49112034    
 -0.84895778    
  0.32197127    
 -0.13835846    
 -9.11255181E-02
   1.0675095    
  -1.1446116    
  0.28098020    
 -0.63438898    
   1.0784836    
 -0.57310766    
 -0.14436258    
  5.52626550E-02
  0.19773385    
 -0.35248229    
  0.11078525    
  5.81981204E-02
  0.27613151    
  0.41170120    
  0.86863661    
  -1.0882341    
  0.25963745    
 -0.23343532    
 -0.28768215    
  0.26368946    
 -0.40878171    
 -0.12361417    
 -0.17185041    
  7.31509477E-02
  6.03805259E-02
  0.64103127    
 -0.36909762    
 -0.77368605    
  0.99682945    
 -0.13489306    
 -0.36018440    
  5.32446057E-02
  0.25090274    
 -0.51660591    
   1.5800238    
  -1.1046002    
 -0.26296502    
  0.71631432    
  0.19997653    
 -0.96430010    
  3.22607346E-02
 -0.33093226    
  7.96177611E-02
  5.46041913E-02
  0.74950033    
 -0.68859124    
 -0.18414153    
  0.75666082    
   1.3740404    
  -1.8067973    
  0.43275747    
 -0.27917126    
 -8.85533094E-02
  4.70248200E-02
 -0.45248997    
   1.1614133    
 -0.92941993    
  0.64578784    
 -7.18010738E-02
 -0.54789817    
 -4.83609177E-02
  0.18081871    
  0.50100303    
  0.35485119    
 -0.14593101    
 -0.84238094    
 -0.33304462    
   1.0986123    
 -0.64065689    
   1.8024346    
 -0.85482126    
 -0.19206035    
  0.39233077    
  -1.2390355    
  0.38732105    
 -0.28862169    
 -9.04347673E-02
  0.14172803    
 -0.36693159    
  0.17455946    
 -0.16430292    
  0.96410859    
 -0.27607632    
 -0.19470575    
 -0.10156026    
  0.18519109    
  0.27397832    
  -1.0110564    
   1.2433085    
 -0.77780640    
  0.11694743    
 -0.13976176    
  0.74923676    
 -0.88938320    
   1.1233770    
 -0.98708385    
  0.11305281    
  0.13525385    
  0.26560286    
 -0.42883050    
 -0.76670969    
   1.5577427    
  -1.0168396    
 -7.37661347E-02
  0.36809257    
 -0.50094104    
  0.50424659    
  0.30971470    
 -0.30971488    
  0.44747439    
  1.67368613E-02
  0.36884123    
 -0.98995739    
  2.29019728E-02
  0.15036985    
  0.37469327    
 -0.37469354    
 -0.14285098    
 -0.30913386    
  0.47127834    
  0.34191704    
 -8.49565044E-02
  0.17366336    
  -1.0862666    
   1.0945137    
  0.64584470    
  -1.2850326    
 -8.94904211E-02
  0.96366137    
 -0.88198340    
  0.30517533    
  0.53368390    
 -0.59322536    
  0.50096112    
 -0.62489802    
  4.08220775E-02
  0.30010471    
  1.22700827E-02
 -0.15822412    
  0.58141744    
 -0.94218230    
 -0.16929214    
  1.92312412E-02
  0.29833925    
 -0.10811245    
  0.61539859    
 -0.57300264    
 -7.84714520E-02
   1.5812904    
  -1.6889210    
  0.83290923    
  -1.0170506    
  0.90861118    
  0.89491856    
  -1.4995871    
  8.12825561E-02
 -7.58909025E-08
  0.58323282    
 -0.14246266    
 -0.23336314    
  0.29370636    
 -0.48635277    
 -4.87899743E-02
  0.34740132    
 -9.69419256E-02
 -0.15165900    
 -0.15009376    
  0.21419679    
  0.64802694    
 -0.47720885    
 -0.15783057    
 -0.40385345    
   1.0774560    
 -0.62634951    
 -0.42253283    
 -4.70570941E-03
 -0.17480260    
  0.24316657    
  0.41859448    
 -3.24034020E-02
  0.60067749    
  2.91283112E-02
 -0.15308805    
 -0.29889733    
 -0.39797422    
 -0.19282414    
  0.22945847    
  0.71801525    
 -0.69666195    
 -0.18938857    
  0.30873552    
  0.44428495    
 -0.68317711    
   1.0058120    
 -0.74528086    
 -0.13747099    
 -3.57179604E-02
 -4.08219062E-02
  0.98366600    
  0.24721421    
 -0.33293858    
  -1.5251306    
  0.64595139    
   1.3778948    
  -1.2011653    
  0.75505388    
  -1.1059598    
  0.88938338    
 -0.84608638    
 -0.14082184    
 -5.00102155E-02
  0.46357271    
  0.10115811    
 -0.16097645    
  7.58187324E-02
  3.73877473E-02
  4.77702357E-02
 -0.56473070    
   1.3062518    
 -0.97344917    
  0.25498438    
  5.54158464E-02
 -0.69584608    
  5.39080659E-03
  0.57938808    
 -0.32867166    
 -4.71179448E-02
 -0.14614202    
  0.87589157    
 -0.68263209    
  0.42343402    
 -0.20616509    
 -3.42501365E-02
 -0.22140285    
  0.13026528    
  0.17144832    
   1.0389918    
 -0.55027401    
  0.17506298    
  1.47908041E-02
  0.27743393    
  -1.1584644    
  0.98033684    
 -0.84434813    
  0.60332000    
 -0.61716151    
  7.06174597E-02
  0.31490552    
 -0.15336131    
  0.11716917    
 -0.65695506    
  6.86769560E-02
 -8.78161490E-02
  0.52806765    
  0.26389715    
 -0.19243814    
  0.75236660    
  -1.4375876    
  0.37699366    
 -0.14337853    
 -0.35074037    
  0.32542259    
 -0.17720632    
   1.2786638    
  -1.2735747    
   1.1036757    
 -0.94014204    
  0.84297842    
 -9.31958668E-03
 -0.84667385    
 -0.21878622    
  3.73378024E-02
  0.48106778    
 -0.56285721    
  0.41301209    
  0.16589668    
  0.64586878    
 -7.80967027E-02
 -0.64041066    
  0.16679068    
 -0.13976187    
  0.50882345    
 -0.22364488    
   1.0068047    
  -1.3574114    
  0.21384774    
 -5.76359499E-03
 -4.13040034E-02
  0.25865009    
 -0.42543042    
 -2.52264850E-02
  0.74989992    
 -5.18565811E-03
 -0.83638126    
  3.14985253E-02
  0.12379441    
 -7.09517449E-02
  0.56171465    
 -0.52916169    
 -0.11290158    
  0.61658448    
 -0.14310075    
  0.34669980    
 -0.41339111    
  4.41055968E-02
   1.1211981    
 -0.82467163    
 -0.28642491    
 -1.01012206E-02
 -0.39662087    
  0.36306974    
 -0.19022684    
 -0.14310084    
  0.30942202    
  0.62069219    
 -0.81927431    
   1.1403521    
  -1.1736882    
  0.58778679    
 -0.43412054    
 -0.15028207    
  0.22043718    
  5.27825356E-02
  0.51646501    
 -0.87792557    
 -0.14679751    
  3.36167403E-02
 -5.95921166E-02
  2.16927323E-02
  0.31728259    
  0.48934653    
   1.0112524    
  -2.3636453    
  0.34699878    
  0.63104880    
 -0.54578418    
 -3.42334062E-02
  0.93891835    
  0.15136766    
 -0.82907039    
  0.50621742    
 -0.43238294    
  0.16376363    
  0.46127981    
 -0.92586005    
  0.83416241    
 -0.73797858    
  0.78686810    
  0.21716160    
 -0.53239000    
 -0.15278931    
  0.77098978    
 -0.12164532    
 -0.89658570    
  0.10779665    
 -0.24249022    
 -1.40515715E-02
  0.11147374    
 -0.21056473    
   1.2675343    
 -0.88312244    
 -0.15711007    
   1.0562330    
 -4.42548506E-02
  0.16379993    
 -0.88292289    
  0.55028433    
 -0.53187907    
   1.0498223    
  -1.7896341    
  3.75041962E-02
   1.1367314    
  0.33478373    
 -0.88509250    
 -0.13109653    
 -0.15091324    
   1.1046273    
 -0.22614677    
 -0.54979587    
  0.78489769    
 -0.77195251    
 -0.23853454    
   1.2321435    
 -0.83350432    
  0.31471083    
 -0.80743635    
  0.25578874    
 -0.29232258    
 -0.21734633    
   1.3328692    
  -1.9643722    
   1.0427318    
  0.51997894    
 -0.54323584    
 -1.98025350E-02
  0.34783611    
  7.87378475E-02
  0.46706176    
 -8.35950002E-02
 -0.22894324    
  0.69649744    
  -1.2617214    
 -5.25372662E-02
  8.35476592E-02
 -0.17927256    
  0.69086146    
  0.87088156    
 -0.68741661    
 -0.47038469    
 -0.19089463    
  0.10499159    
  0.72904027    
 -0.35850793    
 -0.48665503    
  0.17106460    
 -1.58479605E-02
  7.09078237E-02
  0.70498168    
 -0.15906475    
 -0.15847021    
  0.37469351    
 -0.96612304    
  0.12987526    
  0.40332621    
 -6.63960949E-02
 -0.66828728    
   1.0729893    
  -1.1863178    
   1.4620973    
  -1.1079255    
   1.0208087    
  8.81043449E-03
  -1.1099546    
  0.46093225    
 -0.69554800    
 -0.21357425    
   1.3137878    
  0.48784363    
  -1.3308839    
   1.1737818    
 -0.37657598    
 -0.85458267    
 -0.22906667    
  0.93589914    
 -6.82998225E-02
 -0.12377805    
 -0.47613996    
  0.61641318    
 -0.16649646    
 -0.74775118    
  0.29403940    
  0.87989473    
 -0.53047055    
 -0.40011740    
  0.22474250    
  0.14544082    
  1.64387506E-02
 -0.19765612    
  0.42945746    
 -0.66761404    
 -2.98530515E-02
   1.3352288    
 -0.51615483    
 -0.58816850    
  0.24825513    
 -0.44930792    
  0.46262342    
 -0.43363583    
  0.20252435    
 -3.33872996E-03
  0.18287866    
 -0.19634691    
  0.14783537    
  0.48054743    
 -0.69858676    
  0.94708455    
  -1.0344266    
  0.18759857    
  0.22839305    
  0.72661221    
 -0.85790265    
 -0.62674451    
  0.26793551    
 -0.36772469    
   1.8924795    
  -1.4348985    
  0.18816377    
  0.56007808    
  0.53095442    
  -1.0749807    
  6.34908723E-03
  0.58989418    
  0.18232155    
  0.30075407    
  -1.0825087    
 -9.63092502E-03
 -0.74613959    
   1.2221733    
  0.50398862    
 -4.85427957E-03
  -1.1783508    
 -9.96674672E-02
  0.99760914    
 -9.70880594E-03
 -0.50542021    
 -0.18610239    
  0.41836870    
 -0.72351819    
   1.2201411    
 -0.59535736    
 -0.52428037    
 -5.31824492E-02
   1.1316731    
  -1.1150060    
  0.19464220    
  0.33501354    
 -2.96319947E-02
  0.18690567    
 -0.51987523    
  0.19621061    
 -5.31097092E-02
  0.69768250    
 -0.52806741    
 -0.35193634    
 -7.55075142E-02
 -9.45262536E-02
  0.11394445    
 -0.31893474    
 -0.10594856    
   1.7907786    
 -0.99698776    
 -4.90559265E-02
  8.34488217E-03
 -0.13313589    
  0.17118393    
  9.89400074E-02
 -0.11236280    
  0.70122260    
  -1.0617661    
   1.2992829    
  -1.1585103    
 -0.55793369    
  0.40937904    
  8.24437290E-02
  8.61116052E-02
  7.62275755E-02
  0.25741217    
 -0.26354679    
  0.27529785    
 -0.88863915    
  0.26323801    
  0.19029571    
   1.3476512    
  -1.7621826    
   1.1924309    
  -1.6061265    
   1.8282748    
  -1.2817310    
  0.24491455    
  0.66465533    
 -0.16512905    
 -0.33103266    
  3.15938238E-03
 -2.88020950E-02
  3.24143399E-03
  0.22249597    
 -0.41850293    
 -0.10798866    
  0.41419885    
  0.56002957    
 -0.12130758    
 -0.86616623    
 -0.11279573    
  0.43969846    
 -0.17465860    
 -0.42668095    
  0.56544685    
 -0.21817242    
  0.37469351    
 -0.46546835    
 -0.37428221    
  0.75686306    
 -0.42415705    
 -7.33826756E-02
  0.61119926    
 -0.60613573    
 -8.97702128E-02
  0.67923856    
 -0.49783868    
  0.81450820    
 -0.36545974    
  0.31093886    
  8.58394243E-03
  4.59372588E-02
  -1.0884598    
  9.80611965E-02
  0.28079030    
  4.14092140E-03
 -0.18067013    
  0.16819562    
  0.46107268    
 -0.36919162    
  0.71392208    
 -0.64391196    
  0.85388529    
 -0.13786972    
 -0.86130852    
  0.43119439    
  0.16251902    
 -0.52994668    
  0.17974420    
 -6.32491410E-02
 -7.86119625E-02
  0.35853186    
 -0.40806589    
  0.82643461    
 -0.54561162    
 -0.54279649    
  0.47253835    
  0.93261230    
 -0.92945313    
  0.15460140    
  2.40332335E-02
 -6.82391748E-02
  0.54906809    
 -0.73478502    
  2.35306378E-02
 -0.68322980    
  0.50554842    
  0.44438064    
 -0.57113206    
  0.28090253    
  0.20806423    
 -0.33481619    
  0.64165062    
 -0.58900690    
  0.21357393    
 -0.28965634    
 -1.99608002E-02
  3.56473327E-02
  0.62679100    
 -0.34986705    
  0.50905430    
  0.33317390    
  9.33445916E-02
  -1.3725008    
 -4.57647163E-03
  0.18384953    
  0.26938590    
  3.43875475E-02
  0.58150738    
 -0.63354188    
 -0.24035290    
 -0.19523457    
   1.3405387    
  -1.2485703    
  0.10326649    
  0.20716736    
 -0.44935915    
  0.15962999    
  6.35135919E-02
   1.2032034    
 -0.19861972    
 -0.85153222    
 -0.33383569    
  0.25131440    
 -7.43837580E-02
  0.80274576    
  -1.1947880    
  3.37108448E-02
   1.2279913    
 -0.79527670    
  0.91700745    
 -0.13804425    
 -4.88725044E-02
 -0.51197779    
 -9.35827047E-02
 -0.46243730    
  0.88671172    
  4.65200953E-02
 -0.65058750    
  0.12449464    
  8.33818242E-02
 -5.37255034E-02
 -9.53103155E-02
 -4.38023992E-02
   1.0396965    
 -0.90383571    
  0.30383769    
 -0.23462756    
   1.1951194    
  -1.0562828    
   1.0311302    
  -1.3602221    
  0.12753916    
  6.87770247E-02
  7.28124827E-02
  3.04309223E-02
 -0.39597341    
  0.93315184    
 -0.80775070    
 -0.10536064    
  0.28171194    
  0.24094822    
 -1.42182847E-02
 -0.44688371    
  0.42272830    
 -0.29013002    
  0.63598871    
  0.43164775    
 -1.81411132E-02
 -0.79927063    
 -0.25678194    
  0.78275913    
 -0.25951117    
  0.18459322    
  -1.0267062    
  0.12729038    
  0.27363983    
  6.73752949E-02
   1.1897072    
  -1.2068505    
  0.17412274    
 -0.43246040    
  0.13259815    
  0.33553794    
 -0.37214771    
  0.16234934    
 -4.72064801E-02
 -4.32167798E-02
   1.3109726    
  -1.5934108    
  0.24712157    
  0.72213459    
 -0.77239668    
  4.04094532E-02
 -0.21247444    
  8.13023653E-03
  0.23040448    
 -0.21833190    
  0.25928268    
 -0.38711587    
 -4.65201363E-02
  0.24014127    
  0.12977901    
 -0.11860565    
 -0.16034260    
  0.72943741    
 -0.93640780    
  8.70113894E-02
  0.19530870    
 -0.32604271    
 -8.14402178E-02
  0.11980116    
  0.27551171    
  0.65994900    
 -0.97382128    
   1.1529734    
 -0.77583897    
  7.73868114E-02
  0.67525780    
  -1.0188472    
  0.82855183    
 -0.39352795    
 -0.31724077    
  0.97916138    
 -0.72193843    
 -0.24837315    
  0.28216040    
  7.97869191E-02
 -4.71045561E-02
  0.61457723    
 -0.47663441    
 -0.34830683    
 -0.13126625    
  0.77770436    
 -0.75091714    
 -9.70739275E-02
  0.66108507    
 -0.37948963    
 -0.54056740    
  0.80039281    
  0.17095768    
 -0.65575945    
  0.82006282    
  9.07083899E-02
 -0.58153325    
 -0.13400277    
  0.23141119    
 -0.32634398    
   1.4319183    
 -0.89084899    
 -0.25442499    
 -2.20481362E-02
 -0.34222126    
  0.29327196    
 -0.13209899    
   1.4545237    
  -1.1312240    
  0.85005641    
 -0.84454685    
  0.10178278    
  0.29077920    
   1.3161743    
  -1.7422588    
  0.11778314    
  0.29334795    
 -0.75330102    
   1.0838372    
 -0.44198310    
 -0.72523546    
   1.0810680    
  -1.2059411    
  0.43299744    
  0.34510684    
 -0.29525217    
  0.70071739    
 -0.86915380    
  0.18052155    
   1.2147256    
 -0.91807503    
 -0.23832528    
  0.26258221    
  0.27120739    
 -0.89492595    
  0.70526838    
 -0.46439666    
  0.21994376    
  0.18658611    
 -0.23922953    
  0.17780702    
  0.95794499    
  -1.3588953    
  0.13268627    
 -3.00323237E-02
  2.11166982E-02
 -3.33869345E-02
  0.43586263    
 -0.40846345    
  0.16820830    
 -0.55140078    
  0.19182120    
 -0.29376113    
  4.76279147E-02
  0.28185114    
  0.29554558    
 -0.51431298    
 -8.66145939E-02
  0.29833925    
  0.41601026    
  0.38584876    
 -0.29244775    
 -0.39280650    
 -0.45874670    
  0.29140639    
   1.2564734    
  -1.3021089    
 -0.16458082    
   1.2683680    
  -1.1722240    
   1.0116010    
 -0.66623962    
 -0.23128881    
  0.42388192    
 -0.52553165    
 -2.07909551E-02
  0.18021852    
  0.72593689    
  3.83061282E-02
 -0.64841127    
 -0.15154977    
  0.35193646    
 -0.62160015    
   2.1439798    
  -1.5482880    
 -0.16514711    
 -0.12166029    
 -0.14660336    
  0.44125426    
 -0.52129692    
  0.20544384    
  0.33135733    
 -0.11107472    
 -0.27534190    
 -6.63011372E-02
  0.65198892    
 -0.35427684    
 -0.95911074    
  7.78199593E-03
  0.68145120    
 -7.87397660E-03
  0.20640333    
 -0.36451444    
  0.61117369    
  0.49970874    
 -0.27155259    
  -1.3470734    
  0.98179024    
 -0.50699049    
  0.32409242    
 -0.33855060    
  0.36921731    
  -1.0721207    
  0.88441563    
   1.1851736    
  -1.1892306    
  0.95613670    
  -1.4180431    
 -4.62127067E-02
  0.35937420    
   1.5471609    
 -0.88029975    
  0.16891472    
  2.62377840E-02
 -0.82043725    
  0.22223820    
  0.65812069    
  0.13000739    
 -0.56498432    
  5.78028616E-03
  8.60826485E-03
  0.12851895    
 -0.49339047    
  0.80035794    
  0.57351404    
  -1.4375876    
   1.1973720    
 -0.81857508    
 -0.20234042    
  7.77778551E-02
 -0.11905941    
   1.3708501    
  -1.5508752    
  0.28193161    
 -0.15299800    
 -0.28768212    
  0.36524054    
  0.36225629    
 -0.22639568    
  0.62403810    
 -0.31301484    
  0.53859848    
  -1.4231778    
  0.36816943    
  0.12044629    
 -0.35363993    
  0.40882647    
 -0.11736345    
 -0.15038422    
  0.79719114    
 -0.72527832    
  9.71638411E-02
  0.63205969    
  9.38774943E-02
  0.14022921    
  -1.3229247    
  0.82448339    
 -0.58165151    
  9.19682533E-02
   1.3259313    
  -1.4458083    
  0.14467210    
  0.42566791    
 -0.72291934    
 -0.15415050    
  0.44731206    
  0.26802287    
  0.48863789    
  0.43577021    
  -1.0162761    
 -0.15587056    
  0.52041799    
 -0.35429099    
 -0.13062033    
  0.26415142    
  0.48916420    
 -0.20820086    
 -0.29595599    
  0.22615997    
 -4.18264158E-02
  0.12943994    
 -0.53239602    
 -0.34174940    
  0.75470483    
 -0.61655498    
  0.55763888    
 -0.12042519    
 -0.14378801    
  0.47514522    
 -0.68888265    
  0.59719867    
 -0.54335535    
  0.20688289    
 -6.43197447E-02
  0.18755268    
  0.13534123    
   1.1504120    
  -1.5125263    
  0.40182221    
 -0.38380376    
  0.64934480    
  0.12439464    
 -0.88307571    
  0.52191943    
 -0.46387610    
 -0.43600199    
  0.59870893    
 -0.10429598    
  0.81799757    
 -0.22942282    
 -0.62100965    
 -0.13300848    
  0.84430480    
 -0.15325159    
  0.30018207    
  -1.2473427    
  1.60862636E-02
  0.48058569    
 -0.20359901    
  8.12825561E-02
  0.34282485    
 -0.33173415    
  1.82156488E-02
  1.43372724E-02
  9.17450115E-02
  3.19518000E-02
   1.2714550    
 -0.89362204    
 -0.68029886    
  0.44304767    
 -0.29683128    
  2.54096910E-02
  0.57536411    
 -6.23903833E-02
 -0.82117569    
  0.51472044    
 -1.17302332E-02
 -0.46002424    
  0.19854434    
  0.37565082    
 -0.16251899    
  0.52679628    
  0.45828083    
  -1.0358819    
 -0.31967601    
  0.81738657    
  0.16568224    
  0.18064213    
  -1.1547824    
   1.2250816    
  -1.1563852    
 -0.10489982    
 -0.34945941    
   1.3239322    
  0.41756544    
  -1.4786307    
  0.66511977    
 -0.25798094    
 -9.46415141E-02
   1.9029851    
  -1.0504489    
 -0.91707468    
 -4.82020043E-02
  0.32702169    
 -0.15712240    
 -0.17402263    
   1.1109329    
  -1.3475969    
  0.49072993    
  0.38822335    
  0.81286055    
 -0.33743685    
 -0.77183944    
 -9.82384682E-02
  0.82020611    
 -0.78845733    
  0.10941462    
 -0.51644343    
  8.11254531E-02
 -9.05595720E-02
  0.76623917    
 -5.43121211E-02
 -0.53039563    
  6.87294826E-02
 -0.14253315    
  0.34855714    
 -0.22841245    
  0.20101377    
 -0.28768197    
  8.28877464E-02
  0.19860229    
 -0.15778032    
  0.21803963    
 -0.19645596    
 -0.24928273    
  0.86283231    
 -0.28319633    
 -0.35923576    
 -0.12883282    
  0.60386044    
 -0.29453903    
 -0.13047817    
  0.42273691    
  0.39321396    
 -0.50672513    
 -0.56153584    
  0.47336143    
   1.7767498    
  -1.6435676    
 -0.53307617    
  0.27826267    
 -0.51715487    
   1.0844024    
  0.54494190    
 -0.91266674    
 -0.87082827    
  8.12410050E-08
 -1.86919346E-02
  0.67409915    
 -0.41028434    
   1.4674511    
 -0.99202740    
  0.17830962    
 -0.49339047    
  0.40957174    
 -0.34967390    
 -7.64962658E-02
  5.69260158E-02
  0.16705425    
   1.0952622    
 -0.29893062    
 -0.93994695    
 -0.16320042    
  0.35576543    
 -0.25222492    
  0.46897873    
 -0.41707066    
  0.27692413    
 -0.17000808    
 -7.62617737E-02
  5.50596416E-02
  2.46923994E-02
  0.11506917    
 -0.73112649    
   1.5047941    
 -0.21671714    
 -0.83844030    
  7.14589134E-02
  0.41183037    
 -0.14154017    
  0.94397402    
  -1.2573239    
 -0.13238898    
  1.80999972E-02
   1.1295199    
 -0.79048818    
 -0.77638984    
  0.73729712    
  0.43492714    
 -0.78545094    
  0.98905009    
 -0.26341724    
 -0.21858767    
 -0.44309610    
  0.46278724    
 -0.13392940    
  0.33738184    
 -0.37304202    
 -0.29319772    
  0.42590389    
 -0.36997545    
  0.30118871    
 -0.23638874    
  0.93262726    
  2.13747881E-02
 -0.69314724    
  0.69012159    
  0.47000372    
 -0.83756006    
 -0.34085798    
  8.26427713E-02
  0.23609056    
 -0.31566140    
  0.93211585    
 -0.96644062    
 -0.23111163    
  0.52827275    
 -0.66523820    
  0.14493389    
 -0.24116196    
   1.5328404    
  -1.5636121    
   1.5766134    
  -1.1573547    
 -0.51196796    
   1.2170299    
  -1.0735484    
  0.38209191    
  0.18737616    
  0.12861760    
 -7.41079077E-02
 -0.33382314    
 -0.17788687    
  0.27319726    
  1.22855013E-07
 -0.34187400    
   1.0517159    
 -0.15359899    
 -0.62595755    
 -0.15174702    
  0.50408012    
  3.98062393E-02
  0.53492308    
  -1.2378742    
  0.22018360    
  0.55110985    
 -6.85697235E-03
 -1.85192041E-02
  0.87916118    
  3.71293165E-02
 -0.62452805    
  0.68526286    
 -0.59839672    
 -0.21319330    
 -0.29231319    
 -0.44330734    
   1.4026881    
 -0.91781616    
 -0.37909830    
 -3.40295583E-02
  0.34740132    
  2.15063337E-02
 -0.52241743    
  0.39494652    
 -0.18171747    
  0.67486531    
 -0.23848185    
 -0.98787963    
  0.76882619    
 -0.17476992    
 -0.16579242    
  0.15532096    
 -1.76997129E-02
 -0.21868910    
 -0.22871436    
  0.57151580    
  0.43550378    
 -0.61090928    
  0.32730034    
  0.49773216    
  -1.0103660    
  0.99039853    
  -1.1790754    
  0.97672260    
  0.22888814    
 -0.73492450    
 -0.30489415    
  0.31845385    
  0.46958268    
  0.26801637    
 -0.20479433    
  7.42493495E-02
 -0.75560832    
  3.07717472E-02
 -0.32367554    
  0.83903658    
  4.51483624E-03
 -0.12711701    
 -0.31271553    
   1.0373318    
 -0.82685572    
 -0.36929998    
  0.28972897    
 -0.23782130    
 -2.76150741E-02
  0.18232164    
  7.69611225E-02
  0.43386468    
  -1.6296405    
  0.85745013    
  0.96446222    
 -0.68329483    
  2.68317990E-08
  0.79997730    
 -0.40767038    
 -0.62283057    
  0.20403205    
  0.56820774    
 -0.50639963    
  0.23505956    
 -0.10508355    
  0.11993542    
 -0.68580323    
   1.1131406    
  -1.1478832    
  0.89588177    
 -0.59316170    
 -5.75974137E-02
  0.36101350    
 -0.50077522    
  0.32995757    
 -0.23052356    
  0.13095628    
  0.12855503    
 -0.44926795    
  0.48052049    
  0.73826766    
  -1.0796752    
  0.18160000    
   1.4915645    
  -1.5665060    
  0.17450905    
 -0.22232673    
 -0.61090928    
  0.75862527    
  7.46108890E-02
  4.78558801E-02
  0.53483427    
 -0.68587440    
 -0.70774597    
 -0.24921562    
   1.4828904    
  0.71956170    
  -1.2204443    
  0.61795127    
  8.04823935E-02
 -0.10165717    
  -1.1423569    
   1.6512351    
 -0.88463354    
 -0.24606715    
   1.1919441    
 -0.38423973    
  -1.2186192    
   1.8696984    
  -1.5070304    
 -8.73570293E-02
  0.63988644    
  0.77906370    
  -1.4399153    
  0.60921252    
 -0.44542336    
   1.5809795    
  -1.2297146    
 -0.19814217    
  8.00429210E-02
 -0.36361817    
  0.29888949    
 -0.19763570    
  0.14778146    
   1.0325816    
  0.13693842    
  -1.1227099    
  0.85077614    
 -0.78300327    
 -0.36361817    
  0.37776265    
 -5.78197166E-02
 -4.25597690E-02
 -0.19105545    
  0.63709378    
  -1.1207237    
   1.1597152    
  0.34571657    
  -1.0999664    
 -8.92310366E-02
  0.34280118    
   1.6157273    
  -1.1987619    
  0.38516361    
 -0.20840149    
 -0.51489902    
  0.16615672    
 -4.54625003E-02
  0.55034435    
 -0.70967638    
 -0.61730897    
  0.58340752    
  0.14017054    
  0.51626045    
 -0.25830746    
  6.71668202E-02
  -1.3476795    
   1.4487001    
 -0.86344182    
  0.69735754    
 -0.72300023    
  0.35363999    
  0.58406490    
 -0.19185865    
  0.65441918    
  -1.4265828    
  0.43897161    
  0.16352139    
  0.50790179    
 -0.84291494    
 -9.25925598E-02
  0.22314332    
  0.59274936    
 -0.57499748    
  0.66489267    
 -0.78966457    
 -5.46210781E-02
  0.10008336    
   1.0453676    
  0.52059919    
  -1.3916134    
  0.83116829    
  -1.1091201    
  1.05077643E-02
  0.32947901    
 -0.46750042    
  0.82767832    
 -0.28303078    
 -0.50158775    
  0.22543998    
  0.13429567    
 -0.40279478    
   1.1890622    
  0.11710598    
  -1.0878364    
  1.27796242E-02
 -0.10712586    
  0.12287414    
  0.14788108    
 -7.84716532E-02
 -0.56473070    
  0.16941807    
  0.29415455    
  0.28445098    
  0.38750544    
 -0.76308203    
   1.3548874    
  -1.5797994    
  0.91274458    
 -8.13756138E-02
 -0.31700981    
  0.78773582    
 -0.10255647    
 -0.13849628    
 -0.36347982    
 -0.45167053    
  8.29662979E-02
  0.17486286    
 -0.12213749    
 -0.28065735    
  0.23744068    
 -0.10290974    
  0.34046003    
 -0.25665927    
  0.32631531    
 -0.28845581    
  0.56622833    
 -0.14947487    
  0.82399625    
  -1.4732243    
 -7.29069561E-02
   1.2623208    
 -0.78917092    
 -0.73593462    
  0.18867669    
  0.65392649    
 -1.42182847E-02
  0.17272899    
 -3.05835586E-02
 -0.72897828    
 -3.49379517E-02
  0.25722274    
 -0.33578503    
  0.33578506    
 -8.98271725E-02
  0.31913689    
 -0.50447047    
  0.90078652    
  -1.1514549    
  0.34967360    
  0.27427277    
  0.16080414    
 -4.33673188E-02
 -0.48620042    
   1.2026206    
  -1.3795513    
  0.15874858    
  0.77460021    
 -0.77919829    
   1.1318481    
 -0.70360267    
 -0.14518195    
  7.03807399E-02
  0.18016189    
 -0.19647534    
  0.51345390    
 -0.66979963    
  0.98610371    
 -0.94098336    
  0.30228090    
 -0.34356257    
  0.22849317    
 -0.39033607    
  0.44086710    
 -9.73409936E-02
  0.65902543    
  -1.0725096    
  0.63598877    
 -0.41187954    
 -0.12310604    
  0.57999325    
 -0.50838363    
  0.38354632    
 -0.26125678    
 -0.12228960    
 -0.35783723    
 -3.55068855E-02
  0.38107374    
  0.45235929    
 -4.00589556E-02
  0.51463300    
  -1.0540191    
   1.6771840    
 -0.93169254    
 -0.31540963    
  0.74497217    
 -0.74801642    
 -0.39033607    
  0.31763425    
  0.21985947    
 -5.68490140E-02
 -0.21689573    
  0.33992669    
 -0.43040398    
  0.31569490    
 -9.55865085E-02
 -0.17204003    
 -1.82154477E-02
  0.40791321    
 -7.35439137E-02
 -0.64185381    
  0.73236805    
 -0.60573512    
  0.53862917    
 -0.30409735    
 -4.27109934E-02
  0.74969923    
 -0.82520688    
  0.11472849    
  0.32035896    
  0.65301216    
  -1.3461597    
  8.74341652E-02
 -1.40515715E-02
 -0.17480260    
 -0.11287915    
  0.81162900    
 -0.55752301    
  0.57688761    
 -0.43183735    
  0.27814329    
 -0.52584720    
  0.15492265    
 -0.11258834    
  0.30946386    
  0.40165567    
  4.96379025E-02
 -0.63437563    
  0.17161009    
  0.86418742    
  -1.2319121    
  0.86382729    
 -0.48083481    
 -0.10367861    
 -0.22524661    
  0.30205202    
  0.64532948    
 -0.66101581    
  0.18034323    
 -0.26269445    
 -4.38667275E-02
   1.2021775    
  -1.1455173    
  1.26315132E-02
  8.42182711E-02
  0.29439038    
  3.38059478E-02
  0.17024508    
 -0.52573365    
  0.50686508    
 -0.54719317    
  0.93018544    
 -0.77075779    
 -0.28185129    
  0.40701422    
  0.93773121    
  -1.4578880    
  0.20209029    
 -0.43570504    
  0.28932568    
  0.81366324    
  0.66659689    
 -0.67536885    
 -0.28036678    
  0.25357959    
 -0.40433440    
 -0.36396539    
   1.0722518    
 -5.02092903E-03
 -0.14801741    
 -0.71677017    
 -0.28370604    
  0.74470508    
 -0.46099892    
  0.22711959    
 -6.89927191E-02
  0.65147465    
 -0.46858630    
 -0.38582906    
  7.61891007E-02
 -0.10150675    
  0.16145010    
 -9.93183777E-02
  4.32289243E-02
 -0.35667497    
 -3.92208248E-02
  8.74875858E-02
  0.30455458    
  1.91211309E-02
  0.22918567    
 -0.10469122    
 -0.35333616    
  0.47889268    
  0.55581582    
  -1.2285243    
  6.70643896E-02
  0.15492265    
  0.54629999    
  0.55539417    
 -0.20409514    
 -4.04289067E-02
 -0.24348679    
 -0.41680738    
 -0.41309881    
  7.20533654E-02
  0.17156892    
 -1.81821231E-02
  0.50990790    
 -0.27763161    
 -0.27923286    
   1.2444869    
  -1.0446907    
 -0.15743715    
 -4.71785031E-02
  0.37439162    
  7.36333355E-02
 -0.46753731    
  0.15906452    
 -0.27377385    
  0.77785373    
 -0.78339398    
  0.12024935    
   1.0446365    
 -0.77434617    
 -5.40673509E-02
  0.86916578    
 -0.65559155    
  0.72779626    
  -1.2081094    
  0.97172058    
  0.26837924    
  -1.2987834    
 -3.35226208E-02
  0.97370154    
  0.14367285    
 -0.48876578    
  0.49432671    
 -0.66940159    
 -3.67687047E-02
  1.43784803E-07
  0.33700719    
 -0.46893448    
  0.37948963    
  0.30507374    
 -0.74625689    
  0.99828970    
  0.28768218    
  -1.1305231    
 -0.25075865    
  0.53062826    
 -0.77269983    
  0.55322599    
  0.26545906    
 -0.26912868    
  0.68946409    
 -0.90163833    
  0.16705428    
 -3.52285393E-02
   1.3466750    
  -1.3667966    
 -0.12543441    
  0.19605184    
  0.35097703    
 -0.10092581    
 -0.21287192    
   1.0461661    
 -0.84516358    
  0.28618836    
 -0.13673978    
 -0.16146104    
  1.79647654E-02
 -0.63829923    
  0.63829958    
 -0.21796396    
  0.33012643    
  0.47957331    
 -0.48756242    
  5.33347391E-03
  0.49527991    
 -6.52951822E-02
 -0.67940140    
  0.47680646    
 -0.47339907    
  0.17149225    
 -0.55675447    
  0.78161579    
  0.56124878    
 -0.24926494    
  0.16201651    
 -0.44246605    
 -0.67338800    
  0.30171353    
   1.3103298    
  -1.0437691    
 -0.66401887    
  0.16299726    
  4.76279072E-02
 -0.11923756    
  0.38040832    
 -2.25581175E-07
  0.12340571    
 -1.32803572E-02
 -0.55361789    
  0.37556538    
 -4.57594469E-02
 -7.64258578E-02
  0.21079323    
 -0.41871023    
  0.83387482    
 -0.68545491    
 -2.71859653E-02
  0.38155955    
 -0.21845011    
 -5.14691547E-02
 -0.13958579    
   1.1550208    
 -0.78947818    
 -0.18795525    
 -0.11863077    
 -3.82414483E-03
 -0.16184287    
  0.90905732    
 -0.37684071    
  0.21570863    
  0.28072840    
  -1.0937928    
  0.19979636    
 -0.16205579    
  0.46245199    
 -0.82709509    
  0.60976559    
  4.25596647E-02
 -5.71584217E-02
  0.67459393    
 -0.11287913    
 -0.80154061    
   1.0276150    
 -0.53280431    
 -0.15700367    
 -6.68898784E-03
  0.12595224    
 -4.23022956E-02
  5.69868907E-02
  0.16862293    
 -0.27625349    
 -0.61210597    
  0.78190374    
 -0.42343405    
 -5.15134297E-02
   1.0207697    
  -1.3894740    
  0.96234751    
  8.17256942E-02
 -0.86921030    
 -4.37225811E-02
  0.38856339    
  0.10080490    
  0.25549147    
 -8.00427720E-02
 -0.15175873    
  0.52411479    
 -0.64482838    
  0.14058182    
  0.10863386    
 -2.68273167E-02
  0.36539835    
 -0.63412690    
  0.23180158    
 -0.55025530    
  0.83479786    
 -0.74642879    
  0.20202661    
 -8.47964510E-02
 -3.14630568E-02
 -1.84338354E-02
  0.14279066    
  0.69516128    
 -0.82409477    
  0.80991048    
 -0.53841335    
  0.22733043    
 -3.97779047E-02
  0.22256380    
 -0.38252816    
 -0.17015108    
  0.63075680    
 -0.17292365    
 -0.56858432    
 -0.27277884    
  0.61310464    
  0.58849877    
  -1.1220158    
  6.35136142E-02
  0.78378457    
  9.16844830E-02
  0.73704118    
  -1.3020136    
  0.43509701    
  5.90492263E-02
  0.50714892    
 -0.64462018    
 -0.87126684    
  0.49944040    
  0.45024881    
  0.18394241    
 -0.53265464    
   1.6664047    
  -1.3080074    
 -0.22314374    
 -8.81073028E-02
  0.88420242    
 -0.37469336    
  -1.0335797    
  0.87082821    
 -0.30488360    
 -0.40231532    
  0.15280217    
   1.9822570    
  -1.5890123    
 -0.36529890    
  0.34040135    
 -0.46163529    
   1.1191407    
 -0.93681920    
   1.1157485    
 -0.46034151    
 -0.91629058    
   1.2609707    
 -0.10626908    
 -0.77521217    
 -0.36044124    
   1.0715191    
 -0.46452609    
  0.19551595    
 -0.54232419    
 -3.64291249E-03
  0.12344416    
 -0.19139484    
 -0.39188573    
  0.69891083    
 -9.64604095E-02
 -0.37124696    
  0.21762390    
  0.98818219    
 -0.94839382    
  0.22172418    
  3.62664014E-02
 -0.32016733    
  0.12738058    
 -0.17768131    
 -0.21130909    
 -1.98025610E-02
  9.98454764E-02
  0.22585501    
  0.11255476    
  0.12136075    
   1.4289430    
  -1.4817417    
 -0.41606304    
  0.82353425    
 -0.57781661    
 -0.13353123    
  0.43891302    
 -0.23972751    
   1.4999810    
  -1.4966424    
 -2.02025529E-02
  7.21623078E-02
 -0.27927890    
  0.14393735    
  0.60018927    
  0.62209314    
  -1.1728024    
 -0.14841992    
   1.0050341    
 -0.53753364    
 -0.97168177    
   1.8286002    
  -1.3652409    
  0.20972067    
  4.29817624E-02
  6.45154668E-03
  0.10375157    
 -0.32609171    
 -0.37578934    
  0.66647911    
 -0.14171582    
   1.1836996    
 -0.94476449    
 -0.53008336    
  0.72504050    
 -0.21144108    
 -0.54177058    
  0.97186077    
 -0.72054607    
   1.3609768    
  -1.1071961    
 -0.44503075    
   1.0241594    
 -0.66614002    
  0.14831206    
 -5.27165681E-02
 -0.43583611    
  0.87949860    
 -0.51143521    
 -0.89517361    
   1.7288778    
 -0.51969498    
  0.18639648    
 -0.80448145    
   1.0833446    
 -0.31079078    
 -0.70466363    
  0.57439846    
 -5.35840504E-02
  7.08262548E-02
  0.27963707    
 -0.57590288    
  0.43193191    
 -0.74287057    
  0.26687911    
 -0.27080804    
 -0.12123376    
  0.54232419    
 -0.87082827    
  0.29689893    
  0.10856648    
  2.03672443E-02
  7.75584579E-02
  0.62561917    
 -0.59258837    
 -6.33356869E-02
  0.18552180    
 -0.23681474    
  2.00406220E-02
  0.78773582    
 -0.84489417    
  0.45731860    
  0.11541618    
 -0.95125532    
  0.71439248    
 -0.75189668    
   1.0574365    
  0.63507760    
  -1.1728103    
  0.54873425    
 -0.56785536    
  0.39900920    
 -0.38368332    
  0.21167137    
 -0.23474911    
  0.22857618    
  0.47617668    
 -0.85566598    
  2.67874207E-02
 -0.21546401    
  4.80092503E-02
 -5.89985549E-02
  0.65943599    
 -8.60845111E-03
 -0.21453531    
  0.81883562    
 -0.34660223    
 -4.78998497E-02
 -0.67922610    
  0.41006303    
 -0.22161558    
  0.35054931    
 -0.38946488    
  0.24822317    
  0.27208132    
 -0.41852170    
  5.91478124E-02
  0.24188580    
 -0.16705410    
 -6.80976138E-02
  0.31417370    
 -0.30748463    
   1.0554730    
 -0.36232552    
 -0.54760498    
 -0.12901314    
  0.53351724    
 -0.57707483    
   1.1627228    
 -0.64711416    
 -0.80786723    
  0.39315721    
 -6.72255158E-02
  0.96413445    
  -1.3418425    
 -0.18522447    
   1.2189759    
  1.02566564E-02
 -0.72423774    
   1.0592513    
  -1.5187835    
  0.68477875    
 -0.37647742    
 -0.13996585    
  0.80831832    
 -0.34952760    
 -0.24035290    
   1.0679586    
 -0.78690195    
  7.41078630E-02
 -0.53221667    
  0.27064577    
 -0.53165972    
  0.28768206    
 -0.50936460    
  0.85767132    
   1.0724740    
 -0.64153612    
 -0.62509394    
  0.50781369    
 -0.14588913    
 -0.28942859    
   1.5526087    
  -1.3914893    
 -3.94588970E-02
 -1.87507272E-02
  0.10188466    
  8.98563638E-02
  0.15191606    
 -0.85028505    
   1.2231594    
 -7.18587264E-02
 -0.56876343    
 -0.25886154    
  0.11102638    
  0.40206969    
 -0.91856080    
  0.18610246    
 -5.82688414E-02
 -5.01244655E-03
  0.78662837    
 -0.34983352    
  6.29137903E-02
  6.07916107E-03
 -0.67512882    
  0.20875487    
  5.17764650E-02
 -0.27250746    
 -1.97566749E-07
  0.13503627    
   1.1003652    
 -0.94471169    
  0.56090182    
 -0.31460494    
 -0.37597448    
  0.22416851    
  0.80361778    
 -0.51388860    
 -0.25746843    
  0.56188095    
 -0.51915586    
  0.29431391    
  -1.0957834    
  0.38837060    
   1.1865810    
 -0.66888237    
  0.11625977    
  0.29603145    
 -0.58778650    
   1.2297598    
 -0.45437482    
 -0.24836513    
  0.65006381    
  -1.0364349    
   1.1150252    
 -0.76297104    
 -0.30022916    
  0.16133988    
  0.53012240    
 -0.80924523    
 -0.35020247    
   2.0740509    
  -1.9385051    
  0.73001784    
 -0.17780671    
 -0.48855287    
   1.2508732    
 -0.93925095    
  5.64412735E-02
 -0.29175523    
  6.32621497E-02
 -0.15734868    
  0.80943435    
 -0.85531372    
  5.92429228E-02
  0.39657602    
  0.28096327    
 -0.69090253    
 -0.23668770    
  0.31845385    
 -9.07748863E-02
  0.44247881    
 -0.33531013    
 -0.35783723    
  0.54623777    
  0.66237557    
 -0.63252252    
  0.21921447    
  0.61255759    
 -0.75626415    
 -0.35235536    
  0.44490662    
 -0.26402304    
 -4.03723121E-02
 -0.25452980    
  0.81146675    
 -0.14029846    
  0.10313570    
 -0.22928727    
 -0.31321543    
  0.19438119    
 -0.15678281    
  0.70779955    
 -2.57838909E-02
  0.19591020    
 -0.16830988    
 -0.49462378    
 -0.35327926    
  0.21292219    
 -0.11223345    
  0.34898275    
 -0.43286401    
  0.19268423    
 -0.76804841    
   1.2410547    
  0.98136437    
  -1.4717016    
 -0.18793179    
   1.1098012    
 -0.27158600    
 -0.50114053    
 -0.45327684    
 -9.43627283E-02
  0.75866181    
  0.92309666    
  -1.1523567    
  0.18691234    
 -0.58018196    
  9.11694542E-02
 -8.21193978E-02
 -0.57436353    
  6.95262849E-02
  0.42028019    
   1.7363296    
 -0.60397923    
  -1.0080528    
 -0.27193365    
  0.77493674    
 -0.13427959    
 -0.11069725    
  0.22648256    
 -0.17118396    
 -0.10676780    
 -0.37597448    
  0.84289235    
 -0.52118081    
 -0.12665136    
  0.53829324    
 -0.37514141    
  0.37020299    
  0.13414992    
 -8.11253488E-02
 -0.29553774    
 -4.18741107E-02
  9.71026048E-02
 -0.28867745    
 -0.17359480    
 -0.12611151    
  6.75582439E-02
  0.29768237    
  0.60545707    
 -0.65910971    
   1.1912943    
  -1.0518746    
  0.78471440    
 -0.24886222    
 -0.47926489    
  0.15830272    
 -3.94417979E-02
  3.39016281E-02
  0.75507790    
 -0.66737247    
 -0.11017837    
 -0.42555183    
  0.43121773    
 -0.20287025    
  0.55416346    
 -0.71933180    
  0.74678487    
 -0.55768329    
  0.57303870    
 -0.46127996    
 -0.32147938    
  0.30625826    
 -9.99219045E-02
 -0.56898153    
  0.50602388    
  0.81052899    
 -0.41595322    
 -0.37314644    
  0.50302160    
 -0.14211492    
 -0.44567135    
  0.47957295    
  0.51225317    
 -0.28530741    
 -0.45905790    
 -0.17693073    
  0.45556304    
  0.45569715    
 -0.98951250    
  0.19961295    
 -0.16532384    
 -0.33497509    
  6.09327666E-02
  0.64263129    
 -0.51775801    
 -0.67590517    
  0.46357271    
  0.31943080    
  0.40546516    
 -0.18232152    
  0.12608199    
 -0.20067057    
  0.10536063    
  1.15162280E-07
 -4.65201177E-02
  0.71667755    
 -0.83803856    
 -2.54097227E-02
  0.78945971    
 -0.91046458    
  0.59284550    
  0.80376881    
  -1.0234783    
 -0.29725134    
  0.30578631    
  0.83056629    
 -0.83056629    
 -5.53270429E-02
 -0.16569422    
  0.65717208    
 -0.45907450    
 -0.25629562    
  0.38401332    
 -5.23680262E-02
 -0.14745288    
   1.0096167    
 -0.88390374    
 -0.54056740    
   1.5846040    
  -1.0358284    
 -0.32186577    
  0.16907623    
  0.44590607    
 -0.48805192    
 -5.44349849E-02
  0.92879939    
 -0.57352424    
  0.14359094    
 -0.77036285    
  0.92178029    
 -0.49513426    
 -0.34730908    
  0.63648713    
 -0.28023580    
 -0.46822479    
 -7.88583681E-02
 -0.40546492    
  0.54856604    
  6.45385757E-02
  0.30010468    
 -0.14595404    
  3.56517523E-03
  0.58223546    
 -6.57320544E-02
 -0.26045510    
 -0.52376497    
  0.46417269    
 -6.96196556E-02
 -0.47188619    
  0.41047773    
 -0.41551533    
  0.27625334    
  0.54027265    
  0.52589017    
 -0.70642751    
 -3.53779271E-02
  0.13698807    
  0.84210831    
  -1.1411268    
 -9.92265716E-02
  0.22170359    
 -0.17944391    
  7.63224959E-02
  0.17537522    
  0.64790297    
  -1.0165219    
 -0.12361398    
 -0.11613943    
  0.35322067    
  0.42714307    
  0.46887445    
 -0.92053688    
  0.57069886    
 -0.71134770    
  0.80684012    
 -0.83163512    
  0.48711562    
  0.26295739    
  0.36787662    
 -0.89731997    
 -0.26774788    
  0.37879702    
  0.61996287    
  -1.0209335    
 -0.53963715    
   1.6949098    
 -0.65436113    
  1.61729101E-02
 -4.93249372E-02
  2.22231243E-02
 -0.34032583    
  0.19256492    
 -0.34222126    
 -9.89041775E-02
  0.47555771    
 -0.18540314    
 -7.43475370E-03
  0.25833774    
  0.65944427    
  -1.0281302    
  0.21645457    
 -1.01180077E-02
  6.55971766E-02
 -5.54791503E-02
 -0.28099298    
  0.21868907    
  1.76995825E-02
 -0.33928299    
 -0.17154242    
  4.57224809E-02
  3.29701826E-02
 -3.85721475E-02
  0.67614949    
 -0.31275570    
  0.96656799    
  -1.1551589    
   1.0552323    
 -0.76637149    
 -0.20302927    
 -0.42513809    
  0.67645240    
  0.87294018    
  -1.1199352    
 -1.73917636E-02
  6.37159124E-02
  0.73544943    
  0.22037825    
 -0.91946042    
  0.59744012    
 -0.48142239    
  6.16635084E-02
 -0.16193281    
  0.77198744    
 -1.63786691E-02
  0.55462289    
  -1.0118643    
 -1.45987803E-02
  0.15499069    
  8.68015587E-02
 -0.12793817    
 -7.90529046E-03
  0.19197501    
 -0.11805581    
 -0.39204195    
  0.89794171    
 -0.71259439    
 -1.21579906E-02
 -0.17318895    
  0.34937584    
  0.37948963    
 -0.71442461    
  0.17392299    
 -0.31619713    
  0.93105710    
 -0.65167391    
 -5.12933321E-02
 -0.62943131    
   1.7497364    
  0.67910045    
  -2.1740990    
 -1.44581608E-02
 -0.10752018    
 -0.25054249    
 -0.58778661    
  0.98861128    
 -3.30997854E-02
  0.15962999    
  0.36361822    
 -0.50419974    
 -8.87282491E-02
  0.52515543    
 -0.25567916    
   1.3042814    
  -1.3485539    
  0.29995212    
  0.25672004    
 -6.83191344E-02
 -0.66820800    
  0.97465253    
  0.43477148    
 -0.32071280    
  -1.0936496    
  0.48779002    
  0.66541046    
 -0.88551897    
   1.1763211    
  -1.4341503    
  0.48399830    
 -0.22996433    
  0.70824194    
 -0.92853773    
  0.52867508    
  7.01095983E-02
 -0.37091252    
   1.1429002    
 -0.29452443    
 -0.65978426    
 -0.47000358    
  0.59332663    
 -0.40684721    
  0.97510773    
 -0.72656322    
  0.72342819    
  -1.0631421    
  0.25886163    
 -0.18865728    
 -0.20633641    
  -1.1143608    
   1.8049001    
 -0.27471185    
 -0.23090565    
 -4.87900674E-02
   1.2130228    
 -4.27945368E-02
  0.13441241    
 -0.87818491    
 -0.47774866    
   1.6561751    
 -0.63375878    
 -0.40117157    
 -0.17975394    
  0.28228304    
 -0.42066130    
  0.94485414    
  -1.1180305    
  0.60077363    
  0.70003581    
 -0.88420248    
 -0.23990354    
 -3.95024419E-02
 -8.40187073E-02
  0.79890603    
  8.41698423E-02
 -0.74556828    
  0.20350747    
  0.11998405    
 -0.58377445    
 -0.32127318    
  0.44005665    
 -0.15082303    
   1.1775812    
 -0.94610012    
   1.1766659    
 -0.67846596    
 -0.30730537    
  5.05308732E-02
  0.14792019    
 -0.21072094    
  0.12188967    
 -1.65292267E-02
 -0.44368640    
  0.20655671    
 -0.31625539    
  0.56443506    
  0.56899071    
 -0.42113939    
 -0.13420866    
   1.2055974    
  -1.6315972    
  0.42056471    
 -2.48286296E-02
 -0.29703689    
  0.29703692    
  0.19940019    
 -0.72334671    
   1.3791940    
  -1.1117623    
  5.95624149E-02
  0.20529810    
 -0.18176755    
  0.22247900    
 -0.76480329    
   1.0110811    
 -4.24692146E-02
 -0.62400961    
 -0.32760465    
  0.65594685    
 -3.86376791E-02
 -2.14403905E-02
  0.77342790    
 -0.72803462    
 -0.16356389    
  0.10570886    
  0.49439046    
 -0.79999578    
  0.29931608    
  7.88286328E-02
  0.87035364    
  -1.2150226    
  9.04346481E-02
   1.2559803    
 -0.68038118    
 -0.91734850    
  0.53899658    
 -0.82491630    
   1.4377638    
  -1.3829554    
  0.49469623    
  9.30905119E-02
 -3.39015983E-02
  0.13592334    
 -0.43775350    
   1.0045103    
 -0.77413899    
  0.35048303    
 -0.49643701    
   1.0090002    
 -0.77261156    
  0.46387604    
  0.45241466    
 -0.79934329    
 -0.38232356    
  0.41845226    
 -0.30285028    
   1.1661487    
  0.61242408    
 -0.79392946    
  -1.0523890    
 -0.10848061    
  5.19469520E-03
  0.71366060    
 -0.92649472    
  0.23841113    
  0.35008776    
 -4.73674648E-02
 -0.29768205    
  0.37657604    
  0.65805572    
  -1.3307244    
  0.41888824    
  0.15605365    
  0.31948996    
  0.80415463    
 -0.31229213    
  0.18034901    
  -1.1477550    
  0.82806647    
 -0.79312855    
  3.37585472E-02
  0.30210024    
   1.5283210    
 -0.51616234    
  0.12161560    
  -1.1744680    
  0.28927827    
 -0.29247805    
 -0.24994165    
  8.28877464E-02
  0.92383772    
  4.84321639E-02
  -1.0030416    
  0.28670505    
  0.43721390    
 -0.60266960    
  0.91421270    
  -1.1168072    
 -8.51049274E-03
  7.01319724E-02
   1.3000070    
 -0.30189762    
 -0.68875158    
  0.17890453    
 -6.56803921E-02
 -0.32763410    
 -2.94136610E-02
  0.71711135    
  -1.2974631    
  0.43178234    
 -8.11253488E-02
 -0.17390613    
  0.46860623    
 -0.36772469    
 -0.14660348    
  0.90096951    
  0.13945220    
 -4.43576463E-02
 -0.87503701    
  0.75590312    
 -0.31148282    
  0.34262338    
  0.56499213    
  1.33156674E-02
 -0.97204936    
  0.95873380    
  -1.1093941    
  0.34110734    
  5.76364063E-03
  1.14287687E-02
 -0.39979929    
  0.18865737    
  2.76832636E-02
 -0.24645059    
  0.21525241    
   1.0688307    
 -0.42623547    
 -0.88889158    
   1.7361895    
  -1.5743467    
  7.02690631E-02
  0.85593402    
  0.97149140    
  -1.9170375    
  0.19782592    
  0.39688128    
 -0.17630537    
 -0.29025620    
  0.11969031    
 -0.23233178    
  7.66296219E-03
 -4.28914130E-02
  0.71091670    
 -0.44947240    
  1.52209196E-02
  0.51684994    
  -1.0256631    
   1.0470544    
  4.31474708E-02
 -0.64050329    
  0.77170962    
  3.49379778E-02
 -0.80025774    
 -0.24813461    
  0.97417468    
  5.54448739E-02
 -0.83714539    
  0.67445481    
 -0.85073447    
  4.00811341E-03
 -0.34531108    
  7.61238262E-02
  0.10431303    
  0.18074816    
 -1.58732571E-02
  0.86373341    
  5.89369759E-02
 -0.22952306    
  0.64919531    
 -0.75901031    
 -0.10585658    
 -0.36772481    
 -7.43837580E-02
  0.76214021    
 -0.47542363    
  0.30064112    
 -0.61475670    
  0.21677433    
  0.10023569    
  0.20329486    
  5.95142283E-02
 -0.29810658    
  0.22434045    
 -0.37948939    
  0.41011640    
  -1.0688957    
  5.26439138E-02
  0.33921593    
 -0.22428587    
  0.34864271    
  0.80192941    
  0.26943317    
 -2.65934169E-02
  -1.0052384    
  5.28424755E-02
  0.78107738    
 -0.71699846    
  0.27553982    
 -0.54725778    
  0.96658814    
 -0.52410924    
  0.76194602    
  -1.1999104    
  0.32742229    
 -0.22071134    
  0.71912253    
  0.51554811    
  -1.1643292    
  0.44129345    
  0.97382683    
  -1.3817219    
  0.78546673    
 -0.59647661    
  0.28919166    
 -0.24198517    
 -0.32786378    
  0.35346994    
  0.49668133    
  6.45387024E-02
 -0.75939637    
  3.69789153E-02
 -6.82860315E-02
 -3.59750986E-02
  0.14942980    
  0.71498901    
  -2.4485393    
   2.4423468    
 -0.69937772    
 -1.89280100E-02
   1.0749807    
 -0.99249119    
  0.83761549    
 -0.19715178    
 -0.85557508    
  0.18836367    
  0.74165040    
 -0.39192730    
 -1.92932896E-02
 -0.25503168    
 -0.34319854    
  0.19600695    
 -0.42013508    
   1.1699016    
 -0.92627931    
  0.13014741    
  0.79765999    
  -1.5079015    
  0.50806326    
 -0.28630012    
  0.58840013    
   1.1931784    
  -1.5078055    
 -0.22524661    
  0.25014400    
  0.14473899    
  0.12328400    
 -0.22785667    
  0.64268225    
  0.71160924    
  -1.6289358    
  0.57504022    
 -9.79376212E-02
  0.89877504    
  0.50504982    
  -1.0523076    
 -0.42142901    
  0.50181955    
 -0.98431456    
  0.77361941    
 -0.39266074    
  0.17144832    
 -0.20245847    
 -0.15283900    
 -9.21658985E-03
  0.79433209    
 -0.71857238    
 -0.24703178    
   1.2061682    
 -0.53524405    
  8.39150790E-03
 -9.94969904E-02
  5.97193018E-02
  0.15041691    
  0.82605493    
 -0.90381432    
 -0.38677311    
  0.64435709    
  0.19782597    
  6.29346222E-02
 -0.61743551    
 -3.32857631E-02
 -0.42723873    
  0.82756251    
 -0.79965365    
  0.42963526    
 -0.36309218    
  0.60105073    
  8.99482220E-02
 -0.28983498    
 -0.53408247    
 -0.24921559    
  0.78329819    
 -8.65799654E-03
 -2.64334008E-02
 -0.30368248    
 -0.16157061    
 -0.15890121    
   1.0355541    
 -0.55175698    
  0.32959959    
  0.47675440    
 -0.47675398    
  -1.0505259    
  0.67896241    
 -2.53178049E-02
  0.16818047    
 -0.39775521    
 -5.68873845E-02
  0.31889725    
   1.4439942    
 -0.33714172    
  -1.4964859    
  0.29680264    
 -0.57234240    
  0.84037727    
   1.1211733    
  -1.7287985    
  0.37024388    
   1.7480509    
  -1.8103278    
  0.63527995    
 -0.28061470    
  0.37010548    
 -0.64380121    
  0.13491926    
 -0.14235407    
  0.83388209    
 -0.51407236    
 -1.73706038E-09
  0.50102186    
 -0.47692418    
 -0.12675153    
  0.21045083    
 -3.71788964E-02
  0.50627005    
  -1.2565753    
   1.1249990    
 -0.85893959    
   1.4735621    
  -1.4373405    
  4.63405438E-02
  0.55799741    
 -0.15631273    
  2.00005639E-02
 -0.25202188    
  0.60671473    
 -0.88804764    
  6.92742988E-02
 -0.41934043    
  0.56898165    
 -0.25762975    
  0.57454157    
 -0.33400619    
  0.37749141    
 -0.46764216    
 -0.37024382    
  0.16115174    
 -0.38020530    
   1.2937018    
 -0.95141530    
  0.18473393    
  7.35343099E-02
 -0.17934109    
 -8.86360854E-02
  0.97225618    
 -0.68213779    
 -0.16208975    
 -1.29590966E-02
  0.35188109    
 -0.27250746    
  0.43579036    
 -0.40806589    
  0.28376821    
 -0.39522359    
  0.63701582    
  0.69314730    
 -0.67938554    
 -8.30846354E-02
 -0.39929590    
  0.63229191    
  4.22325507E-02
  0.28438738    
 -0.92624122    
 -0.20983948    
  0.26540959    
 -0.44333538    
  0.50236893    
 -0.15840578    
  2.94139255E-02
  1.43886013E-02
  0.66599643    
 -0.20271136    
 -0.27799115    
 -0.36049727    
 -0.15131792    
  0.24856032    
 -5.14965467E-02
  0.36396548    
 -0.50800455    
  0.40702888    
 -0.42598674    
   1.0428600    
  -1.2204086    
   1.3334960    
 -0.20486279    
 -7.88110867E-02
 -0.70117939    
  0.24862283    
  1.25000086E-02
 -4.12103273E-02
  5.96722960E-02
 -0.78906733    
  0.12595224    
   1.3501457    
 -0.74670333    
  0.49319547    
 -0.29961053    
 -0.76214015    
   1.1684936    
  0.13751982    
  -1.0591536    
  1.76995564E-02
  0.24053524    
 -0.64600044    
  0.10008331    
  0.27871355    
  0.62077016    
 -0.24889620    
 -0.21003118    
  0.30194753    
 -0.35707960    
 -0.15280189    
  0.25288552    
  3.24354209E-02
  0.11383500    
  0.24319445    
  0.76840651    
 -0.51930004    
 -0.99576932    
   1.1660916    
  -1.5820831    
  0.71667755    
  0.25217518    
  0.53874570    
 -0.60730815    
  8.05387199E-02
 -0.13353124    
  8.16113129E-02
 -0.10570910    
  0.83879972    
  0.34012297    
 -0.85699087    
 -0.42845476    
 -0.23483959    
  3.84664610E-02
  4.15765680E-02
  0.74387467    
 -0.20979215    
  0.59717375    
  -1.1000732    
  5.95922247E-02
  8.70114639E-02
  4.08221185E-02
  4.61894311E-02
 -0.17816348    
   1.4017349    
  -1.6770456    
  0.28768191    
 -0.19386356    
  0.28019118    
 -0.21752045    
  0.34113440    
  0.43277422    
  0.47215644    
  0.12016960    
 -0.70152527    
 -0.46234065    
 -0.12592688    
  2.56423056E-02
  0.36967027    
  0.19054790    
 -0.10402267    
 -9.23733190E-02
 -0.26353788    
  0.38749275    
 -0.32104790    
  0.20585190    
  0.11778291    
  0.67225873    
  -1.1052303    
  0.43812624    
 -0.29025620    
  0.93062055    
  -1.1401119    
  0.98188794    
  -1.0430423    
  0.29441610    
 -0.41388988    
  3.49162742E-02
   1.1018748    
  -1.0263673    
  0.68859160    
  7.26392046E-02
 -0.36796090    
 -0.21855278    
  0.10497865    
 -9.35932323E-02
  0.15036985    
 -0.29637778    
  0.16470005    
  0.55218089    
  0.12415939    
 -0.82372367    
 -0.13783225    
 -9.28499922E-02
  5.39080659E-03
  0.24231334    
  2.08777133E-02
  0.39994013    
 -0.38761958    
 -0.13062032    
  0.78422010    
  0.59857988    
  -1.4451703    
  0.35121432    
  0.10883882    
  0.13976197    
 -0.33592889    
 -0.29403925    
  0.41897884    
  0.30184317    
  0.53485215    
 -0.94280165    
   1.4608686    
  -1.3923736    
   1.0100157    
  -1.2314187    
  4.82240203E-08
  0.25565296    
  0.41329062    
  0.13908374    
 -0.65139544    
 -0.68205649    
   2.0994606    
  -1.1656764    
  0.53537714    
 -0.64847481    
  6.45154668E-03
 -0.32814702    
  0.23732837    
   1.0000103    
 -0.99649537    
  3.44862975E-02
  9.68500376E-02
 -5.37255034E-02
 -3.97401899E-02
  0.64292014    
 -0.84848261    
   1.2010642    
 -0.98876745    
 -0.24605513    
 -0.68886435    
  0.49532148    
  0.31845382    
 -9.94857848E-02
  4.89895381E-02
  0.14097372    
 -0.10959867    
  9.56611261E-02
 -0.23638868    
   1.4529139    
 -0.77544469    
  0.13691185    
 -0.30089217    
 -0.50024354    
  8.73372797E-03
  0.66223961    
  0.13995691    
 -0.57039499    
 -0.38667732    
  0.45979965    
 -0.34484035    
  0.63970816    
 -0.18279889    
  3.93310599E-02
  0.21484485    
 -0.76691329    
 -0.26716039    
  0.34977630    
  0.29536164    
 -0.15196718    
  0.73975378    
 -0.31413710    
  0.36561242    
 -0.67259836    
 -0.14571178    
  0.19530872    
  3.48686837E-02
 -0.73448861    
  0.19415607    
  0.31796747    
  0.75537252    
 -0.75537270    
   1.3814187    
  -1.3659744    
  0.24662061    
 -0.25818154    
  0.51082551    
  0.85787284    
  -1.3269469    
 -1.87621880E-02
  0.44264421    
 -0.36610404    
 -0.29119682    
  0.30858871    
 -0.84156710    
  0.48489246    
  0.25513861    
 -4.68834937E-02
  0.17227134    
 -0.22990024    
  0.73057377    
  -1.0824178    
   1.7765849    
  -1.2084000    
 -7.07008094E-02
 -5.26437722E-02
  5.63001223E-02
  0.75848395    
  -1.0388930    
  0.61008078    
  0.52954692    
  0.18822862    
 -0.87367797    
  0.15590219    
 -0.62467939    
  0.39561272    
 -0.40546522    
  0.14277066    
  0.40403357    
 -4.99371476E-02
 -3.99438925E-02
  0.69000769    
 -0.94986707    
 -0.29584554    
   1.0481814    
 -0.66295630    
 -0.45891294    
  0.54778147    
  0.12155501    
 -0.24445315    
  0.68154162    
 -0.40449286    
  0.46671817    
 -0.85771149    
  0.75983852    
 -0.57895476    
 -8.63575339E-02
 -0.11631342    
  0.16976129    
 -0.36896476    
  0.81688637    
 -0.55369496    
   1.4570762    
  -1.3256131    
 -0.28286263    
  0.10054128    
  0.84605509    
  0.38916373    
 -0.91755587    
  0.33103260    
  0.80890810    
 -0.30263793    
 -0.93705249    
  0.21330522    
 -0.33196247    
 -6.92742467E-02
  0.15956104    
 -0.20267099    
  0.34649098    
 -0.40080324    
   1.3189610    
  -1.2428620    
  0.33091488    
  4.24308181E-02
 -0.48736408    
  9.66268182E-02
   1.0522313    
 -0.81169629    
  0.21065229    
  0.93729758    
  -1.3003778    
  0.37142497    
 -0.37544927    
  0.78368038    
 -0.88100880    
  0.36155185    
  0.57845539    
 -0.43721384    
 -0.22516160    
  1.00504197E-02
  0.70803601    
 -0.51466441    
  0.52609301    
 -0.62112868    
 -0.21113117    
  0.32521510    
 -3.00979558E-02
  0.31643161    
  0.20599329    
 -0.85556936    
  0.70279062    
 -5.52409701E-02
 -0.53062832    
 -0.46039492    
  0.10863385    
  0.51961040    
  0.47943446    
  0.57952952    
  -1.3832656    
  0.37821525    
 -0.13590214    
  0.94867218    
 -0.86668396    
   1.1752853    
  -1.1022191    
  0.23338890    
 -0.68886435    
 -5.71582727E-02
  0.29219690    
  0.55768359    
 -0.69508344    
  0.11692128    
   1.1179643    
 -0.77412969    
 -0.27071178    
  0.78055924    
 -0.79671466    
 -0.15089856    
 -4.25595343E-02
  0.70493513    
  0.13840248    
 -0.20711645    
 -0.42660737    
  0.49922007    
 -0.48965073    
  0.57536399    
 -0.84313977    
  0.21564682    
  3.61286923E-02
 -0.11255458    
   1.2543089    
  -1.0762081    
 -0.39944082    
  4.83609773E-02
  0.50738609    
 -0.44097197    
  7.35343099E-02
  0.21414779    
 -0.38018486    
 -0.61276567    
   1.6287622    
 -0.21243568    
 -0.57602179    
  0.57995892    
  0.34262761    
 -0.98036456    
  0.94776052    
 -0.91126019    
  0.46686265    
  0.23875156    
  -1.1003836    
   1.2797509    
 -0.82583350    
  0.57494175    
 -0.99230146    
   1.2070448    
  0.49443415    
  -1.0745814    
 -8.87563378E-02
 -0.14818047    
  0.60613590    
  0.92383778    
  -1.6674812    
 -0.19273409    
  0.75859123    
 -0.64027154    
  0.48120680    
  0.35932404    
 -0.10330524    
  2.43418310E-02
  0.26743826    
  -1.5673897    
  0.62467957    
  0.44155139    
  0.37025344    
 -0.27149656    
  0.59565562    
  -1.2137123    
  0.30246606    
  0.68525428    
 -0.39993352    
 -0.36039671    
 -0.28429782    
 -0.11441024    
  0.28768218    
  7.65400827E-02
  0.56411695    
 -0.41448781    
 -0.22996433    
   1.1683655    
 -0.40369350    
 -0.49909532    
  0.59198898    
 -0.25593331    
 -0.45347446    
  0.71262825    
 -0.60399443    
  0.44015077    
 -0.95589006    
  0.12921165    
   1.0127810    
 -0.73488694    
   1.0458797    
  -1.1494205    
  0.26655114    
 -0.10567012    
 -0.24426275    
  0.59566075    
 -0.53806299    
  5.09202331E-02
 -0.19086871    
  0.71227634    
  0.48825696    
 -0.72999346    
 -0.52341557    
  0.52609313    
  7.71589801E-02
 -0.29430446    
 -0.26903090    
  0.13786988    
  0.10422334    
   1.2715997    
  -1.1346612    
  0.26510796    
 -0.56075788    
 -1.20724710E-02
  0.23361503    
 -0.26236421    
 -0.14310068    
   1.0254899    
 -0.49091011    
  5.21380566E-02
 -0.13735862    
  0.86982900    
 -0.94629973    
 -7.20722377E-02
 -0.29124725    
  0.29479969    
  2.45195869E-02
 -5.69548905E-02
 -0.46197748    
  5.10023423E-02
  0.43985775    
  0.69136631    
 -0.79633135    
  0.40678176    
 -0.58831310    
  0.85269976    
  0.46494019    
 -0.86436331    
 -0.22918577    
  0.32941255    
 -0.25638744    
  0.18875617    
  0.52873987    
 -0.36753380    
 -5.35158217E-02
 -0.28246009    
 -0.20763917    
 -0.21357422    
   1.0235542    
 -0.31465864    
  0.60471445    
  -1.0219673    
 -0.43352309    
  0.21825357    
  0.90247011    
  -1.0002341    
   1.1749059    
 -0.74628717    
  0.83871001    
  -1.0196240    
   1.2641505    
 -0.97015911    
 -0.24862270    
  0.96354383    
 -1.70676913E-02
 -0.67300725    
 -6.00497313E-02
  3.52038331E-02
  0.38427803    
 -0.25192627    
 -0.36101326    
  5.01066037E-02
  0.11694743    
  0.64694566    
  -1.0692744    
  0.36024013    
 -0.10892571    
  0.51320398    
  0.62686515    
  -1.2850028    
  7.93368369E-02
  0.30760917    
 -0.30760923    
  4.14997116E-02
 -0.25830749    
  0.35877800    
  4.31723520E-02
   1.2190001    
  -1.1912204    
 -0.36354759    
  4.80863824E-02
  0.51082581    
  0.67753285    
  0.27906126    
  -1.0698105    
  0.46763498    
 -0.55321354    
 -0.22658598    
  9.45262089E-02
 -4.40954827E-02
 -0.10354058    
 -0.10536041    
   1.0678407    
 -0.87546867    
  0.53551823    
 -0.15252592    
  1.12996828E-02
 -0.30658615    
 -3.49549353E-02
  3.87645550E-02
  8.03351551E-02
 -0.72523546    
  0.82848841    
 -0.49305215    
  0.17103183    
 -0.22423600    
   1.0820831    
  -1.1795815    
  0.10836820    
   1.6265870    
  -1.3135536    
   1.0759598    
  -1.1756272    
  5.10749966E-02
  6.42791465E-02
 -4.37445678E-02
 -0.31237462    
  0.53389078    
 -6.04210906E-02
 -6.06246293E-02
  0.19025564    
 -0.46333891    
  0.61531597    
 -0.25094151    
 -8.76216888E-02
  4.30173911E-02
 -5.03702126E-02
  0.19697395    
 -0.17147148    
  1.07336650E-02
  9.17450115E-02
  0.59604967    
 -0.79275990    
 -0.23507206    
   1.0851895    
 -0.21598993    
 -0.94176984    
  0.22529168    
  0.16208974    
 -0.20595638    
  0.29327196    
  8.95168111E-02
 -6.31125197E-02
   1.2578686    
  -1.4957784    
   1.3134571    
  -1.9045547    
   1.1518939    
  0.28709239    
 -0.51971471    
 -0.33231416    
 -0.23777287    
  0.89716148    
  0.25607195    
  0.50147974    
  -1.0381060    
 -0.44753069    
 -0.31015483    
   1.3832594    
 -0.76561981    
 -0.34368798    
  8.81626606E-02
  0.94211471    
 -0.65127331    
 -0.43589181    
   1.8347254    
  -1.3406245    
 -0.59675515    
  0.54169577    
  0.65631360    
 -0.39491743    
 -0.68590933    
  0.51178664    
  0.64139885    
 -0.82084268    
  0.25704521    
  9.40972492E-02
 -0.11294039    
  0.12260249    
 -0.18424638    
 -6.26133755E-02
  0.61809182    
 -0.96383786    
  0.29849297    
  6.43107109E-03
 -0.27917129    
 -0.45319644    
   1.3419939    
 -0.65889716    
  9.00932550E-02
 -0.37217930    
   1.1564320    
 -0.56172454    
  0.88628840    
  -1.3553072    
  0.27977675    
   1.5568908    
  -1.5421194    
 -0.37656116    
   1.7277906    
 -0.68032175    
 -0.59470707    
 -0.10899017    
   1.1096622    
  -1.1404338    
  0.22064023    
 -0.76860541    
   1.7333285    
 -0.47671163    
  0.30635282    
  -1.0150042    
  0.23061566    
  0.23743305    
 -0.39863917    
 -0.20651869    
  0.62645578    
 -0.24151044    
 -0.40302896    
  1.80836506E-02
 -0.41085580    
  0.58477896    
 -0.33707497    
  0.46152914    
 -0.31281793    
 -2.95222960E-02
   1.0301543    
  -1.1451325    
  0.52169067    
 -0.50502360    
  0.76489127    
 -0.94556123    
  0.47862950    
 -0.26144430    
  6.55342638E-02
  7.43506989E-03
  4.34852578E-02
   1.3041068    
  -1.1141316    
 -0.40253687    
 -0.10633566    
  0.42319345    
  0.25273347    
  0.96897280    
  -1.4345196    
 -8.23511258E-02
  0.47321740    
 -0.47321743    
  0.30470362    
 -0.28768221    
 -9.74222496E-02
  0.14279066    
  0.32138199    
 -0.33355236    
  0.17206495    
  0.37404907    
  0.86537045    
 -0.96470803    
 -0.17971395    
  0.15593486    
  2.63867881E-02
 -0.37848851    
  0.16118719    
  3.23098875E-03
  0.67688650    
  0.39115560    
 -0.83590698    
 -0.26492500    
  0.27002725    
  3.00775655E-02
  6.45385906E-02
 -0.55499691    
 -0.40144116    
  0.25398806    
  0.40857539    
 -0.44183269    
  7.44529366E-02
  0.12225719    
 -2.81707142E-02
  0.59681624    
 -0.17649588    
 -8.09369236E-02
 -0.65885800    
  0.30715430    
  0.93105710    
 -0.89056599    
  0.12656294    
 -0.18372132    
  0.42213231    
  0.68623650    
  -1.0238111    
 -8.03647414E-02
  0.82798505    
 -0.27858278    
 -9.09718871E-02
  0.18540324    
  0.72131824    
  -1.2581193    
  0.27443674    
  0.27546489    
 -0.25846720    
  0.62785923    
  -1.1321522    
 -0.51860774    
   1.4450788    
 -0.60001582    
 -0.30802155    
  0.81548619    
  0.10536064    
  -1.1741198    
 -5.89988893E-03
 -7.36529082E-02
  0.27163029    
 -0.31724080    
  0.41871032    
 -4.94485125E-02
 -0.17041135    
  4.27874066E-02
 -0.15240704    
  0.72317928    
 -0.23579709    
  0.46248499    
  0.44854850    
  -1.2049773    
  0.25187263    
  0.57291985    
 -0.93071115    
  0.61774898    
  7.26006478E-02
   1.0036753    
  -1.0524657    
 -7.63730779E-02
  0.75470483    
 -0.54369855    
 -0.41061991    
  0.39507517    
 -0.32401729    
  0.17204019    
  0.38188642    
 -0.92044872    
   1.4296131    
 -0.90021145    
  0.17924957    
  0.60613555    
 -0.87855029    
 -0.11778295    
   1.2407867    
  -1.0329105    
  0.27995989    
 -0.57898819    
  0.37883431    
  0.34294468    
 -0.33164507    
 -0.46328485    
  0.31193909    
 -0.17062566    
  0.45339379    
  0.61638331    
 -0.64132202    
 -0.71872413    
  0.57504022    
 -0.12070278    
   1.0317321    
 -0.80072480    
 -0.18598340    
  1.99556254E-07
 -0.17106418    
 -5.36525398E-02
  0.93346518    
 -0.78382403    
 -2.40148269E-02
 -0.67252773    
  0.38020530    
   1.5460771    
  -1.3294662    
   1.2734152    
  -1.0615709    
  0.63705790    
  -1.0200498    
   1.0836865    
 -0.16473265    
  0.13729206    
  -1.0085144    
  0.23661193    
 -0.20738204    
  0.11641035    
 -0.29626560    
 -0.13142230    
   1.1673557    
 -0.23104168    
 -0.59663618    
 -1.20724710E-02
  0.37948954    
  0.44262400    
 -0.88046348    
  7.04225600E-02
  0.49713239    
  0.41434678    
 -0.57500702    
  0.42806470    
  -1.2687185    
  0.55487418    
   1.2346754    
  -1.1578549    
  0.54338807    
  0.37571555    
 -0.87434566    
  0.13521349    
  0.80041742    
 -0.81822222    
 -0.23141097    
  0.13729784    
 -0.26598933    
  0.62430751    
  0.14921232    
  -1.0427748    
  0.58026803    
  0.25166389    
 -0.14724721    
  0.37380782    
 -0.60192108    
 -0.33504999    
  0.49881339    
 -0.68412453    
  0.53799820    
 -0.16705395    
   1.1027361    
 -0.55380285    
 -0.62177044    
  0.92778027    
 -8.81302580E-02
 -0.51917779    
  0.47201774    
  0.99852896    
 -0.69240606    
  -1.0424422    
  0.40826255    
  0.34402537    
 -0.23309381    
 -4.60438058E-02
 -0.10477911    
 -0.30330721    
  0.46655291    
 -8.23086575E-02
 -2.71754395E-02
  0.10204902    
 -0.81466842    
  0.52864325    
  7.03165829E-02
  5.98979816E-02
 -0.32318893    
 -2.85150409E-02
   1.3516089    
  -1.4244460    
 -0.19574441    
  0.68227738    
  0.92065275    
  -1.3722478    
 -0.48819360    
   2.1146533    
  -1.3604704    
 -6.60089403E-03
  3.25763524E-02
  0.78202647    
 -0.76297808    
  9.58816633E-02
  0.34460247    
   1.2952262    
  -1.5138254    
 -0.15205380    
   1.1556077    
 -0.57239348    
 -0.54297894    
 -1.41847450E-02
 -8.02808926E-02
 -0.37048060    
   1.1789999    
  -1.2016764    
 -9.21658985E-03
 -0.18789238    
  0.49278665    
  0.54636413    
  -1.2498029    
  0.68274826    
  5.75454496E-02
 -0.20359901    
  9.96994376E-02
  0.21581753    
 -0.14877318    
  0.12194569    
 -0.22996433    
  0.41680717    
 -0.32600090    
 -0.41593641    
   1.4413304    
  -1.4519126    
  0.91416085    
  0.27101952    
  1.93243120E-02
  0.43737987    
  -1.3770680    
  0.13353126    
 -0.22761787    
  0.15351005    
 -2.33471896E-02
 -0.17135841    
  0.53938562    
 -8.82508308E-02
 -0.25259081    
  0.60089725    
 -0.60473603    
 -0.20409517    
 -0.29399139    
  0.15234074    
   1.1289449    
 -3.03323455E-02
 -0.46422336    
 -1.15943719E-02
 -0.32027772    
  0.37419111    
  0.51192975    
 -0.74061364    
 -8.32304433E-02
  0.31742403    
  9.68074650E-02
 -0.21013603    
 -0.10365274    
  0.28340656    
 -0.33595818    
   1.0148655    
 -0.45627809    
 -0.90809381    
  0.98908579    
  0.38823977    
  -1.1831698    
 -0.39709681    
  0.20294099    
 -5.77586703E-02
 -0.26452860    
  0.76448458    
  0.21722446    
 -0.81357235    
  0.58646286    
 -0.34445116    
  0.33780655    
 -0.35192433    
  0.88255262    
  0.91157395    
 -0.87499601    
 -0.34673259    
  0.44735628    
 -0.51940942    
 -0.25749117    
  0.42631188    
  0.89964813    
  -1.4696331    
   1.0010103    
  0.63468915    
  -1.7254456    
  0.31888029    
 -0.33783835    
  0.75798464    
 -0.50560766    
   1.1691736    
  0.23553765    
  -1.5922507    
  0.29993862    
 -3.72293964E-02
  0.31405538    
 -0.41178223    
   1.6452894    
  -1.6801090    
  0.91471452    
 -0.77872580    
 -1.73312370E-02
  0.11544918    
  4.26891819E-02
 -0.11034797    
  0.63657671    
 -0.65677941    
  0.92711610    
 -0.50813740    
  0.51082563    
 -0.86081171    
 -0.27193365    
 -3.39016356E-02
  0.81856388    
  -1.0288591    
  0.35826933    
  0.62786478    
 -0.12675156    
   1.1016108    
  -1.1643491    
 -7.22019002E-03
 -0.18232149    
 -3.24034020E-02
 -0.22389220    
 -0.13621029    
  0.51254070    
  0.35898572    
 -0.17196243    
 -0.66166490    
  0.20479454    
 -1.35596953E-02
 -0.13109653    
  0.62262440    
  0.61839664    
  -1.0217762    
  0.50077540    
  7.65400827E-02
 -0.72523546    
  0.45264342    
 -0.51621652    
   1.0042028    
 -0.70309764    
 -0.31666958    
 -0.41136500    
  0.26372892    
  0.23399363    
 -2.91990638E-02
  3.99328209E-02
  0.36553252    
   1.3039857    
 -0.72446346    
  -1.1496872    
 -7.71355480E-02
   1.0252297    
 -2.39735711E-02
 -0.59265119    
  5.48920371E-02
  0.35578415    
 -0.38590688    
  0.60863471    
 -0.43758973    
  0.35796297    
 -0.93907100    
  0.32054639    
  3.93492505E-02
 -0.20640334    
  0.12957104    
 -0.40546507    
   1.4675384    
 -0.83338964    
 -0.22176334    
  0.35356659    
  2.41843867E-03
  0.68099648    
 -0.50230443    
  -1.1293839    
  0.97455984    
 -0.70739919    
  0.40705875    
  3.75041962E-02
 -0.50369376    
  0.24622522    
   1.1400689    
 -0.73196185    
  0.40282300    
 -0.82693064    
 -0.10625702    
  0.19125028    
 -0.11362496    
  6.03805259E-02
  0.40806583    
 -0.21990211    
 -0.24440342    
   1.2852861    
  0.45995322    
  -1.0645667    
 -0.78053880    
  0.43101141    
  8.86270683E-03
  0.70193195    
 -0.84729773    
 -6.82576932E-03
  0.31220743    
  0.67289335    
  -1.2591772    
   1.7218009    
  -1.4615177    
  0.15712266    
 -8.02901089E-02
   1.9650191    
  -2.6485660    
  0.37747622    
  0.10754158    
  0.82863766    
  -1.3009965    
  0.70253676    
 -4.45934758E-02
 -5.00937514E-02
  0.26866695    
  0.65852320    
 -0.45334101    
 -0.12957950    
  0.48026648    
 -0.48026639    
  0.25185385    
 -0.48905161    
 -0.18911389    
 -0.44141969    
   1.2618052    
  1.13914404E-02
 -0.86196810    
   1.0091600    
 -0.94966245    
  0.63173270    
 -6.95413202E-02
   1.2082845    
  -1.8650641    
  0.17435347    
 -0.31471053    
  0.53785443    
  0.74003088    
 -0.71631420    
 -7.29069412E-02
 -0.18400352    
 -0.39541471    
  0.10885436    
  0.33583158    
  0.77318972    
  -1.0439225    
  0.80249149    
 -0.29587638    
 -0.46143305    
   1.0221331    
 -0.78068435    
 -0.22156733    
   1.3149081    
 -0.90944302    
  0.50133198    
 -0.56080902    
 -0.22733036    
  0.44432709    
 -0.30730537    
 -2.15726253E-02
 -9.81179699E-02
   1.2019089    
 -0.97533453    
 -0.39863899    
  0.54611415    
 -0.31403098    
 -0.10572010    
  0.25291210    
  0.68473220    
 -0.89538407    
  4.38517965E-02
  8.23248923E-02
 -0.35364014    
  0.56393570    
 -0.40423420    
  0.17553344    
 -2.50797868E-02
  0.21357431    
 -0.45271805    
  0.63930410    
 -0.75005513    
  0.87396592    
 -0.38224050    
  0.20591608    
 -0.14448170    
 -0.38368332    
 -0.21556757    
  0.84189242    
 -0.78237820    
  0.59025300    
  5.74319176E-02
 -0.64768469    
  4.34852652E-02
  0.31806675    
  0.75468200    
 -0.52598089    
  -1.0575931    
   1.8220297    
 -0.71634990    
 -0.86148244    
  0.53389078    
 -0.11007652    
  0.25534689    
 -0.25898960    
 -0.26602069    
   1.0210794    
 -0.86285567    
 -4.57458682E-02
 -0.26662859    
  7.49011785E-02
   1.1889113    
 -0.92338008    
  0.34993276    
   1.6450094    
 -0.95744896    
  -1.3723861    
  0.50528550    
 -3.73558179E-02
  7.97767341E-02
  0.27966285    
 -0.69314712    
 -0.16223472    
   1.4615179    
 -0.55665576    
  0.28768203    
  0.73369306    
  -1.8288634    
   1.0636438    
 -0.67550981    
 -0.14660336    
 -0.28364170    
 -0.55291802    
  0.40857539    
  0.65193683    
 -0.15361124    
  0.12738058    
  0.76368916    
 -6.88825250E-02
 -0.22813103    
 -0.67252773    
  1.61945056E-02
  0.76668149    
 -0.36255574    
 -0.40814972    
  0.54569429    
 -0.39964119    
  6.73654303E-02
 -0.35156927    
   1.0986124    
  0.39512357    
  -1.2271073    
 -3.55229271E-03
 -0.66854131    
  0.49824673    
  0.27814329    
  2.21178476E-02
  0.30932143    
 -0.52468282    
 -0.20110145    
   1.5568967    
  -1.3140435    
  0.17360966    
  0.72240263    
  -1.0226635    
  0.32799757    
 -6.59580752E-02
  7.80428797E-02
 -0.22464639    
  0.16270712    
 -0.30378556    
  0.26800910    
 -0.21325895    
  0.37776265    
  0.25629580    
  0.34266430    
 -0.99325174    
  0.15415055    
  0.32621560    
 -0.21161236    
  0.70737648    
  -1.2364137    
   1.1563712    
 -0.90866691    
  0.31576526    
 -0.18170622    
   1.2362863    
  -1.3830839    
 -0.11298685    
  0.83145189    
 -0.16989893    
  0.60411370    
 -0.98398292    
  0.93983817    
  -1.1656927    
  0.18156733    
 -0.21375397    
  0.17920144    
 -0.18388508    
   1.1504533    
  -1.4241489    
  0.41773519    
  0.51569176    
  0.47424212    
 -0.64306313    
 -0.21741301    
  0.66782939    
  1.82962883E-03
 -0.68767756    
  0.74969923    
 -0.88167346    
  0.66793591    
 -0.85441524    
  0.51879364    
 -0.24495712    
  0.10116912    
  0.31563795    
 -7.27593452E-02
 -0.51352453    
   1.2680889    
  -1.7955689    
  0.83853537    
  0.12690869    
  0.43600163    
  2.96318792E-02
  0.53534037    
 -0.16579227    
 -0.99565077    
  0.81358129    
 -0.83079332    
   1.1214967    
 -0.47090897    
  0.96852547    
  -2.0039589    
  0.93047535    
  0.35385418    
  -1.0369910    
 -4.06559370E-02
   1.0284334    
 -0.17640427    
 -0.55300033    
 -2.49235854E-02
  0.24991161    
 -0.62891608    
  6.68399334E-02
 -0.47692403    
   1.3758230    
 -0.86499739    
  0.52571446    
 -4.27739806E-02
 -0.14646833    
   1.2172769    
  -1.5790666    
  0.31923029    
  0.63726693    
  0.10289454    
  0.79181874    
  -1.3455262    
 -0.17717995    
   1.1407874    
  4.32969406E-02
  -1.2058576    
  0.88043517    
  -1.2175367    
  0.31805336    
 -0.15575439    
  0.24463382    
 -0.53356504    
  0.60976559    
  0.72523546    
 -0.67748117    
 -0.39131701    
  0.27320999    
  0.34021375    
 -0.35489839    
  0.12759669    
  0.47260430    
 -0.65180600    
  8.93453136E-02
  0.57856441    
 -0.48610711    
  0.33275452    
  4.55038659E-02
 -0.78242576    
 -0.16000414    
 -3.24852727E-02
  0.16886681    
  0.11645427    
 -0.22137198    
  0.75116545    
 -0.83416235    
  0.67861909    
 -0.65957069    
 -1.42520042E-02
  0.92106390    
 -0.95019209    
  0.95589042    
 -0.96082866    
  0.74382150    
  0.33310515    
  0.35886469    
 -0.58920109    
 -0.91841602    
  0.69580328    
 -0.70113653    
  0.37469345    
   1.2908921    
  -1.1346427    
 -0.32397202    
  1.29590519E-02
  0.17297927    
  9.62941349E-02
  0.50819910    
 -0.39956537    
 -0.18703841    
   1.0339161    
 -0.72518063    
  -1.0018826    
  0.23862615    
  0.73150802    
 -0.70395809    
  0.86956358    
 -0.62066752    
  7.74317756E-02
   1.0531497    
  -1.3265555    
  0.61546409    
 -0.23434797    
  0.29382533    
 -0.46633607    
  0.94515872    
 -6.52550813E-03
  0.39394215    
  -1.3580010    
  0.37200728    
 -0.43397397    
  0.16000435    
 -8.10160711E-02
  0.27173269    
  0.54247373    
 -0.80999625    
 -6.50989488E-02
  0.81540436    
 -0.29832041    
 -8.65253881E-02
 -0.44410279    
 -0.18962087    
  0.28079030    
  6.81625083E-02
  0.63735569    
 -0.67688674    
  0.59136432    
 -0.55571717    
 -0.11973048    
  0.22664641    
 -8.76472145E-02
  0.13209924    
  0.65392655    
 -0.17642586    
 -0.10951846    
  -1.0577902    
  0.72270590    
 -0.16499668    
 -0.19306603    
  0.37092501    
 -0.30378556    
  0.21357432    
  0.37948963    
  -1.1602840    
  0.80155665    
  0.57707518    
 -0.12043075    
 -0.49504328    
  0.27514851    
  0.33647221    
  7.25898370E-02
  0.53073388    
  -1.4734020    
  0.26200986    
  0.26072612    
  0.89642274    
 -0.28731042    
 -0.80131853    
  0.87436414    
 -0.89781594    
  0.86267531    
 -0.12965591    
 -0.39171657    
  0.28707963    
 -0.69495708    
  0.88088900    
 -0.51987535    
 -0.10088100    
 -0.34319854    
  0.54716510    
  0.11397929    
 -0.57807779    
 -5.20562716E-02
 -0.13462248    
 -9.61837620E-02
  0.10054128    
  0.23180155    
  0.85514873    
  -1.0654440    
  0.80190629    
 -0.64109075    
  0.30652526    
 -0.42975795    
  0.53591806    
 -0.59066862    
 -2.18826234E-02
  0.55835062    
  0.24765098    
 -1.99607983E-02
 -0.43513495    
  0.70244968    
 -0.24933234    
 -0.35526142    
 -0.32803333    
   1.5807962    
  -1.3694873    
  0.81550539    
 -0.47225320    
  0.31599393    
 -0.76637149    
 -0.10026944    
  5.69415241E-02
  0.22092691    
  8.83658137E-03
  0.13682508    
 -0.32326078    
 -0.24276936    
 -0.19867072    
  0.45895383    
  0.87228066    
 -0.23813215    
  0.21463613    
  -1.0736660    
  0.20027547    
  0.82623351    
  -1.0092670    
 -6.62491769E-02
   1.1998546    
 -0.61004084    
  -1.1036884    
 -0.18384925    
   1.2696574    
  0.21486174    
 -0.54465550    
  0.15874860    
  0.61361384    
 -1.16569689E-02
 -0.37332380    
 -0.45791140    
 -0.31365758    
   1.1875224    
 -0.90511757    
  4.27249558E-02
 -0.15605353    
  0.15984879    
  6.94976747E-02
  0.79070365    
 -0.71256524    
 -0.24712178    
  0.23396325    
 -0.35384056    
 -0.18043643    
  0.60459387    
  0.25951108    
 -1.19763603E-02
 -0.51889008    
  3.96877453E-02
   1.7079268    
 -0.57489431    
 -2.79562045E-02
 -0.18026175    
 -0.80746406    
  0.62514257    
 -0.78218067    
  0.20103846    
  0.32505444    
 -0.28290889    
  7.93098360E-02
 -0.66709661    
  0.73511159    
 -0.29042557    
   1.0039124    
 -0.62191963    
 -5.39283082E-02
  -1.3224158    
  0.77395141    
  0.21304724    
  0.58408988    
 -0.34556714    
 -0.18815248    
  0.54395485    
  0.45899621    
 -0.76379633    
  0.66655374    
  0.28661746    
  -1.1377051    
 -0.41884312    
  0.25691044    
   1.5178709    
 -0.87273294    
 -0.30421129    
 -0.18566029    
  4.89494130E-02
  0.56234169    
 -0.11937250    
 -0.37227935    
   1.7044785    
  -1.6723588    
  0.25035614    
 -0.60130024    
  0.28563896    
 -0.49863026    
 -8.42603594E-02
 -0.14141180    
  0.25552496    
 -0.56452990    
  0.18805209    
  0.55141914    
  2.83995662E-02
  0.61410391    
 -0.34866771    
 -0.31043407    
  0.69105315    
 -0.49076250    
 -0.58300382    
  7.10356608E-02
 -0.18805230    
   1.7003498    
 -0.64399713    
 -0.38411179    
  6.80534244E-02
  0.13804433    
  0.23170291    
 -0.82408464    
 -0.20644438    
   1.3750854    
  0.36995181    
  -1.4076554    
  0.45281133    
  8.31504986E-02
 -0.47855079    
  0.64928043    
 -0.15489821    
 -0.43199193    
  0.32138199    
 -3.26743921E-09
 -0.20359898    
  0.14333960    
 -0.38092390    
  0.13580142    
  7.63729736E-02
 -4.51202467E-02
 -0.37889796    
  0.37117589    
  0.13401589    
 -0.26644027    
  4.32969034E-02
  0.90091908    
 -0.85132205    
 -0.23022515    
  0.29652631    
  0.68366832    
 -0.63938057    
 -0.14337853    
  4.48141657E-02
  0.67302579    
 -0.74315739    
 -3.92206125E-02
   1.1205913    
 -0.68736690    
 -0.45116195    
  0.50447047    
  0.25009951    
 -0.29194626    
  2.84502492E-03
  0.15252598    
  0.78512573    
  -1.4782730    
 -0.17551567    
   1.1840075    
 -0.87618053    
 -1.29034938E-02
  0.31332436    
 -0.18358816    
  0.10801841    
   1.0327839    
 -0.65383315    
  0.88977414    
  -2.5544479    
  0.88366562    
  0.30161539    
  0.16647360    
  0.53793120    
 -0.79107261    
  0.13095628    
  0.14430353    
  0.46608976    
 -0.14763591    
 -0.27563372    
 -0.39949510    
  4.79396135E-02
  4.57460023E-02
  0.87986279    
 -0.70161450    
   1.0072623    
 -0.95427001    
  4.72530983E-02
 -7.67147765E-02
  0.13643421    
  0.91687018    
 -0.60343564    
 -0.41077557    
  0.77735925    
 -0.94006622    
  5.12931570E-02
  0.12095247    
 -0.48788419    
  0.19597374    
 -7.02041611E-02
 -0.30603114    
  0.34612569    
 -0.17622660    
   1.2407866    
  -1.3392270    
 -0.23907429    
   1.2391144    
 -0.68682492    
 -2.12323125E-02
  0.24605504    
 -0.19992542    
   1.1268972    
 -0.72143203    
 -0.10961976    
 -6.61659613E-02
 -3.26261879E-03
  0.61324072    
 -0.61651409    
  7.27017969E-02
 -0.14052442    
 -0.15532112    
  0.51654702    
  6.62180111E-02
  0.37211558    
 -0.85733765    
  0.95207399    
 -0.90843064    
  0.60386860    
 -0.76575994    
  0.77544045    
 -0.62069213    
  0.12768981    
 -0.24144906    
 -0.18957680    
  0.49812403    
 -0.45536220    
  0.43449673    
 -0.43449709    
  0.54825580    
  1.60002299E-02
 -0.35894501    
  0.43286428    
 -0.58827811    
  8.07233751E-02
  9.71638411E-02
  0.76804841    
  -1.0483505    
  0.32378721    
 -0.76670969    
   1.5625545    
 -0.61766851    
  0.20819542    
  0.14966567    
 -0.10030168    
 -0.23409776    
 -0.56034082    
   1.8822898    
  -1.8327746    
 -0.22677320    
 -4.96996716E-02
   1.1258392    
 -0.29320705    
 -0.66852200    
   1.4037095    
 -0.15947706    
  0.25321659    
  -1.0723579    
  0.44359815    
 -0.60840589    
  0.97140986    
 -0.34058160    
 -0.27373692    
  9.45148095E-02
 -0.55234808    
   1.2521045    
 -0.68135917    
 -0.81484407    
  0.89006758    
 -0.31875557    
  1.64748635E-02
 -0.46089503    
  0.28248727    
  0.39235881    
  5.14250137E-02
 -0.25238916    
  0.42252299    
  5.15045114E-02
 -1.77732659E-07
  2.18480248E-02
 -0.51213640    
  1.94810480E-02
   1.6379660    
  -2.0071211    
  0.94833028    
  0.89553612    
  -1.4154116    
 -1.83490552E-02
 -7.03167096E-02
  4.53150570E-02
 -0.16849340    
 -9.00805965E-02
  0.20327552    
  0.51216239    
 -0.87988722    
  0.64616686    
  0.35970819    
  -1.3081561    
   1.2480836    
  -1.1080374    
  0.67595488    
 -0.12612714    
 -0.41204420    
  0.72960317    
 -0.41747001    
  0.23180155    
 -0.11563022    
   1.0063086    
 -0.61601144    
 -0.39029691    
 -0.45845750    
  0.50571072    
  0.38996097    
 -0.35965580    
   1.0517604    
  -1.1423060    
  4.78558801E-02
  0.52934492    
  0.61295152    
  -1.8199873    
  0.69314700    
 -0.11014339    
  0.78939074    
  -1.0237271    
  0.21357432    
 -3.50262551E-03
  0.66286898    
  5.11123352E-02
  6.16349056E-02
 -0.82598633    
  0.54206669    
 -0.37899455    
  4.89392020E-02
  0.28169417    
 -0.54286510    
  0.28477082    
  0.11291214    
 -0.58466667    
  0.30045065    
  5.06009758E-02
  0.68820089    
 -0.94990712    
  0.57776517    
  0.73655564    
  2.38241144E-02
  -1.1876640    
 -0.18526697    
   1.3582498    
  -1.1475731    
  0.51511765    
 -0.71260726    
  0.84104013    
 -0.84541643    
  0.75480318    
  4.23878580E-02
 -0.81489080    
  0.40843710    
 -0.16060093    
 -0.11821864    
   1.1545353    
 -0.79864508    
  0.49308681    
 -0.22272396    
 -0.56909442    
  0.22462377    
 -5.16049117E-02
 -0.35534063    
  0.97749054    
  0.43078297    
  -1.1106410    
  0.80246013    
  8.09524804E-02
 -0.83509409    
 -0.23262243    
  0.19415604    
 -5.37042357E-02
   1.5807548    
  -1.3870043    
 -0.28013510    
  0.85105014    
 -0.67880446    
  3.15938238E-03
  0.19952279    
 -0.58778679    
  0.93746030    
 -0.80276692    
  0.78438425    
 -0.24471025    
 -0.53967381    
  0.57688761    
 -0.68405604    
  0.62770331    
  0.52949101    
 -0.52227062    
 -0.67179388    
  0.68371314    
 -0.37857866    
  0.36665961    
 -0.40546504    
  5.59588075E-02
  0.65147465    
 -0.46012339    
 -0.32975328    
  0.67342281    
  0.22075048    
 -0.90596080    
 -0.22018330    
  0.94062304    
  0.74923676    
  -1.4501060    
  0.12036357    
 -0.24837315    
  0.20983945    
  -1.0000607    
   1.8799838    
 -1.64307356E-02
 -0.66639966    
 -5.11388779E-02
  0.10536059    
  4.08221036E-02
  5.70102856E-02
 -7.85746276E-02
 -0.18833418    
 -0.21169618    
 -0.10716870    
 -5.10552898E-02
 -1.43886814E-02
   1.2806654    
  0.14354804    
  -1.1150252    
 -0.28532061    
  0.15280217    
  0.56365597    
  0.29514241    
 -0.48208308    
 -0.41804400    
 -0.20020211    
  5.51518090E-02
  0.34341669    
 -0.16925862    
 -0.33811298    
  0.46496242    
 -6.33356869E-02
 -5.12931831E-02
  0.73671830    
 -0.40546528    
  1.72913875E-02
 -0.30497372    
  6.74413219E-02
   1.4671726    
  -1.4635559    
  0.55392671    
 -0.45763248    
 -0.37320438    
  0.32964647    
  6.62495643E-02
 -0.21755010    
   1.0141331    
 -0.28000438    
 -0.13271226    
 -0.18406962    
 -0.29735261    
  0.10075653    
 -0.12218548    
  0.38724968    
 -0.33794403    
  0.40660989    
 -0.43448642    
  9.11253691E-02
  0.68829674    
  0.35958818    
  0.19654861    
 -0.19203384    
 -0.84617215    
 -0.16824798    
  0.42189249    
  0.10066500    
 -0.37553090    
  0.50652695    
 -0.50384945    
 -0.35210174    
 -0.10832213    
  0.76664984    
 -0.50363380    
  0.17304982    
 -0.45316008    
  0.24362221    
  0.66574824    
 -0.41068691    
   1.0439144    
  -1.4133861    
 -0.21465674    
  0.24817963    
 -3.66973598E-03
  0.31845379    
 -0.93382305    
  7.84718096E-02
 -0.20136957    
   1.1062753    
 -6.30129725E-02
  0.88602686    
 -0.59226584    
 -0.81093013    
  0.79463637    
  -1.1910517    
   1.2699882    
 -0.92009312    
   1.4977077    
 -0.76717305    
 -0.29998997    
 -0.45464236    
  0.54345798    
 -0.37753019    
  0.25085509    
   1.0183014    
 -0.79451531    
  4.76878434E-02
 -0.35178518    
 -1.40354382E-02
 -0.55169690    
  0.67769080    
  0.24227415    
 -0.55839384    
 -7.08258599E-02
  0.38069603    
 -0.14841989    
 -0.37502420    
  5.27704414E-03
  0.44333553    
  0.42110792    
 -4.76822630E-02
  0.83290899    
  -1.3954359    
 -0.12597974    
   1.7612048    
 -0.55031157    
  -1.0647106    
   1.0152308    
 -0.99935716    
  0.10457295    
 -0.51200855    
   1.2653631    
 -0.54593688    
 -0.20387800    
  0.82844388    
 -0.14061108    
 -0.10279800    
 -0.87862331    
  5.08194007E-02
 -4.13850211E-02
  0.66939324    
 -0.48160917    
  8.57133791E-02
   1.2699612    
  -1.4282875    
  0.23064685    
  0.74336016    
 -0.80856323    
 -6.97530285E-02
  3.79515998E-03
  0.67980105    
 -8.19638819E-02
 -0.35667509    
 -0.18589941    
  0.28229138    
 -0.26101381    
  4.79545631E-02
  0.64519280    
  -1.3968763    
   2.1022298    
 -0.98488122    
  0.38436237    
 -0.72037077    
  0.21793498    
  0.67203832    
 -0.14310062    
  -1.1588523    
  0.20334102    
  0.18232164    
  0.10436019    
  8.96852557E-03
 -0.29565015    
  0.25309047    
 -0.53810948    
 -0.23922956    
   1.2430636    
 -0.37380791    
  6.04580790E-02
 -0.17435350    
  0.68996751    
 -0.98721886    
  0.11302347    
  0.17144832    
  7.73181021E-02
  0.43093190    
 -0.74678451    
  0.12636296    
  0.24167591    
 -0.13919723    
 -0.58843625    
  0.75273943    
 -0.10750565    
  5.95415048E-02
 -0.41709316    
  0.11973045    
 -6.84371069E-02
 -8.36843438E-03
  0.87160999    
 -0.78319860    
 -0.34032565    
  0.22638147    
  7.47236386E-02
 -0.17912665    
  0.19105531    
  8.33817348E-02
  0.52955830    
 -3.70815732E-02
  0.35534057    
 -0.45823494    
 -0.25061110    
  0.33330283    
 -0.25131446    
  0.38484570    
  0.23732840    
 -0.71370101    
  0.82327819    
  -1.1804094    
  0.36667034    
 -2.56425347E-02
 -5.67766279E-02
 -4.57020923E-02
 -7.07930923E-02
 -0.14072756    
  0.17488681    
   1.1752045    
 -0.19390941    
 -0.41742444    
 -0.45776460    
  1.00169182E-02
 -0.26037297    
  0.85953802    
 -0.33246556    
 -0.85581577    
  0.47671750    
 -0.43565616    
 -0.13517481    
  0.55206865    
 -1.52672837E-02
  0.90856856    
  -1.0311710    
  0.88088900    
 -0.89843303    
  0.72150236    
 -0.93803072    
 -0.18012621    
  0.11191794    
 -6.06245808E-02
  0.66139847    
 -0.53807551    
   1.4960649    
  -1.4475380    
  0.53680134    
  9.39104334E-02
 -0.44839019    
  0.10008333    
   1.3426989    
  -1.0113417    
  0.27477857    
 -5.33457659E-02
  0.34102795    
 -0.83599818    
 -0.33497509    
 -3.19174416E-02
  0.15954129    
  7.54239559E-02
  0.40261194    
 -0.66497624    
  0.55643612    
  0.22695780    
  1.51137058E-02
  0.42035395    
 -0.79504704    
 -0.17435348    
  0.21357432    
  0.30758736    
 -0.30061883    
 -0.24685998    
  0.94692767    
  0.44380134    
  -1.4132017    
   1.4031960    
 -0.44943449    
 -0.67406607    
 -0.15989459    
  0.60025352    
 -0.23314896    
 -6.34219721E-02
  9.09718052E-02
  3.99518237E-02
 -0.19546245    
  0.42744389    
  0.55100143    
 -0.57192284    
 -0.64164269    
  0.22875053    
 -0.26556420    
  0.75180918    
 -0.19457713    
 -0.92588335    
  0.82554847    
 -0.15371081    
  7.98060670E-02
 -0.39136070    
  0.60994846    
  0.58981395    
  -1.1036884    
  0.83191305    
 -0.77263629    
  5.93543649E-02
 -1.70944892E-02
  0.17944378    
 -5.78029687E-03
 -1.16619403E-02
 -0.15171003    
  0.30124170    
  0.59644711    
 -0.59392506    
  7.98487961E-02
 -0.43257344    
 -0.10178282    
  0.63808763    
 -2.76320186E-02
  2.34302673E-02
 -0.32558438    
  3.43875475E-02
  0.82368106    
 -0.70683771    
 -0.24916859    
 -0.25085506    
   1.2515818    
 -0.17384703    
 -0.70588601    
 -0.86357379    
  0.31105533    
  0.63190353    
 -0.87757635    
  0.15234074    
   1.1411719    
 -0.96703571    
  0.76578641    
 -0.32591245    
  0.37763026    
 -0.28499752    
  0.27893066    
 -0.74518788    
 -3.03709917E-02
  0.73202908    
  2.11630180E-03
 -0.85579073    
  9.93726254E-02
  0.56603020    
 -0.74835157    
  0.45639816    
  0.98382109    
 -0.48470807    
 -6.25676988E-03
  0.36563039    
  9.93922725E-02
 -0.85080796    
   1.0218976    
  -1.4586152    
 -0.58493340    
  0.70588607    
  0.13774192    
  0.33699751    
 -6.78685158E-02
 -0.51834428    
  0.57033986    
 -0.83932960    
  0.19560726    
   1.3112096    
  -1.1650679    
  0.31044719    
  0.51787466    
 -0.55388504    
 -5.83356991E-02
  0.64612234    
 -9.71635804E-02
 -0.86168653    
  0.49328142    
 -0.37496173    
 -7.11413324E-02
  5.81820048E-02
  0.20736746    
  0.48360336    
 -0.46608967    
 -0.36965555    
  0.55313408    
 -0.30517519    
  0.25479415    
  8.16778615E-02
  0.12120087    
  0.77414382    
  -1.5635943    
  0.12805209    
  0.35955539    
  0.14934540    
 -0.17655791    
 -1.38888918E-02
  7.41078705E-02
 -0.55961573    
   1.0910078    
  8.23889673E-02
  4.13138680E-02
 -0.46093854    
 -0.56296343    
   1.1125987    
 -0.15132561    
  -1.1520811    
  0.87924963    
 -0.18043643    
  0.77188504    
 -0.22772335    
 -0.74703228    
  9.56248939E-02
 -0.33270577    
  0.30075404    
  0.73604476    
  -1.2243978    
  0.79133928    
 -0.90912241    
  0.48916420    
  7.04518184E-02
   1.0569397    
 -0.78468210    
 -0.54419148    
  0.62622482    
  0.52174419    
 -0.49583015    
 -0.25264418    
  3.81837115E-02
  0.45146123    
 -0.87144017    
  0.33270594    
 -0.48393658    
 -4.70059924E-02
  5.71585186E-02
   1.1398383    
  -1.0344776    
  0.52526629    
 -9.58481207E-02
 -0.60268992    
  0.36689296    
  0.21788612    
  0.15844421    
 -0.14944904    
 -0.52082562    
  0.86579049    
 -0.31265649    
  0.78556311    
 -0.30406514    
  6.89929575E-02
 -0.76214021    
  0.27057204    
 -0.34853384    
  0.58089918    
  0.64786071    
 -0.89394367    
 -0.16479656    
 -7.78733268E-02
  4.47580218E-02
  0.30768263    
 -0.69811022    
  0.74642873    
 -0.76652986    
   1.2607082    
 -0.80411905    
 -0.28875455    
  0.12869158    
  0.69125861    
  0.52918154    
  -1.1870419    
  4.28639241E-02
  0.23565219    
 -0.51174712    
  0.79180312    
 -0.47460711    
 -0.69314718    
  0.60918188    
 -0.24249022    
  0.36593422    
  0.60554928    
 -0.99026328    
 -0.19856644    
 -7.18873888E-02
  0.18128571    
 -0.21283400    
  0.44731206    
  0.79625112    
 -0.56007808    
 -0.15361124    
  0.81886500    
 -0.79647595    
  3.97883952E-02
  0.53395998    
 -0.82400912    
  0.38471413    
 -0.13445333    
 -0.23614296    
   1.1094569    
 -3.44861373E-02
  -1.2424498    
  0.58840013    
 -0.58840054    
  7.45027289E-02
  0.75286645    
  -1.4825711    
   1.2029086    
 -7.97765329E-02
  0.86881447    
 -0.21807638    
  -1.5986660    
   1.9265922    
